# Supplementary material for: A comprehensive, mechanistically detailed, and executable model of the cell division cycle in Saccharomyces cerevisiae
Source: Nat Commun. 2019 Mar 21;10:1308. doi: 10.1038/s41467-019-08903-w (PMC6428898; doi:10.1038/s41467-019-08903-w)
Supplement: Supplementary file 3 — Supplementary Data 1 [file 41467_2019_8903_MOESM3_ESM.xls]

## Sheet: ReactionList
!!SBtab TableType='rxnconReactionList' TableName='ReactionList'
!UID:Reaction	!ComponentA:Name	!ComponentA:Domain	!ComponentA:Residue	!Reaction	!ComponentB:Name	!ComponentB:Domain	!ComponentB:Residue	!Quality	!Literature:Identifiers:pubmed	!Comment
Cell_CYT_Cell_[(bud)]	Cell			CYT	Cell		bud		N/A	Macroscopic reaction for the CGM
Cell_EM_Cell_[(bud)]	Cell			EM	Cell		bud		N/A	Macroscopic reaction for the CGM
Cell_GROWTH_Cell_[(bud)]	Cell			GROWTH	Cell		bud		N/A	Macroscopic reaction for the CGM
Cell_LIC_Cell_[(DNA)]	Cell			LIC	Cell		DNA		N/A	Macroscopic reaction for the CGM
Cell_RepInit_Cell_[(DNA)]	Cell			RepInit	Cell		DNA		N/A	Macroscopic reaction for the CGM
Cell_RepFinish_Cell_[(DNA)]	Cell			RepFinish	Cell		DNA		N/A	Macroscopic reaction for the CGM
Cell_SEP_Cell_[(DNA)]	Cell			SEP	Cell		DNA		N/A	Macroscopic reaction for the CGM
Cell_SAT_Cell_[(SPB)]	Cell			SAT	Cell		SPB		N/A	Macroscopic reaction for the CGM
Cell_DUP_Cell_[(SPB)]	Cell			DUP	Cell		SPB		N/A	Macroscopic reaction for the CGM
Cell_SPB_Cell_[(SPB)]	Cell			SPB	Cell		SPB		N/A	Macroscopic reaction for the CGM
Cell_BIP_Cell_[(SPB)]	Cell			BIP	Cell		SPB		N/A	Macroscopic reaction for the CGM
Cell_ND_Cell_[(SPB)]	Cell			ND	Cell		SPB		N/A	Macroscopic reaction for the CGM
Cdc24_GEF_Cdc42_[(act)]	Cdc24			GEF	Cdc42		act		Bi and Park (2012)
Bem2_GAP_Cdc42_[(act)]	Bem2			GAP	Cdc42		act		Bi and Park (2012)
Bem3_GAP_Cdc42_[(act)]	Bem3			GAP	Cdc42		act		Bi and Park (2012)
Rga1_GAP_Cdc42_[(act)]	Rga1			GAP	Cdc42		act		Bi and Park (2012)
Rga2_GAP_Cdc42_[(act)]	Rga2			GAP	Cdc42		act		Bi and Park (2012)
Bem2_GAP_Rho1_[(act)]	Bem2			GAP	Rho1		act		Bi and Park (2012)
Lrg1_GAP_Rho1_[(act)]	Lrg1			GAP	Rho1		act		Bi and Park (2012)
Rom2_GEF_Rho1_[(act)]	Rom2			GEF	Rho1		act		Bi and Park (2012)
Cdc42_[rdi1]_ppi_Rdi1_[cdc42]	Cdc42	rdi1		ppi	Rdi1	cdc42			Richman et al. (2004)
Rho1_[rom2]_ppi_Rom2_[rho1]	Rho1	rom2		ppi	Rom2	rho1			Abe et al. (2003); Hypothesis
Rom2_[cwi]_ppi_Slg1_[cyt]	Rom2	cwi		ppi	Slg1	cyt			Philip and Levin (2001)
Mid2_[rom2]_ppi_Rom2_[cwi]	Mid2	rom2		ppi	Rom2	cwi			Philip and Levin (2001)
Cla4_[lipid]_i_PI_[head]	Cla4	lipid		i	PI	head			Wild et al. (2004)
Sst4_P+_PI_[(4)]	Sst4			P+	PI		4		Audhya and Emr (2002)
Mss4_P+_PI_[(5)]	Mss4			P+	PI		5		Audhya and Emr (2002)
Sac1_P-_PI_[(4)]	Sac1			P-	PI		4		SGD
Inp51_P-_PI_[(5)]	Inp51			P-	PI		5		Audhya and Emr (2002)
Rom2_[PH]_i_PI_[head]	Rom2	PH		i	PI	head			Audhya and Emr (2002)
Cdc28_[cyclin]_ppi_Cln1_[cdc28]	Cdc28	cyclin		ppi	Cln1	cdc28			Bi and Park (2012)
Cdc28_[cyclin]_ppi_Cln2_[cdc28]	Cdc28	cyclin		ppi	Cln2	cdc28			Bi and Park (2012)
Cdc28_[cyclin]_ppi_Cln3_[cdc28]	Cdc28	cyclin		ppi	Cln3	cdc28			Bi and Park (2012)
Ssa1_[ydj1]_ppi_Ydj1_[ssa]	Ssa1	ydj1		ppi	Ydj1	ssa			Caplan et al. (1992)
Ssa2_[ydj1]_ppi_Ydj1_[ssa]	Ssa2	ydj1		ppi	Ydj1	ssa			Caplan et al. (1992)
Cdc28_P+_Ssa1_[(T36)]	Cdc28			P+	Ssa1		T36		Truman et al. (2012)
Pho85_P+_Ssa1_[(T36)]	Pho85			P+	Ssa1		T36		Truman et al. (2012)
Cln3_[JD]_ppi_Ydj1_[cln3]	Cln3	JD		ppi	Ydj1	cln3			Verges et al. (2007)	JD: J domain
Cln3mRNA_i_Whi3_[mrna]	Cln3mRNA			i	Whi3	mrna			Holmes et al. (2013)	(U)GCAU motif
Cdc28_[whi3]_ppi_Whi3_[cdc28]	Cdc28	whi3		ppi	Whi3	cdc28			Wang et al. (2004)
Cdc28_[cks1]_ppi_Cks1_[cdc28]	Cdc28	cks1		ppi	Cks1	cdc28			Hadwiger et al. (1989)
Pcl1_[pho85]_ppi_Pho85_[cyclin]	Pcl1	pho85		ppi	Pho85	cyclin			Measday et al. (1997)
Pcl2_[pho85]_ppi_Pho85_[cyclin]	Pcl2	pho85		ppi	Pho85	cyclin			Measday et al. (1997)
Pcl9_[pho85]_ppi_Pho85_[cyclin]	Pcl9	pho85		ppi	Pho85	cyclin			Measday et al. (1997)
Cdc28_P+_Bem2_[(cdc28)]	Cdc28			P+	Bem2		cdc28		Bi and Park (2012); Enserink and Kolodner (2010)
Cdc28_P+_Bem3_[(cdc28)]	Cdc28			P+	Bem3		cdc28		Bi and Park (2012); Enserink and Kolodner (2010)
Cdc28_P+_Rga1_[(cdc28)]	Cdc28			P+	Rga1		cdc28		Sopko et al. (2007); Hypothesis
Cdc28_P+_Rga2_[(cdc28)]	Cdc28			P+	Rga2		cdc28		Bi and Park (2012); Enserink and Kolodner (2010)
Cdc28_P+_Bem1_[(cdc28)]	Cdc28			P+	Bem1		cdc28		Bi and Park (2012); Enserink and Kolodner (2010)
Bem1_[SH3]_ppi_Ste20_[bem1]	Bem1	SH3		ppi	Ste20	bem1			Bi and Park (2012)
Bem1_[SH3]_ppi_Cla4_[bem1]	Bem1	SH3		ppi	Cla4	bem1			Bi and Park (2012)
Bem1_[PB1]_ppi_Cdc24_[bem1]	Bem1	PB1		ppi	Cdc24	bem1			Bi and Park (2012)
Bem1_[CI]_ppi_Cdc42_[bem1]	Bem1	CI		ppi	Cdc42	bem1			Smith et al. (2013)
Cla4_P+_Cdc24_[(PAK)]	Cla4			P+	Cdc24		PAK		Bi and Park (2012)
Cdc28_P+_Cdc24_[(cdc28)]	Cdc28			P+	Cdc24		cdc28		Bi and Park (2012)
Ribo_TRSL_Clb5mRNA	Ribo			TRSL	Clb5mRNA				Enserink and Kolodner (2010)
Ribo_TRSL_Clb6mRNA	Ribo			TRSL	Clb6mRNA				Enserink and Kolodner (2010)
Ribo_TRSL_Rad53mRNA	Ribo			TRSL	Rad53mRNA				Zheng et al. (1993)
Mcm2_[mcm6]_ppi_Mcm6_[mcm2]	Mcm2	mcm6		ppi	Mcm6	mcm2			Bell and Labib (2016)
Mcm6_[mcm4]_ppi_Mcm4_[mcm6]	Mcm6	mcm4		ppi	Mcm4	mcm6			Bell and Labib (2016)
Mcm4_[mcm7]_ppi_Mcm7_[mcm4]	Mcm4	mcm7		ppi	Mcm7	mcm4			Bell and Labib (2016)
Mcm5_[mcm6]_ppi_Mcm6_[mcm5]	Mcm5	mcm6		ppi	Mcm6	mcm5			Bell and Labib (2016)
Mcm7_[mcm3]_ppi_Mcm3_[mcm7]	Mcm7	mcm3		ppi	Mcm3	mcm7			Bell and Labib (2016)
Mcm3_[mcm5]_ppi_Mcm5_[mcm3]	Mcm3	mcm5		ppi	Mcm5	mcm3			Bell and Labib (2016)
Mcm2_[mcm10]_ppi_Mcm10_[mcm2]	Mcm2	mcm10		ppi	Mcm10	mcm2			Douglas and Diffley (2016)
Rfa1_[C]_i_ssDNA_[rfa1]	Rfa1	C		i	ssDNA	rfa1			Brill et al. (1998)
Rfa2_[D]_i_ssDNA_[rfa2]	Rfa2	D		i	ssDNA	rfa2			Philipova et al. (1996); Brill et al. (1998)
Rfa1_[rfa2]_ppi_Rfa2_[rfa1]	Rfa1	rfa2		ppi	Rfa2	rfa1			Hypothesis
Rfa2_[rfa3]_ppi_Rfa3_[rfa2]	Rfa2	rfa3		ppi	Rfa3	rfa2			Hypothesis
Rfa1_[sgs1]_ppi_Sgs1_[rfa1]	Rfa1	sgs1		ppi	Sgs1	rfa1			Hegnauer et al. (2012)
Cdt1_[C]_ppi_Mcm6_[C]	Cdt1	C		ppi	Mcm6	C			Bell and Labib (2016)
Cdt1_[orc6]_ppi_Orc6_[cdt1]	Cdt1	orc6		ppi	Orc6	cdt1			Bell and Labib (2016)
Orc1_[orc4]_ppi_Orc4_[orc1]	Orc1	orc4		ppi	Orc4	orc1			Sun et al. (2012)
Orc4_[orc5]_ppi_Orc5_[orc4]	Orc4	orc5		ppi	Orc5	orc4			Sun et al. (2012)
Orc2_[orc5]_ppi_Orc5_[orc2]	Orc2	orc5		ppi	Orc5	orc2			Sun et al. (2012)
Orc2_[orc3]_ppi_Orc3_[orc2]	Orc2	orc3		ppi	Orc3	orc2			Sun et al. (2012)
Orc2_[orc6]_ppi_Orc6_[orc2]	Orc2	orc6		ppi	Orc6	orc2			Sun et al. (2012)
Cdc28_P+_Orc2_[(cdc28)]	Cdc28			P+	Orc2		cdc28		Nguyen et al. (2001)
Cdc28_P+_Orc6_[(cdc28)]	Cdc28			P+	Orc6		cdc28		Nguyen et al. (2001)
Cdc28_[cyclin]_ppi_Clb5_[cdc28]	Cdc28	cyclin		ppi	Clb5	cdc28			Enserink and Kolodner (2010)
Cdc28_[cyclin]_ppi_Clb6_[cdc28]	Cdc28	cyclin		ppi	Clb6	cdc28			Enserink and Kolodner (2010)
Cdc7_[dbf4]_ppi_Dbf4_[cdc7]	Cdc7	dbf4		ppi	Dbf4	cdc7			Enserink and Kolodner (2010)
Cdc28_P+_Dbf4_[(cdc28)]	Cdc28			P+	Dbf4		cdc28		Enserink and Kolodner (2010); SGD
Cdc7_P+_Mcm4_[(cdc7)]	Cdc7			P+	Mcm4		cdc7		Bell and Labib (2016)
Cdc7_P+_Mcm6_[(cdc7)]	Cdc7			P+	Mcm6		cdc7		Bell and Labib (2016)
Cdc28_P+_Sld2_[(T84)]	Cdc28			P+	Sld2		T84		Enserink and Kolodner (2010)
Cdc28_P+_Sld3_[(T600)]	Cdc28			P+	Sld3		T600		Enserink and Kolodner (2010)
Cdc28_P+_Sld3_[(S622)]	Cdc28			P+	Sld3		S622		Enserink and Kolodner (2010)
PolII_TRSC_Spc42Gene	PolII			TRSC	Spc42Gene				Donaldson and Kilmartin (1996), Hypothesis
Ribo_TRSL_Spc42mRNA	Ribo			TRSL	Spc42mRNA				SGD
PolII_TRSC_Mps1Gene	PolII			TRSC	Mps1Gene				Poch et al. (1994)
Ribo_TRSL_Mps1mRNA	Ribo			TRSL	Mps1mRNA				SGD
Cdc28_P+_Spc42_[(S4)]	Cdc28			P+	Spc42		S4		Enserink and Kolodner (2010), Jaspersen et al. (2004)
Cdc28_P+_Spc42_[(T6)]	Cdc28			P+	Spc42		T6		Enserink and Kolodner (2010), Jaspersen et al. (2004)
Cdc28_P+_Mps1_[(T29)]	Cdc28			P+	Mps1		T29		Enserink and Kolodner (2010), Jaspersen et al. (2004)
Cdc28_P+_Swi4_[(cdc28)]	Cdc28			P+	Swi4		cdc28		Haase and Wittenberg (2014)
Mps1_P+_Spc42_[(mps1)]	Mps1			P+	Spc42		mps1		Enserink and Kolodner (2010)
Mps1_P+_Spc105_[(mps1)]	Mps1			P+	Spc105		mps1		Biggins (2013)
Glc7_P-_Spc105_[(mps1)]	Glc7			P-	Spc105		mps1		Biggins (2013)
Glc7_[spc105]_ppi_Spc105_[rvsf]	Glc7	spc105		ppi	Spc105	rvsf			Rosenberg et al. (2011)
Mps1_[ndc80]_ppi_Ndc80_[mps1]	Mps1	ndc80		ppi	Ndc80	mps1			Biggins (2013)
Ndc80_[spc105]_ppi_Spc105_[ndc80]	Ndc80	spc105		ppi	Spc105	ndc80			Biggins (2013); Hypothesis
Bub1_[spc105]_ppi_Spc105_[bub1]	Bub1	spc105		ppi	Spc105	bub1			Biggins (2013)
Bub3_[spc105]_ppi_Spc105_[bub3]	Bub3	spc105		ppi	Spc105	bub3			Biggins (2013)
Cdc28_P+_Spc110_[(S36)]	Cdc28			P+	Spc110		S36		Enserink and Kolodner (2010)
Cdc28_P+_Spc110_[(S91)]	Cdc28			P+	Spc110		S91		Enserink and Kolodner (2010)
Mps1_P+_Spc110_[(S60)]	Mps1			P+	Spc110		S60		Lin et al. (2014)
Mps1_P+_Spc110_[(T68)]	Mps1			P+	Spc110		T68		Lin et al. (2014)
Cmd1_[spc42]_ppi_Spc42	Cmd1	spc42		ppi	Spc42				Winey and Bloom (2012)
Spc29_[spc42]_ppi_Spc42_[spc29]	Spc29	spc42		ppi	Spc42	spc29			Fu et al. (2015)
Spc29_[spc110]_ppi_Spc110_[spc29]	Spc29	spc110		ppi	Spc110	spc29			Elliott et al. (1999)
Cmd1_[spc110]_ppi_Spc110_[C]	Cmd1	spc110		ppi	Spc110	C			Elliott et al. (1999)
Spc97_[spc110]_ppi_Spc110_[spc97]	Spc97	spc110		ppi	Spc110	spc97			Winey and Bloom (2012)
Spc98_[spc110]_ppi_Spc110_[N]	Spc98	spc110		ppi	Spc110	N			Winey and Bloom (2012)
Ribo_TRSL_Cln1mRNA	Ribo			TRSL	Cln1mRNA				Enserink and Kolodner (2010)
Ribo_TRSL_Cln2mRNA	Ribo			TRSL	Cln2mRNA				Enserink and Kolodner (2010)
Ribo_TRSL_Cln3mRNA	Ribo			TRSL	Cln3mRNA				Enserink and Kolodner (2010)
Ribo_TRSL_Far1mRNA	Ribo			TRSL	Far1mRNA				Enserink and Kolodner (2010)
Ribo_TRSL_Swe1mRNA	Ribo			TRSL	Swe1mRNA				Sia et al. (1996)
Scc2_[N]_ppi_Scc4_[tpr]	Scc2	N		ppi	Scc4	tpr			Hinshaw et al. (2015)
Scc4_[DBD]_i_Centromere_[CLD]	Scc4	DBD		i	Centromere	CLD			Hinshaw et al. (2015)
Scc1_[scc2]_ppi_Scc2_[scc1]	Scc1	scc2		ppi	Scc2	scc1			Fernius et al. (2013); Hypothesis
Swi6_[whi5]_ppi_Whi5_[swi6]	Swi6	whi5		ppi	Whi5	swi6			Enserink and Kolodner (2010)
Hos3_[whi5]_ppi_Whi5_[hdac]	Hos3	whi5		ppi	Whi5	hdac			Enserink and Kolodner (2010)
Swi4_[swi6]_ppi_Swi6_[swi4]	Swi4	swi6		ppi	Swi6	swi4			Enserink and Kolodner (2010)
Mbp1_[swi6]_ppi_Swi6_[mbp1]	Mbp1	swi6		ppi	Swi6	mbp1			Enserink and Kolodner (2010)
Stb1_[N]_ppi_Swi6_[stb1]	Stb1	N		ppi	Swi6	stb1			Costanzo et al. (2003)
Cdc28_P+_Stb1_[(cdc28)]	Cdc28			P+	Stb1		cdc28		Costanzo et al. (2003)
Cdc28_P+_Swi6_[(S160)]	Cdc28			P+	Swi6		S160		Wagner et al. (2009); Hypothesis
Cdc28_P+_Swi6_[(T179)]	Cdc28			P+	Swi6		T179		Wagner et al. (2009); Hypothesis
Cdc28_P+_Swi6_[(S228)]	Cdc28			P+	Swi6		S228		Wagner et al. (2009); Hypothesis
Cdc28_P+_Swi6_[(S238)]	Cdc28			P+	Swi6		S238		Wagner et al. (2009); Hypothesis
Cdc28_P+_Whi5_[(T57)]	Cdc28			P+	Whi5		T57		Wagner et al. (2009)
Cdc28_P+_Whi5_[(S59)]	Cdc28			P+	Whi5		S59		Wagner et al. (2009)
Cdc28_P+_Whi5_[(S62)]	Cdc28			P+	Whi5		S62		Wagner et al. (2009)
Cdc28_P+_Whi5_[(S88)]	Cdc28			P+	Whi5		S88		Wagner et al. (2009)
Cdc28_P+_Whi5_[(T143)]	Cdc28			P+	Whi5		T143		Wagner et al. (2009)
Cdc28_P+_Whi5_[(S154)]	Cdc28			P+	Whi5		S154		Wagner et al. (2009)
Cdc28_P+_Whi5_[(S156)]	Cdc28			P+	Whi5		S156		Wagner et al. (2009)
Cdc28_P+_Whi5_[(S161)]	Cdc28			P+	Whi5		S161		Wagner et al. (2009)
Cdc28_P+_Whi5_[(S215)]	Cdc28			P+	Whi5		S215		Wagner et al. (2009)
Cdc28_P+_Whi5_[(S262)]	Cdc28			P+	Whi5		S262		Wagner et al. (2009)
Pho85_P+_Whi5_[(pho85)]	Pho85			P+	Whi5		pho85		Huang et al. (2009)
Rpd3_[whi5]_ppi_Whi5_[hdac]	Rpd3	whi5		ppi	Whi5	hdac			Enserink and Kolodner (2010)
PolII_TRSC_Cln1Gene	PolII			TRSC	Cln1Gene				Enserink and Kolodner (2010)
PolII_TRSC_Cln2Gene	PolII			TRSC	Cln2Gene				Enserink and Kolodner (2010)
PolII_TRSC_Pcl1Gene	PolII			TRSC	Pcl1Gene				Cho et al. (1998); Hypothesis
PolII_TRSC_Pcl2Gene	PolII			TRSC	Pcl2Gene				Cho et al. (1998); Hypothesis
PolII_TRSC_Pcl9Gene	PolII			TRSC	Pcl9Gene				Cho et al. (1998); Hypothesis
PolII_TRSC_Yox1Gene	PolII			TRSC	Yox1Gene				Haase and Wittenberg (2014)
PolII_TRSC_Swe1Gene	PolII			TRSC	Swe1Gene				Sia et al. (1996)
Swi4_[DBD]_BIND_Cln1Gene_[scb]	Swi4	DBD		BIND	Cln1Gene	scb			Bean et al. (2005); Hypothesis
Swi4_[DBD]_BIND_Cln2Gene_[scb]	Swi4	DBD		BIND	Cln2Gene	scb			Bean et al. (2005); Hypothesis
Swi4_[DBD]_BIND_Pcl1Gene_[scb]	Swi4	DBD		BIND	Pcl1Gene	scb			Bean et al. (2005); Hypothesis
Swi4_[DBD]_BIND_Pcl2Gene_[scb]	Swi4	DBD		BIND	Pcl2Gene	scb			Bean et al. (2005); Hypothesis
Swi4_[DBD]_BIND_Yox1Gene_[scb]	Swi4	DBD		BIND	Yox1Gene	scb			Bean et al. (2005); Hypothesis
Swi4_[DBD]_BIND_Swe1Gene_[scb]	Swi4	DBD		BIND	Swe1Gene	scb			Sia et al. (1996)
Cak1_P+_Cdc28_[Tloop(T169)]	Cak1			P+	Cdc28	Tloop	T169		Enserink and Kolodner (2010)
Ptc2_P-_Cdc28_[Tloop(T169)]	Ptc2			P-	Cdc28	Tloop	T169		Cheng et al. (1999)
Ptc3_P-_Cdc28_[Tloop(T169)]	Ptc3			P-	Cdc28	Tloop	T169		Cheng et al. (1999)
PolII_TRSC_Clb5Gene	PolII			TRSC	Clb5Gene				Enserink and Kolodner (2010)
PolII_TRSC_Clb6Gene	PolII			TRSC	Clb6Gene				Enserink and Kolodner (2010)
PolII_TRSC_Pds1Gene	PolII			TRSC	Pds1Gene				MacIsaac et al. (2006)
PolII_TRSC_Rad53Gene	PolII			TRSC	Rad53Gene				Zheng et al. (1993)
PolII_TRSC_Scc1Gene	PolII			TRSC	Scc1Gene				MacIsaac et al. (2006)
Mbp1_[DBD]_BIND_Acm1Gene_[mcb]	Mbp1	DBD		BIND	Acm1Gene	mcb			Ostapenko et al. (2008); Hypothesis
Mbp1_[DBD]_BIND_Clb5Gene_[mcb]	Mbp1	DBD		BIND	Clb5Gene	mcb			Enserink and Kolodner (2010)
Mbp1_[DBD]_BIND_Clb6Gene_[mcb]	Mbp1	DBD		BIND	Clb6Gene	mcb			Enserink and Kolodner (2010)
Mbp1_[DBD]_BIND_Spc42Gene_[mcb]	Mbp1	DBD		BIND	Spc42Gene	mcb			Donaldson and Kilmartin (1996)
Mbp1_[DBD]_BIND_Pds1Gene_[mcb]	Mbp1	DBD		BIND	Pds1Gene	mcb			MacIsaac et al. (2006)
Mbp1_[DBD]_BIND_Rad53Gene_[mcb]	Mbp1	DBD		BIND	Rad53Gene	mcb			Zheng et al. (1993)
Mbp1_[DBD]_BIND_Scc1Gene_[mcb]	Mbp1	DBD		BIND	Scc1Gene	mcb			MacIsaac et al. (2006)
APC_Ub+_Clb5_[(apc)]	APC			Ub+	Clb5		apc		Irniger (2002)
Proteasome_DEG_Clb5	Proteasome			DEG	Clb5				Irniger (2002)
Orc1_[DBD]_i_ORI_[origin]	Orc1	DBD		i	ORI	origin			Enserink and Kolodner (2010)
Cdc6_[orc1]_ppi_Orc1_[cdc6]	Cdc6	orc1		ppi	Orc1	cdc6			SGD
Mcm4_[sld3]_ppi_Sld3_[mcm4]	Mcm4	sld3		ppi	Sld3	mcm4			Bell and Labib (2016)
Mcm6_[sld3]_ppi_Sld3_[mcm6]	Mcm6	sld3		ppi	Sld3	mcm6			Bell and Labib (2016)
Cdc45_[sld3]_ppi_Sld3_[cdc45]	Cdc45	sld3		ppi	Sld3	cdc45			Enserink and Kolodner (2010)
Dpb11_[BRCT1]_ppi_Sld2_[dpb11]	Dpb11	BRCT1		ppi	Sld2	dpb11			Enserink and Kolodner (2010)
Dpb11_[BRCT2]_ppi_Sld3_[dpb11]	Dpb11	BRCT2		ppi	Sld3	dpb11			Enserink and Kolodner (2010)
Dpb11_[pol]_ppi_Pol2_[dpb11]	Dpb11	pol		ppi	Pol2	dpb11			Masumoto et al. (2000)
Dpb11_[gins]_ppi_Psf1_[dpb11]	Dpb11	gins		ppi	Psf1	dpb11			Tanaka et al. (2013)
RFC_[dna]_i_ssDNA_[rfc]	RFC	dna		i	ssDNA	rfc			Chilkova et al. (2007); Hypothesis
Ctf18_[rfc]_ppi_RFC_[ctf18]	Ctf18	rfc		ppi	RFC	ctf18			Crabbe et al. (2010); Hypothesis
Pol2_[rfc]_ppi_RFC_[pol2]	Pol2	rfc		ppi	RFC	pol2			Chilkova et al. (2007); Hypothesis
Mrc1_[pol2]_ppi_Pol2_[mrc1]	Mrc1	pol2		ppi	Pol2	mrc1			Lou et al. (2008)
Lcd1_[rfa1]_ppi_Rfa1_[lcd1]	Lcd1	rfa1		ppi	Rfa1	lcd1			Rouse and Jackson (2002); Hypothesis
Lcd1_[mec1]_ppi_Mec1_[lcd1]	Lcd1	mec1		ppi	Mec1	lcd1			Pardo et al. (2017)
Mec1_[mrc1]_ppi_Mrc1_[cT2T3]	Mec1	mrc1		ppi	Mrc1	cT2T3			Chen and Zhou (2009)
Mec1_P+_Mrc1_[(mec1)]	Mec1			P+	Mrc1		mec1		Pardo et al. (2017)
Mrc1_[rad53]_ppi_Rad53_[FHA1]	Mrc1	rad53		ppi	Rad53	FHA1			Chen and Zhou (2009)
Mec1_P+_Rad53_[SCD1(mec1)]	Mec1			P+	Rad53	SCD1	mec1		Alcasabas et al. (2001)	SCD1: SQ/TQ-cluster domain 1
Mec1_P+_Swe1_[(S385)]	Mec1			P+	Swe1		S385		Palou et al. (2015)
Rad53_P+_Dun1_[(T380)]	Rad53			P+	Dun1		T380		Bashkirov et al. (2003), Chen et al. (2007)
Dun1_P+_Sml1_[(dun1)]	Dun1			P+	Sml1		dun1		Pardo et al. (2017)
Rad53_P+_Ndd1_[(rad53)]	Rad53			P+	Ndd1		rad53		Yelamanchi et al. (2014)
Rad53_P+_Sld3_[(rad53)]	Rad53			P+	Sld3		rad53		Lopez-Masqueda et al. (2010)
Rad53_P+_Dbf4_[(rad53)]	Rad53			P+	Dbf4		rad53		Chen et al. (2013)
Rad53_P+_Nrm1_[(rad53)]	Rad53			P+	Nrm1		rad53		Travesa et al. (2012)
Rnr1_[sml1]_ppi_Sml1_[rnr1]	Rnr1	sml1		ppi	Sml1	rnr1			Zhao et al. (1998)
Cdc28_P+_Far1_[(S87)]	Cdc28			P+	Far1		S87		Enserink and Kolodner (2010)
Cdc4_Ub+_Far1_[(scf)]	Cdc4			Ub+	Far1		scf		Enserink and Kolodner (2010), Gulli and Peter (2001)
Cdc24_[far1]_ppi_Far1_[cdc24]	Cdc24	far1		ppi	Far1	cdc24			Enserink and Kolodner (2010), Gulli and Peter (2001)
Proteasome_DEG_Far1	Proteasome			DEG	Far1				Enserink and Kolodner (2010), Gulli and Peter (2001)
Bud5_[lm]_ppi_LM_[cyt]	Bud5	lm		ppi	LM	cyt			Howell and Lew (2012)	LM: Landmark protein
Axl1_[bud3]_ppi_Bud3_[axl1]	Axl1	bud3		ppi	Bud3	axl1			Kang et al. (2014)
Bud3_[bud4]_ppi_Bud4_[bud3]	Bud3	bud4		ppi	Bud4	bud3			Kang et al. (2014)
Bud3_[bud5]_ppi_Bud5_[bud3]	Bud3	bud5		ppi	Bud5	bud3			Kang et al. (2014)
Bud5_GEF_Rsr1_[(act)]	Bud5			GEF	Rsr1		act		Howell and Lew (2012)
Bud2_GAP_Rsr1_[(act)]	Bud2			GAP	Rsr1		act		Howell and Lew (2012)
Cdc24_[rsr1]_ppi_Rsr1_[cdc24]	Cdc24	rsr1		ppi	Rsr1	cdc24			Enserink and Kolodner (2010), SGD
Cdc42_[switch]_ppi_Rsr1_[cdc42]	Cdc42	switch		ppi	Rsr1	cdc42			Howell and Lew (2012)
Bni1_[GBD]_ppi_Cdc42_[switch]	Bni1	GBD		ppi	Cdc42	switch			Bi and Park (2012)	GTP-ase binding domain; GBD=DID
Bni1_[GBD]_ppi_Rho1_[switch]	Bni1	GBD		ppi	Rho1	switch			Bi and Park (2012)	GTP-ase binding domain
Bnr1_[GBD]_ppi_Cdc42_[switch]	Bnr1	GBD		ppi	Cdc42	switch			Hypothesis; similarity to Bni1	GTP-ase binding domain
Bnr1_[GBD]_ppi_Rho1_[switch]	Bnr1	GBD		ppi	Rho1	switch			Hypothesis; similarity to Bni1	GTP-ase binding domain
Pea2_[spa2]_ppi_Spa2_[pea2]	Pea2	spa2		ppi	Spa2	pea2			Bi and Park (2012)	Spa2 binding domain
Bni1_[SBD]_ppi_Spa2_[bni1]	Bni1	SBD		ppi	Spa2	bni1			Bi and Park (2012)	Spa2 binding domain
Msb3_[spa2]_ppi_Spa2_[MSB]	Msb3	spa2		ppi	Spa2	MSB			Bi and Park (2012)
Msb4_[spa2]_ppi_Spa2_[MSB]	Msb4	spa2		ppi	Spa2	MSB			Bi and Park (2012)
Bud6_[spa2]_ppi_Spa2_[bud6]	Bud6	spa2		ppi	Spa2	bud6			Bi and Park (2012)
Bni1_[FH2]_ppi_Bni1_[FH2]	Bni1	FH2		ppi	Bni1	FH2			Bi and Park (2012)
Bnr1_[FH2]_ppi_Bnr1_[FH2]	Bnr1	FH2		ppi	Bnr1	FH2			Hypothesis; similarity to Bni1
Act1_[self1]_ppi_Act1_[self2]	Act1	self1		ppi	Act1	self2			Moseley and Goode (2006)
Act1_[formin]_ppi_Bni1_[actin]	Act1	formin		ppi	Bni1	actin			Pruyne et al. (2002)
Act1_[formin]_ppi_Bnr1_[actin]	Act1	formin		ppi	Bnr1	actin			Pruyne et al. (2002); Hypothesis
Act1_[motor]_ppi_Myo2_[actin]	Act1	motor		ppi	Myo2	actin			Liu et al. (2010)
Msb3_GAP_Sec4_[(act)]	Msb3			GAP	Sec4		act		Bi and Park (2012)
Msb4_GAP_Sec4_[(act)]	Msb4			GAP	Sec4		act		Bi and Park (2012)
Tus1_GEF_Rho1_[(act)]	Tus1			GEF	Rho1		act		Enserink and Kolodner (2010)
Cdc28_P+_Tus1_[(cdc28)]	Cdc28			P+	Tus1		cdc28		Enserink and Kolodner (2010)
Bni1_[DID]_ipi_Bni1_[DAD]	Bni1	DID		ipi	Bni1	DAD			Alberts (2001), Dong et al. (2003)	C-terminal diaphanous inhibitory domain; N-terminal diaphanous autoregulatory domain; DID=GBD
Bnr1_[DID]_ipi_Bnr1_[DAD]	Bnr1	DID		ipi	Bnr1	DAD			Alberts (2001), Dong et al. (2003); Hypothesis	C-terminal diaphanous inhibitory domain; N-terminal diaphanous autoregulatory domain; DID=GBD
Cdc42_[switch]_ppi_Sec3_[N]	Cdc42	switch		ppi	Sec3	N			Bi and Park (2012)
Cdc42_[switch]_ppi_Exo70_[cdc42]	Cdc42	switch		ppi	Exo70	cdc42			Bi and Park (2012)
Rho1_[switch]_ppi_Sec3_[N]	Rho1	switch		ppi	Sec3	N			Guo et al. (2001)
Exo70_[C]_i_PI_[head]	Exo70	C		i	PI	head			He et al. (2007)
Sec3_[PH]_i_PI_[head]	Sec3	PH		i	PI	head			He et al. (2007)
Cdc42_[switch]_ppi_Cla4_[CRIB]	Cdc42	switch		ppi	Cla4	CRIB			Howell and Lew (2012)
Cdc42_[switch]_ppi_Ste20_[CRIB]	Cdc42	switch		ppi	Ste20	CRIB			Howell and Lew (2012)
Sec2_GEF_Sec4_[(act)]	Sec2			GEF	Sec4		act		Enserink and Kolodner (2010)
Boi1_[cdc42]_ppi_Cdc42_[switch]	Boi1	cdc42		ppi	Cdc42	switch			Enserink and Kolodner (2010)
Boi2_[cdc42]_ppi_Cdc42_[switch]	Boi2	cdc42		ppi	Cdc42	switch			Enserink and Kolodner (2010)
Cdc28_P+_Boi1_[(cdc28)]	Cdc28			P+	Boi1		cdc28		Enserink and Kolodner (2010)
Cdc28_P+_Boi2_[(cdc28)]	Cdc28			P+	Boi2		cdc28		Enserink and Kolodner (2010)
Cdc28_P+_Tgl4_[(cdc28)]	Cdc28			P+	Tgl4		cdc28		Enserink and Kolodner (2010)
Cdc28_P+_Mcm3_[NLS(cdc28)]	Cdc28			P+	Mcm3	NLS	cdc28		Enserink and Kolodner (2010)
Proteasome_DEG_Clb6	Proteasome			DEG	Clb6				Enserink and Kolodner (2010)
Cdc4_Ub+_Clb6_[(scf)]	Cdc4			Ub+	Clb6		scf		Jackson et al. (2006)
Cdc4_Ub+_Cdc6_[(scf)]	Cdc4			Ub+	Cdc6		scf		Perkins et al. (2001)
Cdc28_P+_Clb6_[(deg)]	Cdc28			P+	Clb6		deg		Jackson et al. (2006)
Pho85_P+_Clb6_[(deg)]	Pho85			P+	Clb6		deg		Jackson et al. (2006)
Cdc28_[far1]_ppi_Far1_[cdc28]	Cdc28	far1		ppi	Far1	cdc28			Enserink and Kolodner (2010)
Cdc28_P+_Sic1_[(T2)]	Cdc28			P+	Sic1		T2		Nash et al. (2001)
Cdc28_P+_Sic1_[(T5)]	Cdc28			P+	Sic1		T5		Nash et al. (2001)
Cdc28_P+_Sic1_[(T33)]	Cdc28			P+	Sic1		T33		Nash et al. (2001)
Cdc28_P+_Sic1_[(T45)]	Cdc28			P+	Sic1		T45		Nash et al. (2001)
Cdc28_P+_Sic1_[(S69)]	Cdc28			P+	Sic1		S69		Nash et al. (2001)
Cdc28_P+_Sic1_[(S76)]	Cdc28			P+	Sic1		S76		Nash et al. (2001)
Cdc28_P+_Sic1_[(S80)]	Cdc28			P+	Sic1		S80		Nash et al. (2001)
Pho85_P+_Sic1_[(T2)]	Pho85			P+	Sic1		T2		Nishizawa et al. (1998)
Pho85_P+_Sic1_[(T5)]	Pho85			P+	Sic1		T5		Nishizawa et al. (1998)
Pho85_P+_Sic1_[(T33)]	Pho85			P+	Sic1		T33		Nishizawa et al. (1998)
Pho85_P+_Sic1_[(T45)]	Pho85			P+	Sic1		T45		Nishizawa et al. (1998)
Pho85_P+_Sic1_[(S69)]	Pho85			P+	Sic1		S69		Nishizawa et al. (1998)
Pho85_P+_Sic1_[(S76)]	Pho85			P+	Sic1		S76		Nishizawa et al. (1998)
Pho85_P+_Sic1_[(S80)]	Pho85			P+	Sic1		S80		Nishizawa et al. (1998)
Cdc4_Ub+_Sic1_[(scf)]	Cdc4			Ub+	Sic1		scf		Enserink and Kolodner (2010)
Proteasome_DEG_Sic1	Proteasome			DEG	Sic1				Enserink and Kolodner (2010)
Nrm1_[GTB]_ppi_Swi6_[nrm1]	Nrm1	GTB		ppi	Swi6	nrm1			Haase and Wittenberg (2014)
Cdc28_P+_Chs2_[(S14)]	Cdc28			P+	Chs2		S14		Teh et al. (2009)
Cdc28_P+_Chs2_[(S60)]	Cdc28			P+	Chs2		S60		Teh et al. (2009)
Cdc28_P+_Chs2_[(S69)]	Cdc28			P+	Chs2		S69		Teh et al. (2009)
Cdc28_P+_Chs2_[(S100)]	Cdc28			P+	Chs2		S100		Teh et al. (2009)
Ribo_TRSL_Nrm1mRNA	Ribo			TRSL	Nrm1mRNA				Enserink and Kolodner (2010)
APC_Ub+_Mps1_[(apc)]	APC			Ub+	Mps1		apc		Enserink and Kolodner (2010)
Proteasome_DEG_Mps1	Proteasome			DEG	Mps1				Enserink and Kolodner (2010)
Cdc28_[sic1]_ppi_Sic1_[cdc28]	Cdc28	sic1		ppi	Sic1	cdc28			Enserink and Kolodner (2010)
Cdc28_P+_Cdc6_[(cdc28)]	Cdc28			P+	Cdc6		cdc28		Elsasser et al. (1999)
Cdc4_[scf]_ppi_Skp1_[Fprotein]	Cdc4	scf		ppi	Skp1	Fprotein			Skowyra et al. (1997)
Cdc53_[scf]_ppi_Skp1_[cdc53]	Cdc53	scf		ppi	Skp1	cdc53			Patton et al. (1998)
Hrt1_[scf]_ppi_Cdc53_[hrt1]	Hrt1	scf		ppi	Cdc53	hrt1			Seol et al. (1999)
Cdc34_[scf]_ppi_Hrt1_[cdc34]	Cdc34	scf		ppi	Hrt1	cdc34			Seol et al. (1999)
Proteasome_DEG_Cdc6	Proteasome			DEG	Cdc6				Elsasser et al. (1999)
Cdc28_P+_Cln3_[(cdc28)]	Cdc28			P+	Cln3		cdc28		Yaglom et al. (1995)
Cdc4_Ub+_Cln3_[(scf)]	Cdc4			Ub+	Cln3		scf		Landry et al. (2012)
Grr1_Ub+_Cln3_[(scf)]	Grr1			Ub+	Cln3		scf		Landry et al. (2012)
Proteasome_DEG_Cln3	Proteasome			DEG	Cln3				Yaglom et al. (1995)
PolII_TRSC_Nrm1Gene	PolII			TRSC	Nrm1Gene				Enserink and Kolodner (2010)
APC_Ub+_Nrm1_[(apc)]	APC			Ub+	Nrm1		apc		Ostapenko and Solomon (2011)
Proteasome_DEG_Nrm1	Proteasome			DEG	Nrm1				Ostapenko and Solomon (2011)
Mbp1_[DBD]_BIND_Nrm1Gene_[mcb]	Mbp1	DBD		BIND	Nrm1Gene	mcb			Enserink and Kolodner (2010)
Cdc28_P+_Cln1_[(cdc28)]	Cdc28			P+	Cln1		cdc28		Enserink and Kolodner (2010)
Cdc28_P+_Cln2_[(cdc28)]	Cdc28			P+	Cln2		cdc28		Enserink and Kolodner (2010)
Pho85_P+_Pcl1_[(deg)]	Pho85			P+	Pcl1		deg		Hernandez-Ortega et al. (2013)
Pho85_P+_Pcl2_[(deg)]	Pho85			P+	Pcl2		deg		Hernandez-Ortega et al. (2013)
Pho85_P+_Pcl9_[(deg)]	Pho85			P+	Pcl9		deg		Hypothesis
Grr1_[scf]_ppi_Skp1_[Fprotein]	Grr1	scf		ppi	Skp1	Fprotein			Mendenhall and Hodge (1998)
Cdc4_Ub+_Cln1_[(scf)]	Cdc4			Ub+	Cln1		scf		Mendenhall and Hodge (1998)
Grr1_Ub+_Cln1_[(scf)]	Grr1			Ub+	Cln1		scf		Mendenhall and Hodge (1998)
Grr1_Ub+_Cln2_[(scf)]	Grr1			Ub+	Cln2		scf		Mendenhall and Hodge (1998)
Dma1_Ub+_Pcl1_[(dma)]	Dma1			Ub+	Pcl1		dma		Hernandez-Ortega et al. (2013)
Dma1_Ub+_Pcl2_[(dma)]	Dma1			Ub+	Pcl2		dma		Hernandez-Ortega et al. (2013); Hypothesis
Dma1_Ub+_Pcl9_[(dma)]	Dma1			Ub+	Pcl9		dma		Hernandez-Ortega et al. (2013); Hypothesis
Proteasome_DEG_Cln1	Proteasome			DEG	Cln1				Mendenhall and Hodge (1998)
Proteasome_DEG_Cln2	Proteasome			DEG	Cln2				Mendenhall and Hodge (1998)
Proteasome_DEG_Pcl1	Proteasome			DEG	Pcl1				Hernandez-Ortega et al. (2013)
Proteasome_DEG_Pcl2	Proteasome			DEG	Pcl2				Hernandez-Ortega et al. (2013); Hypothesis
Proteasome_DEG_Pcl9	Proteasome			DEG	Pcl9				Hernandez-Ortega et al. (2013); Hypothesis
Cdc31_[kar1]_ppi_Kar1_[cdc31]	Cdc31	kar1		ppi	Kar1	cdc31			Rüthnick and Schiebel (2016)
Cdc31_[sfi1]_ppi_Sfi1_[cdc31]	Cdc31	sfi1		ppi	Sfi1	cdc31			Rüthnick and Schiebel (2016)
Cdc28_P+_Sfi1_[C(T816)]	Cdc28			P+	Sfi1	C	T816		Elserafy et al. (2014)
Cdc28_P+_Sfi1_[C(S855)]	Cdc28			P+	Sfi1	C	S855		Elserafy et al. (2014)
Cdc28_P+_Sfi1_[C(S882)]	Cdc28			P+	Sfi1	C	S882		Elserafy et al. (2014)
Cdc28_P+_Sfi1_[C(S892)]	Cdc28			P+	Sfi1	C	S892		Elserafy et al. (2014)
Cdc28_P+_Sfi1_[C(S801)]	Cdc28			P+	Sfi1	C	S801		Elserafy et al. (2014)
Cdc28_P+_Sfi1_[C(S923)]	Cdc28			P+	Sfi1	C	S923		Elserafy et al. (2014)
Cdc5_P+_Sfi1_[C(S826)]	Cdc5			P+	Sfi1	C	S826		Elserafy et al. (2014)
Cdc5_P+_Sfi1_[C(T866)]	Cdc5			P+	Sfi1	C	T866		Elserafy et al. (2014)
Cdc5_P+_Sfi1_[C(T876)]	Cdc5			P+	Sfi1	C	T876		Elserafy et al. (2014)
Sfi1_[C]_ppi_Sfi1_[C]	Sfi1	C		ppi	Sfi1	C			Rüthnick and Schiebel (2016)	Full bridge
Sfi1_[N]_ppi_Spc42_[cp]	Sfi1	N		ppi	Spc42	cp			Rüthnick and Schiebel (2016)	cp: central plaque
Spc42_[C]_ppi_Spc42_[N]	Spc42	C		ppi	Spc42	N			Bulitt et al. (1997)
Cnm67_[cp]_ppi_Spc42_[cnm67]	Cnm67	cp		ppi	Spc42	cnm67			Fu et al. (2015)
Cnm67_[op]_ppi_Nud1_[cnm67]	Cnm67	op		ppi	Nud1	cnm67			Fu et al. (2015)
Nud1_[spc72]_ppi_Spc72_[nud1]	Nud1	spc72		ppi	Spc72	nud1			Fu et al. (2015)
PolII_TRSC_Hcm1Gene	PolII			TRSC	Hcm1Gene				Pramila et al. (2006); SGD
Ribo_TRSL_Hcm1mRNA	Ribo			TRSL	Hcm1mRNA				SGD
Mbp1_[DBD]_BIND_Hcm1Gene_[mcb]	Mbp1	DBD		BIND	Hcm1Gene	mcb			Haase and Wittenberg (2014)
Swi4_[DBD]_BIND_Hcm1Gene_[scb]	Swi4	DBD		BIND	Hcm1Gene	scb			Haase and Wittenberg (2014)
Smc2_[smc4]_ppi_Smc4_[smc2]	Smc2	smc4		ppi	Smc4	smc2			Marston (2014)
Brn1_[smc2]_ppi_Smc2_[brn1]	Brn1	smc2		ppi	Smc2	brn1			Marston (2014)
Brn1_[smc4]_ppi_Smc4_[brn1]	Brn1	smc4		ppi	Smc4	brn1			Marston (2014)
Brn1_[ycg1]_ppi_Ycg1_[brn1]	Brn1	ycg1		ppi	Ycg1	brn1			Marston (2014)
Brn1_[ycs4]_ppi_Ycs4_[brn1]	Brn1	ycs4		ppi	Ycs4	brn1			Marston (2014)
Cdc28_P+_Smc4_[(S4)]	Cdc28			P+	Smc4		S4		Robellet et al. (2015)
Cdc28_P+_Smc4_[(T43)]	Cdc28			P+	Smc4		T43		Robellet et al. (2015)
Cdc28_P+_Smc4_[(T60)]	Cdc28			P+	Smc4		T60		Robellet et al. (2015)
Cdc28_P+_Smc4_[(S109)]	Cdc28			P+	Smc4		S109		Robellet et al. (2015)
Cdc28_P+_Smc4_[(S113)]	Cdc28			P+	Smc4		S113		Robellet et al. (2015)
Cdc28_P+_Smc4_[(S117)]	Cdc28			P+	Smc4		S117		Robellet et al. (2015)
Cdc28_P+_Smc4_[(S128)]	Cdc28			P+	Smc4		S128		Robellet et al. (2015)
Smc1_[smc3]_ppi_Smc3_[smc1]	Smc1	smc3		ppi	Smc3	smc1		Was ppi+	Marston (2014)
Scc1_[smc1]_ppi_Smc1_[NBD]	Scc1	smc1		ppi	Smc1	NBD		Was ppi+	Marston (2014)
Scc1_[smc3]_ppi_Smc3_[NBD]	Scc1	smc3		ppi	Smc3	NBD		Was ppi+	Marston (2014)
Scc1_[scc3]_ppi_Scc3_[scc1]	Scc1	scc3		ppi	Scc3	scc1		Was ppi+	Marston (2014)
Fkh2_[mcm1]_ppi_Mcm1_[fkh2]	Fkh2	mcm1		ppi	Mcm1	fkh2			Enserink and Kolodner (2010)
Cdc28_[cyclin]_ppi_Clb1_[cdc28]	Cdc28	cyclin		ppi	Clb1	cdc28			Enserink and Kolodner (2010)
Cdc28_[cyclin]_ppi_Clb2_[cdc28]	Cdc28	cyclin		ppi	Clb2	cdc28			Enserink and Kolodner (2010)
Cdc28_P+_Fkh2_[(S683)]	Cdc28			P+	Fkh2		S683		Enserink and Kolodner (2010)
Cdc28_P+_Fkh2_[(T697)]	Cdc28			P+	Fkh2		T697		Enserink and Kolodner (2010)
Cdc28_P+_Ndd1_[(T319)]	Cdc28			P+	Ndd1		T319		Enserink and Kolodner (2010)
Fkh2_[ndd1]_ppi_Ndd1_[fkh2]	Fkh2	ndd1		ppi	Ndd1	fkh2			Enserink and Kolodner (2010)
PolII_TRSC_Clb1Gene	PolII			TRSC	Clb1Gene				Enserink and Kolodner (2010)
PolII_TRSC_Clb2Gene	PolII			TRSC	Clb2Gene				Enserink and Kolodner (2010)
PolII_TRSC_Clb3Gene	PolII			TRSC	Clb3Gene				Linke et al. (2017)
PolII_TRSC_Clb4Gene	PolII			TRSC	Clb4Gene				Spellman et al. (1998)
Mcm1_[DBD]_BIND_Clb1Gene_[mcm1]	Mcm1	DBD		BIND	Clb1Gene	mcm1			Haase and Wittenberg (2014)
Fkh2_[DBD]_BIND_Clb1Gene_[fkh2]	Fkh2	DBD		BIND	Clb1Gene	fkh2			Haase and Wittenberg (2014)
Mcm1_[DBD]_BIND_Clb2Gene_[mcm1]	Mcm1	DBD		BIND	Clb2Gene	mcm1			Haase and Wittenberg (2014)
Fkh2_[DBD]_BIND_Clb2Gene_[fkh2]	Fkh2	DBD		BIND	Clb2Gene	fkh2			Haase and Wittenberg (2014)
Mcm1_[DBD]_BIND_Clb3Gene_[mcm1]	Mcm1	DBD		BIND	Clb3Gene	mcm1			Linke et al. (2017)
Fkh2_[DBD]_BIND_Clb3Gene_[fkh2]	Fkh2	DBD		BIND	Clb3Gene	fkh2			Linke et al. (2017)
Ribo_TRSL_Clb1mRNA	Ribo			TRSL	Clb1mRNA				Enserink and Kolodner (2010)
Ribo_TRSL_Clb2mRNA	Ribo			TRSL	Clb2mRNA				Enserink and Kolodner (2010)
Cla4_P+_Swe1_[(cla4)]	Cla4			P+	Swe1		cla4		Enserink and Kolodner (2010)
Cdc28_P+_Swe1_[cdc28(deg)]	Cdc28			P+	Swe1	cdc28	deg		Lee et al. (2005)
Cdc5_[PBD]_ppi_Swe1_[cdc5]	Cdc5	PBD		ppi	Swe1	cdc5			Lee et al. (2005)	PBD: Polo Box Domain
Swe1_P+_Cdc28_[(Y19)]	Swe1			P+	Cdc28		Y19		Howell and Lew (2012)
Cdc5_P+_Swe1_[cdc5(HP)]	Cdc5			P+	Swe1	cdc5	HP		Howell and Lew (2012)	Hyperphosphorylation
Mih1_P-_Cdc28_[(Y19)]	Mih1			P-	Cdc28		Y19		Howell and Lew (2012)
Met30_Ub+_Swe1_[(scf)]	Met30			Ub+	Swe1		scf		Howell and Lew (2012)
Met30_[scf]_ppi_Skp1_[Fprotein]	Met30	scf		ppi	Skp1	Fprotein			Howell and Lew (2012)
Proteasome_DEG_Swe1	Proteasome			DEG	Swe1				Howell and Lew (2012)
Cdc42_[switch]_ppi_Gic1_[cdc42]	Cdc42	switch		ppi	Gic1	cdc42			Iwase et al. (2006); Hypothesis
Cdc42_[switch]_ppi_Gic2_[cdc42]	Cdc42	switch		ppi	Gic2	cdc42			Iwase et al. (2006); Hypothesis
Cdc12_[gic1]_ppi_Gic1_[cdc12]	Cdc12	gic1		ppi	Gic1	cdc12			Iwase et al. (2006)
Cdc12_[gic2]_ppi_Gic2_[cdc12]	Cdc12	gic2		ppi	Gic2	cdc12			Iwase et al. (2006)
Cdc11_[cdc12]_ppi_Cdc12_[cdc11]	Cdc11	cdc12		ppi	Cdc12	cdc11			Bertin et al. (2008)
Cdc3_[cdc12]_ppi_Cdc12_[cdc3]	Cdc3	cdc12		ppi	Cdc12	cdc3			Bertin et al. (2008)
Cdc3_[cdc10]_ppi_Cdc10_[cdc3]	Cdc3	cdc10		ppi	Cdc10	cdc3			Bertin et al. (2008)
Cla4_AP+_Cla4_[(ap)]	Cla4			AP+	Cla4		ap		Versele and Thorner (2004)
Cla4_P+_Cdc3_[(cla4)]	Cla4			P+	Cdc3		cla4		Perez et al. (2016)
Cla4_P+_Cdc10_[(cla4)]	Cla4			P+	Cdc10		cla4		Perez et al. (2016)
Hsl1_[septin]_ppi_Cdc3_[hsl1]	Hsl1	septin		ppi	Cdc3	hsl1			Howell and Lew (2012)
Hsl1_[hsl7]_ppi_Hsl7_[hsl1]	Hsl1	hsl7		ppi	Hsl7	hsl1			Howell and Lew (2012)
Hsl7_[swe1]_ppi_Swe1_[hsl7]	Hsl7	swe1		ppi	Swe1	hsl7			Howell and Lew (2012)
Hsl1_P+_Hsl7_[(hsl1)]	Hsl1			P+	Hsl7		hsl1		Howell and Lew (2012)
Swe1PPT_P-_Swe1_[cdc5(HP)]	Swe1PPT			P-	Swe1	cdc5	HP		Howell and Lew (2012)
Ribo_TRSL_Clb3mRNA	Ribo			TRSL	Clb3mRNA				Enserink and Kolodner (2010)
Ribo_TRSL_Clb4mRNA	Ribo			TRSL	Clb4mRNA				Enserink and Kolodner (2010)
Cdc5_P+_Ndd1_[(S85)]	Cdc5			P+	Ndd1		S85		Enserink and Kolodner (2010)
Cdc28_P+_Swi5_[NLS(cdc28)]	Cdc28			P+	Swi5	NLS	cdc28		Koivomagi et al. (2011)	Swi5-P nuclear export
Cdc28_P+_Ace2_[NLS(cdc28)]	Cdc28			P+	Ace2	NLS	cdc28		Enserink and Kolodner (2010)	Ace-P nuclear export
Cdc28_[cyclin]_ppi_Clb3_[cdc28]	Cdc28	cyclin		ppi	Clb3	cdc28			Enserink and Kolodner (2010)
Cdc28_[cyclin]_ppi_Clb4_[cdc28]	Cdc28	cyclin		ppi	Clb4	cdc28			Enserink and Kolodner (2010)
Fks1_[rho1]_ppi_Rho1_[switch]	Fks1	rho1		ppi	Rho1	switch			Bi and Park (2012)
Gsc2_[rho1]_ppi_Rho1_[switch]	Gsc2	rho1		ppi	Rho1	switch			Bi and Park (2012)
Hcm1_[DBD]_BIND_Cin8Gene_[hcm1]	Hcm1	DBD		BIND	Cin8Gene	hcm1			Pramila et al. (2006)
Hcm1_[DBD]_BIND_Fkh1Gene_[hcm1]	Hcm1	DBD		BIND	Fkh1Gene	hcm1			Haase and Wittenberg (2014)
Hcm1_[DBD]_BIND_Fkh2Gene_[hcm1]	Hcm1	DBD		BIND	Fkh2Gene	hcm1			Haase and Wittenberg (2014)
Hcm1_[DBD]_BIND_Ndd1Gene_[hcm1]	Hcm1	DBD		BIND	Ndd1Gene	hcm1			Haase and Wittenberg (2014)
Hcm1_[DBD]_BIND_Yhp1Gene_[hcm1]	Hcm1	DBD		BIND	Yhp1Gene	hcm1			Pramila et al. (2006)
PolII_TRSC_Fkh1Gene	PolII			TRSC	Fkh1Gene				Haase and Wittenberg (2014)
PolII_TRSC_Fkh2Gene	PolII			TRSC	Fkh2Gene				Haase and Wittenberg (2014)
PolII_TRSC_Ndd1Gene	PolII			TRSC	Ndd1Gene				Haase and Wittenberg (2014)
PolII_TRSC_Yhp1Gene	PolII			TRSC	Yhp1Gene				SGD
Ribo_TRSL_Fkh1mRNA	Ribo			TRSL	Fkh1mRNA				Haase and Wittenberg (2014)
Ribo_TRSL_Fkh2mRNA	Ribo			TRSL	Fkh2mRNA				Haase and Wittenberg (2014)
Ribo_TRSL_Ndd1mRNA	Ribo			TRSL	Ndd1mRNA				Haase and Wittenberg (2014)
Ribo_TRSL_Yhp1mRNA	Ribo			TRSL	Yhp1mRNA				SGD
PolII_TRSC_Cdc5Gene	PolII			TRSC	Cdc5Gene				Haase and Wittenberg (2014)
PolII_TRSC_Cdc20Gene	PolII			TRSC	Cdc20Gene				Haase and Wittenberg (2014)
PolII_TRSC_Ace2Gene	PolII			TRSC	Ace2Gene				Haase and Wittenberg (2014)
PolII_TRSC_Far1Gene	PolII			TRSC	Far1Gene				Haase and Wittenberg (2014)
PolII_TRSC_Swi5Gene	PolII			TRSC	Swi5Gene				Haase and Wittenberg (2014)
APC_Ub+_Fkh1_[(apc)]	APC			Ub+	Fkh1		apc		Malo et al. (2016)
APC_Ub+_Fkh2_[(apc)]	APC			Ub+	Fkh2		apc		Malo et al. (2016); Hypothesis
Proteasome_DEG_Fkh1	Proteasome			DEG	Fkh1				Malo et al. (2016)
Proteasome_DEG_Fkh2	Proteasome			DEG	Fkh2				Malo et al. (2016); Hypothesis
Grr1_Ub+_Ndd1	Grr1			Ub+	Ndd1				Edenberg et al. (2015)
Proteasome_DEG_Ndd1	Proteasome			DEG	Ndd1				Haase and Wittenberg (2014)
Mcm1_[DBD]_BIND_Cdc5Gene_[mcm1]	Mcm1	DBD		BIND	Cdc5Gene	mcm1			Haase and Wittenberg (2014)
Fkh2_[DBD]_BIND_Cdc5Gene_[fkh2]	Fkh2	DBD		BIND	Cdc5Gene	fkh2			Haase and Wittenberg (2014)
Mcm1_[DBD]_BIND_Cdc20Gene_[mcm1]	Mcm1	DBD		BIND	Cdc20Gene	mcm1			Haase and Wittenberg (2014)
Fkh2_[DBD]_BIND_Cdc20Gene_[fkh2]	Fkh2	DBD		BIND	Cdc20Gene	fkh2			Haase and Wittenberg (2014)
Mcm1_[DBD]_BIND_Ace2Gene_[mcm1]	Mcm1	DBD		BIND	Ace2Gene	mcm1			Haase and Wittenberg (2014)
Fkh2_[DBD]_BIND_Ace2Gene_[fkh2]	Fkh2	DBD		BIND	Ace2Gene	fkh2			Haase and Wittenberg (2014)
Mcm1_[DBD]_BIND_Swi5Gene_[mcm1]	Mcm1	DBD		BIND	Swi5Gene	mcm1			Haase and Wittenberg (2014)
Fkh2_[DBD]_BIND_Swi5Gene_[fkh2]	Fkh2	DBD		BIND	Swi5Gene	fkh2			Haase and Wittenberg (2014)
Ribo_TRSL_Cdc5mRNA	Ribo			TRSL	Cdc5mRNA				Haase and Wittenberg (2014)
Ribo_TRSL_Cdc20mRNA	Ribo			TRSL	Cdc20mRNA				Haase and Wittenberg (2014)
Ribo_TRSL_Ace2mRNA	Ribo			TRSL	Ace2mRNA				Haase and Wittenberg (2014)
Ribo_TRSL_Swi5mRNA	Ribo			TRSL	Swi5mRNA				Haase and Wittenberg (2014)
APC_[activator]_ppi_Cdh1_[APC]	APC	activator		ppi	Cdh1	APC			Enserink and Kolodner (2010); Weiss (2012)
APC_[activator]_ppi_Cdc20_[APC]	APC	activator		ppi	Cdc20	APC			Crasta et al. (2006); Weiss (2012)
Acm1_[cdh1]_ppi_Cdh1_[acm1]	Acm1	cdh1		ppi	Cdh1	acm1			Enquist-Newman et al. (2008)
Acm1_[bmh]_ppi_Bmh1_[acm1]	Acm1	bmh		ppi	Bmh1	acm1			Dial et al. (2007)
Acm1_[bmh]_ppi_Bmh2_[acm1]	Acm1	bmh		ppi	Bmh2	acm1			Dial et al. (2007)
Cdc28_P+_Acm1_[(S3)]	Cdc28			P+	Acm1		S3		Ostapenko et al. (2008)
Cdc28_P+_Acm1_[(S31)]	Cdc28			P+	Acm1		S31		Ostapenko et al. (2008)
Cdc28_P+_Acm1_[(S48)]	Cdc28			P+	Acm1		S48		Ostapenko et al. (2008)
Cdc28_P+_Acm1_[(T161)]	Cdc28			P+	Acm1		T161		Ostapenko et al. (2008)
APC_Ub+_Acm1_[(Dbox)]	APC			Ub+	Acm1		Dbox		Enquist-Newman et al. (2008)
APC_Ub+_Cin8_[(apc)]	APC			Ub+	Cin8		apc		Crasta et al. (2006)
APC_Ub+_Ase1_[(apc)]	APC			Ub+	Ase1		apc		Crasta et al. (2006)
APC_Ub+_Kip1_[(apc)]	APC			Ub+	Kip1		apc		Crasta et al. (2006)
Cdc28_P+_Fin1_[(cdc28)]	Cdc28			P+	Fin1		cdc28		Enserink and Kolodner (2010)
Clb2_[swi4]_ppi_Swi4_[cyclin]	Clb2	swi4		ppi	Swi4	cyclin			Siegmund and Nasmyth (1996)
Dbf2_P+_Cdc14_[(NLS)]	Dbf2			P+	Cdc14		NLS		Weiss (2012)	C terminal
Dbf2_[n]_ppi_Mob1_[dbf2]	Dbf2	n		ppi	Mob1	dbf2			Komarnitsky et al. (1998)
Cdc15_P+_Dbf2_[(HM)]	Cdc15			P+	Dbf2		HM		Weiss (2012)	C terminal
Cdc15_P+_Nud1_[(T78)]	Cdc15			P+	Nud1		T78		Rock et al. (2013)
Nud1_[tem1]_ppi_Tem1_[nud1]	Nud1	tem1		ppi	Tem1	nud1			Valerio-Santiago and Monje-Casas (2011)
Cdc15_[tem1]_ppi_Tem1_[cdc15]	Cdc15	tem1		ppi	Tem1	cdc15			Weiss (2012)
Mob1_[nud1]_ppi_Nud1_[mob1]	Mob1	nud1		ppi	Nud1	mob1			Rock et al. (2013)
Dbf2_P+_Chs2_[(dbf2)]	Dbf2			P+	Chs2		dbf2		Oh et al. (2012)
Dbf2_P+_Hof1_[(dbf2)]	Dbf2			P+	Hof1		dbf2		SGD
Cdc5_P+_Bfa1_[(cdc5)]	Cdc5			P+	Bfa1		cdc5		SGD, Weiss (2012)
Bfa1_[bub2]_ppi_Bub2_[bfa1]	Bfa1	bub2		ppi	Bub2	bfa1			SGD
Bub2_GAP_Tem1_[(act)]	Bub2			GAP	Tem1		act		Geymonat et al. (2002)
Kin4_P+_Bfa1_[(kin4)]	Kin4			P+	Bfa1		kin4		Maekawa et al. (2007)
Elm1_P+_Kin4_[AL(T209)]	Elm1			P+	Kin4	AL	T209		Bertazzi et al. (2011)
Lte1_[n]_ppi_Kin4_[lte1]	Lte1	n		ppi	Kin4	lte1			Bertazzi et al. (2011)
Spc97_[tub4]_ppi_Tub4_[spc]	Spc97	tub4		ppi	Tub4	spc			Fu et al. (2015)
Spc98_[tub4]_ppi_Tub4_[spc]	Spc98	tub4		ppi	Tub4	spc			Fu et al. (2015)
Spc97_[spc]_ppi_Spc98_[spc]	Spc97	spc		ppi	Spc98	spc			Winey and Bloom (2012)
Spc72_[spc97]_ppi_Spc97_[spc72]	Spc72	spc97		ppi	Spc97	spc72			Fu et al. (2015)
Spc72_[N]_ppi_Spc98_[spc72]	Spc72	N		ppi	Spc98	spc72			Fu et al. (2015)
Tub1_[tub2]_ppi_Tub2_[tub]	Tub1	tub2		ppi	Tub2	tub			Winey and Bloom (2012)
Tub2_[tub]_ppi_Tub3_[tub2]	Tub2	tub		ppi	Tub3	tub2			Winey and Bloom (2012)
Tub1_[tub4]_ppi_Tub4_[tub1]	Tub1	tub4		ppi	Tub4	tub1			Nogales et al. (1999)
Tub3_[tub4]_ppi_Tub4_[tub3]	Tub3	tub4		ppi	Tub4	tub3			Nogales et al. (1999)
Cdc28_P+_Tub4_[(S360)]	Cdc28			P+	Tub4		S360		Keck et al. (2011)
Pph21_P-_Kin4_[(HP)]	Pph21			P-	Kin4		HP		Bertazzi et al. (2011)	HP: hyperphosphorylation
Pph22_P-_Kin4_[(HP)]	Pph22			P-	Kin4		HP		Bertazzi et al. (2011)	HP: hyperphosphorylation
Pph21_P-_Kin4_[AL(T209)]	Pph21			P-	Kin4	AL	T209		Chan and Amon (2009); Hypothesis
Pph22_P-_Kin4_[AL(T209)]	Pph22			P-	Kin4	AL	T209		Chan and Amon (2009); Hypothesis
Sgo1_[DBD]_i_Centromere_[sgo1]	Sgo1	DBD		i	Centromere	sgo1			Peplowska et al. (2014)
Rts1_[sgo1]_ppi_Sgo1_[N]	Rts1	sgo1		ppi	Sgo1	N			Riedel et al. (2006); Peplowska et al. (2014)
Smc2_[sgo1]_ppi_Sgo1_[smc2]	Smc2	sgo1		ppi	Sgo1	smc2			Peplowska et al. (2014)
Kin4Kinase_P+_Kin4_[(HP)]	Kin4Kinase			P+	Kin4		HP		Bertazzi et al. (2011)
Ase1_[dimer]_ppi_Ase1_[dimer]	Ase1	dimer		ppi	Ase1	dimer			Schuyler et al. (2003)
Ase1_[mt]_ppi_Tub1_[ase1]	Ase1	mt		ppi	Tub1	ase1			Schuyler et al. (2003)
Cin8_[stalk]_ppi_Cin8_[stalk]	Cin8	stalk		ppi	Cin8	stalk			Hildebrandt et al. (2006)
Cin8_[HD]_ppi_Cin8_[HD]	Cin8	HD		ppi	Cin8	HD			Hildebrandt et al. (2006); Hypothesis
Cin8_[mt]_ppi_Tub1_[motor]	Cin8	mt		ppi	Tub1	motor			Hypothesis
Kip1_[mt]_ppi_Tub1_[motor]	Kip1	mt		ppi	Tub1	motor			Fridman et al. (2013)
Kip1_[stalk]_ppi_Kip1_[stalk]	Kip1	stalk		ppi	Kip1	stalk			Glotzer (2009), Chee and Haase (2010); Hypothesis
Cla4_P+_Lte1_[(cla4)]	Cla4			P+	Lte1		cla4		Bertazzi et al. (2011)
Cdc28_P+_Lte1_[(cdc28)]	Cdc28			P+	Lte1		cdc28		Archambault et al. (2004); Hypothesis
Tem1_GEF_Tem1_[(act)]	Tem1			GEF	Tem1		act		Geymonat et al. (2009)
APC_Ub+_Clb1_[(apc)]	APC			Ub+	Clb1		apc		Weiss (2012)
APC_Ub+_Clb2_[(apc)]	APC			Ub+	Clb2		apc		Weiss (2012)
APC_Ub+_Clb3_[(apc)]	APC			Ub+	Clb3		apc		Weiss (2012)
APC_Ub+_Clb4_[(apc)]	APC			Ub+	Clb4		apc		Weiss (2012)
APC_Ub+_Pds1_[(apc)]	APC			Ub+	Pds1		apc		Weiss (2012)
Esp1_[pds1]_ppi_Pds1_[esp1]	Esp1	pds1		ppi	Pds1	esp1			Agarwal et al. (2002)
Esp1_CUT_Scc1_[(esp1)]	Esp1			CUT	Scc1		esp1		Uhlmann et al. (1999)
Esp1_CUT_Slk19	Esp1			CUT	Slk19				Sullivan et al. (2001)
Cdc5_P+_Slk19	Cdc5			P+	Slk19				Park et al. (2008)
APC_Ub+_Cdc20_[(apc)]	APC			Ub+	Cdc20		apc		Weiss (2012)
APC_Ub+_Cdc5_[(apc)]	APC			Ub+	Cdc5		apc		Weiss (2012)
Cdc14_P-_Cdh1_[(cdc28)]	Cdc14			P-	Cdh1		cdc28		Weiss (2012)
Cdc28_P+_Cdh1_[(cdc28)]	Cdc28			P+	Cdh1		cdc28		Weiss (2012)
Cdc14_[net1]_ppi_Net1_[n]	Cdc14	net1		ppi	Net1	n			Weiss (2012)
Cdc28_P+_Cdc5_[(T238)]	Cdc28			P+	Cdc5		T238		Rodriguez-Rodriguez et al. (2016)
Cdc28_P+_Cdc5_[(T242)]	Cdc28			P+	Cdc5		T242		Rodriguez-Rodriguez et al. (2016)
Cdc28_P+_Net1_[(cdc28x6)]	Cdc28			P+	Net1		cdc28x6		Weiss (2012)
Cdc14_P-_Net1_[(cdc28x6)]	Cdc14			P-	Net1		cdc28x6		Weiss (2012)
Cdc14_P-_Cdc5_[(T238)]	Cdc14			P-	Cdc5		T238		Visintin et al. (1998)
Cdc14_P-_Cdc5_[(T242)]	Cdc14			P-	Cdc5		T242		Weiss (2012)
Cdc5_P+_Net1_[(cdc5)]	Cdc5			P+	Net1		cdc5		Shou et al. (2002)
Pph21_P-_Net1_[(cdc5)]	Pph21			P-	Net1		cdc5		Queralt et al. (2006)
Pph22_P-_Net1_[(cdc5)]	Pph22			P-	Net1		cdc5		Queralt et al. (2006)
Pph21_[tpd3]_ppi_Tpd3_[pph]	Pph21	tpd3		ppi	Tpd3	pph			Jiang and Broach (1999); Hypothesis
Pph22_[tpd3]_ppi_Tpd3_[pph]	Pph22	tpd3		ppi	Tpd3	pph			Jiang and Broach (1999); Hypothesis
Cdc55_[tpd3]_ppi_Tpd3_[RD]	Cdc55	tpd3		ppi	Tpd3	RD			Koren et al. (2004)	RD: regulatory domain
Rts1_[tpd3]_ppi_Tpd3_[RD]	Rts1	tpd3		ppi	Tpd3	RD			Jiang and Broach (1999)	RD: regulatory domain
Bfa1_[tem1]_ppi_Tem1_[bfa1]	Bfa1	tem1		ppi	Tem1	bfa1			Geymonat et al. (2009)
Cdc5_P+_Scc1_[(cdc5)]	Cdc5			P+	Scc1		cdc5		Alexandru et al. (2001)
Cdc5_[PBD]_ppi_Cdc11_[cdc5]	Cdc5	PBD		ppi	Cdc11	cdc5			Song and Lee (2001)
Cdc5_[PBD]_ppi_Cdc12_[cdc5]	Cdc5	PBD		ppi	Cdc12	cdc5			Song and Lee (2001)
Proteasome_DEG_Pds1	Proteasome			DEG	Pds1				Hilioti et al. (2001)
Proteasome_DEG_Rad53	Proteasome			DEG	Rad53				Hypothesis
Proteasome_DEG_Scc1	Proteasome			DEG	Scc1				Uhlmann et al. (1999)
Hym1_[kic1]_ppi_Kic1_[hym1]	Hym1	kic1		ppi	Kic1	hym1			Weiss (2012)
Kic1_P+_Cbk1	Kic1			P+	Cbk1				Weiss (2012)
Cbk1_[mob2]_ppi_Mob2_[cbk1]	Cbk1	mob2		ppi	Mob2	cbk1			Weiss (2012)
Hym1_[sog2]_ppi_Sog2_[hym1]	Hym1	sog2		ppi	Sog2	hym1			Nelson et al. (2003)
Cbk1_P+_Ace2_[(cbk1)]	Cbk1			P+	Ace2		cbk1		Weiss (2012)
Cbk1_[tao3]_ppi_Tao3_[cbk1]	Cbk1	tao3		ppi	Tao3	cbk1			Weiss (2012)
Kic1_[tao3]_ppi_Tao3_[kic1]	Kic1	tao3		ppi	Tao3	kic1			Weiss (2012)
PolII_TRSC_Sic1Gene	PolII			TRSC	Sic1Gene				Haase and Wittenberg (2014)
Ribo_TRSL_Sic1mRNA	Ribo			TRSL	Sic1mRNA				Haase and Wittenberg (2014)
Ace2_[DBD]_BIND_Sic1Gene_[ace2swi5]	Ace2	DBD		BIND	Sic1Gene	ace2swi5			Haase and Wittenberg (2014)
Swi5_[DBD]_BIND_Sic1Gene_[ace2swi5]	Swi5	DBD		BIND	Sic1Gene	ace2swi5			Haase and Wittenberg (2014)
Ace2_[DBD]_BIND_Pcl9Gene_[ace2swi5]	Ace2	DBD		BIND	Pcl9Gene	ace2swi5			Tennyson et al. (1998)
Swi5_[DBD]_BIND_Pcl9Gene_[ace2swi5]	Swi5	DBD		BIND	Pcl9Gene	ace2swi5			Tennyson et al. (1998)
Cdc14_P-_Ace2_[NLS(cdc28)]	Cdc14			P-	Ace2	NLS	cdc28		Enserink and Kolodner (2010)	Nuclear re-entry
Cdc14_P-_Swi5_[NLS(cdc28)]	Cdc14			P-	Swi5	NLS	cdc28		Visintin et al. (1998)	Nuclear re-entry
Cdc14_P-_Pds1_[(cdc28)]	Cdc14			P-	Pds1		cdc28		Enserink and Kolodner (2010)
Mcm1_[yox1]_ppi_Yox1_[mcm1]	Mcm1	yox1		ppi	Yox1	mcm1			Haase and Wittenberg (2014)
Mcm1_[yhp1]_ppi_Yhp1_[mcm1]	Mcm1	yhp1		ppi	Yhp1	mcm1			Haase and Wittenberg (2014)
APC_Ub+_Yox1_[(apc)]	APC			Ub+	Yox1		apc		Haase and Wittenberg (2014)
APC_Ub+_Yhp1_[(apc)]	APC			Ub+	Yhp1		apc		Ostapenko and Solomon (2011)
Proteasome_DEG_Yox1	Proteasome			DEG	Yox1				Haase and Wittenberg (2014)
Proteasome_DEG_Yhp1	Proteasome			DEG	Yhp1				Ostapenko and Solomon (2011)
Cdc14_P-_Chs2_[(S14)]	Cdc14			P-	Chs2		S14		Visintin et al. (1998); Hypothesis
Cdc14_P-_Chs2_[(S60)]	Cdc14			P-	Chs2		S60		Visintin et al. (1998); Hypothesis
Cdc14_P-_Chs2_[(S69)]	Cdc14			P-	Chs2		S69		Visintin et al. (1998); Hypothesis
Cdc14_P-_Chs2_[(S100)]	Cdc14			P-	Chs2		S100		Visintin et al. (1998); Hypothesis
Chs2PPT_P-_Chs2_[(dbf2)]	Chs2PPT			P-	Chs2		dbf2		Hypothesis
Ribo_TRSL_Mcm2mRNA	Ribo			TRSL	Mcm2mRNA				Enserink and Kolodner (2010)
Ribo_TRSL_Mcm3mRNA	Ribo			TRSL	Mcm3mRNA				Enserink and Kolodner (2010)
Ribo_TRSL_Mcm4mRNA	Ribo			TRSL	Mcm4mRNA				Enserink and Kolodner (2010)
Ribo_TRSL_Mcm5mRNA	Ribo			TRSL	Mcm5mRNA				Enserink and Kolodner (2010)
Ribo_TRSL_Mcm6mRNA	Ribo			TRSL	Mcm6mRNA				Enserink and Kolodner (2010)
Ribo_TRSL_Mcm7mRNA	Ribo			TRSL	Mcm7mRNA				Enserink and Kolodner (2010)
Ribo_TRSL_Cdc6mRNA	Ribo			TRSL	Cdc6mRNA				Enserink and Kolodner (2010)
Cdc14_P-_Sfi1_[C(T816)]	Cdc14			P-	Sfi1	C	T816		Elserafy et al. (2014)
Cdc14_P-_Sfi1_[C(S855)]	Cdc14			P-	Sfi1	C	S855		Elserafy et al. (2014)
Cdc14_P-_Sfi1_[C(S882)]	Cdc14			P-	Sfi1	C	S882		Elserafy et al. (2014)
Cdc14_P-_Sfi1_[C(S892)]	Cdc14			P-	Sfi1	C	S892		Elserafy et al. (2014)
Cdc14_P-_Sfi1_[C(S801)]	Cdc14			P-	Sfi1	C	S801		Elserafy et al. (2014)
Cdc14_P-_Sfi1_[C(S923)]	Cdc14			P-	Sfi1	C	S923		Elserafy et al. (2014)
Sfi1PPT_P-_Sfi1_[C(S826)]	Sfi1PPT			P-	Sfi1	C	S826		Elserafy et al. (2014); hypothesis
Sfi1PPT_P-_Sfi1_[C(T866)]	Sfi1PPT			P-	Sfi1	C	T866		Elserafy et al. (2014); hypothesis
Sfi1PPT_P-_Sfi1_[C(T876)]	Sfi1PPT			P-	Sfi1	C	T876		Elserafy et al. (2014); hypothesis
APC_Ub+_Dbf4_[(apc)]	APC			Ub+	Dbf4		apc		Lu et al. (2014)
Proteasome_DEG_Dbf4	Proteasome			DEG	Dbf4				Lu et al. (2014)
Cdc28_P+_Pds1_[(cdc28)]	Cdc28			P+	Pds1		cdc28		Enserink and Kolodner (2010)
Chk1_P+_Pds1_[(chk1)]	Chk1			P+	Pds1		chk1		Wang et al. (2001)
Bim1_[MT]_ppi_Tub2_[PlusEnd]	Bim1	MT		ppi	Tub2	PlusEnd			Markus et al. (2012)
Bim1_[kar9]_ppi_Kar9_[bim1]	Bim1	kar9		ppi	Kar9	bim1			Enserink and Kolodner (2010)
Cdc28_P+_Kar9_[(cdc28)]	Cdc28			P+	Kar9		cdc28		Enserink and Kolodner (2010)
Proteasome_DEG_Cin8	Proteasome			DEG	Cin8				Crasta et al. (2006)
Proteasome_DEG_Ase1	Proteasome			DEG	Ase1				Crasta et al. (2006)
Proteasome_DEG_Kip1	Proteasome			DEG	Kip1				Crasta et al. (2006)
Proteasome_DEG_Clb1	Proteasome			DEG	Clb1				Weiss (2012)
Proteasome_DEG_Clb2	Proteasome			DEG	Clb2				Weiss (2012)
Proteasome_DEG_Clb3	Proteasome			DEG	Clb3				Weiss (2012)
Proteasome_DEG_Clb4	Proteasome			DEG	Clb4				Weiss (2012)
Proteasome_DEG_Cdc20	Proteasome			DEG	Cdc20				Weiss (2012)
Proteasome_DEG_Cdc5	Proteasome			DEG	Cdc5				Weiss (2012)
Kar9_[myo2]_ppi_Myo2_[kar9]	Kar9	myo2		ppi	Myo2	kar9			Enserink and Kolodner (2010)
Bck2_[mcm1]_ppi_Mcm1_[bck2]	Bck2	mcm1		ppi	Mcm1	bck2			Bastajian et al. (2013)
Mcm1_[DBD]_BIND_Cln3Gene_[ECB]	Mcm1	DBD		BIND	Cln3Gene	ECB			Bastajian et al. (2013)
Mcm1_[DBD]_BIND_Swi4Gene_[ECB]	Mcm1	DBD		BIND	Swi4Gene	ECB			Bastajian et al. (2013)
Mcm1_[DBD]_BIND_Cdc6Gene_[ECB]	Mcm1	DBD		BIND	Cdc6Gene	ECB			Haase and Wittenberg (2014)
Mcm1_[DBD]_BIND_Mcm2Gene_[ECB]	Mcm1	DBD		BIND	Mcm2Gene	ECB			Haase and Wittenberg (2014)
Mcm1_[DBD]_BIND_Mcm3Gene_[ECB]	Mcm1	DBD		BIND	Mcm3Gene	ECB			Haase and Wittenberg (2014)
Mcm1_[DBD]_BIND_Mcm4Gene_[ECB]	Mcm1	DBD		BIND	Mcm4Gene	ECB			Haase and Wittenberg (2014)
Mcm1_[DBD]_BIND_Mcm5Gene_[ECB]	Mcm1	DBD		BIND	Mcm5Gene	ECB			Haase and Wittenberg (2014)
Mcm1_[DBD]_BIND_Mcm6Gene_[ECB]	Mcm1	DBD		BIND	Mcm6Gene	ECB			Haase and Wittenberg (2014)
Mcm1_[DBD]_BIND_Mcm7Gene_[ECB]	Mcm1	DBD		BIND	Mcm7Gene	ECB			Haase and Wittenberg (2014)
PolII_TRSC_Cln3Gene	PolII			TRSC	Cln3Gene				Haase and Wittenberg (2014)
PolII_TRSC_Swi4Gene	PolII			TRSC	Swi4Gene				Haase and Wittenberg (2014)
PolII_TRSC_Cdc6Gene	PolII			TRSC	Cdc6Gene				Haase and Wittenberg (2014)
PolII_TRSC_Mcm2Gene	PolII			TRSC	Mcm2Gene				Haase and Wittenberg (2014)
PolII_TRSC_Mcm3Gene	PolII			TRSC	Mcm3Gene				Haase and Wittenberg (2014)
PolII_TRSC_Mcm4Gene	PolII			TRSC	Mcm4Gene				Haase and Wittenberg (2014)
PolII_TRSC_Mcm5Gene	PolII			TRSC	Mcm5Gene				Haase and Wittenberg (2014)
PolII_TRSC_Mcm6Gene	PolII			TRSC	Mcm6Gene				Haase and Wittenberg (2014)
PolII_TRSC_Mcm7Gene	PolII			TRSC	Mcm7Gene				Haase and Wittenberg (2014)
Cdc5_P+_Tus1_[(cdc5)]	Cdc5			P+	Tus1		cdc5		Weiss (2012)
Cdc20_[mad2]_ppi_Mad2_[cdc20]	Cdc20	mad2		ppi	Mad2	cdc20			Zich and Hardwick (2010)
Cdc20_[mad3]_ppi_Mad3_[cdc20]	Cdc20	mad3		ppi	Mad3	cdc20			Zich and Hardwick (2010)
Mad1_[KT]_ppi_Ndc80_[mad1]	Mad1	KT		ppi	Ndc80	mad1			Biggins (2013)
Mad1_[mad2]_ppi_Mad2_[mad1]	Mad1	mad2		ppi	Mad2	mad1			Zich and Hardwick (2010)
Mad2_[mad2]_ppi_Mad2_[mad2]	Mad2	mad2		ppi	Mad2	mad2			Zich and Hardwick (2010)
Mps1_AP+_Mps1_[(AP)]	Mps1			AP+	Mps1		AP		Zich and Hardwick (2010); Biggins (2013)
Mps1_P+_Ndc80_[(mps1)]	Mps1			P+	Ndc80		mps1		Zich and Hardwick (2010)
Ndc80_[nuf2]_ppi_Nuf2_[ndc80]	Ndc80	nuf2		ppi	Nuf2	ndc80			Biggins (2013)
Spc24_[spc25]_ppi_Spc25_[spc24]	Spc24	spc25		ppi	Spc25	spc24			Biggins (2013)
Ndc80_[spc24]_ppi_Spc24_[ndc80]	Ndc80	spc24		ppi	Spc24	ndc80			Biggins (2013)
Ipl1_[sli15]_ppi_Sli15_[Inbox]	Ipl1	sli15		ppi	Sli15	Inbox			Kang et al. (2001)
Bir1_[C]_ppi_Nbl1_[bir1]	Bir1	C		ppi	Nbl1	bir1			Nakajima et al. (2009)
Nbl1_[sli15]_ppi_Sli15_[N]	Nbl1	sli15		ppi	Sli15	N			Nakajima et al. (2009)
Bir1_[cbf2]_ppi_Cbf2_[bir1]	Bir1	cbf2		ppi	Cbf2	bir1			Yoon and Carbon (1999)
Ipl1_P+_Sli15_[(S578)]	Ipl1			P+	Sli15		S578		Cheeseman et al. (2002)
Glc7_P-_Sli15_[(S578)]	Glc7			P-	Sli15		S578		Francisco et al. (1994)
Cbf2_[centromere]_i_Centromere_[CDE]	Cbf2	centromere		i	Centromere	CDE			Biggins (2013)
Ipl1_P+_Ndc80_[N(S100)]	Ipl1			P+	Ndc80	N	S100		Cheeseman et al. (2002)
Glc7_P-_Ndc80_[N(S100)]	Glc7			P-	Ndc80	N	S100		Francisco et al. (1994)
Dam1_[ndc80]_ppi_Ndc80_[dam1]	Dam1	ndc80		ppi	Ndc80	dam1			Kim et al. (2017)
Ask1_[ndc80]_ppi_Ndc80_[ask1]	Ask1	ndc80		ppi	Ndc80	ask1			Kim et al. (2017)
Ndc80_[spc34]_ppi_Spc34_[ndc80]	Ndc80	spc34		ppi	Spc34	ndc80			Kim et al. (2017)
Dam1_[N1]_ppi_Spc34_[N]	Dam1	N1		ppi	Spc34	N			Legal et al. (2016)
Dam1_[cc]_ppi_Duo1_[cc]	Dam1	cc		ppi	Duo1	cc			Legal et al. (2016)	cc: coiled coil
Dad4_[cc]_ppi_Dam1_[N2]	Dad4	cc		ppi	Dam1	N2			Legal et al. (2016)	cc: coiled coil
Ask1_[N]_ppi_Dad4_[N]	Ask1	N		ppi	Dad4	N			Legal et al. (2016)
Dam1_[Ca]_ppi_Tub3_[dam1]	Dam1	Ca		ppi	Tub3	dam1			Legal et al. (2016)
Dam1_[Ca]_ppi_Tub1_[dam1]	Dam1	Ca		ppi	Tub1	dam1			Legal et al. (2016)
Dam1_[Cb]_ppi_Tub2_[dam1]	Dam1	Cb		ppi	Tub2	dam1			Legal et al. (2016)
Duo1_[Ca]_ppi_Tub3_[duo1]	Duo1	Ca		ppi	Tub3	duo1			Legal et al. (2016)
Duo1_[Ca]_ppi_Tub1_[duo1]	Duo1	Ca		ppi	Tub1	duo1			Legal et al. (2016)
Duo1_[Cb]_ppi_Tub2_[duo1]	Duo1	Cb		ppi	Tub2	duo1			Legal et al. (2016)
Ipl1_P+_Dam1_[(S20)]	Ipl1			P+	Dam1		S20		Cheeseman et al. (2002)
Ipl1_P+_Dam1_[(S257)]	Ipl1			P+	Dam1		S257		Cheeseman et al. (2002)
Ipl1_P+_Dam1_[(S265)]	Ipl1			P+	Dam1		S265		Cheeseman et al. (2002)
Ipl1_P+_Dam1_[(S292)]	Ipl1			P+	Dam1		S292		Cheeseman et al. (2002)
Ipl1_P+_Spc34_[(T199)]	Ipl1			P+	Spc34		T199		Cheeseman et al. (2002)
Glc7_P-_Dam1_[(S20)]	Glc7			P-	Dam1		S20		Francisco et al. (1994)
Glc7_P-_Dam1_[(S257)]	Glc7			P-	Dam1		S257		Francisco et al. (1994)
Glc7_P-_Dam1_[(S265)]	Glc7			P-	Dam1		S265		Francisco et al. (1994)
Glc7_P-_Dam1_[(S292)]	Glc7			P-	Dam1		S292		Francisco et al. (1994)
Glc7_P-_Spc34_[(T199)]	Glc7			P-	Spc34		T199		Francisco et al. (1994)
Ndc80_[CH]_ppi_Tub2_[ndc80]	Ndc80	CH		ppi	Tub2	ndc80			Biggins (2013)
PolII_TRSC_Acm1Gene	PolII			TRSC	Acm1Gene				Ostapenko et al. (2008); Hypothesis
PolII_TRSC_Ase1Gene	PolII			TRSC	Ase1Gene				Juang et al. (1997)
PolII_TRSC_Cin8Gene	PolII			TRSC	Cin8Gene				Pramila et al. (2006)
PolII_TRSC_Dbf4Gene	PolII			TRSC	Dbf4Gene				Spellman et al. (1998)
PolII_TRSC_Kip1Gene	PolII			TRSC	Kip1Gene				Spellman et al. (1998)
Ribo_TRSL_Acm1mRNA	Ribo			TRSL	Acm1mRNA				SGD
Ribo_TRSL_Ase1mRNA	Ribo			TRSL	Ase1mRNA				SGD
Ribo_TRSL_Cin8mRNA	Ribo			TRSL	Cin8mRNA				SGD
Ribo_TRSL_Dbf4mRNA	Ribo			TRSL	Dbf4mRNA				SGD
Ribo_TRSL_Kip1mRNA	Ribo			TRSL	Kip1mRNA				SGD
Ribo_TRSL_Pcl1mRNA	Ribo			TRSL	Pcl1mRNA				SGD
Ribo_TRSL_Pcl2mRNA	Ribo			TRSL	Pcl2mRNA				SGD
Ribo_TRSL_Pcl9mRNA	Ribo			TRSL	Pcl9mRNA				SGD
Ribo_TRSL_Pds1mRNA	Ribo			TRSL	Pds1mRNA				SGD
Ribo_TRSL_Scc1mRNA	Ribo			TRSL	Scc1mRNA				SGD
Ribo_TRSL_Swi4mRNA	Ribo			TRSL	Swi4mRNA				SGD
Ribo_TRSL_Yox1mRNA	Ribo			TRSL	Yox1mRNA				SGD
Decay_DEG_Far1mRNA	Decay			DEG	Far1mRNA				Hypothesis
Decay_DEG_Sic1mRNA	Decay			DEG	Sic1mRNA				Hypothesis
Decay_DEG_Swi5mRNA	Decay			DEG	Swi5mRNA				Hypothesis
Decay_DEG_Acm1mRNA	Decay			DEG	Acm1mRNA				Hypothesis
Decay_DEG_Mcm2mRNA	Decay			DEG	Mcm2mRNA				Hypothesis
Decay_DEG_Mcm3mRNA	Decay			DEG	Mcm3mRNA				Hypothesis
Decay_DEG_Mcm4mRNA	Decay			DEG	Mcm4mRNA				Hypothesis
Decay_DEG_Mcm5mRNA	Decay			DEG	Mcm5mRNA				Hypothesis
Decay_DEG_Mcm6mRNA	Decay			DEG	Mcm6mRNA				Hypothesis
Decay_DEG_Mcm7mRNA	Decay			DEG	Mcm7mRNA				Hypothesis
Decay_DEG_Ndd1mRNA	Decay			DEG	Ndd1mRNA				Hypothesis
Decay_DEG_Nrm1mRNA	Decay			DEG	Nrm1mRNA				Hypothesis
Decay_DEG_Hcm1mRNA	Decay			DEG	Hcm1mRNA				Hypothesis
Decay_DEG_Fkh1mRNA	Decay			DEG	Fkh1mRNA				Hypothesis
Decay_DEG_Fkh2mRNA	Decay			DEG	Fkh2mRNA				Hypothesis
Decay_DEG_Clb1mRNA	Decay			DEG	Clb1mRNA				Hypothesis
Decay_DEG_Clb2mRNA	Decay			DEG	Clb2mRNA				Hypothesis
Decay_DEG_Clb3mRNA	Decay			DEG	Clb3mRNA				Hypothesis
Decay_DEG_Clb4mRNA	Decay			DEG	Clb4mRNA				Hypothesis
Decay_DEG_Clb5mRNA	Decay			DEG	Clb5mRNA				Hypothesis
Decay_DEG_Clb6mRNA	Decay			DEG	Clb6mRNA				Hypothesis
Decay_DEG_Cln1mRNA	Decay			DEG	Cln1mRNA				Hypothesis
Decay_DEG_Cln2mRNA	Decay			DEG	Cln2mRNA				Hypothesis
Decay_DEG_Cln3mRNA	Decay			DEG	Cln3mRNA				Hypothesis
Decay_DEG_Cdc6mRNA	Decay			DEG	Cdc6mRNA				Hypothesis
Decay_DEG_Cdc20mRNA	Decay			DEG	Cdc20mRNA				Hypothesis
Decay_DEG_Cin8mRNA	Decay			DEG	Cin8mRNA				Hypothesis
Decay_DEG_Swe1mRNA	Decay			DEG	Swe1mRNA				Hypothesis
Decay_DEG_Swi4mRNA	Decay			DEG	Swi4mRNA				Hypothesis
Decay_DEG_Ace2mRNA	Decay			DEG	Ace2mRNA				Hypothesis
Decay_DEG_Ase1mRNA	Decay			DEG	Ase1mRNA				Hypothesis
Decay_DEG_Cdc5mRNA	Decay			DEG	Cdc5mRNA				Hypothesis
Decay_DEG_Dbf4mRNA	Decay			DEG	Dbf4mRNA				Hypothesis
Decay_DEG_Kip1mRNA	Decay			DEG	Kip1mRNA				Hypothesis
Decay_DEG_Mps1mRNA	Decay			DEG	Mps1mRNA				Hypothesis
Decay_DEG_Pcl1mRNA	Decay			DEG	Pcl1mRNA				Hypothesis
Decay_DEG_Pcl2mRNA	Decay			DEG	Pcl2mRNA				Hypothesis
Decay_DEG_Pcl9mRNA	Decay			DEG	Pcl9mRNA				Hypothesis
Decay_DEG_Pds1mRNA	Decay			DEG	Pds1mRNA				Hypothesis
Decay_DEG_Rad53mRNA	Decay			DEG	Rad53mRNA				Hypothesis
Decay_DEG_Scc1mRNA	Decay			DEG	Scc1mRNA				Hypothesis
Decay_DEG_Spc42mRNA	Decay			DEG	Spc42mRNA				Hypothesis
Decay_DEG_Yox1mRNA	Decay			DEG	Yox1mRNA				Hypothesis
Decay_DEG_Yhp1mRNA	Decay			DEG	Yhp1mRNA				Hypothesis
Proteasome_DEG_Acm1	Proteasome			DEG	Acm1				Hypothesis
Proteasome_DEG_Hcm1	Proteasome			DEG	Hcm1				Hypothesis
Proteasome_DEG_Spc42	Proteasome			DEG	Spc42				Hypothesis
Cdc14_P-_Acm1_[(S3)]	Cdc14			P-	Acm1		S3		Enquist-Newman et al. (2008)
Cdc14_P-_Acm1_[(S31)]	Cdc14			P-	Acm1		S31		Enquist-Newman et al. (2008)
Cdc14_P-_Acm1_[(S48)]	Cdc14			P-	Acm1		S48		Enquist-Newman et al. (2008)
Cdc14_P-_Acm1_[(T161)]	Cdc14			P-	Acm1		T161		Enquist-Newman et al. (2008)
Cdc14_P-_Bem1_[(cdc28)]	Cdc14			P-	Bem1		cdc28		Visintin et al. (1998); Hypothesis
Cdc14_P-_Bem2_[(cdc28)]	Cdc14			P-	Bem2		cdc28		Visintin et al. (1998); Hypothesis
Cdc14_P-_Bem3_[(cdc28)]	Cdc14			P-	Bem3		cdc28		Visintin et al. (1998); Hypothesis
Bfa1PPT_P-_Bfa1_[(cdc5)]	Bfa1PPT			P-	Bfa1		cdc5		Hypothesis
Bfa1PPT_P-_Bfa1_[(kin4)]	Bfa1PPT			P-	Bfa1		kin4		Hypothesis
Cdc14_P-_Boi1_[(cdc28)]	Cdc14			P-	Boi1		cdc28		Visintin et al. (1998); Hypothesis
Cdc14_P-_Boi2_[(cdc28)]	Cdc14			P-	Boi2		cdc28		Visintin et al. (1998); Hypothesis
Cdc3PPT_P-_Cdc3_[(cla4)]	Cdc3PPT			P-	Cdc3		cla4		Hypothesis
Cdc10PPT_P-_Cdc10_[(cla4)]	Cdc10PPT			P-	Cdc10		cla4		Hypothesis
Cdc14PPT_P-_Cdc14_[(NLS)]	Cdc14PPT			P-	Cdc14		NLS		Hypothesis
Cdc24PPT_P-_Cdc24_[(PAK)]	Cdc24PPT			P-	Cdc24		PAK		Hypothesis
Cdc14_P-_Cdc24_[(cdc28)]	Cdc14			P-	Cdc24		cdc28		Visintin et al. (1998); Hypothesis
Cdc28PPT_P-_Cdc28_[(Y19)]	Cdc28PPT			P-	Cdc28		Y19		Hypothesis
Dbf2PPT_P-_Dbf2_[(HM)]	Dbf2PPT			P-	Dbf2		HM		Hypothesis
Cdc14_P-_Dbf4_[(cdc28)]	Cdc14			P-	Dbf4		cdc28		Visintin et al. (1998); Hypothesis
Dbf4PPT_P-_Dbf4_[(rad53)]	Dbf4PPT			P-	Dbf4		rad53		Hypothesis
Dun1PPT_P-_Dun1_[(T380)]	Dun1PPT			P-	Dun1		T380		Hypothesis
Cdc14_P-_Fin1_[(cdc28)]	Cdc14			P-	Fin1		cdc28		Visintin et al. (1998); Hypothesis
Cdc14_P-_Fkh2_[(S683)]	Cdc14			P-	Fkh2		S683		Visintin et al. (1998); Hypothesis
Cdc14_P-_Fkh2_[(T697)]	Cdc14			P-	Fkh2		T697		Visintin et al. (1998); Hypothesis
Hof1PPT_P-_Hof1_[(dbf2)]	Hof1PPT			P-	Hof1		dbf2		Hypothesis
Hsl7PPT_P-_Hsl7_[(hsl1)]	Hsl7PPT			P-	Hsl7		hsl1		Hypothesis
Cdc14_P-_Kar9_[(cdc28)]	Cdc14			P-	Kar9		cdc28		Visintin et al. (1998); Hypothesis
Lte1PPT_P-_Lte1_[(cla4)]	Lte1PPT			P-	Lte1		cla4		Hypothesis
Cdc14_P-_Lte1_[(cdc28)]	Cdc14			P-	Lte1		cdc28		Visintin et al. (1998); Hypothesis
Cdc14_P-_Mcm3_[NLS(cdc28)]	Cdc14			P-	Mcm3	NLS	cdc28		Visintin et al. (1998); Hypothesis
Mcm4PPT_P-_Mcm4_[(cdc7)]	Mcm4PPT			P-	Mcm4		cdc7		Hypothesis
Mcm6PPT_P-_Mcm6_[(cdc7)]	Mcm6PPT			P-	Mcm6		cdc7		Hypothesis
Cdc14_P-_Mps1_[(T29)]	Cdc14			P-	Mps1		T29		Visintin et al. (1998); Hypothesis
Mrc1PPT_P-_Mrc1_[(mec1)]	Mrc1PPT			P-	Mrc1		mec1		Hypothesis
Cdc14_P-_Ndd1_[(T319)]	Cdc14			P-	Ndd1		T319		Visintin et al. (1998); Hypothesis
Ndd1PPT_P-_Ndd1_[(rad53)]	Ndd1PPT			P-	Ndd1		rad53		Hypothesis
Ndd1PPT_P-_Ndd1_[(S85)]	Ndd1PPT			P-	Ndd1		S85		Hypothesis
Nrm1PPT_P-_Nrm1_[(rad53)]	Nrm1PPT			P-	Nrm1		rad53		Hypothesis
Nud1PPT_P-_Nud1_[(T78)]	Nud1PPT			P-	Nud1		T78		Hypothesis
PP2A_P-_Ndc80_[(mps1)]	PP2A			P-	Ndc80		mps1		Kemmler et al. (2009)
Cdc14_P-_Orc2_[(cdc28)]	Cdc14			P-	Orc2		cdc28		Visintin et al. (1998); Hypothesis
Cdc14_P-_Orc6_[(cdc28)]	Cdc14			P-	Orc6		cdc28		Visintin et al. (1998); Hypothesis
Pds1PPT_P-_Pds1_[(chk1)]	Pds1PPT			P-	Pds1		chk1		Hypothesis
Rad53PPT_P-_Rad53_[SCD1(mec1)]	Rad53PPT			P-	Rad53	SCD1	mec1		Hypothesis
Cdc14_P-_Rga1_[(cdc28)]	Cdc14			P-	Rga1		cdc28		Visintin et al. (1998); Hypothesis
Cdc14_P-_Rga2_[(cdc28)]	Cdc14			P-	Rga2		cdc28		Visintin et al. (1998); Hypothesis
Cdc14_P-_Sld2_[(T84)]	Cdc14			P-	Sld2		T84		Visintin et al. (1998); Hypothesis
Cdc14_P-_Sld3_[(T600)]	Cdc14			P-	Sld3		T600		Visintin et al. (1998); Hypothesis
Cdc14_P-_Sld3_[(S622)]	Cdc14			P-	Sld3		S622		Visintin et al. (1998); Hypothesis
Sld3PPT_P-_Sld3_[(rad53)]	Sld3PPT			P-	Sld3		rad53		Hypothesis
Cdc14_P-_Smc4_[(S4)]	Cdc14			P-	Smc4		S4		Visintin et al. (1998); Hypothesis
Cdc14_P-_Smc4_[(T43)]	Cdc14			P-	Smc4		T43		Visintin et al. (1998); Hypothesis
Cdc14_P-_Smc4_[(T60)]	Cdc14			P-	Smc4		T60		Visintin et al. (1998); Hypothesis
Cdc14_P-_Smc4_[(S109)]	Cdc14			P-	Smc4		S109		Visintin et al. (1998); Hypothesis
Cdc14_P-_Smc4_[(S113)]	Cdc14			P-	Smc4		S113		Visintin et al. (1998); Hypothesis
Cdc14_P-_Smc4_[(S117)]	Cdc14			P-	Smc4		S117		Visintin et al. (1998); Hypothesis
Cdc14_P-_Smc4_[(S128)]	Cdc14			P-	Smc4		S128		Visintin et al. (1998); Hypothesis
Sml1PPT_P-_Sml1_[(dun1)]	Sml1PPT			P-	Sml1		dun1		Hypothesis
Cdc14_P-_Spc42_[(S4)]	Cdc14			P-	Spc42		S4		Visintin et al. (1998); Hypothesis
Cdc14_P-_Spc42_[(T6)]	Cdc14			P-	Spc42		T6		Visintin et al. (1998); Hypothesis
Cdc14_P-_Spc110_[(S36)]	Cdc14			P-	Spc110		S36		Visintin et al. (1998); Hypothesis
Cdc14_P-_Spc110_[(S91)]	Cdc14			P-	Spc110		S91		Visintin et al. (1998); Hypothesis
Spc110PPT_P-_Spc110_[(S60)]	Spc110PPT			P-	Spc110		S60		Hypothesis
Spc110PPT_P-_Spc110_[(T68)]	Spc110PPT			P-	Spc110		T68		Hypothesis
Cdc14_P-_Stb1_[(cdc28)]	Cdc14			P-	Stb1		cdc28		Visintin et al. (1998); Hypothesis
Cdc14_P-_Swi4_[(cdc28)]	Cdc14			P-	Swi4		cdc28		Visintin et al. (1998); Hypothesis
Cdc14_P-_Swe1_[cdc28(deg)]	Cdc14			P-	Swe1	cdc28	deg		Visintin et al. (1998); Hypothesis
Swe1PPT_P-_Swe1_[(cla4)]	Swe1PPT			P-	Swe1		cla4		Hypothesis
Swe1PPT_P-_Swe1_[(S385)]	Swe1PPT			P-	Swe1		S385		Hypothesis
Cdc14_P-_Swi6_[(S160)]	Cdc14			P-	Swi6		S160		Visintin et al. (1998); Hypothesis
Cdc14_P-_Swi6_[(T179)]	Cdc14			P-	Swi6		T179		Visintin et al. (1998); Hypothesis
Cdc14_P-_Swi6_[(S228)]	Cdc14			P-	Swi6		S228		Visintin et al. (1998); Hypothesis
Cdc14_P-_Swi6_[(S238)]	Cdc14			P-	Swi6		S238		Visintin et al. (1998); Hypothesis
Cdc14_P-_Tgl4_[(cdc28)]	Cdc14			P-	Tgl4		cdc28		Visintin et al. (1998); Hypothesis
Cdc14_P-_Tub4_[(S360)]	Cdc14			P-	Tub4		S360		Visintin et al. (1998); Hypothesis
Cdc14_P-_Tus1_[(cdc28)]	Cdc14			P-	Tus1		cdc28		Visintin et al. (1998); Hypothesis
Tus1PPT_P-_Tus1_[(cdc5)]	Tus1PPT			P-	Tus1		cdc5		Hypothesis
Cdc14_P-_Whi5_[(T57)]	Cdc14			P-	Whi5		T57		Visintin et al. (1998); Hypothesis
Cdc14_P-_Whi5_[(S59)]	Cdc14			P-	Whi5		S59		Visintin et al. (1998); Hypothesis
Cdc14_P-_Whi5_[(S62)]	Cdc14			P-	Whi5		S62		Visintin et al. (1998); Hypothesis
Cdc14_P-_Whi5_[(S88)]	Cdc14			P-	Whi5		S88		Visintin et al. (1998); Hypothesis
Cdc14_P-_Whi5_[(T143)]	Cdc14			P-	Whi5		T143		Visintin et al. (1998); Hypothesis
Cdc14_P-_Whi5_[(S154)]	Cdc14			P-	Whi5		S154		Visintin et al. (1998); Hypothesis
Cdc14_P-_Whi5_[(S156)]	Cdc14			P-	Whi5		S156		Visintin et al. (1998); Hypothesis
Cdc14_P-_Whi5_[(S161)]	Cdc14			P-	Whi5		S161		Visintin et al. (1998); Hypothesis
Cdc14_P-_Whi5_[(S215)]	Cdc14			P-	Whi5		S215		Visintin et al. (1998); Hypothesis
Cdc14_P-_Whi5_[(S262)]	Cdc14			P-	Whi5		S262		Visintin et al. (1998); Hypothesis
Cdc14_P-_Whi5_[(pho85)]	Cdc14			P-	Whi5		pho85		Visintin et al. (1998); Hypothesis

## Sheet: ContingencyList
!!SBtab TableType='rxnconContingencyList' TableName='ContingencyList'
!UID:Contingency	!Target	!Contingency	!Modifier	!Reference:Identifiers:pubmed	!Quality	!Comment
1	Cdt1_[orc6]_ppi_Orc6_[cdt1]	!	<ORCCdc6>	Bell and Labib (2016)
2	<ORCCdc6>	AND	Cdc6_[orc1]--Orc1_[cdc6]	Bell and Labib (2016)
3	<ORCCdc6>	AND	<ORCOrigin>	Bell and Labib (2016)
4	Cdt1_[orc6]_ppi_Orc6_[cdt1]	!	<MCMCdt1>	Bell and Labib (2016)
5	<MCM>	AND	Mcm2_[mcm6]--Mcm6_[mcm2]	Bell and Labib (2016)
6	<MCM>	AND	Mcm6_[mcm4]--Mcm4_[mcm6]	Bell and Labib (2016)
7	<MCM>	AND	Mcm4_[mcm7]--Mcm7_[mcm4]	Bell and Labib (2016)
8	<MCM>	AND	Mcm5_[mcm6]--Mcm6_[mcm5]	Bell and Labib (2016)
9	<MCM>	AND	Mcm7_[mcm3]--Mcm3_[mcm7]	Bell and Labib (2016)
10	<MCM>	AND	Mcm3_[mcm5]--Mcm5_[mcm3]	Bell and Labib (2016)
11	Orc1_[DBD]_i_ORI_[origin]	!	<ORC>	Bell and Labib (2016)
12	<ORC>	AND	Orc1_[orc4]--Orc4_[orc1]	Sun et al. (2012)
13	<ORC>	AND	Orc4_[orc5]--Orc5_[orc4]	Sun et al. (2012)
14	<ORC>	AND	Orc2_[orc5]--Orc5_[orc2]	Sun et al. (2012)
15	<ORC>	AND	Orc2_[orc3]--Orc3_[orc2]	Sun et al. (2012)
16	<ORC>	AND	Orc2_[orc6]--Orc6_[orc2]	Sun et al. (2012)
17	Cdc28_P+_Orc2_[(cdc28)]	!	<Cdc28Clb56>	Nguyen et al. (2001)
18	Cdc28_P+_Orc6_[(cdc28)]	!	<Cdc28Clb56>	Nguyen et al. (2001)
19	Cdc6_[orc1]_ppi_Orc1_[cdc6]	!	<ORCOrigin>	Speck et al. (2005)
20	<ORCOrigin>	AND	<ORC>	Müller et al. (2010), Sun et al. (2012)
21	<ORCOrigin>	AND	Orc1_[DBD]--ORI_[origin]	Müller et al. (2010)
22	<ORCOrigin>	AND	<Orc2uP>	Nguyen et al. (2001)
23	<ORCOrigin>	AND	<Orc6uP>	Nguyen et al. (2001)
24	<Orc2uP>	NOT	Orc2_[(cdc28)]-{P}	Nguyen et al. (2001)
25	<Orc6uP>	NOT	Orc6_[(cdc28)]-{P}	Nguyen et al. (2001)
26	Cdt1_[C]_ppi_Mcm6_[C]	!	<MCM>	Wu et al. (2012)
27	<MCMCdt1>	AND	<MCM>	Bell and Labib (2016)
28	<MCMCdt1>	AND	Cdt1_[C]--Mcm6_[C]	Wu et al. (2012), Bell and Labib (2016)
29	<MCMCdt1>	AND	<NotMcm3P>	Wu et al. (2012), Bell and Labib (2016)
30	<NotMcm3P>	NOT	Mcm3_[NLS(cdc28)]-{P}	Enserink and Kolodner (2010)
31	Cell_LIC_Cell_[(DNA)]	!	[HelicaseLoading]	Bell and Labib (2016); Chen et al. (2007)
32	[HelicaseLoading]	!	Cdt1_[orc6]--Orc6_[cdt1]	Bell and Labib (2016)
33	Cdc28_[cyclin]_ppi_Cln1_[cdc28]	!	Cdc28_[Tloop(T169)]-{P}	Ross et al. (2000)
34	Cdc28_[cyclin]_ppi_Cln2_[cdc28]	!	Cdc28_[Tloop(T169)]-{P}	Ross et al. (2000)
35	Cdc28_[cyclin]_ppi_Cln3_[cdc28]	!	Cdc28_[Tloop(T169)]-{P}	Ross et al. (2000)
36	Cdc28_[cyclin]_ppi_Clb1_[cdc28]	!	Cdc28_[Tloop(T169)]-{P}	Ross et al. (2000)
37	Cdc28_[cyclin]_ppi_Clb2_[cdc28]	!	Cdc28_[Tloop(T169)]-{P}	Ross et al. (2000)
38	Cdc28_[cyclin]_ppi_Clb3_[cdc28]	!	Cdc28_[Tloop(T169)]-{P}	Ross et al. (2000)
39	Cdc28_[cyclin]_ppi_Clb4_[cdc28]	!	Cdc28_[Tloop(T169)]-{P}	Ross et al. (2000)
40	Cdc28_[cyclin]_ppi_Clb5_[cdc28]	!	Cdc28_[Tloop(T169)]-{P}	Ross et al. (2000)
41	Cdc28_[cyclin]_ppi_Clb6_[cdc28]	!	Cdc28_[Tloop(T169)]-{P}	Ross et al. (2000)
42	<NotCdc28pY>	NOT	Cdc28_[(Y19)]-{P}	Boolean Negation
43	<Cdc28Cln1>	AND	Cdc28_[cyclin]--Cln1_[cdc28]	Richardson et al. (1989)
44	<Cdc28Cln1>	AND	Cdc28_[far1]--0	Peter and Herskowitz (1994)
45	<Cdc28Cln1>	AND	Cdc28_[cks1]--Cks1_[cdc28]	Reynard et al. (2000)
46	<Cdc28Cln1>	AND	Cdc28_[Tloop(T169)]-{P}	Ross et al. (2000); Hypothesis
47	<Cdc28Cln2>	AND	Cdc28_[cyclin]--Cln2_[cdc28]	Richardson et al. (1989)
48	<Cdc28Cln2>	AND	Cdc28_[far1]--0	Peter and Herskowitz (1994)
49	<Cdc28Cln2>	AND	Cdc28_[cks1]--Cks1_[cdc28]	Reynard et al. (2000)
50	<Cdc28Cln2>	AND	Cdc28_[Tloop(T169)]-{P}	Ross et al. (2000); Hypothesis
51	<Cdc28Cln3>	AND	Cdc28_[cyclin]--Cln3_[cdc28]	Richardson et al. (1989)
52	<Cdc28Cln3>	AND	Cdc28_[far1]--0	Peter and Herskowitz (1994)
53	<Cdc28Cln3>	AND	Cdc28_[cks1]--Cks1_[cdc28]	Reynard et al. (2000)
54	<Cdc28Cln3>	AND	Cdc28_[Tloop(T169)]-{P}	Ross et al. (2000); Hypothesis
55	<Cdc28Cln3>	AND	Cdc28_[whi3]--0	Wang et al. (2004)
56	<Cdc28Clb1>	AND	Cdc28_[cyclin]--Clb1_[cdc28]	Surana et al. (1991)
57	<Cdc28Clb1>	AND	<NotCdc28Sic1>	Mendenhall and Hodge (1998)
58	<Cdc28Clb1>	AND	Cdc28_[Tloop(T169)]-{P}	Ross et al. (2000); Hypothesis
59	<Cdc28Clb1>	AND	<NotCdc28pY>	Keaton et al. (2007)
60	<Cdc28Clb1>	AND	Cdc28_[whi3]--0	Wang et al. (2004); Hypothesis
61	<Cdc28Clb2>	AND	Cdc28_[cyclin]--Clb2_[cdc28]	Surana et al. (1991)
62	<Cdc28Clb2>	AND	<NotCdc28Sic1>	Mendenhall and Hodge (1998)
63	<Cdc28Clb2>	AND	Cdc28_[Tloop(T169)]-{P}	Ross et al. (2000); Hypothesis
64	<Cdc28Clb2>	AND	<NotCdc28pY>	Keaton et al. (2007)
65	<Cdc28Clb2>	AND	Cdc28_[whi3]--0	Wang et al. (2004); Hypothesis
66	<Cdc28Clb3>	AND	Cdc28_[cyclin]--Clb3_[cdc28]	Surana et al. (1991)
67	<Cdc28Clb3>	AND	<NotCdc28Sic1>	Mendenhall and Hodge (1998)
68	<Cdc28Clb3>	AND	Cdc28_[Tloop(T169)]-{P}	Ross et al. (2000); Hypothesis
69	<Cdc28Clb3>	AND	Cdc28_[whi3]--0	Wang et al. (2004); Hypothesis
70	<Cdc28Clb4>	AND	Cdc28_[cyclin]--Clb4_[cdc28]	Surana et al. (1991)
71	<Cdc28Clb4>	AND	<NotCdc28Sic1>	Mendenhall and Hodge (1998)
72	<Cdc28Clb4>	AND	Cdc28_[Tloop(T169)]-{P}	Ross et al. (2000); Hypothesis
73	<Cdc28Clb4>	AND	Cdc28_[whi3]--0	Wang et al. (2004); Hypothesis
74	<Cdc28Clb5>	AND	Cdc28_[cyclin]--Clb5_[cdc28]	Epstein and Cross (1992)
75	<Cdc28Clb5>	AND	<NotCdc28Sic1>	Mendenhall and Hodge (1998)
76	<Cdc28Clb5>	AND	Cdc28_[Tloop(T169)]-{P}	Ross et al. (2000); Hypothesis
77	<Cdc28Clb5>	AND	Cdc28_[whi3]--0	Wang et al. (2004); Hypothesis
78	<Cdc28Clb6>	AND	Cdc28_[cyclin]--Clb6_[cdc28]	Schwob and Nasmyth (1993)
79	<Cdc28Clb6>	AND	<NotCdc28Sic1>	Mendenhall and Hodge (1998)
80	<Cdc28Clb6>	AND	Cdc28_[Tloop(T169)]-{P}	Ross et al. (2000); Hypothesis
81	<Cdc28Clb6>	AND	Cdc28_[whi3]--0	Wang et al. (2004); Hypothesis
82	<Cdc28Cln123>	OR	<Cdc28Cln1>	Boolean definition
83	<Cdc28Cln123>	OR	<Cdc28Cln2>	Boolean definition
84	<Cdc28Cln123>	OR	<Cdc28Cln3>	Boolean definition
85	<Cdc28Cln12>	OR	<Cdc28Cln1>	Boolean definition
86	<Cdc28Cln12>	OR	<Cdc28Cln2>	Boolean definition
87	<Cdc28Clb12>	OR	<Cdc28Clb1>	Boolean definition
88	<Cdc28Clb12>	OR	<Cdc28Clb2>	Boolean definition
89	<Cdc28Clb34>	OR	<Cdc28Clb3>	Boolean definition
90	<Cdc28Clb34>	OR	<Cdc28Clb4>	Boolean definition
91	<Cdc28Clb56>	OR	<Cdc28Clb5>	Boolean definition
92	<Cdc28Clb56>	OR	<Cdc28Clb6>	Boolean definition
93	<Cdc28Clb1256>	OR	<Cdc28Clb12>	Boolean definition
94	<Cdc28Clb1256>	OR	<Cdc28Clb56>	Boolean definition
95	<Pho85Cyclin>	OR	Pcl1_[pho85]--Pho85_[cyclin]	Boolean definition
96	<Pho85Cyclin>	OR	Pcl2_[pho85]--Pho85_[cyclin]	Boolean definition
97	<Pho85Cyclin>	OR	Pcl9_[pho85]--Pho85_[cyclin]	Boolean definition
98	Cdc28_P+_Ssa1_[(T36)]	!	<Cdc28Clb56>	Truman et al. (2012)
99	Pho85_P+_Ssa1_[(T36)]	!	Pcl2_[pho85]--Pho85_[cyclin]	Truman et al. (2012)
100	Decay_DEG_Cln3mRNA	K+	Cln3mRNA--Whi3_[mrna]	Holmes et al. (2013)
101	Ribo_TRSL_Cln3mRNA	!	[Nutrients]	Barbet et al. (1996)
102	Cln3_[JD]_ppi_Ydj1_[cln3]	!	<Ydj1Active>	Cyr and Douglas (1994)
103	<Ydj1Active>	OR	Ssa1_[ydj1]--Ydj1_[ssa]	Cyr and Douglas (1994)
104	<Ydj1Active>	OR	Ssa2_[ydj1]--Ydj1_[ssa]	Cyr and Douglas (1994)
105	Cdc7_P+_Mcm4_[(cdc7)]	!	Cdc7_[dbf4]--Dbf4_[cdc7]	Bell and Labib (2016)
106	Cdc7_P+_Mcm6_[(cdc7)]	!	Cdc7_[dbf4]--Dbf4_[cdc7]	Bell and Labib (2016)
107	Cdc28_[whi3]_ppi_Whi3_[cdc28]	x	<ERRelease>	Yaglom et al. (1996); Hypothesis
108	<ERRelease>	AND	Cdc28_[cyclin]--Cln3_[cdc28]	Yaglom et al. (1996); Hypothesis
109	<ERRelease>	AND	Cln3_[JD]--Ydj1_[cln3]	Verges et al. (2007)
110	[DNALicensed]	!	Cell_[(DNA)]-{lic}	Bell and Labib (2016)
111	Cdc7_P+_Mcm4_[(cdc7)]	!	[DNALicensed]	Bell and Labib (2016)
112	Cdc7_P+_Mcm6_[(cdc7)]	!	[DNALicensed]	Bell and Labib (2016)
113	Cdc28_P+_Dbf4_[(cdc28)]	!	<Cdc28Clb56>	Enserink and Kolodner (2010)
114	Cdc28_P+_Sld2_[(T84)]	!	<Cdc28Clb56>	Loog and Morgan (2005)
115	Cdc28_P+_Sld3_[(T600)]	!	<Cdc28Clb56>	Enserink and Kolodner (2010)
116	Cdc28_P+_Sld3_[(S622)]	!	<Cdc28Clb56>	Enserink and Kolodner (2010)
117	Cdc28_P+_Spc42_[(S4)]	!	<Cdc28Cln123>	Enserink and Kolodner (2010), Jaspersen et al. (2004)
118	Cdc28_P+_Spc42_[(T6)]	!	<Cdc28Cln123>	Enserink and Kolodner (2010), Jaspersen et al. (2004)
119	Cdc28_P+_Mps1_[(T29)]	!	<Cdc28Cln123>	Enserink and Kolodner (2010)
120	Cdc28_P+_Spc110_[(S36)]	!	<Cdc28Clb1256>	Lin et al. (2014)
121	Cdc28_P+_Spc110_[(S91)]	!	<Cdc28Clb1256>	Lin et al. (2014)
122	<MCMCdc45Sld3>	AND	Mcm4_[sld3]--Sld3_[mcm4]	Yeeles et al. (2015)
123	<MCMCdc45Sld3>	AND	Mcm6_[sld3]--Sld3_[mcm6]	Yeeles et al. (2015)
124	<MCMCdc45Sld3>	AND	Cdc45_[sld3]--Sld3_[cdc45]	Yeeles et al. (2015)
125	Dpb11_[BRCT2]_ppi_Sld3_[dpb11]	!	<MCMCdc45Sld3>	Yeeles et al. (2015)
126	Dpb11_[BRCT1]_ppi_Sld2_[dpb11]	!	Dpb11_[BRCT2]--Sld3_[dpb11]	Yeeles et al. (2015)
127	Cdc45_[sld3]_ppi_Sld3_[cdc45]	!	Mcm4_[sld3]--Sld3_[mcm4]	Yeeles et al. (2015)
128	Cdc45_[sld3]_ppi_Sld3_[cdc45]	!	Mcm6_[sld3]--Sld3_[mcm6]	Yeeles et al. (2015)
129	Dpb11_[BRCT2]_ppi_Sld3_[dpb11]	!	<Sld3PP>	Enserink and Kolodner (2010), Bell and Labib (2016)
130	<Sld3PP>	AND	Sld3_[(T600)]-{P}	Enserink and Kolodner (2010), Bell and Labib (2016)
131	<Sld3PP>	AND	Sld3_[(S622)]-{P}	Enserink and Kolodner (2010), Bell and Labib (2016)
132	Dpb11_[BRCT1]_ppi_Sld2_[dpb11]	!	Sld2_[(T84)]-{P}	Enserink and Kolodner (2010), Bell and Labib (2016)
133	Mcm4_[sld3]_ppi_Sld3_[mcm4]	!	Mcm4_[(cdc7)]-{P}	Bell and Labib (2016)
134	Mcm6_[sld3]_ppi_Sld3_[mcm6]	!	Mcm6_[(cdc7)]-{P}	Bell and Labib (2016)
135	[OriginFiring]	!	Mcm2_[mcm10]--Mcm10_[mcm2]	Douglas and Diffley (2016), Löoke et al. (2017)
136	[OriginFiring]	!	<CMG>	Bell and Labib (2016), Yeeles et al. (2015)
137	<CMG>	AND	<MCMCdc45Sld3>	Bell and Labib (2016)
138	<CMG>	AND	Dpb11_[BRCT2]--Sld3_[dpb11]	Bell and Labib (2016)
139	<CMG>	AND	Dpb11_[pol]--Pol2_[dpb11]	Bell and Labib (2016)
140	<CMG>	AND	Dpb11_[gins]--Psf1_[dpb11]	Bell and Labib (2016)
141	<CMG>	AND	Dpb11_[BRCT1]--Sld2_[dpb11]	Bell and Labib (2016)
142	Cell_RepInit_Cell_[(DNA)]	!	[OriginFiring]	Yeeles et al. (2015), Bell and Labib (2016), Douglas and Diffely (2016). Löoke et al. (2017)
143	<DNARFCCtf18Pol2Mrc1>	AND	Ctf18_[rfc]--RFC_[ctf18]	Garcia-Rodriguez et al. (2015)
144	<DNARFCCtf18Pol2Mrc1>	AND	Pol2_[rfc]--RFC_[pol2]	Garcia-Rodriguez et al. (2015)
145	<DNARFCCtf18Pol2Mrc1>	AND	RFC_[dna]--ssDNA_[rfc]	Garcia-Rodriguez et al. (2015); Hypothesis
146	<DNARFCCtf18Pol2Mrc1>	AND	Mrc1_[pol2]--Pol2_[mrc1]	Garcia-Rodriguez et al. (2015); Hypothesis
147	[ssDNA]	!	Cell_[(DNA)]-{replicating}	Mirkin and Mirkin (2007)
148	[ssdsDNAjunctions]	!	Cell_[(DNA)]-{replicating}	Mirkin and Mirkin (2007)
149	RFC_[dna]_i_ssDNA_[rfc]	!	[ssdsDNAjunctions]	Chilkova et al. (2007); Hypothesis
150	Rfa1_[C]_i_ssDNA_[rfa1]	!	[ssDNA]	Iftode et al. (1999)
151	Rfa2_[D]_i_ssDNA_[rfa2]	!	[ssDNA]	Iftode et al. (1999)
152	Rfa1_[C]_i_ssDNA_[rfa1]	!	<RPA>	Iftode et al. (1999); Hypothesis
153	Rfa2_[D]_i_ssDNA_[rfa2]	!	<RPA>	Iftode et al. (1999); Hypothesis
154	<RPA>	AND	Rfa1_[rfa2]--Rfa2_[rfa1]	Iftode et al. (1999)
155	<RPA>	AND	Rfa2_[rfa3]--Rfa3_[rfa2]	Iftode et al. (1999)
156	Rfa1_[sgs1]_ppi_Sgs1_[rfa1]	!	<RPAssDNA>	Hegnauer et al. (2012)
157	<RPAssDNALcd1Mec1>	AND	<RPAssDNA>	Rouse and Jackson (2002)
158	<RPAssDNALcd1Mec1>	AND	Lcd1_[rfa1]--Rfa1_[lcd1]	Rouse and Jackson (2002)
159	<RPAssDNALcd1Mec1>	AND	Lcd1_[mec1]--Mec1_[lcd1]	Pardo et al. (2017)	Lcd1 is recruited to ssDNA
160	<RPAssDNA>	AND	<RPA>	Kantake et al. (2003)
161	<RPAssDNA>	AND	Rfa1_[C]--ssDNA_[rfa1]	Kantake et al. (2003)
162	<RPAssDNA>	AND	Rfa2_[D]--ssDNA_[rfa2]	Kantake et al. (2003)
163	Mec1_P+_Mrc1_[(mec1)]	!	Mec1_[mrc1]--Mrc1_[cT2T3]	Chen and Zhou (2009)
164	Mrc1_[rad53]_ppi_Rad53_[FHA1]	!	Mrc1_[(mec1)]-{P}	Chen and Zhou (2009)
165	Mec1_P+_Rad53_[SCD1(mec1)]	!	<Mec1Mrc1Rad53>	Chen and Zhoue (2009)
166	Mec1_[mrc1]_ppi_Mrc1_[cT2T3]	!	<DNARFCCtf18Pol2Mrc1>	Garcia-Rodriguez et al. (2015); Hypothesis
167	Mec1_[mrc1]_ppi_Mrc1_[cT2T3]	!	<RPAssDNALcd1Mec1>	Hegnauer et al. (2012); Hypothesis
168	Mec1_P+_Swe1_[(S385)]	!	<RPAssDNALcd1Mec1>	Palou et al. (2015), Pardo et al. (2017); Hypothesis
169	<Mec1Mrc1Rad53>	AND	Mrc1_[rad53]--Rad53_[FHA1]	Chen and Zhou (2009)
170	<Mec1Mrc1Rad53>	AND	Mec1_[mrc1]--Mrc1_[cT2T3]	Chen and Zhou (2009)
171	Rad53_P+_Dun1_[(T380)]	!	Rad53_[SCD1(mec1)]-{P}	Chen et al. (2007)
172	Rad53_P+_Ndd1_[(rad53)]	!	Rad53_[SCD1(mec1)]-{P}	Chen et al. (2007); Hypothesis
173	Rad53_P+_Sld3_[(rad53)]	!	Rad53_[SCD1(mec1)]-{P}	Chen et al. (2007); Hypothesis
174	Rad53_P+_Dbf4_[(rad53)]	!	Rad53_[SCD1(mec1)]-{P}	Chen et al. (2007); Hypothesis
175	Rad53_P+_Nrm1_[(rad53)]	!	Rad53_[SCD1(mec1)]-{P}	Chen et al. (2007); Hypothesis
176	Dun1_P+_Sml1_[(dun1)]	!	Dun1_[(T380)]-{P}	Pardo et al. (2017); Chen and Zhou (2009)
177	[dNTP]	x	Rnr1_[sml1]--Sml1_[rnr1]	Zhao et al. (1998)
178	Rnr1_[sml1]_ppi_Sml1_[rnr1]	x	Sml1_[(dun1)]-{P}	Pardo et al. (2017)
179	Cell_RepFinish_Cell_[(DNA)]	!	[RepFinish20]	Technical: Delay (Time scale separation)
180	[DNAReplicated]	!	Cell_[(DNA)]-{replicated}	Bell and Labib (2012); Hypothesis
181	<CohesinLoading>	AND	Scc2_[N]--Scc4_[tpr]	Marston (2014)
182	<CohesinLoading>	AND	Scc4_[DBD]--Centromere_[CLD]	Marston (2014)
183	<CohesinLoading>	AND	Scc1_[scc2]--Scc2_[scc1]	Marston (2014)
184	<Condensin>	AND	Smc2_[smc4]--Smc4_[smc2]	Marston (2014)
185	<Condensin>	AND	Brn1_[smc2]--Smc2_[brn1]	Marston (2014)
186	<Condensin>	AND	Brn1_[smc4]--Smc4_[brn1]	Marston (2014)
187	<Condensin>	AND	Brn1_[ycg1]--Ycg1_[brn1]	Marston (2014)
188	<Condensin>	AND	Brn1_[ycs4]--Ycs4_[brn1]	Marston (2014)
189	Cdc28_P+_Smc4_[(S4)]	!	<Cdc28Clb12>	Robellet et al. (2015)
190	Cdc28_P+_Smc4_[(T43)]	!	<Cdc28Clb12>	Robellet et al. (2015)
191	Cdc28_P+_Smc4_[(T60)]	!	<Cdc28Clb12>	Robellet et al. (2015)
192	Cdc28_P+_Smc4_[(S109)]	!	<Cdc28Clb12>	Robellet et al. (2015)
193	Cdc28_P+_Smc4_[(S113)]	!	<Cdc28Clb12>	Robellet et al. (2015)
194	Cdc28_P+_Smc4_[(S117)]	!	<Cdc28Clb12>	Robellet et al. (2015)
195	Cdc28_P+_Smc4_[(S128)]	!	<Cdc28Clb12>	Robellet et al. (2015)
196	<Smc4P>	AND	Smc4_[(S4)]-{P}	Robellet et al. (2015)
197	<Smc4P>	AND	Smc4_[(T43)]-{P}	Robellet et al. (2015)
198	<Smc4P>	AND	Smc4_[(T60)]-{P}	Robellet et al. (2015)
199	<Smc4P>	AND	Smc4_[(S109)]-{P}	Robellet et al. (2015)
200	<Smc4P>	AND	Smc4_[(S113)]-{P}	Robellet et al. (2015)
201	<Smc4P>	AND	Smc4_[(S117)]-{P}	Robellet et al. (2015)
202	<Smc4P>	AND	Smc4_[(S128)]-{P}	Robellet et al. (2015)
203	<ActiveCondensin>	AND	<Condensin>	Robellet et al. (2015)
204	<ActiveCondensin>	AND	<Smc4P>	Robellet et al. (2015)
205	Rts1_[sgo1]_ppi_Sgo1_[N]	!	Sgo1_[DBD]--Centromere_[sgo1]	Peplowska et al. (2014)
206	Smc2_[sgo1]_ppi_Sgo1_[smc2]	!	Rts1_[sgo1]--Sgo1_[N]	Peplowska et al. (2014)
207	Swi4_[DBD]_BIND_Cln1Gene_[scb]	x	Swi4_[(cdc28)]-{P}	Koch et al. (1996); Hypothesis
208	Swi4_[DBD]_BIND_Cln2Gene_[scb]	x	Swi4_[(cdc28)]-{P}	Koch et al. (1996); Hypothesis
209	Swi4_[DBD]_BIND_Pcl1Gene_[scb]	x	Swi4_[(cdc28)]-{P}	Koch et al. (1996); Hypothesis
210	Swi4_[DBD]_BIND_Pcl2Gene_[scb]	x	Swi4_[(cdc28)]-{P}	Koch et al. (1996); Hypothesis
211	Swi4_[DBD]_BIND_Yox1Gene_[scb]	x	Swi4_[(cdc28)]-{P}	Koch et al. (1996); Hypothesis
212	Swi4_[DBD]_BIND_Swe1Gene_[scb]	x	Swi4_[(cdc28)]-{P}	Koch et al. (1996); Hypothesis
213	Swi4_[DBD]_BIND_Hcm1Gene_[scb]	x	Swi4_[(cdc28)]-{P}	Koch et al. (1996); Hypothesis
214	<SBF>	AND	Swi4_[swi6]--Swi6_[swi4]	Enserink and Kolodner (2010)
215	<SBF>	AND	<SBFnotHDAC>	Wagner et al. (2009)
216	<SBFnotHDAC>	NOT	<SBFHDAC>	Wagner et al. (2009)
217	<SBFHDAC>	AND	Swi6_[whi5]--Whi5_[swi6]	Wagner et al. (2009)
218	<SBFHDAC>	AND	<Whi5HDAC>	Wagner et al. (2009)
219	<Whi5HDAC>	OR	Hos3_[whi5]--Whi5_[hdac]	Wagner et al. (2009)
220	<Whi5HDAC>	OR	Rpd3_[whi5]--Whi5_[hdac]	Wagner et al. (2009)
221	<MBF>	AND	<Swi6notNrm1>	Enserink and Kolodner (2010)
222	<MBF>	AND	Mbp1_[swi6]--Swi6_[mbp1]	Enserink and Kolodner (2010)
223	<MBF>	AND	<Swi6P>	Palumbo et al. (2016); Hypothesis
224	Mbp1_[swi6]_ppi_Swi6_[mbp1]	K+	Stb1_[N]--Swi6_[stb1]	de Bruin et al. (2008)
225	Nrm1_[GTB]_ppi_Swi6_[nrm1]	!	Mbp1_[swi6]--Swi6_[mbp1]	Travesa et al. (2012)
226	Nrm1_[GTB]_ppi_Swi6_[nrm1]	x	Nrm1_[(rad53)]-{P}	Travesa et al. (2012)
227	<Swi6notNrm1>	NOT	Nrm1_[GTB]--Swi6_[nrm1]	Enserink and Kolodner (2010)
228	Cdc28_P+_Stb1_[(cdc28)]	!	<Cdc28Cln123>	Costanzo et al. (2003)
229	Stb1_[N]_ppi_Swi6_[stb1]	K-	Stb1_[(cdc28)]-{P}	Costanzo et al. (2003)
230	Hos3_[whi5]_ppi_Whi5_[hdac]	x	<Whi5P12>	Wagner et al. (2009)
231	Rpd3_[whi5]_ppi_Whi5_[hdac]	x	<Whi5P12>	Wagner et al. (2009)
232	<Whi5P1>	AND	Whi5_[(S154)]-{P}	Wagner et al. (2009)
233	<Whi5P1>	AND	Whi5_[(S156)]-{P}	Wagner et al. (2009)
234	<Whi5P1>	AND	Whi5_[(S161)]-{P}	Wagner et al. (2009)
235	<Whi5P2>	AND	Whi5_[(S154)]-{P}	Wagner et al. (2009)
236	<Whi5P2>	AND	Whi5_[(S156)]-{P}	Wagner et al. (2009)
237	<Whi5P2>	AND	Whi5_[(S262)]-{P}	Wagner et al. (2009)
238	<Whi5P12>	OR	<Whi5P1>	Wagner et al. (2009)
239	<Whi5P12>	OR	<Whi5P2>	Wagner et al. (2009)
240	Hos3_[whi5]_ppi_Whi5_[hdac]	K-	Whi5_[(pho85)]-{P}	Wagner et al. (2009)
241	Rpd3_[whi5]_ppi_Whi5_[hdac]	K-	Whi5_[(pho85)]-{P}	Wagner et al. (2009)
242	Swi6_[whi5]_ppi_Whi5_[swi6]	K+	Swi4_[swi6]--Swi6_[swi4]	Travesa et al. (2012); Hypothesis
243	Swi6_[whi5]_ppi_Whi5_[swi6]	x	<Whi5release>	Wagner et al. (2009)
244	<Whi5release>	OR	<Whi5Px10>	Wagner et al. (2009)
245	<Whi5release>	OR	<Swi6P>	Wagner et al. (2009)
246	<Swi6P>	AND	Swi6_[(S160)]-{P}	Wagner et al. (2009)
247	<Swi6P>	AND	Swi6_[(T179)]-{P}	Wagner et al. (2009)
248	<Swi6P>	AND	Swi6_[(S228)]-{P}	Wagner et al. (2009)
249	<Swi6P>	AND	Swi6_[(S238)]-{P}	Wagner et al. (2009)
250	<Whi5Px10>	AND	Whi5_[(T57)]-{P}	Wagner et al. (2009)
251	<Whi5Px10>	AND	Whi5_[(S59)]-{P}	Wagner et al. (2009)
252	<Whi5Px10>	AND	Whi5_[(S62)]-{P}	Wagner et al. (2009)
253	<Whi5Px10>	AND	Whi5_[(S88)]-{P}	Wagner et al. (2009)
254	<Whi5Px10>	AND	Whi5_[(T143)]-{P}	Wagner et al. (2009)
255	<Whi5Px10>	AND	Whi5_[(S154)]-{P}	Wagner et al. (2009)
256	<Whi5Px10>	AND	Whi5_[(S156)]-{P}	Wagner et al. (2009)
257	<Whi5Px10>	AND	Whi5_[(S161)]-{P}	Wagner et al. (2009)
258	<Whi5Px10>	AND	Whi5_[(S215)]-{P}	Wagner et al. (2009)
259	<Whi5Px10>	AND	Whi5_[(S262)]-{P}	Wagner et al. (2009)
260	Cdc28_P+_Swi6_[(S160)]	!	<Cdc28Cln123>	Wagner et al. (2009); Hypothesis
261	Cdc28_P+_Swi6_[(T179)]	!	<Cdc28Cln123>	Wagner et al. (2009); Hypothesis
262	Cdc28_P+_Swi6_[(S228)]	!	<Cdc28Cln123>	Wagner et al. (2009); Hypothesis
263	Cdc28_P+_Swi6_[(S238)]	!	<Cdc28Cln123>	Wagner et al. (2009); Hypothesis
264	Cdc28_P+_Whi5_[(T57)]	!	<Cdc28Cln123>	Enserink and Kolodner (2010)
265	Cdc28_P+_Whi5_[(S59)]	!	<Cdc28Cln123>	Enserink and Kolodner (2010)
266	Cdc28_P+_Whi5_[(S62)]	!	<Cdc28Cln123>	Enserink and Kolodner (2010)
267	Cdc28_P+_Whi5_[(S88)]	!	<Cdc28Cln123>	Enserink and Kolodner (2010)
268	Cdc28_P+_Whi5_[(T143)]	!	<Cdc28Cln123>	Enserink and Kolodner (2010)
269	Cdc28_P+_Whi5_[(S154)]	!	<Cdc28Cln123>	Enserink and Kolodner (2010)
270	Cdc28_P+_Whi5_[(S156)]	!	<Cdc28Cln123>	Enserink and Kolodner (2010)
271	Cdc28_P+_Whi5_[(S161)]	!	<Cdc28Cln123>	Enserink and Kolodner (2010)
272	Cdc28_P+_Whi5_[(S215)]	!	<Cdc28Cln123>	Enserink and Kolodner (2010)
273	Cdc28_P+_Whi5_[(S262)]	!	<Cdc28Cln123>	Enserink and Kolodner (2010)
274	Pho85_P+_Whi5_[(pho85)]	!	<Pho85Pcl1Pcl9>	Huang et al. (2009)
275	<Pho85Pcl1Pcl9>	OR	Pcl1_[pho85]--Pho85_[cyclin]	Huang et al. (2009); Hypothesis
276	<Pho85Pcl1Pcl9>	OR	Pcl9_[pho85]--Pho85_[cyclin]	Huang et al. (2009)
277	<SCF>	AND	Cdc53@2_[scf]--Skp1@1_[cdc53]	Seol et al. (1999)
278	<SCF>	AND	Hrt1@3_[scf]--Cdc53@2_[hrt1]	Seol et al. (1999)
279	<SCF>	AND	Cdc34@4_[scf]--Hrt1@3_[cdc34]	Seol et al. (1999)
280	<SCFCdc4>	AND	<SCF>	Seol et al. (1999)
281	<SCFCdc4>	AND	Cdc4_[scf]--Skp1_[Fprotein]	Skowyra et al. (1997)
282	<SCFGrr1>	AND	<SCF>	Seol et al. (1999)
283	<SCFGrr1>	AND	Grr1@5_[scf]--Skp1@1_[Fprotein]	Mendenhall and Hodge (1998)
284	<SCFMet30>	AND	<SCF>	Seol et al. (1999)
285	<SCFMet30>	AND	Met30_[scf]--Skp1_[Fprotein]	Kaiser et al. (1998)
286	Cdc28_P+_Far1_[(S87)]	!	<Cdc28Cln123>	Enserink and Kolodner (2010)
287	Cdc4_Ub+_Far1_[(scf)]	!	Far1_[(S87)]-{P}	Enserink and Kolodner (2010), Gulli and Peter (2001)
288	Cdc4_Ub+_Far1_[(scf)]	!	<SCFCdc4>	Enserink and Kolodner (2010), Gulli and Peter (2001)
289	Proteasome_DEG_Far1	!	Far1_[(scf)]-{Ub}	Enserink and Kolodner (2010), Gulli and Peter (2001)
290	Cdc42_[switch]_ppi_Cla4_[CRIB]	!	Cdc42_[(act)]-{GTP}	Howell and Lew (2012)
291	Cla4_AP+_Cla4_[(ap)]	!	Cdc42_[switch]--Cla4_[CRIB]	Rane and Minden (2014)
292	Cdc42_[switch]_ppi_Ste20_[CRIB]	!	Cdc42_[(act)]-{GTP}	Howell and Lew (2012)
293	<Bem1Cdc24Cla4Cdc42>	AND	Bem1_[SH3]--Cla4_[bem1]	Howell and Lew (2012)
294	<Bem1Cdc24Cla4Cdc42>	AND	Bem1_[PB1]--Cdc24_[bem1]	Howell and Lew (2012)
295	<Bem1Cdc24Cla4Cdc42>	AND	Cdc42_[switch]--Cla4_[CRIB]	Versele and Thorner (2004); Hypothesis
296	<Bem1Cdc24Ste20Cdc42>	AND	Bem1_[SH3]--Ste20_[bem1]	Howell and Lew (2012)
297	<Bem1Cdc24Ste20Cdc42>	AND	Bem1_[PB1]--Cdc24_[bem1]	Howell and Lew (2012)
298	<Bem1Cdc24Ste20Cdc42>	AND	Cdc42_[switch]--Ste20_[CRIB]	Howell and Lew (2012)
299	<Cla4Active>	AND	Cdc42_[switch]--Cla4_[CRIB]	Versele and Thorner (2004); Hypothesis
300	<Cla4Active>	AND	Cla4_[(ap)]-{P}	Versele and Thorner (2004)
301	<Cla4Active>	AND	Cdc42_[(act)]-{GTP}	Versele and Thorner (2004); Hypothesis
302	Cdc24_GEF_Cdc42_[(act)]	!	<Cdc42LocAct>	Woods et al. (2015)
303	Cdc24_GEF_Cdc42_[(act)]	K+	<Bem1Cdc24Cla4Cdc42>	Howell and Lew (2012)
304	Cdc24_GEF_Cdc42_[(act)]	K+	<Bem1Cdc24Ste20Cdc42>	Howell and Lew (2012)
305	<Cdc42LocAct>	OR	<Cdc42Bem1Loc>	Woods et al. (2015)
306	<Cdc42LocAct>	OR	<Cdc42Rsr1Loc>	Woods et al. (2015); Hypothesis
307	<Cdc42Bem1Loc>	AND	Bem1_[PB1]--Cdc24_[bem1]	Woods et al. (2015)
308	<Cdc42Bem1Loc>	AND	Bem1_[CI]--Cdc42_[bem1]	Woods et al. (2015); Hypothesis
309	<Cdc42Rsr1Loc>	AND	Cdc24_[rsr1]--Rsr1_[cdc24]	Howell and Lew (2012)
310	<Cdc42Rsr1Loc>	AND	Cdc42_[switch]--Rsr1_[cdc42]	Howell and Lew (2012)
311	Cdc42_[switch]_ppi_Rsr1_[cdc42]	!	Rsr1_[(act)]-{GTP}	Howell and Lew (2012)
312	Cdc42_[switch]_ppi_Rsr1_[cdc42]	!	Cdc42_[(act)]-{0}	Howell and Lew (2012)
313	Cla4_[lipid]_i_PI_[head]	!	PI_[(4)]-{P}	Wild et al. (2004)
314	Mss4_P+_PI_[(5)]	!	PI_[(4)]-{P}	Audhya and Emr (2002)
315	Rom2_[PH]_i_PI_[head]	!	<PI45P2>	Audhya and Emr (2002)
316	<PI45P2>	AND	PI_[(4)]-{P}	Audhya and Emr (2002)
317	<PI45P2>	AND	PI_[(5)]-{P}	Audhya and Emr (2002)
318	Rom2_GEF_Rho1_[(act)]	!	<Rho1Activation>	Philip and Levin (2001), Abe et al. (2003)
319	<Rho1Activation>	AND	Rom2_[PH]--PI_[head]	Abe et al. (2003)
320	<Rho1Activation>	AND	Rho1_[rom2]--Rom2_[rho1]	Abe et al. (2003)
321	<Rho1Activation>	AND	<Rom2>	Philip and Levin (2001)
322	<Rho1Activation>	AND	[CWI]	Philip and Levin (2001)
323	<Rom2>	OR	Rom2_[cwi]--Slg1_[cyt]	Philip and Levin (2001)
324	<Rom2>	OR	Mid2_[rom2]--Rom2_[cwi]	Philip and Levin (2001)
325	Cla4_P+_Cdc24_[(PAK)]	!	<Cla4Active>	Howell and Lew (2012); Hypothesis
326	Cla4_P+_Cdc24_[(PAK)]	!	Cdc24_[far1]--0	Butty et al. (2002); Hypothesis
327	Bem1_[PB1]_ppi_Cdc24_[bem1]	!	Cdc24_[far1]--0	Butty et al. (2002); Hypothesis
328	Bem1_[PB1]_ppi_Cdc24_[bem1]	!	Bem1_[(cdc28)]-{P}	Bi and Park (2012); Hypothesis
329	Bud5_GEF_Rsr1_[(act)]	!	Bud5_[lm]--LM_[cyt]	Howell and Lew (2012)
330	Cdc24_[rsr1]_ppi_Rsr1_[cdc24]	!	Rsr1_[(act)]-{GTP}	Howell and Lew (2012)
331	Cdc24_[rsr1]_ppi_Rsr1_[cdc24]	!	Cdc24_[far1]--0	Enserink and Kolodner (2010)
332	Msb3_GAP_Sec4_[(act)]	!	<PolarisomeMsb3>	Bi and Park (2012)
333	Msb4_GAP_Sec4_[(act)]	!	<PolarisomeMsb4>	Bi and Park (2012)
334	<Polarisome>	AND	Bni1_[SBD]--Spa2_[bni1]	Bi and Park (2012)
335	<Polarisome>	AND	Pea2_[spa2]--Spa2_[pea2]	Bi and Park (2012)
336	<Polarisome>	AND	Bud6_[spa2]--Spa2_[bud6]	Bi and Park (2012)
337	<PolarisomeMsb3>	AND	Msb3_[spa2]--Spa2_[MSB]	Bi and Park (2012)
338	<PolarisomeMsb3>	AND	<Polarisome>	Bi and Park (2012)
339	<PolarisomeMsb4>	AND	Msb4_[spa2]--Spa2_[MSB]	Bi and Park (2012)
340	<PolarisomeMsb4>	AND	<Polarisome>	Bi and Park (2012)
341	Cdc28_P+_Tus1_[(cdc28)]	!	<Cdc28Cln123>	Enserink and Kolodner (2010)
342	Cdc28_P+_Bem1_[(cdc28)]	!	<Cdc28Cln123>	Han et al. (2005); Hypothesis
343	Tus1_GEF_Rho1_[(act)]	!	<Tus1P>	Enserink and Kolodner (2010); Kono et al. (2008); Yoshida et al. (2006); Hypothesis
344	<Tus1P>	OR	Tus1_[(cdc5)]-{P}	Enserink and Kolodner (2010); Yoshida et al. (2006)
345	<Tus1P>	OR	Tus1_[(cdc28)]-{P}	Enserink and Kolodner (2010); Kono et al. (2008)
346	Bni1_[GBD]_ppi_Rho1_[switch]	!	Rho1_[(act)]-{GTP}	Kohno et al. (1996)
347	Bnr1_[GBD]_ppi_Cdc42_[switch]	!	Cdc42_[(act)]-{GTP}	Evangelista et al. (1997); Hypothesis
348	Bnr1_[GBD]_ppi_Rho1_[switch]	!	Rho1_[(act)]-{GTP}	Kohno et al. (1996)
349	Bnr1_[GBD]_ppi_Cdc42_[switch]	!	[BudSite]	Howell and Lew (2012)
350	Bnr1_[GBD]_ppi_Rho1_[switch]	!	[BudSite]	Howell and Lew (2012)
351	Cdc42_[switch]_ppi_Sec3_[N]	!	Cdc42_[(act)]-{GTP}	Wu et al. (2010); Hypothesis
352	Cdc42_[switch]_ppi_Exo70_[cdc42]	!	Cdc42_[(act)]-{GTP}	Wu et al. (2010)
353	Rho1_[switch]_ppi_Sec3_[N]	!	Rho1_[(act)]-{GTP}	Hypothesis
354	Exo70_[C]_i_PI_[head]	!	<PI45P2>	He et al. (2007)
355	Sec3_[PH]_i_PI_[head]	!	<PI45P2>	He et al. (2007)
356	<Sec3PM>	AND	Sec3_[PH]--PI_[head]	Boolean definition
357	<Sec3PM>	AND	<Sec3>	Boolean definition
358	<Sec3>	OR	Cdc42_[switch]--Sec3_[N]	Boolean definition
359	<Sec3>	OR	Rho1_[switch]--Sec3_[N]	Boolean definition
360	[Exocytosis]	!	<ActinCables>	Hsu et al. (2004)
361	[Exocytosis]	!	<Sec3PM>	Hsu et al. (2004)
362	[Exocytosis]	!	Sec4_[(act)]-{0}	Imai et al. (1996)		Sec4 GTPase required for vesicle fusion: Implemented as requirement for the hydrolysed ({0}) form.
363	[Exocytosis]	!	Exo70_[C]--PI_[head]	Hsu et al. (2004)
364	[ApicalGrowth]	!	[Exocytosis]	Higher level definition: Apical growth at the bud tip requires polarisation (symmetry breaking towards the bud) and exocytosis.
365	[ApicalGrowth]	!	[SymmetryBreakingBud]	Higher level definition: Apical growth at the bud tip requires polarisation (symmetry breaking towards the bud) and exocytosis.
366	[CWI]	!	[ApicalGrowth]	Zarzov et al. (1996)
367	Bni1_[GBD]_ppi_Cdc42_[switch]	!	Cdc42_[(act)]-{GTP}	Bi and Park (2012)
368	Bni1_[GBD]_ppi_Cdc42_[switch]	!	[SymmetryBreakingBud]	Howell and Lew (2012)
369	Bni1_[DID]_ipi_Bni1_[DAD]	x	Bni1_[GBD]--Cdc42_[switch]	Bi and Park (2012); Hypothesis
370	Bni1_[DID]_ipi_Bni1_[DAD]	x	Bni1_[GBD]--Rho1_[switch]	Bi and Park (2012); Hypothesis
371	Bnr1_[DID]_ipi_Bnr1_[DAD]	x	Bnr1_[GBD]--Cdc42_[switch]	Bi and Park (2012); Hypothesis
372	Bnr1_[DID]_ipi_Bnr1_[DAD]	x	Bnr1_[GBD]--Rho1_[switch]	Bi and Park (2012); Hypothesis
373	Bni1_[FH2]_ppi_Bni1_[FH2]	x	Bni1_[DID]--[DAD]	Bi and Park (2012)
374	Bnr1_[FH2]_ppi_Bnr1_[FH2]	x	Bnr1_[DID]--[DAD]	Evangelista et al. (1997); Hypothesis
375	Bni1_[SBD]_ppi_Spa2_[bni1]	x	Bni1_[DID]--[DAD]	Enserink and Kolodner (2010)
376	Act1_[self1]_ppi_Act1_[self2]	!	<Formin>	Moseley and Goode (2006)
377	<Formin>	OR	Act1_[formin]--Bni1_[actin]	Moseley and Goode (2006)
378	<Formin>	OR	Act1_[formin]--Bnr1_[actin]	Moseley and Goode (2006)
379	Act1_[formin]_ppi_Bni1_[actin]	!	Bni1@1_[FH2]--Bni1@2_[FH2]	Bi and Park (2012); Hypothesis
380	Act1_[formin]_ppi_Bni1_[actin]	!	<Polarisome>	Bi and Park (2012); Hypothesis
381	<BudTipCables>	AND	Act1@1_[formin]--Bni1@3_[actin]	Bi and Park (2012); Hypothesis
382	<BudTipCables>	AND	Act1@1_[self1]--Act1@2_[self2]	Moseley and Goode (2006)
383	<BudNeckCables>	AND	Act1@1_[formin]--Bnr1@2_[actin]	Pruyne et al. (2004); Hypothesis
384	<BudNeckCables>	AND	Bnr1@2_[FH2]--Bnr1@3_[FH2]	Pruyne et al. (2004); Hypothesis
385	<BudNeckCables>	AND	Act1@1_[self1]--Act1@2_[self2]	Moseley and Goode (2006)
386	<ActinCables>	OR	<BudTipCables>	Pruyne et al. (2004); Hypothesis
387	<ActinCables>	OR	<BudNeckCables>	Pruyne et al. (2004); Hypothesis
388	Cell_GROWTH_Cell_[(bud)]	!	[ApicalGrowth]	Bi and Park (2012); Hypothesis
389	Cell_GROWTH_Cell_[(bud)]	!	[GlucanSynthesis]	Bi and Park (2012)
390	[LargeBud]	!	Cell_[(bud)]-{large}	CGM output definition
391	Cdc28_P+_Bem2_[(cdc28)]	!	<Cdc28Cln123>	Bi and Park (2012), Enserink and Kolodner (2010)
392	Cdc28_P+_Bem3_[(cdc28)]	!	<Cdc28Cln123>	Bi and Park (2012), Enserink and Kolodner (2010)
393	Cdc28_P+_Rga1_[(cdc28)]	!	<Cdc28Cln123>	Sopko et al. (2007); Hypothesis
394	Cdc28_P+_Rga2_[(cdc28)]	!	<Cdc28Cln123>	Enserink and Kolodner (2010)
395	Rga1_GAP_Cdc42_[(act)]	!	Rga1_[(cdc28)]-{0}	Sopko et al. (2007); Hypothesis
396	Rga2_GAP_Cdc42_[(act)]	!	Rga2_[(cdc28)]-{0}	Howell and Lew (2012); Hypothesis
397	Bem2_GAP_Rho1_[(act)]	!	Bem2_[(cdc28)]-{0}	Howell and Lew (2012); Hypothesis
398	Lrg1_GAP_Rho1_[(act)]	!	<GlucanSynthase>	Watanabe et al. (2001)
399	Bem3_GAP_Cdc42_[(act)]	!	Bem3_[(cdc28)]-{0}	Howell and Lew (2012); Hypothesis
400	Bem2_GAP_Cdc42_[(act)]	!	Bem2_[(cdc28)]-{0}	Howell and Lew (2012); Hypothesis
401	Cdc28_P+_Cdc24_[(cdc28)]	!	<Cdc28Cln123>	Bi and Park (2012)
402	Boi1_[cdc42]_ppi_Cdc42_[switch]	!	Cdc42_[(act)]-{GTP}	Howell and Lew (2012); Hypothesis
403	Boi2_[cdc42]_ppi_Cdc42_[switch]	!	Cdc42_[(act)]-{GTP}	Howell and Lew (2012)
404	Boi1_[cdc42]_ppi_Cdc42_[switch]	!	Boi1_[(cdc28)]-{P}	Enserink and Kolodner (2010)
405	Boi2_[cdc42]_ppi_Cdc42_[switch]	!	Boi2_[(cdc28)]-{P}	Enserink and Kolodner (2010)
406	Cdc28_P+_Mcm3_[NLS(cdc28)]	!	<Cdc28Clb12>	Liku et al. (2005)
407	Cdc28_P+_Tgl4_[(cdc28)]	!	<Cdc28Clb56>	Enserink and Kolodner (2010)
408	Pho85_P+_Clb6_[(deg)]	!	<Pho85Cyclin>	Hernandez-Ortega et al. (2013); Hypothesis
409	Cdc4_Ub+_Clb6_[(scf)]	!	Clb6_[(deg)]-{P}	Jackson et al. (2006)
410	Cdc4_Ub+_Clb6_[(scf)]	!	<SCFCdc4>	Jackson et al. (2006)
411	Cdc28_P+_Clb6_[(deg)]	!	<Cdc28Clb56>	Enserink and Kolodner (2010)
412	Cdc28_P+_Boi1_[(cdc28)]	!	<Cdc28Cln123>	McCusker et al. (2007)
413	Cdc28_P+_Boi2_[(cdc28)]	!	<Cdc28Cln123>	McCusker et al. (2007)
414	Cdc4_Ub+_Sic1_[(scf)]	!	<SCFCdc4>	Nash et al. (2001)
415	Cdc4_Ub+_Sic1_[(scf)]	!	<Sic1Px6>	Nash et al. (2001)
416	<Sic1Px6>	AND	Sic1_[(T2)]-{P}	Nash et al. (2001)
417	<Sic1Px6>	AND	Sic1_[(T5)]-{P}	Nash et al. (2001)
418	<Sic1Px6>	AND	Sic1_[(T33)]-{P}	Nash et al. (2001)
419	<Sic1Px6>	AND	Sic1_[(T45)]-{P}	Nash et al. (2001)
420	<Sic1Px6>	AND	Sic1_[(S76)]-{P}	Nash et al. (2001)
421	<Sic1Px6>	AND	<Sic1P1>	Nash et al. (2001)
422	<Sic1P1>	OR	Sic1_[(S69)]-{P}	Nash et al. (2001)
423	<Sic1P1>	OR	Sic1_[(S80)]-{P}	Nash et al. (2001)
424	Proteasome_DEG_Sic1	!	Sic1_[(scf)]-{Ub}	Enserink and Kolodner (2010)
425	Cdc28_P+_Sic1_[(T2)]	!	<Cdc28Cln12>	Enserink and Kolodner (2010)
426	Cdc28_P+_Sic1_[(T5)]	!	<Cdc28Cln12>	Enserink and Kolodner (2010)
427	Cdc28_P+_Sic1_[(T33)]	!	<Cdc28Cln12>	Enserink and Kolodner (2010)
428	Cdc28_P+_Sic1_[(T45)]	!	<Cdc28Cln12>	Enserink and Kolodner (2010)
429	Cdc28_P+_Sic1_[(S69)]	!	<Cdc28Cln12>	Enserink and Kolodner (2010)
430	Cdc28_P+_Sic1_[(S76)]	!	<Cdc28Cln12>	Enserink and Kolodner (2010)
431	Cdc28_P+_Sic1_[(S80)]	!	<Cdc28Cln12>	Enserink and Kolodner (2010)
432	Pho85_P+_Sic1_[(T2)]	!	Pcl1_[pho85]--Pho85_[cyclin]	Nishizawa et al. (1998)
433	Pho85_P+_Sic1_[(T5)]	!	Pcl1_[pho85]--Pho85_[cyclin]	Nishizawa et al. (1998)
434	Pho85_P+_Sic1_[(T33)]	!	Pcl1_[pho85]--Pho85_[cyclin]	Nishizawa et al. (1998)
435	Pho85_P+_Sic1_[(T45)]	!	Pcl1_[pho85]--Pho85_[cyclin]	Nishizawa et al. (1998)
436	Pho85_P+_Sic1_[(S69)]	!	Pcl1_[pho85]--Pho85_[cyclin]	Nishizawa et al. (1998)
437	Pho85_P+_Sic1_[(S76)]	!	Pcl1_[pho85]--Pho85_[cyclin]	Nishizawa et al. (1998)
438	Pho85_P+_Sic1_[(S80)]	!	Pcl1_[pho85]--Pho85_[cyclin]	Nishizawa et al. (1998)
439	Cdc28_P+_Pds1_[(cdc28)]	!	<Cdc28Cln123>	Köivomägi et al. (2011)
440	Cdc28_P+_Chs2_[(S14)]	!	<Cdc28Clb12>	Teh et al. (2009)
441	Cdc28_P+_Chs2_[(S60)]	!	<Cdc28Clb12>	Teh et al. (2009)
442	Cdc28_P+_Chs2_[(S69)]	!	<Cdc28Clb12>	Teh et al. (2009)
443	Cdc28_P+_Chs2_[(S100)]	!	<Cdc28Clb12>	Teh et al. (2009)
444	APC_Ub+_Mps1_[(apc)]	K-	Mps1_[(T29)]-{P}	Enserink and Kolodner (2010)
445	Proteasome_DEG_Mps1	!	Mps1_[(apc)]-{Ub}	Ostapenko et al. (2012)
446	APC_Ub+_Mps1_[(apc)]	!	<APCCdh1Active>	Ostapenko et al. (2012)
447	Cdc28_P+_Cdc6_[(cdc28)]	!	<Cdc28Clb56>	Elsasser et al. (1999)
448	Cdc4_Ub+_Cdc6_[(scf)]	!	Cdc6_[(cdc28)]-{P}	Elsasser et al. (1999)
449	Cdc4_Ub+_Cdc6_[(scf)]	!	<SCFCdc4>	Perkins et al. (2001)
450	Proteasome_DEG_Cdc6	!	Cdc6_[(scf)]-{Ub}	Elsasser et al. (1999)
451	Cdc28_P+_Cln1_[(cdc28)]	!	<Cdc28Cln123>	Enserink and Kolodner (2010)
452	Cdc28_P+_Cln2_[(cdc28)]	!	<Cdc28Cln123>	Enserink and Kolodner (2010)
453	Cdc28_P+_Cln3_[(cdc28)]	!	<Cdc28Cln123>	Landry et al. (2012)
454	Cdc4_Ub+_Cln3_[(scf)]	!	Cln3_[(cdc28)]-{P}	Landry et al. (2012)
455	Grr1_Ub+_Cln3_[(scf)]	!	Cln3_[(cdc28)]-{P}	Landry et al. (2012)
456	Cdc4_Ub+_Cln3_[(scf)]	!	<SCFCdc4>	Landry et al. (2012)
457	Grr1_Ub+_Cln3_[(scf)]	!	<SCFGrr1>	Landry et al. (2012)
458	Proteasome_DEG_Cln3	!	Cln3_[(scf)]-{Ub}	Enserink and Kolodner (2010)
459	Proteasome_DEG_Clb5	!	Clb5_[(apc)]-{Ub}	Enserink and Kolodner (2010)
460	Proteasome_DEG_Clb6	!	Clb6_[(scf)]-{Ub}	Enserink and Kolodner (2010)
461	Pho85_P+_Pcl1_[(deg)]	!	<Pho85Cyclin>	Hernandez-Ortega et al. (2013)
462	Pho85_P+_Pcl2_[(deg)]	!	<Pho85Cyclin>	Hernandez-Ortega et al. (2013); Hypothesis
463	Pho85_P+_Pcl9_[(deg)]	!	<Pho85Cyclin>	Hernandez-Ortega et al. (2013); Hypothesis
464	Dma1_Ub+_Pcl1_[(dma)]	!	Pcl1_[(deg)]-{P}	Hernandez-Ortega et al. (2013)
465	Dma1_Ub+_Pcl2_[(dma)]	!	Pcl2_[(deg)]-{P}	Hernandez-Ortega et al. (2013); Hypothesis
466	Dma1_Ub+_Pcl9_[(dma)]	!	Pcl9_[(deg)]-{P}	Hernandez-Ortega et al. (2013); Hypothesis
467	Cdc4_Ub+_Cln1_[(scf)]	!	Cln1_[(cdc28)]-{P}	Mendenhall and Hodge (1998)
468	Grr1_Ub+_Cln1_[(scf)]	!	Cln1_[(cdc28)]-{P}	Mendenhall and Hodge (1998)
469	Grr1_Ub+_Cln2_[(scf)]	!	Cln2_[(cdc28)]-{P}	Mendenhall and Hodge (1998)
470	Cdc4_Ub+_Cln1_[(scf)]	!	<SCFCdc4>	Quilis and Igual (2016)
471	Grr1_Ub+_Cln1_[(scf)]	!	<SCFGrr1>	Quilis and Igual (2016)
472	Grr1_Ub+_Cln2_[(scf)]	!	<SCFGrr1>	Mendenhall and Hodge (1998)
473	Proteasome_DEG_Pcl1	!	Pcl1_[(dma)]-{Ub}	Hernandez-Ortega et al. (2013)
474	Proteasome_DEG_Pcl2	!	Pcl2_[(dma)]-{Ub}	Hernandez-Ortega et al. (2013); Hypothesis
475	Proteasome_DEG_Pcl9	!	Pcl9_[(dma)]-{Ub}	Hernandez-Ortega et al. (2013); Hypothesis
476	Proteasome_DEG_Cln1	!	Cln1_[(scf)]-{Ub}	Mendenhall and Hodge (1998)
477	Proteasome_DEG_Cln2	!	Cln2_[(scf)]-{Ub}	Mendenhall and Hodge (1998)
478	<HCM1TRSC>	OR	<HCM1SBF>	Bean et al. (2005)
479	<HCM1TRSC>	OR	<HCM1MBF>	Bean et al. (2005)
480	<HCM1SBF>	AND	<SBF>	Bean et al. (2005)
481	<HCM1SBF>	AND	Swi4_[DBD]--Hcm1Gene_[scb]	Bean et al. (2005)
482	<HCM1MBF>	AND	<MBF>	Bean et al. (2005)
483	<HCM1MBF>	AND	Mbp1_[DBD]--Hcm1Gene_[mcb]	Bean et al. (2005)
484	<Fkh2Ndd1Mcm1>	AND	Fkh2_[mcm1]--Mcm1_[fkh2]	Haase and Wittenberg (2014)
485	<Fkh2Ndd1Mcm1>	AND	Fkh2_[ndd1]--Ndd1_[fkh2]	Haase and Wittenberg (2014)
486	Cdc28_P+_Ndd1_[(T319)]	!	<Cdc28Clb12>	Enserink and Kolodner (2010); Haase and Wittenberg (2014)
487	Fkh2_[ndd1]_ppi_Ndd1_[fkh2]	K+	<Ndd1actP>	Enserink and Kolodner (2010); Haase and Wittenberg (2014)
488	<Ndd1actP>	OR	Ndd1_[(T319)]-{P}	Enserink and Kolodner (2010); Haase and Wittenberg (2014)
489	<Ndd1actP>	OR	Ndd1_[(S85)]-{P}	Enserink and Kolodner (2010); Haase and Wittenberg (2014)
490	Fkh2_[ndd1]_ppi_Ndd1_[fkh2]	!	Fkh2_[(T697)]-{P}	Enserink and Kolodner (2010)
491	Fkh2_[ndd1]_ppi_Ndd1_[fkh2]	!	Fkh2_[(S683)]-{P}	Enserink and Kolodner (2010)
492	Fkh2_[ndd1]_ppi_Ndd1_[fkh2]	x	Ndd1_[(rad53)]-{P}	Yelamanchi et al. (2014)
493	Grr1_Ub+_Ndd1	!	<SCFGrr1>	Edenberg et al. (2015)
494	Proteasome_DEG_Ndd1	!	Ndd1-{Ub}	Edenberg et al. (2015)
495	Cdc28_P+_Swe1_[cdc28(deg)]	!	<Cdc28Clb1256>	Enserink and Kolodner (2010)
496	Cdc28_P+_Swe1_[cdc28(deg)]	!	Hsl7_[swe1]--Swe1_[hsl7]	Howell and Lew (2012)
497	Cdc5_P+_Swe1_[cdc5(HP)]	K+	Swe1_[cdc28(deg)]-{P}	Howell and Lew (2012)
498	Cdc5_P+_Swe1_[cdc5(HP)]	!	Hsl7_[swe1]--Swe1_[hsl7]	Enserink and Kolodner (2010)
499	Cdc5_P+_Swe1_[cdc5(HP)]	!	Cdc5_[(T242)]-{P}	Rodriguez-Rodriguez et al. (2016); Hypothesis
500	Cla4_P+_Swe1_[(cla4)]	!	Hsl7_[swe1]--Swe1_[hsl7]	Enserink and Kolodner (2010)
501	Cla4_P+_Swe1_[(cla4)]	!	<Cla4Active>	Versele and Thorner (2004); Hypothesis
502	Cdc5_[PBD]_ppi_Swe1_[cdc5]	K+	Swe1_[cdc5(HP)]-{P}	Enserink and Kolodner (2010)
503	Cdc28_P+_Fkh2_[(S683)]	!	<Cdc28Clb1256>	Pic-Taylor et al. (2004)
504	Cdc28_P+_Fkh2_[(T697)]	!	<Cdc28Clb1256>	Pic-Taylor et al. (2004)
505	Met30_Ub+_Swe1_[(scf)]	x	Swe1_[(S385)]-{P}	Palou et al. (2015); Hypothesis
506	Met30_Ub+_Swe1_[(scf)]	!	<Swe1degP>	Enserink and Kolodner (2010)
507	<Swe1degP>	OR	Swe1_[cdc5(HP)]-{P}	Howell and Lew (2012)
508	<Swe1degP>	OR	Swe1_[cdc28(deg)]-{P}	Howell and Lew (2012)
509	Met30_Ub+_Swe1_[(scf)]	!	<SCFMet30>	Howell and Lew (2012)
510	Proteasome_DEG_Swe1	!	Swe1_[(scf)]-{Ub}	Howell and Lew (2012)
511	Cla4_P+_Cdc3_[(cla4)]	!	<Cla4Active>	Versele and Thorner (2004)
512	Cla4_P+_Cdc10_[(cla4)]	!	<Cla4Active>	Versele and Thorner (2004)
513	Cla4_P+_Cdc3_[(cla4)]	!	Cla4_[lipid]--PI_[head]	Wild et al. (2004); Hypothesis
514	Cla4_P+_Cdc10_[(cla4)]	!	Cla4_[lipid]--PI_[head]	Wild et al. (2004); Hypothesis
515	Cdc3_[cdc12]_ppi_Cdc12_[cdc3]	!	Cdc3_[(cla4)]-{P}	Versele and Thorner (2004)
516	Cdc3_[cdc10]_ppi_Cdc10_[cdc3]	!	Cdc10_[(cla4)]-{P}	Versele and Thorner (2004)
517	Cell_EM_Cell_[(bud)]	!	[SeptinPol]	Howell and Lew (2012)
518	<SymmetryBreakingBud>	OR	<Bem1Cdc24Cla4Cdc42>	Howell and Lew (2012); Hypothesis
519	<SymmetryBreakingBud>	OR	<Bem1Cdc24Ste20Cdc42>	Howell and Lew (2012); Hypothesis
520	[SymmetryBreakingBud]	!	<SymmetryBreakingBud>	Howell and Lew (2012); Hypothesis
521	<SeptinPol>	AND	[SymmetryBreakingBud]	Technical solution		Polarity establishment is a quantitative phenomenon that cannot be encoded in rxncon. To work around this, we created symmetry breaking nodes (bud; cyt(okinesis)) that require the initial symmetry breaking cue as well as the feedback that - quantitatively - establish the polarity.
522	[SeptinPol]	!	<SeptinPol>	Howell and Lew (2012)
523	<SeptinPol>	AND	Cdc11_[cdc12]--Cdc12_[cdc11]	Bertin et al. (2008)
524	<SeptinPol>	AND	Cdc3_[cdc12]--Cdc12_[cdc3]	Bertin et al. (2008)
525	<SeptinPol>	AND	Cdc3_[cdc10]--Cdc10_[cdc3]	Bertin et al. (2008)
526	<SeptinPol>	AND	<Cdc12Gic12>	Iwase et al. (2006); Hypothesis
527	<Cdc12Gic12>	OR	Cdc12_[gic1]--Gic1_[cdc12]	Iwase et al. (2006); Hypothesis
528	<Cdc12Gic12>	OR	Cdc12_[gic2]--Gic2_[cdc12]	Iwase et al. (2006); Hypothesis
529	Cdc42_[switch]_ppi_Gic1_[cdc42]	!	Cdc42_[(act)]-{GTP}	Iwase et al. (2006)
530	Cdc42_[switch]_ppi_Gic2_[cdc42]	!	Cdc42_[(act)]-{GTP}	Iwase et al. (2006)
531	Cdc12_[gic1]_ppi_Gic1_[cdc12]	!	Cdc42_[switch]--Gic1_[cdc42]	Iwase et al. (2006); Hypothesis
532	Cdc12_[gic2]_ppi_Gic2_[cdc12]	!	Cdc42_[switch]--Gic2_[cdc42]	Iwase et al. (2006); Hypothesis
533	[BudSite]	!	Cell_[(bud)]-{small}	Howell and Lewis (2012); Hypothesis
534	Hsl1_[septin]_ppi_Cdc3_[hsl1]	!	[LargeBud]	Howell and Lew (2012)
535	Hsl1_[hsl7]_ppi_Hsl7_[hsl1]	K+	Hsl7_[(hsl1)]-{P}	Perez et al. (2016)
536	Hsl1_[hsl7]_ppi_Hsl7_[hsl1]	!	Hsl1_[septin]--Cdc3_[hsl1]	Howell and Lew (2012)
537	Hsl7_[swe1]_ppi_Swe1_[hsl7]	!	Hsl1_[hsl7]--Hsl7_[hsl1]	Howell and Lew (2012)
538	Cdc28_P+_Ace2_[NLS(cdc28)]	!	<Cdc28Clb12>	Enserink and Kolodner (2010)
539	Cdc28_P+_Swi5_[NLS(cdc28)]	!	<Cdc28Clb12>	Köivomägi et al. (2011)
540	[GlucanSynthesis]	!	<GlucanSynthase>	Bi and Park (2012)
541	<GlucanSynthase>	OR	Fks1_[rho1]--Rho1_[switch]	Bi and Park (2012)
542	<GlucanSynthase>	OR	Gsc2_[rho1]--Rho1_[switch]	Bi and Park (2012)
543	Fks1_[rho1]_ppi_Rho1_[switch]	!	Rho1_[(act)]-{GTP}	Qadota et al. (1996)
544	Gsc2_[rho1]_ppi_Rho1_[switch]	!	Rho1_[(act)]-{GTP}	Bi and Park (2012)
545	Cdc28_P+_Cdh1_[(cdc28)]	!	<Cdc28Clb56>	Enserink and Kolodner (2010)
546	APC_[activator]_ppi_Cdh1_[APC]	!	Cdh1_[(cdc28)]-{0}	Enserink and Kolodner (2010), Weiss (2012)
547	Cdc28_P+_Fin1_[(cdc28)]	!	<Cdc28Clb56>	Enserink and Kolodner (2010); Loog and Morgan (2005) (Fig2)
548	Cdc28_P+_Sfi1_[C(T816)]	!	<Cdc28Clb12>	Elserafy et al. (2014)
549	Cdc28_P+_Sfi1_[C(S855)]	!	<Cdc28Clb12>	Elserafy et al. (2014)
550	Cdc28_P+_Sfi1_[C(S882)]	!	<Cdc28Clb12>	Elserafy et al. (2014)
551	Cdc28_P+_Sfi1_[C(S892)]	!	<Cdc28Clb12>	Elserafy et al. (2014)
552	Cdc28_P+_Sfi1_[C(S801)]	!	<Cdc28Clb12>	Elserafy et al. (2014)
553	Cdc28_P+_Sfi1_[C(S923)]	!	<Cdc28Clb12>	Elserafy et al. (2014)
554	Clb2_[swi4]_ppi_Swi4_[cyclin]	!	Cdc28_[cyclin]--Clb2_[cdc28]	Haase and Wittenberg (2014)
555	Cdc28_P+_Swi4_[(cdc28)]	!	<Cdc28Clb12>	Haase and Wittenberg (2014); Hypothesis
556	Cdc15_[tem1]_ppi_Tem1_[cdc15]	!	Nud1_[tem1]--Tem1_[nud1]	Weiss (2012)
557	Cdc5_P+_Bfa1_[(cdc5)]	x	Bfa1_[(kin4)]-{P}	Weiss (2012)
558	Cdc5_P+_Bfa1_[(cdc5)]	!	Cdc5_[(T242)]-{P}	Rodriguez-Rodriguez et al. (2016); Hypothesis
559	Kin4_P+_Bfa1_[(kin4)]	K-	Lte1_[n]--Kin4_[lte1]	Bertazzi et al. (2011)
560	Kin4_P+_Bfa1_[(kin4)]	!	Kin4_[(HP)]-{0}	Bertazzi et al. (2011)
561	Kin4_P+_Bfa1_[(kin4)]	!	Kin4_[AL(T209)]-{P}	Caydasi et al. (2010)
562	Pph21_P-_Kin4_[(HP)]	!	<PP2ARts1Pph21>	Bertazzi et al. (2011)
563	Pph22_P-_Kin4_[(HP)]	!	<PP2ARts1Pph22>	Bertazzi et al. (2011)
564	<PP2ARts1Pph21>	AND	Pph21_[tpd3]--Tpd3_[pph]	Shu et al. (1997)
565	<PP2ARts1Pph21>	AND	Rts1_[tpd3]--Tpd3_[RD]	Shu et al. (1997)
566	<PP2ARts1Pph22>	AND	Pph22_[tpd3]--Tpd3_[pph]	Shu et al. (1997)
567	<PP2ARts1Pph22>	AND	Rts1_[tpd3]--Tpd3_[RD]	Shu et al. (1997)
568	Pph21_P-_Kin4_[AL(T209)]	!	<PP2ARts1Pph21>	Bertazzi et al. (2011)
569	Pph22_P-_Kin4_[AL(T209)]	!	<PP2ARts1Pph22>	Bertazzi et al. (2011)
570	Kin4Kinase_P+_Kin4_[(HP)]	!	Lte1_[n]--Kin4_[lte1]	Bertazzi et al. (2011)
571	Lte1_[n]_ppi_Kin4_[lte1]	!	Lte1_[(cla4)]-{P}	Bertazzi et al. (2011)
572	Bub2_GAP_Tem1_[(act)]	!	<Tem1Inhibition>	Cid et al. (2002)
573	<Tem1Inhibition>	AND	Bfa1_[bub2]--Bub2_[bfa1]	Cid et al. (2002)
574	<Tem1Inhibition>	AND	Bfa1_[tem1]--Tem1_[bfa1]	Geymonat et al. (2009)
575	<Tem1Inhibition>	AND	Bfa1_[(kin4)]-{P}	Bertazzi et al. (2011); Hypothesis
576	Tem1_GEF_Tem1_[(act)]	!	<Tem1Activation>	Boolean definition
577	<Tem1Activation>	AND	Bfa1_[tem1]--Tem1_[bfa1]	Ro et al. (2002)
578	<Tem1Activation>	AND	Bfa1_[(cdc5)]-{P}	Mah et al. (2001)
579	<Dbf2Active>	AND	Dbf2_[n]--Mob1_[dbf2]	Mah et al. (2001)
580	<Dbf2Active>	AND	Dbf2_[(HM)]-{P}	Weiss (2012)
581	Dbf2_P+_Cdc14_[(NLS)]	!	<Dbf2Active>	Mohl et al. (2009)
582	Dbf2_P+_Chs2_[(dbf2)]	!	<Dbf2Active>	Oh et al. (2012)
583	Dbf2_P+_Hof1_[(dbf2)]	!	<Dbf2Active>	Mohl et al. (2009); Hypothesis
584	Dbf2_P+_Chs2_[(dbf2)]	x	<Chs2ERRetention>	Teh et al. (2009)
585	<TubulinDimer>	OR	Tub1_[tub2]--Tub2_[tub]	Winey and Bloom (2012)
586	<TubulinDimer>	OR	Tub2_[tub]--Tub3_[tub2]	Winey and Bloom (2012)
587	<yTubSmallComp>	AND	Spc97@1_[tub4]--Tub4@2_[spc]	Winey and Bloom (2012)
588	<yTubSmallComp>	AND	Spc98@1_[tub4]--Tub4@3_[spc]	Winey and Bloom (2012)
589	<yTubSmallComp>	AND	Spc97_[spc]--Spc98_[spc]	Winey and Bloom (2012)
590	<OuterPlaque>	AND	Spc72_[spc97]--Spc97_[spc72]	Winey and Bloom (2012)
591	<OuterPlaque>	AND	Spc72_[N]--Spc98_[spc72]	Winey and Bloom (2012)
592	<OuterPlaque>	AND	Nud1_[spc72]--Spc72_[nud1]	Fu et al. (2015)
593	<OuterPlaque>	AND	<yTubSmallComp>	Fu et al. (2015)
594	<AstralMTPol>	AND	Tub1_[tub4]--Tub4_[tub1]	Nogales et al. (1999); Hypothesis
595	<AstralMTPol>	AND	Tub3_[tub4]--Tub4_[tub3]	Nogales et al. (1999); Hypothesis
596	<AstralMTPol>	AND	<TubulinDimer>	Winey and Bloom (2012)
597	Spc97_[spc110]_ppi_Spc110_[spc97]	!	Spc29_[spc110]--Spc110_[spc29]	Lyon et al. (2016)
598	Spc98_[spc110]_ppi_Spc110_[N]	!	Spc29_[spc110]--Spc110_[spc29]	Lyon et al. (2016)
599	Spc98_[spc110]_ppi_Spc110_[N]	!	<Spc110P>	Lin et al. (2014)
600	Spc98_[spc110]_ppi_Spc110_[N]	!	<yTubSmallComp>	Winey and Bloom (2012)
601	<Spc110P>	OR	Spc110_[(S36)]-{P}	Lin et al. (2014)
602	<Spc110P>	OR	Spc110_[(S91)]-{P}	Lin et al. (2014)
603	<Spc110P>	OR	Spc110_[(S60)]-{P}	Lin et al. (2014)
604	<Spc110P>	OR	Spc110_[(T68)]-{P}	Lin et al. (2014)
605	<InnerPlaque>	AND	Cmd1_[spc42]--Spc42	Fu et al. (2015)
606	<InnerPlaque>	AND	Spc29_[spc42]--Spc42_[spc29]	Fu et al. (2015)
607	<InnerPlaque>	AND	Spc29_[spc110]--Spc110_[spc29]	Fu et al. (2015)
608	<InnerPlaque>	AND	Spc97_[spc110]--Spc110_[spc97]	Winey and Bloom (2012)
609	<InnerPlaque>	AND	Spc98_[spc110]--Spc110_[N]	Winey and Bloom (2012)
610	<InnerPlaque>	AND	<yTubSmallComp>	Fu et al. (2015)
611	<NucMTPol>	AND	Tub1_[tub4]--Tub4_[tub1]	Nogales et al. (1999); Hypothesis
612	<NucMTPol>	AND	Tub3_[tub4]--Tub4_[tub3]	Nogales et al. (1999); Hypothesis
613	<NucMTPol>	AND	<TubulinDimer>	Winey and Bloom (2012)
614	Bim1_[MT]_ppi_Tub2_[PlusEnd]	!	<AstralMTPol>	Markus et al. (2012)
615	Bim1_[kar9]_ppi_Kar9_[bim1]	!	Bim1_[MT]--Tub2_[PlusEnd]	Markus et al. (2012)
616	Bim1_[kar9]_ppi_Kar9_[bim1]	!	Kar9_[(cdc28)]-{P}	Moore and Miller (2007); Hypothesis
617	Cdc28_P+_Kar9_[(cdc28)]	!	<Cdc28Clb1256>	Moore and Miller (2007); Hypothesis
618	Cdc28_P+_Tub4_[(S360)]	!	<Cdc28Clb12>	Keck et al. (2011)
619	Cdc28_P+_Lte1_[(cdc28)]	!	<Cdc28Clb12>	Archambault et al. (2004); Hypothesis
620	<CrosslinkedInterpolarMT>	AND	<NucMTPol>	Scholey et al. (2016)
621	<CrosslinkedInterpolarMT>	AND	Tub4_[(S360)]-{0}	Nazarova et al. (2013)
622	<CrosslinkedInterpolarMT>	AND	Ase1@1_[dimer]--Ase1@2_[dimer]	Scholey et al. (2016)
623	<CrosslinkedInterpolarMT>	AND	Ase1_[mt]--Tub1_[ase1]	Scholey et al. (2016)
624	<NuclearForce>	AND	<CrosslinkedInterpolarMT>	Scholey et al. (2016)
625	<NuclearForce>	AND	<KinesinMotors>	Scholey et al. (2016)
626	<KinesinMotors>	OR	<Cin8TetramerTub1>	Scholey et al. (2016)
627	<KinesinMotors>	OR	<Kip1Motor>	Scholey et al. (2016)
628	Cin8_[HD]_ppi_Cin8_[HD]	!	<Cin8HD>#Cin8@0=Cin8@0 #Cin8@1=Cin8@1	Cin8 tetramer topology hypothesized
629	<Cin8HD>	AND	Cin8@0_[stalk]--Cin8@2_[stalk]	Cin8 tetramer topology hypothesized
630	<Cin8HD>	AND	Cin8@1_[stalk]--Cin8@3_[stalk]	Cin8 tetramer topology hypothesized
631	<Cin8Tetramer>	AND	<Cin8HD>#Cin8@0=Cin8@0#Cin8@1=Cin8@1	Hildebrandt et al. (2006)
632	<Cin8Tetramer>	AND	Cin8@0_[HD]--Cin8@1_[HD]	Hildebrandt et al. (2006)
633	<Cin8TetramerTub1>	AND	Cin8_[mt]--Tub1_[motor]	Hildebrandt et al. (2006); Roostalu et al. (2011)
634	<Cin8TetramerTub1>	AND	<Cin8Tetramer>	Hildebrandt et al. (2006); Roostalu et al. (2011)
635	<Kip1Motor>	AND	Kip1_[mt]--Tub1_[motor]	Fridman et al. (2013); Scholey et al. (2016)
636	<Kip1Motor>	AND	Kip1@1_[stalk]--Kip1@2_[stalk]	Fridman et al. (2013); Scholey et al. (2016)
637	<Cdc15Active>	AND	Cdc15_[tem1]--Tem1_[cdc15]	Weiss (2012)
638	<Cdc15Active>	AND	Tem1_[(act)]-{GTP}	Weiss (2012); Hypothesis
639	<Cdc15Active>	AND	Nud1_[tem1]--Tem1_[nud1]	Weiss (2012)
640	Cdc15_P+_Nud1_[(T78)]	!	<Cdc15Active>	Weiss (2012)
641	Cdc15_P+_Dbf2_[(HM)]	!	<Cdc15Active>	Weiss (2012)
642	Cdc15_P+_Dbf2_[(HM)]	!	<Dbf2Mob1Nud1>	Weiss (2012)
643	<Dbf2Mob1Nud1>	AND	Mob1_[nud1]--Nud1_[mob1]	Weiss (2012)
644	<Dbf2Mob1Nud1>	AND	Dbf2_[n]--Mob1_[dbf2]	Weiss (2012)
645	Mob1_[nud1]_ppi_Nud1_[mob1]	!	Nud1_[(T78)]-{P}	Rock et al. (2013)
646	<CAB>	AND	Acm1_[cdh1]--Cdh1_[acm1]	Dial et al. (2007)
647	<CAB>	AND	<Acm1Bmh12>	Dial et al. (2007)
648	<Acm1Bmh12>	OR	Acm1_[bmh]--Bmh1_[acm1]	Dial et al. (2007); van Heudsen et al. (1995)
649	<Acm1Bmh12>	OR	Acm1_[bmh]--Bmh2_[acm1]	Dial et al. (2007); van Heudsen et al. (1995)
650	Cdc28_P+_Acm1_[(S3)]	!	<Cdc28Cln123>	Ostapenko et al. (2008); Hypothesis
651	Cdc28_P+_Acm1_[(S31)]	!	<Cdc28Cln123>	Ostapenko et al. (2008); Hypothesis
652	Cdc28_P+_Acm1_[(S48)]	!	<Cdc28Cln123>	Ostapenko et al. (2008); Hypothesis
653	Cdc28_P+_Acm1_[(T161)]	!	<Cdc28Cln123>	Ostapenko et al. (2008); Hypothesis
654	<APCCdh1Active>	AND	APC_[activator]--Cdh1_[APC]	Dial et al. (2007)
655	<APCCdh1Active>	AND	<NotCAB>	Dial et al. (2007)
656	<NotCAB>	NOT	<CAB>	Dial et al. (2007)
657	APC_Ub+_Acm1_[(Dbox)]	x	<Acm1P>	Ostapenko et al. (2008); Hypothesis
658	<Acm1P>	OR	Acm1_[(S3)]-{P}	Enquist-Newman et al. (2008); Hypothesis
659	<Acm1P>	OR	Acm1_[(S31)]-{P}	Enquist-Newman et al. (2008); Hypothesis
660	<Acm1P>	OR	Acm1_[(S48)]-{P}	Enquist-Newman et al. (2008); Hypothesis
661	<Acm1P>	OR	Acm1_[(T161)]-{P}	Enquist-Newman et al. (2008); Hypothesis
662	APC_Ub+_Clb1_[(apc)]	!	<APCCdh1Cdc20>	Weiss (2012)
663	APC_Ub+_Clb2_[(apc)]	!	<APCCdh1Cdc20>	Wäsch and Cross (2002)
664	<APCCdh1Cdc20>	OR	<APCCdh1Active>	Boolean definition
665	<APCCdh1Cdc20>	OR	APC_[activator]--Cdc20_[APC]	Boolean definition
666	APC_Ub+_Clb3_[(apc)]	!	<APCCdh1Active>	Weiss (2012)
667	APC_Ub+_Clb4_[(apc)]	!	<APCCdh1Active>	Weiss (2012)
668	APC_Ub+_Pds1_[(apc)]	!	APC_[activator]--Cdc20_[APC]	Cid et al. (2002)
669	APC_Ub+_Cdc20_[(apc)]	!	<APCCdh1Active>	Weiss (2012)
670	APC_Ub+_Fkh1_[(apc)]	!	<APCCdh1Active>	Malo et al. (2016)
671	APC_Ub+_Fkh2_[(apc)]	!	<APCCdh1Active>	Malo et al. (2016)
672	APC_Ub+_Clb5_[(apc)]	!	<APCCdh1Cdc20>	Lu et al. (2014)
673	Proteasome_DEG_Fkh1	!	Fkh1_[(apc)]-{Ub}	Malo et al. (2016)
674	Proteasome_DEG_Fkh2	!	Fkh2_[(apc)]-{Ub}	Malo et al. (2016)
675	<APCActive>	OR	APC_[activator]--Cdc20_[APC]	Weiss (2012)
676	<APCActive>	OR	<APCCdh1Active>	Weiss (2012)
677	Cdc14_P-_Cdh1_[(cdc28)]	x	Cdc14_[net1]--Net1_[n]	Shou et al. (1999)
678	Cdc28_P+_Net1_[(cdc28x6)]	!	<Cdc28Clb12>	Azzam et al. (2004)
679	Cdc14_P-_Net1_[(cdc28x6)]	x	Cdc14_[net1]--Net1_[n]	Shou et al. (1999)
680	Cdc14_P-_Cdc5_[(T238)]	x	Cdc14_[net1]--Net1_[n]	Shou et al. (1999)
681	Cdc14_P-_Cdc5_[(T242)]	x	Cdc14_[net1]--Net1_[n]	Shou et al. (1999)
682	Cdc14_P-_Ace2_[NLS(cdc28)]	x	Cdc14_[net1]--Net1_[n]	Shou et al. (1999)
683	Cdc14_P-_Swi5_[NLS(cdc28)]	x	Cdc14_[net1]--Net1_[n]	Shou et al. (1999)
684	Cdc14_P-_Sfi1_[C(T816)]	x	Cdc14_[net1]--Net1_[n]	Shou et al. (1999)
685	Cdc14_P-_Sfi1_[C(S855)]	x	Cdc14_[net1]--Net1_[n]	Shou et al. (1999)
686	Cdc14_P-_Sfi1_[C(S882)]	x	Cdc14_[net1]--Net1_[n]	Shou et al. (1999)
687	Cdc14_P-_Sfi1_[C(S892)]	x	Cdc14_[net1]--Net1_[n]	Shou et al. (1999)
688	Cdc14_P-_Sfi1_[C(S801)]	x	Cdc14_[net1]--Net1_[n]	Shou et al. (1999)
689	Cdc14_P-_Sfi1_[C(S923)]	x	Cdc14_[net1]--Net1_[n]	Shou et al. (1999)
690	Cdc14_P-_Pds1_[(cdc28)]	x	Cdc14_[net1]--Net1_[n]	Shou et al. (1999)
691	Cdc14_P-_Acm1_[(S3)]	x	Cdc14_[net1]--Net1_[n]	Shou et al. (1999)
692	Cdc14_P-_Acm1_[(S31)]	x	Cdc14_[net1]--Net1_[n]	Shou et al. (1999)
693	Cdc14_P-_Acm1_[(S48)]	x	Cdc14_[net1]--Net1_[n]	Shou et al. (1999)
694	Cdc14_P-_Acm1_[(T161)]	x	Cdc14_[net1]--Net1_[n]	Shou et al. (1999)
695	Cdc14_P-_Bem1_[(cdc28)]	x	Cdc14_[net1]--Net1_[n]	Shou et al. (1999)
696	Cdc14_P-_Chs2_[(S14)]	x	Cdc14_[net1]--Net1_[n]	Shou et al. (1999)
697	Cdc14_P-_Chs2_[(S60)]	x	Cdc14_[net1]--Net1_[n]	Shou et al. (1999)
698	Cdc14_P-_Chs2_[(S69)]	x	Cdc14_[net1]--Net1_[n]	Shou et al. (1999)
699	Cdc14_P-_Chs2_[(S100)]	x	Cdc14_[net1]--Net1_[n]	Shou et al. (1999)
700	Cdc14_P-_Bem2_[(cdc28)]	x	Cdc14_[net1]--Net1_[n]	Shou et al. (1999)
701	Cdc14_P-_Bem3_[(cdc28)]	x	Cdc14_[net1]--Net1_[n]	Shou et al. (1999)
702	Cdc14_P-_Boi1_[(cdc28)]	x	Cdc14_[net1]--Net1_[n]	Shou et al. (1999)
703	Cdc14_P-_Boi2_[(cdc28)]	x	Cdc14_[net1]--Net1_[n]	Shou et al. (1999)
704	Cdc14_P-_Cdc24_[(cdc28)]	x	Cdc14_[net1]--Net1_[n]	Shou et al. (1999)
705	Cdc14_P-_Dbf4_[(cdc28)]	x	Cdc14_[net1]--Net1_[n]	Shou et al. (1999)
706	Cdc14_P-_Fin1_[(cdc28)]	x	Cdc14_[net1]--Net1_[n]	Shou et al. (1999)
707	Cdc14_P-_Fkh2_[(S683)]	x	Cdc14_[net1]--Net1_[n]	Shou et al. (1999)
708	Cdc14_P-_Fkh2_[(T697)]	x	Cdc14_[net1]--Net1_[n]	Shou et al. (1999)
709	Cdc14_P-_Kar9_[(cdc28)]	x	Cdc14_[net1]--Net1_[n]	Shou et al. (1999)
710	Cdc14_P-_Lte1_[(cdc28)]	x	Cdc14_[net1]--Net1_[n]	Shou et al. (1999)
711	Cdc14_P-_Mcm3_[NLS(cdc28)]	x	Cdc14_[net1]--Net1_[n]	Shou et al. (1999)
712	Cdc14_P-_Mps1_[(T29)]	x	Cdc14_[net1]--Net1_[n]	Shou et al. (1999)
713	Cdc14_P-_Ndd1_[(T319)]	x	Cdc14_[net1]--Net1_[n]	Shou et al. (1999)
714	Cdc14_P-_Orc2_[(cdc28)]	x	Cdc14_[net1]--Net1_[n]	Shou et al. (1999)
715	Cdc14_P-_Orc6_[(cdc28)]	x	Cdc14_[net1]--Net1_[n]	Shou et al. (1999)
716	Cdc14_P-_Rga1_[(cdc28)]	x	Cdc14_[net1]--Net1_[n]	Shou et al. (1999)
717	Cdc14_P-_Rga2_[(cdc28)]	x	Cdc14_[net1]--Net1_[n]	Shou et al. (1999)
718	Cdc14_P-_Sld2_[(T84)]	x	Cdc14_[net1]--Net1_[n]	Shou et al. (1999)
719	Cdc14_P-_Sld3_[(T600)]	x	Cdc14_[net1]--Net1_[n]	Shou et al. (1999)
720	Cdc14_P-_Sld3_[(S622)]	x	Cdc14_[net1]--Net1_[n]	Shou et al. (1999)
721	Cdc14_P-_Smc4_[(S4)]	x	Cdc14_[net1]--Net1_[n]	Shou et al. (1999)
722	Cdc14_P-_Smc4_[(T43)]	x	Cdc14_[net1]--Net1_[n]	Shou et al. (1999)
723	Cdc14_P-_Smc4_[(T60)]	x	Cdc14_[net1]--Net1_[n]	Shou et al. (1999)
724	Cdc14_P-_Smc4_[(S109)]	x	Cdc14_[net1]--Net1_[n]	Shou et al. (1999)
725	Cdc14_P-_Smc4_[(S113)]	x	Cdc14_[net1]--Net1_[n]	Shou et al. (1999)
726	Cdc14_P-_Smc4_[(S117)]	x	Cdc14_[net1]--Net1_[n]	Shou et al. (1999)
727	Cdc14_P-_Smc4_[(S128)]	x	Cdc14_[net1]--Net1_[n]	Shou et al. (1999)
728	Cdc14_P-_Spc42_[(S4)]	x	Cdc14_[net1]--Net1_[n]	Shou et al. (1999)
729	Cdc14_P-_Spc42_[(T6)]	x	Cdc14_[net1]--Net1_[n]	Shou et al. (1999)
730	Cdc14_P-_Spc110_[(S36)]	x	Cdc14_[net1]--Net1_[n]	Shou et al. (1999)
731	Cdc14_P-_Spc110_[(S91)]	x	Cdc14_[net1]--Net1_[n]	Shou et al. (1999)
732	Cdc14_P-_Stb1_[(cdc28)]	x	Cdc14_[net1]--Net1_[n]	Shou et al. (1999)
733	Cdc14_P-_Swi4_[(cdc28)]	x	Cdc14_[net1]--Net1_[n]	Shou et al. (1999)
734	Cdc14_P-_Swe1_[cdc28(deg)]	x	Cdc14_[net1]--Net1_[n]	Shou et al. (1999)
735	Cdc14_P-_Swi6_[(S160)]	x	Cdc14_[net1]--Net1_[n]	Shou et al. (1999)
736	Cdc14_P-_Swi6_[(T179)]	x	Cdc14_[net1]--Net1_[n]	Shou et al. (1999)
737	Cdc14_P-_Swi6_[(S228)]	x	Cdc14_[net1]--Net1_[n]	Shou et al. (1999)
738	Cdc14_P-_Swi6_[(S238)]	x	Cdc14_[net1]--Net1_[n]	Shou et al. (1999)
739	Cdc14_P-_Tgl4_[(cdc28)]	x	Cdc14_[net1]--Net1_[n]	Shou et al. (1999)
740	Cdc14_P-_Tub4_[(S360)]	x	Cdc14_[net1]--Net1_[n]	Shou et al. (1999)
741	Cdc14_P-_Tus1_[(cdc28)]	x	Cdc14_[net1]--Net1_[n]	Shou et al. (1999)
742	Cdc14_P-_Whi5_[(T57)]	x	Cdc14_[net1]--Net1_[n]	Shou et al. (1999)
743	Cdc14_P-_Whi5_[(S59)]	x	Cdc14_[net1]--Net1_[n]	Shou et al. (1999)
744	Cdc14_P-_Whi5_[(S62)]	x	Cdc14_[net1]--Net1_[n]	Shou et al. (1999)
745	Cdc14_P-_Whi5_[(S88)]	x	Cdc14_[net1]--Net1_[n]	Shou et al. (1999)
746	Cdc14_P-_Whi5_[(T143)]	x	Cdc14_[net1]--Net1_[n]	Shou et al. (1999)
747	Cdc14_P-_Whi5_[(S154)]	x	Cdc14_[net1]--Net1_[n]	Shou et al. (1999)
748	Cdc14_P-_Whi5_[(S156)]	x	Cdc14_[net1]--Net1_[n]	Shou et al. (1999)
749	Cdc14_P-_Whi5_[(S161)]	x	Cdc14_[net1]--Net1_[n]	Shou et al. (1999)
750	Cdc14_P-_Whi5_[(S215)]	x	Cdc14_[net1]--Net1_[n]	Shou et al. (1999)
751	Cdc14_P-_Whi5_[(S262)]	x	Cdc14_[net1]--Net1_[n]	Shou et al. (1999)
752	Cdc14_P-_Whi5_[(pho85)]	x	Cdc14_[net1]--Net1_[n]	Shou et al. (1999)
753	Cdc5_P+_Net1_[(cdc5)]	!	Cdc5_[(T242)]-{P}	Rodriguez-Rodriguez et al. (2016)
754	Pph21_P-_Net1_[(cdc5)]	!	<PP2ACdc55Pph21>	Queralt et al. (2006)
755	Pph22_P-_Net1_[(cdc5)]	!	<PP2ACdc55Pph22>	Queralt et al. (2006)
756	<PP2ACdc55Pph21>	AND	Pph21_[tpd3]--Tpd3_[pph]	Jiang and Broach (1999); Hypothesis
757	<PP2ACdc55Pph21>	AND	Cdc55_[tpd3]--Tpd3_[RD]	Jiang and Broach (1999); Hypothesis
758	<PP2ACdc55Pph22>	AND	Pph22_[tpd3]--Tpd3_[pph]	Jiang and Broach (1999); Hypothesis
759	<PP2ACdc55Pph22>	AND	Cdc55_[tpd3]--Tpd3_[RD]	Jiang and Broach (1999); Hypothesis
760	Cdc5_P+_Net1_[(cdc5)]	!	Net1_[(cdc28x6)]-{P}	Queralt et al. (2006)
761	Cdc14_[net1]_ppi_Net1_[n]	x	<Net1PP>	Yoshida and Toh-e (2002), Azzam et al. (2004)
762	Cdc14_[net1]_ppi_Net1_[n]	x	Cdc14_[(NLS)]-{P}	Mohl et al. (2009)
763	<Net1PP>	AND	Net1_[(cdc28x6)]-{P}	Yoshida and Toh-e (2002), Azzam et al. (2004)
764	<Net1PP>	AND	Net1_[(cdc5)]-{P}	Yoshida and Toh-e (2002), Azzam et al. (2004)
765	Cdc28_P+_Cdc5_[(T238)]	!	<Cdc28Clb12>	Mortensen et al. (2005); Hypothesis
766	Cdc28_P+_Cdc5_[(T242)]	!	<Cdc28Clb12>	Mortensen et al. (2005)
767	Proteasome_DEG_Pds1	!	Pds1_[(apc)]-{Ub}	Hilioti et al. (2001)
768	Cbk1_P+_Ace2_[(cbk1)]	!	Cbk1_[mob2]--Mob2_[cbk1]	Weiss (2012)
769	PolII_TRSC_Pcl9Gene	!	[PCL9TRSC20]	Tennyson et al. (1998)
770	<PCL9TRSC>	OR	Ace2_[DBD]--Pcl9Gene_[ace2swi5]	Tennyson et al. (1998)
771	<PCL9TRSC>	OR	Swi5_[DBD]--Pcl9Gene_[ace2swi5]	Tennyson et al. (1998)
772	PolII_TRSC_Sic1Gene	!	[SIC1TRSC20]	Enserink and Kolodner (2010)
773	<SIC1TRSC>	OR	Ace2_[DBD]--Sic1Gene_[ace2swi5]	Enserink and Kolodner (2010)
774	<SIC1TRSC>	OR	Swi5_[DBD]--Sic1Gene_[ace2swi5]	Enserink and Kolodner (2010)
775	Ace2_[DBD]_BIND_Sic1Gene_[ace2swi5]	x	Ace2_[NLS(cdc28)]-{P}	Sbia et al. (2008)
776	Swi5_[DBD]_BIND_Sic1Gene_[ace2swi5]	x	Swi5_[NLS(cdc28)]-{P}	Moll et al. (1991); Hypothesis
777	Ace2_[DBD]_BIND_Pcl9Gene_[ace2swi5]	x	Ace2_[NLS(cdc28)]-{P}	Sbia et al. (2008)
778	Swi5_[DBD]_BIND_Pcl9Gene_[ace2swi5]	x	Swi5_[NLS(cdc28)]-{P}	Moll et al. (1991); Hypothesis
779	<Mcm1>	AND	<Mcm1notYhp1>	Haase and Wittenberg (2014)
780	<Mcm1>	AND	<Mcm1notYox1>	Haase and Wittenberg (2014)
781	<Mcm1notYhp1>	NOT	Mcm1_[yhp1]--Yhp1_[mcm1]	Pramila et al. (2002); Hypothesis
782	<Mcm1notYox1>	NOT	Mcm1_[yox1]--Yox1_[mcm1]	Pramila et al. (2002); Hypothesis
783	APC_Ub+_Yox1_[(apc)]	!	<APCCdh1Active>	Ostapenko and Solomon (2011); Hypothesis
784	APC_Ub+_Yhp1_[(apc)]	!	<APCCdh1Active>	Ostapenko and Solomon (2011)
785	APC_Ub+_Nrm1_[(apc)]	!	<APCCdh1Active>	Ostapenko and Solomon (2011)
786	Proteasome_DEG_Yox1	!	Yox1_[(apc)]-{Ub}	Haase and Wittenberg (2014)
787	Proteasome_DEG_Yhp1	!	Yhp1_[(apc)]-{Ub}	Haase and Wittenberg (2014)
788	Proteasome_DEG_Nrm1	!	Nrm1_[(apc)]-{Ub}	Ostapenko and Solomon (2011)
789	Cell_CYT_Cell_[(bud)]	!	[Cytokinesis]	Enserink and Kolodner (2010)
790	<Chs2ERRetention>	AND	Chs2_[(S14)]-{P}	Teh et al. (2009)
791	<Chs2ERRetention>	AND	Chs2_[(S60)]-{P}	Teh et al. (2009)
792	<Chs2ERRetention>	AND	Chs2_[(S69)]-{P}	Teh et al. (2009)
793	<Chs2ERRetention>	AND	Chs2_[(S100)]-{P}	Teh et al. (2009)
794	Mcm1_[DBD]_BIND_Cdc6Gene_[ECB]	K+	Bck2_[mcm1]--Mcm1_[bck2]	Bastajian et al. (2013)
795	Mcm1_[DBD]_BIND_Mcm2Gene_[ECB]	K+	Bck2_[mcm1]--Mcm1_[bck2]	Bastajian et al. (2013)
796	Mcm1_[DBD]_BIND_Mcm3Gene_[ECB]	K+	Bck2_[mcm1]--Mcm1_[bck2]	Bastajian et al. (2013)
797	Mcm1_[DBD]_BIND_Mcm4Gene_[ECB]	K+	Bck2_[mcm1]--Mcm1_[bck2]	Bastajian et al. (2013)
798	Mcm1_[DBD]_BIND_Mcm5Gene_[ECB]	K+	Bck2_[mcm1]--Mcm1_[bck2]	Bastajian et al. (2013)
799	Mcm1_[DBD]_BIND_Mcm6Gene_[ECB]	K+	Bck2_[mcm1]--Mcm1_[bck2]	Bastajian et al. (2013)
800	Mcm1_[DBD]_BIND_Mcm7Gene_[ECB]	K+	Bck2_[mcm1]--Mcm1_[bck2]	Bastajian et al. (2013)
801	Mcm1_[DBD]_BIND_Cln3Gene_[ECB]	K+	Bck2_[mcm1]--Mcm1_[bck2]	Bastajian et al. (2013)
802	Mcm1_[DBD]_BIND_Swi4Gene_[ECB]	K+	Bck2_[mcm1]--Mcm1_[bck2]	Bastajian et al. (2013)
803	Proteasome_DEG_Dbf4	!	Dbf4_[(apc)]-{Ub}	Lu et al. (2014)
804	APC_Ub+_Dbf4_[(apc)]	!	APC_[activator]--Cdc20_[APC]	Lu et al. (2014)
805	Proteasome_DEG_Clb1	!	Clb1_[(apc)]-{Ub}	Weiss (2012)
806	Proteasome_DEG_Clb2	!	Clb2_[(apc)]-{Ub}	Weiss (2012)
807	Proteasome_DEG_Clb3	!	Clb3_[(apc)]-{Ub}	Weiss (2012)
808	Proteasome_DEG_Clb4	!	Clb4_[(apc)]-{Ub}	Weiss (2012)
809	Proteasome_DEG_Cdc20	!	Cdc20_[(apc)]-{Ub}	Weiss (2012)
810	Proteasome_DEG_Cdc20	x	Cdc20_[mad2]--Mad2_[cdc20]	Hypothesis		Added in gap filling to prevent premature Cdc20 degradation
811	Proteasome_DEG_Cdc5	!	Cdc5_[(apc)]-{Ub}	Weiss (2012)
812	APC_Ub+_Pds1_[(apc)]	x	Pds1_[(cdc28)]-{P}	Enserink and Kolodner (2010)
813	APC_Ub+_Cdc5_[(apc)]	!	<APCCdh1Active>	Crasta et al. (2006)
814	APC_Ub+_Cin8_[(apc)]	!	<APCCdh1Active>	Crasta et al. (2006)
815	APC_Ub+_Ase1_[(apc)]	!	<APCCdh1Active>	Crasta et al. (2006)
816	APC_Ub+_Kip1_[(apc)]	!	APC_[activator]--Cdc20_[APC]	Crasta et al. (2006)
817	APC_Ub+_Acm1_[(Dbox)]	!	APC_[activator]--Cdc20_[APC]	Enquist-Newman et al. (2008)
818	Proteasome_DEG_Acm1	!	Acm1_[(Dbox)]-{Ub}	Enquist-Newman et al. (2008)
819	Proteasome_DEG_Cin8	!	Cin8_[(apc)]-{Ub}	Crasta et al. (2006)
820	Proteasome_DEG_Ase1	!	Ase1_[(apc)]-{Ub}	Crasta et al. (2006)
821	Proteasome_DEG_Kip1	!	Kip1_[(apc)]-{Ub}	Crasta et al. (2006)
822	Bub1_[spc105]_ppi_Spc105_[bub1]	!	Spc105_[(mps1)]-{P}	Biggins (2013)
823	Bub3_[spc105]_ppi_Spc105_[bub3]	!	Spc105_[(mps1)]-{P}	Biggins (2013)
824	Mad1_[KT]_ppi_Ndc80_[mad1]	!	Ndc80_[spc105]--Spc105_[ndc80]	Biggins (2013)
825	Mad1_[KT]_ppi_Ndc80_[mad1]	!	Bub1_[spc105]--Spc105_[bub1]	Biggins (2013)
826	Mad2_[mad2]_ppi_Mad2_[mad2]	!	<KTMad1Mad2>	Zich and Hardwick (2010)
827	<KTMad1Mad2>	AND	Mad1_[KT]--Ndc80_[mad1]	Zich and Hardwick (2010)
828	<KTMad1Mad2>	AND	Mad1_[mad2]--Mad2_[mad1]	Zich and Hardwick (2010)
829	Mps1_P+_Ndc80_[(mps1)]	!	Mps1_[(AP)]-{P}	Zich and Hardwick (2010)
830	Mps1_P+_Spc42_[(mps1)]	K+	Mps1_[(AP)]-{P}	Biggins (2013)
831	Mps1_P+_Spc105_[(mps1)]	K+	Mps1_[(AP)]-{P}	Biggins (2013)
832	Mps1_P+_Spc105_[(mps1)]	!	Mps1_[ndc80]--Ndc80_[mps1]	Biggins (2013)
833	Mps1_[ndc80]_ppi_Ndc80_[mps1]	x	[StableTension]	Biggins (2013)
834	[StableTension]	!	[TensionInitiation]	Technical solution		The stabilisation of tension is a dynamic and quantitative process that cannot be described in the rxncon language. Instead, we encode it as a two step process - tension inititiation and stable tension.
835	[StableTension]	!	<Dam1MT>	Biggins (2013)
836	[StableTension]	!	<Ndc80Dam1Recruitment>	Kim et al. (2017)
837	Cdc20_[mad2]_ppi_Mad2_[cdc20]	!	<Mad1Mad2Mad2>	Biggins (2013)
838	<Mad1Mad2Mad2>	AND	Mad1@2_[mad2]--Mad2@3_[mad1]	Biggins (2013)
839	<Mad1Mad2Mad2>	AND	Mad2@3_[mad2]--Mad2@4_[mad2]	Biggins (2013)
840	APC_[activator]_ppi_Cdc20_[APC]	x	Cdc20_[mad2]--Mad2_[cdc20]	Biggins (2013)
841	Sfi1_[C]_ppi_Sfi1_[C]	x	<Sfi1PCdc28>	Elserafy et al. (2014)
842	<Sfi1PCdc28>	OR	Sfi1_[C(T816)]-{P}	Elserafy et al. (2014)
843	<Sfi1PCdc28>	OR	Sfi1_[C(S855)]-{P}	Elserafy et al. (2014)
844	<Sfi1PCdc28>	OR	Sfi1_[C(S882)]-{P}	Elserafy et al. (2014)
845	<Sfi1PCdc28>	OR	Sfi1_[C(S892)]-{P}	Elserafy et al. (2014)
846	<Sfi1PCdc28>	OR	Sfi1_[C(S801)]-{P}	Elserafy et al. (2014)
847	<Sfi1PCdc28>	OR	Sfi1_[C(S923)]-{P}	Elserafy et al. (2014)
848	Sfi1_[C]_ppi_Sfi1_[C]	x	<Sfi1PCdc5>	Elserafy et al. (2014)
849	<Sfi1PCdc5>	OR	Sfi1_[C(S826)]-{P}	Elserafy et al. (2014)
850	<Sfi1PCdc5>	OR	Sfi1_[C(T866)]-{P}	Elserafy et al. (2014)
851	<Sfi1PCdc5>	OR	Sfi1_[C(T876)]-{P}	Elserafy et al. (2014)
852	Sfi1_[N]_ppi_Spc42_[cp]	!	[Satellite]	Rüthnick and Schiebel (2016)
853	Sfi1_[N]_ppi_Spc42_[cp]	!	<Spc42P>	Jaspersen et al. (2004); Hypothesis
854	<Spc42P>	OR	Spc42_[(mps1)]-{P}	Jaspersen et al. (2004); Hypothesis
855	<Spc42P>	OR	<Spc42PCdc28>	Jaspersen et al. (2004); Hypothesis
856	<Spc42PCdc28>	AND	Spc42_[(S4)]-{P}	Jaspersen et al. (2004); Hypothesis
857	<Spc42PCdc28>	AND	Spc42_[(T6)]-{P}	Jaspersen et al. (2004); Hypothesis
858	Cell_SAT_Cell_[(SPB)]	!	[Bridge]	CGM output definition
859	[Bridge]	!	<BridgeAssembly>	Rüthnick and Schiebel (2016)
860	<BridgeAssembly>	AND	Sfi1@3_[C]--Sfi1@4_[C]	Rüthnick and Schiebel (2016)
861	<BridgeAssembly>	AND	Cdc31_[kar1]--Kar1_[cdc31]	Rüthnick and Schiebel (2016)
862	<BridgeAssembly>	AND	Cdc31_[sfi1]--Sfi1_[cdc31]	Rüthnick and Schiebel (2016)
863	Spc42_[C]_ppi_Spc42_[N]	!	Sfi1_[N]--Spc42_[cp]	Fu et al. (2015)
864	Cnm67_[cp]_ppi_Spc42_[cnm67]	!	Spc42@0_[C]--Spc42@1_[N]	Fu et al. (2015); Hypothesis
865	Cnm67_[op]_ppi_Nud1_[cnm67]	!	Cnm67_[cp]--Spc42_[cnm67]	Fu et al. (2015); Hypothesis
866	[Satellite]	!	Cell_[(SPB)]-{sat}	Fu et al. (2015); Hypothesis
867	Cell_DUP_Cell_[(SPB)]	!	[DupPlaqueForm]	Fu et al. (2015)
868	[DupPlaqueForm]	!	<DupPlaqueForm>	Fu et al. (2015)
869	<DupPlaqueForm>	AND	Sfi1_[N]--Spc42_[cp]	Fu et al. (2015)
870	<DupPlaqueForm>	AND	Cnm67_[cp]--Spc42_[cnm67]	Fu et al. (2015)
871	<DupPlaqueForm>	AND	Cnm67_[op]--Nud1_[cnm67]	Fu et al. (2015)
872	<DupPlaqueForm>	AND	Spc42@1_[C]--Spc42@2_[N]	Bullitt et al. (1997)
873	Nud1_[spc72]_ppi_Spc72_[nud1]	!	[DupPlaque]	Fu et al. (2015); Hypothesis
874	Spc72_[spc97]_ppi_Spc97_[spc72]	!	Nud1_[spc72]--Spc72_[nud1]	Fu et al. (2015)
875	Spc72_[N]_ppi_Spc98_[spc72]	!	Nud1_[spc72]--Spc72_[nud1]	Fu et al. (2015)
876	Spc29_[spc42]_ppi_Spc42_[spc29]	!	[DupPlaque]	Fu et al. (2015)
877	Spc29_[spc110]_ppi_Spc110_[spc29]	!	Spc29_[spc42]--Spc42_[spc29]	Elliott et al. (1999); Hypothesis
878	Spc29_[spc110]_ppi_Spc110_[spc29]	!	Cmd1_[spc110]--Spc110_[C]	Elliott et al. (1999); Hypothesis
879	[DupPlaque]	!	Cell_[(SPB)]-{dup}	Fu et al. (2015)
880	Cell_SPB_Cell_[(SPB)]	!	[PlaqueForm]	Fu et al. (2015)
881	[PlaqueForm]	!	<PlaqueForm>	Fu et al. (2015)
882	<PlaqueForm>	AND	<InnerPlaque>	Fu et al. (2015)
883	<PlaqueForm>	AND	<OuterPlaque>	Fu et al. (2015)
884	[DaughterSPB]	!	<DaughterSPB>	Fu et al. (2015)
885	<DaughterSPB>	OR	Cell_[(SPB)]-{spb}	Boolean definition
886	<DaughterSPB>	OR	Cell_[(SPB)]-{bipolar}	Boolean definition
887	<NucMTPol>	AND	[DaughterSPB]	Higher level definition: MT polymerisation (from daughter SPB) requires that daughter SPB exists
888	<AstralMTPol>	AND	[DaughterSPB]	Higher level definition: MT polymerisation (from daughter SPB) requires that daughter SPB exists
889	Cell_BIP_Cell_[(SPB)]	x	[Bridge]	Hypothesis: Bridge must be disintegrated (through Sfi1 phosphorylation) to allow SPB separation
890	Elm1_P+_Kin4_[AL(T209)]	x	[SpindlePositioning]	Bertazzi et al. (2011); Hypothesis
891	[SpindlePositioning]	!	Cell_[(SPB)]-{bipolar}	Winey and Bloom (2012), Bertazzi et al. (2011); Hypothesis
892	[SpindlePositioning]	!	<CytoplasmicForce>	Higher level definition: Correct SPB positioning depends on cytoplasmic force generation.
893	<NotSPO>	NOT	[SpindlePositioning]	Boolean Negation
894	Cell_BIP_Cell_[(SPB)]	!	[MTForces]	Scholey et al. (2016)
895	<CytoplasmicForce>	AND	Bim1_[MT]--Tub2_[PlusEnd]	Markus et al. (2012)
896	<CytoplasmicForce>	AND	Bim1_[kar9]--Kar9_[bim1]	Markus et al. (2012)
897	<CytoplasmicForce>	AND	<ActinMotor>	Markus et al. (2012)
898	<CytoplasmicForce>	AND	<ActinCables>	Markus et al. (2012)
899	<ActinMotor>	AND	Kar9_[myo2]--Myo2_[kar9]	Liu et al. (2010), Yin et al. (2000)
900	<ActinMotor>	AND	Act1_[motor]--Myo2_[actin]	Liu et al. (2010), Yin et al. (2000)
901	Cell_ND_Cell_[(SPB)]	!	<MTForces>	Scholey et al. (2016)
902	Cell_ND_Cell_[(SPB)]	x	[CohesinRing]	Marston (2014)
903	Ndc80_[CH]_ppi_Tub2_[ndc80]	!	<NucMTPol>	Biggins (2013)
904	Ndc80_[CH]_ppi_Tub2_[ndc80]	!	Ndc80_[N]-{0}	Yamagishi et al. (2014)
905	Ndc80_[CH]_ppi_Tub2_[ndc80]	!	<Ndc80Comp>	Biggins (2013)
906	<Ndc80Comp>	AND	Ndc80_[nuf2]--Nuf2_[ndc80]	Biggins (2013)
907	<Ndc80Comp>	AND	Spc24_[spc25]--Spc25_[spc24]	Biggins (2013)
908	<Ndc80Comp>	AND	Ndc80_[spc24]--Spc24_[ndc80]	Biggins (2013)
909	<CPC>	AND	Ipl1_[sli15]--Sli15_[Inbox]	Nakajima et al. (2009)
910	<CPC>	AND	Bir1_[C]--Nbl1_[bir1]	Nakajima et al. (2009)
911	<CPC>	AND	Nbl1_[sli15]--Sli15_[N]	Nakajima et al. (2009)
912	<AuroraBActive>	AND	<CPC>	Nakajima et al. (2009)
913	<AuroraBActive>	AND	Bir1_[cbf2]--Cbf2_[bir1]	Nakajima et al. (2009); Hypothesis
914	<AuroraBActive>	AND	Cbf2_[centromere]--Centromere_[CDE]	Nakajima et al. (2009); Hypothesis
915	<Dam1Comp>	AND	Dam1_[N1]--Spc34_[N]	Legal et al. (2016)
916	<Dam1Comp>	AND	Dam1_[cc]--Duo1_[cc]	Legal et al. (2016)
917	<Dam1Comp>	AND	Dad4_[cc]--Dam1_[N2]	Legal et al. (2016)
918	<Dam1Comp>	AND	Ask1_[N]--Dad4_[N]	Legal et al. (2016)
919	<Dam1P1>	OR	Dam1_[(S257)]-{P}	Kim et al. (2017)
920	<Dam1P1>	OR	Dam1_[(S265)]-{P}	Kim et al. (2017)
921	<Dam1P1>	OR	Dam1_[(S292)]-{P}	Kim et al. (2017)
922	Dam1_[ndc80]_ppi_Ndc80_[dam1]	x	<Dam1P1>	Kim et al. (2017)
923	Ask1_[ndc80]_ppi_Ndc80_[ask1]	K-	Ndc80_[N(S100)]-{P}	Kim et al. (2017)
924	Ndc80_[spc34]_ppi_Spc34_[ndc80]	K-	Ndc80_[N(S100)]-{P}	Kim et al. (2017)
925	Ndc80_[spc34]_ppi_Spc34_[ndc80]	K-	Dam1_[(S292)]-{P}	Kim et al. (2017)
926	Dam1_[ndc80]_ppi_Ndc80_[dam1]	!	<Ndc80Comp>	Lampert et al. (2010); Kim et al. (2017)
927	Dam1_[ndc80]_ppi_Ndc80_[dam1]	!	<Dam1Comp>	Lampert et al. (2010); Kim et al. (2017)
928	Ask1_[ndc80]_ppi_Ndc80_[ask1]	!	<Ndc80Comp>	Kim et al. (2017)
929	Ask1_[ndc80]_ppi_Ndc80_[ask1]	!	<Dam1Comp>	Kim et al. (2017)
930	Ndc80_[spc34]_ppi_Spc34_[ndc80]	!	<Ndc80Comp>	Kim et al. (2017)
931	Ndc80_[spc34]_ppi_Spc34_[ndc80]	!	<Dam1Comp>	Kim et al. (2017)
932	<Ndc80Dam1Recruitment>	AND	Dam1_[ndc80]--Ndc80_[dam1]	Kim et al. (2017)
933	<Ndc80Dam1Recruitment>	AND	Ask1_[ndc80]--Ndc80_[ask1]	Kim et al. (2017)
934	<Ndc80Dam1Recruitment>	AND	Ndc80_[spc34]--Spc34_[ndc80]	Kim et al. (2017)
935	Duo1_[Ca]_ppi_Tub3_[duo1]	!	Dam1_[cc]--Duo1_[cc]	Miranda et al. (2007)
936	Duo1_[Ca]_ppi_Tub1_[duo1]	!	Dam1_[cc]--Duo1_[cc]	Miranda et al. (2007)
937	Ipl1_P+_Sli15_[(S578)]	!	<AuroraBActive>	Nakajima et al. (2009); Hypothesis
938	Ipl1_P+_Ndc80_[N(S100)]	!	<AuroraBActive>	Nakajima et al. (2009); Hypothesis
939	Ipl1_P+_Dam1_[(S20)]	!	<AuroraBActive>	Nakajima et al. (2009); Hypothesis
940	Ipl1_P+_Dam1_[(S257)]	!	<AuroraBActive>	Nakajima et al. (2009); Hypothesis
941	Ipl1_P+_Dam1_[(S265)]	!	<AuroraBActive>	Nakajima et al. (2009); Hypothesis
942	Ipl1_P+_Dam1_[(S292)]	!	<AuroraBActive>	Nakajima et al. (2009); Hypothesis
943	Ipl1_P+_Spc34_[(T199)]	!	<AuroraBActive>	Nakajima et al. (2009); Hypothesis
944	Glc7_P-_Sli15_[(S578)]	K+	Glc7_[spc105]--Spc105_[rvsf]	Rosenberg et al. (2011); Hypothesis
945	Glc7_P-_Ndc80_[N(S100)]	K+	Glc7_[spc105]--Spc105_[rvsf]	Rosenberg et al. (2011); Hypothesis
946	Glc7_P-_Dam1_[(S20)]	K+	Glc7_[spc105]--Spc105_[rvsf]	Rosenberg et al. (2011); Hypothesis
947	Glc7_P-_Dam1_[(S257)]	K+	Glc7_[spc105]--Spc105_[rvsf]	Rosenberg et al. (2011); Hypothesis
948	Glc7_P-_Dam1_[(S265)]	K+	Glc7_[spc105]--Spc105_[rvsf]	Rosenberg et al. (2011); Hypothesis
949	Glc7_P-_Dam1_[(S292)]	K+	Glc7_[spc105]--Spc105_[rvsf]	Rosenberg et al. (2011); Hypothesis
950	Glc7_P-_Spc34_[(T199)]	K+	Glc7_[spc105]--Spc105_[rvsf]	Rosenberg et al. (2011); Hypothesis
951	Glc7_P-_Spc105_[(mps1)]	K+	Glc7_[spc105]--Spc105_[rvsf]	Rosenberg et al. (2011); Hypothesis
952	Dam1_[Ca]_ppi_Tub3_[dam1]	x	<Dam1CompP>	Cheeseman et al. (2002)
953	Dam1_[Ca]_ppi_Tub1_[dam1]	x	<Dam1CompP>	Cheeseman et al. (2002)
954	Dam1_[Cb]_ppi_Tub2_[dam1]	x	<Dam1CompP>	Kim et al. (2017)
955	<Dam1CompP>	AND	<Dam1Comp>	Kim et al. (2017)
956	<Dam1CompP>	AND	Spc34_[(T199)]-{P}	Cheeseman et al. (2002)
957	<Dam1CompP>	AND	<Dam1P3>	Cheeseman et al. (2002)
958	<Dam1P3>	AND	Dam1_[(S292)]-{P}	Cheeseman et al. (2002)
959	<Dam1P3>	AND	<Dam1P2>	Cheeseman et al. (2002)
960	<Dam1P2>	OR	Dam1_[(S20)]-{P}	Cheeseman et al. (2002)
961	<Dam1P2>	OR	Dam1_[(S257)]-{P}	Cheeseman et al. (2002)
962	<Dam1P2>	OR	Dam1_[(S265)]-{P}	Cheeseman et al. (2002)
963	<Dam1Tub13>	OR	Dam1_[Ca]--Tub3_[dam1]	Legal et al. (2016); Hypothesis
964	<Dam1Tub13>	OR	Dam1_[Ca]--Tub1_[dam1]	Legal et al. (2016); Hypothesis
965	<Duo1MT>	OR	Duo1_[Ca]--Tub3_[duo1]	Legal et al. (2016); Hypothesis
966	<Duo1MT>	OR	Duo1_[Ca]--Tub1_[duo1]	Legal et al. (2016); Hypothesis
967	<Duo1MT>	OR	Duo1_[Ca]--Tub1_[duo1]	Legal et al. (2016); Hypothesis
968	<Duo1MT>	OR	Duo1_[Cb]--Tub2_[duo1]	Legal et al. (2016); Hypothesis
969	<Dam1MT>	AND	<Dam1Comp>	Legal et al. (2016); Hypothesis
970	<Dam1MT>	AND	<Dam1Tub13>	Legal et al. (2016); Hypothesis
971	<Dam1MT>	AND	<Duo1MT>	Legal et al. (2016); Hypothesis
972	Duo1_[Cb]_ppi_Tub2_[duo1]	!	Ndc80_[CH]--Tub2_[ndc80]	Legal et al. (2016); Hypothesis
973	[TensionInitiation]	!	[DNAReplicated]	Biggins (2013); Hypothesis
974	[TensionInitiation]	!	Ndc80_[CH]--Tub2_[ndc80]	Biggins (2013); Hypothesis
975	[TensionInitiation]	!	<CondensinAtCEN>	Marston (2014)
976	[TensionInitiation]	!	[CohesinRing]	Biggins (2013); Hypothesis
977	[TensionInitiation]	!	[BipolarSpindle]	Biggins (2013); Hypothesis
978	[TensionInitiation]	!	<MTForces>	Higher level definition: Spindle tension requires MT force generation.
979	Glc7_[spc105]_ppi_Spc105_[rvsf]	K+	[TensionInitiation]	Rosenberg et al. (2011); Hypothesis
980	Ipl1_P+_Sli15_[(S578)]	x	[TensionInitiation]	Liu et al. (2009)
981	Ipl1_P+_Ndc80_[N(S100)]	x	[TensionInitiation]	Liu et al. (2009)
982	Ipl1_P+_Dam1_[(S20)]	x	[TensionInitiation]	Liu et al. (2009)
983	Ipl1_P+_Dam1_[(S257)]	x	[TensionInitiation]	Liu et al. (2009)
984	Ipl1_P+_Dam1_[(S265)]	x	[TensionInitiation]	Liu et al. (2009)
985	Ipl1_P+_Dam1_[(S292)]	x	[TensionInitiation]	Liu et al. (2009)
986	Ipl1_P+_Spc34_[(T199)]	x	[TensionInitiation]	Liu et al. (2009)
987	<CondensinAtCEN>	AND	<Condensin>	Marston (2014)
988	<CondensinAtCEN>	AND	Smc2_[sgo1]--Sgo1_[smc2]	Peplowska et al. (2014)
989	<CondensinAtCEN>	AND	Sgo1_[DBD]--Centromere_[sgo1]	Peplowska et al. (2014)
990	[BipolarSpindle]	!	Cell_[(SPB)]-{bipolar}	Gap-filling
991	Esp1_CUT_Scc1_[(esp1)]	x	Esp1_[pds1]--Pds1_[esp1]	Ciosk et al. (1998)
992	Esp1_CUT_Scc1_[(esp1)]	!	Scc1_[(cdc5)]-{P}	Alexandru et al. (2001)
993	Esp1_CUT_Slk19	!	Slk19-{P}	Sullivan et al. (2001); Park et al. (2008)
994	Cell_SEP_Cell_[(DNA)]	x	[CohesinRing]	Marston (2014)
995	Scc1_[smc1]_ppi_Smc1_[NBD]	!	<CohesinLoading>	Marston (2014)
996	Scc1_[smc3]_ppi_Smc3_[NBD]	!	<CohesinLoading>	Marston (2014)
997	Scc1_[scc3]_ppi_Scc3_[scc1]	!	<CohesinLoading>	Marston (2014)
998	[CohesinRing]	!	<CohesinRing>	Marston (2014)
999	<CohesinRing>	AND	Smc1_[smc3]--Smc3_[smc1]	Marston (2014)
1000	<CohesinRing>	AND	Scc1_[smc1]--Smc1_[NBD]	Marston (2014)
1001	<CohesinRing>	AND	Scc1_[smc3]--Smc3_[NBD]	Marston (2014)
1002	<CohesinRing>	AND	Scc1_[scc3]--Scc3_[scc1]	Marston (2014)
1003	<CohesinRing>	AND	<NotScc1Truncated>	Marston (2014)
1004	<NotScc1Truncated>	NOT	Scc1_[(esp1)]-{Truncated}	Marston (2014)
1005	Proteasome_DEG_Scc1	!	Scc1_[(esp1)]-{Truncated}	Uhlmann et al (1999)
1006	Cdc5_P+_Sfi1_[C(S826)]	!	Cdc5_[(T242)]-{P}	Rodriguez-Rodriguez et al. (2016); Hypothesis
1007	Cdc5_P+_Sfi1_[C(T866)]	!	Cdc5_[(T242)]-{P}	Rodriguez-Rodriguez et al. (2016); Hypothesis
1008	Cdc5_P+_Sfi1_[C(T876)]	!	Cdc5_[(T242)]-{P}	Rodriguez-Rodriguez et al. (2016); Hypothesis
1009	Cdc5_P+_Ndd1_[(S85)]	!	Cdc5_[(T242)]-{P}	Rodriguez-Rodriguez et al. (2016); Hypothesis
1010	Cdc5_P+_Scc1_[(cdc5)]	!	Cdc5_[(T242)]-{P}	Rodriguez-Rodriguez et al. (2016); Hypothesis
1011	Cdc5_P+_Slk19	!	Cdc5_[(T242)]-{P}	Rodriguez-Rodriguez et al. (2016); Hypothesis
1012	Cdc5_P+_Tus1_[(cdc5)]	!	Cdc5_[(T242)]-{P}	Rodriguez-Rodriguez et al. (2016); Hypothesis
1013	Cdc28_[far1]_ppi-_Far1_[cdc28]	x	[Pheromone]	Peter and Herskowitz (1994); Hypothesis
1014	Tub1_[tub2]_ppi_Tub2_[tub]	x	[Nocodazole]	Erlemann et al (2012)
1015	Tub2_[tub]_ppi_Tub3_[tub2]	x	[Nocodazole]	Erlemann et al (2012)
1016	Act1_[self1]_ppi_Act1_[self2]	x	[LatA]	Coue et al. (1987); Hypothesis
1017	[dNTP]	x	[HU]	Coue et al. (1987); Hypothesis
1018	Proteasome_DEG_Spc42	x	<Spc42Crystal>	Bullitt et al. (1997); Hypothesis
1019	<Spc42Crystal>	OR	[DupPlaqueForm]	Boolean definition
1020	<Spc42Crystal>	OR	[DupPlaque]	Boolean definition
1021	<Spc42Crystal>	OR	[PlaqueForm]	Boolean definition
1022	<Spc42Crystal>	OR	[DaughterSPB]	Boolean definition
1023	<MTForces>	OR	<CytoplasmicForce>	Boolean definition
1024	<MTForces>	OR	<NuclearForce>	Boolean definition
1025	<NotMTForces>	NOT	<MTForces>	Boolean Negation
1026	[MTForces]	!	<MTForces>	MRN-CGM interface
1027	[SEG]	!	<SEGNotND>	Test: DNA separated but not yet segregated
1028	<SEGNotND>	AND	<NotND>	Test
1029	<SEGNotND>	AND	<SEGorSelf>	Test
1030	<NotSEG>	NOT	[SEG]	Test
1031	<SEGorSelf>	OR	<SEG>	Test
1032	<SEGorSelf>	OR	[SEG]	Test
1033	<SEG>	AND	[DNAReplicated]	Test
1034	<SEG>	AND	[BipolarSpindle]	Test
1035	<SEG>	AND	<KTMad1Mad2>	Test
1036	<SEG>	AND	<MTForces>	Test
1037	<NotCohesin>	NOT	[CohesinRing]	Test
1038	<NotND>	NOT	[ND]	Test
1039	[SEP]	!	<SEPnotND>	Test: DNA separated and segregated
1040	<SEPorSelf>	OR	[SEP]	Test
1041	<SEPorSelf>	OR	<SEP>	Test
1042	<SEP>	AND	<NotCohesin>	Test
1043	<SEP>	AND	[DNAReplicated]	Test
1044	<SEPnotND>	AND	<SEPorSelf>	Test
1045	<SEPnotND>	AND	<NotND>	Test
1046	[SEGerror]	!	<SEPnotSEGorSelf>	Test
1047	<SEPnotSEGorSelf>	OR	[SEGerror]	Test
1048	<SEPnotSEGorSelf>	OR	<SEPnotSEG>	Test
1049	<SEPnotSEG>	AND	[SEP]	Test
1050	<SEPnotSEG>	AND	<NotSEG>	Test
1051	[ND]	!	<NDnotCD>	Test
1052	<NDorSelf>	OR	[ND]	Test
1053	<NDorSelf>	OR	<ND>	Test
1054	<NDnotCD>	AND	<NDorSelf>	Test: Nuclear Division but not yet cell division
1055	<NDnotCD>	AND	<NotCD>	Test: Nuclear Division but not yet cell division
1056	[NDerror]	!	<NDerrorOrSelf>	Test: ND follows DNA segregation
1057	<NDerrorOrSelf>	OR	[NDerror]	Test
1058	<NDerrorOrSelf>	OR	<NDerror>	Test
1059	<NDerror>	AND	<NDnotCD>	Test
1060	<NDerror>	AND	<NotSEG>	Test
1061	<NDerror>	AND	<NotND>	Test
1062	[SPBloss]	!	<SPBlossOrSelf>	Test
1063	<SPBlossOrSelf>	OR	[SPBloss]	Test
1064	<SPBlossOrSelf>	OR	<SPBloss>	Test
1065	<SPBloss>	AND	<SPBsatORSPBdup>	Test
1066	<SPBloss>	AND	<NotSfi1Dimer>	Test
1067	<NotSfi1Dimer>	NOT	Sfi1@1_[C]--Sfi1@2_[C]	Test
1068	<SPBsatORSPBdup>	OR	[Satellite]	Test
1069	<SPBsatORSPBdup>	OR	[DupPlaque]	Test
1070	<ND>	AND	<MTForces>	Test
1071	<ND>	AND	<NotCohesin>	Test
1072	<ND>	AND	[BipolarSpindle]	Test
1073	<NotCD>	NOT	[CD]	Test
1074	<CDorSelf>	OR	[CD]	Test
1075	<CDorSelf>	OR	[Cytokinesis]	Test
1076	<NotReset>	NOT	[Reset]	Test
1077	<CDnotReset>	AND	<CDorSelf>	Test
1078	<CDnotReset>	AND	<NotReset>	Test
1079	[CD]	!	<CDnotReset>	Test: Cell Division
1080	[CDerror]	!	<CDerrorORself>	Test
1081	<CDerrorORself>	OR	<CDerror>	Test
1082	<CDerrorORself>	OR	[CDerror]	Test
1083	<CDerror>	AND	<NotNDorSPO>	Test
1084	<CDerror>	AND	[CD]	Test
1085	<CDerror>	AND	<NotCD>	Test
1086	<NotNDorSPO>	OR	<NotND>	Test
1087	<NotNDorSPO>	OR	<NotSPO>	Test
1088	[CriticalError]	!	<CriticalError>	Test: Collection of all errors
1089	<CriticalError>	OR	<SEPnotSEG>	Test
1090	<CriticalError>	OR	<NDerror>	Test
1091	<CriticalError>	OR	<SPBloss>	Test
1092	<CriticalError>	OR	<CDerror>	Test
1093	<CriticalError>	OR	[CriticalError]	Test
1094	<SWE1SBF>	AND	<SBF>	Sia et al. (1996)
1095	<SWE1SBF>	AND	Swi4_[DBD]--Swe1Gene_[scb]	Sia et al. (1996)
1096	[SWE1TRSC01]	!	<SWE1SBF>	Sia et al. (1996)
1097	[SWE1TRSC02]	!	[SWE1TRSC01]	Technical: Delay (Time scale separation)
1098	[SWE1TRSC03]	!	[SWE1TRSC02]	Technical: Delay (Time scale separation)
1099	[SWE1TRSC04]	!	[SWE1TRSC03]	Technical: Delay (Time scale separation)
1100	[SWE1TRSC05]	!	[SWE1TRSC04]	Technical: Delay (Time scale separation)
1101	[SWE1TRSC06]	!	[SWE1TRSC05]	Technical: Delay (Time scale separation)
1102	[SWE1TRSC07]	!	[SWE1TRSC06]	Technical: Delay (Time scale separation)
1103	[SWE1TRSC08]	!	[SWE1TRSC07]	Technical: Delay (Time scale separation)
1104	[SWE1TRSC09]	!	[SWE1TRSC08]	Technical: Delay (Time scale separation)
1105	[SWE1TRSC10]	!	[SWE1TRSC09]	Technical: Delay (Time scale separation)
1106	[SWE1TRSC11]	!	[SWE1TRSC10]	Technical: Delay (Time scale separation)
1107	[SWE1TRSC12]	!	[SWE1TRSC11]	Technical: Delay (Time scale separation)
1108	[SWE1TRSC13]	!	[SWE1TRSC12]	Technical: Delay (Time scale separation)
1109	[SWE1TRSC14]	!	[SWE1TRSC13]	Technical: Delay (Time scale separation)
1110	[SWE1TRSC15]	!	[SWE1TRSC14]	Technical: Delay (Time scale separation)
1111	[SWE1TRSC16]	!	[SWE1TRSC15]	Technical: Delay (Time scale separation)
1112	[SWE1TRSC17]	!	[SWE1TRSC16]	Technical: Delay (Time scale separation)
1113	[SWE1TRSC18]	!	[SWE1TRSC17]	Technical: Delay (Time scale separation)
1114	[SWE1TRSC19]	!	[SWE1TRSC18]	Technical: Delay (Time scale separation)
1115	[SWE1TRSC20]	!	[SWE1TRSC19]	Technical: Delay (Time scale separation)
1116	PolII_TRSC_Swe1Gene	!	[SWE1TRSC20]	Sia et al. (1996)
1117	<CLN1SBF>	AND	<SBF>	Enserink and Kolodner (2010)
1118	<CLN1SBF>	AND	Swi4_[DBD]--Cln1Gene_[scb]	Enserink and Kolodner (2010)
1119	[CLN1TRSC01]	!	<CLN1SBF>	Nasmyth and Dirick (1991)
1120	[CLN1TRSC02]	!	[CLN1TRSC01]	Technical: Delay (Time scale separation)
1121	[CLN1TRSC03]	!	[CLN1TRSC02]	Technical: Delay (Time scale separation)
1122	[CLN1TRSC04]	!	[CLN1TRSC03]	Technical: Delay (Time scale separation)
1123	[CLN1TRSC05]	!	[CLN1TRSC04]	Technical: Delay (Time scale separation)
1124	[CLN1TRSC06]	!	[CLN1TRSC05]	Technical: Delay (Time scale separation)
1125	[CLN1TRSC07]	!	[CLN1TRSC06]	Technical: Delay (Time scale separation)
1126	[CLN1TRSC08]	!	[CLN1TRSC07]	Technical: Delay (Time scale separation)
1127	[CLN1TRSC09]	!	[CLN1TRSC08]	Technical: Delay (Time scale separation)
1128	[CLN1TRSC10]	!	[CLN1TRSC09]	Technical: Delay (Time scale separation)
1129	[CLN1TRSC11]	!	[CLN1TRSC10]	Technical: Delay (Time scale separation)
1130	[CLN1TRSC12]	!	[CLN1TRSC11]	Technical: Delay (Time scale separation)
1131	[CLN1TRSC13]	!	[CLN1TRSC12]	Technical: Delay (Time scale separation)
1132	[CLN1TRSC14]	!	[CLN1TRSC13]	Technical: Delay (Time scale separation)
1133	[CLN1TRSC15]	!	[CLN1TRSC14]	Technical: Delay (Time scale separation)
1134	[CLN1TRSC16]	!	[CLN1TRSC15]	Technical: Delay (Time scale separation)
1135	[CLN1TRSC17]	!	[CLN1TRSC16]	Technical: Delay (Time scale separation)
1136	[CLN1TRSC18]	!	[CLN1TRSC17]	Technical: Delay (Time scale separation)
1137	[CLN1TRSC19]	!	[CLN1TRSC18]	Technical: Delay (Time scale separation)
1138	[CLN1TRSC20]	!	[CLN1TRSC19]	Technical: Delay (Time scale separation)
1139	PolII_TRSC_Cln1Gene	!	[CLN1TRSC20]	Nasmyth and Dirick (1991)
1140	<CLN2SBF>	AND	<SBF>	Nasmyth and Dirick (1991)
1141	<CLN2SBF>	AND	Swi4_[DBD]--Cln2Gene_[scb]	Nasmyth and Dirick (1991)
1142	[CLN2TRSC01]	!	<CLN2SBF>	Nasmyth and Dirick (1991)
1143	[CLN2TRSC02]	!	[CLN2TRSC01]	Technical: Delay (Time scale separation)
1144	[CLN2TRSC03]	!	[CLN2TRSC02]	Technical: Delay (Time scale separation)
1145	[CLN2TRSC04]	!	[CLN2TRSC03]	Technical: Delay (Time scale separation)
1146	[CLN2TRSC05]	!	[CLN2TRSC04]	Technical: Delay (Time scale separation)
1147	[CLN2TRSC06]	!	[CLN2TRSC05]	Technical: Delay (Time scale separation)
1148	[CLN2TRSC07]	!	[CLN2TRSC06]	Technical: Delay (Time scale separation)
1149	[CLN2TRSC08]	!	[CLN2TRSC07]	Technical: Delay (Time scale separation)
1150	[CLN2TRSC09]	!	[CLN2TRSC08]	Technical: Delay (Time scale separation)
1151	[CLN2TRSC10]	!	[CLN2TRSC09]	Technical: Delay (Time scale separation)
1152	[CLN2TRSC11]	!	[CLN2TRSC10]	Technical: Delay (Time scale separation)
1153	[CLN2TRSC12]	!	[CLN2TRSC11]	Technical: Delay (Time scale separation)
1154	[CLN2TRSC13]	!	[CLN2TRSC12]	Technical: Delay (Time scale separation)
1155	[CLN2TRSC14]	!	[CLN2TRSC13]	Technical: Delay (Time scale separation)
1156	[CLN2TRSC15]	!	[CLN2TRSC14]	Technical: Delay (Time scale separation)
1157	[CLN2TRSC16]	!	[CLN2TRSC15]	Technical: Delay (Time scale separation)
1158	[CLN2TRSC17]	!	[CLN2TRSC16]	Technical: Delay (Time scale separation)
1159	[CLN2TRSC18]	!	[CLN2TRSC17]	Technical: Delay (Time scale separation)
1160	[CLN2TRSC19]	!	[CLN2TRSC18]	Technical: Delay (Time scale separation)
1161	[CLN2TRSC20]	!	[CLN2TRSC19]	Technical: Delay (Time scale separation)
1162	PolII_TRSC_Cln2Gene	!	[CLN2TRSC20]	Nasmyth and Dirick (1991)
1163	<YOX1SBF>	AND	<SBF>	Haase and Wittenberg (2014); SGD
1164	<YOX1SBF>	AND	Swi4_[DBD]--Yox1Gene_[scb]	Haase and Wittenberg (2014); SGD
1165	[YOX1TRSC01]	!	<YOX1SBF>	Haase and Wittenberg (2014); SGD
1166	[YOX1TRSC02]	!	[YOX1TRSC01]	Technical: Delay (Time scale separation)
1167	[YOX1TRSC03]	!	[YOX1TRSC02]	Technical: Delay (Time scale separation)
1168	[YOX1TRSC04]	!	[YOX1TRSC03]	Technical: Delay (Time scale separation)
1169	[YOX1TRSC05]	!	[YOX1TRSC04]	Technical: Delay (Time scale separation)
1170	[YOX1TRSC06]	!	[YOX1TRSC05]	Technical: Delay (Time scale separation)
1171	[YOX1TRSC07]	!	[YOX1TRSC06]	Technical: Delay (Time scale separation)
1172	[YOX1TRSC08]	!	[YOX1TRSC07]	Technical: Delay (Time scale separation)
1173	[YOX1TRSC09]	!	[YOX1TRSC08]	Technical: Delay (Time scale separation)
1174	[YOX1TRSC10]	!	[YOX1TRSC09]	Technical: Delay (Time scale separation)
1175	[YOX1TRSC11]	!	[YOX1TRSC10]	Technical: Delay (Time scale separation)
1176	[YOX1TRSC12]	!	[YOX1TRSC11]	Technical: Delay (Time scale separation)
1177	[YOX1TRSC13]	!	[YOX1TRSC12]	Technical: Delay (Time scale separation)
1178	[YOX1TRSC14]	!	[YOX1TRSC13]	Technical: Delay (Time scale separation)
1179	[YOX1TRSC15]	!	[YOX1TRSC14]	Technical: Delay (Time scale separation)
1180	[YOX1TRSC16]	!	[YOX1TRSC15]	Technical: Delay (Time scale separation)
1181	[YOX1TRSC17]	!	[YOX1TRSC16]	Technical: Delay (Time scale separation)
1182	[YOX1TRSC18]	!	[YOX1TRSC17]	Technical: Delay (Time scale separation)
1183	[YOX1TRSC19]	!	[YOX1TRSC18]	Technical: Delay (Time scale separation)
1184	[YOX1TRSC20]	!	[YOX1TRSC19]	Technical: Delay (Time scale separation)
1185	PolII_TRSC_Yox1Gene	!	[YOX1TRSC20]	Haase and Wittenberg (2014); SGD
1186	<PCL1SBF>	AND	<SBF>	Cho et al. (1998); Hypothesis
1187	<PCL1SBF>	AND	Swi4_[DBD]--Pcl1Gene_[scb]	Cho et al. (1998); Hypothesis
1188	[PCL1TRSC01]	!	<PCL1SBF>	Cho et al. (1998); Hypothesis
1189	[PCL1TRSC02]	!	[PCL1TRSC01]	Technical: Delay (Time scale separation)
1190	[PCL1TRSC03]	!	[PCL1TRSC02]	Technical: Delay (Time scale separation)
1191	[PCL1TRSC04]	!	[PCL1TRSC03]	Technical: Delay (Time scale separation)
1192	[PCL1TRSC05]	!	[PCL1TRSC04]	Technical: Delay (Time scale separation)
1193	[PCL1TRSC06]	!	[PCL1TRSC05]	Technical: Delay (Time scale separation)
1194	[PCL1TRSC07]	!	[PCL1TRSC06]	Technical: Delay (Time scale separation)
1195	[PCL1TRSC08]	!	[PCL1TRSC07]	Technical: Delay (Time scale separation)
1196	[PCL1TRSC09]	!	[PCL1TRSC08]	Technical: Delay (Time scale separation)
1197	[PCL1TRSC10]	!	[PCL1TRSC09]	Technical: Delay (Time scale separation)
1198	[PCL1TRSC11]	!	[PCL1TRSC10]	Technical: Delay (Time scale separation)
1199	[PCL1TRSC12]	!	[PCL1TRSC11]	Technical: Delay (Time scale separation)
1200	[PCL1TRSC13]	!	[PCL1TRSC12]	Technical: Delay (Time scale separation)
1201	[PCL1TRSC14]	!	[PCL1TRSC13]	Technical: Delay (Time scale separation)
1202	[PCL1TRSC15]	!	[PCL1TRSC14]	Technical: Delay (Time scale separation)
1203	[PCL1TRSC16]	!	[PCL1TRSC15]	Technical: Delay (Time scale separation)
1204	[PCL1TRSC17]	!	[PCL1TRSC16]	Technical: Delay (Time scale separation)
1205	[PCL1TRSC18]	!	[PCL1TRSC17]	Technical: Delay (Time scale separation)
1206	[PCL1TRSC19]	!	[PCL1TRSC18]	Technical: Delay (Time scale separation)
1207	[PCL1TRSC20]	!	[PCL1TRSC19]	Technical: Delay (Time scale separation)
1208	PolII_TRSC_Pcl1Gene	!	[PCL1TRSC20]	Cho et al. (1998); Hypothesis
1209	<PCL2SBF>	AND	<SBF>	Cho et al. (1998); Hypothesis
1210	<PCL2SBF>	AND	Swi4_[DBD]--Pcl2Gene_[scb]	Cho et al. (1998); Hypothesis
1211	[PCL2TRSC01]	!	<PCL2SBF>	Technical: Delay (Time scale separation)
1212	[PCL2TRSC02]	!	[PCL2TRSC01]	Technical: Delay (Time scale separation)
1213	[PCL2TRSC03]	!	[PCL2TRSC02]	Technical: Delay (Time scale separation)
1214	[PCL2TRSC04]	!	[PCL2TRSC03]	Technical: Delay (Time scale separation)
1215	[PCL2TRSC05]	!	[PCL2TRSC04]	Technical: Delay (Time scale separation)
1216	[PCL2TRSC06]	!	[PCL2TRSC05]	Technical: Delay (Time scale separation)
1217	[PCL2TRSC07]	!	[PCL2TRSC06]	Technical: Delay (Time scale separation)
1218	[PCL2TRSC08]	!	[PCL2TRSC07]	Technical: Delay (Time scale separation)
1219	[PCL2TRSC09]	!	[PCL2TRSC08]	Technical: Delay (Time scale separation)
1220	[PCL2TRSC10]	!	[PCL2TRSC09]	Technical: Delay (Time scale separation)
1221	[PCL2TRSC11]	!	[PCL2TRSC10]	Technical: Delay (Time scale separation)
1222	[PCL2TRSC12]	!	[PCL2TRSC11]	Technical: Delay (Time scale separation)
1223	[PCL2TRSC13]	!	[PCL2TRSC12]	Technical: Delay (Time scale separation)
1224	[PCL2TRSC14]	!	[PCL2TRSC13]	Technical: Delay (Time scale separation)
1225	[PCL2TRSC15]	!	[PCL2TRSC14]	Technical: Delay (Time scale separation)
1226	[PCL2TRSC16]	!	[PCL2TRSC15]	Technical: Delay (Time scale separation)
1227	[PCL2TRSC17]	!	[PCL2TRSC16]	Technical: Delay (Time scale separation)
1228	[PCL2TRSC18]	!	[PCL2TRSC17]	Technical: Delay (Time scale separation)
1229	[PCL2TRSC19]	!	[PCL2TRSC18]	Technical: Delay (Time scale separation)
1230	[PCL2TRSC20]	!	[PCL2TRSC19]	Technical: Delay (Time scale separation)
1231	PolII_TRSC_Pcl2Gene	!	[PCL2TRSC20]	Cho et al. (1998); Hypothesis
1232	[PCL9TRSC01]	!	<PCL9TRSC>	Tennyson et al. (1998)
1233	[PCL9TRSC02]	!	[PCL9TRSC01]	Technical: Delay (Time scale separation)
1234	[PCL9TRSC03]	!	[PCL9TRSC02]	Technical: Delay (Time scale separation)
1235	[PCL9TRSC04]	!	[PCL9TRSC03]	Technical: Delay (Time scale separation)
1236	[PCL9TRSC05]	!	[PCL9TRSC04]	Technical: Delay (Time scale separation)
1237	[PCL9TRSC06]	!	[PCL9TRSC05]	Technical: Delay (Time scale separation)
1238	[PCL9TRSC07]	!	[PCL9TRSC06]	Technical: Delay (Time scale separation)
1239	[PCL9TRSC08]	!	[PCL9TRSC07]	Technical: Delay (Time scale separation)
1240	[PCL9TRSC09]	!	[PCL9TRSC08]	Technical: Delay (Time scale separation)
1241	[PCL9TRSC10]	!	[PCL9TRSC09]	Technical: Delay (Time scale separation)
1242	[PCL9TRSC11]	!	[PCL9TRSC10]	Technical: Delay (Time scale separation)
1243	[PCL9TRSC12]	!	[PCL9TRSC11]	Technical: Delay (Time scale separation)
1244	[PCL9TRSC13]	!	[PCL9TRSC12]	Technical: Delay (Time scale separation)
1245	[PCL9TRSC14]	!	[PCL9TRSC13]	Technical: Delay (Time scale separation)
1246	[PCL9TRSC15]	!	[PCL9TRSC14]	Technical: Delay (Time scale separation)
1247	[PCL9TRSC16]	!	[PCL9TRSC15]	Technical: Delay (Time scale separation)
1248	[PCL9TRSC17]	!	[PCL9TRSC16]	Technical: Delay (Time scale separation)
1249	[PCL9TRSC18]	!	[PCL9TRSC17]	Technical: Delay (Time scale separation)
1250	[PCL9TRSC19]	!	[PCL9TRSC18]	Technical: Delay (Time scale separation)
1251	[PCL9TRSC20]	!	[PCL9TRSC19]	Technical: Delay (Time scale separation)
1252	[SIC1TRSC01]	!	<SIC1TRSC>	Enserink and Kolodner (2010)
1253	[SIC1TRSC02]	!	[SIC1TRSC01]	Technical: Delay (Time scale separation)
1254	[SIC1TRSC03]	!	[SIC1TRSC02]	Technical: Delay (Time scale separation)
1255	[SIC1TRSC04]	!	[SIC1TRSC03]	Technical: Delay (Time scale separation)
1256	[SIC1TRSC05]	!	[SIC1TRSC04]	Technical: Delay (Time scale separation)
1257	[SIC1TRSC06]	!	[SIC1TRSC05]	Technical: Delay (Time scale separation)
1258	[SIC1TRSC07]	!	[SIC1TRSC06]	Technical: Delay (Time scale separation)
1259	[SIC1TRSC08]	!	[SIC1TRSC07]	Technical: Delay (Time scale separation)
1260	[SIC1TRSC09]	!	[SIC1TRSC08]	Technical: Delay (Time scale separation)
1261	[SIC1TRSC10]	!	[SIC1TRSC09]	Technical: Delay (Time scale separation)
1262	[SIC1TRSC11]	!	[SIC1TRSC10]	Technical: Delay (Time scale separation)
1263	[SIC1TRSC12]	!	[SIC1TRSC11]	Technical: Delay (Time scale separation)
1264	[SIC1TRSC13]	!	[SIC1TRSC12]	Technical: Delay (Time scale separation)
1265	[SIC1TRSC14]	!	[SIC1TRSC13]	Technical: Delay (Time scale separation)
1266	[SIC1TRSC15]	!	[SIC1TRSC14]	Technical: Delay (Time scale separation)
1267	[SIC1TRSC16]	!	[SIC1TRSC15]	Technical: Delay (Time scale separation)
1268	[SIC1TRSC17]	!	[SIC1TRSC16]	Technical: Delay (Time scale separation)
1269	[SIC1TRSC18]	!	[SIC1TRSC17]	Technical: Delay (Time scale separation)
1270	[SIC1TRSC19]	!	[SIC1TRSC18]	Technical: Delay (Time scale separation)
1271	[SIC1TRSC20]	!	[SIC1TRSC19]	Technical: Delay (Time scale separation)
1272	<ACM1MBF>	AND	<MBF>	Ostapenko et al. (2008); Hypothesis
1273	<ACM1MBF>	AND	Mbp1_[DBD]--Acm1Gene_[mcb]	Ostapenko et al. (2008); Hypothesis
1274	[ACM1TRSC01]	!	<ACM1MBF>	Ostapenko et al. (2008); Hypothesis
1275	[ACM1TRSC02]	!	[ACM1TRSC01]	Technical: Delay (Time scale separation)
1276	[ACM1TRSC03]	!	[ACM1TRSC02]	Technical: Delay (Time scale separation)
1277	[ACM1TRSC04]	!	[ACM1TRSC03]	Technical: Delay (Time scale separation)
1278	[ACM1TRSC05]	!	[ACM1TRSC04]	Technical: Delay (Time scale separation)
1279	[ACM1TRSC06]	!	[ACM1TRSC05]	Technical: Delay (Time scale separation)
1280	[ACM1TRSC07]	!	[ACM1TRSC06]	Technical: Delay (Time scale separation)
1281	[ACM1TRSC08]	!	[ACM1TRSC07]	Technical: Delay (Time scale separation)
1282	[ACM1TRSC09]	!	[ACM1TRSC08]	Technical: Delay (Time scale separation)
1283	[ACM1TRSC10]	!	[ACM1TRSC09]	Technical: Delay (Time scale separation)
1284	[ACM1TRSC11]	!	[ACM1TRSC10]	Technical: Delay (Time scale separation)
1285	[ACM1TRSC12]	!	[ACM1TRSC11]	Technical: Delay (Time scale separation)
1286	[ACM1TRSC13]	!	[ACM1TRSC12]	Technical: Delay (Time scale separation)
1287	[ACM1TRSC14]	!	[ACM1TRSC13]	Technical: Delay (Time scale separation)
1288	[ACM1TRSC15]	!	[ACM1TRSC14]	Technical: Delay (Time scale separation)
1289	[ACM1TRSC16]	!	[ACM1TRSC15]	Technical: Delay (Time scale separation)
1290	[ACM1TRSC17]	!	[ACM1TRSC16]	Technical: Delay (Time scale separation)
1291	[ACM1TRSC18]	!	[ACM1TRSC17]	Technical: Delay (Time scale separation)
1292	[ACM1TRSC19]	!	[ACM1TRSC18]	Technical: Delay (Time scale separation)
1293	[ACM1TRSC20]	!	[ACM1TRSC19]	Technical: Delay (Time scale separation)
1294	PolII_TRSC_Acm1Gene	!	[ACM1TRSC20]	Ostapenko et al. (2008); Hypothesis
1295	<SPC42MBF>	AND	<MBF>	Donaldson and Kilmartin (1996)
1296	<SPC42MBF>	AND	Mbp1_[DBD]--Spc42Gene_[mcb]	Donaldson and Kilmartin (1996)
1297	[SPC42TRSC01]	!	<SPC42MBF>	Donaldson and Kilmartin (1996); Hypothesis
1298	[SPC42TRSC02]	!	[SPC42TRSC01]	Technical: Delay (Time scale separation)
1299	[SPC42TRSC03]	!	[SPC42TRSC02]	Technical: Delay (Time scale separation)
1300	[SPC42TRSC04]	!	[SPC42TRSC03]	Technical: Delay (Time scale separation)
1301	[SPC42TRSC05]	!	[SPC42TRSC04]	Technical: Delay (Time scale separation)
1302	[SPC42TRSC06]	!	[SPC42TRSC05]	Technical: Delay (Time scale separation)
1303	[SPC42TRSC07]	!	[SPC42TRSC06]	Technical: Delay (Time scale separation)
1304	[SPC42TRSC08]	!	[SPC42TRSC07]	Technical: Delay (Time scale separation)
1305	[SPC42TRSC09]	!	[SPC42TRSC08]	Technical: Delay (Time scale separation)
1306	[SPC42TRSC10]	!	[SPC42TRSC09]	Technical: Delay (Time scale separation)
1307	[SPC42TRSC11]	!	[SPC42TRSC10]	Technical: Delay (Time scale separation)
1308	[SPC42TRSC12]	!	[SPC42TRSC11]	Technical: Delay (Time scale separation)
1309	[SPC42TRSC13]	!	[SPC42TRSC12]	Technical: Delay (Time scale separation)
1310	[SPC42TRSC14]	!	[SPC42TRSC13]	Technical: Delay (Time scale separation)
1311	[SPC42TRSC15]	!	[SPC42TRSC14]	Technical: Delay (Time scale separation)
1312	[SPC42TRSC16]	!	[SPC42TRSC15]	Technical: Delay (Time scale separation)
1313	[SPC42TRSC17]	!	[SPC42TRSC16]	Technical: Delay (Time scale separation)
1314	[SPC42TRSC18]	!	[SPC42TRSC17]	Technical: Delay (Time scale separation)
1315	[SPC42TRSC19]	!	[SPC42TRSC18]	Technical: Delay (Time scale separation)
1316	[SPC42TRSC20]	!	[SPC42TRSC19]	Technical: Delay (Time scale separation)
1317	PolII_TRSC_Spc42Gene	!	[SPC42TRSC20]	Donaldson and Kilmartin (1996)
1318	<CLB5MBF>	AND	<MBF>	Enserink and Kolodner (2010)
1319	<CLB5MBF>	AND	Mbp1_[DBD]--Clb5Gene_[mcb]	Enserink and Kolodner (2010)
1320	[CLB5TRSC01]	!	<CLB5MBF>	Enserink and Kolodner (2010)
1321	[CLB5TRSC02]	!	[CLB5TRSC01]	Technical: Delay (Time scale separation)
1322	[CLB5TRSC03]	!	[CLB5TRSC02]	Technical: Delay (Time scale separation)
1323	[CLB5TRSC04]	!	[CLB5TRSC03]	Technical: Delay (Time scale separation)
1324	[CLB5TRSC05]	!	[CLB5TRSC04]	Technical: Delay (Time scale separation)
1325	[CLB5TRSC06]	!	[CLB5TRSC05]	Technical: Delay (Time scale separation)
1326	[CLB5TRSC07]	!	[CLB5TRSC06]	Technical: Delay (Time scale separation)
1327	[CLB5TRSC08]	!	[CLB5TRSC07]	Technical: Delay (Time scale separation)
1328	[CLB5TRSC09]	!	[CLB5TRSC08]	Technical: Delay (Time scale separation)
1329	[CLB5TRSC10]	!	[CLB5TRSC09]	Technical: Delay (Time scale separation)
1330	[CLB5TRSC11]	!	[CLB5TRSC10]	Technical: Delay (Time scale separation)
1331	[CLB5TRSC12]	!	[CLB5TRSC11]	Technical: Delay (Time scale separation)
1332	[CLB5TRSC13]	!	[CLB5TRSC12]	Technical: Delay (Time scale separation)
1333	[CLB5TRSC14]	!	[CLB5TRSC13]	Technical: Delay (Time scale separation)
1334	[CLB5TRSC15]	!	[CLB5TRSC14]	Technical: Delay (Time scale separation)
1335	[CLB5TRSC16]	!	[CLB5TRSC15]	Technical: Delay (Time scale separation)
1336	[CLB5TRSC17]	!	[CLB5TRSC16]	Technical: Delay (Time scale separation)
1337	[CLB5TRSC18]	!	[CLB5TRSC17]	Technical: Delay (Time scale separation)
1338	[CLB5TRSC19]	!	[CLB5TRSC18]	Technical: Delay (Time scale separation)
1339	[CLB5TRSC20]	!	[CLB5TRSC19]	Technical: Delay (Time scale separation)
1340	PolII_TRSC_Clb5Gene	!	[CLB5TRSC20]	Enserink and Kolodner (2010)
1341	<CLB6MBF>	AND	<MBF>	Enserink and Kolodner (2010)
1342	<CLB6MBF>	AND	Mbp1_[DBD]--Clb6Gene_[mcb]	Enserink and Kolodner (2010)
1343	[CLB6TRSC01]	!	<CLB6MBF>	Enserink and Kolodner (2010)
1344	[CLB6TRSC02]	!	[CLB6TRSC01]	Technical: Delay (Time scale separation)
1345	[CLB6TRSC03]	!	[CLB6TRSC02]	Technical: Delay (Time scale separation)
1346	[CLB6TRSC04]	!	[CLB6TRSC03]	Technical: Delay (Time scale separation)
1347	[CLB6TRSC05]	!	[CLB6TRSC04]	Technical: Delay (Time scale separation)
1348	[CLB6TRSC06]	!	[CLB6TRSC05]	Technical: Delay (Time scale separation)
1349	[CLB6TRSC07]	!	[CLB6TRSC06]	Technical: Delay (Time scale separation)
1350	[CLB6TRSC08]	!	[CLB6TRSC07]	Technical: Delay (Time scale separation)
1351	[CLB6TRSC09]	!	[CLB6TRSC08]	Technical: Delay (Time scale separation)
1352	[CLB6TRSC10]	!	[CLB6TRSC09]	Technical: Delay (Time scale separation)
1353	[CLB6TRSC11]	!	[CLB6TRSC10]	Technical: Delay (Time scale separation)
1354	[CLB6TRSC12]	!	[CLB6TRSC11]	Technical: Delay (Time scale separation)
1355	[CLB6TRSC13]	!	[CLB6TRSC12]	Technical: Delay (Time scale separation)
1356	[CLB6TRSC14]	!	[CLB6TRSC13]	Technical: Delay (Time scale separation)
1357	[CLB6TRSC15]	!	[CLB6TRSC14]	Technical: Delay (Time scale separation)
1358	[CLB6TRSC16]	!	[CLB6TRSC15]	Technical: Delay (Time scale separation)
1359	[CLB6TRSC17]	!	[CLB6TRSC16]	Technical: Delay (Time scale separation)
1360	[CLB6TRSC18]	!	[CLB6TRSC17]	Technical: Delay (Time scale separation)
1361	[CLB6TRSC19]	!	[CLB6TRSC18]	Technical: Delay (Time scale separation)
1362	[CLB6TRSC20]	!	[CLB6TRSC19]	Technical: Delay (Time scale separation)
1363	PolII_TRSC_Clb6Gene	!	[CLB6TRSC20]	Enserink and Kolodner (2010)
1364	<RAD53MBF>	AND	<MBF>	Zheng et al. (1993)
1365	<RAD53MBF>	AND	Mbp1_[DBD]--Rad53Gene_[mcb]	Zheng et al. (1993)
1366	[RAD53TRSC01]	!	<RAD53MBF>	Zheng et al. (1993)
1367	[RAD53TRSC02]	!	[RAD53TRSC01]	Technical: Delay (Time scale separation)
1368	[RAD53TRSC03]	!	[RAD53TRSC02]	Technical: Delay (Time scale separation)
1369	[RAD53TRSC04]	!	[RAD53TRSC03]	Technical: Delay (Time scale separation)
1370	[RAD53TRSC05]	!	[RAD53TRSC04]	Technical: Delay (Time scale separation)
1371	[RAD53TRSC06]	!	[RAD53TRSC05]	Technical: Delay (Time scale separation)
1372	[RAD53TRSC07]	!	[RAD53TRSC06]	Technical: Delay (Time scale separation)
1373	[RAD53TRSC08]	!	[RAD53TRSC07]	Technical: Delay (Time scale separation)
1374	[RAD53TRSC09]	!	[RAD53TRSC08]	Technical: Delay (Time scale separation)
1375	[RAD53TRSC10]	!	[RAD53TRSC09]	Technical: Delay (Time scale separation)
1376	[RAD53TRSC11]	!	[RAD53TRSC10]	Technical: Delay (Time scale separation)
1377	[RAD53TRSC12]	!	[RAD53TRSC11]	Technical: Delay (Time scale separation)
1378	[RAD53TRSC13]	!	[RAD53TRSC12]	Technical: Delay (Time scale separation)
1379	[RAD53TRSC14]	!	[RAD53TRSC13]	Technical: Delay (Time scale separation)
1380	[RAD53TRSC15]	!	[RAD53TRSC14]	Technical: Delay (Time scale separation)
1381	[RAD53TRSC16]	!	[RAD53TRSC15]	Technical: Delay (Time scale separation)
1382	[RAD53TRSC17]	!	[RAD53TRSC16]	Technical: Delay (Time scale separation)
1383	[RAD53TRSC18]	!	[RAD53TRSC17]	Technical: Delay (Time scale separation)
1384	[RAD53TRSC19]	!	[RAD53TRSC18]	Technical: Delay (Time scale separation)
1385	[RAD53TRSC20]	!	[RAD53TRSC19]	Technical: Delay (Time scale separation)
1386	PolII_TRSC_Rad53Gene	K+	[RAD53TRSC20]	Zheng et al. (1993)
1387	<NRM1MBF>	AND	<MBF>	Enserink and Kolodner (2010)
1388	<NRM1MBF>	AND	Mbp1_[DBD]--Nrm1Gene_[mcb]	Enserink and Kolodner (2010)
1389	[NRM1TRSC01]	!	<NRM1MBF>	Enserink and Kolodner (2010)
1390	[NRM1TRSC02]	!	[NRM1TRSC01]	Technical: Delay (Time scale separation)
1391	[NRM1TRSC03]	!	[NRM1TRSC02]	Technical: Delay (Time scale separation)
1392	[NRM1TRSC04]	!	[NRM1TRSC03]	Technical: Delay (Time scale separation)
1393	[NRM1TRSC05]	!	[NRM1TRSC04]	Technical: Delay (Time scale separation)
1394	[NRM1TRSC06]	!	[NRM1TRSC05]	Technical: Delay (Time scale separation)
1395	[NRM1TRSC07]	!	[NRM1TRSC06]	Technical: Delay (Time scale separation)
1396	[NRM1TRSC08]	!	[NRM1TRSC07]	Technical: Delay (Time scale separation)
1397	[NRM1TRSC09]	!	[NRM1TRSC08]	Technical: Delay (Time scale separation)
1398	[NRM1TRSC10]	!	[NRM1TRSC09]	Technical: Delay (Time scale separation)
1399	[NRM1TRSC11]	!	[NRM1TRSC10]	Technical: Delay (Time scale separation)
1400	[NRM1TRSC12]	!	[NRM1TRSC11]	Technical: Delay (Time scale separation)
1401	[NRM1TRSC13]	!	[NRM1TRSC12]	Technical: Delay (Time scale separation)
1402	[NRM1TRSC14]	!	[NRM1TRSC13]	Technical: Delay (Time scale separation)
1403	[NRM1TRSC15]	!	[NRM1TRSC14]	Technical: Delay (Time scale separation)
1404	[NRM1TRSC16]	!	[NRM1TRSC15]	Technical: Delay (Time scale separation)
1405	[NRM1TRSC17]	!	[NRM1TRSC16]	Technical: Delay (Time scale separation)
1406	[NRM1TRSC18]	!	[NRM1TRSC17]	Technical: Delay (Time scale separation)
1407	[NRM1TRSC19]	!	[NRM1TRSC18]	Technical: Delay (Time scale separation)
1408	[NRM1TRSC20]	!	[NRM1TRSC19]	Technical: Delay (Time scale separation)
1409	PolII_TRSC_Nrm1Gene	!	[NRM1TRSC20]	Enserink and Kolodner (2010)
1410	<SCC1MBF>	AND	<MBF>	MacIsaac et al. (2006)
1411	<SCC1MBF>	AND	Mbp1_[DBD]--Scc1Gene_[mcb]	MacIsaac et al. (2006)
1412	[SCC1TRSC01]	!	<SCC1MBF>	MacIsaac et al. (2006)
1413	[SCC1TRSC02]	!	[SCC1TRSC01]	Technical: Delay (Time scale separation)
1414	[SCC1TRSC03]	!	[SCC1TRSC02]	Technical: Delay (Time scale separation)
1415	[SCC1TRSC04]	!	[SCC1TRSC03]	Technical: Delay (Time scale separation)
1416	[SCC1TRSC05]	!	[SCC1TRSC04]	Technical: Delay (Time scale separation)
1417	[SCC1TRSC06]	!	[SCC1TRSC05]	Technical: Delay (Time scale separation)
1418	[SCC1TRSC07]	!	[SCC1TRSC06]	Technical: Delay (Time scale separation)
1419	[SCC1TRSC08]	!	[SCC1TRSC07]	Technical: Delay (Time scale separation)
1420	[SCC1TRSC09]	!	[SCC1TRSC08]	Technical: Delay (Time scale separation)
1421	[SCC1TRSC10]	!	[SCC1TRSC09]	Technical: Delay (Time scale separation)
1422	[SCC1TRSC11]	!	[SCC1TRSC10]	Technical: Delay (Time scale separation)
1423	[SCC1TRSC12]	!	[SCC1TRSC11]	Technical: Delay (Time scale separation)
1424	[SCC1TRSC13]	!	[SCC1TRSC12]	Technical: Delay (Time scale separation)
1425	[SCC1TRSC14]	!	[SCC1TRSC13]	Technical: Delay (Time scale separation)
1426	[SCC1TRSC15]	!	[SCC1TRSC14]	Technical: Delay (Time scale separation)
1427	[SCC1TRSC16]	!	[SCC1TRSC15]	Technical: Delay (Time scale separation)
1428	[SCC1TRSC17]	!	[SCC1TRSC16]	Technical: Delay (Time scale separation)
1429	[SCC1TRSC18]	!	[SCC1TRSC17]	Technical: Delay (Time scale separation)
1430	[SCC1TRSC19]	!	[SCC1TRSC18]	Technical: Delay (Time scale separation)
1431	[SCC1TRSC20]	!	[SCC1TRSC19]	Technical: Delay (Time scale separation)
1432	PolII_TRSC_Scc1Gene	!	[SCC1TRSC20]	MacIsaac et al. (2006)
1433	<PDS1MBF>	AND	<MBF>	MacIsaac et al. (2006)
1434	<PDS1MBF>	AND	Mbp1_[DBD]--Pds1Gene_[mcb]	MacIsaac et al. (2006)
1435	[PDS1TRSC01]	!	<PDS1MBF>	MacIsaac et al. (2006)
1436	[PDS1TRSC02]	!	[PDS1TRSC01]	Technical: Delay (Time scale separation)
1437	[PDS1TRSC03]	!	[PDS1TRSC02]	Technical: Delay (Time scale separation)
1438	[PDS1TRSC04]	!	[PDS1TRSC03]	Technical: Delay (Time scale separation)
1439	[PDS1TRSC05]	!	[PDS1TRSC04]	Technical: Delay (Time scale separation)
1440	[PDS1TRSC06]	!	[PDS1TRSC05]	Technical: Delay (Time scale separation)
1441	[PDS1TRSC07]	!	[PDS1TRSC06]	Technical: Delay (Time scale separation)
1442	[PDS1TRSC08]	!	[PDS1TRSC07]	Technical: Delay (Time scale separation)
1443	[PDS1TRSC09]	!	[PDS1TRSC08]	Technical: Delay (Time scale separation)
1444	[PDS1TRSC10]	!	[PDS1TRSC09]	Technical: Delay (Time scale separation)
1445	[PDS1TRSC11]	!	[PDS1TRSC10]	Technical: Delay (Time scale separation)
1446	[PDS1TRSC12]	!	[PDS1TRSC11]	Technical: Delay (Time scale separation)
1447	[PDS1TRSC13]	!	[PDS1TRSC12]	Technical: Delay (Time scale separation)
1448	[PDS1TRSC14]	!	[PDS1TRSC13]	Technical: Delay (Time scale separation)
1449	[PDS1TRSC15]	!	[PDS1TRSC14]	Technical: Delay (Time scale separation)
1450	[PDS1TRSC16]	!	[PDS1TRSC15]	Technical: Delay (Time scale separation)
1451	[PDS1TRSC17]	!	[PDS1TRSC16]	Technical: Delay (Time scale separation)
1452	[PDS1TRSC18]	!	[PDS1TRSC17]	Technical: Delay (Time scale separation)
1453	[PDS1TRSC19]	!	[PDS1TRSC18]	Technical: Delay (Time scale separation)
1454	[PDS1TRSC20]	!	[PDS1TRSC19]	Technical: Delay (Time scale separation)
1455	PolII_TRSC_Pds1Gene	!	[PDS1TRSC20]	MacIsaac et al. (2006)
1456	[HCM1TRSC01]	!	<HCM1TRSC>	Bean et al. (2005)
1457	[HCM1TRSC02]	!	[HCM1TRSC01]	Technical: Delay (Time scale separation)
1458	[HCM1TRSC03]	!	[HCM1TRSC02]	Technical: Delay (Time scale separation)
1459	[HCM1TRSC04]	!	[HCM1TRSC03]	Technical: Delay (Time scale separation)
1460	[HCM1TRSC05]	!	[HCM1TRSC04]	Technical: Delay (Time scale separation)
1461	[HCM1TRSC06]	!	[HCM1TRSC05]	Technical: Delay (Time scale separation)
1462	[HCM1TRSC07]	!	[HCM1TRSC06]	Technical: Delay (Time scale separation)
1463	[HCM1TRSC08]	!	[HCM1TRSC07]	Technical: Delay (Time scale separation)
1464	[HCM1TRSC09]	!	[HCM1TRSC08]	Technical: Delay (Time scale separation)
1465	[HCM1TRSC10]	!	[HCM1TRSC09]	Technical: Delay (Time scale separation)
1466	[HCM1TRSC11]	!	[HCM1TRSC10]	Technical: Delay (Time scale separation)
1467	[HCM1TRSC12]	!	[HCM1TRSC11]	Technical: Delay (Time scale separation)
1468	[HCM1TRSC13]	!	[HCM1TRSC12]	Technical: Delay (Time scale separation)
1469	[HCM1TRSC14]	!	[HCM1TRSC13]	Technical: Delay (Time scale separation)
1470	[HCM1TRSC15]	!	[HCM1TRSC14]	Technical: Delay (Time scale separation)
1471	[HCM1TRSC16]	!	[HCM1TRSC15]	Technical: Delay (Time scale separation)
1472	[HCM1TRSC17]	!	[HCM1TRSC16]	Technical: Delay (Time scale separation)
1473	[HCM1TRSC18]	!	[HCM1TRSC17]	Technical: Delay (Time scale separation)
1474	[HCM1TRSC19]	!	[HCM1TRSC18]	Technical: Delay (Time scale separation)
1475	[HCM1TRSC20]	!	[HCM1TRSC19]	Technical: Delay (Time scale separation)
1476	PolII_TRSC_Hcm1Gene	!	[HCM1TRSC20]	Bean et al. (2005)
1477	[YHP1TRSC01]	!	Hcm1_[DBD]--Yhp1Gene_[hcm1]	Pramila et al. (2006)
1478	[YHP1TRSC02]	!	[YHP1TRSC01]	Technical: Delay (Time scale separation)
1479	[YHP1TRSC03]	!	[YHP1TRSC02]	Technical: Delay (Time scale separation)
1480	[YHP1TRSC04]	!	[YHP1TRSC03]	Technical: Delay (Time scale separation)
1481	[YHP1TRSC05]	!	[YHP1TRSC04]	Technical: Delay (Time scale separation)
1482	[YHP1TRSC06]	!	[YHP1TRSC05]	Technical: Delay (Time scale separation)
1483	[YHP1TRSC07]	!	[YHP1TRSC06]	Technical: Delay (Time scale separation)
1484	[YHP1TRSC08]	!	[YHP1TRSC07]	Technical: Delay (Time scale separation)
1485	[YHP1TRSC09]	!	[YHP1TRSC08]	Technical: Delay (Time scale separation)
1486	[YHP1TRSC10]	!	[YHP1TRSC09]	Technical: Delay (Time scale separation)
1487	[YHP1TRSC11]	!	[YHP1TRSC10]	Technical: Delay (Time scale separation)
1488	[YHP1TRSC12]	!	[YHP1TRSC11]	Technical: Delay (Time scale separation)
1489	[YHP1TRSC13]	!	[YHP1TRSC12]	Technical: Delay (Time scale separation)
1490	[YHP1TRSC14]	!	[YHP1TRSC13]	Technical: Delay (Time scale separation)
1491	[YHP1TRSC15]	!	[YHP1TRSC14]	Technical: Delay (Time scale separation)
1492	[YHP1TRSC16]	!	[YHP1TRSC15]	Technical: Delay (Time scale separation)
1493	[YHP1TRSC17]	!	[YHP1TRSC16]	Technical: Delay (Time scale separation)
1494	[YHP1TRSC18]	!	[YHP1TRSC17]	Technical: Delay (Time scale separation)
1495	[YHP1TRSC19]	!	[YHP1TRSC18]	Technical: Delay (Time scale separation)
1496	[YHP1TRSC20]	!	[YHP1TRSC19]	Technical: Delay (Time scale separation)
1497	PolII_TRSC_Yhp1Gene	!	[YHP1TRSC20]	Pramila et al. (2006)
1498	[CIN8TRSC01]	!	Hcm1_[DBD]--Cin8Gene_[hcm1]	Pramila et al. (2006)	Fig3: S1 nuclease protection assay and ChIP
1499	[CIN8TRSC02]	!	[CIN8TRSC01]	Technical: Delay (Time scale separation)
1500	[CIN8TRSC03]	!	[CIN8TRSC02]	Technical: Delay (Time scale separation)
1501	[CIN8TRSC04]	!	[CIN8TRSC03]	Technical: Delay (Time scale separation)
1502	[CIN8TRSC05]	!	[CIN8TRSC04]	Technical: Delay (Time scale separation)
1503	[CIN8TRSC06]	!	[CIN8TRSC05]	Technical: Delay (Time scale separation)
1504	[CIN8TRSC07]	!	[CIN8TRSC06]	Technical: Delay (Time scale separation)
1505	[CIN8TRSC08]	!	[CIN8TRSC07]	Technical: Delay (Time scale separation)
1506	[CIN8TRSC09]	!	[CIN8TRSC08]	Technical: Delay (Time scale separation)
1507	[CIN8TRSC10]	!	[CIN8TRSC09]	Technical: Delay (Time scale separation)
1508	[CIN8TRSC11]	!	[CIN8TRSC10]	Technical: Delay (Time scale separation)
1509	[CIN8TRSC12]	!	[CIN8TRSC11]	Technical: Delay (Time scale separation)
1510	[CIN8TRSC13]	!	[CIN8TRSC12]	Technical: Delay (Time scale separation)
1511	[CIN8TRSC14]	!	[CIN8TRSC13]	Technical: Delay (Time scale separation)
1512	[CIN8TRSC15]	!	[CIN8TRSC14]	Technical: Delay (Time scale separation)
1513	[CIN8TRSC16]	!	[CIN8TRSC15]	Technical: Delay (Time scale separation)
1514	[CIN8TRSC17]	!	[CIN8TRSC16]	Technical: Delay (Time scale separation)
1515	[CIN8TRSC18]	!	[CIN8TRSC17]	Technical: Delay (Time scale separation)
1516	[CIN8TRSC19]	!	[CIN8TRSC18]	Technical: Delay (Time scale separation)
1517	[CIN8TRSC20]	!	[CIN8TRSC19]	Technical: Delay (Time scale separation)
1518	PolII_TRSC_Cin8Gene	!	[CIN8TRSC20]	Pramila et al. (2006)
1519	[NDD1TRSC01]	!	Hcm1_[DBD]--Ndd1Gene_[hcm1]	Haase and Wittenberg (2014)
1520	[NDD1TRSC02]	!	[NDD1TRSC01]	Technical: Delay (Time scale separation)
1521	[NDD1TRSC03]	!	[NDD1TRSC02]	Technical: Delay (Time scale separation)
1522	[NDD1TRSC04]	!	[NDD1TRSC03]	Technical: Delay (Time scale separation)
1523	[NDD1TRSC05]	!	[NDD1TRSC04]	Technical: Delay (Time scale separation)
1524	[NDD1TRSC06]	!	[NDD1TRSC05]	Technical: Delay (Time scale separation)
1525	[NDD1TRSC07]	!	[NDD1TRSC06]	Technical: Delay (Time scale separation)
1526	[NDD1TRSC08]	!	[NDD1TRSC07]	Technical: Delay (Time scale separation)
1527	[NDD1TRSC09]	!	[NDD1TRSC08]	Technical: Delay (Time scale separation)
1528	[NDD1TRSC10]	!	[NDD1TRSC09]	Technical: Delay (Time scale separation)
1529	[NDD1TRSC11]	!	[NDD1TRSC10]	Technical: Delay (Time scale separation)
1530	[NDD1TRSC12]	!	[NDD1TRSC11]	Technical: Delay (Time scale separation)
1531	[NDD1TRSC13]	!	[NDD1TRSC12]	Technical: Delay (Time scale separation)
1532	[NDD1TRSC14]	!	[NDD1TRSC13]	Technical: Delay (Time scale separation)
1533	[NDD1TRSC15]	!	[NDD1TRSC14]	Technical: Delay (Time scale separation)
1534	[NDD1TRSC16]	!	[NDD1TRSC15]	Technical: Delay (Time scale separation)
1535	[NDD1TRSC17]	!	[NDD1TRSC16]	Technical: Delay (Time scale separation)
1536	[NDD1TRSC18]	!	[NDD1TRSC17]	Technical: Delay (Time scale separation)
1537	[NDD1TRSC19]	!	[NDD1TRSC18]	Technical: Delay (Time scale separation)
1538	[NDD1TRSC20]	!	[NDD1TRSC19]	Technical: Delay (Time scale separation)
1539	PolII_TRSC_Ndd1Gene	!	[NDD1TRSC20]	Haase and Wittenberg (2014)
1540	[FKH1TRSC01]	!	Hcm1_[DBD]--Fkh1Gene_[hcm1]	Haase and Wittenberg (2014)
1541	[FKH1TRSC02]	!	[FKH1TRSC01]	Technical: Delay (Time scale separation)
1542	[FKH1TRSC03]	!	[FKH1TRSC02]	Technical: Delay (Time scale separation)
1543	[FKH1TRSC04]	!	[FKH1TRSC03]	Technical: Delay (Time scale separation)
1544	[FKH1TRSC05]	!	[FKH1TRSC04]	Technical: Delay (Time scale separation)
1545	[FKH1TRSC06]	!	[FKH1TRSC05]	Technical: Delay (Time scale separation)
1546	[FKH1TRSC07]	!	[FKH1TRSC06]	Technical: Delay (Time scale separation)
1547	[FKH1TRSC08]	!	[FKH1TRSC07]	Technical: Delay (Time scale separation)
1548	[FKH1TRSC09]	!	[FKH1TRSC08]	Technical: Delay (Time scale separation)
1549	[FKH1TRSC10]	!	[FKH1TRSC09]	Technical: Delay (Time scale separation)
1550	[FKH1TRSC11]	!	[FKH1TRSC10]	Technical: Delay (Time scale separation)
1551	[FKH1TRSC12]	!	[FKH1TRSC11]	Technical: Delay (Time scale separation)
1552	[FKH1TRSC13]	!	[FKH1TRSC12]	Technical: Delay (Time scale separation)
1553	[FKH1TRSC14]	!	[FKH1TRSC13]	Technical: Delay (Time scale separation)
1554	[FKH1TRSC15]	!	[FKH1TRSC14]	Technical: Delay (Time scale separation)
1555	[FKH1TRSC16]	!	[FKH1TRSC15]	Technical: Delay (Time scale separation)
1556	[FKH1TRSC17]	!	[FKH1TRSC16]	Technical: Delay (Time scale separation)
1557	[FKH1TRSC18]	!	[FKH1TRSC17]	Technical: Delay (Time scale separation)
1558	[FKH1TRSC19]	!	[FKH1TRSC18]	Technical: Delay (Time scale separation)
1559	[FKH1TRSC20]	!	[FKH1TRSC19]	Technical: Delay (Time scale separation)
1560	PolII_TRSC_Fkh1Gene	!	[FKH1TRSC20]	Haase and Wittenberg (2014)
1561	[FKH2TRSC01]	!	Hcm1_[DBD]--Fkh2Gene_[hcm1]	Haase and Wittenberg (2014)
1562	[FKH2TRSC02]	!	[FKH2TRSC01]	Technical: Delay (Time scale separation)
1563	[FKH2TRSC03]	!	[FKH2TRSC02]	Technical: Delay (Time scale separation)
1564	[FKH2TRSC04]	!	[FKH2TRSC03]	Technical: Delay (Time scale separation)
1565	[FKH2TRSC05]	!	[FKH2TRSC04]	Technical: Delay (Time scale separation)
1566	[FKH2TRSC06]	!	[FKH2TRSC05]	Technical: Delay (Time scale separation)
1567	[FKH2TRSC07]	!	[FKH2TRSC06]	Technical: Delay (Time scale separation)
1568	[FKH2TRSC08]	!	[FKH2TRSC07]	Technical: Delay (Time scale separation)
1569	[FKH2TRSC09]	!	[FKH2TRSC08]	Technical: Delay (Time scale separation)
1570	[FKH2TRSC10]	!	[FKH2TRSC09]	Technical: Delay (Time scale separation)
1571	[FKH2TRSC11]	!	[FKH2TRSC10]	Technical: Delay (Time scale separation)
1572	[FKH2TRSC12]	!	[FKH2TRSC11]	Technical: Delay (Time scale separation)
1573	[FKH2TRSC13]	!	[FKH2TRSC12]	Technical: Delay (Time scale separation)
1574	[FKH2TRSC14]	!	[FKH2TRSC13]	Technical: Delay (Time scale separation)
1575	[FKH2TRSC15]	!	[FKH2TRSC14]	Technical: Delay (Time scale separation)
1576	[FKH2TRSC16]	!	[FKH2TRSC15]	Technical: Delay (Time scale separation)
1577	[FKH2TRSC17]	!	[FKH2TRSC16]	Technical: Delay (Time scale separation)
1578	[FKH2TRSC18]	!	[FKH2TRSC17]	Technical: Delay (Time scale separation)
1579	[FKH2TRSC19]	!	[FKH2TRSC18]	Technical: Delay (Time scale separation)
1580	[FKH2TRSC20]	!	[FKH2TRSC19]	Technical: Delay (Time scale separation)
1581	PolII_TRSC_Fkh2Gene	!	[FKH2TRSC20]	Haase and Wittenberg (2014)
1582	<CDC6Mcm1>	AND	<Mcm1>	Haase and Wittenberg (2014)
1583	<CDC6Mcm1>	AND	Mcm1_[DBD]--Cdc6Gene_[ECB]	Haase and Wittenberg (2014)
1584	[CDC6TRSC01]	!	<CDC6Mcm1>	Haase and Wittenberg (2014)
1585	[CDC6TRSC02]	!	[CDC6TRSC01]	Technical: Delay (Time scale separation)
1586	[CDC6TRSC03]	!	[CDC6TRSC02]	Technical: Delay (Time scale separation)
1587	[CDC6TRSC04]	!	[CDC6TRSC03]	Technical: Delay (Time scale separation)
1588	[CDC6TRSC05]	!	[CDC6TRSC04]	Technical: Delay (Time scale separation)
1589	[CDC6TRSC06]	!	[CDC6TRSC05]	Technical: Delay (Time scale separation)
1590	[CDC6TRSC07]	!	[CDC6TRSC06]	Technical: Delay (Time scale separation)
1591	[CDC6TRSC08]	!	[CDC6TRSC07]	Technical: Delay (Time scale separation)
1592	[CDC6TRSC09]	!	[CDC6TRSC08]	Technical: Delay (Time scale separation)
1593	[CDC6TRSC10]	!	[CDC6TRSC09]	Technical: Delay (Time scale separation)
1594	[CDC6TRSC11]	!	[CDC6TRSC10]	Technical: Delay (Time scale separation)
1595	[CDC6TRSC12]	!	[CDC6TRSC11]	Technical: Delay (Time scale separation)
1596	[CDC6TRSC13]	!	[CDC6TRSC12]	Technical: Delay (Time scale separation)
1597	[CDC6TRSC14]	!	[CDC6TRSC13]	Technical: Delay (Time scale separation)
1598	[CDC6TRSC15]	!	[CDC6TRSC14]	Technical: Delay (Time scale separation)
1599	[CDC6TRSC16]	!	[CDC6TRSC15]	Technical: Delay (Time scale separation)
1600	[CDC6TRSC17]	!	[CDC6TRSC16]	Technical: Delay (Time scale separation)
1601	[CDC6TRSC18]	!	[CDC6TRSC17]	Technical: Delay (Time scale separation)
1602	[CDC6TRSC19]	!	[CDC6TRSC18]	Technical: Delay (Time scale separation)
1603	[CDC6TRSC20]	!	[CDC6TRSC19]	Technical: Delay (Time scale separation)
1604	PolII_TRSC_Cdc6Gene	!	[CDC6TRSC20]	Haase and Wittenberg (2014)
1605	<MCM2Mcm1>	AND	<Mcm1>	Haase and Wittenberg (2014)
1606	<MCM2Mcm1>	AND	Mcm1_[DBD]--Mcm2Gene_[ECB]	Haase and Wittenberg (2014)
1607	[MCM2TRSC01]	!	<MCM2Mcm1>	Haase and Wittenberg (2014)
1608	[MCM2TRSC02]	!	[MCM2TRSC01]	Technical: Delay (Time scale separation)
1609	[MCM2TRSC03]	!	[MCM2TRSC02]	Technical: Delay (Time scale separation)
1610	[MCM2TRSC04]	!	[MCM2TRSC03]	Technical: Delay (Time scale separation)
1611	[MCM2TRSC05]	!	[MCM2TRSC04]	Technical: Delay (Time scale separation)
1612	[MCM2TRSC06]	!	[MCM2TRSC05]	Technical: Delay (Time scale separation)
1613	[MCM2TRSC07]	!	[MCM2TRSC06]	Technical: Delay (Time scale separation)
1614	[MCM2TRSC08]	!	[MCM2TRSC07]	Technical: Delay (Time scale separation)
1615	[MCM2TRSC09]	!	[MCM2TRSC08]	Technical: Delay (Time scale separation)
1616	[MCM2TRSC10]	!	[MCM2TRSC09]	Technical: Delay (Time scale separation)
1617	[MCM2TRSC11]	!	[MCM2TRSC10]	Technical: Delay (Time scale separation)
1618	[MCM2TRSC12]	!	[MCM2TRSC11]	Technical: Delay (Time scale separation)
1619	[MCM2TRSC13]	!	[MCM2TRSC12]	Technical: Delay (Time scale separation)
1620	[MCM2TRSC14]	!	[MCM2TRSC13]	Technical: Delay (Time scale separation)
1621	[MCM2TRSC15]	!	[MCM2TRSC14]	Technical: Delay (Time scale separation)
1622	[MCM2TRSC16]	!	[MCM2TRSC15]	Technical: Delay (Time scale separation)
1623	[MCM2TRSC17]	!	[MCM2TRSC16]	Technical: Delay (Time scale separation)
1624	[MCM2TRSC18]	!	[MCM2TRSC17]	Technical: Delay (Time scale separation)
1625	[MCM2TRSC19]	!	[MCM2TRSC18]	Technical: Delay (Time scale separation)
1626	[MCM2TRSC20]	!	[MCM2TRSC19]	Technical: Delay (Time scale separation)
1627	PolII_TRSC_Mcm2Gene	!	[MCM2TRSC20]	Haase and Wittenberg (2014)
1628	<MCM3Mcm1>	AND	<Mcm1>	Haase and Wittenberg (2014)
1629	<MCM3Mcm1>	AND	Mcm1_[DBD]--Mcm3Gene_[ECB]	Haase and Wittenberg (2014)
1630	[MCM3TRSC01]	!	<MCM3Mcm1>	Haase and Wittenberg (2014)
1631	[MCM3TRSC02]	!	[MCM3TRSC01]	Technical: Delay (Time scale separation)
1632	[MCM3TRSC03]	!	[MCM3TRSC02]	Technical: Delay (Time scale separation)
1633	[MCM3TRSC04]	!	[MCM3TRSC03]	Technical: Delay (Time scale separation)
1634	[MCM3TRSC05]	!	[MCM3TRSC04]	Technical: Delay (Time scale separation)
1635	[MCM3TRSC06]	!	[MCM3TRSC05]	Technical: Delay (Time scale separation)
1636	[MCM3TRSC07]	!	[MCM3TRSC06]	Technical: Delay (Time scale separation)
1637	[MCM3TRSC08]	!	[MCM3TRSC07]	Technical: Delay (Time scale separation)
1638	[MCM3TRSC09]	!	[MCM3TRSC08]	Technical: Delay (Time scale separation)
1639	[MCM3TRSC10]	!	[MCM3TRSC09]	Technical: Delay (Time scale separation)
1640	[MCM3TRSC11]	!	[MCM3TRSC10]	Technical: Delay (Time scale separation)
1641	[MCM3TRSC12]	!	[MCM3TRSC11]	Technical: Delay (Time scale separation)
1642	[MCM3TRSC13]	!	[MCM3TRSC12]	Technical: Delay (Time scale separation)
1643	[MCM3TRSC14]	!	[MCM3TRSC13]	Technical: Delay (Time scale separation)
1644	[MCM3TRSC15]	!	[MCM3TRSC14]	Technical: Delay (Time scale separation)
1645	[MCM3TRSC16]	!	[MCM3TRSC15]	Technical: Delay (Time scale separation)
1646	[MCM3TRSC17]	!	[MCM3TRSC16]	Technical: Delay (Time scale separation)
1647	[MCM3TRSC18]	!	[MCM3TRSC17]	Technical: Delay (Time scale separation)
1648	[MCM3TRSC19]	!	[MCM3TRSC18]	Technical: Delay (Time scale separation)
1649	[MCM3TRSC20]	!	[MCM3TRSC19]	Technical: Delay (Time scale separation)
1650	PolII_TRSC_Mcm3Gene	!	[MCM3TRSC20]	Haase and Wittenberg (2014)
1651	<MCM4Mcm1>	AND	<Mcm1>	Haase and Wittenberg (2014)
1652	<MCM4Mcm1>	AND	Mcm1_[DBD]--Mcm4Gene_[ECB]	Haase and Wittenberg (2014)
1653	[MCM4TRSC01]	!	<MCM4Mcm1>	Haase and Wittenberg (2014)
1654	[MCM4TRSC02]	!	[MCM4TRSC01]	Technical: Delay (Time scale separation)
1655	[MCM4TRSC03]	!	[MCM4TRSC02]	Technical: Delay (Time scale separation)
1656	[MCM4TRSC04]	!	[MCM4TRSC03]	Technical: Delay (Time scale separation)
1657	[MCM4TRSC05]	!	[MCM4TRSC04]	Technical: Delay (Time scale separation)
1658	[MCM4TRSC06]	!	[MCM4TRSC05]	Technical: Delay (Time scale separation)
1659	[MCM4TRSC07]	!	[MCM4TRSC06]	Technical: Delay (Time scale separation)
1660	[MCM4TRSC08]	!	[MCM4TRSC07]	Technical: Delay (Time scale separation)
1661	[MCM4TRSC09]	!	[MCM4TRSC08]	Technical: Delay (Time scale separation)
1662	[MCM4TRSC10]	!	[MCM4TRSC09]	Technical: Delay (Time scale separation)
1663	[MCM4TRSC11]	!	[MCM4TRSC10]	Technical: Delay (Time scale separation)
1664	[MCM4TRSC12]	!	[MCM4TRSC11]	Technical: Delay (Time scale separation)
1665	[MCM4TRSC13]	!	[MCM4TRSC12]	Technical: Delay (Time scale separation)
1666	[MCM4TRSC14]	!	[MCM4TRSC13]	Technical: Delay (Time scale separation)
1667	[MCM4TRSC15]	!	[MCM4TRSC14]	Technical: Delay (Time scale separation)
1668	[MCM4TRSC16]	!	[MCM4TRSC15]	Technical: Delay (Time scale separation)
1669	[MCM4TRSC17]	!	[MCM4TRSC16]	Technical: Delay (Time scale separation)
1670	[MCM4TRSC18]	!	[MCM4TRSC17]	Technical: Delay (Time scale separation)
1671	[MCM4TRSC19]	!	[MCM4TRSC18]	Technical: Delay (Time scale separation)
1672	[MCM4TRSC20]	!	[MCM4TRSC19]	Technical: Delay (Time scale separation)
1673	PolII_TRSC_Mcm4Gene	!	[MCM4TRSC20]	Haase and Wittenberg (2014)
1674	<MCM5Mcm1>	AND	<Mcm1>	Haase and Wittenberg (2014)
1675	<MCM5Mcm1>	AND	Mcm1_[DBD]--Mcm5Gene_[ECB]	Haase and Wittenberg (2014)
1676	[MCM5TRSC01]	!	<MCM5Mcm1>	Haase and Wittenberg (2014)
1677	[MCM5TRSC02]	!	[MCM5TRSC01]	Technical: Delay (Time scale separation)
1678	[MCM5TRSC03]	!	[MCM5TRSC02]	Technical: Delay (Time scale separation)
1679	[MCM5TRSC04]	!	[MCM5TRSC03]	Technical: Delay (Time scale separation)
1680	[MCM5TRSC05]	!	[MCM5TRSC04]	Technical: Delay (Time scale separation)
1681	[MCM5TRSC06]	!	[MCM5TRSC05]	Technical: Delay (Time scale separation)
1682	[MCM5TRSC07]	!	[MCM5TRSC06]	Technical: Delay (Time scale separation)
1683	[MCM5TRSC08]	!	[MCM5TRSC07]	Technical: Delay (Time scale separation)
1684	[MCM5TRSC09]	!	[MCM5TRSC08]	Technical: Delay (Time scale separation)
1685	[MCM5TRSC10]	!	[MCM5TRSC09]	Technical: Delay (Time scale separation)
1686	[MCM5TRSC11]	!	[MCM5TRSC10]	Technical: Delay (Time scale separation)
1687	[MCM5TRSC12]	!	[MCM5TRSC11]	Technical: Delay (Time scale separation)
1688	[MCM5TRSC13]	!	[MCM5TRSC12]	Technical: Delay (Time scale separation)
1689	[MCM5TRSC14]	!	[MCM5TRSC13]	Technical: Delay (Time scale separation)
1690	[MCM5TRSC15]	!	[MCM5TRSC14]	Technical: Delay (Time scale separation)
1691	[MCM5TRSC16]	!	[MCM5TRSC15]	Technical: Delay (Time scale separation)
1692	[MCM5TRSC17]	!	[MCM5TRSC16]	Technical: Delay (Time scale separation)
1693	[MCM5TRSC18]	!	[MCM5TRSC17]	Technical: Delay (Time scale separation)
1694	[MCM5TRSC19]	!	[MCM5TRSC18]	Technical: Delay (Time scale separation)
1695	[MCM5TRSC20]	!	[MCM5TRSC19]	Technical: Delay (Time scale separation)
1696	PolII_TRSC_Mcm5Gene	!	[MCM5TRSC20]	Haase and Wittenberg (2014)
1697	<MCM6Mcm1>	AND	<Mcm1>	Haase and Wittenberg (2014)
1698	<MCM6Mcm1>	AND	Mcm1_[DBD]--Mcm6Gene_[ECB]	Haase and Wittenberg (2014)
1699	[MCM6TRSC01]	!	<MCM6Mcm1>	Haase and Wittenberg (2014)
1700	[MCM6TRSC02]	!	[MCM6TRSC01]	Technical: Delay (Time scale separation)
1701	[MCM6TRSC03]	!	[MCM6TRSC02]	Technical: Delay (Time scale separation)
1702	[MCM6TRSC04]	!	[MCM6TRSC03]	Technical: Delay (Time scale separation)
1703	[MCM6TRSC05]	!	[MCM6TRSC04]	Technical: Delay (Time scale separation)
1704	[MCM6TRSC06]	!	[MCM6TRSC05]	Technical: Delay (Time scale separation)
1705	[MCM6TRSC07]	!	[MCM6TRSC06]	Technical: Delay (Time scale separation)
1706	[MCM6TRSC08]	!	[MCM6TRSC07]	Technical: Delay (Time scale separation)
1707	[MCM6TRSC09]	!	[MCM6TRSC08]	Technical: Delay (Time scale separation)
1708	[MCM6TRSC10]	!	[MCM6TRSC09]	Technical: Delay (Time scale separation)
1709	[MCM6TRSC11]	!	[MCM6TRSC10]	Technical: Delay (Time scale separation)
1710	[MCM6TRSC12]	!	[MCM6TRSC11]	Technical: Delay (Time scale separation)
1711	[MCM6TRSC13]	!	[MCM6TRSC12]	Technical: Delay (Time scale separation)
1712	[MCM6TRSC14]	!	[MCM6TRSC13]	Technical: Delay (Time scale separation)
1713	[MCM6TRSC15]	!	[MCM6TRSC14]	Technical: Delay (Time scale separation)
1714	[MCM6TRSC16]	!	[MCM6TRSC15]	Technical: Delay (Time scale separation)
1715	[MCM6TRSC17]	!	[MCM6TRSC16]	Technical: Delay (Time scale separation)
1716	[MCM6TRSC18]	!	[MCM6TRSC17]	Technical: Delay (Time scale separation)
1717	[MCM6TRSC19]	!	[MCM6TRSC18]	Technical: Delay (Time scale separation)
1718	[MCM6TRSC20]	!	[MCM6TRSC19]	Technical: Delay (Time scale separation)
1719	PolII_TRSC_Mcm6Gene	!	[MCM6TRSC20]	Haase and Wittenberg (2014)
1720	<MCM7Mcm1>	AND	<Mcm1>	Haase and Wittenberg (2014)
1721	<MCM7Mcm1>	AND	Mcm1_[DBD]--Mcm7Gene_[ECB]	Haase and Wittenberg (2014)
1722	[MCM7TRSC01]	!	<MCM7Mcm1>	Haase and Wittenberg (2014)
1723	[MCM7TRSC02]	!	[MCM7TRSC01]	Technical: Delay (Time scale separation)
1724	[MCM7TRSC03]	!	[MCM7TRSC02]	Technical: Delay (Time scale separation)
1725	[MCM7TRSC04]	!	[MCM7TRSC03]	Technical: Delay (Time scale separation)
1726	[MCM7TRSC05]	!	[MCM7TRSC04]	Technical: Delay (Time scale separation)
1727	[MCM7TRSC06]	!	[MCM7TRSC05]	Technical: Delay (Time scale separation)
1728	[MCM7TRSC07]	!	[MCM7TRSC06]	Technical: Delay (Time scale separation)
1729	[MCM7TRSC08]	!	[MCM7TRSC07]	Technical: Delay (Time scale separation)
1730	[MCM7TRSC09]	!	[MCM7TRSC08]	Technical: Delay (Time scale separation)
1731	[MCM7TRSC10]	!	[MCM7TRSC09]	Technical: Delay (Time scale separation)
1732	[MCM7TRSC11]	!	[MCM7TRSC10]	Technical: Delay (Time scale separation)
1733	[MCM7TRSC12]	!	[MCM7TRSC11]	Technical: Delay (Time scale separation)
1734	[MCM7TRSC13]	!	[MCM7TRSC12]	Technical: Delay (Time scale separation)
1735	[MCM7TRSC14]	!	[MCM7TRSC13]	Technical: Delay (Time scale separation)
1736	[MCM7TRSC15]	!	[MCM7TRSC14]	Technical: Delay (Time scale separation)
1737	[MCM7TRSC16]	!	[MCM7TRSC15]	Technical: Delay (Time scale separation)
1738	[MCM7TRSC17]	!	[MCM7TRSC16]	Technical: Delay (Time scale separation)
1739	[MCM7TRSC18]	!	[MCM7TRSC17]	Technical: Delay (Time scale separation)
1740	[MCM7TRSC19]	!	[MCM7TRSC18]	Technical: Delay (Time scale separation)
1741	[MCM7TRSC20]	!	[MCM7TRSC19]	Technical: Delay (Time scale separation)
1742	PolII_TRSC_Mcm7Gene	!	[MCM7TRSC20]	Haase and Wittenberg (2014)
1743	<SWI4Mcm1>	AND	<Mcm1>	Haase and Wittenberg (2014)
1744	<SWI4Mcm1>	AND	Mcm1_[DBD]--Swi4Gene_[ECB]	Haase and Wittenberg (2014)
1745	[SWI4TRSC01]	!	<SWI4Mcm1>	Haase and Wittenberg (2014)
1746	[SWI4TRSC02]	!	[SWI4TRSC01]	Technical: Delay (Time scale separation)
1747	[SWI4TRSC03]	!	[SWI4TRSC02]	Technical: Delay (Time scale separation)
1748	[SWI4TRSC04]	!	[SWI4TRSC03]	Technical: Delay (Time scale separation)
1749	[SWI4TRSC05]	!	[SWI4TRSC04]	Technical: Delay (Time scale separation)
1750	[SWI4TRSC06]	!	[SWI4TRSC05]	Technical: Delay (Time scale separation)
1751	[SWI4TRSC07]	!	[SWI4TRSC06]	Technical: Delay (Time scale separation)
1752	[SWI4TRSC08]	!	[SWI4TRSC07]	Technical: Delay (Time scale separation)
1753	[SWI4TRSC09]	!	[SWI4TRSC08]	Technical: Delay (Time scale separation)
1754	[SWI4TRSC10]	!	[SWI4TRSC09]	Technical: Delay (Time scale separation)
1755	[SWI4TRSC11]	!	[SWI4TRSC10]	Technical: Delay (Time scale separation)
1756	[SWI4TRSC12]	!	[SWI4TRSC11]	Technical: Delay (Time scale separation)
1757	[SWI4TRSC13]	!	[SWI4TRSC12]	Technical: Delay (Time scale separation)
1758	[SWI4TRSC14]	!	[SWI4TRSC13]	Technical: Delay (Time scale separation)
1759	[SWI4TRSC15]	!	[SWI4TRSC14]	Technical: Delay (Time scale separation)
1760	[SWI4TRSC16]	!	[SWI4TRSC15]	Technical: Delay (Time scale separation)
1761	[SWI4TRSC17]	!	[SWI4TRSC16]	Technical: Delay (Time scale separation)
1762	[SWI4TRSC18]	!	[SWI4TRSC17]	Technical: Delay (Time scale separation)
1763	[SWI4TRSC19]	!	[SWI4TRSC18]	Technical: Delay (Time scale separation)
1764	[SWI4TRSC20]	!	[SWI4TRSC19]	Technical: Delay (Time scale separation)
1765	PolII_TRSC_Swi4Gene	!	[SWI4TRSC20]	Haase and Wittenberg (2014)
1766	<CLN3Mcm1>	AND	<Mcm1>	Haase and Wittenberg (2014)
1767	<CLN3Mcm1>	AND	Mcm1_[DBD]--Cln3Gene_[ECB]	Haase and Wittenberg (2014)
1768	[CLN3TRSC01]	!	<CLN3Mcm1>	Haase and Wittenberg (2014)
1769	[CLN3TRSC02]	!	[CLN3TRSC01]	Technical: Delay (Time scale separation)
1770	[CLN3TRSC03]	!	[CLN3TRSC02]	Technical: Delay (Time scale separation)
1771	[CLN3TRSC04]	!	[CLN3TRSC03]	Technical: Delay (Time scale separation)
1772	[CLN3TRSC05]	!	[CLN3TRSC04]	Technical: Delay (Time scale separation)
1773	[CLN3TRSC06]	!	[CLN3TRSC05]	Technical: Delay (Time scale separation)
1774	[CLN3TRSC07]	!	[CLN3TRSC06]	Technical: Delay (Time scale separation)
1775	[CLN3TRSC08]	!	[CLN3TRSC07]	Technical: Delay (Time scale separation)
1776	[CLN3TRSC09]	!	[CLN3TRSC08]	Technical: Delay (Time scale separation)
1777	[CLN3TRSC10]	!	[CLN3TRSC09]	Technical: Delay (Time scale separation)
1778	[CLN3TRSC11]	!	[CLN3TRSC10]	Technical: Delay (Time scale separation)
1779	[CLN3TRSC12]	!	[CLN3TRSC11]	Technical: Delay (Time scale separation)
1780	[CLN3TRSC13]	!	[CLN3TRSC12]	Technical: Delay (Time scale separation)
1781	[CLN3TRSC14]	!	[CLN3TRSC13]	Technical: Delay (Time scale separation)
1782	[CLN3TRSC15]	!	[CLN3TRSC14]	Technical: Delay (Time scale separation)
1783	[CLN3TRSC16]	!	[CLN3TRSC15]	Technical: Delay (Time scale separation)
1784	[CLN3TRSC17]	!	[CLN3TRSC16]	Technical: Delay (Time scale separation)
1785	[CLN3TRSC18]	!	[CLN3TRSC17]	Technical: Delay (Time scale separation)
1786	[CLN3TRSC19]	!	[CLN3TRSC18]	Technical: Delay (Time scale separation)
1787	[CLN3TRSC20]	!	[CLN3TRSC19]	Technical: Delay (Time scale separation)
1788	PolII_TRSC_Cln3Gene	!	[CLN3TRSC20]	Haase and Wittenberg (2014)
1789	<Clb1TRSC>	AND	<Fkh2Ndd1Mcm1>	Haase and Wittenberg (2014)
1790	<Clb1TRSC>	AND	Mcm1_[DBD]--Clb1Gene_[mcm1]	Haase and Wittenberg (2014)
1791	<Clb1TRSC>	AND	Fkh2_[DBD]--Clb1Gene_[fkh2]	Haase and Wittenberg (2014)
1792	[CLB1TRSC01]	!	<Clb1TRSC>	Haase and Wittenberg (2014)
1793	[CLB1TRSC02]	!	[CLB1TRSC01]	Technical: Delay (Time scale separation)
1794	[CLB1TRSC03]	!	[CLB1TRSC02]	Technical: Delay (Time scale separation)
1795	[CLB1TRSC04]	!	[CLB1TRSC03]	Technical: Delay (Time scale separation)
1796	[CLB1TRSC05]	!	[CLB1TRSC04]	Technical: Delay (Time scale separation)
1797	[CLB1TRSC06]	!	[CLB1TRSC05]	Technical: Delay (Time scale separation)
1798	[CLB1TRSC07]	!	[CLB1TRSC06]	Technical: Delay (Time scale separation)
1799	[CLB1TRSC08]	!	[CLB1TRSC07]	Technical: Delay (Time scale separation)
1800	[CLB1TRSC09]	!	[CLB1TRSC08]	Technical: Delay (Time scale separation)
1801	[CLB1TRSC10]	!	[CLB1TRSC09]	Technical: Delay (Time scale separation)
1802	[CLB1TRSC11]	!	[CLB1TRSC10]	Technical: Delay (Time scale separation)
1803	[CLB1TRSC12]	!	[CLB1TRSC11]	Technical: Delay (Time scale separation)
1804	[CLB1TRSC13]	!	[CLB1TRSC12]	Technical: Delay (Time scale separation)
1805	[CLB1TRSC14]	!	[CLB1TRSC13]	Technical: Delay (Time scale separation)
1806	[CLB1TRSC15]	!	[CLB1TRSC14]	Technical: Delay (Time scale separation)
1807	[CLB1TRSC16]	!	[CLB1TRSC15]	Technical: Delay (Time scale separation)
1808	[CLB1TRSC17]	!	[CLB1TRSC16]	Technical: Delay (Time scale separation)
1809	[CLB1TRSC18]	!	[CLB1TRSC17]	Technical: Delay (Time scale separation)
1810	[CLB1TRSC19]	!	[CLB1TRSC18]	Technical: Delay (Time scale separation)
1811	[CLB1TRSC20]	!	[CLB1TRSC19]	Technical: Delay (Time scale separation)
1812	PolII_TRSC_Clb1Gene	!	[CLB1TRSC20]	Haase and Wittenberg (2014)
1813	<Clb2TRSC>	AND	<Fkh2Ndd1Mcm1>	Haase and Wittenberg (2014)
1814	<Clb2TRSC>	AND	Mcm1_[DBD]--Clb2Gene_[mcm1]	Haase and Wittenberg (2014)
1815	<Clb2TRSC>	AND	Fkh2_[DBD]--Clb2Gene_[fkh2]	Haase and Wittenberg (2014)
1816	[CLB2TRSC01]	!	<Clb2TRSC>	Haase and Wittenberg (2014)
1817	[CLB2TRSC02]	!	[CLB2TRSC01]	Technical: Delay (Time scale separation)
1818	[CLB2TRSC03]	!	[CLB2TRSC02]	Technical: Delay (Time scale separation)
1819	[CLB2TRSC04]	!	[CLB2TRSC03]	Technical: Delay (Time scale separation)
1820	[CLB2TRSC05]	!	[CLB2TRSC04]	Technical: Delay (Time scale separation)
1821	[CLB2TRSC06]	!	[CLB2TRSC05]	Technical: Delay (Time scale separation)
1822	[CLB2TRSC07]	!	[CLB2TRSC06]	Technical: Delay (Time scale separation)
1823	[CLB2TRSC08]	!	[CLB2TRSC07]	Technical: Delay (Time scale separation)
1824	[CLB2TRSC09]	!	[CLB2TRSC08]	Technical: Delay (Time scale separation)
1825	[CLB2TRSC10]	!	[CLB2TRSC09]	Technical: Delay (Time scale separation)
1826	[CLB2TRSC11]	!	[CLB2TRSC10]	Technical: Delay (Time scale separation)
1827	[CLB2TRSC12]	!	[CLB2TRSC11]	Technical: Delay (Time scale separation)
1828	[CLB2TRSC13]	!	[CLB2TRSC12]	Technical: Delay (Time scale separation)
1829	[CLB2TRSC14]	!	[CLB2TRSC13]	Technical: Delay (Time scale separation)
1830	[CLB2TRSC15]	!	[CLB2TRSC14]	Technical: Delay (Time scale separation)
1831	[CLB2TRSC16]	!	[CLB2TRSC15]	Technical: Delay (Time scale separation)
1832	[CLB2TRSC17]	!	[CLB2TRSC16]	Technical: Delay (Time scale separation)
1833	[CLB2TRSC18]	!	[CLB2TRSC17]	Technical: Delay (Time scale separation)
1834	[CLB2TRSC19]	!	[CLB2TRSC18]	Technical: Delay (Time scale separation)
1835	[CLB2TRSC20]	!	[CLB2TRSC19]	Technical: Delay (Time scale separation)
1836	PolII_TRSC_Clb2Gene	!	[CLB2TRSC20]	Haase and Wittenberg (2014)
1837	<Clb3TRSC>	AND	<Fkh2Ndd1Mcm1>	Linke et al. (2017)
1838	<Clb3TRSC>	AND	Mcm1_[DBD]--Clb3Gene_[mcm1]	Linke et al. (2017)
1839	<Clb3TRSC>	AND	Fkh2_[DBD]--Clb3Gene_[fkh2]	Linke et al. (2017)
1840	[CLB3TRSC01]	!	<Clb3TRSC>	Linke et al. (2017)
1841	[CLB3TRSC02]	!	[CLB3TRSC01]	Technical: Delay (Time scale separation)
1842	[CLB3TRSC03]	!	[CLB3TRSC02]	Technical: Delay (Time scale separation)
1843	[CLB3TRSC04]	!	[CLB3TRSC03]	Technical: Delay (Time scale separation)
1844	[CLB3TRSC05]	!	[CLB3TRSC04]	Technical: Delay (Time scale separation)
1845	[CLB3TRSC06]	!	[CLB3TRSC05]	Technical: Delay (Time scale separation)
1846	[CLB3TRSC07]	!	[CLB3TRSC06]	Technical: Delay (Time scale separation)
1847	[CLB3TRSC08]	!	[CLB3TRSC07]	Technical: Delay (Time scale separation)
1848	[CLB3TRSC09]	!	[CLB3TRSC08]	Technical: Delay (Time scale separation)
1849	[CLB3TRSC10]	!	[CLB3TRSC09]	Technical: Delay (Time scale separation)
1850	[CLB3TRSC11]	!	[CLB3TRSC10]	Technical: Delay (Time scale separation)
1851	[CLB3TRSC12]	!	[CLB3TRSC11]	Technical: Delay (Time scale separation)
1852	[CLB3TRSC13]	!	[CLB3TRSC12]	Technical: Delay (Time scale separation)
1853	[CLB3TRSC14]	!	[CLB3TRSC13]	Technical: Delay (Time scale separation)
1854	[CLB3TRSC15]	!	[CLB3TRSC14]	Technical: Delay (Time scale separation)
1855	[CLB3TRSC16]	!	[CLB3TRSC15]	Technical: Delay (Time scale separation)
1856	[CLB3TRSC17]	!	[CLB3TRSC16]	Technical: Delay (Time scale separation)
1857	[CLB3TRSC18]	!	[CLB3TRSC17]	Technical: Delay (Time scale separation)
1858	[CLB3TRSC19]	!	[CLB3TRSC18]	Technical: Delay (Time scale separation)
1859	[CLB3TRSC20]	!	[CLB3TRSC19]	Technical: Delay (Time scale separation)
1860	PolII_TRSC_Clb3Gene	!	[CLB3TRSC20]	Linke et al. (2017)
1861	<Cdc5TRSC>	AND	<Fkh2Ndd1Mcm1>	Haase and Wittenberg (2014)
1862	<Cdc5TRSC>	AND	Mcm1_[DBD]--Cdc5Gene_[mcm1]	Haase and Wittenberg (2014)
1863	<Cdc5TRSC>	AND	Fkh2_[DBD]--Cdc5Gene_[fkh2]	Haase and Wittenberg (2014)
1864	[CDC5TRSC01]	!	<Cdc5TRSC>	Haase and Wittenberg (2014)
1865	[CDC5TRSC02]	!	[CDC5TRSC01]	Technical: Delay (Time scale separation)
1866	[CDC5TRSC03]	!	[CDC5TRSC02]	Technical: Delay (Time scale separation)
1867	[CDC5TRSC04]	!	[CDC5TRSC03]	Technical: Delay (Time scale separation)
1868	[CDC5TRSC05]	!	[CDC5TRSC04]	Technical: Delay (Time scale separation)
1869	[CDC5TRSC06]	!	[CDC5TRSC05]	Technical: Delay (Time scale separation)
1870	[CDC5TRSC07]	!	[CDC5TRSC06]	Technical: Delay (Time scale separation)
1871	[CDC5TRSC08]	!	[CDC5TRSC07]	Technical: Delay (Time scale separation)
1872	[CDC5TRSC09]	!	[CDC5TRSC08]	Technical: Delay (Time scale separation)
1873	[CDC5TRSC10]	!	[CDC5TRSC09]	Technical: Delay (Time scale separation)
1874	[CDC5TRSC11]	!	[CDC5TRSC10]	Technical: Delay (Time scale separation)
1875	[CDC5TRSC12]	!	[CDC5TRSC11]	Technical: Delay (Time scale separation)
1876	[CDC5TRSC13]	!	[CDC5TRSC12]	Technical: Delay (Time scale separation)
1877	[CDC5TRSC14]	!	[CDC5TRSC13]	Technical: Delay (Time scale separation)
1878	[CDC5TRSC15]	!	[CDC5TRSC14]	Technical: Delay (Time scale separation)
1879	[CDC5TRSC16]	!	[CDC5TRSC15]	Technical: Delay (Time scale separation)
1880	[CDC5TRSC17]	!	[CDC5TRSC16]	Technical: Delay (Time scale separation)
1881	[CDC5TRSC18]	!	[CDC5TRSC17]	Technical: Delay (Time scale separation)
1882	[CDC5TRSC19]	!	[CDC5TRSC18]	Technical: Delay (Time scale separation)
1883	[CDC5TRSC20]	!	[CDC5TRSC19]	Technical: Delay (Time scale separation)
1884	PolII_TRSC_Cdc5Gene	!	[CDC5TRSC20]	Haase and Wittenberg (2014)
1885	<Swi5TRSC>	AND	<Fkh2Ndd1Mcm1>	Haase and Wittenberg (2014)
1886	<Swi5TRSC>	AND	Mcm1_[DBD]--Swi5Gene_[mcm1]	Haase and Wittenberg (2014)
1887	<Swi5TRSC>	AND	Fkh2_[DBD]--Swi5Gene_[fkh2]	Haase and Wittenberg (2014)
1888	[SWI5TRSC01]	!	<Swi5TRSC>	Haase and Wittenberg (2014)
1889	[SWI5TRSC02]	!	[SWI5TRSC01]	Technical: Delay (Time scale separation)
1890	[SWI5TRSC03]	!	[SWI5TRSC02]	Technical: Delay (Time scale separation)
1891	[SWI5TRSC04]	!	[SWI5TRSC03]	Technical: Delay (Time scale separation)
1892	[SWI5TRSC05]	!	[SWI5TRSC04]	Technical: Delay (Time scale separation)
1893	[SWI5TRSC06]	!	[SWI5TRSC05]	Technical: Delay (Time scale separation)
1894	[SWI5TRSC07]	!	[SWI5TRSC06]	Technical: Delay (Time scale separation)
1895	[SWI5TRSC08]	!	[SWI5TRSC07]	Technical: Delay (Time scale separation)
1896	[SWI5TRSC09]	!	[SWI5TRSC08]	Technical: Delay (Time scale separation)
1897	[SWI5TRSC10]	!	[SWI5TRSC09]	Technical: Delay (Time scale separation)
1898	[SWI5TRSC11]	!	[SWI5TRSC10]	Technical: Delay (Time scale separation)
1899	[SWI5TRSC12]	!	[SWI5TRSC11]	Technical: Delay (Time scale separation)
1900	[SWI5TRSC13]	!	[SWI5TRSC12]	Technical: Delay (Time scale separation)
1901	[SWI5TRSC14]	!	[SWI5TRSC13]	Technical: Delay (Time scale separation)
1902	[SWI5TRSC15]	!	[SWI5TRSC14]	Technical: Delay (Time scale separation)
1903	[SWI5TRSC16]	!	[SWI5TRSC15]	Technical: Delay (Time scale separation)
1904	[SWI5TRSC17]	!	[SWI5TRSC16]	Technical: Delay (Time scale separation)
1905	[SWI5TRSC18]	!	[SWI5TRSC17]	Technical: Delay (Time scale separation)
1906	[SWI5TRSC19]	!	[SWI5TRSC18]	Technical: Delay (Time scale separation)
1907	[SWI5TRSC20]	!	[SWI5TRSC19]	Technical: Delay (Time scale separation)
1908	PolII_TRSC_Swi5Gene	!	[SWI5TRSC20]	Haase and Wittenberg (2014)
1909	<Cdc20TRSC>	AND	<Fkh2Ndd1Mcm1>	Haase and Wittenberg (2014)
1910	<Cdc20TRSC>	AND	Mcm1_[DBD]--Cdc20Gene_[mcm1]	Haase and Wittenberg (2014)
1911	<Cdc20TRSC>	AND	Fkh2_[DBD]--Cdc20Gene_[fkh2]	Haase and Wittenberg (2014)
1912	[CDC20TRSC01]	!	<Cdc20TRSC>	Haase and Wittenberg (2014)
1913	[CDC20TRSC02]	!	[CDC20TRSC01]	Technical: Delay (Time scale separation)
1914	[CDC20TRSC03]	!	[CDC20TRSC02]	Technical: Delay (Time scale separation)
1915	[CDC20TRSC04]	!	[CDC20TRSC03]	Technical: Delay (Time scale separation)
1916	[CDC20TRSC05]	!	[CDC20TRSC04]	Technical: Delay (Time scale separation)
1917	[CDC20TRSC06]	!	[CDC20TRSC05]	Technical: Delay (Time scale separation)
1918	[CDC20TRSC07]	!	[CDC20TRSC06]	Technical: Delay (Time scale separation)
1919	[CDC20TRSC08]	!	[CDC20TRSC07]	Technical: Delay (Time scale separation)
1920	[CDC20TRSC09]	!	[CDC20TRSC08]	Technical: Delay (Time scale separation)
1921	[CDC20TRSC10]	!	[CDC20TRSC09]	Technical: Delay (Time scale separation)
1922	[CDC20TRSC11]	!	[CDC20TRSC10]	Technical: Delay (Time scale separation)
1923	[CDC20TRSC12]	!	[CDC20TRSC11]	Technical: Delay (Time scale separation)
1924	[CDC20TRSC13]	!	[CDC20TRSC12]	Technical: Delay (Time scale separation)
1925	[CDC20TRSC14]	!	[CDC20TRSC13]	Technical: Delay (Time scale separation)
1926	[CDC20TRSC15]	!	[CDC20TRSC14]	Technical: Delay (Time scale separation)
1927	[CDC20TRSC16]	!	[CDC20TRSC15]	Technical: Delay (Time scale separation)
1928	[CDC20TRSC17]	!	[CDC20TRSC16]	Technical: Delay (Time scale separation)
1929	[CDC20TRSC18]	!	[CDC20TRSC17]	Technical: Delay (Time scale separation)
1930	[CDC20TRSC19]	!	[CDC20TRSC18]	Technical: Delay (Time scale separation)
1931	[CDC20TRSC20]	!	[CDC20TRSC19]	Technical: Delay (Time scale separation)
1932	PolII_TRSC_Cdc20Gene	!	[CDC20TRSC20]	Haase and Wittenberg (2014)
1933	<Ace2TRSC>	AND	<Fkh2Ndd1Mcm1>	Haase and Wittenberg (2014)
1934	<Ace2TRSC>	AND	Mcm1_[DBD]--Ace2Gene_[mcm1]	Haase and Wittenberg (2014)
1935	<Ace2TRSC>	AND	Fkh2_[DBD]--Ace2Gene_[fkh2]	Haase and Wittenberg (2014)
1936	[ACE2TRSC01]	!	<Ace2TRSC>	Haase and Wittenberg (2014)
1937	[ACE2TRSC02]	!	[ACE2TRSC01]	Technical: Delay (Time scale separation)
1938	[ACE2TRSC03]	!	[ACE2TRSC02]	Technical: Delay (Time scale separation)
1939	[ACE2TRSC04]	!	[ACE2TRSC03]	Technical: Delay (Time scale separation)
1940	[ACE2TRSC05]	!	[ACE2TRSC04]	Technical: Delay (Time scale separation)
1941	[ACE2TRSC06]	!	[ACE2TRSC05]	Technical: Delay (Time scale separation)
1942	[ACE2TRSC07]	!	[ACE2TRSC06]	Technical: Delay (Time scale separation)
1943	[ACE2TRSC08]	!	[ACE2TRSC07]	Technical: Delay (Time scale separation)
1944	[ACE2TRSC09]	!	[ACE2TRSC08]	Technical: Delay (Time scale separation)
1945	[ACE2TRSC10]	!	[ACE2TRSC09]	Technical: Delay (Time scale separation)
1946	[ACE2TRSC11]	!	[ACE2TRSC10]	Technical: Delay (Time scale separation)
1947	[ACE2TRSC12]	!	[ACE2TRSC11]	Technical: Delay (Time scale separation)
1948	[ACE2TRSC13]	!	[ACE2TRSC12]	Technical: Delay (Time scale separation)
1949	[ACE2TRSC14]	!	[ACE2TRSC13]	Technical: Delay (Time scale separation)
1950	[ACE2TRSC15]	!	[ACE2TRSC14]	Technical: Delay (Time scale separation)
1951	[ACE2TRSC16]	!	[ACE2TRSC15]	Technical: Delay (Time scale separation)
1952	[ACE2TRSC17]	!	[ACE2TRSC16]	Technical: Delay (Time scale separation)
1953	[ACE2TRSC18]	!	[ACE2TRSC17]	Technical: Delay (Time scale separation)
1954	[ACE2TRSC19]	!	[ACE2TRSC18]	Technical: Delay (Time scale separation)
1955	[ACE2TRSC20]	!	[ACE2TRSC19]	Technical: Delay (Time scale separation)
1956	PolII_TRSC_Ace2Gene	!	[ACE2TRSC20]	Haase and Wittenberg (2014)
1957	[SymmetryBreakingCyt]	!	Rho1_[(act)]-{GTP}	Yoshida et al. (2006)
1958	[SymmetryBreakingCyt]	!	Tus1_[(cdc5)]-{P}	Yoshida et al. (2006)
1959	[Cytokinesis]	!	[SymmetryBreakingCyt]	Technical solution		Polarity establishment is a quantitative phenomenon that cannot be encoded in rxncon. To work around this, we created symmetry breaking nodes (bud; cyt(okinesis)) that require the initial symmetry breaking cue as well as the feedback that - quantitatively - establish the polarity.
1960	[Cytokinesis]	!	[Exocytosis]	Higher level definition: Closure of the bud neck requires exocytosis
1961	[Cytokinesis]	!	Chs2_[(dbf2)]-{P}	Oh et al. (2012); Hypothesis
1962	[ACE2TRSC02]	!	<Ace2TRSC>	Technical: Delay (Time scale separation)
1963	[ACE2TRSC03]	!	<Ace2TRSC>	Technical: Delay (Time scale separation)
1964	[ACE2TRSC04]	!	<Ace2TRSC>	Technical: Delay (Time scale separation)
1965	[ACE2TRSC05]	!	<Ace2TRSC>	Technical: Delay (Time scale separation)
1966	[ACE2TRSC06]	!	<Ace2TRSC>	Technical: Delay (Time scale separation)
1967	[ACE2TRSC07]	!	<Ace2TRSC>	Technical: Delay (Time scale separation)
1968	[ACE2TRSC08]	!	<Ace2TRSC>	Technical: Delay (Time scale separation)
1969	[ACE2TRSC09]	!	<Ace2TRSC>	Technical: Delay (Time scale separation)
1970	[ACE2TRSC10]	!	<Ace2TRSC>	Technical: Delay (Time scale separation)
1971	[ACE2TRSC11]	!	<Ace2TRSC>	Technical: Delay (Time scale separation)
1972	[ACE2TRSC12]	!	<Ace2TRSC>	Technical: Delay (Time scale separation)
1973	[ACE2TRSC13]	!	<Ace2TRSC>	Technical: Delay (Time scale separation)
1974	[ACE2TRSC14]	!	<Ace2TRSC>	Technical: Delay (Time scale separation)
1975	[ACE2TRSC15]	!	<Ace2TRSC>	Technical: Delay (Time scale separation)
1976	[ACE2TRSC16]	!	<Ace2TRSC>	Technical: Delay (Time scale separation)
1977	[ACE2TRSC17]	!	<Ace2TRSC>	Technical: Delay (Time scale separation)
1978	[ACE2TRSC18]	!	<Ace2TRSC>	Technical: Delay (Time scale separation)
1979	[ACE2TRSC19]	!	<Ace2TRSC>	Technical: Delay (Time scale separation)
1980	[ACE2TRSC20]	!	<Ace2TRSC>	Technical: Delay (Time scale separation)
1981	[ACM1TRSC02]	!	<ACM1MBF>	Technical: Delay (Time scale separation)
1982	[ACM1TRSC03]	!	<ACM1MBF>	Technical: Delay (Time scale separation)
1983	[ACM1TRSC04]	!	<ACM1MBF>	Technical: Delay (Time scale separation)
1984	[ACM1TRSC05]	!	<ACM1MBF>	Technical: Delay (Time scale separation)
1985	[ACM1TRSC06]	!	<ACM1MBF>	Technical: Delay (Time scale separation)
1986	[ACM1TRSC07]	!	<ACM1MBF>	Technical: Delay (Time scale separation)
1987	[ACM1TRSC08]	!	<ACM1MBF>	Technical: Delay (Time scale separation)
1988	[ACM1TRSC09]	!	<ACM1MBF>	Technical: Delay (Time scale separation)
1989	[ACM1TRSC10]	!	<ACM1MBF>	Technical: Delay (Time scale separation)
1990	[ACM1TRSC11]	!	<ACM1MBF>	Technical: Delay (Time scale separation)
1991	[ACM1TRSC12]	!	<ACM1MBF>	Technical: Delay (Time scale separation)
1992	[ACM1TRSC13]	!	<ACM1MBF>	Technical: Delay (Time scale separation)
1993	[ACM1TRSC14]	!	<ACM1MBF>	Technical: Delay (Time scale separation)
1994	[ACM1TRSC15]	!	<ACM1MBF>	Technical: Delay (Time scale separation)
1995	[ACM1TRSC16]	!	<ACM1MBF>	Technical: Delay (Time scale separation)
1996	[ACM1TRSC17]	!	<ACM1MBF>	Technical: Delay (Time scale separation)
1997	[ACM1TRSC18]	!	<ACM1MBF>	Technical: Delay (Time scale separation)
1998	[ACM1TRSC19]	!	<ACM1MBF>	Technical: Delay (Time scale separation)
[truncated: 729 more rows]

## Sheet: ReactionTypeDefinition
!!SBtab TableType='rxnconReactionDefinitions' TableName='ReactionDefinitions'
!UID:Reaction	!UID:ReactionKey	!BidirectionalVerb	!MolTypeX	!ResolutionX	!MolTypeY	!ResolutionY	!SkeletonRule
phosphorylation	p+	no	Protein	component	Protein	residue	$x%# + $y%#$y%-{0} -> $x%# + $y%#$y%-{p}
dephosphorylation	p-	no	Protein	component	Protein	residue	$x%# + $y%#$y%-{p} -> $x%# + $y%#$y%-{0}
auto-phosphorylation	ap+	no	Protein	component	Protein	residue	$y%#$y%-{0} -> $y%#$y%-{p}
phosphotransfer	pt	no	Protein	residue	Protein	residue	$x%#$x%-{p} + $y%#$y%-{0} -> $x%#$x%-{0} + $y%#$y%-{p}
guanine-nucleotide-exchange	gef	no	Protein	component	Protein	residue	$x%# + $y%#$y%-{0} -> $x%# + $y%#$y%-{GTP}
GTPase-activation	gap	no	Protein	component	Protein	residue	$x%# + $y%#$y%-{GTP} -> $x%# + $y%#$y%-{0}
ubiquitination	ub+	no	Protein	component	Protein	residue	$x%# + $y%#$y%-{0} -> $x%# + $y%#$y%-{ub}
truncation	cut	no	Protein	component	Protein	residue	$x%# + $y%#$y%-{0} -> $x%# + $y%#$y%-{truncated}
protein-protein-interaction	ppi	yes	Protein	domain	Protein	domain	$x%#$x%--0 + $y%#$y%--0 -> $x%!$y%#$x%--$y%
intra-protein-interaction	ipi	yes	Protein	domain	Protein	domain	$x%#$x%--0!$y%--0 -> $x%#$x%--[$y.locus%]
interaction	i	yes	Any	domain	Any	domain	$x%#$x%--0 + $y%#$y%--0 -> $x%!$y%#$x%--$y%
protein-gene-interaction	bind	yes	Protein	domain	Gene	domain	$x%#$x%--0 + $y%#$y%--0 -> $x%!$y%#$x%--$y%
transcription	trsc	no	Protein	component	Gene	component	$x%# + $y%# -> $x%# + $y%# + $y.to_mrna_component_spec()%#0
translation	trsl	no	Protein	component	mRNA	component	$x%# + $y%# -> $x%# + $y%# + $y.to_protein_component_spec()%#0
synthesis	syn	no	Protein	component	Any	component	$x%# -> $x%# + $y%#0
degradation	deg	no	Protein	component	Any	component	$x%# + $y%# -> $x%#
SPBsatellite	SAT	no	Protein	component	Any	residue	$y%#$y%-{0} -> $y%#$y%-{SAT}
SPBDuplicationPlaque	DUP	no	Protein	component	Any	residue	$y%#$y%-{SAT} -> $y%#$y%-{DUP}
SPBDuplication	SPB	no	Protein	component	Any	residue	$y%#$y%-{DUP} -> $y%#$y%-{SPB}
SPBSeparation	BIP	no	Protein	component	Any	residue	$y%#$y%-{SPB} -> $y%#$y%-{bipolar}
SPBNuclearDivision	ND	no	Protein	component	Any	residue	$y%#$y%-{bipolar} -> $y%#$y%-{0}
DNAlicensing	LIC	no	Protein	component	Any	residue	$y%#$y%-{0} -> $y%#$y%-{LIC}
DNAreplicationinit	RepInit	no	Protein	component	Any	residue	$y%#$y%-{LIC} -> $y%#$y%-{replicating}
DNAreplication	RepFinish	no	Protein	component	Any	residue	$y%#$y%-{replicating} -> $y%#$y%-{replicated}
DNAseparation	SEP	no	Protein	component	Any	residue	$y%#$y%-{replicated} -> $y%#$y%-{0}
CYTbudemergence	EM	no	Protein	component	Any	residue	$y%#$y%-{0} -> $y%#$y%-{small}
CYTbudgrowth	Growth	no	Protein	component	Any	residue	$y%#$y%-{small} -> $y%#$y%-{large}
CYTokinesis	CYT	no	Protein	component	Any	residue	$y%#$y%-{large} -> $y%#$y%-{0}
nuclear-import	NIMP	no	Protein	component	Protein	component	$x%# + $y%#$y%_[(loc)]-{0} -> $x%# + $y%#$y%_[(loc)]-{nucleus}
nuclear-export	NEXP	no	Protein	component	Protein	component	$x%# + $y%#$y%_[(loc)]-{nucleus} -> $x%# + $y%#$y%_[(loc)]-{0}

## Sheet: ModificationTypeDefinition
!!SBtab TableType='rxnconModificationTypes' TableName='ModificationTypes'
!UID:ModificationType	!UID:ModificationLabel
neutral	0
phosphor	p
ubiquitin	ub
GTP	GTP
truncated	truncated
cytosol	cytosol
nucleus	nucleus
out	out
sep	sep
lic	lic
repinit	replicating
rep	replicated
seg	segregated
pol	pol
bud	bud
iso	iso
cyt	cyt
myr	myr
ac	ac
daughter	daughter
emerged	small
growth	large
satellite	sat
duplicated	dup
bipolar	bipolar
separated	separated
SPB	spb
oxy	deox
lig	lig
