# Supplementary material for: A comprehensive, mechanistically detailed, and executable model of the cell division cycle in Saccharomyces cerevisiae
Source: Nat Commun. 2019 Mar 21;10:1308. doi: 10.1038/s41467-019-08903-w (PMC6428898; doi:10.1038/s41467-019-08903-w)
Supplement: Supplementary file 4 — Supplementary Data 2 [file 41467_2019_8903_MOESM4_ESM.zip]

Archive with 284 entries (284 files):
- CytoscapeSession-2018_05_18-12_22/3.0.0.version
- CytoscapeSession-2018_05_18-12_22/networks/36-cdc_reg.xgmml.xgmml
- CytoscapeSession-2018_05_18-12_22/views/4653-20319-DNA4+Separation.xgmml
- CytoscapeSession-2018_05_18-12_22/views/2001-21403-TF4+MBF.xgmml
- CytoscapeSession-2018_05_18-12_22/views/6630-23961-X3+Unconnected.xgmml
- CytoscapeSession-2018_05_18-12_22/views/5265-18287-ND5+TensionCheck.xgmml
- CytoscapeSession-2018_05_18-12_22/views/2777-22421-TF6+Fkh2.xgmml
- CytoscapeSession-2018_05_18-12_22/views/3951-24430-CDK3+Cdc14.xgmml
- CytoscapeSession-2018_05_18-12_22/views/5937-18655-CD2+Growth.xgmml
- CytoscapeSession-2018_05_18-12_22/views/12057-18008-Deg3+APC.xgmml
- CytoscapeSession-2018_05_18-12_22/views/4742-24059-ND1+SPBSatellite.xgmml
- CytoscapeSession-2018_05_18-12_22/views/32930-32940-DNA2+Initiation%28compacted%29.xgmml
- CytoscapeSession-2018_05_18-12_22/views/1123-18964-TF3+SBF.xgmml
- CytoscapeSession-2018_05_18-12_22/views/871-23307-TF2+Ace2Swi5.xgmml
- CytoscapeSession-2018_05_18-12_22/views/3707-32690-Deg1+SCF.xgmml
- CytoscapeSession-2018_05_18-12_22/views/4846-20957-ND2+SPBDuplicationPlaque.xgmml
- CytoscapeSession-2018_05_18-12_22/views/4283-23822-DNA2+Initiation.xgmml
- CytoscapeSession-2018_05_18-12_22/views/12037-20550-CDK2+Cdc28.xgmml
- CytoscapeSession-2018_05_18-12_22/views/6834-19844-TF5+Hcm1.xgmml
- CytoscapeSession-2018_05_18-12_22/views/52-17197-TF1+%2DECB.xgmml
- CytoscapeSession-2018_05_18-12_22/views/7288-24655-CDC_Final.xgmml
- CytoscapeSession-2018_05_18-12_22/views/4131-32508-DNA1+Licensing.xgmml
- CytoscapeSession-2018_05_18-12_22/views/4409-24176-DNA3+Replication.xgmml
- CytoscapeSession-2018_05_18-12_22/views/3920-17138-CDK1+Pho85.xgmml
- CytoscapeSession-2018_05_18-12_22/views/5082-31981-ND4+SPBSeparationAndNuclearDivision.xgmml
- CytoscapeSession-2018_05_18-12_22/views/6539-22299-X2+CDKTargets.xgmml
- CytoscapeSession-2018_05_18-12_22/views/3889-23274-Deg2+Dma1.xgmml
- CytoscapeSession-2018_05_18-12_22/views/5621-32181-CD1+BudEmergence.xgmml
- CytoscapeSession-2018_05_18-12_22/views/6722-23711-X4+ModelChecks.xgmml
- CytoscapeSession-2018_05_18-12_22/views/6231-21055-CD4+Cytokinesis.xgmml
- CytoscapeSession-2018_05_18-12_22/views/3564-20414-TF7+unregulated.xgmml
- CytoscapeSession-2018_05_18-12_22/views/6470-23210-X1+Condensin.xgmml
- CytoscapeSession-2018_05_18-12_22/views/4933-23551-ND3+SPBDuplication.xgmml
- CytoscapeSession-2018_05_18-12_22/views/12047-21325-CD3+MorphologyCheckpoint.xgmml
- CytoscapeSession-2018_05_18-12_22/tables/5082-ND4+SPBSeparationAndNuclearDivision/LOCAL_ATTRS-org.cytoscape.model.CyNetwork-ND4+SPBSeparationAndNuclearDivision+default+network.cytable
- CytoscapeSession-2018_05_18-12_22/tables/7288-CDC_Final/LOCAL_ATTRS-org.cytoscape.model.CyNetwork-CDC_Final+default+network.cytable
- CytoscapeSession-2018_05_18-12_22/tables/52-TF1+%2DECB/LOCAL_ATTRS-org.cytoscape.model.CyNode-TF1+%2DECB+default+node.cytable
- CytoscapeSession-2018_05_18-12_22/tables/4846-ND2+SPBDuplicationPlaque/HIDDEN-org.cytoscape.model.CyEdge-4846+hidden+edge.cytable
- CytoscapeSession-2018_05_18-12_22/tables/6834-TF5+Hcm1/HIDDEN-org.cytoscape.model.CyNetwork-6834+hidden+network.cytable
- CytoscapeSession-2018_05_18-12_22/tables/1123-TF3+SBF/LOCAL_ATTRS-org.cytoscape.model.CyEdge-TF3+SBF+default+edge.cytable
- CytoscapeSession-2018_05_18-12_22/tables/6834-TF5+Hcm1/LOCAL_ATTRS-org.cytoscape.model.CyNode-TF5+Hcm1+default+node.cytable
- CytoscapeSession-2018_05_18-12_22/tables/36-cdc_reg.xgmml/HIDDEN-org.cytoscape.model.CyEdge-36+hidden+edge.cytable
- CytoscapeSession-2018_05_18-12_22/tables/12037-CDK2+Cdc28/LOCAL_ATTRS-org.cytoscape.model.CyEdge-CDK2+Cdc28+default+edge.cytable
- CytoscapeSession-2018_05_18-12_22/tables/4283-DNA2+Initiation/HIDDEN-org.cytoscape.model.CyEdge-4283+hidden+edge.cytable
- CytoscapeSession-2018_05_18-12_22/tables/2001-TF4+MBF/HIDDEN-org.cytoscape.model.CyNode-2001+hidden+node.cytable
- CytoscapeSession-2018_05_18-12_22/tables/5937-CD2+Growth/HIDDEN-org.cytoscape.model.CyEdge-5937+hidden+edge.cytable
- CytoscapeSession-2018_05_18-12_22/tables/5937-CD2+Growth/HIDDEN-org.cytoscape.model.CyNetwork-5937+hidden+network.cytable
- CytoscapeSession-2018_05_18-12_22/tables/5265-ND5+TensionCheck/HIDDEN-org.cytoscape.model.CyNode-5265+hidden+node.cytable
- CytoscapeSession-2018_05_18-12_22/tables/6630-X3+Unconnected/LOCAL_ATTRS-org.cytoscape.model.CyEdge-X3+Unconnected+default+edge.cytable
- CytoscapeSession-2018_05_18-12_22/tables/2001-TF4+MBF/LOCAL_ATTRS-org.cytoscape.model.CyNode-TF4+MBF+default+node.cytable
- CytoscapeSession-2018_05_18-12_22/tables/3889-Deg2+Dma1/LOCAL_ATTRS-org.cytoscape.model.CyNode-Deg2+Dma1+default+node.cytable
- CytoscapeSession-2018_05_18-12_22/tables/3951-CDK3+Cdc14/HIDDEN-org.cytoscape.model.CyNode-3951+hidden+node.cytable
- CytoscapeSession-2018_05_18-12_22/tables/6630-X3+Unconnected/LOCAL_ATTRS-org.cytoscape.model.CyNode-X3+Unconnected+default+node.cytable
- CytoscapeSession-2018_05_18-12_22/tables/4409-DNA3+Replication/HIDDEN-org.cytoscape.model.CyNetwork-4409+hidden+network.cytable
- CytoscapeSession-2018_05_18-12_22/tables/32930-DNA2+Initiation%28compacted%29/LOCAL_ATTRS-org.cytoscape.model.CyNetwork-DNA2+Initiation%28compacted%29+default++network.cytable
- CytoscapeSession-2018_05_18-12_22/tables/12057-Deg3+APC/HIDDEN-org.cytoscape.model.CyNode-12057+hidden+node.cytable
- CytoscapeSession-2018_05_18-12_22/tables/3920-CDK1+Pho85/LOCAL_ATTRS-org.cytoscape.model.CyEdge-CDK1+Pho85+default+edge.cytable
- CytoscapeSession-2018_05_18-12_22/tables/12037-CDK2+Cdc28/HIDDEN-org.cytoscape.model.CyNetwork-12037+hidden+network.cytable
- CytoscapeSession-2018_05_18-12_22/tables/12047-CD3+MorphologyCheckpoint/LOCAL_ATTRS-org.cytoscape.model.CyNetwork-CD3+MorphologyCheckpoint+default+network.cytable
- CytoscapeSession-2018_05_18-12_22/tables/5937-CD2+Growth/HIDDEN-org.cytoscape.model.CyNode-5937+hidden+node.cytable
- CytoscapeSession-2018_05_18-12_22/tables/6722-X4+ModelChecks/HIDDEN-org.cytoscape.model.CyEdge-6722+hidden+edge.cytable
- CytoscapeSession-2018_05_18-12_22/tables/871-TF2+Ace2Swi5/LOCAL_ATTRS-org.cytoscape.model.CyNetwork-TF2+Ace2Swi5+default+network.cytable
- CytoscapeSession-2018_05_18-12_22/tables/52-TF1+%2DECB/HIDDEN-org.cytoscape.model.CyNetwork-52+hidden+network.cytable
- CytoscapeSession-2018_05_18-12_22/tables/3707-Deg1+SCF/LOCAL_ATTRS-org.cytoscape.model.CyNode-Deg1+SCF+default+node.cytable
- CytoscapeSession-2018_05_18-12_22/tables/4933-ND3+SPBDuplication/LOCAL_ATTRS-org.cytoscape.model.CyNode-ND3+SPBDuplication+default+node.cytable
- CytoscapeSession-2018_05_18-12_22/tables/4742-ND1+SPBSatellite/HIDDEN-org.cytoscape.model.CyNode-4742+hidden+node.cytable
- CytoscapeSession-2018_05_18-12_22/tables/5621-CD1+BudEmergence/HIDDEN-org.cytoscape.model.CyNetwork-5621+hidden+network.cytable
- CytoscapeSession-2018_05_18-12_22/tables/6470-X1+Condensin/LOCAL_ATTRS-org.cytoscape.model.CyNetwork-X1+Condensin+default+network.cytable
- CytoscapeSession-2018_05_18-12_22/tables/4653-DNA4+Separation/LOCAL_ATTRS-org.cytoscape.model.CyNetwork-DNA4+Separation+default+network.cytable
- CytoscapeSession-2018_05_18-12_22/tables/871-TF2+Ace2Swi5/HIDDEN-org.cytoscape.model.CyNetwork-871+hidden+network.cytable
- CytoscapeSession-2018_05_18-12_22/tables/12047-CD3+MorphologyCheckpoint/HIDDEN-org.cytoscape.model.CyNetwork-12047+hidden+network.cytable
- CytoscapeSession-2018_05_18-12_22/tables/3707-Deg1+SCF/LOCAL_ATTRS-org.cytoscape.model.CyEdge-Deg1+SCF+default+edge.cytable
- CytoscapeSession-2018_05_18-12_22/tables/3951-CDK3+Cdc14/HIDDEN-org.cytoscape.model.CyNetwork-3951+hidden+network.cytable
- CytoscapeSession-2018_05_18-12_22/tables/6231-CD4+Cytokinesis/LOCAL_ATTRS-org.cytoscape.model.CyEdge-CD4+Cytokinesis+default+edge.cytable
- CytoscapeSession-2018_05_18-12_22/tables/3920-CDK1+Pho85/LOCAL_ATTRS-org.cytoscape.model.CyNetwork-CDK1+Pho85+default+network.cytable
- CytoscapeSession-2018_05_18-12_22/tables/12057-Deg3+APC/LOCAL_ATTRS-org.cytoscape.model.CyNode-Deg3+APC+default+node.cytable
- CytoscapeSession-2018_05_18-12_22/tables/12037-CDK2+Cdc28/HIDDEN-org.cytoscape.model.CyEdge-12037+hidden+edge.cytable
- CytoscapeSession-2018_05_18-12_22/tables/5621-CD1+BudEmergence/LOCAL_ATTRS-org.cytoscape.model.CyEdge-CD1+BudEmergence+default+edge.cytable
- CytoscapeSession-2018_05_18-12_22/tables/36-cdc_reg.xgmml/SHARED_ATTRS-org.cytoscape.model.CyNetwork-36+shared+network.cytable
- CytoscapeSession-2018_05_18-12_22/tables/5621-CD1+BudEmergence/HIDDEN-org.cytoscape.model.CyNode-5621+hidden+node.cytable
- CytoscapeSession-2018_05_18-12_22/tables/6630-X3+Unconnected/LOCAL_ATTRS-org.cytoscape.model.CyNetwork-X3+Unconnected+default+network.cytable
- CytoscapeSession-2018_05_18-12_22/tables/5265-ND5+TensionCheck/HIDDEN-org.cytoscape.model.CyNetwork-5265+hidden+network.cytable
- CytoscapeSession-2018_05_18-12_22/tables/6834-TF5+Hcm1/HIDDEN-org.cytoscape.model.CyEdge-6834+hidden+edge.cytable
- CytoscapeSession-2018_05_18-12_22/tables/4933-ND3+SPBDuplication/HIDDEN-org.cytoscape.model.CyEdge-4933+hidden+edge.cytable
- CytoscapeSession-2018_05_18-12_22/tables/6470-X1+Condensin/LOCAL_ATTRS-org.cytoscape.model.CyEdge-X1+Condensin+default+edge.cytable
- CytoscapeSession-2018_05_18-12_22/tables/5082-ND4+SPBSeparationAndNuclearDivision/LOCAL_ATTRS-org.cytoscape.model.CyNode-ND4+SPBSeparationAndNuclearDivision+default+node.cytable
- CytoscapeSession-2018_05_18-12_22/tables/5937-CD2+Growth/LOCAL_ATTRS-org.cytoscape.model.CyNode-CD2+Growth+default+node.cytable
- CytoscapeSession-2018_05_18-12_22/tables/4933-ND3+SPBDuplication/HIDDEN-org.cytoscape.model.CyNode-4933+hidden+node.cytable
- CytoscapeSession-2018_05_18-12_22/tables/12037-CDK2+Cdc28/LOCAL_ATTRS-org.cytoscape.model.CyNetwork-CDK2+Cdc28+default+network.cytable
- CytoscapeSession-2018_05_18-12_22/tables/2001-TF4+MBF/LOCAL_ATTRS-org.cytoscape.model.CyNetwork-TF4+MBF+default+network.cytable
- CytoscapeSession-2018_05_18-12_22/tables/5621-CD1+BudEmergence/LOCAL_ATTRS-org.cytoscape.model.CyNode-CD1+BudEmergence+default+node.cytable
- CytoscapeSession-2018_05_18-12_22/tables/4653-DNA4+Separation/HIDDEN-org.cytoscape.model.CyNode-4653+hidden+node.cytable
- CytoscapeSession-2018_05_18-12_22/tables/4933-ND3+SPBDuplication/LOCAL_ATTRS-org.cytoscape.model.CyNetwork-ND3+SPBDuplication+default+network.cytable
- CytoscapeSession-2018_05_18-12_22/tables/12047-CD3+MorphologyCheckpoint/LOCAL_ATTRS-org.cytoscape.model.CyNode-CD3+MorphologyCheckpoint+default+node.cytable
- CytoscapeSession-2018_05_18-12_22/tables/12037-CDK2+Cdc28/HIDDEN-org.cytoscape.model.CyNode-12037+hidden+node.cytable
- CytoscapeSession-2018_05_18-12_22/tables/32930-DNA2+Initiation%28compacted%29/HIDDEN-org.cytoscape.model.CyNetwork-32930+hidden+network.cytable
- CytoscapeSession-2018_05_18-12_22/tables/5265-ND5+TensionCheck/LOCAL_ATTRS-org.cytoscape.model.CyNode-ND5+TensionCheck+default+node.cytable
- CytoscapeSession-2018_05_18-12_22/tables/3564-TF7+unregulated/LOCAL_ATTRS-org.cytoscape.model.CyNetwork-TF7+unregulated+default+network.cytable
- CytoscapeSession-2018_05_18-12_22/tables/3889-Deg2+Dma1/HIDDEN-org.cytoscape.model.CyNetwork-3889+hidden+network.cytable
- CytoscapeSession-2018_05_18-12_22/tables/2777-TF6+Fkh2/HIDDEN-org.cytoscape.model.CyNetwork-2777+hidden+network.cytable
- CytoscapeSession-2018_05_18-12_22/tables/32930-DNA2+Initiation%28compacted%29/HIDDEN-org.cytoscape.model.CyEdge-32930+hidden+edge.cytable
- CytoscapeSession-2018_05_18-12_22/tables/6722-X4+ModelChecks/HIDDEN-org.cytoscape.model.CyNode-6722+hidden+node.cytable
- CytoscapeSession-2018_05_18-12_22/tables/871-TF2+Ace2Swi5/HIDDEN-org.cytoscape.model.CyEdge-871+hidden+edge.cytable
- CytoscapeSession-2018_05_18-12_22/tables/12047-CD3+MorphologyCheckpoint/HIDDEN-org.cytoscape.model.CyNode-12047+hidden+node.cytable
- CytoscapeSession-2018_05_18-12_22/tables/6470-X1+Condensin/HIDDEN-org.cytoscape.model.CyNetwork-6470+hidden+network.cytable
- CytoscapeSession-2018_05_18-12_22/tables/4283-DNA2+Initiation/HIDDEN-org.cytoscape.model.CyNode-4283+hidden+node.cytable
- CytoscapeSession-2018_05_18-12_22/tables/4653-DNA4+Separation/HIDDEN-org.cytoscape.model.CyNetwork-4653+hidden+network.cytable
- CytoscapeSession-2018_05_18-12_22/tables/12057-Deg3+APC/LOCAL_ATTRS-org.cytoscape.model.CyNetwork-Deg3+APC+default+network.cytable
- CytoscapeSession-2018_05_18-12_22/tables/12057-Deg3+APC/LOCAL_ATTRS-org.cytoscape.model.CyEdge-Deg3+APC+default+edge.cytable
- CytoscapeSession-2018_05_18-12_22/tables/3889-Deg2+Dma1/LOCAL_ATTRS-org.cytoscape.model.CyEdge-Deg2+Dma1+default+edge.cytable
- CytoscapeSession-2018_05_18-12_22/tables/6231-CD4+Cytokinesis/HIDDEN-org.cytoscape.model.CyEdge-6231+hidden+edge.cytable
- CytoscapeSession-2018_05_18-12_22/tables/6470-X1+Condensin/HIDDEN-org.cytoscape.model.CyEdge-6470+hidden+edge.cytable
- CytoscapeSession-2018_05_18-12_22/tables/36-cdc_reg.xgmml/HIDDEN-org.cytoscape.model.CyNetwork-36+hidden+network.cytable
- CytoscapeSession-2018_05_18-12_22/tables/2001-TF4+MBF/LOCAL_ATTRS-org.cytoscape.model.CyEdge-TF4+MBF+default+edge.cytable
- CytoscapeSession-2018_05_18-12_22/tables/4933-ND3+SPBDuplication/HIDDEN-org.cytoscape.model.CyNetwork-4933+hidden+network.cytable
- CytoscapeSession-2018_05_18-12_22/tables/36-cdc_reg.xgmml/SHARED_ATTRS-org.cytoscape.model.CyEdge-36+shared+edge.cytable
- CytoscapeSession-2018_05_18-12_22/tables/3564-TF7+unregulated/HIDDEN-org.cytoscape.model.CyNetwork-3564+hidden+network.cytable
- CytoscapeSession-2018_05_18-12_22/tables/7288-CDC_Final/HIDDEN-org.cytoscape.model.CyNode-7288+hidden+node.cytable
- CytoscapeSession-2018_05_18-12_22/tables/4742-ND1+SPBSatellite/LOCAL_ATTRS-org.cytoscape.model.CyNetwork-ND1+SPBSatellite+default+network.cytable
- CytoscapeSession-2018_05_18-12_22/tables/3564-TF7+unregulated/HIDDEN-org.cytoscape.model.CyNode-3564+hidden+node.cytable
- CytoscapeSession-2018_05_18-12_22/tables/12037-CDK2+Cdc28/LOCAL_ATTRS-org.cytoscape.model.CyNode-CDK2+Cdc28+default+node.cytable
- CytoscapeSession-2018_05_18-12_22/tables/4653-DNA4+Separation/HIDDEN-org.cytoscape.model.CyEdge-4653+hidden+edge.cytable
- CytoscapeSession-2018_05_18-12_22/tables/12047-CD3+MorphologyCheckpoint/HIDDEN-org.cytoscape.model.CyEdge-12047+hidden+edge.cytable
- CytoscapeSession-2018_05_18-12_22/tables/4283-DNA2+Initiation/LOCAL_ATTRS-org.cytoscape.model.CyEdge-DNA2+Initiation+default+edge.cytable
- CytoscapeSession-2018_05_18-12_22/tables/6834-TF5+Hcm1/LOCAL_ATTRS-org.cytoscape.model.CyEdge-TF5+Hcm1+default+edge.cytable
- CytoscapeSession-2018_05_18-12_22/tables/5621-CD1+BudEmergence/HIDDEN-org.cytoscape.model.CyEdge-5621+hidden+edge.cytable
- CytoscapeSession-2018_05_18-12_22/tables/4283-DNA2+Initiation/LOCAL_ATTRS-org.cytoscape.model.CyNetwork-DNA2+Initiation+default+network.cytable
- CytoscapeSession-2018_05_18-12_22/tables/5082-ND4+SPBSeparationAndNuclearDivision/HIDDEN-org.cytoscape.model.CyEdge-5082+hidden+edge.cytable
- CytoscapeSession-2018_05_18-12_22/tables/3707-Deg1+SCF/LOCAL_ATTRS-org.cytoscape.model.CyNetwork-Deg1+SCF+default+network.cytable
- CytoscapeSession-2018_05_18-12_22/tables/52-TF1+%2DECB/LOCAL_ATTRS-org.cytoscape.model.CyEdge-TF1+%2DECB+default+edge.cytable
- CytoscapeSession-2018_05_18-12_22/tables/36-cdc_reg.xgmml/HIDDEN-org.cytoscape.model.CyNode-36+hidden+node.cytable
- CytoscapeSession-2018_05_18-12_22/tables/6722-X4+ModelChecks/HIDDEN-org.cytoscape.model.CyNetwork-6722+hidden+network.cytable
- CytoscapeSession-2018_05_18-12_22/tables/1123-TF3+SBF/LOCAL_ATTRS-org.cytoscape.model.CyNetwork-TF3+SBF+default+network.cytable
- CytoscapeSession-2018_05_18-12_22/tables/6539-X2+CDKTargets/HIDDEN-org.cytoscape.model.CyNode-6539+hidden+node.cytable
- CytoscapeSession-2018_05_18-12_22/tables/12057-Deg3+APC/HIDDEN-org.cytoscape.model.CyNetwork-12057+hidden+network.cytable
- CytoscapeSession-2018_05_18-12_22/tables/4933-ND3+SPBDuplication/LOCAL_ATTRS-org.cytoscape.model.CyEdge-ND3+SPBDuplication+default+edge.cytable
- CytoscapeSession-2018_05_18-12_22/tables/6539-X2+CDKTargets/HIDDEN-org.cytoscape.model.CyEdge-6539+hidden+edge.cytable
- CytoscapeSession-2018_05_18-12_22/tables/5082-ND4+SPBSeparationAndNuclearDivision/LOCAL_ATTRS-org.cytoscape.model.CyEdge-ND4+SPBSeparationAndNuclearDivision+default+edge.cytable
- CytoscapeSession-2018_05_18-12_22/tables/3564-TF7+unregulated/LOCAL_ATTRS-org.cytoscape.model.CyEdge-TF7+unregulated+default+edge.cytable
- CytoscapeSession-2018_05_18-12_22/tables/4409-DNA3+Replication/LOCAL_ATTRS-org.cytoscape.model.CyEdge-DNA3+Replication+default+edge.cytable
- CytoscapeSession-2018_05_18-12_22/tables/6539-X2+CDKTargets/HIDDEN-org.cytoscape.model.CyNetwork-6539+hidden+network.cytable
- CytoscapeSession-2018_05_18-12_22/tables/7288-CDC_Final/LOCAL_ATTRS-org.cytoscape.model.CyEdge-CDC_Final+default+edge.cytable
- CytoscapeSession-2018_05_18-12_22/tables/2001-TF4+MBF/HIDDEN-org.cytoscape.model.CyNetwork-2001+hidden+network.cytable
- CytoscapeSession-2018_05_18-12_22/tables/6539-X2+CDKTargets/LOCAL_ATTRS-org.cytoscape.model.CyNetwork-X2+CDKTargets+default+network.cytable
- CytoscapeSession-2018_05_18-12_22/tables/2777-TF6+Fkh2/LOCAL_ATTRS-org.cytoscape.model.CyNode-TF6+Fkh2+default+node.cytable
- CytoscapeSession-2018_05_18-12_22/tables/4131-DNA1+Licensing/HIDDEN-org.cytoscape.model.CyEdge-4131+hidden+edge.cytable
- CytoscapeSession-2018_05_18-12_22/tables/3707-Deg1+SCF/HIDDEN-org.cytoscape.model.CyNode-3707+hidden+node.cytable
- CytoscapeSession-2018_05_18-12_22/tables/12057-Deg3+APC/HIDDEN-org.cytoscape.model.CyEdge-12057+hidden+edge.cytable
- CytoscapeSession-2018_05_18-12_22/tables/2001-TF4+MBF/HIDDEN-org.cytoscape.model.CyEdge-2001+hidden+edge.cytable
- CytoscapeSession-2018_05_18-12_22/tables/5265-ND5+TensionCheck/LOCAL_ATTRS-org.cytoscape.model.CyNetwork-ND5+TensionCheck+default+network.cytable
- CytoscapeSession-2018_05_18-12_22/tables/5265-ND5+TensionCheck/HIDDEN-org.cytoscape.model.CyEdge-5265+hidden+edge.cytable
- CytoscapeSession-2018_05_18-12_22/tables/5082-ND4+SPBSeparationAndNuclearDivision/HIDDEN-org.cytoscape.model.CyNetwork-5082+hidden+network.cytable
- CytoscapeSession-2018_05_18-12_22/tables/6539-X2+CDKTargets/LOCAL_ATTRS-org.cytoscape.model.CyNode-X2+CDKTargets+default+node.cytable
- CytoscapeSession-2018_05_18-12_22/tables/6630-X3+Unconnected/HIDDEN-org.cytoscape.model.CyNode-6630+hidden+node.cytable
- CytoscapeSession-2018_05_18-12_22/tables/3951-CDK3+Cdc14/LOCAL_ATTRS-org.cytoscape.model.CyNode-CDK3+Cdc14+default+node.cytable
- CytoscapeSession-2018_05_18-12_22/tables/6231-CD4+Cytokinesis/LOCAL_ATTRS-org.cytoscape.model.CyNetwork-CD4+Cytokinesis+default+network.cytable
- CytoscapeSession-2018_05_18-12_22/tables/3889-Deg2+Dma1/HIDDEN-org.cytoscape.model.CyNode-3889+hidden+node.cytable
- CytoscapeSession-2018_05_18-12_22/tables/5082-ND4+SPBSeparationAndNuclearDivision/HIDDEN-org.cytoscape.model.CyNode-5082+hidden+node.cytable
- CytoscapeSession-2018_05_18-12_22/tables/4846-ND2+SPBDuplicationPlaque/HIDDEN-org.cytoscape.model.CyNode-4846+hidden+node.cytable
- CytoscapeSession-2018_05_18-12_22/tables/6834-TF5+Hcm1/LOCAL_ATTRS-org.cytoscape.model.CyNetwork-TF5+Hcm1+default+network.cytable
- CytoscapeSession-2018_05_18-12_22/tables/4131-DNA1+Licensing/HIDDEN-org.cytoscape.model.CyNode-4131+hidden+node.cytable
- CytoscapeSession-2018_05_18-12_22/tables/4131-DNA1+Licensing/HIDDEN-org.cytoscape.model.CyNetwork-4131+hidden+network.cytable
- CytoscapeSession-2018_05_18-12_22/tables/3951-CDK3+Cdc14/LOCAL_ATTRS-org.cytoscape.model.CyNetwork-CDK3+Cdc14+default+network.cytable
- CytoscapeSession-2018_05_18-12_22/tables/6834-TF5+Hcm1/HIDDEN-org.cytoscape.model.CyNode-6834+hidden+node.cytable
- CytoscapeSession-2018_05_18-12_22/tables/4653-DNA4+Separation/LOCAL_ATTRS-org.cytoscape.model.CyEdge-DNA4+Separation+default+edge.cytable
- CytoscapeSession-2018_05_18-12_22/tables/3889-Deg2+Dma1/LOCAL_ATTRS-org.cytoscape.model.CyNetwork-Deg2+Dma1+default+network.cytable
- CytoscapeSession-2018_05_18-12_22/tables/4742-ND1+SPBSatellite/LOCAL_ATTRS-org.cytoscape.model.CyNode-ND1+SPBSatellite+default+node.cytable
- CytoscapeSession-2018_05_18-12_22/tables/3920-CDK1+Pho85/HIDDEN-org.cytoscape.model.CyNode-3920+hidden+node.cytable
- CytoscapeSession-2018_05_18-12_22/tables/12047-CD3+MorphologyCheckpoint/LOCAL_ATTRS-org.cytoscape.model.CyEdge-CD3+MorphologyCheckpoint+default+edge.cytable
- CytoscapeSession-2018_05_18-12_22/tables/6470-X1+Condensin/HIDDEN-org.cytoscape.model.CyNode-6470+hidden+node.cytable
- CytoscapeSession-2018_05_18-12_22/tables/2777-TF6+Fkh2/LOCAL_ATTRS-org.cytoscape.model.CyNetwork-TF6+Fkh2+default+network.cytable
- CytoscapeSession-2018_05_18-12_22/tables/36-cdc_reg.xgmml/LOCAL_ATTRS-org.cytoscape.model.CyNode-36+default+node.cytable
- CytoscapeSession-2018_05_18-12_22/tables/3951-CDK3+Cdc14/HIDDEN-org.cytoscape.model.CyEdge-3951+hidden+edge.cytable
- CytoscapeSession-2018_05_18-12_22/tables/52-TF1+%2DECB/HIDDEN-org.cytoscape.model.CyNode-52+hidden+node.cytable
- CytoscapeSession-2018_05_18-12_22/tables/6630-X3+Unconnected/HIDDEN-org.cytoscape.model.CyEdge-6630+hidden+edge.cytable
- CytoscapeSession-2018_05_18-12_22/tables/871-TF2+Ace2Swi5/HIDDEN-org.cytoscape.model.CyNode-871+hidden+node.cytable
- CytoscapeSession-2018_05_18-12_22/tables/4409-DNA3+Replication/HIDDEN-org.cytoscape.model.CyEdge-4409+hidden+edge.cytable
- CytoscapeSession-2018_05_18-12_22/tables/4846-ND2+SPBDuplicationPlaque/LOCAL_ATTRS-org.cytoscape.model.CyNetwork-ND2+SPBDuplicationPlaque+default+network.cytable
- CytoscapeSession-2018_05_18-12_22/tables/1123-TF3+SBF/LOCAL_ATTRS-org.cytoscape.model.CyNode-TF3+SBF+default+node.cytable
- CytoscapeSession-2018_05_18-12_22/tables/6231-CD4+Cytokinesis/HIDDEN-org.cytoscape.model.CyNode-6231+hidden+node.cytable
- CytoscapeSession-2018_05_18-12_22/tables/2777-TF6+Fkh2/HIDDEN-org.cytoscape.model.CyEdge-2777+hidden+edge.cytable
- CytoscapeSession-2018_05_18-12_22/tables/2777-TF6+Fkh2/HIDDEN-org.cytoscape.model.CyNode-2777+hidden+node.cytable
- CytoscapeSession-2018_05_18-12_22/tables/3889-Deg2+Dma1/HIDDEN-org.cytoscape.model.CyEdge-3889+hidden+edge.cytable
- CytoscapeSession-2018_05_18-12_22/tables/3951-CDK3+Cdc14/LOCAL_ATTRS-org.cytoscape.model.CyEdge-CDK3+Cdc14+default+edge.cytable
- CytoscapeSession-2018_05_18-12_22/tables/1123-TF3+SBF/HIDDEN-org.cytoscape.model.CyNode-1123+hidden+node.cytable
- CytoscapeSession-2018_05_18-12_22/tables/1123-TF3+SBF/HIDDEN-org.cytoscape.model.CyEdge-1123+hidden+edge.cytable
- CytoscapeSession-2018_05_18-12_22/tables/3707-Deg1+SCF/HIDDEN-org.cytoscape.model.CyNetwork-3707+hidden+network.cytable
- CytoscapeSession-2018_05_18-12_22/tables/3564-TF7+unregulated/HIDDEN-org.cytoscape.model.CyEdge-3564+hidden+edge.cytable
- CytoscapeSession-2018_05_18-12_22/tables/5937-CD2+Growth/LOCAL_ATTRS-org.cytoscape.model.CyEdge-CD2+Growth+default+edge.cytable
- CytoscapeSession-2018_05_18-12_22/tables/4131-DNA1+Licensing/LOCAL_ATTRS-org.cytoscape.model.CyNode-DNA1+Licensing+default+node.cytable
- CytoscapeSession-2018_05_18-12_22/tables/3920-CDK1+Pho85/HIDDEN-org.cytoscape.model.CyNetwork-3920+hidden+network.cytable
- CytoscapeSession-2018_05_18-12_22/tables/3564-TF7+unregulated/LOCAL_ATTRS-org.cytoscape.model.CyNode-TF7+unregulated+default+node.cytable
- CytoscapeSession-2018_05_18-12_22/tables/32930-DNA2+Initiation%28compacted%29/LOCAL_ATTRS-org.cytoscape.model.CyNode-DNA2+Initiation%28compacted%29+default++node.cytable
- CytoscapeSession-2018_05_18-12_22/tables/4742-ND1+SPBSatellite/LOCAL_ATTRS-org.cytoscape.model.CyEdge-ND1+SPBSatellite+default+edge.cytable
- CytoscapeSession-2018_05_18-12_22/tables/7288-CDC_Final/HIDDEN-org.cytoscape.model.CyNetwork-7288+hidden+network.cytable
- CytoscapeSession-2018_05_18-12_22/tables/4742-ND1+SPBSatellite/HIDDEN-org.cytoscape.model.CyNetwork-4742+hidden+network.cytable
- CytoscapeSession-2018_05_18-12_22/tables/6231-CD4+Cytokinesis/HIDDEN-org.cytoscape.model.CyNetwork-6231+hidden+network.cytable
- CytoscapeSession-2018_05_18-12_22/tables/32930-DNA2+Initiation%28compacted%29/LOCAL_ATTRS-org.cytoscape.model.CyEdge-DNA2+Initiation%28compacted%29+default++edge.cytable
- CytoscapeSession-2018_05_18-12_22/tables/3920-CDK1+Pho85/HIDDEN-org.cytoscape.model.CyEdge-3920+hidden+edge.cytable
- CytoscapeSession-2018_05_18-12_22/tables/36-cdc_reg.xgmml/LOCAL_ATTRS-org.cytoscape.model.CyEdge-36+default+edge.cytable
- CytoscapeSession-2018_05_18-12_22/tables/4846-ND2+SPBDuplicationPlaque/LOCAL_ATTRS-org.cytoscape.model.CyEdge-ND2+SPBDuplicationPlaque+default+edge.cytable
- CytoscapeSession-2018_05_18-12_22/tables/36-cdc_reg.xgmml/LOCAL_ATTRS-org.cytoscape.model.CyNetwork-36+default+network.cytable
- CytoscapeSession-2018_05_18-12_22/tables/871-TF2+Ace2Swi5/LOCAL_ATTRS-org.cytoscape.model.CyEdge-TF2+Ace2Swi5+default+edge.cytable
- CytoscapeSession-2018_05_18-12_22/tables/6722-X4+ModelChecks/LOCAL_ATTRS-org.cytoscape.model.CyNetwork-X4+ModelChecks+default+network.cytable
- CytoscapeSession-2018_05_18-12_22/tables/4846-ND2+SPBDuplicationPlaque/LOCAL_ATTRS-org.cytoscape.model.CyNode-ND2+SPBDuplicationPlaque+default+node.cytable
- CytoscapeSession-2018_05_18-12_22/tables/7288-CDC_Final/HIDDEN-org.cytoscape.model.CyEdge-7288+hidden+edge.cytable
- CytoscapeSession-2018_05_18-12_22/tables/5621-CD1+BudEmergence/LOCAL_ATTRS-org.cytoscape.model.CyNetwork-CD1+BudEmergence+default+network.cytable
- CytoscapeSession-2018_05_18-12_22/tables/4131-DNA1+Licensing/LOCAL_ATTRS-org.cytoscape.model.CyNetwork-DNA1+Licensing+default+network.cytable
- CytoscapeSession-2018_05_18-12_22/tables/3707-Deg1+SCF/HIDDEN-org.cytoscape.model.CyEdge-3707+hidden+edge.cytable
- CytoscapeSession-2018_05_18-12_22/tables/2777-TF6+Fkh2/LOCAL_ATTRS-org.cytoscape.model.CyEdge-TF6+Fkh2+default+edge.cytable
- CytoscapeSession-2018_05_18-12_22/tables/32930-DNA2+Initiation%28compacted%29/HIDDEN-org.cytoscape.model.CyNode-32930+hidden+node.cytable
- CytoscapeSession-2018_05_18-12_22/tables/6630-X3+Unconnected/HIDDEN-org.cytoscape.model.CyNetwork-6630+hidden+network.cytable
- CytoscapeSession-2018_05_18-12_22/tables/52-TF1+%2DECB/LOCAL_ATTRS-org.cytoscape.model.CyNetwork-TF1+%2DECB+default+network.cytable
- CytoscapeSession-2018_05_18-12_22/tables/52-TF1+%2DECB/HIDDEN-org.cytoscape.model.CyEdge-52+hidden+edge.cytable
- CytoscapeSession-2018_05_18-12_22/tables/6722-X4+ModelChecks/LOCAL_ATTRS-org.cytoscape.model.CyNode-X4+ModelChecks+default+node.cytable
- CytoscapeSession-2018_05_18-12_22/tables/6722-X4+ModelChecks/LOCAL_ATTRS-org.cytoscape.model.CyEdge-X4+ModelChecks+default+edge.cytable
- CytoscapeSession-2018_05_18-12_22/tables/6539-X2+CDKTargets/LOCAL_ATTRS-org.cytoscape.model.CyEdge-X2+CDKTargets+default+edge.cytable
- CytoscapeSession-2018_05_18-12_22/tables/5265-ND5+TensionCheck/LOCAL_ATTRS-org.cytoscape.model.CyEdge-ND5+TensionCheck+default+edge.cytable
- CytoscapeSession-2018_05_18-12_22/tables/6231-CD4+Cytokinesis/LOCAL_ATTRS-org.cytoscape.model.CyNode-CD4+Cytokinesis+default+node.cytable
- CytoscapeSession-2018_05_18-12_22/tables/5937-CD2+Growth/LOCAL_ATTRS-org.cytoscape.model.CyNetwork-CD2+Growth+default+network.cytable
- CytoscapeSession-2018_05_18-12_22/tables/4409-DNA3+Replication/LOCAL_ATTRS-org.cytoscape.model.CyNode-DNA3+Replication+default+node.cytable
- CytoscapeSession-2018_05_18-12_22/tables/4742-ND1+SPBSatellite/HIDDEN-org.cytoscape.model.CyEdge-4742+hidden+edge.cytable
- CytoscapeSession-2018_05_18-12_22/tables/4409-DNA3+Replication/HIDDEN-org.cytoscape.model.CyNode-4409+hidden+node.cytable
- CytoscapeSession-2018_05_18-12_22/tables/1123-TF3+SBF/HIDDEN-org.cytoscape.model.CyNetwork-1123+hidden+network.cytable
- CytoscapeSession-2018_05_18-12_22/tables/4846-ND2+SPBDuplicationPlaque/HIDDEN-org.cytoscape.model.CyNetwork-4846+hidden+network.cytable
- CytoscapeSession-2018_05_18-12_22/tables/4409-DNA3+Replication/LOCAL_ATTRS-org.cytoscape.model.CyNetwork-DNA3+Replication+default+network.cytable
- CytoscapeSession-2018_05_18-12_22/tables/7288-CDC_Final/LOCAL_ATTRS-org.cytoscape.model.CyNode-CDC_Final+default+node.cytable
- CytoscapeSession-2018_05_18-12_22/tables/871-TF2+Ace2Swi5/LOCAL_ATTRS-org.cytoscape.model.CyNode-TF2+Ace2Swi5+default+node.cytable
- CytoscapeSession-2018_05_18-12_22/tables/4283-DNA2+Initiation/LOCAL_ATTRS-org.cytoscape.model.CyNode-DNA2+Initiation+default+node.cytable
- CytoscapeSession-2018_05_18-12_22/tables/4283-DNA2+Initiation/HIDDEN-org.cytoscape.model.CyNetwork-4283+hidden+network.cytable
- CytoscapeSession-2018_05_18-12_22/tables/6470-X1+Condensin/LOCAL_ATTRS-org.cytoscape.model.CyNode-X1+Condensin+default+node.cytable
- CytoscapeSession-2018_05_18-12_22/tables/4131-DNA1+Licensing/LOCAL_ATTRS-org.cytoscape.model.CyEdge-DNA1+Licensing+default+edge.cytable
- CytoscapeSession-2018_05_18-12_22/tables/3920-CDK1+Pho85/LOCAL_ATTRS-org.cytoscape.model.CyNode-CDK1+Pho85+default+node.cytable
- CytoscapeSession-2018_05_18-12_22/tables/4653-DNA4+Separation/LOCAL_ATTRS-org.cytoscape.model.CyNode-DNA4+Separation+default+node.cytable
- CytoscapeSession-2018_05_18-12_22/tables/36-cdc_reg.xgmml/SHARED_ATTRS-org.cytoscape.model.CyNode-36+shared+node.cytable
- CytoscapeSession-2018_05_18-12_22/tables/cytables.xml
- CytoscapeSession-2018_05_18-12_22/session_vizmap.xml
- CytoscapeSession-2018_05_18-12_22/properties/session_bookmarks.xml
- CytoscapeSession-2018_05_18-12_22/properties/groupSettings.props
- CytoscapeSession-2018_05_18-12_22/properties/org.genemania.props
- CytoscapeSession-2018_05_18-12_22/properties/stringApp.props
- CytoscapeSession-2018_05_18-12_22/apps/org.cytoscape.ding.customgraphicsmgr/1.png
- CytoscapeSession-2018_05_18-12_22/apps/org.cytoscape.ding.customgraphicsmgr/10.png
- CytoscapeSession-2018_05_18-12_22/apps/org.cytoscape.ding.customgraphicsmgr/11.png
- CytoscapeSession-2018_05_18-12_22/apps/org.cytoscape.ding.customgraphicsmgr/12.png
- CytoscapeSession-2018_05_18-12_22/apps/org.cytoscape.ding.customgraphicsmgr/13.png
- CytoscapeSession-2018_05_18-12_22/apps/org.cytoscape.ding.customgraphicsmgr/14.png
- CytoscapeSession-2018_05_18-12_22/apps/org.cytoscape.ding.customgraphicsmgr/15.png
- CytoscapeSession-2018_05_18-12_22/apps/org.cytoscape.ding.customgraphicsmgr/16.png
- CytoscapeSession-2018_05_18-12_22/apps/org.cytoscape.ding.customgraphicsmgr/17.png
- CytoscapeSession-2018_05_18-12_22/apps/org.cytoscape.ding.customgraphicsmgr/18.png
- CytoscapeSession-2018_05_18-12_22/apps/org.cytoscape.ding.customgraphicsmgr/19.png
- CytoscapeSession-2018_05_18-12_22/apps/org.cytoscape.ding.customgraphicsmgr/2.png
- CytoscapeSession-2018_05_18-12_22/apps/org.cytoscape.ding.customgraphicsmgr/20.png
- CytoscapeSession-2018_05_18-12_22/apps/org.cytoscape.ding.customgraphicsmgr/21.png
- CytoscapeSession-2018_05_18-12_22/apps/org.cytoscape.ding.customgraphicsmgr/22.png
- CytoscapeSession-2018_05_18-12_22/apps/org.cytoscape.ding.customgraphicsmgr/23.png
- CytoscapeSession-2018_05_18-12_22/apps/org.cytoscape.ding.customgraphicsmgr/24.png
- CytoscapeSession-2018_05_18-12_22/apps/org.cytoscape.ding.customgraphicsmgr/25.png
- CytoscapeSession-2018_05_18-12_22/apps/org.cytoscape.ding.customgraphicsmgr/26.png
- CytoscapeSession-2018_05_18-12_22/apps/org.cytoscape.ding.customgraphicsmgr/27.png
- CytoscapeSession-2018_05_18-12_22/apps/org.cytoscape.ding.customgraphicsmgr/28.png
- CytoscapeSession-2018_05_18-12_22/apps/org.cytoscape.ding.customgraphicsmgr/29.png
- CytoscapeSession-2018_05_18-12_22/apps/org.cytoscape.ding.customgraphicsmgr/3.png
- CytoscapeSession-2018_05_18-12_22/apps/org.cytoscape.ding.customgraphicsmgr/30.png
- CytoscapeSession-2018_05_18-12_22/apps/org.cytoscape.ding.customgraphicsmgr/31.png
- CytoscapeSession-2018_05_18-12_22/apps/org.cytoscape.ding.customgraphicsmgr/32.png
- CytoscapeSession-2018_05_18-12_22/apps/org.cytoscape.ding.customgraphicsmgr/4.png
- CytoscapeSession-2018_05_18-12_22/apps/org.cytoscape.ding.customgraphicsmgr/42.png
- CytoscapeSession-2018_05_18-12_22/apps/org.cytoscape.ding.customgraphicsmgr/43.png
- CytoscapeSession-2018_05_18-12_22/apps/org.cytoscape.ding.customgraphicsmgr/5.png
- CytoscapeSession-2018_05_18-12_22/apps/org.cytoscape.ding.customgraphicsmgr/6.png
- CytoscapeSession-2018_05_18-12_22/apps/org.cytoscape.ding.customgraphicsmgr/7.png
- CytoscapeSession-2018_05_18-12_22/apps/org.cytoscape.ding.customgraphicsmgr/8.png
- CytoscapeSession-2018_05_18-12_22/apps/org.cytoscape.ding.customgraphicsmgr/9.png
- CytoscapeSession-2018_05_18-12_22/apps/org.cytoscape.ding.customgraphicsmgr/image_metadata.props
- CytoscapeSession-2018_05_18-12_22/apps/org.cytoscape.swing-application/session_state.xml
- CytoscapeSession-2018_05_18-12_22/apps/org.cytoscape.swing-application/network_list.xml
- CytoscapeSession-2018_05_18-12_22/apps/org.cytoscape.filter/filters.json
- CytoscapeSession-2018_05_18-12_22/apps/org.cytoscape.filter/filterChains.json
- CytoscapeSession-2018_05_18-12_22/apps/org.cytoscape.browser/UnassignedTables.props
- CytoscapeSession-2018_05_18-12_22/apps/org.cytoscape.browser/EdgeTable.props
- CytoscapeSession-2018_05_18-12_22/apps/org.cytoscape.browser/NodeTable.props
- CytoscapeSession-2018_05_18-12_22/apps/org.cytoscape.browser/NetworkTable.props
