# Supplementary material for: A comprehensive, mechanistically detailed, and executable model of the cell division cycle in Saccharomyces cerevisiae
Source: Nat Commun. 2019 Mar 21;10:1308. doi: 10.1038/s41467-019-08903-w (PMC6428898; doi:10.1038/s41467-019-08903-w)
Supplement: Supplementary file 4 — Supplementary Data 2 [file 41467_2019_8903_MOESM4_ESM.zip › CytoscapeSession-2018_05_18-12_22/networks/36-cdc_reg.xgmml.xgmml]

<?xml version="1.0" encoding="UTF-8" standalone="yes"?>
<graph id="36" label="cdc_reg.xgmml" cy:view="0" cy:registered="0" cy:documentVersion="3.0" xmlns:dc="http://purl.org/dc/elements/1.1/" xmlns:xlink="http://www.w3.org/1999/xlink" xmlns:rdf="http://www.w3.org/1999/02/22-rdf-syntax-ns#" xmlns:cy="http://www.cytoscape.org" xmlns="http://www.cs.rpi.edu/XGMML">
  <att>
    <graph id="52" label="TF1 -ECB" cy:registered="1">
      <node id="361" label="Mcm1_[DBD]_bind-_Mcm3Gene_[ECB]"/>
      <node id="360" label="Mcm1_[DBD]--Mcm3Gene_[ECB]"/>
      <node id="359" label="Mcm1_[DBD]_bind+_Mcm3Gene_[ECB]"/>
      <node id="358" label="Mcm1_[DBD]_bind-_Mcm2Gene_[ECB]"/>
      <node id="357" label="Mcm1_[DBD]--Mcm2Gene_[ECB]"/>
      <node id="356" label="Mcm1_[DBD]_bind+_Mcm2Gene_[ECB]"/>
      <node id="355" label="Swi4_[swi6]_ppi+_Swi6_[swi4]"/>
      <node id="354" label="Mcm1_[DBD]_bind-_Cdc6Gene_[ECB]"/>
      <node id="353" label="Cdc6Gene_[ECB]--Mcm1_[DBD]"/>
      <node id="352" label="Mcm1_[DBD]_bind+_Cdc6Gene_[ECB]"/>
      <node id="351" label="Mcm1_[DBD]_bind-_Swi4Gene_[ECB]"/>
      <node id="350" label="Mcm1_[DBD]--Swi4Gene_[ECB]"/>
      <node id="349" label="Mcm1_[DBD]_bind+_Swi4Gene_[ECB]"/>
      <node id="348" label="Mcm1_[DBD]_bind-_Cln3Gene_[ECB]"/>
      <node id="347" label="Cln3Gene_[ECB]--Mcm1_[DBD]"/>
      <node id="346" label="Mcm1_[DBD]_bind+_Cln3Gene_[ECB]"/>
      <node id="345" label="Bck2_[mcm1]_ppi-_Mcm1_[bck2]"/>
      <node id="344" label="Bck2_[mcm1]--Mcm1_[bck2]"/>
      <node id="343" label="Bck2_[mcm1]_ppi+_Mcm1_[bck2]"/>
      <node id="342" label="[CLN3TRSC19]"/>
      <node id="341" label="[CLN3TRSC18]"/>
      <node id="340" label="[CLN3TRSC17]"/>
      <node id="339" label="[CLN3TRSC16]"/>
      <node id="338" label="[CLN3TRSC15]"/>
      <node id="337" label="[CLN3TRSC14]"/>
      <node id="336" label="[CLN3TRSC13]"/>
      <node id="335" label="[CLN3TRSC12]"/>
      <node id="334" label="[CLN3TRSC11]"/>
      <node id="333" label="[CLN3TRSC10]"/>
      <node id="332" label="[CLN3TRSC09]"/>
      <node id="331" label="[CLN3TRSC08]"/>
      <node id="330" label="[CLN3TRSC07]"/>
      <node id="329" label="[CLN3TRSC06]"/>
      <node id="328" label="[CLN3TRSC05]"/>
      <node id="327" label="[CLN3TRSC04]"/>
      <node id="326" label="[CLN3TRSC03]"/>
      <node id="325" label="[Nutrients]"/>
      <node id="324" label="[CLN3TRSC02]"/>
      <node id="323" label="Ribo_trsl_Cln3mRNA"/>
      <node id="322" label="CLN3Mcm1"/>
      <node id="321" label="[CLN3TRSC01]"/>
      <node id="320" label="[SWI4TRSC19]"/>
      <node id="319" label="[SWI4TRSC18]"/>
      <node id="318" label="[SWI4TRSC17]"/>
      <node id="317" label="Ribo_trsl_Cdc6mRNA"/>
      <node id="316" label="[SWI4TRSC16]"/>
      <node id="315" label="Ribo_trsl_Mcm7mRNA"/>
      <node id="314" label="[SWI4TRSC15]"/>
      <node id="313" label="Ribo_trsl_Mcm6mRNA"/>
      <node id="312" label="[SWI4TRSC14]"/>
      <node id="311" label="Ribo_trsl_Mcm5mRNA"/>
      <node id="310" label="[SWI4TRSC13]"/>
      <node id="309" label="Ribo_trsl_Mcm4mRNA"/>
      <node id="308" label="[SWI4TRSC12]"/>
      <node id="307" label="Ribo_trsl_Mcm3mRNA"/>
      <node id="306" label="[SWI4TRSC11]"/>
      <node id="305" label="Ribo_trsl_Mcm2mRNA"/>
      <node id="304" label="[SWI4TRSC10]"/>
      <node id="303" label="[SWI4TRSC09]"/>
      <node id="302" label="[SWI4TRSC08]"/>
      <node id="301" label="[SWI4TRSC07]"/>
      <node id="300" label="[SWI4TRSC06]"/>
      <node id="299" label="[SWI4TRSC05]"/>
      <node id="298" label="[SWI4TRSC04]"/>
      <node id="297" label="[SWI4TRSC03]"/>
      <node id="296" label="[SWI4TRSC02]"/>
      <node id="295" label="SWI4Mcm1"/>
      <node id="294" label="[SWI4TRSC01]"/>
      <node id="293" label="[MCM7TRSC19]"/>
      <node id="292" label="Mcm1_[yhp1]_ppi-_Yhp1_[mcm1]"/>
      <node id="291" label="[MCM7TRSC18]"/>
      <node id="290" label="Mcm1_[yhp1]--Yhp1_[mcm1]"/>
      <node id="289" label="[MCM7TRSC17]"/>
      <node id="288" label="Mcm1_[yhp1]_ppi+_Yhp1_[mcm1]"/>
      <node id="287" label="[MCM7TRSC16]"/>
      <node id="286" label="Mcm1_[yox1]_ppi-_Yox1_[mcm1]"/>
      <node id="285" label="[MCM7TRSC15]"/>
      <node id="284" label="Mcm1_[yox1]--Yox1_[mcm1]"/>
      <node id="283" label="[MCM7TRSC14]"/>
      <node id="282" label="Mcm1_[yox1]_ppi+_Yox1_[mcm1]"/>
      <node id="281" label="[MCM7TRSC13]"/>
      <node id="280" label="[MCM7TRSC12]"/>
      <node id="279" label="[MCM7TRSC11]"/>
      <node id="278" label="[MCM7TRSC10]"/>
      <node id="277" label="[MCM7TRSC09]"/>
      <node id="276" label="[MCM7TRSC08]"/>
      <node id="275" label="[MCM7TRSC07]"/>
      <node id="274" label="[MCM7TRSC06]"/>
      <node id="273" label="[MCM7TRSC05]"/>
      <node id="272" label="[MCM7TRSC04]"/>
      <node id="271" label="[MCM7TRSC03]"/>
      <node id="270" label="[MCM7TRSC02]"/>
      <node id="269" label="MCM7Mcm1"/>
      <node id="268" label="[MCM7TRSC01]"/>
      <node id="267" label="[MCM6TRSC19]"/>
      <node id="266" label="[MCM6TRSC18]"/>
      <node id="265" label="[MCM6TRSC17]"/>
      <node id="264" label="[MCM6TRSC16]"/>
      <node id="263" label="[MCM6TRSC15]"/>
      <node id="262" label="[MCM6TRSC14]"/>
      <node id="261" label="[MCM6TRSC13]"/>
      <node id="260" label="[MCM6TRSC12]"/>
      <node id="259" label="[MCM6TRSC11]"/>
      <node id="258" label="[MCM6TRSC10]"/>
      <node id="257" label="[MCM6TRSC09]"/>
      <node id="256" label="[MCM6TRSC08]"/>
      <node id="255" label="[MCM6TRSC07]"/>
      <node id="254" label="[MCM6TRSC06]"/>
      <node id="253" label="[MCM6TRSC05]"/>
      <node id="252" label="[MCM6TRSC04]"/>
      <node id="251" label="[MCM6TRSC03]"/>
      <node id="250" label="[MCM6TRSC02]"/>
      <node id="249" label="MCM6Mcm1"/>
      <node id="248" label="[MCM6TRSC01]"/>
      <node id="247" label="[MCM5TRSC19]"/>
      <node id="246" label="[MCM5TRSC18]"/>
      <node id="245" label="[MCM5TRSC17]"/>
      <node id="244" label="[MCM5TRSC16]"/>
      <node id="243" label="[MCM5TRSC15]"/>
      <node id="242" label="Cdc28_p+_Swi4_[(cdc28)]"/>
      <node id="241" label="[MCM5TRSC14]"/>
      <node id="240" label="[MCM5TRSC13]"/>
      <node id="239" label="[MCM5TRSC12]"/>
      <node id="238" label="[MCM5TRSC11]"/>
      <node id="237" label="[MCM5TRSC10]"/>
      <node id="236" label="[MCM5TRSC09]"/>
      <node id="235" label="[MCM5TRSC08]"/>
      <node id="234" label="[MCM5TRSC07]"/>
      <node id="233" label="[MCM5TRSC06]"/>
      <node id="232" label="[MCM5TRSC05]"/>
      <node id="231" label="[MCM5TRSC04]"/>
      <node id="230" label="[MCM5TRSC03]"/>
      <node id="229" label="[MCM5TRSC02]"/>
      <node id="228" label="MCM5Mcm1"/>
      <node id="227" label="[MCM5TRSC01]"/>
      <node id="226" label="[MCM4TRSC19]"/>
      <node id="225" label="[MCM4TRSC18]"/>
      <node id="224" label="[MCM4TRSC17]"/>
      <node id="223" label="[MCM4TRSC16]"/>
      <node id="222" label="Proteasome_deg_Cln3"/>
      <node id="221" label="Cdc7_p+_Mcm6_[(cdc7)]"/>
      <node id="220" label="[MCM4TRSC15]"/>
      <node id="219" label="[MCM4TRSC14]"/>
      <node id="218" label="[MCM4TRSC13]"/>
      <node id="217" label="Cdc7_p+_Mcm4_[(cdc7)]"/>
      <node id="216" label="[MCM4TRSC12]"/>
      <node id="215" label="Cln3_[(scf)]-{ub}"/>
      <node id="214" label="[MCM4TRSC11]"/>
      <node id="213" label="[MCM4TRSC10]"/>
      <node id="212" label="[MCM4TRSC09]"/>
      <node id="211" label="[MCM4TRSC08]"/>
      <node id="210" label="Proteasome_deg_Cdc6"/>
      <node id="209" label="[MCM4TRSC07]"/>
      <node id="208" label="[MCM4TRSC06]"/>
      <node id="207" label="[MCM4TRSC05]"/>
      <node id="206" label="[MCM4TRSC04]"/>
      <node id="205" label="[MCM4TRSC03]"/>
      <node id="204" label="[MCM4TRSC02]"/>
      <node id="203" label="MCM4Mcm1"/>
      <node id="202" label="[MCM4TRSC01]"/>
      <node id="201" label="[MCM3TRSC19]"/>
      <node id="200" label="Cdc28_p+_Cdc6_[(cdc28)]"/>
      <node id="199" label="[MCM3TRSC18]"/>
      <node id="198" label="[MCM3TRSC17]"/>
      <node id="197" label="[MCM3TRSC16]"/>
      <node id="196" label="[MCM3TRSC15]"/>
      <node id="195" label="[MCM3TRSC14]"/>
      <node id="194" label="[MCM3TRSC13]"/>
      <node id="193" label="[MCM3TRSC12]"/>
      <node id="192" label="[MCM3TRSC11]"/>
      <node id="191" label="[MCM3TRSC10]"/>
      <node id="190" label="[MCM3TRSC09]"/>
      <node id="189" label="[MCM3TRSC08]"/>
      <node id="188" label="[MCM3TRSC07]"/>
      <node id="187" label="[MCM3TRSC06]"/>
      <node id="186" label="[MCM3TRSC05]"/>
      <node id="185" label="[MCM3TRSC04]"/>
      <node id="184" label="[MCM3TRSC03]"/>
      <node id="183" label="[MCM3TRSC02]"/>
      <node id="182" label="MCM3Mcm1"/>
      <node id="181" label="[MCM3TRSC01]"/>
      <node id="180" label="[MCM2TRSC19]"/>
      <node id="179" label="[MCM2TRSC18]"/>
      <node id="178" label="[MCM2TRSC17]"/>
      <node id="177" label="[MCM2TRSC16]"/>
      <node id="176" label="[MCM2TRSC15]"/>
      <node id="175" label="[MCM2TRSC14]"/>
      <node id="174" label="[MCM2TRSC13]"/>
      <node id="173" label="[MCM2TRSC12]"/>
      <node id="172" label="[MCM2TRSC11]"/>
      <node id="171" label="[MCM2TRSC10]"/>
      <node id="170" label="[MCM2TRSC09]"/>
      <node id="169" label="[MCM2TRSC08]"/>
      <node id="168" label="[MCM2TRSC07]"/>
      <node id="167" label="[MCM2TRSC06]"/>
      <node id="166" label="[MCM2TRSC05]"/>
      <node id="165" label="[MCM2TRSC04]"/>
      <node id="164" label="[MCM2TRSC03]"/>
      <node id="163" label="[MCM2TRSC02]"/>
      <node id="162" label="MCM2Mcm1"/>
      <node id="161" label="[MCM2TRSC01]"/>
      <node id="160" label="[CDC6TRSC19]"/>
      <node id="159" label="[CDC6TRSC18]"/>
      <node id="158" label="[CDC6TRSC17]"/>
      <node id="157" label="[CDC6TRSC16]"/>
      <node id="156" label="[CDC6TRSC15]"/>
      <node id="155" label="[CDC6TRSC14]"/>
      <node id="154" label="[CDC6TRSC13]"/>
      <node id="153" label="[CDC6TRSC12]"/>
      <node id="152" label="[CDC6TRSC11]"/>
      <node id="151" label="[CDC6TRSC10]"/>
      <node id="150" label="[CDC6TRSC09]"/>
      <node id="149" label="[CDC6TRSC08]"/>
      <node id="148" label="[CDC6TRSC07]"/>
      <node id="147" label="Cdc6_[(scf)]-{ub}"/>
      <node id="146" label="Mcm2_[mcm10]_ppi+_Mcm10_[mcm2]"/>
      <node id="145" label="[CDC6TRSC06]"/>
      <node id="144" label="[CDC6TRSC05]"/>
      <node id="143" label="[CDC6TRSC04]"/>
      <node id="142" label="Mcm3_[mcm5]_ppi+_Mcm5_[mcm3]"/>
      <node id="141" label="[CDC6TRSC03]"/>
      <node id="140" label="[CDC6TRSC02]"/>
      <node id="139" label="Mcm1notYox1"/>
      <node id="138" label="Cdc28_p+_Mcm3_[NLS(cdc28)]"/>
      <node id="137" label="Mcm7_[mcm3]_ppi+_Mcm3_[mcm7]"/>
      <node id="136" label="Mcm1notYhp1"/>
      <node id="135" label="Mcm1"/>
      <node id="134" label="CDC6Mcm1"/>
      <node id="133" label="Mcm5_[mcm6]_ppi+_Mcm6_[mcm5]"/>
      <node id="132" label="[CDC6TRSC01]"/>
      <node id="131" label="Mcm4_[mcm7]_ppi+_Mcm7_[mcm4]"/>
      <node id="130" label="Mcm6_[mcm4]_ppi+_Mcm4_[mcm6]"/>
      <node id="129" label="Mcm2_[mcm6]_ppi+_Mcm6_[mcm2]"/>
      <node id="128" label="Cln3mRNA_[Whi3]_i-_Whi3_[mrna]"/>
      <node id="127" label="Cln3mRNA_[Whi3]--Whi3_[mrna]"/>
      <node id="126" label="Cln3mRNA_[Whi3]_i+_Whi3_[mrna]"/>
      <node id="125" label="Cln3_[JD]_ppi+_Ydj1_[cln3]"/>
      <node id="124" label="Clb2_[swi4]_ppi+_Swi4_[cyclin]"/>
      <node id="123" label="Swi4"/>
      <node id="122" label="Cdc28_[cyclin]_ppi+_Cln3_[cdc28]"/>
      <node id="121" label="Mcm7mRNA"/>
      <node id="120" label="Mcm6mRNA"/>
      <node id="119" label="Mcm5mRNA"/>
      <node id="118" label="Mcm4mRNA"/>
      <node id="117" label="Mcm3mRNA"/>
      <node id="116" label="Mcm2mRNA"/>
      <node id="115" label="Cdc6mRNA"/>
      <node id="114" label="Swi4mRNA"/>
      <node id="113" label="Cln3mRNA"/>
      <node id="112" label="Mcm7"/>
      <node id="111" label="Mcm6"/>
      <node id="110" label="Mcm5"/>
      <node id="109" label="Mcm4"/>
      <node id="108" label="Mcm3"/>
      <node id="107" label="Mcm2"/>
      <node id="106" label="Yox1"/>
      <node id="105" label="Decay_deg_Swi4mRNA"/>
      <node id="104" label="Decay_deg_Cdc6mRNA"/>
      <node id="103" label="Decay_deg_Cln3mRNA"/>
      <node id="102" label="Yhp1"/>
      <node id="101" label="Decay_deg_Mcm7mRNA"/>
      <node id="100" label="Decay_deg_Mcm6mRNA"/>
      <node id="99" label="Decay_deg_Mcm5mRNA"/>
      <node id="98" label="Decay_deg_Mcm4mRNA"/>
      <node id="97" label="Decay_deg_Mcm3mRNA"/>
      <node id="96" label="Decay_deg_Mcm2mRNA"/>
      <node id="95" label="Ribo_trsl_Swi4mRNA"/>
      <node id="94" label="Cdc6"/>
      <node id="93" label="Cln3"/>
      <node id="92" label="Cdc6_[orc1]_ppi+_Orc1_[cdc6]"/>
      <node id="91" label="[MCM7TRSC20]"/>
      <node id="90" label="PolII_trsc_Mcm7Gene"/>
      <node id="89" label="[MCM6TRSC20]"/>
      <node id="88" label="PolII_trsc_Mcm6Gene"/>
      <node id="87" label="[MCM5TRSC20]"/>
      <node id="86" label="PolII_trsc_Mcm5Gene"/>
      <node id="85" label="[MCM4TRSC20]"/>
      <node id="84" label="PolII_trsc_Mcm4Gene"/>
      <node id="83" label="[MCM3TRSC20]"/>
      <node id="82" label="PolII_trsc_Mcm3Gene"/>
      <node id="81" label="[MCM2TRSC20]"/>
      <node id="80" label="PolII_trsc_Mcm2Gene"/>
      <node id="79" label="[CDC6TRSC20]"/>
      <node id="78" label="PolII_trsc_Cdc6Gene"/>
      <node id="77" label="[SWI4TRSC20]"/>
      <node id="76" label="PolII_trsc_Swi4Gene"/>
      <node id="75" label="[CLN3TRSC20]"/>
      <node id="74" label="PolII_trsc_Cln3Gene"/>
      <node id="73" label="Mcm1_[DBD]_bind-_Mcm7Gene_[ECB]"/>
      <node id="72" label="Mcm1_[DBD]--Mcm7Gene_[ECB]"/>
      <node id="71" label="Mcm1_[DBD]_bind+_Mcm7Gene_[ECB]"/>
      <node id="70" label="Mcm1_[DBD]_bind-_Mcm6Gene_[ECB]"/>
      <node id="69" label="Mcm1_[DBD]--Mcm6Gene_[ECB]"/>
      <node id="68" label="Mcm1_[DBD]_bind+_Mcm6Gene_[ECB]"/>
      <node id="67" label="Mcm1_[DBD]_bind-_Mcm5Gene_[ECB]"/>
      <node id="66" label="Mcm1_[DBD]--Mcm5Gene_[ECB]"/>
      <node id="65" label="Mcm1_[DBD]_bind+_Mcm5Gene_[ECB]"/>
      <node id="64" label="Mcm1_[DBD]_bind-_Mcm4Gene_[ECB]"/>
      <node id="63" label="Mcm1_[DBD]--Mcm4Gene_[ECB]"/>
      <node id="62" label="Mcm1_[DBD]_bind+_Mcm4Gene_[ECB]"/>
      <edge id="870" label="Mcm1_[DBD]_bind-_Mcm3Gene_[ECB] (directed) Mcm1_[DBD]--Mcm3Gene_[ECB]" source="361" target="360" cy:directed="1"/>
      <edge id="869" label="Mcm1_[DBD]--Mcm3Gene_[ECB] (directed) Mcm1_[DBD]_bind-_Mcm3Gene_[ECB]" source="360" target="361" cy:directed="1"/>
      <edge id="868" label="Mcm1_[DBD]--Mcm3Gene_[ECB] (directed) MCM3Mcm1" source="360" target="182" cy:directed="1"/>
      <edge id="867" label="Mcm1_[DBD]_bind+_Mcm3Gene_[ECB] (directed) Mcm1_[DBD]--Mcm3Gene_[ECB]" source="359" target="360" cy:directed="1"/>
      <edge id="866" label="Mcm1_[DBD]_bind-_Mcm2Gene_[ECB] (directed) Mcm1_[DBD]--Mcm2Gene_[ECB]" source="358" target="357" cy:directed="1"/>
      <edge id="865" label="Mcm1_[DBD]--Mcm2Gene_[ECB] (directed) Mcm1_[DBD]_bind-_Mcm2Gene_[ECB]" source="357" target="358" cy:directed="1"/>
      <edge id="864" label="Mcm1_[DBD]--Mcm2Gene_[ECB] (directed) MCM2Mcm1" source="357" target="162" cy:directed="1"/>
      <edge id="863" label="Mcm1_[DBD]_bind+_Mcm2Gene_[ECB] (directed) Mcm1_[DBD]--Mcm2Gene_[ECB]" source="356" target="357" cy:directed="1"/>
      <edge id="862" label="Mcm1_[DBD]_bind-_Cdc6Gene_[ECB] (directed) Cdc6Gene_[ECB]--Mcm1_[DBD]" source="354" target="353" cy:directed="1"/>
      <edge id="861" label="Cdc6Gene_[ECB]--Mcm1_[DBD] (directed) Mcm1_[DBD]_bind-_Cdc6Gene_[ECB]" source="353" target="354" cy:directed="1"/>
      <edge id="860" label="Cdc6Gene_[ECB]--Mcm1_[DBD] (directed) CDC6Mcm1" source="353" target="134" cy:directed="1"/>
      <edge id="859" label="Mcm1_[DBD]_bind+_Cdc6Gene_[ECB] (directed) Cdc6Gene_[ECB]--Mcm1_[DBD]" source="352" target="353" cy:directed="1"/>
      <edge id="858" label="Mcm1_[DBD]_bind-_Swi4Gene_[ECB] (directed) Mcm1_[DBD]--Swi4Gene_[ECB]" source="351" target="350" cy:directed="1"/>
      <edge id="857" label="Mcm1_[DBD]--Swi4Gene_[ECB] (directed) Mcm1_[DBD]_bind-_Swi4Gene_[ECB]" source="350" target="351" cy:directed="1"/>
      <edge id="856" label="Mcm1_[DBD]--Swi4Gene_[ECB] (directed) SWI4Mcm1" source="350" target="295" cy:directed="1"/>
      <edge id="855" label="Mcm1_[DBD]_bind+_Swi4Gene_[ECB] (directed) Mcm1_[DBD]--Swi4Gene_[ECB]" source="349" target="350" cy:directed="1"/>
      <edge id="854" label="Mcm1_[DBD]_bind-_Cln3Gene_[ECB] (directed) Cln3Gene_[ECB]--Mcm1_[DBD]" source="348" target="347" cy:directed="1"/>
      <edge id="853" label="Cln3Gene_[ECB]--Mcm1_[DBD] (directed) Mcm1_[DBD]_bind-_Cln3Gene_[ECB]" source="347" target="348" cy:directed="1"/>
      <edge id="852" label="Cln3Gene_[ECB]--Mcm1_[DBD] (directed) CLN3Mcm1" source="347" target="322" cy:directed="1"/>
      <edge id="851" label="Mcm1_[DBD]_bind+_Cln3Gene_[ECB] (directed) Cln3Gene_[ECB]--Mcm1_[DBD]" source="346" target="347" cy:directed="1"/>
      <edge id="850" label="Bck2_[mcm1]_ppi-_Mcm1_[bck2] (directed) Bck2_[mcm1]--Mcm1_[bck2]" source="345" target="344" cy:directed="1"/>
      <edge id="849" label="Bck2_[mcm1]--Mcm1_[bck2] (directed) Bck2_[mcm1]_ppi-_Mcm1_[bck2]" source="344" target="345" cy:directed="1"/>
      <edge id="848" label="Bck2_[mcm1]--Mcm1_[bck2] (directed) Mcm1_[DBD]_bind+_Cln3Gene_[ECB]" source="344" target="346" cy:directed="1"/>
      <edge id="847" label="Bck2_[mcm1]--Mcm1_[bck2] (directed) Mcm1_[DBD]_bind+_Swi4Gene_[ECB]" source="344" target="349" cy:directed="1"/>
      <edge id="846" label="Bck2_[mcm1]--Mcm1_[bck2] (directed) Mcm1_[DBD]_bind+_Cdc6Gene_[ECB]" source="344" target="352" cy:directed="1"/>
      <edge id="845" label="Bck2_[mcm1]--Mcm1_[bck2] (directed) Mcm1_[DBD]_bind+_Mcm2Gene_[ECB]" source="344" target="356" cy:directed="1"/>
      <edge id="844" label="Bck2_[mcm1]--Mcm1_[bck2] (directed) Mcm1_[DBD]_bind+_Mcm3Gene_[ECB]" source="344" target="359" cy:directed="1"/>
      <edge id="843" label="Bck2_[mcm1]--Mcm1_[bck2] (directed) Mcm1_[DBD]_bind+_Mcm4Gene_[ECB]" source="344" target="62" cy:directed="1"/>
      <edge id="842" label="Bck2_[mcm1]--Mcm1_[bck2] (directed) Mcm1_[DBD]_bind+_Mcm5Gene_[ECB]" source="344" target="65" cy:directed="1"/>
      <edge id="841" label="Bck2_[mcm1]--Mcm1_[bck2] (directed) Mcm1_[DBD]_bind+_Mcm6Gene_[ECB]" source="344" target="68" cy:directed="1"/>
      <edge id="840" label="Bck2_[mcm1]--Mcm1_[bck2] (directed) Mcm1_[DBD]_bind+_Mcm7Gene_[ECB]" source="344" target="71" cy:directed="1"/>
      <edge id="839" label="Bck2_[mcm1]_ppi+_Mcm1_[bck2] (directed) Bck2_[mcm1]--Mcm1_[bck2]" source="343" target="344" cy:directed="1"/>
      <edge id="838" label="[CLN3TRSC19] (directed) [CLN3TRSC20]" source="342" target="75" cy:directed="1"/>
      <edge id="837" label="[CLN3TRSC18] (directed) [CLN3TRSC19]" source="341" target="342" cy:directed="1"/>
      <edge id="836" label="[CLN3TRSC17] (directed) [CLN3TRSC18]" source="340" target="341" cy:directed="1"/>
      <edge id="835" label="[CLN3TRSC16] (directed) [CLN3TRSC17]" source="339" target="340" cy:directed="1"/>
      <edge id="834" label="[CLN3TRSC15] (directed) [CLN3TRSC16]" source="338" target="339" cy:directed="1"/>
      <edge id="833" label="[CLN3TRSC14] (directed) [CLN3TRSC15]" source="337" target="338" cy:directed="1"/>
      <edge id="832" label="[CLN3TRSC13] (directed) [CLN3TRSC14]" source="336" target="337" cy:directed="1"/>
      <edge id="831" label="[CLN3TRSC12] (directed) [CLN3TRSC13]" source="335" target="336" cy:directed="1"/>
      <edge id="830" label="[CLN3TRSC11] (directed) [CLN3TRSC12]" source="334" target="335" cy:directed="1"/>
      <edge id="829" label="[CLN3TRSC10] (directed) [CLN3TRSC11]" source="333" target="334" cy:directed="1"/>
      <edge id="828" label="[CLN3TRSC09] (directed) [CLN3TRSC10]" source="332" target="333" cy:directed="1"/>
      <edge id="827" label="[CLN3TRSC08] (directed) [CLN3TRSC09]" source="331" target="332" cy:directed="1"/>
      <edge id="826" label="[CLN3TRSC07] (directed) [CLN3TRSC08]" source="330" target="331" cy:directed="1"/>
      <edge id="825" label="[CLN3TRSC06] (directed) [CLN3TRSC07]" source="329" target="330" cy:directed="1"/>
      <edge id="824" label="[CLN3TRSC05] (directed) [CLN3TRSC06]" source="328" target="329" cy:directed="1"/>
      <edge id="823" label="[CLN3TRSC04] (directed) [CLN3TRSC05]" source="327" target="328" cy:directed="1"/>
      <edge id="822" label="[CLN3TRSC03] (directed) [CLN3TRSC04]" source="326" target="327" cy:directed="1"/>
      <edge id="821" label="[Nutrients] (directed) Ribo_trsl_Cln3mRNA" source="325" target="323" cy:directed="1"/>
      <edge id="820" label="[CLN3TRSC02] (directed) [CLN3TRSC03]" source="324" target="326" cy:directed="1"/>
      <edge id="819" label="Ribo_trsl_Cln3mRNA (directed) Cln3" source="323" target="93" cy:directed="1"/>
      <edge id="818" label="CLN3Mcm1 (directed) [CLN3TRSC01]" source="322" target="321" cy:directed="1"/>
      <edge id="817" label="CLN3Mcm1 (directed) [CLN3TRSC02]" source="322" target="324" cy:directed="1"/>
      <edge id="816" label="CLN3Mcm1 (directed) [CLN3TRSC03]" source="322" target="326" cy:directed="1"/>
      <edge id="815" label="CLN3Mcm1 (directed) [CLN3TRSC04]" source="322" target="327" cy:directed="1"/>
      <edge id="814" label="CLN3Mcm1 (directed) [CLN3TRSC05]" source="322" target="328" cy:directed="1"/>
      <edge id="813" label="CLN3Mcm1 (directed) [CLN3TRSC06]" source="322" target="329" cy:directed="1"/>
      <edge id="812" label="CLN3Mcm1 (directed) [CLN3TRSC07]" source="322" target="330" cy:directed="1"/>
      <edge id="811" label="CLN3Mcm1 (directed) [CLN3TRSC08]" source="322" target="331" cy:directed="1"/>
      <edge id="810" label="CLN3Mcm1 (directed) [CLN3TRSC09]" source="322" target="332" cy:directed="1"/>
      <edge id="809" label="CLN3Mcm1 (directed) [CLN3TRSC10]" source="322" target="333" cy:directed="1"/>
      <edge id="808" label="CLN3Mcm1 (directed) [CLN3TRSC11]" source="322" target="334" cy:directed="1"/>
      <edge id="807" label="CLN3Mcm1 (directed) [CLN3TRSC12]" source="322" target="335" cy:directed="1"/>
      <edge id="806" label="CLN3Mcm1 (directed) [CLN3TRSC13]" source="322" target="336" cy:directed="1"/>
      <edge id="805" label="CLN3Mcm1 (directed) [CLN3TRSC14]" source="322" target="337" cy:directed="1"/>
      <edge id="804" label="CLN3Mcm1 (directed) [CLN3TRSC15]" source="322" target="338" cy:directed="1"/>
      <edge id="803" label="CLN3Mcm1 (directed) [CLN3TRSC16]" source="322" target="339" cy:directed="1"/>
      <edge id="802" label="CLN3Mcm1 (directed) [CLN3TRSC17]" source="322" target="340" cy:directed="1"/>
      <edge id="801" label="CLN3Mcm1 (directed) [CLN3TRSC18]" source="322" target="341" cy:directed="1"/>
      <edge id="800" label="CLN3Mcm1 (directed) [CLN3TRSC19]" source="322" target="342" cy:directed="1"/>
      <edge id="799" label="CLN3Mcm1 (directed) [CLN3TRSC20]" source="322" target="75" cy:directed="1"/>
      <edge id="798" label="[CLN3TRSC01] (directed) [CLN3TRSC02]" source="321" target="324" cy:directed="1"/>
      <edge id="797" label="[SWI4TRSC19] (directed) [SWI4TRSC20]" source="320" target="77" cy:directed="1"/>
      <edge id="796" label="[SWI4TRSC18] (directed) [SWI4TRSC19]" source="319" target="320" cy:directed="1"/>
      <edge id="795" label="[SWI4TRSC17] (directed) [SWI4TRSC18]" source="318" target="319" cy:directed="1"/>
      <edge id="794" label="Ribo_trsl_Cdc6mRNA (directed) Cdc6" source="317" target="94" cy:directed="1"/>
      <edge id="793" label="[SWI4TRSC16] (directed) [SWI4TRSC17]" source="316" target="318" cy:directed="1"/>
      <edge id="792" label="Ribo_trsl_Mcm7mRNA (directed) Mcm7" source="315" target="112" cy:directed="1"/>
      <edge id="791" label="[SWI4TRSC15] (directed) [SWI4TRSC16]" source="314" target="316" cy:directed="1"/>
      <edge id="790" label="Ribo_trsl_Mcm6mRNA (directed) Mcm6" source="313" target="111" cy:directed="1"/>
      <edge id="789" label="[SWI4TRSC14] (directed) [SWI4TRSC15]" source="312" target="314" cy:directed="1"/>
      <edge id="788" label="Ribo_trsl_Mcm5mRNA (directed) Mcm5" source="311" target="110" cy:directed="1"/>
      <edge id="787" label="[SWI4TRSC13] (directed) [SWI4TRSC14]" source="310" target="312" cy:directed="1"/>
      <edge id="786" label="Ribo_trsl_Mcm4mRNA (directed) Mcm4" source="309" target="109" cy:directed="1"/>
      <edge id="785" label="[SWI4TRSC12] (directed) [SWI4TRSC13]" source="308" target="310" cy:directed="1"/>
      <edge id="784" label="Ribo_trsl_Mcm3mRNA (directed) Mcm3" source="307" target="108" cy:directed="1"/>
      <edge id="783" label="[SWI4TRSC11] (directed) [SWI4TRSC12]" source="306" target="308" cy:directed="1"/>
      <edge id="782" label="Ribo_trsl_Mcm2mRNA (directed) Mcm2" source="305" target="107" cy:directed="1"/>
      <edge id="781" label="[SWI4TRSC10] (directed) [SWI4TRSC11]" source="304" target="306" cy:directed="1"/>
      <edge id="780" label="[SWI4TRSC09] (directed) [SWI4TRSC10]" source="303" target="304" cy:directed="1"/>
      <edge id="779" label="[SWI4TRSC08] (directed) [SWI4TRSC09]" source="302" target="303" cy:directed="1"/>
      <edge id="778" label="[SWI4TRSC07] (directed) [SWI4TRSC08]" source="301" target="302" cy:directed="1"/>
      <edge id="777" label="[SWI4TRSC06] (directed) [SWI4TRSC07]" source="300" target="301" cy:directed="1"/>
      <edge id="776" label="[SWI4TRSC05] (directed) [SWI4TRSC06]" source="299" target="300" cy:directed="1"/>
      <edge id="775" label="[SWI4TRSC04] (directed) [SWI4TRSC05]" source="298" target="299" cy:directed="1"/>
      <edge id="774" label="[SWI4TRSC03] (directed) [SWI4TRSC04]" source="297" target="298" cy:directed="1"/>
      <edge id="773" label="[SWI4TRSC02] (directed) [SWI4TRSC03]" source="296" target="297" cy:directed="1"/>
      <edge id="772" label="SWI4Mcm1 (directed) [SWI4TRSC01]" source="295" target="294" cy:directed="1"/>
      <edge id="771" label="SWI4Mcm1 (directed) [SWI4TRSC02]" source="295" target="296" cy:directed="1"/>
      <edge id="770" label="SWI4Mcm1 (directed) [SWI4TRSC03]" source="295" target="297" cy:directed="1"/>
      <edge id="769" label="SWI4Mcm1 (directed) [SWI4TRSC04]" source="295" target="298" cy:directed="1"/>
      <edge id="768" label="SWI4Mcm1 (directed) [SWI4TRSC05]" source="295" target="299" cy:directed="1"/>
      <edge id="767" label="SWI4Mcm1 (directed) [SWI4TRSC06]" source="295" target="300" cy:directed="1"/>
      <edge id="766" label="SWI4Mcm1 (directed) [SWI4TRSC07]" source="295" target="301" cy:directed="1"/>
      <edge id="765" label="SWI4Mcm1 (directed) [SWI4TRSC08]" source="295" target="302" cy:directed="1"/>
      <edge id="764" label="SWI4Mcm1 (directed) [SWI4TRSC09]" source="295" target="303" cy:directed="1"/>
      <edge id="763" label="SWI4Mcm1 (directed) [SWI4TRSC10]" source="295" target="304" cy:directed="1"/>
      <edge id="762" label="SWI4Mcm1 (directed) [SWI4TRSC11]" source="295" target="306" cy:directed="1"/>
      <edge id="761" label="SWI4Mcm1 (directed) [SWI4TRSC12]" source="295" target="308" cy:directed="1"/>
      <edge id="760" label="SWI4Mcm1 (directed) [SWI4TRSC13]" source="295" target="310" cy:directed="1"/>
      <edge id="759" label="SWI4Mcm1 (directed) [SWI4TRSC14]" source="295" target="312" cy:directed="1"/>
      <edge id="758" label="SWI4Mcm1 (directed) [SWI4TRSC15]" source="295" target="314" cy:directed="1"/>
      <edge id="757" label="SWI4Mcm1 (directed) [SWI4TRSC16]" source="295" target="316" cy:directed="1"/>
      <edge id="756" label="SWI4Mcm1 (directed) [SWI4TRSC17]" source="295" target="318" cy:directed="1"/>
      <edge id="755" label="SWI4Mcm1 (directed) [SWI4TRSC18]" source="295" target="319" cy:directed="1"/>
      <edge id="754" label="SWI4Mcm1 (directed) [SWI4TRSC19]" source="295" target="320" cy:directed="1"/>
      <edge id="753" label="SWI4Mcm1 (directed) [SWI4TRSC20]" source="295" target="77" cy:directed="1"/>
      <edge id="752" label="[SWI4TRSC01] (directed) [SWI4TRSC02]" source="294" target="296" cy:directed="1"/>
      <edge id="751" label="[MCM7TRSC19] (directed) [MCM7TRSC20]" source="293" target="91" cy:directed="1"/>
      <edge id="750" label="Mcm1_[yhp1]_ppi-_Yhp1_[mcm1] (directed) Mcm1_[yhp1]--Yhp1_[mcm1]" source="292" target="290" cy:directed="1"/>
      <edge id="749" label="[MCM7TRSC18] (directed) [MCM7TRSC19]" source="291" target="293" cy:directed="1"/>
      <edge id="748" label="Mcm1_[yhp1]--Yhp1_[mcm1] (directed) Mcm1_[yhp1]_ppi-_Yhp1_[mcm1]" source="290" target="292" cy:directed="1"/>
      <edge id="747" label="Mcm1_[yhp1]--Yhp1_[mcm1] (directed) Mcm1notYhp1" source="290" target="136" cy:directed="1"/>
      <edge id="746" label="[MCM7TRSC17] (directed) [MCM7TRSC18]" source="289" target="291" cy:directed="1"/>
      <edge id="745" label="Mcm1_[yhp1]_ppi+_Yhp1_[mcm1] (directed) Mcm1_[yhp1]--Yhp1_[mcm1]" source="288" target="290" cy:directed="1"/>
      <edge id="744" label="[MCM7TRSC16] (directed) [MCM7TRSC17]" source="287" target="289" cy:directed="1"/>
      <edge id="743" label="Mcm1_[yox1]_ppi-_Yox1_[mcm1] (directed) Mcm1_[yox1]--Yox1_[mcm1]" source="286" target="284" cy:directed="1"/>
      <edge id="742" label="[MCM7TRSC15] (directed) [MCM7TRSC16]" source="285" target="287" cy:directed="1"/>
      <edge id="741" label="Mcm1_[yox1]--Yox1_[mcm1] (directed) Mcm1notYox1" source="284" target="139" cy:directed="1"/>
      <edge id="740" label="Mcm1_[yox1]--Yox1_[mcm1] (directed) Mcm1_[yox1]_ppi-_Yox1_[mcm1]" source="284" target="286" cy:directed="1"/>
      <edge id="739" label="[MCM7TRSC14] (directed) [MCM7TRSC15]" source="283" target="285" cy:directed="1"/>
      <edge id="738" label="Mcm1_[yox1]_ppi+_Yox1_[mcm1] (directed) Mcm1_[yox1]--Yox1_[mcm1]" source="282" target="284" cy:directed="1"/>
      <edge id="737" label="[MCM7TRSC13] (directed) [MCM7TRSC14]" source="281" target="283" cy:directed="1"/>
      <edge id="736" label="[MCM7TRSC12] (directed) [MCM7TRSC13]" source="280" target="281" cy:directed="1"/>
      <edge id="735" label="[MCM7TRSC11] (directed) [MCM7TRSC12]" source="279" target="280" cy:directed="1"/>
      <edge id="734" label="[MCM7TRSC10] (directed) [MCM7TRSC11]" source="278" target="279" cy:directed="1"/>
      <edge id="733" label="[MCM7TRSC09] (directed) [MCM7TRSC10]" source="277" target="278" cy:directed="1"/>
      <edge id="732" label="[MCM7TRSC08] (directed) [MCM7TRSC09]" source="276" target="277" cy:directed="1"/>
      <edge id="731" label="[MCM7TRSC07] (directed) [MCM7TRSC08]" source="275" target="276" cy:directed="1"/>
      <edge id="730" label="[MCM7TRSC06] (directed) [MCM7TRSC07]" source="274" target="275" cy:directed="1"/>
      <edge id="729" label="[MCM7TRSC05] (directed) [MCM7TRSC06]" source="273" target="274" cy:directed="1"/>
      <edge id="728" label="[MCM7TRSC04] (directed) [MCM7TRSC05]" source="272" target="273" cy:directed="1"/>
      <edge id="727" label="[MCM7TRSC03] (directed) [MCM7TRSC04]" source="271" target="272" cy:directed="1"/>
      <edge id="726" label="[MCM7TRSC02] (directed) [MCM7TRSC03]" source="270" target="271" cy:directed="1"/>
      <edge id="725" label="MCM7Mcm1 (directed) [MCM7TRSC01]" source="269" target="268" cy:directed="1"/>
      <edge id="724" label="MCM7Mcm1 (directed) [MCM7TRSC02]" source="269" target="270" cy:directed="1"/>
      <edge id="723" label="MCM7Mcm1 (directed) [MCM7TRSC03]" source="269" target="271" cy:directed="1"/>
      <edge id="722" label="MCM7Mcm1 (directed) [MCM7TRSC04]" source="269" target="272" cy:directed="1"/>
      <edge id="721" label="MCM7Mcm1 (directed) [MCM7TRSC05]" source="269" target="273" cy:directed="1"/>
      <edge id="720" label="MCM7Mcm1 (directed) [MCM7TRSC06]" source="269" target="274" cy:directed="1"/>
      <edge id="719" label="MCM7Mcm1 (directed) [MCM7TRSC07]" source="269" target="275" cy:directed="1"/>
      <edge id="718" label="MCM7Mcm1 (directed) [MCM7TRSC08]" source="269" target="276" cy:directed="1"/>
      <edge id="717" label="MCM7Mcm1 (directed) [MCM7TRSC09]" source="269" target="277" cy:directed="1"/>
      <edge id="716" label="MCM7Mcm1 (directed) [MCM7TRSC10]" source="269" target="278" cy:directed="1"/>
      <edge id="715" label="MCM7Mcm1 (directed) [MCM7TRSC11]" source="269" target="279" cy:directed="1"/>
      <edge id="714" label="MCM7Mcm1 (directed) [MCM7TRSC12]" source="269" target="280" cy:directed="1"/>
      <edge id="713" label="MCM7Mcm1 (directed) [MCM7TRSC13]" source="269" target="281" cy:directed="1"/>
      <edge id="712" label="MCM7Mcm1 (directed) [MCM7TRSC14]" source="269" target="283" cy:directed="1"/>
      <edge id="711" label="MCM7Mcm1 (directed) [MCM7TRSC15]" source="269" target="285" cy:directed="1"/>
      <edge id="710" label="MCM7Mcm1 (directed) [MCM7TRSC16]" source="269" target="287" cy:directed="1"/>
      <edge id="709" label="MCM7Mcm1 (directed) [MCM7TRSC17]" source="269" target="289" cy:directed="1"/>
      <edge id="708" label="MCM7Mcm1 (directed) [MCM7TRSC18]" source="269" target="291" cy:directed="1"/>
      <edge id="707" label="MCM7Mcm1 (directed) [MCM7TRSC19]" source="269" target="293" cy:directed="1"/>
      <edge id="706" label="MCM7Mcm1 (directed) [MCM7TRSC20]" source="269" target="91" cy:directed="1"/>
      <edge id="705" label="[MCM7TRSC01] (directed) [MCM7TRSC02]" source="268" target="270" cy:directed="1"/>
      <edge id="704" label="[MCM6TRSC19] (directed) [MCM6TRSC20]" source="267" target="89" cy:directed="1"/>
      <edge id="703" label="[MCM6TRSC18] (directed) [MCM6TRSC19]" source="266" target="267" cy:directed="1"/>
      <edge id="702" label="[MCM6TRSC17] (directed) [MCM6TRSC18]" source="265" target="266" cy:directed="1"/>
      <edge id="701" label="[MCM6TRSC16] (directed) [MCM6TRSC17]" source="264" target="265" cy:directed="1"/>
      <edge id="700" label="[MCM6TRSC15] (directed) [MCM6TRSC16]" source="263" target="264" cy:directed="1"/>
      <edge id="699" label="[MCM6TRSC14] (directed) [MCM6TRSC15]" source="262" target="263" cy:directed="1"/>
      <edge id="698" label="[MCM6TRSC13] (directed) [MCM6TRSC14]" source="261" target="262" cy:directed="1"/>
      <edge id="697" label="[MCM6TRSC12] (directed) [MCM6TRSC13]" source="260" target="261" cy:directed="1"/>
      <edge id="696" label="[MCM6TRSC11] (directed) [MCM6TRSC12]" source="259" target="260" cy:directed="1"/>
      <edge id="695" label="[MCM6TRSC10] (directed) [MCM6TRSC11]" source="258" target="259" cy:directed="1"/>
      <edge id="694" label="[MCM6TRSC09] (directed) [MCM6TRSC10]" source="257" target="258" cy:directed="1"/>
      <edge id="693" label="[MCM6TRSC08] (directed) [MCM6TRSC09]" source="256" target="257" cy:directed="1"/>
      <edge id="692" label="[MCM6TRSC07] (directed) [MCM6TRSC08]" source="255" target="256" cy:directed="1"/>
      <edge id="691" label="[MCM6TRSC06] (directed) [MCM6TRSC07]" source="254" target="255" cy:directed="1"/>
      <edge id="690" label="[MCM6TRSC05] (directed) [MCM6TRSC06]" source="253" target="254" cy:directed="1"/>
      <edge id="689" label="[MCM6TRSC04] (directed) [MCM6TRSC05]" source="252" target="253" cy:directed="1"/>
      <edge id="688" label="[MCM6TRSC03] (directed) [MCM6TRSC04]" source="251" target="252" cy:directed="1"/>
      <edge id="687" label="[MCM6TRSC02] (directed) [MCM6TRSC03]" source="250" target="251" cy:directed="1"/>
      <edge id="686" label="MCM6Mcm1 (directed) [MCM6TRSC01]" source="249" target="248" cy:directed="1"/>
      <edge id="685" label="MCM6Mcm1 (directed) [MCM6TRSC02]" source="249" target="250" cy:directed="1"/>
      <edge id="684" label="MCM6Mcm1 (directed) [MCM6TRSC03]" source="249" target="251" cy:directed="1"/>
      <edge id="683" label="MCM6Mcm1 (directed) [MCM6TRSC04]" source="249" target="252" cy:directed="1"/>
      <edge id="682" label="MCM6Mcm1 (directed) [MCM6TRSC05]" source="249" target="253" cy:directed="1"/>
      <edge id="681" label="MCM6Mcm1 (directed) [MCM6TRSC06]" source="249" target="254" cy:directed="1"/>
      <edge id="680" label="MCM6Mcm1 (directed) [MCM6TRSC07]" source="249" target="255" cy:directed="1"/>
      <edge id="679" label="MCM6Mcm1 (directed) [MCM6TRSC08]" source="249" target="256" cy:directed="1"/>
      <edge id="678" label="MCM6Mcm1 (directed) [MCM6TRSC09]" source="249" target="257" cy:directed="1"/>
      <edge id="677" label="MCM6Mcm1 (directed) [MCM6TRSC10]" source="249" target="258" cy:directed="1"/>
      <edge id="676" label="MCM6Mcm1 (directed) [MCM6TRSC11]" source="249" target="259" cy:directed="1"/>
      <edge id="675" label="MCM6Mcm1 (directed) [MCM6TRSC12]" source="249" target="260" cy:directed="1"/>
      <edge id="674" label="MCM6Mcm1 (directed) [MCM6TRSC13]" source="249" target="261" cy:directed="1"/>
      <edge id="673" label="MCM6Mcm1 (directed) [MCM6TRSC14]" source="249" target="262" cy:directed="1"/>
      <edge id="672" label="MCM6Mcm1 (directed) [MCM6TRSC15]" source="249" target="263" cy:directed="1"/>
      <edge id="671" label="MCM6Mcm1 (directed) [MCM6TRSC16]" source="249" target="264" cy:directed="1"/>
      <edge id="670" label="MCM6Mcm1 (directed) [MCM6TRSC17]" source="249" target="265" cy:directed="1"/>
      <edge id="669" label="MCM6Mcm1 (directed) [MCM6TRSC18]" source="249" target="266" cy:directed="1"/>
      <edge id="668" label="MCM6Mcm1 (directed) [MCM6TRSC19]" source="249" target="267" cy:directed="1"/>
      <edge id="667" label="MCM6Mcm1 (directed) [MCM6TRSC20]" source="249" target="89" cy:directed="1"/>
      <edge id="666" label="[MCM6TRSC01] (directed) [MCM6TRSC02]" source="248" target="250" cy:directed="1"/>
      <edge id="665" label="[MCM5TRSC19] (directed) [MCM5TRSC20]" source="247" target="87" cy:directed="1"/>
      <edge id="664" label="[MCM5TRSC18] (directed) [MCM5TRSC19]" source="246" target="247" cy:directed="1"/>
      <edge id="663" label="[MCM5TRSC17] (directed) [MCM5TRSC18]" source="245" target="246" cy:directed="1"/>
      <edge id="662" label="[MCM5TRSC16] (directed) [MCM5TRSC17]" source="244" target="245" cy:directed="1"/>
      <edge id="661" label="[MCM5TRSC15] (directed) [MCM5TRSC16]" source="243" target="244" cy:directed="1"/>
      <edge id="660" label="[MCM5TRSC14] (directed) [MCM5TRSC15]" source="241" target="243" cy:directed="1"/>
      <edge id="659" label="[MCM5TRSC13] (directed) [MCM5TRSC14]" source="240" target="241" cy:directed="1"/>
      <edge id="658" label="[MCM5TRSC12] (directed) [MCM5TRSC13]" source="239" target="240" cy:directed="1"/>
      <edge id="657" label="[MCM5TRSC11] (directed) [MCM5TRSC12]" source="238" target="239" cy:directed="1"/>
      <edge id="656" label="[MCM5TRSC10] (directed) [MCM5TRSC11]" source="237" target="238" cy:directed="1"/>
      <edge id="655" label="[MCM5TRSC09] (directed) [MCM5TRSC10]" source="236" target="237" cy:directed="1"/>
      <edge id="654" label="[MCM5TRSC08] (directed) [MCM5TRSC09]" source="235" target="236" cy:directed="1"/>
      <edge id="653" label="[MCM5TRSC07] (directed) [MCM5TRSC08]" source="234" target="235" cy:directed="1"/>
      <edge id="652" label="[MCM5TRSC06] (directed) [MCM5TRSC07]" source="233" target="234" cy:directed="1"/>
      <edge id="651" label="[MCM5TRSC05] (directed) [MCM5TRSC06]" source="232" target="233" cy:directed="1"/>
      <edge id="650" label="[MCM5TRSC04] (directed) [MCM5TRSC05]" source="231" target="232" cy:directed="1"/>
      <edge id="649" label="[MCM5TRSC03] (directed) [MCM5TRSC04]" source="230" target="231" cy:directed="1"/>
      <edge id="648" label="[MCM5TRSC02] (directed) [MCM5TRSC03]" source="229" target="230" cy:directed="1"/>
      <edge id="647" label="MCM5Mcm1 (directed) [MCM5TRSC01]" source="228" target="227" cy:directed="1"/>
      <edge id="646" label="MCM5Mcm1 (directed) [MCM5TRSC02]" source="228" target="229" cy:directed="1"/>
      <edge id="645" label="MCM5Mcm1 (directed) [MCM5TRSC03]" source="228" target="230" cy:directed="1"/>
      <edge id="644" label="MCM5Mcm1 (directed) [MCM5TRSC04]" source="228" target="231" cy:directed="1"/>
      <edge id="643" label="MCM5Mcm1 (directed) [MCM5TRSC05]" source="228" target="232" cy:directed="1"/>
      <edge id="642" label="MCM5Mcm1 (directed) [MCM5TRSC06]" source="228" target="233" cy:directed="1"/>
      <edge id="641" label="MCM5Mcm1 (directed) [MCM5TRSC07]" source="228" target="234" cy:directed="1"/>
      <edge id="640" label="MCM5Mcm1 (directed) [MCM5TRSC08]" source="228" target="235" cy:directed="1"/>
      <edge id="639" label="MCM5Mcm1 (directed) [MCM5TRSC09]" source="228" target="236" cy:directed="1"/>
      <edge id="638" label="MCM5Mcm1 (directed) [MCM5TRSC10]" source="228" target="237" cy:directed="1"/>
      <edge id="637" label="MCM5Mcm1 (directed) [MCM5TRSC11]" source="228" target="238" cy:directed="1"/>
      <edge id="636" label="MCM5Mcm1 (directed) [MCM5TRSC12]" source="228" target="239" cy:directed="1"/>
      <edge id="635" label="MCM5Mcm1 (directed) [MCM5TRSC13]" source="228" target="240" cy:directed="1"/>
      <edge id="634" label="MCM5Mcm1 (directed) [MCM5TRSC14]" source="228" target="241" cy:directed="1"/>
      <edge id="633" label="MCM5Mcm1 (directed) [MCM5TRSC15]" source="228" target="243" cy:directed="1"/>
      <edge id="632" label="MCM5Mcm1 (directed) [MCM5TRSC16]" source="228" target="244" cy:directed="1"/>
      <edge id="631" label="MCM5Mcm1 (directed) [MCM5TRSC17]" source="228" target="245" cy:directed="1"/>
      <edge id="630" label="MCM5Mcm1 (directed) [MCM5TRSC18]" source="228" target="246" cy:directed="1"/>
      <edge id="629" label="MCM5Mcm1 (directed) [MCM5TRSC19]" source="228" target="247" cy:directed="1"/>
      <edge id="628" label="MCM5Mcm1 (directed) [MCM5TRSC20]" source="228" target="87" cy:directed="1"/>
      <edge id="627" label="[MCM5TRSC01] (directed) [MCM5TRSC02]" source="227" target="229" cy:directed="1"/>
      <edge id="626" label="[MCM4TRSC19] (directed) [MCM4TRSC20]" source="226" target="85" cy:directed="1"/>
      <edge id="625" label="[MCM4TRSC18] (directed) [MCM4TRSC19]" source="225" target="226" cy:directed="1"/>
      <edge id="624" label="[MCM4TRSC17] (directed) [MCM4TRSC18]" source="224" target="225" cy:directed="1"/>
      <edge id="623" label="[MCM4TRSC16] (directed) [MCM4TRSC17]" source="223" target="224" cy:directed="1"/>
      <edge id="622" label="Proteasome_deg_Cln3 (directed) Cln3" source="222" target="93" cy:directed="1"/>
      <edge id="621" label="[MCM4TRSC15] (directed) [MCM4TRSC16]" source="220" target="223" cy:directed="1"/>
      <edge id="620" label="[MCM4TRSC14] (directed) [MCM4TRSC15]" source="219" target="220" cy:directed="1"/>
      <edge id="619" label="[MCM4TRSC13] (directed) [MCM4TRSC14]" source="218" target="219" cy:directed="1"/>
      <edge id="618" label="[MCM4TRSC12] (directed) [MCM4TRSC13]" source="216" target="218" cy:directed="1"/>
      <edge id="617" label="Cln3_[(scf)]-{ub} (directed) Proteasome_deg_Cln3" source="215" target="222" cy:directed="1"/>
      <edge id="616" label="[MCM4TRSC11] (directed) [MCM4TRSC12]" source="214" target="216" cy:directed="1"/>
      <edge id="615" label="[MCM4TRSC10] (directed) [MCM4TRSC11]" source="213" target="214" cy:directed="1"/>
      <edge id="614" label="[MCM4TRSC09] (directed) [MCM4TRSC10]" source="212" target="213" cy:directed="1"/>
      <edge id="613" label="[MCM4TRSC08] (directed) [MCM4TRSC09]" source="211" target="212" cy:directed="1"/>
      <edge id="612" label="Proteasome_deg_Cdc6 (directed) Cdc6" source="210" target="94" cy:directed="1"/>
      <edge id="611" label="[MCM4TRSC07] (directed) [MCM4TRSC08]" source="209" target="211" cy:directed="1"/>
      <edge id="610" label="[MCM4TRSC06] (directed) [MCM4TRSC07]" source="208" target="209" cy:directed="1"/>
      <edge id="609" label="[MCM4TRSC05] (directed) [MCM4TRSC06]" source="207" target="208" cy:directed="1"/>
      <edge id="608" label="[MCM4TRSC04] (directed) [MCM4TRSC05]" source="206" target="207" cy:directed="1"/>
      <edge id="607" label="[MCM4TRSC03] (directed) [MCM4TRSC04]" source="205" target="206" cy:directed="1"/>
      <edge id="606" label="[MCM4TRSC02] (directed) [MCM4TRSC03]" source="204" target="205" cy:directed="1"/>
      <edge id="605" label="MCM4Mcm1 (directed) [MCM4TRSC01]" source="203" target="202" cy:directed="1"/>
      <edge id="604" label="MCM4Mcm1 (directed) [MCM4TRSC02]" source="203" target="204" cy:directed="1"/>
      <edge id="603" label="MCM4Mcm1 (directed) [MCM4TRSC03]" source="203" target="205" cy:directed="1"/>
      <edge id="602" label="MCM4Mcm1 (directed) [MCM4TRSC04]" source="203" target="206" cy:directed="1"/>
      <edge id="601" label="MCM4Mcm1 (directed) [MCM4TRSC05]" source="203" target="207" cy:directed="1"/>
      <edge id="600" label="MCM4Mcm1 (directed) [MCM4TRSC06]" source="203" target="208" cy:directed="1"/>
      <edge id="599" label="MCM4Mcm1 (directed) [MCM4TRSC07]" source="203" target="209" cy:directed="1"/>
      <edge id="598" label="MCM4Mcm1 (directed) [MCM4TRSC08]" source="203" target="211" cy:directed="1"/>
      <edge id="597" label="MCM4Mcm1 (directed) [MCM4TRSC09]" source="203" target="212" cy:directed="1"/>
      <edge id="596" label="MCM4Mcm1 (directed) [MCM4TRSC10]" source="203" target="213" cy:directed="1"/>
      <edge id="595" label="MCM4Mcm1 (directed) [MCM4TRSC11]" source="203" target="214" cy:directed="1"/>
      <edge id="594" label="MCM4Mcm1 (directed) [MCM4TRSC12]" source="203" target="216" cy:directed="1"/>
      <edge id="593" label="MCM4Mcm1 (directed) [MCM4TRSC13]" source="203" target="218" cy:directed="1"/>
      <edge id="592" label="MCM4Mcm1 (directed) [MCM4TRSC14]" source="203" target="219" cy:directed="1"/>
      <edge id="591" label="MCM4Mcm1 (directed) [MCM4TRSC15]" source="203" target="220" cy:directed="1"/>
      <edge id="590" label="MCM4Mcm1 (directed) [MCM4TRSC16]" source="203" target="223" cy:directed="1"/>
      <edge id="589" label="MCM4Mcm1 (directed) [MCM4TRSC17]" source="203" target="224" cy:directed="1"/>
      <edge id="588" label="MCM4Mcm1 (directed) [MCM4TRSC18]" source="203" target="225" cy:directed="1"/>
      <edge id="587" label="MCM4Mcm1 (directed) [MCM4TRSC19]" source="203" target="226" cy:directed="1"/>
      <edge id="586" label="MCM4Mcm1 (directed) [MCM4TRSC20]" source="203" target="85" cy:directed="1"/>
      <edge id="585" label="[MCM4TRSC01] (directed) [MCM4TRSC02]" source="202" target="204" cy:directed="1"/>
      <edge id="584" label="[MCM3TRSC19] (directed) [MCM3TRSC20]" source="201" target="83" cy:directed="1"/>
      <edge id="583" label="[MCM3TRSC18] (directed) [MCM3TRSC19]" source="199" target="201" cy:directed="1"/>
      <edge id="582" label="[MCM3TRSC17] (directed) [MCM3TRSC18]" source="198" target="199" cy:directed="1"/>
      <edge id="581" label="[MCM3TRSC16] (directed) [MCM3TRSC17]" source="197" target="198" cy:directed="1"/>
      <edge id="580" label="[MCM3TRSC15] (directed) [MCM3TRSC16]" source="196" target="197" cy:directed="1"/>
      <edge id="579" label="[MCM3TRSC14] (directed) [MCM3TRSC15]" source="195" target="196" cy:directed="1"/>
      <edge id="578" label="[MCM3TRSC13] (directed) [MCM3TRSC14]" source="194" target="195" cy:directed="1"/>
      <edge id="577" label="[MCM3TRSC12] (directed) [MCM3TRSC13]" source="193" target="194" cy:directed="1"/>
      <edge id="576" label="[MCM3TRSC11] (directed) [MCM3TRSC12]" source="192" target="193" cy:directed="1"/>
      <edge id="575" label="[MCM3TRSC10] (directed) [MCM3TRSC11]" source="191" target="192" cy:directed="1"/>
      <edge id="574" label="[MCM3TRSC09] (directed) [MCM3TRSC10]" source="190" target="191" cy:directed="1"/>
      <edge id="573" label="[MCM3TRSC08] (directed) [MCM3TRSC09]" source="189" target="190" cy:directed="1"/>
      <edge id="572" label="[MCM3TRSC07] (directed) [MCM3TRSC08]" source="188" target="189" cy:directed="1"/>
      <edge id="571" label="[MCM3TRSC06] (directed) [MCM3TRSC07]" source="187" target="188" cy:directed="1"/>
      <edge id="570" label="[MCM3TRSC05] (directed) [MCM3TRSC06]" source="186" target="187" cy:directed="1"/>
      <edge id="569" label="[MCM3TRSC04] (directed) [MCM3TRSC05]" source="185" target="186" cy:directed="1"/>
      <edge id="568" label="[MCM3TRSC03] (directed) [MCM3TRSC04]" source="184" target="185" cy:directed="1"/>
      <edge id="567" label="[MCM3TRSC02] (directed) [MCM3TRSC03]" source="183" target="184" cy:directed="1"/>
      <edge id="566" label="MCM3Mcm1 (directed) [MCM3TRSC01]" source="182" target="181" cy:directed="1"/>
      <edge id="565" label="MCM3Mcm1 (directed) [MCM3TRSC02]" source="182" target="183" cy:directed="1"/>
      <edge id="564" label="MCM3Mcm1 (directed) [MCM3TRSC03]" source="182" target="184" cy:directed="1"/>
      <edge id="563" label="MCM3Mcm1 (directed) [MCM3TRSC04]" source="182" target="185" cy:directed="1"/>
      <edge id="562" label="MCM3Mcm1 (directed) [MCM3TRSC05]" source="182" target="186" cy:directed="1"/>
      <edge id="561" label="MCM3Mcm1 (directed) [MCM3TRSC06]" source="182" target="187" cy:directed="1"/>
      <edge id="560" label="MCM3Mcm1 (directed) [MCM3TRSC07]" source="182" target="188" cy:directed="1"/>
      <edge id="559" label="MCM3Mcm1 (directed) [MCM3TRSC08]" source="182" target="189" cy:directed="1"/>
      <edge id="558" label="MCM3Mcm1 (directed) [MCM3TRSC09]" source="182" target="190" cy:directed="1"/>
      <edge id="557" label="MCM3Mcm1 (directed) [MCM3TRSC10]" source="182" target="191" cy:directed="1"/>
      <edge id="556" label="MCM3Mcm1 (directed) [MCM3TRSC11]" source="182" target="192" cy:directed="1"/>
      <edge id="555" label="MCM3Mcm1 (directed) [MCM3TRSC12]" source="182" target="193" cy:directed="1"/>
      <edge id="554" label="MCM3Mcm1 (directed) [MCM3TRSC13]" source="182" target="194" cy:directed="1"/>
      <edge id="553" label="MCM3Mcm1 (directed) [MCM3TRSC14]" source="182" target="195" cy:directed="1"/>
      <edge id="552" label="MCM3Mcm1 (directed) [MCM3TRSC15]" source="182" target="196" cy:directed="1"/>
      <edge id="551" label="MCM3Mcm1 (directed) [MCM3TRSC16]" source="182" target="197" cy:directed="1"/>
      <edge id="550" label="MCM3Mcm1 (directed) [MCM3TRSC17]" source="182" target="198" cy:directed="1"/>
      <edge id="549" label="MCM3Mcm1 (directed) [MCM3TRSC18]" source="182" target="199" cy:directed="1"/>
      <edge id="548" label="MCM3Mcm1 (directed) [MCM3TRSC19]" source="182" target="201" cy:directed="1"/>
      <edge id="547" label="MCM3Mcm1 (directed) [MCM3TRSC20]" source="182" target="83" cy:directed="1"/>
      <edge id="546" label="[MCM3TRSC01] (directed) [MCM3TRSC02]" source="181" target="183" cy:directed="1"/>
      <edge id="545" label="[MCM2TRSC19] (directed) [MCM2TRSC20]" source="180" target="81" cy:directed="1"/>
      <edge id="544" label="[MCM2TRSC18] (directed) [MCM2TRSC19]" source="179" target="180" cy:directed="1"/>
      <edge id="543" label="[MCM2TRSC17] (directed) [MCM2TRSC18]" source="178" target="179" cy:directed="1"/>
      <edge id="542" label="[MCM2TRSC16] (directed) [MCM2TRSC17]" source="177" target="178" cy:directed="1"/>
      <edge id="541" label="[MCM2TRSC15] (directed) [MCM2TRSC16]" source="176" target="177" cy:directed="1"/>
      <edge id="540" label="[MCM2TRSC14] (directed) [MCM2TRSC15]" source="175" target="176" cy:directed="1"/>
      <edge id="539" label="[MCM2TRSC13] (directed) [MCM2TRSC14]" source="174" target="175" cy:directed="1"/>
      <edge id="538" label="[MCM2TRSC12] (directed) [MCM2TRSC13]" source="173" target="174" cy:directed="1"/>
      <edge id="537" label="[MCM2TRSC11] (directed) [MCM2TRSC12]" source="172" target="173" cy:directed="1"/>
      <edge id="536" label="[MCM2TRSC10] (directed) [MCM2TRSC11]" source="171" target="172" cy:directed="1"/>
      <edge id="535" label="[MCM2TRSC09] (directed) [MCM2TRSC10]" source="170" target="171" cy:directed="1"/>
      <edge id="534" label="[MCM2TRSC08] (directed) [MCM2TRSC09]" source="169" target="170" cy:directed="1"/>
      <edge id="533" label="[MCM2TRSC07] (directed) [MCM2TRSC08]" source="168" target="169" cy:directed="1"/>
      <edge id="532" label="[MCM2TRSC06] (directed) [MCM2TRSC07]" source="167" target="168" cy:directed="1"/>
      <edge id="531" label="[MCM2TRSC05] (directed) [MCM2TRSC06]" source="166" target="167" cy:directed="1"/>
      <edge id="530" label="[MCM2TRSC04] (directed) [MCM2TRSC05]" source="165" target="166" cy:directed="1"/>
      <edge id="529" label="[MCM2TRSC03] (directed) [MCM2TRSC04]" source="164" target="165" cy:directed="1"/>
      <edge id="528" label="[MCM2TRSC02] (directed) [MCM2TRSC03]" source="163" target="164" cy:directed="1"/>
      <edge id="527" label="MCM2Mcm1 (directed) [MCM2TRSC01]" source="162" target="161" cy:directed="1"/>
      <edge id="526" label="MCM2Mcm1 (directed) [MCM2TRSC02]" source="162" target="163" cy:directed="1"/>
      <edge id="525" label="MCM2Mcm1 (directed) [MCM2TRSC03]" source="162" target="164" cy:directed="1"/>
      <edge id="524" label="MCM2Mcm1 (directed) [MCM2TRSC04]" source="162" target="165" cy:directed="1"/>
      <edge id="523" label="MCM2Mcm1 (directed) [MCM2TRSC05]" source="162" target="166" cy:directed="1"/>
      <edge id="522" label="MCM2Mcm1 (directed) [MCM2TRSC06]" source="162" target="167" cy:directed="1"/>
      <edge id="521" label="MCM2Mcm1 (directed) [MCM2TRSC07]" source="162" target="168" cy:directed="1"/>
      <edge id="520" label="MCM2Mcm1 (directed) [MCM2TRSC08]" source="162" target="169" cy:directed="1"/>
      <edge id="519" label="MCM2Mcm1 (directed) [MCM2TRSC09]" source="162" target="170" cy:directed="1"/>
      <edge id="518" label="MCM2Mcm1 (directed) [MCM2TRSC10]" source="162" target="171" cy:directed="1"/>
      <edge id="517" label="MCM2Mcm1 (directed) [MCM2TRSC11]" source="162" target="172" cy:directed="1"/>
      <edge id="516" label="MCM2Mcm1 (directed) [MCM2TRSC12]" source="162" target="173" cy:directed="1"/>
      <edge id="515" label="MCM2Mcm1 (directed) [MCM2TRSC13]" source="162" target="174" cy:directed="1"/>
      <edge id="514" label="MCM2Mcm1 (directed) [MCM2TRSC14]" source="162" target="175" cy:directed="1"/>
      <edge id="513" label="MCM2Mcm1 (directed) [MCM2TRSC15]" source="162" target="176" cy:directed="1"/>
      <edge id="512" label="MCM2Mcm1 (directed) [MCM2TRSC16]" source="162" target="177" cy:directed="1"/>
      <edge id="511" label="MCM2Mcm1 (directed) [MCM2TRSC17]" source="162" target="178" cy:directed="1"/>
      <edge id="510" label="MCM2Mcm1 (directed) [MCM2TRSC18]" source="162" target="179" cy:directed="1"/>
      <edge id="509" label="MCM2Mcm1 (directed) [MCM2TRSC19]" source="162" target="180" cy:directed="1"/>
      <edge id="508" label="MCM2Mcm1 (directed) [MCM2TRSC20]" source="162" target="81" cy:directed="1"/>
      <edge id="507" label="[MCM2TRSC01] (directed) [MCM2TRSC02]" source="161" target="163" cy:directed="1"/>
      <edge id="506" label="[CDC6TRSC19] (directed) [CDC6TRSC20]" source="160" target="79" cy:directed="1"/>
      <edge id="505" label="[CDC6TRSC18] (directed) [CDC6TRSC19]" source="159" target="160" cy:directed="1"/>
      <edge id="504" label="[CDC6TRSC17] (directed) [CDC6TRSC18]" source="158" target="159" cy:directed="1"/>
      <edge id="503" label="[CDC6TRSC16] (directed) [CDC6TRSC17]" source="157" target="158" cy:directed="1"/>
      <edge id="502" label="[CDC6TRSC15] (directed) [CDC6TRSC16]" source="156" target="157" cy:directed="1"/>
      <edge id="501" label="[CDC6TRSC14] (directed) [CDC6TRSC15]" source="155" target="156" cy:directed="1"/>
      <edge id="500" label="[CDC6TRSC13] (directed) [CDC6TRSC14]" source="154" target="155" cy:directed="1"/>
      <edge id="499" label="[CDC6TRSC12] (directed) [CDC6TRSC13]" source="153" target="154" cy:directed="1"/>
      <edge id="498" label="[CDC6TRSC11] (directed) [CDC6TRSC12]" source="152" target="153" cy:directed="1"/>
      <edge id="497" label="[CDC6TRSC10] (directed) [CDC6TRSC11]" source="151" target="152" cy:directed="1"/>
      <edge id="496" label="[CDC6TRSC09] (directed) [CDC6TRSC10]" source="150" target="151" cy:directed="1"/>
      <edge id="495" label="[CDC6TRSC08] (directed) [CDC6TRSC09]" source="149" target="150" cy:directed="1"/>
      <edge id="494" label="[CDC6TRSC07] (directed) [CDC6TRSC08]" source="148" target="149" cy:directed="1"/>
      <edge id="493" label="Cdc6_[(scf)]-{ub} (directed) Proteasome_deg_Cdc6" source="147" target="210" cy:directed="1"/>
      <edge id="492" label="[CDC6TRSC06] (directed) [CDC6TRSC07]" source="145" target="148" cy:directed="1"/>
      <edge id="491" label="[CDC6TRSC05] (directed) [CDC6TRSC06]" source="144" target="145" cy:directed="1"/>
      <edge id="490" label="[CDC6TRSC04] (directed) [CDC6TRSC05]" source="143" target="144" cy:directed="1"/>
      <edge id="489" label="[CDC6TRSC03] (directed) [CDC6TRSC04]" source="141" target="143" cy:directed="1"/>
      <edge id="488" label="[CDC6TRSC02] (directed) [CDC6TRSC03]" source="140" target="141" cy:directed="1"/>
      <edge id="487" label="Mcm1notYox1 (directed) Mcm1" source="139" target="135" cy:directed="1"/>
      <edge id="486" label="Mcm1notYhp1 (directed) Mcm1" source="136" target="135" cy:directed="1"/>
      <edge id="485" label="Mcm1 (directed) CDC6Mcm1" source="135" target="134" cy:directed="1"/>
      <edge id="484" label="Mcm1 (directed) MCM2Mcm1" source="135" target="162" cy:directed="1"/>
      <edge id="483" label="Mcm1 (directed) MCM3Mcm1" source="135" target="182" cy:directed="1"/>
      <edge id="482" label="Mcm1 (directed) MCM4Mcm1" source="135" target="203" cy:directed="1"/>
      <edge id="481" label="Mcm1 (directed) MCM5Mcm1" source="135" target="228" cy:directed="1"/>
      <edge id="480" label="Mcm1 (directed) MCM6Mcm1" source="135" target="249" cy:directed="1"/>
      <edge id="479" label="Mcm1 (directed) MCM7Mcm1" source="135" target="269" cy:directed="1"/>
      <edge id="478" label="Mcm1 (directed) SWI4Mcm1" source="135" target="295" cy:directed="1"/>
      <edge id="477" label="Mcm1 (directed) CLN3Mcm1" source="135" target="322" cy:directed="1"/>
      <edge id="476" label="CDC6Mcm1 (directed) [CDC6TRSC01]" source="134" target="132" cy:directed="1"/>
      <edge id="475" label="CDC6Mcm1 (directed) [CDC6TRSC02]" source="134" target="140" cy:directed="1"/>
      <edge id="474" label="CDC6Mcm1 (directed) [CDC6TRSC03]" source="134" target="141" cy:directed="1"/>
      <edge id="473" label="CDC6Mcm1 (directed) [CDC6TRSC04]" source="134" target="143" cy:directed="1"/>
      <edge id="472" label="CDC6Mcm1 (directed) [CDC6TRSC05]" source="134" target="144" cy:directed="1"/>
      <edge id="471" label="CDC6Mcm1 (directed) [CDC6TRSC06]" source="134" target="145" cy:directed="1"/>
      <edge id="470" label="CDC6Mcm1 (directed) [CDC6TRSC07]" source="134" target="148" cy:directed="1"/>
      <edge id="469" label="CDC6Mcm1 (directed) [CDC6TRSC08]" source="134" target="149" cy:directed="1"/>
      <edge id="468" label="CDC6Mcm1 (directed) [CDC6TRSC09]" source="134" target="150" cy:directed="1"/>
      <edge id="467" label="CDC6Mcm1 (directed) [CDC6TRSC10]" source="134" target="151" cy:directed="1"/>
      <edge id="466" label="CDC6Mcm1 (directed) [CDC6TRSC11]" source="134" target="152" cy:directed="1"/>
      <edge id="465" label="CDC6Mcm1 (directed) [CDC6TRSC12]" source="134" target="153" cy:directed="1"/>
      <edge id="464" label="CDC6Mcm1 (directed) [CDC6TRSC13]" source="134" target="154" cy:directed="1"/>
      <edge id="463" label="CDC6Mcm1 (directed) [CDC6TRSC14]" source="134" target="155" cy:directed="1"/>
      <edge id="462" label="CDC6Mcm1 (directed) [CDC6TRSC15]" source="134" target="156" cy:directed="1"/>
      <edge id="461" label="CDC6Mcm1 (directed) [CDC6TRSC16]" source="134" target="157" cy:directed="1"/>
      <edge id="460" label="CDC6Mcm1 (directed) [CDC6TRSC17]" source="134" target="158" cy:directed="1"/>
      <edge id="459" label="CDC6Mcm1 (directed) [CDC6TRSC18]" source="134" target="159" cy:directed="1"/>
      <edge id="458" label="CDC6Mcm1 (directed) [CDC6TRSC19]" source="134" target="160" cy:directed="1"/>
      <edge id="457" label="CDC6Mcm1 (directed) [CDC6TRSC20]" source="134" target="79" cy:directed="1"/>
      <edge id="456" label="[CDC6TRSC01] (directed) [CDC6TRSC02]" source="132" target="140" cy:directed="1"/>
      <edge id="455" label="Cln3mRNA_[Whi3]_i-_Whi3_[mrna] (directed) Cln3mRNA_[Whi3]--Whi3_[mrna]" source="128" target="127" cy:directed="1"/>
      <edge id="454" label="Cln3mRNA_[Whi3]--Whi3_[mrna] (directed) Cln3mRNA_[Whi3]_i-_Whi3_[mrna]" source="127" target="128" cy:directed="1"/>
      <edge id="453" label="Cln3mRNA_[Whi3]--Whi3_[mrna] (directed) Decay_deg_Cln3mRNA" source="127" target="103" cy:directed="1"/>
      <edge id="452" label="Cln3mRNA_[Whi3]_i+_Whi3_[mrna] (directed) Cln3mRNA_[Whi3]--Whi3_[mrna]" source="126" target="127" cy:directed="1"/>
      <edge id="451" label="Swi4 (directed) Cdc28_p+_Swi4_[(cdc28)]" source="123" target="242" cy:directed="1"/>
      <edge id="450" label="Swi4 (directed) Swi4_[swi6]_ppi+_Swi6_[swi4]" source="123" target="355" cy:directed="1"/>
      <edge id="449" label="Swi4 (directed) Clb2_[swi4]_ppi+_Swi4_[cyclin]" source="123" target="124" cy:directed="1"/>
      <edge id="448" label="Mcm7mRNA (directed) Ribo_trsl_Mcm7mRNA" source="121" target="315" cy:directed="1"/>
      <edge id="447" label="Mcm7mRNA (directed) Decay_deg_Mcm7mRNA" source="121" target="101" cy:directed="1"/>
      <edge id="446" label="Mcm6mRNA (directed) Ribo_trsl_Mcm6mRNA" source="120" target="313" cy:directed="1"/>
      <edge id="445" label="Mcm6mRNA (directed) Decay_deg_Mcm6mRNA" source="120" target="100" cy:directed="1"/>
      <edge id="444" label="Mcm5mRNA (directed) Ribo_trsl_Mcm5mRNA" source="119" target="311" cy:directed="1"/>
      <edge id="443" label="Mcm5mRNA (directed) Decay_deg_Mcm5mRNA" source="119" target="99" cy:directed="1"/>
      <edge id="442" label="Mcm4mRNA (directed) Ribo_trsl_Mcm4mRNA" source="118" target="309" cy:directed="1"/>
      <edge id="441" label="Mcm4mRNA (directed) Decay_deg_Mcm4mRNA" source="118" target="98" cy:directed="1"/>
      <edge id="440" label="Mcm3mRNA (directed) Ribo_trsl_Mcm3mRNA" source="117" target="307" cy:directed="1"/>
      <edge id="439" label="Mcm3mRNA (directed) Decay_deg_Mcm3mRNA" source="117" target="97" cy:directed="1"/>
      <edge id="438" label="Mcm2mRNA (directed) Ribo_trsl_Mcm2mRNA" source="116" target="305" cy:directed="1"/>
      <edge id="437" label="Mcm2mRNA (directed) Decay_deg_Mcm2mRNA" source="116" target="96" cy:directed="1"/>
      <edge id="436" label="Cdc6mRNA (directed) Ribo_trsl_Cdc6mRNA" source="115" target="317" cy:directed="1"/>
      <edge id="435" label="Cdc6mRNA (directed) Decay_deg_Cdc6mRNA" source="115" target="104" cy:directed="1"/>
      <edge id="434" label="Swi4mRNA (directed) Ribo_trsl_Swi4mRNA" source="114" target="95" cy:directed="1"/>
      <edge id="433" label="Swi4mRNA (directed) Decay_deg_Swi4mRNA" source="114" target="105" cy:directed="1"/>
      <edge id="432" label="Cln3mRNA (directed) Cln3mRNA_[Whi3]_i+_Whi3_[mrna]" source="113" target="126" cy:directed="1"/>
      <edge id="431" label="Cln3mRNA (directed) Ribo_trsl_Cln3mRNA" source="113" target="323" cy:directed="1"/>
      <edge id="430" label="Cln3mRNA (directed) Decay_deg_Cln3mRNA" source="113" target="103" cy:directed="1"/>
      <edge id="429" label="Mcm7 (directed) Mcm4_[mcm7]_ppi+_Mcm7_[mcm4]" source="112" target="131" cy:directed="1"/>
      <edge id="428" label="Mcm7 (directed) Mcm7_[mcm3]_ppi+_Mcm3_[mcm7]" source="112" target="137" cy:directed="1"/>
      <edge id="427" label="Mcm6 (directed) Mcm2_[mcm6]_ppi+_Mcm6_[mcm2]" source="111" target="129" cy:directed="1"/>
      <edge id="426" label="Mcm6 (directed) Mcm6_[mcm4]_ppi+_Mcm4_[mcm6]" source="111" target="130" cy:directed="1"/>
      <edge id="425" label="Mcm6 (directed) Mcm5_[mcm6]_ppi+_Mcm6_[mcm5]" source="111" target="133" cy:directed="1"/>
      <edge id="424" label="Mcm6 (directed) Cdc7_p+_Mcm6_[(cdc7)]" source="111" target="221" cy:directed="1"/>
      <edge id="423" label="Mcm5 (directed) Mcm5_[mcm6]_ppi+_Mcm6_[mcm5]" source="110" target="133" cy:directed="1"/>
      <edge id="422" label="Mcm5 (directed) Mcm3_[mcm5]_ppi+_Mcm5_[mcm3]" source="110" target="142" cy:directed="1"/>
      <edge id="421" label="Mcm4 (directed) Mcm6_[mcm4]_ppi+_Mcm4_[mcm6]" source="109" target="130" cy:directed="1"/>
      <edge id="420" label="Mcm4 (directed) Mcm4_[mcm7]_ppi+_Mcm7_[mcm4]" source="109" target="131" cy:directed="1"/>
      <edge id="419" label="Mcm4 (directed) Cdc7_p+_Mcm4_[(cdc7)]" source="109" target="217" cy:directed="1"/>
      <edge id="418" label="Mcm3 (directed) Mcm7_[mcm3]_ppi+_Mcm3_[mcm7]" source="108" target="137" cy:directed="1"/>
      <edge id="417" label="Mcm3 (directed) Mcm3_[mcm5]_ppi+_Mcm5_[mcm3]" source="108" target="142" cy:directed="1"/>
      <edge id="416" label="Mcm3 (directed) Cdc28_p+_Mcm3_[NLS(cdc28)]" source="108" target="138" cy:directed="1"/>
      <edge id="415" label="Mcm2 (directed) Mcm2_[mcm6]_ppi+_Mcm6_[mcm2]" source="107" target="129" cy:directed="1"/>
      <edge id="414" label="Mcm2 (directed) Mcm2_[mcm10]_ppi+_Mcm10_[mcm2]" source="107" target="146" cy:directed="1"/>
      <edge id="413" label="Yox1 (directed) Mcm1_[yox1]_ppi+_Yox1_[mcm1]" source="106" target="282" cy:directed="1"/>
      <edge id="412" label="Decay_deg_Swi4mRNA (directed) Swi4mRNA" source="105" target="114" cy:directed="1"/>
      <edge id="411" label="Decay_deg_Cdc6mRNA (directed) Cdc6mRNA" source="104" target="115" cy:directed="1"/>
      <edge id="410" label="Decay_deg_Cln3mRNA (directed) Cln3mRNA" source="103" target="113" cy:directed="1"/>
      <edge id="409" label="Yhp1 (directed) Mcm1_[yhp1]_ppi+_Yhp1_[mcm1]" source="102" target="288" cy:directed="1"/>
      <edge id="408" label="Decay_deg_Mcm7mRNA (directed) Mcm7mRNA" source="101" target="121" cy:directed="1"/>
      <edge id="407" label="Decay_deg_Mcm6mRNA (directed) Mcm6mRNA" source="100" target="120" cy:directed="1"/>
      <edge id="406" label="Decay_deg_Mcm5mRNA (directed) Mcm5mRNA" source="99" target="119" cy:directed="1"/>
      <edge id="405" label="Decay_deg_Mcm4mRNA (directed) Mcm4mRNA" source="98" target="118" cy:directed="1"/>
      <edge id="404" label="Decay_deg_Mcm3mRNA (directed) Mcm3mRNA" source="97" target="117" cy:directed="1"/>
      <edge id="403" label="Decay_deg_Mcm2mRNA (directed) Mcm2mRNA" source="96" target="116" cy:directed="1"/>
      <edge id="402" label="Ribo_trsl_Swi4mRNA (directed) Swi4" source="95" target="123" cy:directed="1"/>
      <edge id="401" label="Cdc6 (directed) Cdc6_[orc1]_ppi+_Orc1_[cdc6]" source="94" target="92" cy:directed="1"/>
      <edge id="400" label="Cdc6 (directed) Cdc28_p+_Cdc6_[(cdc28)]" source="94" target="200" cy:directed="1"/>
      <edge id="399" label="Cdc6 (directed) Proteasome_deg_Cdc6" source="94" target="210" cy:directed="1"/>
      <edge id="398" label="Cln3 (directed) Cdc28_[cyclin]_ppi+_Cln3_[cdc28]" source="93" target="122" cy:directed="1"/>
      <edge id="397" label="Cln3 (directed) Cln3_[JD]_ppi+_Ydj1_[cln3]" source="93" target="125" cy:directed="1"/>
      <edge id="396" label="Cln3 (directed) Proteasome_deg_Cln3" source="93" target="222" cy:directed="1"/>
      <edge id="395" label="[MCM7TRSC20] (directed) PolII_trsc_Mcm7Gene" source="91" target="90" cy:directed="1"/>
      <edge id="394" label="PolII_trsc_Mcm7Gene (directed) Mcm7mRNA" source="90" target="121" cy:directed="1"/>
      <edge id="393" label="[MCM6TRSC20] (directed) PolII_trsc_Mcm6Gene" source="89" target="88" cy:directed="1"/>
      <edge id="392" label="PolII_trsc_Mcm6Gene (directed) Mcm6mRNA" source="88" target="120" cy:directed="1"/>
      <edge id="391" label="[MCM5TRSC20] (directed) PolII_trsc_Mcm5Gene" source="87" target="86" cy:directed="1"/>
      <edge id="390" label="PolII_trsc_Mcm5Gene (directed) Mcm5mRNA" source="86" target="119" cy:directed="1"/>
      <edge id="389" label="[MCM4TRSC20] (directed) PolII_trsc_Mcm4Gene" source="85" target="84" cy:directed="1"/>
      <edge id="388" label="PolII_trsc_Mcm4Gene (directed) Mcm4mRNA" source="84" target="118" cy:directed="1"/>
      <edge id="387" label="[MCM3TRSC20] (directed) PolII_trsc_Mcm3Gene" source="83" target="82" cy:directed="1"/>
      <edge id="386" label="PolII_trsc_Mcm3Gene (directed) Mcm3mRNA" source="82" target="117" cy:directed="1"/>
      <edge id="385" label="[MCM2TRSC20] (directed) PolII_trsc_Mcm2Gene" source="81" target="80" cy:directed="1"/>
      <edge id="384" label="PolII_trsc_Mcm2Gene (directed) Mcm2mRNA" source="80" target="116" cy:directed="1"/>
      <edge id="383" label="[CDC6TRSC20] (directed) PolII_trsc_Cdc6Gene" source="79" target="78" cy:directed="1"/>
      <edge id="382" label="PolII_trsc_Cdc6Gene (directed) Cdc6mRNA" source="78" target="115" cy:directed="1"/>
      <edge id="381" label="[SWI4TRSC20] (directed) PolII_trsc_Swi4Gene" source="77" target="76" cy:directed="1"/>
      <edge id="380" label="PolII_trsc_Swi4Gene (directed) Swi4mRNA" source="76" target="114" cy:directed="1"/>
      <edge id="379" label="[CLN3TRSC20] (directed) PolII_trsc_Cln3Gene" source="75" target="74" cy:directed="1"/>
      <edge id="378" label="PolII_trsc_Cln3Gene (directed) Cln3mRNA" source="74" target="113" cy:directed="1"/>
      <edge id="377" label="Mcm1_[DBD]_bind-_Mcm7Gene_[ECB] (directed) Mcm1_[DBD]--Mcm7Gene_[ECB]" source="73" target="72" cy:directed="1"/>
      <edge id="376" label="Mcm1_[DBD]--Mcm7Gene_[ECB] (directed) Mcm1_[DBD]_bind-_Mcm7Gene_[ECB]" source="72" target="73" cy:directed="1"/>
      <edge id="375" label="Mcm1_[DBD]--Mcm7Gene_[ECB] (directed) MCM7Mcm1" source="72" target="269" cy:directed="1"/>
      <edge id="374" label="Mcm1_[DBD]_bind+_Mcm7Gene_[ECB] (directed) Mcm1_[DBD]--Mcm7Gene_[ECB]" source="71" target="72" cy:directed="1"/>
      <edge id="373" label="Mcm1_[DBD]_bind-_Mcm6Gene_[ECB] (directed) Mcm1_[DBD]--Mcm6Gene_[ECB]" source="70" target="69" cy:directed="1"/>
      <edge id="372" label="Mcm1_[DBD]--Mcm6Gene_[ECB] (directed) Mcm1_[DBD]_bind-_Mcm6Gene_[ECB]" source="69" target="70" cy:directed="1"/>
      <edge id="371" label="Mcm1_[DBD]--Mcm6Gene_[ECB] (directed) MCM6Mcm1" source="69" target="249" cy:directed="1"/>
      <edge id="370" label="Mcm1_[DBD]_bind+_Mcm6Gene_[ECB] (directed) Mcm1_[DBD]--Mcm6Gene_[ECB]" source="68" target="69" cy:directed="1"/>
      <edge id="369" label="Mcm1_[DBD]_bind-_Mcm5Gene_[ECB] (directed) Mcm1_[DBD]--Mcm5Gene_[ECB]" source="67" target="66" cy:directed="1"/>
      <edge id="368" label="Mcm1_[DBD]--Mcm5Gene_[ECB] (directed) Mcm1_[DBD]_bind-_Mcm5Gene_[ECB]" source="66" target="67" cy:directed="1"/>
      <edge id="367" label="Mcm1_[DBD]--Mcm5Gene_[ECB] (directed) MCM5Mcm1" source="66" target="228" cy:directed="1"/>
      <edge id="366" label="Mcm1_[DBD]_bind+_Mcm5Gene_[ECB] (directed) Mcm1_[DBD]--Mcm5Gene_[ECB]" source="65" target="66" cy:directed="1"/>
      <edge id="365" label="Mcm1_[DBD]_bind-_Mcm4Gene_[ECB] (directed) Mcm1_[DBD]--Mcm4Gene_[ECB]" source="64" target="63" cy:directed="1"/>
      <edge id="364" label="Mcm1_[DBD]--Mcm4Gene_[ECB] (directed) Mcm1_[DBD]_bind-_Mcm4Gene_[ECB]" source="63" target="64" cy:directed="1"/>
      <edge id="363" label="Mcm1_[DBD]--Mcm4Gene_[ECB] (directed) MCM4Mcm1" source="63" target="203" cy:directed="1"/>
      <edge id="362" label="Mcm1_[DBD]_bind+_Mcm4Gene_[ECB] (directed) Mcm1_[DBD]--Mcm4Gene_[ECB]" source="62" target="63" cy:directed="1"/>
    </graph>
  </att>
  <att>
    <graph id="871" label="TF2 Ace2Swi5" cy:registered="1">
      <node id="974" label="[PCL9TRSC18]"/>
      <node id="973" label="[PCL9TRSC17]"/>
      <node id="972" label="[PCL9TRSC16]"/>
      <node id="971" label="[PCL9TRSC15]"/>
      <node id="970" label="[PCL9TRSC14]"/>
      <node id="969" label="[PCL9TRSC13]"/>
      <node id="968" label="[PCL9TRSC12]"/>
      <node id="967" label="[PCL9TRSC11]"/>
      <node id="966" label="[PCL9TRSC10]"/>
      <node id="965" label="[PCL9TRSC09]"/>
      <node id="964" label="[PCL9TRSC08]"/>
      <node id="963" label="[PCL9TRSC07]"/>
      <node id="962" label="[PCL9TRSC06]"/>
      <node id="961" label="[PCL9TRSC05]"/>
      <node id="960" label="[PCL9TRSC04]"/>
      <node id="959" label="[PCL9TRSC03]"/>
      <node id="958" label="Ace2_[NLS(cdc28)]-{p}"/>
      <node id="957" label="[PCL9TRSC02]"/>
      <node id="956" label="Cdc28_p+_Ace2_[NLS(cdc28)]"/>
      <node id="955" label="PCL9TRSC"/>
      <node id="954" label="Swi5_[NLS(cdc28)]-{p}"/>
      <node id="953" label="[PCL9TRSC01]"/>
      <node id="952" label="Cdc28_p+_Swi5_[NLS(cdc28)]"/>
      <node id="951" label="Cdc14_[net1]--Net1_[n]"/>
      <node id="950" label="Cdc28_[sic1]_ppi+_Sic1_[cdc28]"/>
      <node id="949" label="Proteasome_deg_Sic1"/>
      <node id="948" label="Sic1_[(scf)]-{ub}"/>
      <node id="947" label="Pho85_p+_Sic1_[(S80)]"/>
      <node id="946" label="Pho85_p+_Sic1_[(S76)]"/>
      <node id="945" label="Pho85_p+_Sic1_[(S69)]"/>
      <node id="944" label="Pho85_p+_Sic1_[(T45)]"/>
      <node id="943" label="Pho85_p+_Sic1_[(T33)]"/>
      <node id="942" label="Pho85_p+_Sic1_[(T5)]"/>
      <node id="941" label="Pho85_p+_Sic1_[(T2)]"/>
      <node id="940" label="Cdc28_p+_Sic1_[(S80)]"/>
      <node id="939" label="Decay_deg_Pcl9mRNA"/>
      <node id="938" label="Cdc28_p+_Sic1_[(S76)]"/>
      <node id="937" label="Cdc28_p+_Sic1_[(S69)]"/>
      <node id="936" label="Cdc28_p+_Sic1_[(T45)]"/>
      <node id="935" label="Cdc28_p+_Sic1_[(T33)]"/>
      <node id="934" label="Sic1mRNA"/>
      <node id="933" label="Cdc28_p+_Sic1_[(T5)]"/>
      <node id="932" label="Swi5"/>
      <node id="931" label="Ace2"/>
      <node id="930" label="Cdc28_p+_Sic1_[(T2)]"/>
      <node id="929" label="Cdc14_p-_Swi5_[NLS(cdc28)]"/>
      <node id="928" label="Cdc14_p-_Ace2_[NLS(cdc28)]"/>
      <node id="927" label="Swi5_[DBD]_bind-_Pcl9Gene_[ace2swi5]"/>
      <node id="926" label="Pcl9Gene_[ace2swi5]--Swi5_[DBD]"/>
      <node id="925" label="Swi5_[DBD]_bind+_Pcl9Gene_[ace2swi5]"/>
      <node id="924" label="Ace2_[DBD]_bind-_Pcl9Gene_[ace2swi5]"/>
      <node id="923" label="Ace2_[DBD]--Pcl9Gene_[ace2swi5]"/>
      <node id="922" label="Ace2_[DBD]_bind+_Pcl9Gene_[ace2swi5]"/>
      <node id="921" label="Swi5_[DBD]_bind-_Sic1Gene_[ace2swi5]"/>
      <node id="920" label="Sic1Gene_[ace2swi5]--Swi5_[DBD]"/>
      <node id="919" label="Swi5_[DBD]_bind+_Sic1Gene_[ace2swi5]"/>
      <node id="918" label="Ace2_[DBD]_bind-_Sic1Gene_[ace2swi5]"/>
      <node id="917" label="Ace2_[DBD]--Sic1Gene_[ace2swi5]"/>
      <node id="916" label="Decay_deg_Sic1mRNA"/>
      <node id="915" label="Ace2_[DBD]_bind+_Sic1Gene_[ace2swi5]"/>
      <node id="914" label="Ribo_trsl_Sic1mRNA"/>
      <node id="913" label="Pcl9"/>
      <node id="912" label="[SIC1TRSC20]"/>
      <node id="911" label="PolII_trsc_Sic1Gene"/>
      <node id="910" label="Ribo_trsl_Pcl9mRNA"/>
      <node id="909" label="[PCL9TRSC20]"/>
      <node id="908" label="Proteasome_deg_Pcl9"/>
      <node id="907" label="PolII_trsc_Pcl9Gene"/>
      <node id="906" label="Sic1"/>
      <node id="905" label="Pcl9_[(dma)]-{ub}"/>
      <node id="904" label="Pcl9mRNA"/>
      <node id="903" label="[SIC1TRSC19]"/>
      <node id="902" label="[SIC1TRSC18]"/>
      <node id="901" label="[SIC1TRSC17]"/>
      <node id="900" label="[SIC1TRSC16]"/>
      <node id="899" label="[SIC1TRSC15]"/>
      <node id="898" label="Cdc28Clb12"/>
      <node id="897" label="[SIC1TRSC14]"/>
      <node id="896" label="[SIC1TRSC13]"/>
      <node id="895" label="[SIC1TRSC12]"/>
      <node id="894" label="[SIC1TRSC11]"/>
      <node id="893" label="[SIC1TRSC10]"/>
      <node id="892" label="[SIC1TRSC09]"/>
      <node id="891" label="[SIC1TRSC08]"/>
      <node id="890" label="[SIC1TRSC07]"/>
      <node id="889" label="[SIC1TRSC06]"/>
      <node id="888" label="[SIC1TRSC05]"/>
      <node id="887" label="[SIC1TRSC04]"/>
      <node id="886" label="[SIC1TRSC03]"/>
      <node id="885" label="[SIC1TRSC02]"/>
      <node id="884" label="SIC1TRSC"/>
      <node id="883" label="Pcl9_[pho85]_ppi+_Pho85_[cyclin]"/>
      <node id="882" label="[SIC1TRSC01]"/>
      <node id="881" label="[PCL9TRSC19]"/>
      <edge id="1122" label="[PCL9TRSC18] (directed) [PCL9TRSC19]" source="974" target="881" cy:directed="1"/>
      <edge id="1121" label="[PCL9TRSC17] (directed) [PCL9TRSC18]" source="973" target="974" cy:directed="1"/>
      <edge id="1120" label="[PCL9TRSC16] (directed) [PCL9TRSC17]" source="972" target="973" cy:directed="1"/>
      <edge id="1119" label="[PCL9TRSC15] (directed) [PCL9TRSC16]" source="971" target="972" cy:directed="1"/>
      <edge id="1118" label="[PCL9TRSC14] (directed) [PCL9TRSC15]" source="970" target="971" cy:directed="1"/>
      <edge id="1117" label="[PCL9TRSC13] (directed) [PCL9TRSC14]" source="969" target="970" cy:directed="1"/>
      <edge id="1116" label="[PCL9TRSC12] (directed) [PCL9TRSC13]" source="968" target="969" cy:directed="1"/>
      <edge id="1115" label="[PCL9TRSC11] (directed) [PCL9TRSC12]" source="967" target="968" cy:directed="1"/>
      <edge id="1114" label="[PCL9TRSC10] (directed) [PCL9TRSC11]" source="966" target="967" cy:directed="1"/>
      <edge id="1113" label="[PCL9TRSC09] (directed) [PCL9TRSC10]" source="965" target="966" cy:directed="1"/>
      <edge id="1112" label="[PCL9TRSC08] (directed) [PCL9TRSC09]" source="964" target="965" cy:directed="1"/>
      <edge id="1111" label="[PCL9TRSC07] (directed) [PCL9TRSC08]" source="963" target="964" cy:directed="1"/>
      <edge id="1110" label="[PCL9TRSC06] (directed) [PCL9TRSC07]" source="962" target="963" cy:directed="1"/>
      <edge id="1109" label="[PCL9TRSC05] (directed) [PCL9TRSC06]" source="961" target="962" cy:directed="1"/>
      <edge id="1108" label="[PCL9TRSC04] (directed) [PCL9TRSC05]" source="960" target="961" cy:directed="1"/>
      <edge id="1107" label="[PCL9TRSC03] (directed) [PCL9TRSC04]" source="959" target="960" cy:directed="1"/>
      <edge id="1106" label="Ace2_[NLS(cdc28)]-{p} (directed) Ace2_[DBD]_bind+_Sic1Gene_[ace2swi5]" source="958" target="915" cy:directed="1"/>
      <edge id="1105" label="Ace2_[NLS(cdc28)]-{p} (directed) Ace2_[DBD]_bind+_Pcl9Gene_[ace2swi5]" source="958" target="922" cy:directed="1"/>
      <edge id="1104" label="Ace2_[NLS(cdc28)]-{p} (directed) Cdc14_p-_Ace2_[NLS(cdc28)]" source="958" target="928" cy:directed="1"/>
      <edge id="1103" label="[PCL9TRSC02] (directed) [PCL9TRSC03]" source="957" target="959" cy:directed="1"/>
      <edge id="1102" label="Cdc28_p+_Ace2_[NLS(cdc28)] (directed) Ace2_[NLS(cdc28)]-{p}" source="956" target="958" cy:directed="1"/>
      <edge id="1101" label="PCL9TRSC (directed) [PCL9TRSC01]" source="955" target="953" cy:directed="1"/>
      <edge id="1100" label="PCL9TRSC (directed) [PCL9TRSC02]" source="955" target="957" cy:directed="1"/>
      <edge id="1099" label="PCL9TRSC (directed) [PCL9TRSC03]" source="955" target="959" cy:directed="1"/>
      <edge id="1098" label="PCL9TRSC (directed) [PCL9TRSC04]" source="955" target="960" cy:directed="1"/>
      <edge id="1097" label="PCL9TRSC (directed) [PCL9TRSC05]" source="955" target="961" cy:directed="1"/>
      <edge id="1096" label="PCL9TRSC (directed) [PCL9TRSC06]" source="955" target="962" cy:directed="1"/>
      <edge id="1095" label="PCL9TRSC (directed) [PCL9TRSC07]" source="955" target="963" cy:directed="1"/>
      <edge id="1094" label="PCL9TRSC (directed) [PCL9TRSC08]" source="955" target="964" cy:directed="1"/>
      <edge id="1093" label="PCL9TRSC (directed) [PCL9TRSC09]" source="955" target="965" cy:directed="1"/>
      <edge id="1092" label="PCL9TRSC (directed) [PCL9TRSC10]" source="955" target="966" cy:directed="1"/>
      <edge id="1091" label="PCL9TRSC (directed) [PCL9TRSC11]" source="955" target="967" cy:directed="1"/>
      <edge id="1090" label="PCL9TRSC (directed) [PCL9TRSC12]" source="955" target="968" cy:directed="1"/>
      <edge id="1089" label="PCL9TRSC (directed) [PCL9TRSC13]" source="955" target="969" cy:directed="1"/>
      <edge id="1088" label="PCL9TRSC (directed) [PCL9TRSC14]" source="955" target="970" cy:directed="1"/>
      <edge id="1087" label="PCL9TRSC (directed) [PCL9TRSC15]" source="955" target="971" cy:directed="1"/>
      <edge id="1086" label="PCL9TRSC (directed) [PCL9TRSC16]" source="955" target="972" cy:directed="1"/>
      <edge id="1085" label="PCL9TRSC (directed) [PCL9TRSC17]" source="955" target="973" cy:directed="1"/>
      <edge id="1084" label="PCL9TRSC (directed) [PCL9TRSC18]" source="955" target="974" cy:directed="1"/>
      <edge id="1083" label="PCL9TRSC (directed) [PCL9TRSC19]" source="955" target="881" cy:directed="1"/>
      <edge id="1082" label="PCL9TRSC (directed) [PCL9TRSC20]" source="955" target="909" cy:directed="1"/>
      <edge id="1081" label="Swi5_[NLS(cdc28)]-{p} (directed) Swi5_[DBD]_bind+_Sic1Gene_[ace2swi5]" source="954" target="919" cy:directed="1"/>
      <edge id="1080" label="Swi5_[NLS(cdc28)]-{p} (directed) Swi5_[DBD]_bind+_Pcl9Gene_[ace2swi5]" source="954" target="925" cy:directed="1"/>
      <edge id="1079" label="Swi5_[NLS(cdc28)]-{p} (directed) Cdc14_p-_Swi5_[NLS(cdc28)]" source="954" target="929" cy:directed="1"/>
      <edge id="1078" label="[PCL9TRSC01] (directed) [PCL9TRSC02]" source="953" target="957" cy:directed="1"/>
      <edge id="1077" label="Cdc28_p+_Swi5_[NLS(cdc28)] (directed) Swi5_[NLS(cdc28)]-{p}" source="952" target="954" cy:directed="1"/>
      <edge id="1076" label="Cdc14_[net1]--Net1_[n] (directed) Cdc14_p-_Ace2_[NLS(cdc28)]" source="951" target="928" cy:directed="1"/>
      <edge id="1075" label="Cdc14_[net1]--Net1_[n] (directed) Cdc14_p-_Swi5_[NLS(cdc28)]" source="951" target="929" cy:directed="1"/>
      <edge id="1074" label="Proteasome_deg_Sic1 (directed) Sic1" source="949" target="906" cy:directed="1"/>
      <edge id="1073" label="Sic1_[(scf)]-{ub} (directed) Proteasome_deg_Sic1" source="948" target="949" cy:directed="1"/>
      <edge id="1072" label="Decay_deg_Pcl9mRNA (directed) Pcl9mRNA" source="939" target="904" cy:directed="1"/>
      <edge id="1071" label="Sic1mRNA (directed) Ribo_trsl_Sic1mRNA" source="934" target="914" cy:directed="1"/>
      <edge id="1070" label="Sic1mRNA (directed) Decay_deg_Sic1mRNA" source="934" target="916" cy:directed="1"/>
      <edge id="1069" label="Swi5 (directed) Cdc28_p+_Swi5_[NLS(cdc28)]" source="932" target="952" cy:directed="1"/>
      <edge id="1068" label="Ace2 (directed) Cdc28_p+_Ace2_[NLS(cdc28)]" source="931" target="956" cy:directed="1"/>
      <edge id="1067" label="Cdc14_p-_Swi5_[NLS(cdc28)] (directed) Swi5_[NLS(cdc28)]-{p}" source="929" target="954" cy:directed="1"/>
      <edge id="1066" label="Cdc14_p-_Ace2_[NLS(cdc28)] (directed) Ace2_[NLS(cdc28)]-{p}" source="928" target="958" cy:directed="1"/>
      <edge id="1065" label="Swi5_[DBD]_bind-_Pcl9Gene_[ace2swi5] (directed) Pcl9Gene_[ace2swi5]--Swi5_[DBD]" source="927" target="926" cy:directed="1"/>
      <edge id="1064" label="Pcl9Gene_[ace2swi5]--Swi5_[DBD] (directed) Swi5_[DBD]_bind-_Pcl9Gene_[ace2swi5]" source="926" target="927" cy:directed="1"/>
      <edge id="1063" label="Pcl9Gene_[ace2swi5]--Swi5_[DBD] (directed) PCL9TRSC" source="926" target="955" cy:directed="1"/>
      <edge id="1062" label="Pcl9Gene_[ace2swi5]--Swi5_[DBD] (directed) Swi5_[DBD]_bind+_Sic1Gene_[ace2swi5]" source="926" target="919" cy:directed="1"/>
      <edge id="1061" label="Swi5_[DBD]_bind+_Pcl9Gene_[ace2swi5] (directed) Pcl9Gene_[ace2swi5]--Swi5_[DBD]" source="925" target="926" cy:directed="1"/>
      <edge id="1060" label="Ace2_[DBD]_bind-_Pcl9Gene_[ace2swi5] (directed) Ace2_[DBD]--Pcl9Gene_[ace2swi5]" source="924" target="923" cy:directed="1"/>
      <edge id="1059" label="Ace2_[DBD]--Pcl9Gene_[ace2swi5] (directed) Ace2_[DBD]_bind-_Pcl9Gene_[ace2swi5]" source="923" target="924" cy:directed="1"/>
      <edge id="1058" label="Ace2_[DBD]--Pcl9Gene_[ace2swi5] (directed) PCL9TRSC" source="923" target="955" cy:directed="1"/>
      <edge id="1057" label="Ace2_[DBD]--Pcl9Gene_[ace2swi5] (directed) Ace2_[DBD]_bind+_Sic1Gene_[ace2swi5]" source="923" target="915" cy:directed="1"/>
      <edge id="1056" label="Ace2_[DBD]_bind+_Pcl9Gene_[ace2swi5] (directed) Ace2_[DBD]--Pcl9Gene_[ace2swi5]" source="922" target="923" cy:directed="1"/>
      <edge id="1055" label="Swi5_[DBD]_bind-_Sic1Gene_[ace2swi5] (directed) Sic1Gene_[ace2swi5]--Swi5_[DBD]" source="921" target="920" cy:directed="1"/>
      <edge id="1054" label="Sic1Gene_[ace2swi5]--Swi5_[DBD] (directed) Swi5_[DBD]_bind-_Sic1Gene_[ace2swi5]" source="920" target="921" cy:directed="1"/>
      <edge id="1053" label="Sic1Gene_[ace2swi5]--Swi5_[DBD] (directed) SIC1TRSC" source="920" target="884" cy:directed="1"/>
      <edge id="1052" label="Sic1Gene_[ace2swi5]--Swi5_[DBD] (directed) Swi5_[DBD]_bind+_Pcl9Gene_[ace2swi5]" source="920" target="925" cy:directed="1"/>
      <edge id="1051" label="Swi5_[DBD]_bind+_Sic1Gene_[ace2swi5] (directed) Sic1Gene_[ace2swi5]--Swi5_[DBD]" source="919" target="920" cy:directed="1"/>
      <edge id="1050" label="Ace2_[DBD]_bind-_Sic1Gene_[ace2swi5] (directed) Ace2_[DBD]--Sic1Gene_[ace2swi5]" source="918" target="917" cy:directed="1"/>
      <edge id="1049" label="Ace2_[DBD]--Sic1Gene_[ace2swi5] (directed) Ace2_[DBD]_bind-_Sic1Gene_[ace2swi5]" source="917" target="918" cy:directed="1"/>
      <edge id="1048" label="Ace2_[DBD]--Sic1Gene_[ace2swi5] (directed) SIC1TRSC" source="917" target="884" cy:directed="1"/>
      <edge id="1047" label="Ace2_[DBD]--Sic1Gene_[ace2swi5] (directed) Ace2_[DBD]_bind+_Pcl9Gene_[ace2swi5]" source="917" target="922" cy:directed="1"/>
      <edge id="1046" label="Decay_deg_Sic1mRNA (directed) Sic1mRNA" source="916" target="934" cy:directed="1"/>
      <edge id="1045" label="Ace2_[DBD]_bind+_Sic1Gene_[ace2swi5] (directed) Ace2_[DBD]--Sic1Gene_[ace2swi5]" source="915" target="917" cy:directed="1"/>
      <edge id="1044" label="Ribo_trsl_Sic1mRNA (directed) Sic1" source="914" target="906" cy:directed="1"/>
      <edge id="1043" label="Pcl9 (directed) Pcl9_[pho85]_ppi+_Pho85_[cyclin]" source="913" target="883" cy:directed="1"/>
      <edge id="1042" label="Pcl9 (directed) Proteasome_deg_Pcl9" source="913" target="908" cy:directed="1"/>
      <edge id="1041" label="[SIC1TRSC20] (directed) PolII_trsc_Sic1Gene" source="912" target="911" cy:directed="1"/>
      <edge id="1040" label="PolII_trsc_Sic1Gene (directed) Sic1mRNA" source="911" target="934" cy:directed="1"/>
      <edge id="1039" label="Ribo_trsl_Pcl9mRNA (directed) Pcl9" source="910" target="913" cy:directed="1"/>
      <edge id="1038" label="[PCL9TRSC20] (directed) PolII_trsc_Pcl9Gene" source="909" target="907" cy:directed="1"/>
      <edge id="1037" label="Proteasome_deg_Pcl9 (directed) Pcl9" source="908" target="913" cy:directed="1"/>
      <edge id="1036" label="PolII_trsc_Pcl9Gene (directed) Pcl9mRNA" source="907" target="904" cy:directed="1"/>
      <edge id="1035" label="Sic1 (directed) Cdc28_p+_Sic1_[(T2)]" source="906" target="930" cy:directed="1"/>
      <edge id="1034" label="Sic1 (directed) Cdc28_p+_Sic1_[(T5)]" source="906" target="933" cy:directed="1"/>
      <edge id="1033" label="Sic1 (directed) Cdc28_p+_Sic1_[(T33)]" source="906" target="935" cy:directed="1"/>
      <edge id="1032" label="Sic1 (directed) Cdc28_p+_Sic1_[(T45)]" source="906" target="936" cy:directed="1"/>
      <edge id="1031" label="Sic1 (directed) Cdc28_p+_Sic1_[(S69)]" source="906" target="937" cy:directed="1"/>
      <edge id="1030" label="Sic1 (directed) Cdc28_p+_Sic1_[(S76)]" source="906" target="938" cy:directed="1"/>
      <edge id="1029" label="Sic1 (directed) Cdc28_p+_Sic1_[(S80)]" source="906" target="940" cy:directed="1"/>
      <edge id="1028" label="Sic1 (directed) Pho85_p+_Sic1_[(T2)]" source="906" target="941" cy:directed="1"/>
      <edge id="1027" label="Sic1 (directed) Pho85_p+_Sic1_[(T5)]" source="906" target="942" cy:directed="1"/>
      <edge id="1026" label="Sic1 (directed) Pho85_p+_Sic1_[(T33)]" source="906" target="943" cy:directed="1"/>
      <edge id="1025" label="Sic1 (directed) Pho85_p+_Sic1_[(T45)]" source="906" target="944" cy:directed="1"/>
      <edge id="1024" label="Sic1 (directed) Pho85_p+_Sic1_[(S69)]" source="906" target="945" cy:directed="1"/>
      <edge id="1023" label="Sic1 (directed) Pho85_p+_Sic1_[(S76)]" source="906" target="946" cy:directed="1"/>
      <edge id="1022" label="Sic1 (directed) Pho85_p+_Sic1_[(S80)]" source="906" target="947" cy:directed="1"/>
      <edge id="1021" label="Sic1 (directed) Cdc28_[sic1]_ppi+_Sic1_[cdc28]" source="906" target="950" cy:directed="1"/>
      <edge id="1020" label="Sic1 (directed) Proteasome_deg_Sic1" source="906" target="949" cy:directed="1"/>
      <edge id="1019" label="Pcl9_[(dma)]-{ub} (directed) Proteasome_deg_Pcl9" source="905" target="908" cy:directed="1"/>
      <edge id="1018" label="Pcl9mRNA (directed) Ribo_trsl_Pcl9mRNA" source="904" target="910" cy:directed="1"/>
      <edge id="1017" label="Pcl9mRNA (directed) Decay_deg_Pcl9mRNA" source="904" target="939" cy:directed="1"/>
      <edge id="1016" label="[SIC1TRSC19] (directed) [SIC1TRSC20]" source="903" target="912" cy:directed="1"/>
      <edge id="1015" label="[SIC1TRSC18] (directed) [SIC1TRSC19]" source="902" target="903" cy:directed="1"/>
      <edge id="1014" label="[SIC1TRSC17] (directed) [SIC1TRSC18]" source="901" target="902" cy:directed="1"/>
      <edge id="1013" label="[SIC1TRSC16] (directed) [SIC1TRSC17]" source="900" target="901" cy:directed="1"/>
      <edge id="1012" label="[SIC1TRSC15] (directed) [SIC1TRSC16]" source="899" target="900" cy:directed="1"/>
      <edge id="1011" label="Cdc28Clb12 (directed) Cdc28_p+_Swi5_[NLS(cdc28)]" source="898" target="952" cy:directed="1"/>
      <edge id="1010" label="Cdc28Clb12 (directed) Cdc28_p+_Ace2_[NLS(cdc28)]" source="898" target="956" cy:directed="1"/>
      <edge id="1009" label="[SIC1TRSC14] (directed) [SIC1TRSC15]" source="897" target="899" cy:directed="1"/>
      <edge id="1008" label="[SIC1TRSC13] (directed) [SIC1TRSC14]" source="896" target="897" cy:directed="1"/>
      <edge id="1007" label="[SIC1TRSC12] (directed) [SIC1TRSC13]" source="895" target="896" cy:directed="1"/>
      <edge id="1006" label="[SIC1TRSC11] (directed) [SIC1TRSC12]" source="894" target="895" cy:directed="1"/>
      <edge id="1005" label="[SIC1TRSC10] (directed) [SIC1TRSC11]" source="893" target="894" cy:directed="1"/>
      <edge id="1004" label="[SIC1TRSC09] (directed) [SIC1TRSC10]" source="892" target="893" cy:directed="1"/>
      <edge id="1003" label="[SIC1TRSC08] (directed) [SIC1TRSC09]" source="891" target="892" cy:directed="1"/>
      <edge id="1002" label="[SIC1TRSC07] (directed) [SIC1TRSC08]" source="890" target="891" cy:directed="1"/>
      <edge id="1001" label="[SIC1TRSC06] (directed) [SIC1TRSC07]" source="889" target="890" cy:directed="1"/>
      <edge id="1000" label="[SIC1TRSC05] (directed) [SIC1TRSC06]" source="888" target="889" cy:directed="1"/>
      <edge id="999" label="[SIC1TRSC04] (directed) [SIC1TRSC05]" source="887" target="888" cy:directed="1"/>
      <edge id="998" label="[SIC1TRSC03] (directed) [SIC1TRSC04]" source="886" target="887" cy:directed="1"/>
      <edge id="997" label="[SIC1TRSC02] (directed) [SIC1TRSC03]" source="885" target="886" cy:directed="1"/>
      <edge id="996" label="SIC1TRSC (directed) [SIC1TRSC01]" source="884" target="882" cy:directed="1"/>
      <edge id="995" label="SIC1TRSC (directed) [SIC1TRSC02]" source="884" target="885" cy:directed="1"/>
      <edge id="994" label="SIC1TRSC (directed) [SIC1TRSC03]" source="884" target="886" cy:directed="1"/>
      <edge id="993" label="SIC1TRSC (directed) [SIC1TRSC04]" source="884" target="887" cy:directed="1"/>
      <edge id="992" label="SIC1TRSC (directed) [SIC1TRSC05]" source="884" target="888" cy:directed="1"/>
      <edge id="991" label="SIC1TRSC (directed) [SIC1TRSC06]" source="884" target="889" cy:directed="1"/>
      <edge id="990" label="SIC1TRSC (directed) [SIC1TRSC07]" source="884" target="890" cy:directed="1"/>
      <edge id="989" label="SIC1TRSC (directed) [SIC1TRSC08]" source="884" target="891" cy:directed="1"/>
      <edge id="988" label="SIC1TRSC (directed) [SIC1TRSC09]" source="884" target="892" cy:directed="1"/>
      <edge id="987" label="SIC1TRSC (directed) [SIC1TRSC10]" source="884" target="893" cy:directed="1"/>
      <edge id="986" label="SIC1TRSC (directed) [SIC1TRSC11]" source="884" target="894" cy:directed="1"/>
      <edge id="985" label="SIC1TRSC (directed) [SIC1TRSC12]" source="884" target="895" cy:directed="1"/>
      <edge id="984" label="SIC1TRSC (directed) [SIC1TRSC13]" source="884" target="896" cy:directed="1"/>
      <edge id="983" label="SIC1TRSC (directed) [SIC1TRSC14]" source="884" target="897" cy:directed="1"/>
      <edge id="982" label="SIC1TRSC (directed) [SIC1TRSC15]" source="884" target="899" cy:directed="1"/>
      <edge id="981" label="SIC1TRSC (directed) [SIC1TRSC16]" source="884" target="900" cy:directed="1"/>
      <edge id="980" label="SIC1TRSC (directed) [SIC1TRSC17]" source="884" target="901" cy:directed="1"/>
      <edge id="979" label="SIC1TRSC (directed) [SIC1TRSC18]" source="884" target="902" cy:directed="1"/>
      <edge id="978" label="SIC1TRSC (directed) [SIC1TRSC19]" source="884" target="903" cy:directed="1"/>
      <edge id="977" label="SIC1TRSC (directed) [SIC1TRSC20]" source="884" target="912" cy:directed="1"/>
      <edge id="976" label="[SIC1TRSC01] (directed) [SIC1TRSC02]" source="882" target="885" cy:directed="1"/>
      <edge id="975" label="[PCL9TRSC19] (directed) [PCL9TRSC20]" source="881" target="909" cy:directed="1"/>
    </graph>
  </att>
  <att>
    <graph id="1123" label="TF3 SBF" cy:registered="1">
      <node id="1434" label="Swi4_[swi6]_ppi-_Swi6_[swi4]"/>
      <node xlink:href="#355"/>
      <node id="1433" label="Hos3_[whi5]_ppi-_Whi5_[hdac]"/>
      <node id="1432" label="Whi5P2"/>
      <node id="1431" label="Whi5P1"/>
      <node id="1430" label="Whi5P12"/>
      <node id="1429" label="Whi5_[(pho85)]-{p}"/>
      <node id="1428" label="Hos3_[whi5]--Whi5_[hdac]"/>
      <node id="1427" label="Hos3_[whi5]_ppi+_Whi5_[hdac]"/>
      <node id="1426" label="Swi6_[whi5]_ppi-_Whi5_[swi6]"/>
      <node id="1425" label="Swi4_[swi6]--Swi6_[swi4]"/>
      <node id="1424" label="Swi6_[(S238)]-{p}"/>
      <node id="1423" label="Swi6_[(S228)]-{p}"/>
      <node id="1422" label="Swi6_[(T179)]-{p}"/>
      <node id="1421" label="Swi6_[(S160)]-{p}"/>
      <node id="1420" label="[PCL2TRSC19]"/>
      <node id="1419" label="Swi6P"/>
      <node id="1418" label="[PCL2TRSC18]"/>
      <node id="1417" label="Whi5_[(S262)]-{p}"/>
      <node id="1416" label="[PCL2TRSC17]"/>
      <node id="1415" label="Whi5_[(S215)]-{p}"/>
      <node id="1414" label="[PCL2TRSC16]"/>
      <node id="1413" label="Whi5_[(S161)]-{p}"/>
      <node id="1412" label="[PCL2TRSC15]"/>
      <node id="1411" label="Whi5_[(S156)]-{p}"/>
      <node id="1410" label="[PCL2TRSC14]"/>
      <node id="1409" label="Whi5_[(S154)]-{p}"/>
      <node id="1408" label="[PCL2TRSC13]"/>
      <node id="1407" label="Whi5_[(T143)]-{p}"/>
      <node id="1406" label="[PCL2TRSC12]"/>
      <node id="1405" label="Whi5_[(S88)]-{p}"/>
      <node id="1404" label="[PCL2TRSC11]"/>
      <node id="1403" label="Whi5_[(S62)]-{p}"/>
      <node id="1402" label="[PCL2TRSC10]"/>
      <node id="1401" label="Whi5_[(S59)]-{p}"/>
      <node id="1400" label="[PCL2TRSC09]"/>
      <node id="1399" label="Whi5_[(T57)]-{p}"/>
      <node id="1398" label="[PCL2TRSC08]"/>
      <node id="1397" label="Whi5Px10"/>
      <node id="1396" label="[PCL2TRSC07]"/>
      <node id="1395" label="Whi5release"/>
      <node id="1394" label="[PCL2TRSC06]"/>
      <node id="1393" label="Swi6_[whi5]--Whi5_[swi6]"/>
      <node id="1392" label="[PCL2TRSC05]"/>
      <node id="1391" label="Swi6_[whi5]_ppi+_Whi5_[swi6]"/>
      <node id="1390" label="[PCL2TRSC04]"/>
      <node id="1389" label="[PCL2TRSC03]"/>
      <node id="1388" label="[PCL2TRSC02]"/>
      <node id="1387" label="PCL2SBF"/>
      <node id="1386" label="[PCL2TRSC01]"/>
      <node id="1385" label="[PCL1TRSC19]"/>
      <node id="1384" label="Swi4_[DBD]_bind-_Hcm1Gene_[scb]"/>
      <node id="1383" label="[PCL1TRSC18]"/>
      <node id="1382" label="Hcm1Gene_[scb]--Swi4_[DBD]"/>
      <node id="1381" label="[PCL1TRSC17]"/>
      <node id="1380" label="Swi4_[DBD]_bind+_Hcm1Gene_[scb]"/>
      <node id="1379" label="[PCL1TRSC16]"/>
      <node id="1378" label="[PCL1TRSC15]"/>
      <node id="1377" label="Ribo_trsl_Swe1mRNA"/>
      <node id="1376" label="[PCL1TRSC14]"/>
      <node id="1375" label="[PCL1TRSC13]"/>
      <node id="1374" label="Ribo_trsl_Hcm1mRNA"/>
      <node id="1373" label="[PCL1TRSC12]"/>
      <node id="1372" label="[HCM1TRSC20]"/>
      <node id="1371" label="[PCL1TRSC11]"/>
      <node id="1370" label="PolII_trsc_Hcm1Gene"/>
      <node id="1369" label="Ribo_trsl_Cln2mRNA"/>
      <node id="1368" label="[PCL1TRSC10]"/>
      <node id="1367" label="Ribo_trsl_Cln1mRNA"/>
      <node id="1366" label="[PCL1TRSC09]"/>
      <node id="1365" label="[PCL1TRSC08]"/>
      <node id="1364" label="[PCL1TRSC07]"/>
      <node id="1363" label="[PCL1TRSC06]"/>
      <node id="1362" label="[PCL1TRSC05]"/>
      <node id="1361" label="[PCL1TRSC04]"/>
      <node id="1360" label="[PCL1TRSC03]"/>
      <node id="1359" label="[PCL1TRSC02]"/>
      <node id="1358" label="PCL1SBF"/>
      <node id="1357" label="[PCL1TRSC01]"/>
      <node id="1356" label="[YOX1TRSC19]"/>
      <node id="1355" label="[YOX1TRSC18]"/>
      <node id="1354" label="[YOX1TRSC17]"/>
      <node id="1353" label="[YOX1TRSC16]"/>
      <node id="1352" label="[YOX1TRSC15]"/>
      <node id="1351" label="[YOX1TRSC14]"/>
      <node id="1350" label="Proteasome_deg_Yox1"/>
      <node id="1349" label="[YOX1TRSC13]"/>
      <node id="1348" label="[YOX1TRSC12]"/>
      <node id="1347" label="[YOX1TRSC11]"/>
      <node id="1346" label="Yox1_[(apc)]-{ub}"/>
      <node id="1345" label="[YOX1TRSC10]"/>
      <node id="1344" label="APC_ub+_Yox1_[(apc)]"/>
      <node id="1343" label="[YOX1TRSC09]"/>
      <node id="1342" label="[YOX1TRSC08]"/>
      <node id="1341" label="[YOX1TRSC07]"/>
      <node id="1340" label="[YOX1TRSC06]"/>
      <node id="1339" label="[YOX1TRSC05]"/>
      <node id="1338" label="[YOX1TRSC04]"/>
      <node xlink:href="#282"/>
      <node id="1337" label="[YOX1TRSC03]"/>
      <node id="1336" label="[YOX1TRSC02]"/>
      <node id="1335" label="YOX1SBF"/>
      <node id="1334" label="[YOX1TRSC01]"/>
      <node id="1333" label="[CLN2TRSC19]"/>
      <node id="1332" label="[CLN2TRSC18]"/>
      <node id="1331" label="[CLN2TRSC17]"/>
      <node id="1330" label="[CLN2TRSC16]"/>
      <node id="1329" label="[CLN2TRSC15]"/>
      <node id="1328" label="[CLN2TRSC14]"/>
      <node id="1327" label="[CLN2TRSC13]"/>
      <node id="1326" label="[CLN2TRSC12]"/>
      <node id="1325" label="[CLN2TRSC11]"/>
      <node id="1324" label="[CLN2TRSC10]"/>
      <node id="1323" label="[CLN2TRSC09]"/>
      <node id="1322" label="[CLN2TRSC08]"/>
      <node id="1321" label="[CLN2TRSC07]"/>
      <node id="1320" label="[CLN2TRSC06]"/>
      <node id="1319" label="[CLN2TRSC05]"/>
      <node id="1318" label="[CLN2TRSC04]"/>
      <node id="1317" label="[CLN2TRSC03]"/>
      <node id="1316" label="[CLN2TRSC02]"/>
      <node id="1315" label="CLN2SBF"/>
      <node id="1314" label="Proteasome_deg_Pcl2"/>
      <node id="1313" label="[CLN2TRSC01]"/>
      <node id="1312" label="Proteasome_deg_Pcl1"/>
      <node id="1311" label="[CLN1TRSC19]"/>
      <node id="1310" label="Proteasome_deg_Cln2"/>
      <node id="1309" label="[CLN1TRSC18]"/>
      <node id="1308" label="Proteasome_deg_Cln1"/>
      <node id="1307" label="[CLN1TRSC17]"/>
      <node id="1306" label="[CLN1TRSC16]"/>
      <node id="1305" label="[CLN1TRSC15]"/>
      <node id="1304" label="Pcl2_[(dma)]-{ub}"/>
      <node id="1303" label="[CLN1TRSC14]"/>
      <node id="1302" label="[CLN1TRSC13]"/>
      <node id="1301" label="Pcl1_[(dma)]-{ub}"/>
      <node id="1300" label="[CLN1TRSC12]"/>
      <node id="1299" label="[CLN1TRSC11]"/>
      <node id="1298" label="Cln2_[(scf)]-{ub}"/>
      <node id="1297" label="[CLN1TRSC10]"/>
      <node id="1296" label="[CLN1TRSC09]"/>
      <node id="1295" label="[CLN1TRSC08]"/>
      <node id="1294" label="Cln1_[(scf)]-{ub}"/>
      <node id="1293" label="[CLN1TRSC07]"/>
      <node xlink:href="#898"/>
      <node id="1292" label="[CLN1TRSC06]"/>
      <node id="1291" label="Swi4_[(cdc28)]-{p}"/>
      <node id="1290" label="[CLN1TRSC05]"/>
      <node xlink:href="#242"/>
      <node id="1289" label="[CLN1TRSC04]"/>
      <node id="1288" label="[CLN1TRSC03]"/>
      <node id="1287" label="[CLN1TRSC02]"/>
      <node id="1286" label="CLN1SBF"/>
      <node id="1285" label="[CLN1TRSC01]"/>
      <node id="1284" label="[SWE1TRSC19]"/>
      <node id="1283" label="[SWE1TRSC18]"/>
      <node id="1282" label="[SWE1TRSC17]"/>
      <node id="1281" label="[SWE1TRSC16]"/>
      <node id="1280" label="[SWE1TRSC15]"/>
      <node id="1279" label="[SWE1TRSC14]"/>
      <node id="1278" label="[SWE1TRSC13]"/>
      <node id="1277" label="[SWE1TRSC12]"/>
      <node id="1276" label="[SWE1TRSC11]"/>
      <node id="1275" label="[SWE1TRSC10]"/>
      <node id="1274" label="[SWE1TRSC09]"/>
      <node id="1273" label="[SWE1TRSC08]"/>
      <node id="1272" label="[SWE1TRSC07]"/>
      <node id="1271" label="[SWE1TRSC06]"/>
      <node id="1270" label="[SWE1TRSC05]"/>
      <node id="1269" label="[SWE1TRSC04]"/>
      <node id="1268" label="[SWE1TRSC03]"/>
      <node id="1267" label="[SWE1TRSC02]"/>
      <node id="1266" label="Whi5HDAC"/>
      <node id="1265" label="SBFHDAC"/>
      <node id="1264" label="SBFnotHDAC"/>
      <node id="1263" label="SBF"/>
      <node id="1262" label="SWE1SBF"/>
      <node id="1261" label="[SWE1TRSC01]"/>
      <node xlink:href="#951"/>
      <node id="1260" label="Cdc14_p-_Whi5_[(pho85)]"/>
      <node id="1259" label="Cdc14_p-_Whi5_[(S262)]"/>
      <node id="1258" label="Cdc14_p-_Whi5_[(S215)]"/>
      <node id="1257" label="Cdc14_p-_Whi5_[(S161)]"/>
      <node id="1256" label="Cdc14_p-_Whi5_[(S156)]"/>
      <node id="1255" label="Cdc14_p-_Whi5_[(S154)]"/>
      <node id="1254" label="Cdc14_p-_Whi5_[(T143)]"/>
      <node id="1253" label="Cdc14_p-_Whi5_[(S88)]"/>
      <node id="1252" label="Cdc14_p-_Whi5_[(S62)]"/>
      <node id="1251" label="Cdc14_p-_Whi5_[(S59)]"/>
      <node id="1250" label="Cdc14_p-_Whi5_[(T57)]"/>
      <node id="1249" label="Cdc14_p-_Swi6_[(S238)]"/>
      <node id="1248" label="Cdc14_p-_Swi6_[(S228)]"/>
      <node id="1247" label="Cdc14_p-_Swi6_[(T179)]"/>
      <node id="1246" label="Cdc14_p-_Swi6_[(S160)]"/>
      <node id="1245" label="Cdc14_p-_Swi4_[(cdc28)]"/>
      <node id="1244" label="Cdc28Cln123"/>
      <node id="1243" label="Pcl2_[pho85]_ppi+_Pho85_[cyclin]"/>
      <node id="1242" label="Pcl1_[pho85]_ppi+_Pho85_[cyclin]"/>
      <node xlink:href="#123"/>
      <node id="1241" label="Cdc28_[cyclin]_ppi+_Cln2_[cdc28]"/>
      <node id="1240" label="Cdc28_[cyclin]_ppi+_Cln1_[cdc28]"/>
      <node id="1239" label="Proteasome_deg_Hcm1"/>
      <node id="1238" label="Decay_deg_Yox1mRNA"/>
      <node id="1237" label="[HCM1TRSC19]"/>
      <node id="1236" label="[HCM1TRSC18]"/>
      <node id="1235" label="[HCM1TRSC17]"/>
      <node id="1234" label="[HCM1TRSC16]"/>
      <node id="1233" label="Decay_deg_Pcl2mRNA"/>
      <node id="1232" label="[HCM1TRSC15]"/>
      <node id="1231" label="Decay_deg_Pcl1mRNA"/>
      <node id="1230" label="[HCM1TRSC14]"/>
      <node id="1229" label="[HCM1TRSC13]"/>
      <node id="1228" label="[HCM1TRSC12]"/>
      <node id="1227" label="[HCM1TRSC11]"/>
      <node xlink:href="#106"/>
      <node id="1226" label="[HCM1TRSC10]"/>
      <node id="1225" label="[HCM1TRSC09]"/>
      <node id="1224" label="[HCM1TRSC08]"/>
      <node id="1223" label="[HCM1TRSC07]"/>
      <node id="1222" label="Decay_deg_Swe1mRNA"/>
      <node id="1221" label="[HCM1TRSC06]"/>
      <node id="1220" label="[HCM1TRSC05]"/>
      <node id="1219" label="[HCM1TRSC04]"/>
      <node id="1218" label="[HCM1TRSC03]"/>
      <node id="1217" label="[HCM1TRSC02]"/>
      <node id="1216" label="Decay_deg_Cln2mRNA"/>
      <node id="1215" label="HCM1MBF"/>
      <node id="1214" label="Decay_deg_Cln1mRNA"/>
      <node id="1213" label="HCM1SBF"/>
      <node id="1212" label="HCM1TRSC"/>
      <node id="1211" label="[HCM1TRSC01]"/>
      <node id="1210" label="Decay_deg_Hcm1mRNA"/>
      <node id="1209" label="Hcm1"/>
      <node id="1208" label="Hcm1mRNA"/>
      <node id="1207" label="Ribo_trsl_Yox1mRNA"/>
      <node id="1206" label="Pcl2"/>
      <node id="1205" label="Pcl1"/>
      <node id="1204" label="Mec1_p+_Swe1_[(S385)]"/>
      <node id="1203" label="Ribo_trsl_Pcl2mRNA"/>
      <node id="1202" label="Ribo_trsl_Pcl1mRNA"/>
      <node id="1201" label="Swe1mRNA"/>
      <node id="1200" label="Yox1mRNA"/>
      <node id="1199" label="Pcl2mRNA"/>
      <node id="1198" label="Pcl1mRNA"/>
      <node id="1197" label="Cln2mRNA"/>
      <node id="1196" label="Cln1mRNA"/>
      <node id="1195" label="Swe1"/>
      <node id="1194" label="Cln2"/>
      <node id="1193" label="Cln1"/>
      <node id="1192" label="Hcm1_[DBD]_bind+_Yhp1Gene_[hcm1]"/>
      <node id="1191" label="Hcm1_[DBD]_bind+_Ndd1Gene_[hcm1]"/>
      <node id="1190" label="Hcm1_[DBD]_bind+_Fkh2Gene_[hcm1]"/>
      <node id="1189" label="Hcm1_[DBD]_bind+_Fkh1Gene_[hcm1]"/>
      <node id="1188" label="Hcm1_[DBD]_bind+_Cin8Gene_[hcm1]"/>
      <node id="1187" label="Hsl7_[swe1]_ppi+_Swe1_[hsl7]"/>
      <node id="1186" label="Proteasome_deg_Swe1"/>
      <node id="1185" label="Swe1_[(scf)]-{ub}"/>
      <node id="1184" label="Swe1_p+_Cdc28_[(Y19)]"/>
      <node id="1183" label="Swi4_[DBD]_bind-_Swe1Gene_[scb]"/>
      <node id="1182" label="Cdc5_[PBD]_ppi+_Swe1_[cdc5]"/>
      <node id="1181" label="Swe1Gene_[scb]--Swi4_[DBD]"/>
      <node id="1180" label="Swi4_[DBD]_bind+_Swe1Gene_[scb]"/>
      <node id="1179" label="Swi4_[DBD]_bind-_Yox1Gene_[scb]"/>
      <node id="1178" label="Swi4_[DBD]--Yox1Gene_[scb]"/>
      <node id="1177" label="Swi4_[DBD]_bind+_Yox1Gene_[scb]"/>
      <node id="1176" label="Swi4_[DBD]_bind-_Pcl2Gene_[scb]"/>
      <node id="1175" label="Pcl2Gene_[scb]--Swi4_[DBD]"/>
      <node id="1174" label="Swi4_[DBD]_bind+_Pcl2Gene_[scb]"/>
      <node id="1173" label="Swi4_[DBD]_bind-_Pcl1Gene_[scb]"/>
      <node id="1172" label="Pcl1Gene_[scb]--Swi4_[DBD]"/>
      <node id="1171" label="Swi4_[DBD]_bind+_Pcl1Gene_[scb]"/>
      <node id="1170" label="Swi4_[DBD]_bind-_Cln2Gene_[scb]"/>
      <node id="1169" label="Cln2Gene_[scb]--Swi4_[DBD]"/>
      <node id="1168" label="Swi4_[DBD]_bind+_Cln2Gene_[scb]"/>
      <node id="1167" label="Swi4_[DBD]_bind-_Cln1Gene_[scb]"/>
      <node id="1166" label="Cln1Gene_[scb]--Swi4_[DBD]"/>
      <node id="1165" label="Swi4_[DBD]_bind+_Cln1Gene_[scb]"/>
      <node id="1164" label="[SWE1TRSC20]"/>
      <node id="1163" label="PolII_trsc_Swe1Gene"/>
      <node id="1162" label="[YOX1TRSC20]"/>
      <node id="1161" label="PolII_trsc_Yox1Gene"/>
      <node id="1160" label="[PCL2TRSC20]"/>
      <node id="1159" label="PolII_trsc_Pcl2Gene"/>
      <node id="1158" label="[PCL1TRSC20]"/>
      <node id="1157" label="PolII_trsc_Pcl1Gene"/>
      <node id="1156" label="[CLN2TRSC20]"/>
      <node id="1155" label="PolII_trsc_Cln2Gene"/>
      <node id="1154" label="[CLN1TRSC20]"/>
      <node id="1153" label="MBF"/>
      <node id="1152" label="PolII_trsc_Cln1Gene"/>
      <node id="1151" label="Rpd3_[whi5]_ppi-_Whi5_[hdac]"/>
      <node id="1150" label="Rpd3_[whi5]--Whi5_[hdac]"/>
      <node id="1149" label="Rpd3_[whi5]_ppi+_Whi5_[hdac]"/>
      <node id="1148" label="Pho85Pcl1Pcl9"/>
      <node id="1147" label="Pho85_p+_Whi5_[(pho85)]"/>
      <node id="1146" label="Cdc28_p+_Whi5_[(S262)]"/>
      <node id="1145" label="Cdc28_p+_Whi5_[(S215)]"/>
      <node id="1144" label="Cdc28_p+_Whi5_[(S161)]"/>
      <node id="1143" label="Cdc28_p+_Whi5_[(S156)]"/>
      <node id="1142" label="Cdc28_p+_Whi5_[(S154)]"/>
      <node id="1141" label="Cdc28_p+_Whi5_[(T143)]"/>
      <node id="1140" label="Cdc28_p+_Whi5_[(S88)]"/>
      <node id="1139" label="Cdc28_p+_Whi5_[(S62)]"/>
      <node id="1138" label="Cdc28_p+_Whi5_[(S59)]"/>
      <node id="1137" label="Cdc28_p+_Whi5_[(T57)]"/>
      <node id="1136" label="Cdc28_p+_Swi6_[(S238)]"/>
      <node id="1135" label="Cdc28_p+_Swi6_[(S228)]"/>
      <node id="1134" label="Cdc28_p+_Swi6_[(T179)]"/>
      <node id="1133" label="Cdc28_p+_Swi6_[(S160)]"/>
      <edge id="2000" label="Swi4_[swi6]_ppi-_Swi6_[swi4] (directed) Swi4_[swi6]--Swi6_[swi4]" source="1434" target="1425" cy:directed="1"/>
      <edge id="1999" label="Swi4_[swi6]_ppi+_Swi6_[swi4] (directed) Swi4_[swi6]--Swi6_[swi4]" source="355" target="1425" cy:directed="1"/>
      <edge id="1998" label="Hos3_[whi5]_ppi-_Whi5_[hdac] (directed) Hos3_[whi5]--Whi5_[hdac]" source="1433" target="1428" cy:directed="1"/>
      <edge id="1997" label="Whi5P2 (directed) Whi5P12" source="1432" target="1430" cy:directed="1"/>
      <edge id="1996" label="Whi5P1 (directed) Whi5P12" source="1431" target="1430" cy:directed="1"/>
      <edge id="1995" label="Whi5P12 (directed) Hos3_[whi5]_ppi+_Whi5_[hdac]" source="1430" target="1427" cy:directed="1"/>
      <edge id="1994" label="Whi5P12 (directed) Rpd3_[whi5]_ppi+_Whi5_[hdac]" source="1430" target="1149" cy:directed="1"/>
      <edge id="1993" label="Whi5_[(pho85)]-{p} (directed) Hos3_[whi5]_ppi+_Whi5_[hdac]" source="1429" target="1427" cy:directed="1"/>
      <edge id="1992" label="Whi5_[(pho85)]-{p} (directed) Rpd3_[whi5]_ppi+_Whi5_[hdac]" source="1429" target="1149" cy:directed="1"/>
      <edge id="1991" label="Whi5_[(pho85)]-{p} (directed) Cdc14_p-_Whi5_[(pho85)]" source="1429" target="1260" cy:directed="1"/>
      <edge id="1990" label="Hos3_[whi5]--Whi5_[hdac] (directed) Hos3_[whi5]_ppi-_Whi5_[hdac]" source="1428" target="1433" cy:directed="1"/>
      <edge id="1989" label="Hos3_[whi5]--Whi5_[hdac] (directed) Whi5HDAC" source="1428" target="1266" cy:directed="1"/>
      <edge id="1988" label="Hos3_[whi5]_ppi+_Whi5_[hdac] (directed) Hos3_[whi5]--Whi5_[hdac]" source="1427" target="1428" cy:directed="1"/>
      <edge id="1987" label="Swi6_[whi5]_ppi-_Whi5_[swi6] (directed) Swi6_[whi5]--Whi5_[swi6]" source="1426" target="1393" cy:directed="1"/>
      <edge id="1986" label="Swi4_[swi6]--Swi6_[swi4] (directed) Swi6_[whi5]_ppi+_Whi5_[swi6]" source="1425" target="1391" cy:directed="1"/>
      <edge id="1985" label="Swi4_[swi6]--Swi6_[swi4] (directed) Swi4_[swi6]_ppi-_Swi6_[swi4]" source="1425" target="1434" cy:directed="1"/>
      <edge id="1984" label="Swi4_[swi6]--Swi6_[swi4] (directed) SBF" source="1425" target="1263" cy:directed="1"/>
      <edge id="1983" label="Swi6_[(S238)]-{p} (directed) Swi6P" source="1424" target="1419" cy:directed="1"/>
      <edge id="1982" label="Swi6_[(S238)]-{p} (directed) Cdc14_p-_Swi6_[(S238)]" source="1424" target="1249" cy:directed="1"/>
      <edge id="1981" label="Swi6_[(S228)]-{p} (directed) Swi6P" source="1423" target="1419" cy:directed="1"/>
      <edge id="1980" label="Swi6_[(S228)]-{p} (directed) Cdc14_p-_Swi6_[(S228)]" source="1423" target="1248" cy:directed="1"/>
      <edge id="1979" label="Swi6_[(T179)]-{p} (directed) Swi6P" source="1422" target="1419" cy:directed="1"/>
      <edge id="1978" label="Swi6_[(T179)]-{p} (directed) Cdc14_p-_Swi6_[(T179)]" source="1422" target="1247" cy:directed="1"/>
      <edge id="1977" label="Swi6_[(S160)]-{p} (directed) Swi6P" source="1421" target="1419" cy:directed="1"/>
      <edge id="1976" label="Swi6_[(S160)]-{p} (directed) Cdc14_p-_Swi6_[(S160)]" source="1421" target="1246" cy:directed="1"/>
      <edge id="1975" label="[PCL2TRSC19] (directed) [PCL2TRSC20]" source="1420" target="1160" cy:directed="1"/>
      <edge id="1974" label="Swi6P (directed) Whi5release" source="1419" target="1395" cy:directed="1"/>
      <edge id="1973" label="Swi6P (directed) MBF" source="1419" target="1153" cy:directed="1"/>
      <edge id="1972" label="[PCL2TRSC18] (directed) [PCL2TRSC19]" source="1418" target="1420" cy:directed="1"/>
      <edge id="1971" label="Whi5_[(S262)]-{p} (directed) Whi5Px10" source="1417" target="1397" cy:directed="1"/>
      <edge id="1970" label="Whi5_[(S262)]-{p} (directed) Whi5P2" source="1417" target="1432" cy:directed="1"/>
      <edge id="1969" label="Whi5_[(S262)]-{p} (directed) Cdc14_p-_Whi5_[(S262)]" source="1417" target="1259" cy:directed="1"/>
      <edge id="1968" label="[PCL2TRSC17] (directed) [PCL2TRSC18]" source="1416" target="1418" cy:directed="1"/>
      <edge id="1967" label="Whi5_[(S215)]-{p} (directed) Whi5Px10" source="1415" target="1397" cy:directed="1"/>
      <edge id="1966" label="Whi5_[(S215)]-{p} (directed) Cdc14_p-_Whi5_[(S215)]" source="1415" target="1258" cy:directed="1"/>
      <edge id="1965" label="[PCL2TRSC16] (directed) [PCL2TRSC17]" source="1414" target="1416" cy:directed="1"/>
      <edge id="1964" label="Whi5_[(S161)]-{p} (directed) Whi5Px10" source="1413" target="1397" cy:directed="1"/>
      <edge id="1963" label="Whi5_[(S161)]-{p} (directed) Whi5P1" source="1413" target="1431" cy:directed="1"/>
      <edge id="1962" label="Whi5_[(S161)]-{p} (directed) Cdc14_p-_Whi5_[(S161)]" source="1413" target="1257" cy:directed="1"/>
      <edge id="1961" label="[PCL2TRSC15] (directed) [PCL2TRSC16]" source="1412" target="1414" cy:directed="1"/>
      <edge id="1960" label="Whi5_[(S156)]-{p} (directed) Whi5Px10" source="1411" target="1397" cy:directed="1"/>
      <edge id="1959" label="Whi5_[(S156)]-{p} (directed) Whi5P1" source="1411" target="1431" cy:directed="1"/>
      <edge id="1958" label="Whi5_[(S156)]-{p} (directed) Whi5P2" source="1411" target="1432" cy:directed="1"/>
      <edge id="1957" label="Whi5_[(S156)]-{p} (directed) Cdc14_p-_Whi5_[(S156)]" source="1411" target="1256" cy:directed="1"/>
      <edge id="1956" label="[PCL2TRSC14] (directed) [PCL2TRSC15]" source="1410" target="1412" cy:directed="1"/>
      <edge id="1955" label="Whi5_[(S154)]-{p} (directed) Whi5Px10" source="1409" target="1397" cy:directed="1"/>
      <edge id="1954" label="Whi5_[(S154)]-{p} (directed) Whi5P1" source="1409" target="1431" cy:directed="1"/>
      <edge id="1953" label="Whi5_[(S154)]-{p} (directed) Whi5P2" source="1409" target="1432" cy:directed="1"/>
      <edge id="1952" label="Whi5_[(S154)]-{p} (directed) Cdc14_p-_Whi5_[(S154)]" source="1409" target="1255" cy:directed="1"/>
      <edge id="1951" label="[PCL2TRSC13] (directed) [PCL2TRSC14]" source="1408" target="1410" cy:directed="1"/>
      <edge id="1950" label="Whi5_[(T143)]-{p} (directed) Whi5Px10" source="1407" target="1397" cy:directed="1"/>
      <edge id="1949" label="Whi5_[(T143)]-{p} (directed) Cdc14_p-_Whi5_[(T143)]" source="1407" target="1254" cy:directed="1"/>
      <edge id="1948" label="[PCL2TRSC12] (directed) [PCL2TRSC13]" source="1406" target="1408" cy:directed="1"/>
      <edge id="1947" label="Whi5_[(S88)]-{p} (directed) Whi5Px10" source="1405" target="1397" cy:directed="1"/>
      <edge id="1946" label="Whi5_[(S88)]-{p} (directed) Cdc14_p-_Whi5_[(S88)]" source="1405" target="1253" cy:directed="1"/>
      <edge id="1945" label="[PCL2TRSC11] (directed) [PCL2TRSC12]" source="1404" target="1406" cy:directed="1"/>
      <edge id="1944" label="Whi5_[(S62)]-{p} (directed) Whi5Px10" source="1403" target="1397" cy:directed="1"/>
      <edge id="1943" label="Whi5_[(S62)]-{p} (directed) Cdc14_p-_Whi5_[(S62)]" source="1403" target="1252" cy:directed="1"/>
      <edge id="1942" label="[PCL2TRSC10] (directed) [PCL2TRSC11]" source="1402" target="1404" cy:directed="1"/>
      <edge id="1941" label="Whi5_[(S59)]-{p} (directed) Whi5Px10" source="1401" target="1397" cy:directed="1"/>
      <edge id="1940" label="Whi5_[(S59)]-{p} (directed) Cdc14_p-_Whi5_[(S59)]" source="1401" target="1251" cy:directed="1"/>
      <edge id="1939" label="[PCL2TRSC09] (directed) [PCL2TRSC10]" source="1400" target="1402" cy:directed="1"/>
      <edge id="1938" label="Whi5_[(T57)]-{p} (directed) Whi5Px10" source="1399" target="1397" cy:directed="1"/>
      <edge id="1937" label="Whi5_[(T57)]-{p} (directed) Cdc14_p-_Whi5_[(T57)]" source="1399" target="1250" cy:directed="1"/>
      <edge id="1936" label="[PCL2TRSC08] (directed) [PCL2TRSC09]" source="1398" target="1400" cy:directed="1"/>
      <edge id="1935" label="Whi5Px10 (directed) Whi5release" source="1397" target="1395" cy:directed="1"/>
      <edge id="1934" label="[PCL2TRSC07] (directed) [PCL2TRSC08]" source="1396" target="1398" cy:directed="1"/>
      <edge id="1933" label="Whi5release (directed) Swi6_[whi5]_ppi+_Whi5_[swi6]" source="1395" target="1391" cy:directed="1"/>
      <edge id="1932" label="[PCL2TRSC06] (directed) [PCL2TRSC07]" source="1394" target="1396" cy:directed="1"/>
      <edge id="1931" label="Swi6_[whi5]--Whi5_[swi6] (directed) Swi6_[whi5]_ppi-_Whi5_[swi6]" source="1393" target="1426" cy:directed="1"/>
      <edge id="1930" label="Swi6_[whi5]--Whi5_[swi6] (directed) SBFHDAC" source="1393" target="1265" cy:directed="1"/>
      <edge id="1929" label="[PCL2TRSC05] (directed) [PCL2TRSC06]" source="1392" target="1394" cy:directed="1"/>
      <edge id="1928" label="Swi6_[whi5]_ppi+_Whi5_[swi6] (directed) Swi6_[whi5]--Whi5_[swi6]" source="1391" target="1393" cy:directed="1"/>
      <edge id="1927" label="[PCL2TRSC04] (directed) [PCL2TRSC05]" source="1390" target="1392" cy:directed="1"/>
      <edge id="1926" label="[PCL2TRSC03] (directed) [PCL2TRSC04]" source="1389" target="1390" cy:directed="1"/>
      <edge id="1925" label="[PCL2TRSC02] (directed) [PCL2TRSC03]" source="1388" target="1389" cy:directed="1"/>
      <edge id="1924" label="PCL2SBF (directed) [PCL2TRSC01]" source="1387" target="1386" cy:directed="1"/>
      <edge id="1923" label="PCL2SBF (directed) [PCL2TRSC02]" source="1387" target="1388" cy:directed="1"/>
      <edge id="1922" label="PCL2SBF (directed) [PCL2TRSC03]" source="1387" target="1389" cy:directed="1"/>
      <edge id="1921" label="PCL2SBF (directed) [PCL2TRSC04]" source="1387" target="1390" cy:directed="1"/>
      <edge id="1920" label="PCL2SBF (directed) [PCL2TRSC05]" source="1387" target="1392" cy:directed="1"/>
      <edge id="1919" label="PCL2SBF (directed) [PCL2TRSC06]" source="1387" target="1394" cy:directed="1"/>
      <edge id="1918" label="PCL2SBF (directed) [PCL2TRSC07]" source="1387" target="1396" cy:directed="1"/>
      <edge id="1917" label="PCL2SBF (directed) [PCL2TRSC08]" source="1387" target="1398" cy:directed="1"/>
      <edge id="1916" label="PCL2SBF (directed) [PCL2TRSC09]" source="1387" target="1400" cy:directed="1"/>
      <edge id="1915" label="PCL2SBF (directed) [PCL2TRSC10]" source="1387" target="1402" cy:directed="1"/>
      <edge id="1914" label="PCL2SBF (directed) [PCL2TRSC11]" source="1387" target="1404" cy:directed="1"/>
      <edge id="1913" label="PCL2SBF (directed) [PCL2TRSC12]" source="1387" target="1406" cy:directed="1"/>
      <edge id="1912" label="PCL2SBF (directed) [PCL2TRSC13]" source="1387" target="1408" cy:directed="1"/>
      <edge id="1911" label="PCL2SBF (directed) [PCL2TRSC14]" source="1387" target="1410" cy:directed="1"/>
      <edge id="1910" label="PCL2SBF (directed) [PCL2TRSC15]" source="1387" target="1412" cy:directed="1"/>
      <edge id="1909" label="PCL2SBF (directed) [PCL2TRSC16]" source="1387" target="1414" cy:directed="1"/>
      <edge id="1908" label="PCL2SBF (directed) [PCL2TRSC17]" source="1387" target="1416" cy:directed="1"/>
      <edge id="1907" label="PCL2SBF (directed) [PCL2TRSC18]" source="1387" target="1418" cy:directed="1"/>
      <edge id="1906" label="PCL2SBF (directed) [PCL2TRSC19]" source="1387" target="1420" cy:directed="1"/>
      <edge id="1905" label="PCL2SBF (directed) [PCL2TRSC20]" source="1387" target="1160" cy:directed="1"/>
      <edge id="1904" label="[PCL2TRSC01] (directed) [PCL2TRSC02]" source="1386" target="1388" cy:directed="1"/>
      <edge id="1903" label="[PCL1TRSC19] (directed) [PCL1TRSC20]" source="1385" target="1158" cy:directed="1"/>
      <edge id="1902" label="Swi4_[DBD]_bind-_Hcm1Gene_[scb] (directed) Hcm1Gene_[scb]--Swi4_[DBD]" source="1384" target="1382" cy:directed="1"/>
      <edge id="1901" label="[PCL1TRSC18] (directed) [PCL1TRSC19]" source="1383" target="1385" cy:directed="1"/>
      <edge id="1900" label="Hcm1Gene_[scb]--Swi4_[DBD] (directed) Swi4_[DBD]_bind-_Hcm1Gene_[scb]" source="1382" target="1384" cy:directed="1"/>
      <edge id="1899" label="Hcm1Gene_[scb]--Swi4_[DBD] (directed) HCM1SBF" source="1382" target="1213" cy:directed="1"/>
      <edge id="1898" label="Hcm1Gene_[scb]--Swi4_[DBD] (directed) Swi4_[DBD]_bind+_Cln1Gene_[scb]" source="1382" target="1165" cy:directed="1"/>
      <edge id="1897" label="Hcm1Gene_[scb]--Swi4_[DBD] (directed) Swi4_[DBD]_bind+_Cln2Gene_[scb]" source="1382" target="1168" cy:directed="1"/>
      <edge id="1896" label="Hcm1Gene_[scb]--Swi4_[DBD] (directed) Swi4_[DBD]_bind+_Pcl1Gene_[scb]" source="1382" target="1171" cy:directed="1"/>
      <edge id="1895" label="Hcm1Gene_[scb]--Swi4_[DBD] (directed) Swi4_[DBD]_bind+_Pcl2Gene_[scb]" source="1382" target="1174" cy:directed="1"/>
      <edge id="1894" label="Hcm1Gene_[scb]--Swi4_[DBD] (directed) Swi4_[DBD]_bind+_Yox1Gene_[scb]" source="1382" target="1177" cy:directed="1"/>
      <edge id="1893" label="Hcm1Gene_[scb]--Swi4_[DBD] (directed) Swi4_[DBD]_bind+_Swe1Gene_[scb]" source="1382" target="1180" cy:directed="1"/>
      <edge id="1892" label="[PCL1TRSC17] (directed) [PCL1TRSC18]" source="1381" target="1383" cy:directed="1"/>
      <edge id="1891" label="Swi4_[DBD]_bind+_Hcm1Gene_[scb] (directed) Hcm1Gene_[scb]--Swi4_[DBD]" source="1380" target="1382" cy:directed="1"/>
      <edge id="1890" label="[PCL1TRSC16] (directed) [PCL1TRSC17]" source="1379" target="1381" cy:directed="1"/>
      <edge id="1889" label="[PCL1TRSC15] (directed) [PCL1TRSC16]" source="1378" target="1379" cy:directed="1"/>
      <edge id="1888" label="Ribo_trsl_Swe1mRNA (directed) Swe1" source="1377" target="1195" cy:directed="1"/>
      <edge id="1887" label="[PCL1TRSC14] (directed) [PCL1TRSC15]" source="1376" target="1378" cy:directed="1"/>
      <edge id="1886" label="[PCL1TRSC13] (directed) [PCL1TRSC14]" source="1375" target="1376" cy:directed="1"/>
      <edge id="1885" label="Ribo_trsl_Hcm1mRNA (directed) Hcm1" source="1374" target="1209" cy:directed="1"/>
      <edge id="1884" label="[PCL1TRSC12] (directed) [PCL1TRSC13]" source="1373" target="1375" cy:directed="1"/>
      <edge id="1883" label="[HCM1TRSC20] (directed) PolII_trsc_Hcm1Gene" source="1372" target="1370" cy:directed="1"/>
      <edge id="1882" label="[PCL1TRSC11] (directed) [PCL1TRSC12]" source="1371" target="1373" cy:directed="1"/>
      <edge id="1881" label="PolII_trsc_Hcm1Gene (directed) Hcm1mRNA" source="1370" target="1208" cy:directed="1"/>
      <edge id="1880" label="Ribo_trsl_Cln2mRNA (directed) Cln2" source="1369" target="1194" cy:directed="1"/>
      <edge id="1879" label="[PCL1TRSC10] (directed) [PCL1TRSC11]" source="1368" target="1371" cy:directed="1"/>
      <edge id="1878" label="Ribo_trsl_Cln1mRNA (directed) Cln1" source="1367" target="1193" cy:directed="1"/>
      <edge id="1877" label="[PCL1TRSC09] (directed) [PCL1TRSC10]" source="1366" target="1368" cy:directed="1"/>
      <edge id="1876" label="[PCL1TRSC08] (directed) [PCL1TRSC09]" source="1365" target="1366" cy:directed="1"/>
      <edge id="1875" label="[PCL1TRSC07] (directed) [PCL1TRSC08]" source="1364" target="1365" cy:directed="1"/>
      <edge id="1874" label="[PCL1TRSC06] (directed) [PCL1TRSC07]" source="1363" target="1364" cy:directed="1"/>
      <edge id="1873" label="[PCL1TRSC05] (directed) [PCL1TRSC06]" source="1362" target="1363" cy:directed="1"/>
      <edge id="1872" label="[PCL1TRSC04] (directed) [PCL1TRSC05]" source="1361" target="1362" cy:directed="1"/>
      <edge id="1871" label="[PCL1TRSC03] (directed) [PCL1TRSC04]" source="1360" target="1361" cy:directed="1"/>
      <edge id="1870" label="[PCL1TRSC02] (directed) [PCL1TRSC03]" source="1359" target="1360" cy:directed="1"/>
      <edge id="1869" label="PCL1SBF (directed) [PCL1TRSC01]" source="1358" target="1357" cy:directed="1"/>
      <edge id="1868" label="PCL1SBF (directed) [PCL1TRSC02]" source="1358" target="1359" cy:directed="1"/>
      <edge id="1867" label="PCL1SBF (directed) [PCL1TRSC03]" source="1358" target="1360" cy:directed="1"/>
      <edge id="1866" label="PCL1SBF (directed) [PCL1TRSC04]" source="1358" target="1361" cy:directed="1"/>
      <edge id="1865" label="PCL1SBF (directed) [PCL1TRSC05]" source="1358" target="1362" cy:directed="1"/>
      <edge id="1864" label="PCL1SBF (directed) [PCL1TRSC06]" source="1358" target="1363" cy:directed="1"/>
      <edge id="1863" label="PCL1SBF (directed) [PCL1TRSC07]" source="1358" target="1364" cy:directed="1"/>
      <edge id="1862" label="PCL1SBF (directed) [PCL1TRSC08]" source="1358" target="1365" cy:directed="1"/>
      <edge id="1861" label="PCL1SBF (directed) [PCL1TRSC09]" source="1358" target="1366" cy:directed="1"/>
      <edge id="1860" label="PCL1SBF (directed) [PCL1TRSC10]" source="1358" target="1368" cy:directed="1"/>
      <edge id="1859" label="PCL1SBF (directed) [PCL1TRSC11]" source="1358" target="1371" cy:directed="1"/>
      <edge id="1858" label="PCL1SBF (directed) [PCL1TRSC12]" source="1358" target="1373" cy:directed="1"/>
      <edge id="1857" label="PCL1SBF (directed) [PCL1TRSC13]" source="1358" target="1375" cy:directed="1"/>
      <edge id="1856" label="PCL1SBF (directed) [PCL1TRSC14]" source="1358" target="1376" cy:directed="1"/>
      <edge id="1855" label="PCL1SBF (directed) [PCL1TRSC15]" source="1358" target="1378" cy:directed="1"/>
      <edge id="1854" label="PCL1SBF (directed) [PCL1TRSC16]" source="1358" target="1379" cy:directed="1"/>
      <edge id="1853" label="PCL1SBF (directed) [PCL1TRSC17]" source="1358" target="1381" cy:directed="1"/>
      <edge id="1852" label="PCL1SBF (directed) [PCL1TRSC18]" source="1358" target="1383" cy:directed="1"/>
      <edge id="1851" label="PCL1SBF (directed) [PCL1TRSC19]" source="1358" target="1385" cy:directed="1"/>
      <edge id="1850" label="PCL1SBF (directed) [PCL1TRSC20]" source="1358" target="1158" cy:directed="1"/>
      <edge id="1849" label="[PCL1TRSC01] (directed) [PCL1TRSC02]" source="1357" target="1359" cy:directed="1"/>
      <edge id="1848" label="[YOX1TRSC19] (directed) [YOX1TRSC20]" source="1356" target="1162" cy:directed="1"/>
      <edge id="1847" label="[YOX1TRSC18] (directed) [YOX1TRSC19]" source="1355" target="1356" cy:directed="1"/>
      <edge id="1846" label="[YOX1TRSC17] (directed) [YOX1TRSC18]" source="1354" target="1355" cy:directed="1"/>
      <edge id="1845" label="[YOX1TRSC16] (directed) [YOX1TRSC17]" source="1353" target="1354" cy:directed="1"/>
      <edge id="1844" label="[YOX1TRSC15] (directed) [YOX1TRSC16]" source="1352" target="1353" cy:directed="1"/>
      <edge id="1843" label="[YOX1TRSC14] (directed) [YOX1TRSC15]" source="1351" target="1352" cy:directed="1"/>
      <edge id="1842" label="Proteasome_deg_Yox1 (directed) Yox1" source="1350" target="106" cy:directed="1"/>
      <edge id="1841" label="[YOX1TRSC13] (directed) [YOX1TRSC14]" source="1349" target="1351" cy:directed="1"/>
      <edge id="1840" label="[YOX1TRSC12] (directed) [YOX1TRSC13]" source="1348" target="1349" cy:directed="1"/>
      <edge id="1839" label="[YOX1TRSC11] (directed) [YOX1TRSC12]" source="1347" target="1348" cy:directed="1"/>
      <edge id="1838" label="Yox1_[(apc)]-{ub} (directed) Proteasome_deg_Yox1" source="1346" target="1350" cy:directed="1"/>
      <edge id="1837" label="[YOX1TRSC10] (directed) [YOX1TRSC11]" source="1345" target="1347" cy:directed="1"/>
      <edge id="1836" label="[YOX1TRSC09] (directed) [YOX1TRSC10]" source="1343" target="1345" cy:directed="1"/>
      <edge id="1835" label="[YOX1TRSC08] (directed) [YOX1TRSC09]" source="1342" target="1343" cy:directed="1"/>
      <edge id="1834" label="[YOX1TRSC07] (directed) [YOX1TRSC08]" source="1341" target="1342" cy:directed="1"/>
      <edge id="1833" label="[YOX1TRSC06] (directed) [YOX1TRSC07]" source="1340" target="1341" cy:directed="1"/>
      <edge id="1832" label="[YOX1TRSC05] (directed) [YOX1TRSC06]" source="1339" target="1340" cy:directed="1"/>
      <edge id="1831" label="[YOX1TRSC04] (directed) [YOX1TRSC05]" source="1338" target="1339" cy:directed="1"/>
      <edge id="1830" label="[YOX1TRSC03] (directed) [YOX1TRSC04]" source="1337" target="1338" cy:directed="1"/>
      <edge id="1829" label="[YOX1TRSC02] (directed) [YOX1TRSC03]" source="1336" target="1337" cy:directed="1"/>
      <edge id="1828" label="YOX1SBF (directed) [YOX1TRSC01]" source="1335" target="1334" cy:directed="1"/>
      <edge id="1827" label="YOX1SBF (directed) [YOX1TRSC02]" source="1335" target="1336" cy:directed="1"/>
      <edge id="1826" label="YOX1SBF (directed) [YOX1TRSC03]" source="1335" target="1337" cy:directed="1"/>
      <edge id="1825" label="YOX1SBF (directed) [YOX1TRSC04]" source="1335" target="1338" cy:directed="1"/>
      <edge id="1824" label="YOX1SBF (directed) [YOX1TRSC05]" source="1335" target="1339" cy:directed="1"/>
      <edge id="1823" label="YOX1SBF (directed) [YOX1TRSC06]" source="1335" target="1340" cy:directed="1"/>
      <edge id="1822" label="YOX1SBF (directed) [YOX1TRSC07]" source="1335" target="1341" cy:directed="1"/>
      <edge id="1821" label="YOX1SBF (directed) [YOX1TRSC08]" source="1335" target="1342" cy:directed="1"/>
      <edge id="1820" label="YOX1SBF (directed) [YOX1TRSC09]" source="1335" target="1343" cy:directed="1"/>
      <edge id="1819" label="YOX1SBF (directed) [YOX1TRSC10]" source="1335" target="1345" cy:directed="1"/>
      <edge id="1818" label="YOX1SBF (directed) [YOX1TRSC11]" source="1335" target="1347" cy:directed="1"/>
      <edge id="1817" label="YOX1SBF (directed) [YOX1TRSC12]" source="1335" target="1348" cy:directed="1"/>
      <edge id="1816" label="YOX1SBF (directed) [YOX1TRSC13]" source="1335" target="1349" cy:directed="1"/>
      <edge id="1815" label="YOX1SBF (directed) [YOX1TRSC14]" source="1335" target="1351" cy:directed="1"/>
      <edge id="1814" label="YOX1SBF (directed) [YOX1TRSC15]" source="1335" target="1352" cy:directed="1"/>
      <edge id="1813" label="YOX1SBF (directed) [YOX1TRSC16]" source="1335" target="1353" cy:directed="1"/>
      <edge id="1812" label="YOX1SBF (directed) [YOX1TRSC17]" source="1335" target="1354" cy:directed="1"/>
      <edge id="1811" label="YOX1SBF (directed) [YOX1TRSC18]" source="1335" target="1355" cy:directed="1"/>
      <edge id="1810" label="YOX1SBF (directed) [YOX1TRSC19]" source="1335" target="1356" cy:directed="1"/>
      <edge id="1809" label="YOX1SBF (directed) [YOX1TRSC20]" source="1335" target="1162" cy:directed="1"/>
      <edge id="1808" label="[YOX1TRSC01] (directed) [YOX1TRSC02]" source="1334" target="1336" cy:directed="1"/>
      <edge id="1807" label="[CLN2TRSC19] (directed) [CLN2TRSC20]" source="1333" target="1156" cy:directed="1"/>
      <edge id="1806" label="[CLN2TRSC18] (directed) [CLN2TRSC19]" source="1332" target="1333" cy:directed="1"/>
      <edge id="1805" label="[CLN2TRSC17] (directed) [CLN2TRSC18]" source="1331" target="1332" cy:directed="1"/>
      <edge id="1804" label="[CLN2TRSC16] (directed) [CLN2TRSC17]" source="1330" target="1331" cy:directed="1"/>
      <edge id="1803" label="[CLN2TRSC15] (directed) [CLN2TRSC16]" source="1329" target="1330" cy:directed="1"/>
      <edge id="1802" label="[CLN2TRSC14] (directed) [CLN2TRSC15]" source="1328" target="1329" cy:directed="1"/>
      <edge id="1801" label="[CLN2TRSC13] (directed) [CLN2TRSC14]" source="1327" target="1328" cy:directed="1"/>
      <edge id="1800" label="[CLN2TRSC12] (directed) [CLN2TRSC13]" source="1326" target="1327" cy:directed="1"/>
      <edge id="1799" label="[CLN2TRSC11] (directed) [CLN2TRSC12]" source="1325" target="1326" cy:directed="1"/>
      <edge id="1798" label="[CLN2TRSC10] (directed) [CLN2TRSC11]" source="1324" target="1325" cy:directed="1"/>
      <edge id="1797" label="[CLN2TRSC09] (directed) [CLN2TRSC10]" source="1323" target="1324" cy:directed="1"/>
      <edge id="1796" label="[CLN2TRSC08] (directed) [CLN2TRSC09]" source="1322" target="1323" cy:directed="1"/>
      <edge id="1795" label="[CLN2TRSC07] (directed) [CLN2TRSC08]" source="1321" target="1322" cy:directed="1"/>
      <edge id="1794" label="[CLN2TRSC06] (directed) [CLN2TRSC07]" source="1320" target="1321" cy:directed="1"/>
      <edge id="1793" label="[CLN2TRSC05] (directed) [CLN2TRSC06]" source="1319" target="1320" cy:directed="1"/>
      <edge id="1792" label="[CLN2TRSC04] (directed) [CLN2TRSC05]" source="1318" target="1319" cy:directed="1"/>
      <edge id="1791" label="[CLN2TRSC03] (directed) [CLN2TRSC04]" source="1317" target="1318" cy:directed="1"/>
      <edge id="1790" label="[CLN2TRSC02] (directed) [CLN2TRSC03]" source="1316" target="1317" cy:directed="1"/>
      <edge id="1789" label="CLN2SBF (directed) [CLN2TRSC01]" source="1315" target="1313" cy:directed="1"/>
      <edge id="1788" label="CLN2SBF (directed) [CLN2TRSC02]" source="1315" target="1316" cy:directed="1"/>
      <edge id="1787" label="CLN2SBF (directed) [CLN2TRSC03]" source="1315" target="1317" cy:directed="1"/>
      <edge id="1786" label="CLN2SBF (directed) [CLN2TRSC04]" source="1315" target="1318" cy:directed="1"/>
      <edge id="1785" label="CLN2SBF (directed) [CLN2TRSC05]" source="1315" target="1319" cy:directed="1"/>
      <edge id="1784" label="CLN2SBF (directed) [CLN2TRSC06]" source="1315" target="1320" cy:directed="1"/>
      <edge id="1783" label="CLN2SBF (directed) [CLN2TRSC07]" source="1315" target="1321" cy:directed="1"/>
      <edge id="1782" label="CLN2SBF (directed) [CLN2TRSC08]" source="1315" target="1322" cy:directed="1"/>
      <edge id="1781" label="CLN2SBF (directed) [CLN2TRSC09]" source="1315" target="1323" cy:directed="1"/>
      <edge id="1780" label="CLN2SBF (directed) [CLN2TRSC10]" source="1315" target="1324" cy:directed="1"/>
      <edge id="1779" label="CLN2SBF (directed) [CLN2TRSC11]" source="1315" target="1325" cy:directed="1"/>
      <edge id="1778" label="CLN2SBF (directed) [CLN2TRSC12]" source="1315" target="1326" cy:directed="1"/>
      <edge id="1777" label="CLN2SBF (directed) [CLN2TRSC13]" source="1315" target="1327" cy:directed="1"/>
      <edge id="1776" label="CLN2SBF (directed) [CLN2TRSC14]" source="1315" target="1328" cy:directed="1"/>
      <edge id="1775" label="CLN2SBF (directed) [CLN2TRSC15]" source="1315" target="1329" cy:directed="1"/>
      <edge id="1774" label="CLN2SBF (directed) [CLN2TRSC16]" source="1315" target="1330" cy:directed="1"/>
      <edge id="1773" label="CLN2SBF (directed) [CLN2TRSC17]" source="1315" target="1331" cy:directed="1"/>
      <edge id="1772" label="CLN2SBF (directed) [CLN2TRSC18]" source="1315" target="1332" cy:directed="1"/>
      <edge id="1771" label="CLN2SBF (directed) [CLN2TRSC19]" source="1315" target="1333" cy:directed="1"/>
      <edge id="1770" label="CLN2SBF (directed) [CLN2TRSC20]" source="1315" target="1156" cy:directed="1"/>
      <edge id="1769" label="Proteasome_deg_Pcl2 (directed) Pcl2" source="1314" target="1206" cy:directed="1"/>
      <edge id="1768" label="[CLN2TRSC01] (directed) [CLN2TRSC02]" source="1313" target="1316" cy:directed="1"/>
      <edge id="1767" label="Proteasome_deg_Pcl1 (directed) Pcl1" source="1312" target="1205" cy:directed="1"/>
      <edge id="1766" label="[CLN1TRSC19] (directed) [CLN1TRSC20]" source="1311" target="1154" cy:directed="1"/>
      <edge id="1765" label="Proteasome_deg_Cln2 (directed) Cln2" source="1310" target="1194" cy:directed="1"/>
      <edge id="1764" label="[CLN1TRSC18] (directed) [CLN1TRSC19]" source="1309" target="1311" cy:directed="1"/>
      <edge id="1763" label="Proteasome_deg_Cln1 (directed) Cln1" source="1308" target="1193" cy:directed="1"/>
      <edge id="1762" label="[CLN1TRSC17] (directed) [CLN1TRSC18]" source="1307" target="1309" cy:directed="1"/>
      <edge id="1761" label="[CLN1TRSC16] (directed) [CLN1TRSC17]" source="1306" target="1307" cy:directed="1"/>
      <edge id="1760" label="[CLN1TRSC15] (directed) [CLN1TRSC16]" source="1305" target="1306" cy:directed="1"/>
      <edge id="1759" label="Pcl2_[(dma)]-{ub} (directed) Proteasome_deg_Pcl2" source="1304" target="1314" cy:directed="1"/>
      <edge id="1758" label="[CLN1TRSC14] (directed) [CLN1TRSC15]" source="1303" target="1305" cy:directed="1"/>
      <edge id="1757" label="[CLN1TRSC13] (directed) [CLN1TRSC14]" source="1302" target="1303" cy:directed="1"/>
      <edge id="1756" label="Pcl1_[(dma)]-{ub} (directed) Proteasome_deg_Pcl1" source="1301" target="1312" cy:directed="1"/>
      <edge id="1755" label="[CLN1TRSC12] (directed) [CLN1TRSC13]" source="1300" target="1302" cy:directed="1"/>
      <edge id="1754" label="[CLN1TRSC11] (directed) [CLN1TRSC12]" source="1299" target="1300" cy:directed="1"/>
      <edge id="1753" label="Cln2_[(scf)]-{ub} (directed) Proteasome_deg_Cln2" source="1298" target="1310" cy:directed="1"/>
      <edge id="1752" label="[CLN1TRSC10] (directed) [CLN1TRSC11]" source="1297" target="1299" cy:directed="1"/>
      <edge id="1751" label="[CLN1TRSC09] (directed) [CLN1TRSC10]" source="1296" target="1297" cy:directed="1"/>
      <edge id="1750" label="[CLN1TRSC08] (directed) [CLN1TRSC09]" source="1295" target="1296" cy:directed="1"/>
      <edge id="1749" label="Cln1_[(scf)]-{ub} (directed) Proteasome_deg_Cln1" source="1294" target="1308" cy:directed="1"/>
      <edge id="1748" label="[CLN1TRSC07] (directed) [CLN1TRSC08]" source="1293" target="1295" cy:directed="1"/>
      <edge id="1747" label="Cdc28Clb12 (directed) Cdc28_p+_Swi4_[(cdc28)]" source="898" target="242" cy:directed="1"/>
      <edge id="1746" label="[CLN1TRSC06] (directed) [CLN1TRSC07]" source="1292" target="1293" cy:directed="1"/>
      <edge id="1745" label="Swi4_[(cdc28)]-{p} (directed) Swi4_[DBD]_bind+_Cln1Gene_[scb]" source="1291" target="1165" cy:directed="1"/>
      <edge id="1744" label="Swi4_[(cdc28)]-{p} (directed) Swi4_[DBD]_bind+_Cln2Gene_[scb]" source="1291" target="1168" cy:directed="1"/>
      <edge id="1743" label="Swi4_[(cdc28)]-{p} (directed) Swi4_[DBD]_bind+_Pcl1Gene_[scb]" source="1291" target="1171" cy:directed="1"/>
      <edge id="1742" label="Swi4_[(cdc28)]-{p} (directed) Swi4_[DBD]_bind+_Pcl2Gene_[scb]" source="1291" target="1174" cy:directed="1"/>
      <edge id="1741" label="Swi4_[(cdc28)]-{p} (directed) Swi4_[DBD]_bind+_Yox1Gene_[scb]" source="1291" target="1177" cy:directed="1"/>
      <edge id="1740" label="Swi4_[(cdc28)]-{p} (directed) Swi4_[DBD]_bind+_Swe1Gene_[scb]" source="1291" target="1180" cy:directed="1"/>
      <edge id="1739" label="Swi4_[(cdc28)]-{p} (directed) Swi4_[DBD]_bind+_Hcm1Gene_[scb]" source="1291" target="1380" cy:directed="1"/>
      <edge id="1738" label="Swi4_[(cdc28)]-{p} (directed) Cdc14_p-_Swi4_[(cdc28)]" source="1291" target="1245" cy:directed="1"/>
      <edge id="1737" label="[CLN1TRSC05] (directed) [CLN1TRSC06]" source="1290" target="1292" cy:directed="1"/>
      <edge id="1736" label="Cdc28_p+_Swi4_[(cdc28)] (directed) Swi4_[(cdc28)]-{p}" source="242" target="1291" cy:directed="1"/>
      <edge id="1735" label="[CLN1TRSC04] (directed) [CLN1TRSC05]" source="1289" target="1290" cy:directed="1"/>
      <edge id="1734" label="[CLN1TRSC03] (directed) [CLN1TRSC04]" source="1288" target="1289" cy:directed="1"/>
      <edge id="1733" label="[CLN1TRSC02] (directed) [CLN1TRSC03]" source="1287" target="1288" cy:directed="1"/>
      <edge id="1732" label="CLN1SBF (directed) [CLN1TRSC01]" source="1286" target="1285" cy:directed="1"/>
      <edge id="1731" label="CLN1SBF (directed) [CLN1TRSC02]" source="1286" target="1287" cy:directed="1"/>
      <edge id="1730" label="CLN1SBF (directed) [CLN1TRSC03]" source="1286" target="1288" cy:directed="1"/>
      <edge id="1729" label="CLN1SBF (directed) [CLN1TRSC04]" source="1286" target="1289" cy:directed="1"/>
      <edge id="1728" label="CLN1SBF (directed) [CLN1TRSC05]" source="1286" target="1290" cy:directed="1"/>
      <edge id="1727" label="CLN1SBF (directed) [CLN1TRSC06]" source="1286" target="1292" cy:directed="1"/>
      <edge id="1726" label="CLN1SBF (directed) [CLN1TRSC07]" source="1286" target="1293" cy:directed="1"/>
      <edge id="1725" label="CLN1SBF (directed) [CLN1TRSC08]" source="1286" target="1295" cy:directed="1"/>
      <edge id="1724" label="CLN1SBF (directed) [CLN1TRSC09]" source="1286" target="1296" cy:directed="1"/>
      <edge id="1723" label="CLN1SBF (directed) [CLN1TRSC10]" source="1286" target="1297" cy:directed="1"/>
      <edge id="1722" label="CLN1SBF (directed) [CLN1TRSC11]" source="1286" target="1299" cy:directed="1"/>
      <edge id="1721" label="CLN1SBF (directed) [CLN1TRSC12]" source="1286" target="1300" cy:directed="1"/>
      <edge id="1720" label="CLN1SBF (directed) [CLN1TRSC13]" source="1286" target="1302" cy:directed="1"/>
      <edge id="1719" label="CLN1SBF (directed) [CLN1TRSC14]" source="1286" target="1303" cy:directed="1"/>
      <edge id="1718" label="CLN1SBF (directed) [CLN1TRSC15]" source="1286" target="1305" cy:directed="1"/>
      <edge id="1717" label="CLN1SBF (directed) [CLN1TRSC16]" source="1286" target="1306" cy:directed="1"/>
      <edge id="1716" label="CLN1SBF (directed) [CLN1TRSC17]" source="1286" target="1307" cy:directed="1"/>
      <edge id="1715" label="CLN1SBF (directed) [CLN1TRSC18]" source="1286" target="1309" cy:directed="1"/>
      <edge id="1714" label="CLN1SBF (directed) [CLN1TRSC19]" source="1286" target="1311" cy:directed="1"/>
      <edge id="1713" label="CLN1SBF (directed) [CLN1TRSC20]" source="1286" target="1154" cy:directed="1"/>
      <edge id="1712" label="[CLN1TRSC01] (directed) [CLN1TRSC02]" source="1285" target="1287" cy:directed="1"/>
      <edge id="1711" label="[SWE1TRSC19] (directed) [SWE1TRSC20]" source="1284" target="1164" cy:directed="1"/>
      <edge id="1710" label="[SWE1TRSC18] (directed) [SWE1TRSC19]" source="1283" target="1284" cy:directed="1"/>
      <edge id="1709" label="[SWE1TRSC17] (directed) [SWE1TRSC18]" source="1282" target="1283" cy:directed="1"/>
      <edge id="1708" label="[SWE1TRSC16] (directed) [SWE1TRSC17]" source="1281" target="1282" cy:directed="1"/>
      <edge id="1707" label="[SWE1TRSC15] (directed) [SWE1TRSC16]" source="1280" target="1281" cy:directed="1"/>
      <edge id="1706" label="[SWE1TRSC14] (directed) [SWE1TRSC15]" source="1279" target="1280" cy:directed="1"/>
      <edge id="1705" label="[SWE1TRSC13] (directed) [SWE1TRSC14]" source="1278" target="1279" cy:directed="1"/>
      <edge id="1704" label="[SWE1TRSC12] (directed) [SWE1TRSC13]" source="1277" target="1278" cy:directed="1"/>
      <edge id="1703" label="[SWE1TRSC11] (directed) [SWE1TRSC12]" source="1276" target="1277" cy:directed="1"/>
      <edge id="1702" label="[SWE1TRSC10] (directed) [SWE1TRSC11]" source="1275" target="1276" cy:directed="1"/>
      <edge id="1701" label="[SWE1TRSC09] (directed) [SWE1TRSC10]" source="1274" target="1275" cy:directed="1"/>
      <edge id="1700" label="[SWE1TRSC08] (directed) [SWE1TRSC09]" source="1273" target="1274" cy:directed="1"/>
      <edge id="1699" label="[SWE1TRSC07] (directed) [SWE1TRSC08]" source="1272" target="1273" cy:directed="1"/>
      <edge id="1698" label="[SWE1TRSC06] (directed) [SWE1TRSC07]" source="1271" target="1272" cy:directed="1"/>
      <edge id="1697" label="[SWE1TRSC05] (directed) [SWE1TRSC06]" source="1270" target="1271" cy:directed="1"/>
      <edge id="1696" label="[SWE1TRSC04] (directed) [SWE1TRSC05]" source="1269" target="1270" cy:directed="1"/>
      <edge id="1695" label="[SWE1TRSC03] (directed) [SWE1TRSC04]" source="1268" target="1269" cy:directed="1"/>
      <edge id="1694" label="[SWE1TRSC02] (directed) [SWE1TRSC03]" source="1267" target="1268" cy:directed="1"/>
      <edge id="1693" label="Whi5HDAC (directed) SBFHDAC" source="1266" target="1265" cy:directed="1"/>
      <edge id="1692" label="SBFHDAC (directed) SBFnotHDAC" source="1265" target="1264" cy:directed="1"/>
      <edge id="1691" label="SBFnotHDAC (directed) SBF" source="1264" target="1263" cy:directed="1"/>
      <edge id="1690" label="SBF (directed) SWE1SBF" source="1263" target="1262" cy:directed="1"/>
      <edge id="1689" label="SBF (directed) CLN1SBF" source="1263" target="1286" cy:directed="1"/>
      <edge id="1688" label="SBF (directed) CLN2SBF" source="1263" target="1315" cy:directed="1"/>
      <edge id="1687" label="SBF (directed) YOX1SBF" source="1263" target="1335" cy:directed="1"/>
      <edge id="1686" label="SBF (directed) PCL1SBF" source="1263" target="1358" cy:directed="1"/>
      <edge id="1685" label="SBF (directed) PCL2SBF" source="1263" target="1387" cy:directed="1"/>
      <edge id="1684" label="SBF (directed) HCM1SBF" source="1263" target="1213" cy:directed="1"/>
      <edge id="1683" label="SWE1SBF (directed) [SWE1TRSC01]" source="1262" target="1261" cy:directed="1"/>
      <edge id="1682" label="SWE1SBF (directed) [SWE1TRSC02]" source="1262" target="1267" cy:directed="1"/>
      <edge id="1681" label="SWE1SBF (directed) [SWE1TRSC03]" source="1262" target="1268" cy:directed="1"/>
      <edge id="1680" label="SWE1SBF (directed) [SWE1TRSC04]" source="1262" target="1269" cy:directed="1"/>
      <edge id="1679" label="SWE1SBF (directed) [SWE1TRSC05]" source="1262" target="1270" cy:directed="1"/>
      <edge id="1678" label="SWE1SBF (directed) [SWE1TRSC06]" source="1262" target="1271" cy:directed="1"/>
      <edge id="1677" label="SWE1SBF (directed) [SWE1TRSC07]" source="1262" target="1272" cy:directed="1"/>
      <edge id="1676" label="SWE1SBF (directed) [SWE1TRSC08]" source="1262" target="1273" cy:directed="1"/>
      <edge id="1675" label="SWE1SBF (directed) [SWE1TRSC09]" source="1262" target="1274" cy:directed="1"/>
      <edge id="1674" label="SWE1SBF (directed) [SWE1TRSC10]" source="1262" target="1275" cy:directed="1"/>
      <edge id="1673" label="SWE1SBF (directed) [SWE1TRSC11]" source="1262" target="1276" cy:directed="1"/>
      <edge id="1672" label="SWE1SBF (directed) [SWE1TRSC12]" source="1262" target="1277" cy:directed="1"/>
      <edge id="1671" label="SWE1SBF (directed) [SWE1TRSC13]" source="1262" target="1278" cy:directed="1"/>
      <edge id="1670" label="SWE1SBF (directed) [SWE1TRSC14]" source="1262" target="1279" cy:directed="1"/>
      <edge id="1669" label="SWE1SBF (directed) [SWE1TRSC15]" source="1262" target="1280" cy:directed="1"/>
      <edge id="1668" label="SWE1SBF (directed) [SWE1TRSC16]" source="1262" target="1281" cy:directed="1"/>
      <edge id="1667" label="SWE1SBF (directed) [SWE1TRSC17]" source="1262" target="1282" cy:directed="1"/>
      <edge id="1666" label="SWE1SBF (directed) [SWE1TRSC18]" source="1262" target="1283" cy:directed="1"/>
      <edge id="1665" label="SWE1SBF (directed) [SWE1TRSC19]" source="1262" target="1284" cy:directed="1"/>
      <edge id="1664" label="SWE1SBF (directed) [SWE1TRSC20]" source="1262" target="1164" cy:directed="1"/>
      <edge id="1663" label="[SWE1TRSC01] (directed) [SWE1TRSC02]" source="1261" target="1267" cy:directed="1"/>
      <edge id="1662" label="Cdc14_[net1]--Net1_[n] (directed) Cdc14_p-_Swi4_[(cdc28)]" source="951" target="1245" cy:directed="1"/>
      <edge id="1661" label="Cdc14_[net1]--Net1_[n] (directed) Cdc14_p-_Swi6_[(S160)]" source="951" target="1246" cy:directed="1"/>
      <edge id="1660" label="Cdc14_[net1]--Net1_[n] (directed) Cdc14_p-_Swi6_[(T179)]" source="951" target="1247" cy:directed="1"/>
      <edge id="1659" label="Cdc14_[net1]--Net1_[n] (directed) Cdc14_p-_Swi6_[(S228)]" source="951" target="1248" cy:directed="1"/>
      <edge id="1658" label="Cdc14_[net1]--Net1_[n] (directed) Cdc14_p-_Swi6_[(S238)]" source="951" target="1249" cy:directed="1"/>
      <edge id="1657" label="Cdc14_[net1]--Net1_[n] (directed) Cdc14_p-_Whi5_[(T57)]" source="951" target="1250" cy:directed="1"/>
      <edge id="1656" label="Cdc14_[net1]--Net1_[n] (directed) Cdc14_p-_Whi5_[(S59)]" source="951" target="1251" cy:directed="1"/>
      <edge id="1655" label="Cdc14_[net1]--Net1_[n] (directed) Cdc14_p-_Whi5_[(S62)]" source="951" target="1252" cy:directed="1"/>
      <edge id="1654" label="Cdc14_[net1]--Net1_[n] (directed) Cdc14_p-_Whi5_[(S88)]" source="951" target="1253" cy:directed="1"/>
      <edge id="1653" label="Cdc14_[net1]--Net1_[n] (directed) Cdc14_p-_Whi5_[(T143)]" source="951" target="1254" cy:directed="1"/>
      <edge id="1652" label="Cdc14_[net1]--Net1_[n] (directed) Cdc14_p-_Whi5_[(S154)]" source="951" target="1255" cy:directed="1"/>
      <edge id="1651" label="Cdc14_[net1]--Net1_[n] (directed) Cdc14_p-_Whi5_[(S156)]" source="951" target="1256" cy:directed="1"/>
      <edge id="1650" label="Cdc14_[net1]--Net1_[n] (directed) Cdc14_p-_Whi5_[(S161)]" source="951" target="1257" cy:directed="1"/>
      <edge id="1649" label="Cdc14_[net1]--Net1_[n] (directed) Cdc14_p-_Whi5_[(S215)]" source="951" target="1258" cy:directed="1"/>
      <edge id="1648" label="Cdc14_[net1]--Net1_[n] (directed) Cdc14_p-_Whi5_[(S262)]" source="951" target="1259" cy:directed="1"/>
      <edge id="1647" label="Cdc14_[net1]--Net1_[n] (directed) Cdc14_p-_Whi5_[(pho85)]" source="951" target="1260" cy:directed="1"/>
      <edge id="1646" label="Cdc14_p-_Whi5_[(pho85)] (directed) Whi5_[(pho85)]-{p}" source="1260" target="1429" cy:directed="1"/>
      <edge id="1645" label="Cdc14_p-_Whi5_[(S262)] (directed) Whi5_[(S262)]-{p}" source="1259" target="1417" cy:directed="1"/>
      <edge id="1644" label="Cdc14_p-_Whi5_[(S215)] (directed) Whi5_[(S215)]-{p}" source="1258" target="1415" cy:directed="1"/>
      <edge id="1643" label="Cdc14_p-_Whi5_[(S161)] (directed) Whi5_[(S161)]-{p}" source="1257" target="1413" cy:directed="1"/>
      <edge id="1642" label="Cdc14_p-_Whi5_[(S156)] (directed) Whi5_[(S156)]-{p}" source="1256" target="1411" cy:directed="1"/>
      <edge id="1641" label="Cdc14_p-_Whi5_[(S154)] (directed) Whi5_[(S154)]-{p}" source="1255" target="1409" cy:directed="1"/>
      <edge id="1640" label="Cdc14_p-_Whi5_[(T143)] (directed) Whi5_[(T143)]-{p}" source="1254" target="1407" cy:directed="1"/>
      <edge id="1639" label="Cdc14_p-_Whi5_[(S88)] (directed) Whi5_[(S88)]-{p}" source="1253" target="1405" cy:directed="1"/>
      <edge id="1638" label="Cdc14_p-_Whi5_[(S62)] (directed) Whi5_[(S62)]-{p}" source="1252" target="1403" cy:directed="1"/>
      <edge id="1637" label="Cdc14_p-_Whi5_[(S59)] (directed) Whi5_[(S59)]-{p}" source="1251" target="1401" cy:directed="1"/>
      <edge id="1636" label="Cdc14_p-_Whi5_[(T57)] (directed) Whi5_[(T57)]-{p}" source="1250" target="1399" cy:directed="1"/>
      <edge id="1635" label="Cdc14_p-_Swi6_[(S238)] (directed) Swi6_[(S238)]-{p}" source="1249" target="1424" cy:directed="1"/>
      <edge id="1634" label="Cdc14_p-_Swi6_[(S228)] (directed) Swi6_[(S228)]-{p}" source="1248" target="1423" cy:directed="1"/>
      <edge id="1633" label="Cdc14_p-_Swi6_[(T179)] (directed) Swi6_[(T179)]-{p}" source="1247" target="1422" cy:directed="1"/>
      <edge id="1632" label="Cdc14_p-_Swi6_[(S160)] (directed) Swi6_[(S160)]-{p}" source="1246" target="1421" cy:directed="1"/>
      <edge id="1631" label="Cdc14_p-_Swi4_[(cdc28)] (directed) Swi4_[(cdc28)]-{p}" source="1245" target="1291" cy:directed="1"/>
      <edge id="1630" label="Cdc28Cln123 (directed) Cdc28_p+_Swi6_[(S160)]" source="1244" target="1133" cy:directed="1"/>
      <edge id="1629" label="Cdc28Cln123 (directed) Cdc28_p+_Swi6_[(T179)]" source="1244" target="1134" cy:directed="1"/>
      <edge id="1628" label="Cdc28Cln123 (directed) Cdc28_p+_Swi6_[(S228)]" source="1244" target="1135" cy:directed="1"/>
      <edge id="1627" label="Cdc28Cln123 (directed) Cdc28_p+_Swi6_[(S238)]" source="1244" target="1136" cy:directed="1"/>
      <edge id="1626" label="Cdc28Cln123 (directed) Cdc28_p+_Whi5_[(T57)]" source="1244" target="1137" cy:directed="1"/>
      <edge id="1625" label="Cdc28Cln123 (directed) Cdc28_p+_Whi5_[(S59)]" source="1244" target="1138" cy:directed="1"/>
      <edge id="1624" label="Cdc28Cln123 (directed) Cdc28_p+_Whi5_[(S62)]" source="1244" target="1139" cy:directed="1"/>
      <edge id="1623" label="Cdc28Cln123 (directed) Cdc28_p+_Whi5_[(S88)]" source="1244" target="1140" cy:directed="1"/>
      <edge id="1622" label="Cdc28Cln123 (directed) Cdc28_p+_Whi5_[(T143)]" source="1244" target="1141" cy:directed="1"/>
      <edge id="1621" label="Cdc28Cln123 (directed) Cdc28_p+_Whi5_[(S154)]" source="1244" target="1142" cy:directed="1"/>
      <edge id="1620" label="Cdc28Cln123 (directed) Cdc28_p+_Whi5_[(S156)]" source="1244" target="1143" cy:directed="1"/>
      <edge id="1619" label="Cdc28Cln123 (directed) Cdc28_p+_Whi5_[(S161)]" source="1244" target="1144" cy:directed="1"/>
      <edge id="1618" label="Cdc28Cln123 (directed) Cdc28_p+_Whi5_[(S215)]" source="1244" target="1145" cy:directed="1"/>
      <edge id="1617" label="Cdc28Cln123 (directed) Cdc28_p+_Whi5_[(S262)]" source="1244" target="1146" cy:directed="1"/>
      <edge xlink:href="#450"/>
      <edge xlink:href="#451"/>
      <edge id="1616" label="Proteasome_deg_Hcm1 (directed) Hcm1" source="1239" target="1209" cy:directed="1"/>
      <edge id="1615" label="Decay_deg_Yox1mRNA (directed) Yox1mRNA" source="1238" target="1200" cy:directed="1"/>
      <edge id="1614" label="[HCM1TRSC19] (directed) [HCM1TRSC20]" source="1237" target="1372" cy:directed="1"/>
      <edge id="1613" label="[HCM1TRSC18] (directed) [HCM1TRSC19]" source="1236" target="1237" cy:directed="1"/>
      <edge id="1612" label="[HCM1TRSC17] (directed) [HCM1TRSC18]" source="1235" target="1236" cy:directed="1"/>
      <edge id="1611" label="[HCM1TRSC16] (directed) [HCM1TRSC17]" source="1234" target="1235" cy:directed="1"/>
      <edge id="1610" label="Decay_deg_Pcl2mRNA (directed) Pcl2mRNA" source="1233" target="1199" cy:directed="1"/>
      <edge id="1609" label="[HCM1TRSC15] (directed) [HCM1TRSC16]" source="1232" target="1234" cy:directed="1"/>
      <edge id="1608" label="Decay_deg_Pcl1mRNA (directed) Pcl1mRNA" source="1231" target="1198" cy:directed="1"/>
      <edge id="1607" label="[HCM1TRSC14] (directed) [HCM1TRSC15]" source="1230" target="1232" cy:directed="1"/>
      <edge id="1606" label="[HCM1TRSC13] (directed) [HCM1TRSC14]" source="1229" target="1230" cy:directed="1"/>
      <edge id="1605" label="[HCM1TRSC12] (directed) [HCM1TRSC13]" source="1228" target="1229" cy:directed="1"/>
      <edge id="1604" label="[HCM1TRSC11] (directed) [HCM1TRSC12]" source="1227" target="1228" cy:directed="1"/>
      <edge xlink:href="#413"/>
      <edge id="1603" label="Yox1 (directed) APC_ub+_Yox1_[(apc)]" source="106" target="1344" cy:directed="1"/>
      <edge id="1602" label="Yox1 (directed) Proteasome_deg_Yox1" source="106" target="1350" cy:directed="1"/>
      <edge id="1601" label="[HCM1TRSC10] (directed) [HCM1TRSC11]" source="1226" target="1227" cy:directed="1"/>
      <edge id="1600" label="[HCM1TRSC09] (directed) [HCM1TRSC10]" source="1225" target="1226" cy:directed="1"/>
      <edge id="1599" label="[HCM1TRSC08] (directed) [HCM1TRSC09]" source="1224" target="1225" cy:directed="1"/>
      <edge id="1598" label="[HCM1TRSC07] (directed) [HCM1TRSC08]" source="1223" target="1224" cy:directed="1"/>
      <edge id="1597" label="Decay_deg_Swe1mRNA (directed) Swe1mRNA" source="1222" target="1201" cy:directed="1"/>
      <edge id="1596" label="[HCM1TRSC06] (directed) [HCM1TRSC07]" source="1221" target="1223" cy:directed="1"/>
      <edge id="1595" label="[HCM1TRSC05] (directed) [HCM1TRSC06]" source="1220" target="1221" cy:directed="1"/>
      <edge id="1594" label="[HCM1TRSC04] (directed) [HCM1TRSC05]" source="1219" target="1220" cy:directed="1"/>
      <edge id="1593" label="[HCM1TRSC03] (directed) [HCM1TRSC04]" source="1218" target="1219" cy:directed="1"/>
      <edge id="1592" label="[HCM1TRSC02] (directed) [HCM1TRSC03]" source="1217" target="1218" cy:directed="1"/>
      <edge id="1591" label="Decay_deg_Cln2mRNA (directed) Cln2mRNA" source="1216" target="1197" cy:directed="1"/>
      <edge id="1590" label="HCM1MBF (directed) HCM1TRSC" source="1215" target="1212" cy:directed="1"/>
      <edge id="1589" label="Decay_deg_Cln1mRNA (directed) Cln1mRNA" source="1214" target="1196" cy:directed="1"/>
      <edge id="1588" label="HCM1SBF (directed) HCM1TRSC" source="1213" target="1212" cy:directed="1"/>
      <edge id="1587" label="HCM1TRSC (directed) [HCM1TRSC01]" source="1212" target="1211" cy:directed="1"/>
      <edge id="1586" label="HCM1TRSC (directed) [HCM1TRSC02]" source="1212" target="1217" cy:directed="1"/>
      <edge id="1585" label="HCM1TRSC (directed) [HCM1TRSC03]" source="1212" target="1218" cy:directed="1"/>
      <edge id="1584" label="HCM1TRSC (directed) [HCM1TRSC04]" source="1212" target="1219" cy:directed="1"/>
      <edge id="1583" label="HCM1TRSC (directed) [HCM1TRSC05]" source="1212" target="1220" cy:directed="1"/>
      <edge id="1582" label="HCM1TRSC (directed) [HCM1TRSC06]" source="1212" target="1221" cy:directed="1"/>
      <edge id="1581" label="HCM1TRSC (directed) [HCM1TRSC07]" source="1212" target="1223" cy:directed="1"/>
      <edge id="1580" label="HCM1TRSC (directed) [HCM1TRSC08]" source="1212" target="1224" cy:directed="1"/>
      <edge id="1579" label="HCM1TRSC (directed) [HCM1TRSC09]" source="1212" target="1225" cy:directed="1"/>
      <edge id="1578" label="HCM1TRSC (directed) [HCM1TRSC10]" source="1212" target="1226" cy:directed="1"/>
      <edge id="1577" label="HCM1TRSC (directed) [HCM1TRSC11]" source="1212" target="1227" cy:directed="1"/>
      <edge id="1576" label="HCM1TRSC (directed) [HCM1TRSC12]" source="1212" target="1228" cy:directed="1"/>
      <edge id="1575" label="HCM1TRSC (directed) [HCM1TRSC13]" source="1212" target="1229" cy:directed="1"/>
      <edge id="1574" label="HCM1TRSC (directed) [HCM1TRSC14]" source="1212" target="1230" cy:directed="1"/>
      <edge id="1573" label="HCM1TRSC (directed) [HCM1TRSC15]" source="1212" target="1232" cy:directed="1"/>
      <edge id="1572" label="HCM1TRSC (directed) [HCM1TRSC16]" source="1212" target="1234" cy:directed="1"/>
      <edge id="1571" label="HCM1TRSC (directed) [HCM1TRSC17]" source="1212" target="1235" cy:directed="1"/>
      <edge id="1570" label="HCM1TRSC (directed) [HCM1TRSC18]" source="1212" target="1236" cy:directed="1"/>
      <edge id="1569" label="HCM1TRSC (directed) [HCM1TRSC19]" source="1212" target="1237" cy:directed="1"/>
      <edge id="1568" label="HCM1TRSC (directed) [HCM1TRSC20]" source="1212" target="1372" cy:directed="1"/>
      <edge id="1567" label="[HCM1TRSC01] (directed) [HCM1TRSC02]" source="1211" target="1217" cy:directed="1"/>
      <edge id="1566" label="Decay_deg_Hcm1mRNA (directed) Hcm1mRNA" source="1210" target="1208" cy:directed="1"/>
      <edge id="1565" label="Hcm1 (directed) Hcm1_[DBD]_bind+_Cin8Gene_[hcm1]" source="1209" target="1188" cy:directed="1"/>
      <edge id="1564" label="Hcm1 (directed) Hcm1_[DBD]_bind+_Fkh1Gene_[hcm1]" source="1209" target="1189" cy:directed="1"/>
      <edge id="1563" label="Hcm1 (directed) Hcm1_[DBD]_bind+_Fkh2Gene_[hcm1]" source="1209" target="1190" cy:directed="1"/>
      <edge id="1562" label="Hcm1 (directed) Hcm1_[DBD]_bind+_Ndd1Gene_[hcm1]" source="1209" target="1191" cy:directed="1"/>
      <edge id="1561" label="Hcm1 (directed) Hcm1_[DBD]_bind+_Yhp1Gene_[hcm1]" source="1209" target="1192" cy:directed="1"/>
      <edge id="1560" label="Hcm1 (directed) Proteasome_deg_Hcm1" source="1209" target="1239" cy:directed="1"/>
      <edge id="1559" label="Hcm1mRNA (directed) Ribo_trsl_Hcm1mRNA" source="1208" target="1374" cy:directed="1"/>
      <edge id="1558" label="Hcm1mRNA (directed) Decay_deg_Hcm1mRNA" source="1208" target="1210" cy:directed="1"/>
      <edge id="1557" label="Ribo_trsl_Yox1mRNA (directed) Yox1" source="1207" target="106" cy:directed="1"/>
      <edge id="1556" label="Pcl2 (directed) Pcl2_[pho85]_ppi+_Pho85_[cyclin]" source="1206" target="1243" cy:directed="1"/>
      <edge id="1555" label="Pcl2 (directed) Proteasome_deg_Pcl2" source="1206" target="1314" cy:directed="1"/>
      <edge id="1554" label="Pcl1 (directed) Pcl1_[pho85]_ppi+_Pho85_[cyclin]" source="1205" target="1242" cy:directed="1"/>
      <edge id="1553" label="Pcl1 (directed) Proteasome_deg_Pcl1" source="1205" target="1312" cy:directed="1"/>
      <edge id="1552" label="Ribo_trsl_Pcl2mRNA (directed) Pcl2" source="1203" target="1206" cy:directed="1"/>
      <edge id="1551" label="Ribo_trsl_Pcl1mRNA (directed) Pcl1" source="1202" target="1205" cy:directed="1"/>
      <edge id="1550" label="Swe1mRNA (directed) Ribo_trsl_Swe1mRNA" source="1201" target="1377" cy:directed="1"/>
      <edge id="1549" label="Swe1mRNA (directed) Decay_deg_Swe1mRNA" source="1201" target="1222" cy:directed="1"/>
      <edge id="1548" label="Yox1mRNA (directed) Ribo_trsl_Yox1mRNA" source="1200" target="1207" cy:directed="1"/>
      <edge id="1547" label="Yox1mRNA (directed) Decay_deg_Yox1mRNA" source="1200" target="1238" cy:directed="1"/>
      <edge id="1546" label="Pcl2mRNA (directed) Ribo_trsl_Pcl2mRNA" source="1199" target="1203" cy:directed="1"/>
      <edge id="1545" label="Pcl2mRNA (directed) Decay_deg_Pcl2mRNA" source="1199" target="1233" cy:directed="1"/>
      <edge id="1544" label="Pcl1mRNA (directed) Ribo_trsl_Pcl1mRNA" source="1198" target="1202" cy:directed="1"/>
      <edge id="1543" label="Pcl1mRNA (directed) Decay_deg_Pcl1mRNA" source="1198" target="1231" cy:directed="1"/>
      <edge id="1542" label="Cln2mRNA (directed) Ribo_trsl_Cln2mRNA" source="1197" target="1369" cy:directed="1"/>
      <edge id="1541" label="Cln2mRNA (directed) Decay_deg_Cln2mRNA" source="1197" target="1216" cy:directed="1"/>
      <edge id="1540" label="Cln1mRNA (directed) Ribo_trsl_Cln1mRNA" source="1196" target="1367" cy:directed="1"/>
      <edge id="1539" label="Cln1mRNA (directed) Decay_deg_Cln1mRNA" source="1196" target="1214" cy:directed="1"/>
      <edge id="1538" label="Swe1 (directed) Mec1_p+_Swe1_[(S385)]" source="1195" target="1204" cy:directed="1"/>
      <edge id="1537" label="Swe1 (directed) Cdc5_[PBD]_ppi+_Swe1_[cdc5]" source="1195" target="1182" cy:directed="1"/>
      <edge id="1536" label="Swe1 (directed) Swe1_p+_Cdc28_[(Y19)]" source="1195" target="1184" cy:directed="1"/>
      <edge id="1535" label="Swe1 (directed) Hsl7_[swe1]_ppi+_Swe1_[hsl7]" source="1195" target="1187" cy:directed="1"/>
      <edge id="1534" label="Swe1 (directed) Proteasome_deg_Swe1" source="1195" target="1186" cy:directed="1"/>
      <edge id="1533" label="Cln2 (directed) Cdc28_[cyclin]_ppi+_Cln2_[cdc28]" source="1194" target="1241" cy:directed="1"/>
      <edge id="1532" label="Cln2 (directed) Proteasome_deg_Cln2" source="1194" target="1310" cy:directed="1"/>
      <edge id="1531" label="Cln1 (directed) Cdc28_[cyclin]_ppi+_Cln1_[cdc28]" source="1193" target="1240" cy:directed="1"/>
      <edge id="1530" label="Cln1 (directed) Proteasome_deg_Cln1" source="1193" target="1308" cy:directed="1"/>
      <edge id="1529" label="Proteasome_deg_Swe1 (directed) Swe1" source="1186" target="1195" cy:directed="1"/>
      <edge id="1528" label="Swe1_[(scf)]-{ub} (directed) Proteasome_deg_Swe1" source="1185" target="1186" cy:directed="1"/>
      <edge id="1527" label="Swi4_[DBD]_bind-_Swe1Gene_[scb] (directed) Swe1Gene_[scb]--Swi4_[DBD]" source="1183" target="1181" cy:directed="1"/>
      <edge id="1526" label="Swe1Gene_[scb]--Swi4_[DBD] (directed) Swi4_[DBD]_bind-_Swe1Gene_[scb]" source="1181" target="1183" cy:directed="1"/>
      <edge id="1525" label="Swe1Gene_[scb]--Swi4_[DBD] (directed) SWE1SBF" source="1181" target="1262" cy:directed="1"/>
      <edge id="1524" label="Swe1Gene_[scb]--Swi4_[DBD] (directed) Swi4_[DBD]_bind+_Cln1Gene_[scb]" source="1181" target="1165" cy:directed="1"/>
      <edge id="1523" label="Swe1Gene_[scb]--Swi4_[DBD] (directed) Swi4_[DBD]_bind+_Cln2Gene_[scb]" source="1181" target="1168" cy:directed="1"/>
      <edge id="1522" label="Swe1Gene_[scb]--Swi4_[DBD] (directed) Swi4_[DBD]_bind+_Pcl1Gene_[scb]" source="1181" target="1171" cy:directed="1"/>
      <edge id="1521" label="Swe1Gene_[scb]--Swi4_[DBD] (directed) Swi4_[DBD]_bind+_Pcl2Gene_[scb]" source="1181" target="1174" cy:directed="1"/>
      <edge id="1520" label="Swe1Gene_[scb]--Swi4_[DBD] (directed) Swi4_[DBD]_bind+_Yox1Gene_[scb]" source="1181" target="1177" cy:directed="1"/>
      <edge id="1519" label="Swe1Gene_[scb]--Swi4_[DBD] (directed) Swi4_[DBD]_bind+_Hcm1Gene_[scb]" source="1181" target="1380" cy:directed="1"/>
      <edge id="1518" label="Swi4_[DBD]_bind+_Swe1Gene_[scb] (directed) Swe1Gene_[scb]--Swi4_[DBD]" source="1180" target="1181" cy:directed="1"/>
      <edge id="1517" label="Swi4_[DBD]_bind-_Yox1Gene_[scb] (directed) Swi4_[DBD]--Yox1Gene_[scb]" source="1179" target="1178" cy:directed="1"/>
      <edge id="1516" label="Swi4_[DBD]--Yox1Gene_[scb] (directed) Swi4_[DBD]_bind-_Yox1Gene_[scb]" source="1178" target="1179" cy:directed="1"/>
      <edge id="1515" label="Swi4_[DBD]--Yox1Gene_[scb] (directed) YOX1SBF" source="1178" target="1335" cy:directed="1"/>
      <edge id="1514" label="Swi4_[DBD]--Yox1Gene_[scb] (directed) Swi4_[DBD]_bind+_Cln1Gene_[scb]" source="1178" target="1165" cy:directed="1"/>
      <edge id="1513" label="Swi4_[DBD]--Yox1Gene_[scb] (directed) Swi4_[DBD]_bind+_Cln2Gene_[scb]" source="1178" target="1168" cy:directed="1"/>
      <edge id="1512" label="Swi4_[DBD]--Yox1Gene_[scb] (directed) Swi4_[DBD]_bind+_Pcl1Gene_[scb]" source="1178" target="1171" cy:directed="1"/>
      <edge id="1511" label="Swi4_[DBD]--Yox1Gene_[scb] (directed) Swi4_[DBD]_bind+_Pcl2Gene_[scb]" source="1178" target="1174" cy:directed="1"/>
      <edge id="1510" label="Swi4_[DBD]--Yox1Gene_[scb] (directed) Swi4_[DBD]_bind+_Swe1Gene_[scb]" source="1178" target="1180" cy:directed="1"/>
      <edge id="1509" label="Swi4_[DBD]--Yox1Gene_[scb] (directed) Swi4_[DBD]_bind+_Hcm1Gene_[scb]" source="1178" target="1380" cy:directed="1"/>
      <edge id="1508" label="Swi4_[DBD]_bind+_Yox1Gene_[scb] (directed) Swi4_[DBD]--Yox1Gene_[scb]" source="1177" target="1178" cy:directed="1"/>
      <edge id="1507" label="Swi4_[DBD]_bind-_Pcl2Gene_[scb] (directed) Pcl2Gene_[scb]--Swi4_[DBD]" source="1176" target="1175" cy:directed="1"/>
      <edge id="1506" label="Pcl2Gene_[scb]--Swi4_[DBD] (directed) Swi4_[DBD]_bind-_Pcl2Gene_[scb]" source="1175" target="1176" cy:directed="1"/>
      <edge id="1505" label="Pcl2Gene_[scb]--Swi4_[DBD] (directed) PCL2SBF" source="1175" target="1387" cy:directed="1"/>
      <edge id="1504" label="Pcl2Gene_[scb]--Swi4_[DBD] (directed) Swi4_[DBD]_bind+_Cln1Gene_[scb]" source="1175" target="1165" cy:directed="1"/>
      <edge id="1503" label="Pcl2Gene_[scb]--Swi4_[DBD] (directed) Swi4_[DBD]_bind+_Cln2Gene_[scb]" source="1175" target="1168" cy:directed="1"/>
      <edge id="1502" label="Pcl2Gene_[scb]--Swi4_[DBD] (directed) Swi4_[DBD]_bind+_Pcl1Gene_[scb]" source="1175" target="1171" cy:directed="1"/>
      <edge id="1501" label="Pcl2Gene_[scb]--Swi4_[DBD] (directed) Swi4_[DBD]_bind+_Yox1Gene_[scb]" source="1175" target="1177" cy:directed="1"/>
      <edge id="1500" label="Pcl2Gene_[scb]--Swi4_[DBD] (directed) Swi4_[DBD]_bind+_Swe1Gene_[scb]" source="1175" target="1180" cy:directed="1"/>
      <edge id="1499" label="Pcl2Gene_[scb]--Swi4_[DBD] (directed) Swi4_[DBD]_bind+_Hcm1Gene_[scb]" source="1175" target="1380" cy:directed="1"/>
      <edge id="1498" label="Swi4_[DBD]_bind+_Pcl2Gene_[scb] (directed) Pcl2Gene_[scb]--Swi4_[DBD]" source="1174" target="1175" cy:directed="1"/>
      <edge id="1497" label="Swi4_[DBD]_bind-_Pcl1Gene_[scb] (directed) Pcl1Gene_[scb]--Swi4_[DBD]" source="1173" target="1172" cy:directed="1"/>
      <edge id="1496" label="Pcl1Gene_[scb]--Swi4_[DBD] (directed) Swi4_[DBD]_bind-_Pcl1Gene_[scb]" source="1172" target="1173" cy:directed="1"/>
      <edge id="1495" label="Pcl1Gene_[scb]--Swi4_[DBD] (directed) PCL1SBF" source="1172" target="1358" cy:directed="1"/>
      <edge id="1494" label="Pcl1Gene_[scb]--Swi4_[DBD] (directed) Swi4_[DBD]_bind+_Cln1Gene_[scb]" source="1172" target="1165" cy:directed="1"/>
      <edge id="1493" label="Pcl1Gene_[scb]--Swi4_[DBD] (directed) Swi4_[DBD]_bind+_Cln2Gene_[scb]" source="1172" target="1168" cy:directed="1"/>
      <edge id="1492" label="Pcl1Gene_[scb]--Swi4_[DBD] (directed) Swi4_[DBD]_bind+_Pcl2Gene_[scb]" source="1172" target="1174" cy:directed="1"/>
      <edge id="1491" label="Pcl1Gene_[scb]--Swi4_[DBD] (directed) Swi4_[DBD]_bind+_Yox1Gene_[scb]" source="1172" target="1177" cy:directed="1"/>
      <edge id="1490" label="Pcl1Gene_[scb]--Swi4_[DBD] (directed) Swi4_[DBD]_bind+_Swe1Gene_[scb]" source="1172" target="1180" cy:directed="1"/>
      <edge id="1489" label="Pcl1Gene_[scb]--Swi4_[DBD] (directed) Swi4_[DBD]_bind+_Hcm1Gene_[scb]" source="1172" target="1380" cy:directed="1"/>
      <edge id="1488" label="Swi4_[DBD]_bind+_Pcl1Gene_[scb] (directed) Pcl1Gene_[scb]--Swi4_[DBD]" source="1171" target="1172" cy:directed="1"/>
      <edge id="1487" label="Swi4_[DBD]_bind-_Cln2Gene_[scb] (directed) Cln2Gene_[scb]--Swi4_[DBD]" source="1170" target="1169" cy:directed="1"/>
      <edge id="1486" label="Cln2Gene_[scb]--Swi4_[DBD] (directed) Swi4_[DBD]_bind-_Cln2Gene_[scb]" source="1169" target="1170" cy:directed="1"/>
      <edge id="1485" label="Cln2Gene_[scb]--Swi4_[DBD] (directed) CLN2SBF" source="1169" target="1315" cy:directed="1"/>
      <edge id="1484" label="Cln2Gene_[scb]--Swi4_[DBD] (directed) Swi4_[DBD]_bind+_Cln1Gene_[scb]" source="1169" target="1165" cy:directed="1"/>
      <edge id="1483" label="Cln2Gene_[scb]--Swi4_[DBD] (directed) Swi4_[DBD]_bind+_Pcl1Gene_[scb]" source="1169" target="1171" cy:directed="1"/>
      <edge id="1482" label="Cln2Gene_[scb]--Swi4_[DBD] (directed) Swi4_[DBD]_bind+_Pcl2Gene_[scb]" source="1169" target="1174" cy:directed="1"/>
      <edge id="1481" label="Cln2Gene_[scb]--Swi4_[DBD] (directed) Swi4_[DBD]_bind+_Yox1Gene_[scb]" source="1169" target="1177" cy:directed="1"/>
      <edge id="1480" label="Cln2Gene_[scb]--Swi4_[DBD] (directed) Swi4_[DBD]_bind+_Swe1Gene_[scb]" source="1169" target="1180" cy:directed="1"/>
      <edge id="1479" label="Cln2Gene_[scb]--Swi4_[DBD] (directed) Swi4_[DBD]_bind+_Hcm1Gene_[scb]" source="1169" target="1380" cy:directed="1"/>
      <edge id="1478" label="Swi4_[DBD]_bind+_Cln2Gene_[scb] (directed) Cln2Gene_[scb]--Swi4_[DBD]" source="1168" target="1169" cy:directed="1"/>
      <edge id="1477" label="Swi4_[DBD]_bind-_Cln1Gene_[scb] (directed) Cln1Gene_[scb]--Swi4_[DBD]" source="1167" target="1166" cy:directed="1"/>
      <edge id="1476" label="Cln1Gene_[scb]--Swi4_[DBD] (directed) Swi4_[DBD]_bind-_Cln1Gene_[scb]" source="1166" target="1167" cy:directed="1"/>
      <edge id="1475" label="Cln1Gene_[scb]--Swi4_[DBD] (directed) CLN1SBF" source="1166" target="1286" cy:directed="1"/>
      <edge id="1474" label="Cln1Gene_[scb]--Swi4_[DBD] (directed) Swi4_[DBD]_bind+_Cln2Gene_[scb]" source="1166" target="1168" cy:directed="1"/>
      <edge id="1473" label="Cln1Gene_[scb]--Swi4_[DBD] (directed) Swi4_[DBD]_bind+_Pcl1Gene_[scb]" source="1166" target="1171" cy:directed="1"/>
      <edge id="1472" label="Cln1Gene_[scb]--Swi4_[DBD] (directed) Swi4_[DBD]_bind+_Pcl2Gene_[scb]" source="1166" target="1174" cy:directed="1"/>
      <edge id="1471" label="Cln1Gene_[scb]--Swi4_[DBD] (directed) Swi4_[DBD]_bind+_Yox1Gene_[scb]" source="1166" target="1177" cy:directed="1"/>
      <edge id="1470" label="Cln1Gene_[scb]--Swi4_[DBD] (directed) Swi4_[DBD]_bind+_Swe1Gene_[scb]" source="1166" target="1180" cy:directed="1"/>
      <edge id="1469" label="Cln1Gene_[scb]--Swi4_[DBD] (directed) Swi4_[DBD]_bind+_Hcm1Gene_[scb]" source="1166" target="1380" cy:directed="1"/>
      <edge id="1468" label="Swi4_[DBD]_bind+_Cln1Gene_[scb] (directed) Cln1Gene_[scb]--Swi4_[DBD]" source="1165" target="1166" cy:directed="1"/>
      <edge id="1467" label="[SWE1TRSC20] (directed) PolII_trsc_Swe1Gene" source="1164" target="1163" cy:directed="1"/>
      <edge id="1466" label="PolII_trsc_Swe1Gene (directed) Swe1mRNA" source="1163" target="1201" cy:directed="1"/>
      <edge id="1465" label="[YOX1TRSC20] (directed) PolII_trsc_Yox1Gene" source="1162" target="1161" cy:directed="1"/>
      <edge id="1464" label="PolII_trsc_Yox1Gene (directed) Yox1mRNA" source="1161" target="1200" cy:directed="1"/>
      <edge id="1463" label="[PCL2TRSC20] (directed) PolII_trsc_Pcl2Gene" source="1160" target="1159" cy:directed="1"/>
      <edge id="1462" label="PolII_trsc_Pcl2Gene (directed) Pcl2mRNA" source="1159" target="1199" cy:directed="1"/>
      <edge id="1461" label="[PCL1TRSC20] (directed) PolII_trsc_Pcl1Gene" source="1158" target="1157" cy:directed="1"/>
      <edge id="1460" label="PolII_trsc_Pcl1Gene (directed) Pcl1mRNA" source="1157" target="1198" cy:directed="1"/>
      <edge id="1459" label="[CLN2TRSC20] (directed) PolII_trsc_Cln2Gene" source="1156" target="1155" cy:directed="1"/>
      <edge id="1458" label="PolII_trsc_Cln2Gene (directed) Cln2mRNA" source="1155" target="1197" cy:directed="1"/>
      <edge id="1457" label="[CLN1TRSC20] (directed) PolII_trsc_Cln1Gene" source="1154" target="1152" cy:directed="1"/>
      <edge id="1456" label="MBF (directed) HCM1MBF" source="1153" target="1215" cy:directed="1"/>
      <edge id="1455" label="PolII_trsc_Cln1Gene (directed) Cln1mRNA" source="1152" target="1196" cy:directed="1"/>
      <edge id="1454" label="Rpd3_[whi5]_ppi-_Whi5_[hdac] (directed) Rpd3_[whi5]--Whi5_[hdac]" source="1151" target="1150" cy:directed="1"/>
      <edge id="1453" label="Rpd3_[whi5]--Whi5_[hdac] (directed) Rpd3_[whi5]_ppi-_Whi5_[hdac]" source="1150" target="1151" cy:directed="1"/>
      <edge id="1452" label="Rpd3_[whi5]--Whi5_[hdac] (directed) Whi5HDAC" source="1150" target="1266" cy:directed="1"/>
      <edge id="1451" label="Rpd3_[whi5]_ppi+_Whi5_[hdac] (directed) Rpd3_[whi5]--Whi5_[hdac]" source="1149" target="1150" cy:directed="1"/>
      <edge id="1450" label="Pho85Pcl1Pcl9 (directed) Pho85_p+_Whi5_[(pho85)]" source="1148" target="1147" cy:directed="1"/>
      <edge id="1449" label="Pho85_p+_Whi5_[(pho85)] (directed) Whi5_[(pho85)]-{p}" source="1147" target="1429" cy:directed="1"/>
      <edge id="1448" label="Cdc28_p+_Whi5_[(S262)] (directed) Whi5_[(S262)]-{p}" source="1146" target="1417" cy:directed="1"/>
      <edge id="1447" label="Cdc28_p+_Whi5_[(S215)] (directed) Whi5_[(S215)]-{p}" source="1145" target="1415" cy:directed="1"/>
      <edge id="1446" label="Cdc28_p+_Whi5_[(S161)] (directed) Whi5_[(S161)]-{p}" source="1144" target="1413" cy:directed="1"/>
      <edge id="1445" label="Cdc28_p+_Whi5_[(S156)] (directed) Whi5_[(S156)]-{p}" source="1143" target="1411" cy:directed="1"/>
      <edge id="1444" label="Cdc28_p+_Whi5_[(S154)] (directed) Whi5_[(S154)]-{p}" source="1142" target="1409" cy:directed="1"/>
      <edge id="1443" label="Cdc28_p+_Whi5_[(T143)] (directed) Whi5_[(T143)]-{p}" source="1141" target="1407" cy:directed="1"/>
      <edge id="1442" label="Cdc28_p+_Whi5_[(S88)] (directed) Whi5_[(S88)]-{p}" source="1140" target="1405" cy:directed="1"/>
      <edge id="1441" label="Cdc28_p+_Whi5_[(S62)] (directed) Whi5_[(S62)]-{p}" source="1139" target="1403" cy:directed="1"/>
      <edge id="1440" label="Cdc28_p+_Whi5_[(S59)] (directed) Whi5_[(S59)]-{p}" source="1138" target="1401" cy:directed="1"/>
      <edge id="1439" label="Cdc28_p+_Whi5_[(T57)] (directed) Whi5_[(T57)]-{p}" source="1137" target="1399" cy:directed="1"/>
      <edge id="1438" label="Cdc28_p+_Swi6_[(S238)] (directed) Swi6_[(S238)]-{p}" source="1136" target="1424" cy:directed="1"/>
      <edge id="1437" label="Cdc28_p+_Swi6_[(S228)] (directed) Swi6_[(S228)]-{p}" source="1135" target="1423" cy:directed="1"/>
      <edge id="1436" label="Cdc28_p+_Swi6_[(T179)] (directed) Swi6_[(T179)]-{p}" source="1134" target="1422" cy:directed="1"/>
      <edge id="1435" label="Cdc28_p+_Swi6_[(S160)] (directed) Swi6_[(S160)]-{p}" source="1133" target="1421" cy:directed="1"/>
    </graph>
  </att>
  <att>
    <graph id="2001" label="TF4 MBF" cy:registered="1">
      <node id="2300" label="Mbp1_[swi6]_ppi-_Swi6_[mbp1]"/>
      <node id="2299" label="Stb1_[N]--Swi6_[stb1]"/>
      <node id="2298" label="Mbp1_[swi6]--Swi6_[mbp1]"/>
      <node id="2297" label="Mbp1_[swi6]_ppi+_Swi6_[mbp1]"/>
      <node xlink:href="#1424"/>
      <node xlink:href="#1423"/>
      <node xlink:href="#1422"/>
      <node xlink:href="#1421"/>
      <node xlink:href="#1419"/>
      <node id="2296" label="Scc1_[scc2]_ppi+_Scc2_[scc1]"/>
      <node id="2295" label="Chk1_p+_Pds1_[(chk1)]"/>
      <node id="2294" label="Cdc28_p+_Pds1_[(cdc28)]"/>
      <node id="2293" label="Mbp1_[DBD]_bind-_Hcm1Gene_[mcb]"/>
      <node id="2292" label="Hcm1Gene_[mcb]--Mbp1_[DBD]"/>
      <node id="2291" label="Mbp1_[DBD]_bind+_Hcm1Gene_[mcb]"/>
      <node xlink:href="#1374"/>
      <node xlink:href="#1372"/>
      <node xlink:href="#1370"/>
      <node id="2290" label="Spc29_[spc42]_ppi+_Spc42_[spc29]"/>
      <node id="2289" label="Cmd1_[spc42]_ppi+_Spc42_[Cmd1]"/>
      <node id="2288" label="Mps1_p+_Spc42_[(mps1)]"/>
      <node id="2287" label="Proteasome_deg_Scc1"/>
      <node id="2286" label="Proteasome_deg_Rad53"/>
      <node id="2285" label="Proteasome_deg_Pds1"/>
      <node id="2284" label="Cdc28_p+_Spc42_[(T6)]"/>
      <node id="2283" label="Cdc28_p+_Spc42_[(S4)]"/>
      <node id="2282" label="Cdc5_p+_Scc1_[(cdc5)]"/>
      <node id="2281" label="Ribo_trsl_Spc42mRNA"/>
      <node id="2280" label="[SPC42TRSC20]"/>
      <node id="2279" label="Mbp1_[DBD]_bind-_Nrm1Gene_[mcb]"/>
      <node id="2278" label="PolII_trsc_Spc42Gene"/>
      <node id="2277" label="Mbp1_[DBD]--Nrm1Gene_[mcb]"/>
      <node id="2276" label="Mbp1_[DBD]_bind+_Nrm1Gene_[mcb]"/>
      <node id="2275" label="Proteasome_deg_Nrm1"/>
      <node id="2274" label="Nrm1_[(apc)]-{ub}"/>
      <node id="2273" label="APC_ub+_Nrm1_[(apc)]"/>
      <node id="2272" label="[NRM1TRSC20]"/>
      <node id="2271" label="PolII_trsc_Nrm1Gene"/>
      <node id="2270" label="Cdc28_[cyclin]_ppi+_Clb6_[cdc28]"/>
      <node id="2269" label="Cdc28_[cyclin]_ppi+_Clb5_[cdc28]"/>
      <node xlink:href="#951"/>
      <node id="2268" label="Ribo_trsl_Nrm1mRNA"/>
      <node id="2267" label="Scc1_[(esp1)]-{truncated}"/>
      <node id="2266" label="Nrm1_[GTB]_ppi-_Swi6_[nrm1]"/>
      <node id="2265" label="Nrm1_[GTB]--Swi6_[nrm1]"/>
      <node id="2264" label="Esp1_[pds1]_ppi+_Pds1_[esp1]"/>
      <node id="2263" label="Nrm1_[GTB]_ppi+_Swi6_[nrm1]"/>
      <node id="2262" label="Pds1_[(apc)]-{ub}"/>
      <node id="2261" label="Pho85_p+_Clb6_[(deg)]"/>
      <node id="2260" label="Clb6_[(scf)]-{ub}"/>
      <node id="2259" label="Proteasome_deg_Clb6"/>
      <node id="2258" label="Ribo_trsl_Rad53mRNA"/>
      <node id="2257" label="Ribo_trsl_Clb6mRNA"/>
      <node id="2256" label="Ribo_trsl_Clb5mRNA"/>
      <node xlink:href="#1249"/>
      <node xlink:href="#1248"/>
      <node xlink:href="#1247"/>
      <node xlink:href="#1246"/>
      <node id="2255" label="Cdc14_p-_Stb1_[(cdc28)]"/>
      <node xlink:href="#1244"/>
      <node id="2254" label="Nrm1PPT_p-_Nrm1_[(rad53)]"/>
      <node id="2253" label="Acm1"/>
      <node id="2252" label="Acm1mRNA"/>
      <node id="2251" label="Acm1_[(Dbox)]-{ub}"/>
      <node id="2250" label="Spc42Crystal"/>
      <node id="2249" label="Cdc28_p+_Acm1_[(T161)]"/>
      <node id="2248" label="Proteasome_deg_Spc42"/>
      <node xlink:href="#1239"/>
      <node id="2247" label="Cdc28_p+_Acm1_[(S48)]"/>
      <node id="2246" label="Proteasome_deg_Acm1"/>
      <node id="2245" label="Cdc28_p+_Acm1_[(S31)]"/>
      <node id="2244" label="Decay_deg_Spc42mRNA"/>
      <node id="2243" label="Cdc28_p+_Acm1_[(S3)]"/>
      <node id="2242" label="Decay_deg_Scc1mRNA"/>
      <node xlink:href="#1237"/>
      <node id="2241" label="Decay_deg_Rad53mRNA"/>
      <node id="2240" label="Acm1_[bmh]_ppi+_Bmh2_[acm1]"/>
      <node xlink:href="#1236"/>
      <node id="2239" label="Decay_deg_Pds1mRNA"/>
      <node xlink:href="#1235"/>
      <node id="2238" label="Acm1_[bmh]_ppi+_Bmh1_[acm1]"/>
      <node xlink:href="#1234"/>
      <node xlink:href="#1232"/>
      <node id="2237" label="Acm1_[cdh1]_ppi+_Cdh1_[acm1]"/>
      <node xlink:href="#1230"/>
      <node xlink:href="#1229"/>
      <node xlink:href="#1228"/>
      <node xlink:href="#1227"/>
      <node xlink:href="#1226"/>
      <node xlink:href="#1225"/>
      <node id="2236" label="Scc1"/>
      <node xlink:href="#1224"/>
      <node id="2235" label="Pds1"/>
      <node xlink:href="#1223"/>
      <node xlink:href="#1221"/>
      <node xlink:href="#1220"/>
      <node xlink:href="#1219"/>
      <node xlink:href="#1218"/>
      <node xlink:href="#1217"/>
      <node xlink:href="#1215"/>
      <node id="2234" label="Decay_deg_Clb6mRNA"/>
      <node xlink:href="#1212"/>
      <node id="2233" label="Decay_deg_Clb5mRNA"/>
      <node xlink:href="#1211"/>
      <node id="2232" label="[PDS1TRSC19]"/>
      <node id="2231" label="[PDS1TRSC18]"/>
      <node id="2230" label="[PDS1TRSC17]"/>
      <node id="2229" label="[PDS1TRSC16]"/>
      <node id="2228" label="[PDS1TRSC15]"/>
      <node id="2227" label="[PDS1TRSC14]"/>
      <node xlink:href="#1210"/>
      <node id="2226" label="[PDS1TRSC13]"/>
      <node id="2225" label="Decay_deg_Nrm1mRNA"/>
      <node id="2224" label="[PDS1TRSC12]"/>
      <node id="2223" label="[PDS1TRSC11]"/>
      <node id="2222" label="Nrm1_[(rad53)]-{p}"/>
      <node id="2221" label="[PDS1TRSC10]"/>
      <node id="2220" label="Rad53_p+_Nrm1_[(rad53)]"/>
      <node id="2219" label="[PDS1TRSC09]"/>
      <node id="2218" label="[PDS1TRSC08]"/>
      <node id="2217" label="[PDS1TRSC07]"/>
      <node id="2216" label="[PDS1TRSC06]"/>
      <node id="2215" label="[PDS1TRSC05]"/>
      <node id="2214" label="Decay_deg_Acm1mRNA"/>
      <node id="2213" label="[PDS1TRSC04]"/>
      <node xlink:href="#1209"/>
      <node id="2212" label="[PDS1TRSC03]"/>
      <node xlink:href="#1208"/>
      <node id="2211" label="[PDS1TRSC02]"/>
      <node id="2210" label="PDS1MBF"/>
      <node id="2209" label="[PDS1TRSC01]"/>
      <node id="2208" label="[SCC1TRSC19]"/>
      <node id="2207" label="Ribo_trsl_Scc1mRNA"/>
      <node id="2206" label="Nrm1mRNA"/>
      <node id="2205" label="[SCC1TRSC18]"/>
      <node id="2204" label="Ribo_trsl_Pds1mRNA"/>
      <node id="2203" label="[SCC1TRSC17]"/>
      <node id="2202" label="Nrm1"/>
      <node id="2201" label="[SCC1TRSC16]"/>
      <node id="2200" label="Rad53_[SCD1(mec1)]-{p}"/>
      <node id="2199" label="[SCC1TRSC15]"/>
      <node id="2198" label="Scc1mRNA"/>
      <node id="2197" label="[SCC1TRSC14]"/>
      <node id="2196" label="Rad53mRNA"/>
      <node id="2195" label="[SCC1TRSC13]"/>
      <node id="2194" label="Pds1mRNA"/>
      <node id="2193" label="[SCC1TRSC12]"/>
      <node id="2192" label="Mrc1_[rad53]_ppi+_Rad53_[FHA1]"/>
      <node id="2191" label="Clb6mRNA"/>
      <node id="2190" label="[SCC1TRSC11]"/>
      <node id="2189" label="Clb5mRNA"/>
      <node id="2188" label="[SCC1TRSC10]"/>
      <node id="2187" label="Ribo_trsl_Acm1mRNA"/>
      <node id="2186" label="[SCC1TRSC09]"/>
      <node id="2185" label="[SCC1TRSC08]"/>
      <node id="2184" label="[SCC1TRSC07]"/>
      <node id="2183" label="[SCC1TRSC06]"/>
      <node id="2182" label="[SCC1TRSC05]"/>
      <node id="2181" label="[SCC1TRSC04]"/>
      <node id="2180" label="[ACM1TRSC20]"/>
      <node id="2179" label="[SCC1TRSC03]"/>
      <node id="2178" label="PolII_trsc_Acm1Gene"/>
      <node id="2177" label="[SCC1TRSC02]"/>
      <node id="2176" label="SCC1MBF"/>
      <node id="2175" label="[SCC1TRSC01]"/>
      <node id="2174" label="[NRM1TRSC19]"/>
      <node id="2173" label="[NRM1TRSC18]"/>
      <node id="2172" label="[NRM1TRSC17]"/>
      <node id="2171" label="[NRM1TRSC16]"/>
      <node id="2170" label="Spc42"/>
      <node id="2169" label="[NRM1TRSC15]"/>
      <node id="2168" label="Spc42mRNA"/>
      <node id="2167" label="[NRM1TRSC14]"/>
      <node id="2166" label="Rad53"/>
      <node id="2165" label="[NRM1TRSC13]"/>
      <node id="2164" label="Clb6"/>
      <node id="2163" label="[NRM1TRSC12]"/>
      <node xlink:href="#1192"/>
      <node id="2162" label="Clb5"/>
      <node id="2161" label="[NRM1TRSC11]"/>
      <node id="2160" label="[NRM1TRSC10]"/>
      <node id="2159" label="[NRM1TRSC09]"/>
      <node xlink:href="#1191"/>
      <node id="2158" label="[NRM1TRSC08]"/>
      <node id="2157" label="[NRM1TRSC07]"/>
      <node id="2156" label="[NRM1TRSC06]"/>
      <node xlink:href="#1190"/>
      <node id="2155" label="[NRM1TRSC05]"/>
      <node id="2154" label="[NRM1TRSC04]"/>
      <node id="2153" label="[NRM1TRSC03]"/>
      <node xlink:href="#1189"/>
      <node id="2152" label="[NRM1TRSC02]"/>
      <node id="2151" label="NRM1MBF"/>
      <node id="2150" label="[NRM1TRSC01]"/>
      <node xlink:href="#1188"/>
      <node id="2149" label="[RAD53TRSC19]"/>
      <node id="2148" label="[RAD53TRSC18]"/>
      <node id="2147" label="[RAD53TRSC17]"/>
      <node id="2146" label="[RAD53TRSC16]"/>
      <node id="2145" label="[RAD53TRSC15]"/>
      <node id="2144" label="[RAD53TRSC14]"/>
      <node id="2143" label="[RAD53TRSC13]"/>
      <node id="2142" label="[RAD53TRSC12]"/>
      <node id="2141" label="[RAD53TRSC11]"/>
      <node id="2140" label="[RAD53TRSC10]"/>
      <node id="2139" label="[RAD53TRSC09]"/>
      <node id="2138" label="[RAD53TRSC08]"/>
      <node id="2137" label="[RAD53TRSC07]"/>
      <node id="2136" label="[RAD53TRSC06]"/>
      <node id="2135" label="[RAD53TRSC05]"/>
      <node id="2134" label="[RAD53TRSC04]"/>
      <node id="2133" label="[RAD53TRSC03]"/>
      <node id="2132" label="[RAD53TRSC02]"/>
      <node id="2131" label="RAD53MBF"/>
      <node id="2130" label="[RAD53TRSC01]"/>
      <node id="2129" label="[CLB6TRSC19]"/>
      <node id="2128" label="[CLB6TRSC18]"/>
      <node id="2127" label="Proteasome_deg_Clb5"/>
      <node id="2126" label="[CLB6TRSC17]"/>
      <node id="2125" label="[CLB6TRSC16]"/>
      <node id="2124" label="[CLB6TRSC15]"/>
      <node id="2123" label="[CLB6TRSC14]"/>
      <node id="2122" label="[CLB6TRSC13]"/>
      <node id="2121" label="[CLB6TRSC12]"/>
      <node id="2120" label="[CLB6TRSC11]"/>
      <node id="2119" label="[CLB6TRSC10]"/>
      <node id="2118" label="[CLB6TRSC09]"/>
      <node id="2117" label="[CLB6TRSC08]"/>
      <node id="2116" label="[CLB6TRSC07]"/>
      <node id="2115" label="Clb5_[(apc)]-{ub}"/>
      <node id="2114" label="[CLB6TRSC06]"/>
      <node id="2113" label="APC_ub+_Clb5_[(apc)]"/>
      <node id="2112" label="[CLB6TRSC05]"/>
      <node id="2111" label="Mbp1_[DBD]_bind-_Scc1Gene_[mcb]"/>
      <node id="2110" label="[CLB6TRSC04]"/>
      <node id="2109" label="Mbp1_[DBD]--Scc1Gene_[mcb]"/>
      <node id="2108" label="[CLB6TRSC03]"/>
      <node id="2107" label="Mbp1_[DBD]_bind+_Scc1Gene_[mcb]"/>
      <node id="2106" label="[CLB6TRSC02]"/>
      <node id="2105" label="Mbp1_[DBD]_bind-_Rad53Gene_[mcb]"/>
      <node id="2104" label="CLB6MBF"/>
      <node id="2103" label="Mbp1_[DBD]--Rad53Gene_[mcb]"/>
      <node id="2102" label="[CLB6TRSC01]"/>
      <node id="2101" label="Mbp1_[DBD]_bind+_Rad53Gene_[mcb]"/>
      <node id="2100" label="[CLB5TRSC19]"/>
      <node id="2099" label="Mbp1_[DBD]_bind-_Pds1Gene_[mcb]"/>
      <node id="2098" label="[CLB5TRSC18]"/>
      <node id="2097" label="Mbp1_[DBD]--Pds1Gene_[mcb]"/>
      <node id="2096" label="[CLB5TRSC17]"/>
      <node id="2095" label="Mbp1_[DBD]_bind+_Pds1Gene_[mcb]"/>
      <node id="2094" label="[CLB5TRSC16]"/>
      <node id="2093" label="Mbp1_[DBD]_bind-_Spc42Gene_[mcb]"/>
      <node id="2092" label="[CLB5TRSC15]"/>
      <node id="2091" label="Mbp1_[DBD]--Spc42Gene_[mcb]"/>
      <node id="2090" label="[CLB5TRSC14]"/>
      <node id="2089" label="Mbp1_[DBD]_bind+_Spc42Gene_[mcb]"/>
      <node id="2088" label="[CLB5TRSC13]"/>
      <node id="2087" label="Mbp1_[DBD]_bind-_Clb6Gene_[mcb]"/>
      <node id="2086" label="[CLB5TRSC12]"/>
      <node id="2085" label="Clb6Gene_[mcb]--Mbp1_[DBD]"/>
      <node id="2084" label="[CLB5TRSC11]"/>
      <node id="2083" label="Mbp1_[DBD]_bind+_Clb6Gene_[mcb]"/>
      <node id="2082" label="[CLB5TRSC10]"/>
      <node id="2081" label="Mbp1_[DBD]_bind-_Clb5Gene_[mcb]"/>
      <node id="2080" label="[CLB5TRSC09]"/>
      <node id="2079" label="Clb5Gene_[mcb]--Mbp1_[DBD]"/>
      <node id="2078" label="[CLB5TRSC08]"/>
      <node id="2077" label="Mbp1_[DBD]_bind+_Clb5Gene_[mcb]"/>
      <node id="2076" label="[CLB5TRSC07]"/>
      <node id="2075" label="Mbp1_[DBD]_bind-_Acm1Gene_[mcb]"/>
      <node id="2074" label="[CLB5TRSC06]"/>
      <node id="2073" label="Acm1Gene_[mcb]--Mbp1_[DBD]"/>
      <node id="2072" label="[CLB5TRSC05]"/>
      <node id="2071" label="Mbp1_[DBD]_bind+_Acm1Gene_[mcb]"/>
      <node id="2070" label="[CLB5TRSC04]"/>
      <node id="2069" label="[SCC1TRSC20]"/>
      <node id="2068" label="[CLB5TRSC03]"/>
      <node id="2067" label="PolII_trsc_Scc1Gene"/>
      <node id="2066" label="[CLB5TRSC02]"/>
      <node id="2065" label="[RAD53TRSC20]"/>
      <node id="2064" label="CLB5MBF"/>
      <node id="2063" label="PolII_trsc_Rad53Gene"/>
      <node id="2062" label="[CLB5TRSC01]"/>
      <node id="2061" label="[PDS1TRSC20]"/>
      <node id="2060" label="[SPC42TRSC19]"/>
      <node id="2059" label="PolII_trsc_Pds1Gene"/>
      <node id="2058" label="[SPC42TRSC18]"/>
      <node id="2057" label="[CLB6TRSC20]"/>
      <node id="2056" label="[SPC42TRSC17]"/>
      <node id="2055" label="PolII_trsc_Clb6Gene"/>
      <node id="2054" label="[SPC42TRSC16]"/>
      <node id="2053" label="[CLB5TRSC20]"/>
      <node id="2052" label="[SPC42TRSC15]"/>
      <node id="2051" label="PolII_trsc_Clb5Gene"/>
      <node id="2050" label="[SPC42TRSC14]"/>
      <node id="2049" label="[SPC42TRSC13]"/>
      <node id="2048" label="[SPC42TRSC12]"/>
      <node id="2047" label="[SPC42TRSC11]"/>
      <node id="2046" label="[SPC42TRSC10]"/>
      <node id="2045" label="[SPC42TRSC09]"/>
      <node id="2044" label="[SPC42TRSC08]"/>
      <node id="2043" label="[SPC42TRSC07]"/>
      <node id="2042" label="[SPC42TRSC06]"/>
      <node id="2041" label="[SPC42TRSC05]"/>
      <node id="2040" label="[SPC42TRSC04]"/>
      <node id="2039" label="[SPC42TRSC03]"/>
      <node id="2038" label="[SPC42TRSC02]"/>
      <node id="2037" label="SPC42MBF"/>
      <node id="2036" label="[SPC42TRSC01]"/>
      <node id="2035" label="[ACM1TRSC19]"/>
      <node id="2034" label="[ACM1TRSC18]"/>
      <node id="2033" label="[ACM1TRSC17]"/>
      <node id="2032" label="[ACM1TRSC16]"/>
      <node id="2031" label="[ACM1TRSC15]"/>
      <node id="2030" label="[ACM1TRSC14]"/>
      <node id="2029" label="[ACM1TRSC13]"/>
      <node id="2028" label="[ACM1TRSC12]"/>
      <node id="2027" label="[ACM1TRSC11]"/>
      <node id="2026" label="[ACM1TRSC10]"/>
      <node id="2025" label="[ACM1TRSC09]"/>
      <node id="2024" label="[ACM1TRSC08]"/>
      <node id="2023" label="[ACM1TRSC07]"/>
      <node id="2022" label="[ACM1TRSC06]"/>
      <node id="2021" label="[ACM1TRSC05]"/>
      <node id="2020" label="[ACM1TRSC04]"/>
      <node id="2019" label="[ACM1TRSC03]"/>
      <node id="2018" label="[ACM1TRSC02]"/>
      <node id="2017" label="Swi6notNrm1"/>
      <node xlink:href="#1153"/>
      <node id="2016" label="ACM1MBF"/>
      <node id="2015" label="[ACM1TRSC01]"/>
      <node xlink:href="#1136"/>
      <node xlink:href="#1135"/>
      <node xlink:href="#1134"/>
      <node xlink:href="#1133"/>
      <node id="2014" label="Cdc28_p+_Stb1_[(cdc28)]"/>
      <node id="2013" label="Stb1_[N]_ppi-_Swi6_[stb1]"/>
      <node id="2012" label="Stb1_[(cdc28)]-{p}"/>
      <node id="2011" label="Stb1_[N]_ppi+_Swi6_[stb1]"/>
      <edge id="2776" label="Mbp1_[swi6]_ppi-_Swi6_[mbp1] (directed) Mbp1_[swi6]--Swi6_[mbp1]" source="2300" target="2298" cy:directed="1"/>
      <edge id="2775" label="Stb1_[N]--Swi6_[stb1] (directed) Mbp1_[swi6]_ppi+_Swi6_[mbp1]" source="2299" target="2297" cy:directed="1"/>
      <edge id="2774" label="Stb1_[N]--Swi6_[stb1] (directed) Stb1_[N]_ppi-_Swi6_[stb1]" source="2299" target="2013" cy:directed="1"/>
      <edge id="2773" label="Mbp1_[swi6]--Swi6_[mbp1] (directed) Mbp1_[swi6]_ppi-_Swi6_[mbp1]" source="2298" target="2300" cy:directed="1"/>
      <edge id="2772" label="Mbp1_[swi6]--Swi6_[mbp1] (directed) Nrm1_[GTB]_ppi+_Swi6_[nrm1]" source="2298" target="2263" cy:directed="1"/>
      <edge id="2771" label="Mbp1_[swi6]--Swi6_[mbp1] (directed) MBF" source="2298" target="1153" cy:directed="1"/>
      <edge id="2770" label="Mbp1_[swi6]_ppi+_Swi6_[mbp1] (directed) Mbp1_[swi6]--Swi6_[mbp1]" source="2297" target="2298" cy:directed="1"/>
      <edge xlink:href="#1982"/>
      <edge xlink:href="#1983"/>
      <edge xlink:href="#1980"/>
      <edge xlink:href="#1981"/>
      <edge xlink:href="#1978"/>
      <edge xlink:href="#1979"/>
      <edge xlink:href="#1976"/>
      <edge xlink:href="#1977"/>
      <edge xlink:href="#1973"/>
      <edge id="2769" label="Mbp1_[DBD]_bind-_Hcm1Gene_[mcb] (directed) Hcm1Gene_[mcb]--Mbp1_[DBD]" source="2293" target="2292" cy:directed="1"/>
      <edge id="2768" label="Hcm1Gene_[mcb]--Mbp1_[DBD] (directed) Mbp1_[DBD]_bind-_Hcm1Gene_[mcb]" source="2292" target="2293" cy:directed="1"/>
      <edge id="2767" label="Hcm1Gene_[mcb]--Mbp1_[DBD] (directed) HCM1MBF" source="2292" target="1215" cy:directed="1"/>
      <edge id="2766" label="Mbp1_[DBD]_bind+_Hcm1Gene_[mcb] (directed) Hcm1Gene_[mcb]--Mbp1_[DBD]" source="2291" target="2292" cy:directed="1"/>
      <edge xlink:href="#1885"/>
      <edge xlink:href="#1883"/>
      <edge xlink:href="#1881"/>
      <edge id="2765" label="Proteasome_deg_Scc1 (directed) Scc1" source="2287" target="2236" cy:directed="1"/>
      <edge id="2764" label="Proteasome_deg_Rad53 (directed) Rad53" source="2286" target="2166" cy:directed="1"/>
      <edge id="2763" label="Proteasome_deg_Pds1 (directed) Pds1" source="2285" target="2235" cy:directed="1"/>
      <edge id="2762" label="Ribo_trsl_Spc42mRNA (directed) Spc42" source="2281" target="2170" cy:directed="1"/>
      <edge id="2761" label="[SPC42TRSC20] (directed) PolII_trsc_Spc42Gene" source="2280" target="2278" cy:directed="1"/>
      <edge id="2760" label="Mbp1_[DBD]_bind-_Nrm1Gene_[mcb] (directed) Mbp1_[DBD]--Nrm1Gene_[mcb]" source="2279" target="2277" cy:directed="1"/>
      <edge id="2759" label="PolII_trsc_Spc42Gene (directed) Spc42mRNA" source="2278" target="2168" cy:directed="1"/>
      <edge id="2758" label="Mbp1_[DBD]--Nrm1Gene_[mcb] (directed) Mbp1_[DBD]_bind-_Nrm1Gene_[mcb]" source="2277" target="2279" cy:directed="1"/>
      <edge id="2757" label="Mbp1_[DBD]--Nrm1Gene_[mcb] (directed) NRM1MBF" source="2277" target="2151" cy:directed="1"/>
      <edge id="2756" label="Mbp1_[DBD]_bind+_Nrm1Gene_[mcb] (directed) Mbp1_[DBD]--Nrm1Gene_[mcb]" source="2276" target="2277" cy:directed="1"/>
      <edge id="2755" label="Proteasome_deg_Nrm1 (directed) Nrm1" source="2275" target="2202" cy:directed="1"/>
      <edge id="2754" label="Nrm1_[(apc)]-{ub} (directed) Proteasome_deg_Nrm1" source="2274" target="2275" cy:directed="1"/>
      <edge id="2753" label="[NRM1TRSC20] (directed) PolII_trsc_Nrm1Gene" source="2272" target="2271" cy:directed="1"/>
      <edge id="2752" label="PolII_trsc_Nrm1Gene (directed) Nrm1mRNA" source="2271" target="2206" cy:directed="1"/>
      <edge xlink:href="#1658"/>
      <edge xlink:href="#1659"/>
      <edge xlink:href="#1660"/>
      <edge xlink:href="#1661"/>
      <edge id="2751" label="Cdc14_[net1]--Net1_[n] (directed) Cdc14_p-_Stb1_[(cdc28)]" source="951" target="2255" cy:directed="1"/>
      <edge id="2750" label="Ribo_trsl_Nrm1mRNA (directed) Nrm1" source="2268" target="2202" cy:directed="1"/>
      <edge id="2749" label="Scc1_[(esp1)]-{truncated} (directed) Proteasome_deg_Scc1" source="2267" target="2287" cy:directed="1"/>
      <edge id="2748" label="Nrm1_[GTB]_ppi-_Swi6_[nrm1] (directed) Nrm1_[GTB]--Swi6_[nrm1]" source="2266" target="2265" cy:directed="1"/>
      <edge id="2747" label="Nrm1_[GTB]--Swi6_[nrm1] (directed) Nrm1_[GTB]_ppi-_Swi6_[nrm1]" source="2265" target="2266" cy:directed="1"/>
      <edge id="2746" label="Nrm1_[GTB]--Swi6_[nrm1] (directed) Swi6notNrm1" source="2265" target="2017" cy:directed="1"/>
      <edge id="2745" label="Nrm1_[GTB]_ppi+_Swi6_[nrm1] (directed) Nrm1_[GTB]--Swi6_[nrm1]" source="2263" target="2265" cy:directed="1"/>
      <edge id="2744" label="Pds1_[(apc)]-{ub} (directed) Proteasome_deg_Pds1" source="2262" target="2285" cy:directed="1"/>
      <edge id="2743" label="Clb6_[(scf)]-{ub} (directed) Proteasome_deg_Clb6" source="2260" target="2259" cy:directed="1"/>
      <edge id="2742" label="Proteasome_deg_Clb6 (directed) Clb6" source="2259" target="2164" cy:directed="1"/>
      <edge id="2741" label="Ribo_trsl_Rad53mRNA (directed) Rad53" source="2258" target="2166" cy:directed="1"/>
      <edge id="2740" label="Ribo_trsl_Clb6mRNA (directed) Clb6" source="2257" target="2164" cy:directed="1"/>
      <edge id="2739" label="Ribo_trsl_Clb5mRNA (directed) Clb5" source="2256" target="2162" cy:directed="1"/>
      <edge xlink:href="#1635"/>
      <edge xlink:href="#1634"/>
      <edge xlink:href="#1633"/>
      <edge xlink:href="#1632"/>
      <edge id="2738" label="Cdc14_p-_Stb1_[(cdc28)] (directed) Stb1_[(cdc28)]-{p}" source="2255" target="2012" cy:directed="1"/>
      <edge xlink:href="#1627"/>
      <edge xlink:href="#1628"/>
      <edge xlink:href="#1629"/>
      <edge xlink:href="#1630"/>
      <edge id="2737" label="Cdc28Cln123 (directed) Cdc28_p+_Stb1_[(cdc28)]" source="1244" target="2014" cy:directed="1"/>
      <edge id="2736" label="Nrm1PPT_p-_Nrm1_[(rad53)] (directed) Nrm1_[(rad53)]-{p}" source="2254" target="2222" cy:directed="1"/>
      <edge id="2735" label="Acm1 (directed) Acm1_[cdh1]_ppi+_Cdh1_[acm1]" source="2253" target="2237" cy:directed="1"/>
      <edge id="2734" label="Acm1 (directed) Acm1_[bmh]_ppi+_Bmh1_[acm1]" source="2253" target="2238" cy:directed="1"/>
      <edge id="2733" label="Acm1 (directed) Acm1_[bmh]_ppi+_Bmh2_[acm1]" source="2253" target="2240" cy:directed="1"/>
      <edge id="2732" label="Acm1 (directed) Cdc28_p+_Acm1_[(S3)]" source="2253" target="2243" cy:directed="1"/>
      <edge id="2731" label="Acm1 (directed) Cdc28_p+_Acm1_[(S31)]" source="2253" target="2245" cy:directed="1"/>
      <edge id="2730" label="Acm1 (directed) Cdc28_p+_Acm1_[(S48)]" source="2253" target="2247" cy:directed="1"/>
      <edge id="2729" label="Acm1 (directed) Cdc28_p+_Acm1_[(T161)]" source="2253" target="2249" cy:directed="1"/>
      <edge id="2728" label="Acm1 (directed) Proteasome_deg_Acm1" source="2253" target="2246" cy:directed="1"/>
      <edge id="2727" label="Acm1mRNA (directed) Ribo_trsl_Acm1mRNA" source="2252" target="2187" cy:directed="1"/>
      <edge id="2726" label="Acm1mRNA (directed) Decay_deg_Acm1mRNA" source="2252" target="2214" cy:directed="1"/>
      <edge id="2725" label="Acm1_[(Dbox)]-{ub} (directed) Proteasome_deg_Acm1" source="2251" target="2246" cy:directed="1"/>
      <edge id="2724" label="Spc42Crystal (directed) Proteasome_deg_Spc42" source="2250" target="2248" cy:directed="1"/>
      <edge id="2723" label="Proteasome_deg_Spc42 (directed) Spc42" source="2248" target="2170" cy:directed="1"/>
      <edge xlink:href="#1616"/>
      <edge id="2722" label="Proteasome_deg_Acm1 (directed) Acm1" source="2246" target="2253" cy:directed="1"/>
      <edge id="2721" label="Decay_deg_Spc42mRNA (directed) Spc42mRNA" source="2244" target="2168" cy:directed="1"/>
      <edge id="2720" label="Decay_deg_Scc1mRNA (directed) Scc1mRNA" source="2242" target="2198" cy:directed="1"/>
      <edge xlink:href="#1614"/>
      <edge id="2719" label="Decay_deg_Rad53mRNA (directed) Rad53mRNA" source="2241" target="2196" cy:directed="1"/>
      <edge xlink:href="#1613"/>
      <edge id="2718" label="Decay_deg_Pds1mRNA (directed) Pds1mRNA" source="2239" target="2194" cy:directed="1"/>
      <edge xlink:href="#1612"/>
      <edge xlink:href="#1611"/>
      <edge xlink:href="#1609"/>
      <edge xlink:href="#1607"/>
      <edge xlink:href="#1606"/>
      <edge xlink:href="#1605"/>
      <edge xlink:href="#1604"/>
      <edge xlink:href="#1601"/>
      <edge xlink:href="#1600"/>
      <edge id="2717" label="Scc1 (directed) Scc1_[scc2]_ppi+_Scc2_[scc1]" source="2236" target="2296" cy:directed="1"/>
      <edge id="2716" label="Scc1 (directed) Cdc5_p+_Scc1_[(cdc5)]" source="2236" target="2282" cy:directed="1"/>
      <edge id="2715" label="Scc1 (directed) Proteasome_deg_Scc1" source="2236" target="2287" cy:directed="1"/>
      <edge xlink:href="#1599"/>
      <edge id="2714" label="Pds1 (directed) Esp1_[pds1]_ppi+_Pds1_[esp1]" source="2235" target="2264" cy:directed="1"/>
      <edge id="2713" label="Pds1 (directed) Cdc28_p+_Pds1_[(cdc28)]" source="2235" target="2294" cy:directed="1"/>
      <edge id="2712" label="Pds1 (directed) Chk1_p+_Pds1_[(chk1)]" source="2235" target="2295" cy:directed="1"/>
      <edge id="2711" label="Pds1 (directed) Proteasome_deg_Pds1" source="2235" target="2285" cy:directed="1"/>
      <edge xlink:href="#1598"/>
      <edge xlink:href="#1596"/>
      <edge xlink:href="#1595"/>
      <edge xlink:href="#1594"/>
      <edge xlink:href="#1593"/>
      <edge xlink:href="#1592"/>
      <edge xlink:href="#1590"/>
      <edge id="2710" label="Decay_deg_Clb6mRNA (directed) Clb6mRNA" source="2234" target="2191" cy:directed="1"/>
      <edge xlink:href="#1568"/>
      <edge xlink:href="#1569"/>
      <edge xlink:href="#1570"/>
      <edge xlink:href="#1571"/>
      <edge xlink:href="#1572"/>
      <edge xlink:href="#1573"/>
      <edge xlink:href="#1574"/>
      <edge xlink:href="#1575"/>
      <edge xlink:href="#1576"/>
      <edge xlink:href="#1577"/>
      <edge xlink:href="#1578"/>
      <edge xlink:href="#1579"/>
      <edge xlink:href="#1580"/>
      <edge xlink:href="#1581"/>
      <edge xlink:href="#1582"/>
      <edge xlink:href="#1583"/>
      <edge xlink:href="#1584"/>
      <edge xlink:href="#1585"/>
      <edge xlink:href="#1586"/>
      <edge xlink:href="#1587"/>
      <edge id="2709" label="Decay_deg_Clb5mRNA (directed) Clb5mRNA" source="2233" target="2189" cy:directed="1"/>
      <edge xlink:href="#1567"/>
      <edge id="2708" label="[PDS1TRSC19] (directed) [PDS1TRSC20]" source="2232" target="2061" cy:directed="1"/>
      <edge id="2707" label="[PDS1TRSC18] (directed) [PDS1TRSC19]" source="2231" target="2232" cy:directed="1"/>
      <edge id="2706" label="[PDS1TRSC17] (directed) [PDS1TRSC18]" source="2230" target="2231" cy:directed="1"/>
      <edge id="2705" label="[PDS1TRSC16] (directed) [PDS1TRSC17]" source="2229" target="2230" cy:directed="1"/>
      <edge id="2704" label="[PDS1TRSC15] (directed) [PDS1TRSC16]" source="2228" target="2229" cy:directed="1"/>
      <edge id="2703" label="[PDS1TRSC14] (directed) [PDS1TRSC15]" source="2227" target="2228" cy:directed="1"/>
      <edge xlink:href="#1566"/>
      <edge id="2702" label="[PDS1TRSC13] (directed) [PDS1TRSC14]" source="2226" target="2227" cy:directed="1"/>
      <edge id="2701" label="Decay_deg_Nrm1mRNA (directed) Nrm1mRNA" source="2225" target="2206" cy:directed="1"/>
      <edge id="2700" label="[PDS1TRSC12] (directed) [PDS1TRSC13]" source="2224" target="2226" cy:directed="1"/>
      <edge id="2699" label="[PDS1TRSC11] (directed) [PDS1TRSC12]" source="2223" target="2224" cy:directed="1"/>
      <edge id="2698" label="Nrm1_[(rad53)]-{p} (directed) Nrm1_[GTB]_ppi+_Swi6_[nrm1]" source="2222" target="2263" cy:directed="1"/>
      <edge id="2697" label="Nrm1_[(rad53)]-{p} (directed) Nrm1PPT_p-_Nrm1_[(rad53)]" source="2222" target="2254" cy:directed="1"/>
      <edge id="2696" label="[PDS1TRSC10] (directed) [PDS1TRSC11]" source="2221" target="2223" cy:directed="1"/>
      <edge id="2695" label="Rad53_p+_Nrm1_[(rad53)] (directed) Nrm1_[(rad53)]-{p}" source="2220" target="2222" cy:directed="1"/>
      <edge id="2694" label="[PDS1TRSC09] (directed) [PDS1TRSC10]" source="2219" target="2221" cy:directed="1"/>
      <edge id="2693" label="[PDS1TRSC08] (directed) [PDS1TRSC09]" source="2218" target="2219" cy:directed="1"/>
      <edge id="2692" label="[PDS1TRSC07] (directed) [PDS1TRSC08]" source="2217" target="2218" cy:directed="1"/>
      <edge id="2691" label="[PDS1TRSC06] (directed) [PDS1TRSC07]" source="2216" target="2217" cy:directed="1"/>
      <edge id="2690" label="[PDS1TRSC05] (directed) [PDS1TRSC06]" source="2215" target="2216" cy:directed="1"/>
      <edge id="2689" label="Decay_deg_Acm1mRNA (directed) Acm1mRNA" source="2214" target="2252" cy:directed="1"/>
      <edge id="2688" label="[PDS1TRSC04] (directed) [PDS1TRSC05]" source="2213" target="2215" cy:directed="1"/>
      <edge xlink:href="#1560"/>
      <edge xlink:href="#1561"/>
      <edge xlink:href="#1562"/>
      <edge xlink:href="#1563"/>
      <edge xlink:href="#1564"/>
      <edge xlink:href="#1565"/>
      <edge id="2687" label="[PDS1TRSC03] (directed) [PDS1TRSC04]" source="2212" target="2213" cy:directed="1"/>
      <edge xlink:href="#1558"/>
      <edge xlink:href="#1559"/>
      <edge id="2686" label="[PDS1TRSC02] (directed) [PDS1TRSC03]" source="2211" target="2212" cy:directed="1"/>
      <edge id="2685" label="PDS1MBF (directed) [PDS1TRSC01]" source="2210" target="2209" cy:directed="1"/>
      <edge id="2684" label="PDS1MBF (directed) [PDS1TRSC02]" source="2210" target="2211" cy:directed="1"/>
      <edge id="2683" label="PDS1MBF (directed) [PDS1TRSC03]" source="2210" target="2212" cy:directed="1"/>
      <edge id="2682" label="PDS1MBF (directed) [PDS1TRSC04]" source="2210" target="2213" cy:directed="1"/>
      <edge id="2681" label="PDS1MBF (directed) [PDS1TRSC05]" source="2210" target="2215" cy:directed="1"/>
      <edge id="2680" label="PDS1MBF (directed) [PDS1TRSC06]" source="2210" target="2216" cy:directed="1"/>
      <edge id="2679" label="PDS1MBF (directed) [PDS1TRSC07]" source="2210" target="2217" cy:directed="1"/>
      <edge id="2678" label="PDS1MBF (directed) [PDS1TRSC08]" source="2210" target="2218" cy:directed="1"/>
      <edge id="2677" label="PDS1MBF (directed) [PDS1TRSC09]" source="2210" target="2219" cy:directed="1"/>
      <edge id="2676" label="PDS1MBF (directed) [PDS1TRSC10]" source="2210" target="2221" cy:directed="1"/>
      <edge id="2675" label="PDS1MBF (directed) [PDS1TRSC11]" source="2210" target="2223" cy:directed="1"/>
      <edge id="2674" label="PDS1MBF (directed) [PDS1TRSC12]" source="2210" target="2224" cy:directed="1"/>
      <edge id="2673" label="PDS1MBF (directed) [PDS1TRSC13]" source="2210" target="2226" cy:directed="1"/>
      <edge id="2672" label="PDS1MBF (directed) [PDS1TRSC14]" source="2210" target="2227" cy:directed="1"/>
      <edge id="2671" label="PDS1MBF (directed) [PDS1TRSC15]" source="2210" target="2228" cy:directed="1"/>
      <edge id="2670" label="PDS1MBF (directed) [PDS1TRSC16]" source="2210" target="2229" cy:directed="1"/>
      <edge id="2669" label="PDS1MBF (directed) [PDS1TRSC17]" source="2210" target="2230" cy:directed="1"/>
      <edge id="2668" label="PDS1MBF (directed) [PDS1TRSC18]" source="2210" target="2231" cy:directed="1"/>
      <edge id="2667" label="PDS1MBF (directed) [PDS1TRSC19]" source="2210" target="2232" cy:directed="1"/>
      <edge id="2666" label="PDS1MBF (directed) [PDS1TRSC20]" source="2210" target="2061" cy:directed="1"/>
      <edge id="2665" label="[PDS1TRSC01] (directed) [PDS1TRSC02]" source="2209" target="2211" cy:directed="1"/>
      <edge id="2664" label="[SCC1TRSC19] (directed) [SCC1TRSC20]" source="2208" target="2069" cy:directed="1"/>
      <edge id="2663" label="Ribo_trsl_Scc1mRNA (directed) Scc1" source="2207" target="2236" cy:directed="1"/>
      <edge id="2662" label="Nrm1mRNA (directed) Ribo_trsl_Nrm1mRNA" source="2206" target="2268" cy:directed="1"/>
      <edge id="2661" label="Nrm1mRNA (directed) Decay_deg_Nrm1mRNA" source="2206" target="2225" cy:directed="1"/>
      <edge id="2660" label="[SCC1TRSC18] (directed) [SCC1TRSC19]" source="2205" target="2208" cy:directed="1"/>
      <edge id="2659" label="Ribo_trsl_Pds1mRNA (directed) Pds1" source="2204" target="2235" cy:directed="1"/>
      <edge id="2658" label="[SCC1TRSC17] (directed) [SCC1TRSC18]" source="2203" target="2205" cy:directed="1"/>
      <edge id="2657" label="Nrm1 (directed) Rad53_p+_Nrm1_[(rad53)]" source="2202" target="2220" cy:directed="1"/>
      <edge id="2656" label="Nrm1 (directed) APC_ub+_Nrm1_[(apc)]" source="2202" target="2273" cy:directed="1"/>
      <edge id="2655" label="Nrm1 (directed) Proteasome_deg_Nrm1" source="2202" target="2275" cy:directed="1"/>
      <edge id="2654" label="[SCC1TRSC16] (directed) [SCC1TRSC17]" source="2201" target="2203" cy:directed="1"/>
      <edge id="2653" label="Rad53_[SCD1(mec1)]-{p} (directed) Rad53_p+_Nrm1_[(rad53)]" source="2200" target="2220" cy:directed="1"/>
      <edge id="2652" label="[SCC1TRSC15] (directed) [SCC1TRSC16]" source="2199" target="2201" cy:directed="1"/>
      <edge id="2651" label="Scc1mRNA (directed) Ribo_trsl_Scc1mRNA" source="2198" target="2207" cy:directed="1"/>
      <edge id="2650" label="Scc1mRNA (directed) Decay_deg_Scc1mRNA" source="2198" target="2242" cy:directed="1"/>
      <edge id="2649" label="[SCC1TRSC14] (directed) [SCC1TRSC15]" source="2197" target="2199" cy:directed="1"/>
      <edge id="2648" label="Rad53mRNA (directed) Ribo_trsl_Rad53mRNA" source="2196" target="2258" cy:directed="1"/>
      <edge id="2647" label="Rad53mRNA (directed) Decay_deg_Rad53mRNA" source="2196" target="2241" cy:directed="1"/>
      <edge id="2646" label="[SCC1TRSC13] (directed) [SCC1TRSC14]" source="2195" target="2197" cy:directed="1"/>
      <edge id="2645" label="Pds1mRNA (directed) Ribo_trsl_Pds1mRNA" source="2194" target="2204" cy:directed="1"/>
      <edge id="2644" label="Pds1mRNA (directed) Decay_deg_Pds1mRNA" source="2194" target="2239" cy:directed="1"/>
      <edge id="2643" label="[SCC1TRSC12] (directed) [SCC1TRSC13]" source="2193" target="2195" cy:directed="1"/>
      <edge id="2642" label="Clb6mRNA (directed) Ribo_trsl_Clb6mRNA" source="2191" target="2257" cy:directed="1"/>
      <edge id="2641" label="Clb6mRNA (directed) Decay_deg_Clb6mRNA" source="2191" target="2234" cy:directed="1"/>
      <edge id="2640" label="[SCC1TRSC11] (directed) [SCC1TRSC12]" source="2190" target="2193" cy:directed="1"/>
      <edge id="2639" label="Clb5mRNA (directed) Ribo_trsl_Clb5mRNA" source="2189" target="2256" cy:directed="1"/>
      <edge id="2638" label="Clb5mRNA (directed) Decay_deg_Clb5mRNA" source="2189" target="2233" cy:directed="1"/>
      <edge id="2637" label="[SCC1TRSC10] (directed) [SCC1TRSC11]" source="2188" target="2190" cy:directed="1"/>
      <edge id="2636" label="Ribo_trsl_Acm1mRNA (directed) Acm1" source="2187" target="2253" cy:directed="1"/>
      <edge id="2635" label="[SCC1TRSC09] (directed) [SCC1TRSC10]" source="2186" target="2188" cy:directed="1"/>
      <edge id="2634" label="[SCC1TRSC08] (directed) [SCC1TRSC09]" source="2185" target="2186" cy:directed="1"/>
      <edge id="2633" label="[SCC1TRSC07] (directed) [SCC1TRSC08]" source="2184" target="2185" cy:directed="1"/>
      <edge id="2632" label="[SCC1TRSC06] (directed) [SCC1TRSC07]" source="2183" target="2184" cy:directed="1"/>
      <edge id="2631" label="[SCC1TRSC05] (directed) [SCC1TRSC06]" source="2182" target="2183" cy:directed="1"/>
      <edge id="2630" label="[SCC1TRSC04] (directed) [SCC1TRSC05]" source="2181" target="2182" cy:directed="1"/>
      <edge id="2629" label="[ACM1TRSC20] (directed) PolII_trsc_Acm1Gene" source="2180" target="2178" cy:directed="1"/>
      <edge id="2628" label="[SCC1TRSC03] (directed) [SCC1TRSC04]" source="2179" target="2181" cy:directed="1"/>
      <edge id="2627" label="PolII_trsc_Acm1Gene (directed) Acm1mRNA" source="2178" target="2252" cy:directed="1"/>
      <edge id="2626" label="[SCC1TRSC02] (directed) [SCC1TRSC03]" source="2177" target="2179" cy:directed="1"/>
      <edge id="2625" label="SCC1MBF (directed) [SCC1TRSC01]" source="2176" target="2175" cy:directed="1"/>
      <edge id="2624" label="SCC1MBF (directed) [SCC1TRSC02]" source="2176" target="2177" cy:directed="1"/>
      <edge id="2623" label="SCC1MBF (directed) [SCC1TRSC03]" source="2176" target="2179" cy:directed="1"/>
      <edge id="2622" label="SCC1MBF (directed) [SCC1TRSC04]" source="2176" target="2181" cy:directed="1"/>
      <edge id="2621" label="SCC1MBF (directed) [SCC1TRSC05]" source="2176" target="2182" cy:directed="1"/>
      <edge id="2620" label="SCC1MBF (directed) [SCC1TRSC06]" source="2176" target="2183" cy:directed="1"/>
      <edge id="2619" label="SCC1MBF (directed) [SCC1TRSC07]" source="2176" target="2184" cy:directed="1"/>
      <edge id="2618" label="SCC1MBF (directed) [SCC1TRSC08]" source="2176" target="2185" cy:directed="1"/>
      <edge id="2617" label="SCC1MBF (directed) [SCC1TRSC09]" source="2176" target="2186" cy:directed="1"/>
      <edge id="2616" label="SCC1MBF (directed) [SCC1TRSC10]" source="2176" target="2188" cy:directed="1"/>
      <edge id="2615" label="SCC1MBF (directed) [SCC1TRSC11]" source="2176" target="2190" cy:directed="1"/>
      <edge id="2614" label="SCC1MBF (directed) [SCC1TRSC12]" source="2176" target="2193" cy:directed="1"/>
      <edge id="2613" label="SCC1MBF (directed) [SCC1TRSC13]" source="2176" target="2195" cy:directed="1"/>
      <edge id="2612" label="SCC1MBF (directed) [SCC1TRSC14]" source="2176" target="2197" cy:directed="1"/>
      <edge id="2611" label="SCC1MBF (directed) [SCC1TRSC15]" source="2176" target="2199" cy:directed="1"/>
      <edge id="2610" label="SCC1MBF (directed) [SCC1TRSC16]" source="2176" target="2201" cy:directed="1"/>
      <edge id="2609" label="SCC1MBF (directed) [SCC1TRSC17]" source="2176" target="2203" cy:directed="1"/>
      <edge id="2608" label="SCC1MBF (directed) [SCC1TRSC18]" source="2176" target="2205" cy:directed="1"/>
      <edge id="2607" label="SCC1MBF (directed) [SCC1TRSC19]" source="2176" target="2208" cy:directed="1"/>
      <edge id="2606" label="SCC1MBF (directed) [SCC1TRSC20]" source="2176" target="2069" cy:directed="1"/>
      <edge id="2605" label="[SCC1TRSC01] (directed) [SCC1TRSC02]" source="2175" target="2177" cy:directed="1"/>
      <edge id="2604" label="[NRM1TRSC19] (directed) [NRM1TRSC20]" source="2174" target="2272" cy:directed="1"/>
      <edge id="2603" label="[NRM1TRSC18] (directed) [NRM1TRSC19]" source="2173" target="2174" cy:directed="1"/>
      <edge id="2602" label="[NRM1TRSC17] (directed) [NRM1TRSC18]" source="2172" target="2173" cy:directed="1"/>
      <edge id="2601" label="[NRM1TRSC16] (directed) [NRM1TRSC17]" source="2171" target="2172" cy:directed="1"/>
      <edge id="2600" label="Spc42 (directed) Cdc28_p+_Spc42_[(S4)]" source="2170" target="2283" cy:directed="1"/>
      <edge id="2599" label="Spc42 (directed) Cdc28_p+_Spc42_[(T6)]" source="2170" target="2284" cy:directed="1"/>
      <edge id="2598" label="Spc42 (directed) Mps1_p+_Spc42_[(mps1)]" source="2170" target="2288" cy:directed="1"/>
      <edge id="2597" label="Spc42 (directed) Cmd1_[spc42]_ppi+_Spc42_[Cmd1]" source="2170" target="2289" cy:directed="1"/>
      <edge id="2596" label="Spc42 (directed) Spc29_[spc42]_ppi+_Spc42_[spc29]" source="2170" target="2290" cy:directed="1"/>
      <edge id="2595" label="Spc42 (directed) Proteasome_deg_Spc42" source="2170" target="2248" cy:directed="1"/>
      <edge id="2594" label="[NRM1TRSC15] (directed) [NRM1TRSC16]" source="2169" target="2171" cy:directed="1"/>
      <edge id="2593" label="Spc42mRNA (directed) Ribo_trsl_Spc42mRNA" source="2168" target="2281" cy:directed="1"/>
      <edge id="2592" label="Spc42mRNA (directed) Decay_deg_Spc42mRNA" source="2168" target="2244" cy:directed="1"/>
      <edge id="2591" label="[NRM1TRSC14] (directed) [NRM1TRSC15]" source="2167" target="2169" cy:directed="1"/>
      <edge id="2590" label="Rad53 (directed) Mrc1_[rad53]_ppi+_Rad53_[FHA1]" source="2166" target="2192" cy:directed="1"/>
      <edge id="2589" label="Rad53 (directed) Proteasome_deg_Rad53" source="2166" target="2286" cy:directed="1"/>
      <edge id="2588" label="[NRM1TRSC13] (directed) [NRM1TRSC14]" source="2165" target="2167" cy:directed="1"/>
      <edge id="2587" label="Clb6 (directed) Cdc28_[cyclin]_ppi+_Clb6_[cdc28]" source="2164" target="2270" cy:directed="1"/>
      <edge id="2586" label="Clb6 (directed) Pho85_p+_Clb6_[(deg)]" source="2164" target="2261" cy:directed="1"/>
      <edge id="2585" label="Clb6 (directed) Proteasome_deg_Clb6" source="2164" target="2259" cy:directed="1"/>
      <edge id="2584" label="[NRM1TRSC12] (directed) [NRM1TRSC13]" source="2163" target="2165" cy:directed="1"/>
      <edge id="2583" label="Clb5 (directed) Cdc28_[cyclin]_ppi+_Clb5_[cdc28]" source="2162" target="2269" cy:directed="1"/>
      <edge id="2582" label="Clb5 (directed) APC_ub+_Clb5_[(apc)]" source="2162" target="2113" cy:directed="1"/>
      <edge id="2581" label="Clb5 (directed) Proteasome_deg_Clb5" source="2162" target="2127" cy:directed="1"/>
      <edge id="2580" label="[NRM1TRSC11] (directed) [NRM1TRSC12]" source="2161" target="2163" cy:directed="1"/>
      <edge id="2579" label="[NRM1TRSC10] (directed) [NRM1TRSC11]" source="2160" target="2161" cy:directed="1"/>
      <edge id="2578" label="[NRM1TRSC09] (directed) [NRM1TRSC10]" source="2159" target="2160" cy:directed="1"/>
      <edge id="2577" label="[NRM1TRSC08] (directed) [NRM1TRSC09]" source="2158" target="2159" cy:directed="1"/>
      <edge id="2576" label="[NRM1TRSC07] (directed) [NRM1TRSC08]" source="2157" target="2158" cy:directed="1"/>
      <edge id="2575" label="[NRM1TRSC06] (directed) [NRM1TRSC07]" source="2156" target="2157" cy:directed="1"/>
      <edge id="2574" label="[NRM1TRSC05] (directed) [NRM1TRSC06]" source="2155" target="2156" cy:directed="1"/>
      <edge id="2573" label="[NRM1TRSC04] (directed) [NRM1TRSC05]" source="2154" target="2155" cy:directed="1"/>
      <edge id="2572" label="[NRM1TRSC03] (directed) [NRM1TRSC04]" source="2153" target="2154" cy:directed="1"/>
      <edge id="2571" label="[NRM1TRSC02] (directed) [NRM1TRSC03]" source="2152" target="2153" cy:directed="1"/>
      <edge id="2570" label="NRM1MBF (directed) [NRM1TRSC01]" source="2151" target="2150" cy:directed="1"/>
      <edge id="2569" label="NRM1MBF (directed) [NRM1TRSC02]" source="2151" target="2152" cy:directed="1"/>
      <edge id="2568" label="NRM1MBF (directed) [NRM1TRSC03]" source="2151" target="2153" cy:directed="1"/>
      <edge id="2567" label="NRM1MBF (directed) [NRM1TRSC04]" source="2151" target="2154" cy:directed="1"/>
      <edge id="2566" label="NRM1MBF (directed) [NRM1TRSC05]" source="2151" target="2155" cy:directed="1"/>
      <edge id="2565" label="NRM1MBF (directed) [NRM1TRSC06]" source="2151" target="2156" cy:directed="1"/>
      <edge id="2564" label="NRM1MBF (directed) [NRM1TRSC07]" source="2151" target="2157" cy:directed="1"/>
      <edge id="2563" label="NRM1MBF (directed) [NRM1TRSC08]" source="2151" target="2158" cy:directed="1"/>
      <edge id="2562" label="NRM1MBF (directed) [NRM1TRSC09]" source="2151" target="2159" cy:directed="1"/>
      <edge id="2561" label="NRM1MBF (directed) [NRM1TRSC10]" source="2151" target="2160" cy:directed="1"/>
      <edge id="2560" label="NRM1MBF (directed) [NRM1TRSC11]" source="2151" target="2161" cy:directed="1"/>
      <edge id="2559" label="NRM1MBF (directed) [NRM1TRSC12]" source="2151" target="2163" cy:directed="1"/>
      <edge id="2558" label="NRM1MBF (directed) [NRM1TRSC13]" source="2151" target="2165" cy:directed="1"/>
      <edge id="2557" label="NRM1MBF (directed) [NRM1TRSC14]" source="2151" target="2167" cy:directed="1"/>
      <edge id="2556" label="NRM1MBF (directed) [NRM1TRSC15]" source="2151" target="2169" cy:directed="1"/>
      <edge id="2555" label="NRM1MBF (directed) [NRM1TRSC16]" source="2151" target="2171" cy:directed="1"/>
      <edge id="2554" label="NRM1MBF (directed) [NRM1TRSC17]" source="2151" target="2172" cy:directed="1"/>
      <edge id="2553" label="NRM1MBF (directed) [NRM1TRSC18]" source="2151" target="2173" cy:directed="1"/>
      <edge id="2552" label="NRM1MBF (directed) [NRM1TRSC19]" source="2151" target="2174" cy:directed="1"/>
      <edge id="2551" label="NRM1MBF (directed) [NRM1TRSC20]" source="2151" target="2272" cy:directed="1"/>
      <edge id="2550" label="[NRM1TRSC01] (directed) [NRM1TRSC02]" source="2150" target="2152" cy:directed="1"/>
      <edge id="2549" label="[RAD53TRSC19] (directed) [RAD53TRSC20]" source="2149" target="2065" cy:directed="1"/>
      <edge id="2548" label="[RAD53TRSC18] (directed) [RAD53TRSC19]" source="2148" target="2149" cy:directed="1"/>
      <edge id="2547" label="[RAD53TRSC17] (directed) [RAD53TRSC18]" source="2147" target="2148" cy:directed="1"/>
      <edge id="2546" label="[RAD53TRSC16] (directed) [RAD53TRSC17]" source="2146" target="2147" cy:directed="1"/>
      <edge id="2545" label="[RAD53TRSC15] (directed) [RAD53TRSC16]" source="2145" target="2146" cy:directed="1"/>
      <edge id="2544" label="[RAD53TRSC14] (directed) [RAD53TRSC15]" source="2144" target="2145" cy:directed="1"/>
      <edge id="2543" label="[RAD53TRSC13] (directed) [RAD53TRSC14]" source="2143" target="2144" cy:directed="1"/>
      <edge id="2542" label="[RAD53TRSC12] (directed) [RAD53TRSC13]" source="2142" target="2143" cy:directed="1"/>
      <edge id="2541" label="[RAD53TRSC11] (directed) [RAD53TRSC12]" source="2141" target="2142" cy:directed="1"/>
      <edge id="2540" label="[RAD53TRSC10] (directed) [RAD53TRSC11]" source="2140" target="2141" cy:directed="1"/>
      <edge id="2539" label="[RAD53TRSC09] (directed) [RAD53TRSC10]" source="2139" target="2140" cy:directed="1"/>
      <edge id="2538" label="[RAD53TRSC08] (directed) [RAD53TRSC09]" source="2138" target="2139" cy:directed="1"/>
      <edge id="2537" label="[RAD53TRSC07] (directed) [RAD53TRSC08]" source="2137" target="2138" cy:directed="1"/>
      <edge id="2536" label="[RAD53TRSC06] (directed) [RAD53TRSC07]" source="2136" target="2137" cy:directed="1"/>
      <edge id="2535" label="[RAD53TRSC05] (directed) [RAD53TRSC06]" source="2135" target="2136" cy:directed="1"/>
      <edge id="2534" label="[RAD53TRSC04] (directed) [RAD53TRSC05]" source="2134" target="2135" cy:directed="1"/>
      <edge id="2533" label="[RAD53TRSC03] (directed) [RAD53TRSC04]" source="2133" target="2134" cy:directed="1"/>
      <edge id="2532" label="[RAD53TRSC02] (directed) [RAD53TRSC03]" source="2132" target="2133" cy:directed="1"/>
      <edge id="2531" label="RAD53MBF (directed) [RAD53TRSC01]" source="2131" target="2130" cy:directed="1"/>
      <edge id="2530" label="RAD53MBF (directed) [RAD53TRSC02]" source="2131" target="2132" cy:directed="1"/>
      <edge id="2529" label="RAD53MBF (directed) [RAD53TRSC03]" source="2131" target="2133" cy:directed="1"/>
      <edge id="2528" label="RAD53MBF (directed) [RAD53TRSC04]" source="2131" target="2134" cy:directed="1"/>
      <edge id="2527" label="RAD53MBF (directed) [RAD53TRSC05]" source="2131" target="2135" cy:directed="1"/>
      <edge id="2526" label="RAD53MBF (directed) [RAD53TRSC06]" source="2131" target="2136" cy:directed="1"/>
      <edge id="2525" label="RAD53MBF (directed) [RAD53TRSC07]" source="2131" target="2137" cy:directed="1"/>
      <edge id="2524" label="RAD53MBF (directed) [RAD53TRSC08]" source="2131" target="2138" cy:directed="1"/>
      <edge id="2523" label="RAD53MBF (directed) [RAD53TRSC09]" source="2131" target="2139" cy:directed="1"/>
      <edge id="2522" label="RAD53MBF (directed) [RAD53TRSC10]" source="2131" target="2140" cy:directed="1"/>
      <edge id="2521" label="RAD53MBF (directed) [RAD53TRSC11]" source="2131" target="2141" cy:directed="1"/>
      <edge id="2520" label="RAD53MBF (directed) [RAD53TRSC12]" source="2131" target="2142" cy:directed="1"/>
      <edge id="2519" label="RAD53MBF (directed) [RAD53TRSC13]" source="2131" target="2143" cy:directed="1"/>
      <edge id="2518" label="RAD53MBF (directed) [RAD53TRSC14]" source="2131" target="2144" cy:directed="1"/>
      <edge id="2517" label="RAD53MBF (directed) [RAD53TRSC15]" source="2131" target="2145" cy:directed="1"/>
      <edge id="2516" label="RAD53MBF (directed) [RAD53TRSC16]" source="2131" target="2146" cy:directed="1"/>
      <edge id="2515" label="RAD53MBF (directed) [RAD53TRSC17]" source="2131" target="2147" cy:directed="1"/>
      <edge id="2514" label="RAD53MBF (directed) [RAD53TRSC18]" source="2131" target="2148" cy:directed="1"/>
      <edge id="2513" label="RAD53MBF (directed) [RAD53TRSC19]" source="2131" target="2149" cy:directed="1"/>
      <edge id="2512" label="RAD53MBF (directed) [RAD53TRSC20]" source="2131" target="2065" cy:directed="1"/>
      <edge id="2511" label="[RAD53TRSC01] (directed) [RAD53TRSC02]" source="2130" target="2132" cy:directed="1"/>
      <edge id="2510" label="[CLB6TRSC19] (directed) [CLB6TRSC20]" source="2129" target="2057" cy:directed="1"/>
      <edge id="2509" label="[CLB6TRSC18] (directed) [CLB6TRSC19]" source="2128" target="2129" cy:directed="1"/>
      <edge id="2508" label="Proteasome_deg_Clb5 (directed) Clb5" source="2127" target="2162" cy:directed="1"/>
      <edge id="2507" label="[CLB6TRSC17] (directed) [CLB6TRSC18]" source="2126" target="2128" cy:directed="1"/>
      <edge id="2506" label="[CLB6TRSC16] (directed) [CLB6TRSC17]" source="2125" target="2126" cy:directed="1"/>
      <edge id="2505" label="[CLB6TRSC15] (directed) [CLB6TRSC16]" source="2124" target="2125" cy:directed="1"/>
      <edge id="2504" label="[CLB6TRSC14] (directed) [CLB6TRSC15]" source="2123" target="2124" cy:directed="1"/>
      <edge id="2503" label="[CLB6TRSC13] (directed) [CLB6TRSC14]" source="2122" target="2123" cy:directed="1"/>
      <edge id="2502" label="[CLB6TRSC12] (directed) [CLB6TRSC13]" source="2121" target="2122" cy:directed="1"/>
      <edge id="2501" label="[CLB6TRSC11] (directed) [CLB6TRSC12]" source="2120" target="2121" cy:directed="1"/>
      <edge id="2500" label="[CLB6TRSC10] (directed) [CLB6TRSC11]" source="2119" target="2120" cy:directed="1"/>
      <edge id="2499" label="[CLB6TRSC09] (directed) [CLB6TRSC10]" source="2118" target="2119" cy:directed="1"/>
      <edge id="2498" label="[CLB6TRSC08] (directed) [CLB6TRSC09]" source="2117" target="2118" cy:directed="1"/>
      <edge id="2497" label="[CLB6TRSC07] (directed) [CLB6TRSC08]" source="2116" target="2117" cy:directed="1"/>
      <edge id="2496" label="Clb5_[(apc)]-{ub} (directed) Proteasome_deg_Clb5" source="2115" target="2127" cy:directed="1"/>
      <edge id="2495" label="[CLB6TRSC06] (directed) [CLB6TRSC07]" source="2114" target="2116" cy:directed="1"/>
      <edge id="2494" label="[CLB6TRSC05] (directed) [CLB6TRSC06]" source="2112" target="2114" cy:directed="1"/>
      <edge id="2493" label="Mbp1_[DBD]_bind-_Scc1Gene_[mcb] (directed) Mbp1_[DBD]--Scc1Gene_[mcb]" source="2111" target="2109" cy:directed="1"/>
      <edge id="2492" label="[CLB6TRSC04] (directed) [CLB6TRSC05]" source="2110" target="2112" cy:directed="1"/>
      <edge id="2491" label="Mbp1_[DBD]--Scc1Gene_[mcb] (directed) Mbp1_[DBD]_bind-_Scc1Gene_[mcb]" source="2109" target="2111" cy:directed="1"/>
      <edge id="2490" label="Mbp1_[DBD]--Scc1Gene_[mcb] (directed) SCC1MBF" source="2109" target="2176" cy:directed="1"/>
      <edge id="2489" label="[CLB6TRSC03] (directed) [CLB6TRSC04]" source="2108" target="2110" cy:directed="1"/>
      <edge id="2488" label="Mbp1_[DBD]_bind+_Scc1Gene_[mcb] (directed) Mbp1_[DBD]--Scc1Gene_[mcb]" source="2107" target="2109" cy:directed="1"/>
      <edge id="2487" label="[CLB6TRSC02] (directed) [CLB6TRSC03]" source="2106" target="2108" cy:directed="1"/>
      <edge id="2486" label="Mbp1_[DBD]_bind-_Rad53Gene_[mcb] (directed) Mbp1_[DBD]--Rad53Gene_[mcb]" source="2105" target="2103" cy:directed="1"/>
      <edge id="2485" label="CLB6MBF (directed) [CLB6TRSC01]" source="2104" target="2102" cy:directed="1"/>
      <edge id="2484" label="CLB6MBF (directed) [CLB6TRSC02]" source="2104" target="2106" cy:directed="1"/>
      <edge id="2483" label="CLB6MBF (directed) [CLB6TRSC03]" source="2104" target="2108" cy:directed="1"/>
      <edge id="2482" label="CLB6MBF (directed) [CLB6TRSC04]" source="2104" target="2110" cy:directed="1"/>
      <edge id="2481" label="CLB6MBF (directed) [CLB6TRSC05]" source="2104" target="2112" cy:directed="1"/>
      <edge id="2480" label="CLB6MBF (directed) [CLB6TRSC06]" source="2104" target="2114" cy:directed="1"/>
      <edge id="2479" label="CLB6MBF (directed) [CLB6TRSC07]" source="2104" target="2116" cy:directed="1"/>
      <edge id="2478" label="CLB6MBF (directed) [CLB6TRSC08]" source="2104" target="2117" cy:directed="1"/>
      <edge id="2477" label="CLB6MBF (directed) [CLB6TRSC09]" source="2104" target="2118" cy:directed="1"/>
      <edge id="2476" label="CLB6MBF (directed) [CLB6TRSC10]" source="2104" target="2119" cy:directed="1"/>
      <edge id="2475" label="CLB6MBF (directed) [CLB6TRSC11]" source="2104" target="2120" cy:directed="1"/>
      <edge id="2474" label="CLB6MBF (directed) [CLB6TRSC12]" source="2104" target="2121" cy:directed="1"/>
      <edge id="2473" label="CLB6MBF (directed) [CLB6TRSC13]" source="2104" target="2122" cy:directed="1"/>
      <edge id="2472" label="CLB6MBF (directed) [CLB6TRSC14]" source="2104" target="2123" cy:directed="1"/>
      <edge id="2471" label="CLB6MBF (directed) [CLB6TRSC15]" source="2104" target="2124" cy:directed="1"/>
      <edge id="2470" label="CLB6MBF (directed) [CLB6TRSC16]" source="2104" target="2125" cy:directed="1"/>
      <edge id="2469" label="CLB6MBF (directed) [CLB6TRSC17]" source="2104" target="2126" cy:directed="1"/>
      <edge id="2468" label="CLB6MBF (directed) [CLB6TRSC18]" source="2104" target="2128" cy:directed="1"/>
      <edge id="2467" label="CLB6MBF (directed) [CLB6TRSC19]" source="2104" target="2129" cy:directed="1"/>
      <edge id="2466" label="CLB6MBF (directed) [CLB6TRSC20]" source="2104" target="2057" cy:directed="1"/>
      <edge id="2465" label="Mbp1_[DBD]--Rad53Gene_[mcb] (directed) Mbp1_[DBD]_bind-_Rad53Gene_[mcb]" source="2103" target="2105" cy:directed="1"/>
      <edge id="2464" label="Mbp1_[DBD]--Rad53Gene_[mcb] (directed) RAD53MBF" source="2103" target="2131" cy:directed="1"/>
      <edge id="2463" label="[CLB6TRSC01] (directed) [CLB6TRSC02]" source="2102" target="2106" cy:directed="1"/>
      <edge id="2462" label="Mbp1_[DBD]_bind+_Rad53Gene_[mcb] (directed) Mbp1_[DBD]--Rad53Gene_[mcb]" source="2101" target="2103" cy:directed="1"/>
      <edge id="2461" label="[CLB5TRSC19] (directed) [CLB5TRSC20]" source="2100" target="2053" cy:directed="1"/>
      <edge id="2460" label="Mbp1_[DBD]_bind-_Pds1Gene_[mcb] (directed) Mbp1_[DBD]--Pds1Gene_[mcb]" source="2099" target="2097" cy:directed="1"/>
      <edge id="2459" label="[CLB5TRSC18] (directed) [CLB5TRSC19]" source="2098" target="2100" cy:directed="1"/>
      <edge id="2458" label="Mbp1_[DBD]--Pds1Gene_[mcb] (directed) Mbp1_[DBD]_bind-_Pds1Gene_[mcb]" source="2097" target="2099" cy:directed="1"/>
      <edge id="2457" label="Mbp1_[DBD]--Pds1Gene_[mcb] (directed) PDS1MBF" source="2097" target="2210" cy:directed="1"/>
      <edge id="2456" label="[CLB5TRSC17] (directed) [CLB5TRSC18]" source="2096" target="2098" cy:directed="1"/>
      <edge id="2455" label="Mbp1_[DBD]_bind+_Pds1Gene_[mcb] (directed) Mbp1_[DBD]--Pds1Gene_[mcb]" source="2095" target="2097" cy:directed="1"/>
      <edge id="2454" label="[CLB5TRSC16] (directed) [CLB5TRSC17]" source="2094" target="2096" cy:directed="1"/>
      <edge id="2453" label="Mbp1_[DBD]_bind-_Spc42Gene_[mcb] (directed) Mbp1_[DBD]--Spc42Gene_[mcb]" source="2093" target="2091" cy:directed="1"/>
      <edge id="2452" label="[CLB5TRSC15] (directed) [CLB5TRSC16]" source="2092" target="2094" cy:directed="1"/>
      <edge id="2451" label="Mbp1_[DBD]--Spc42Gene_[mcb] (directed) Mbp1_[DBD]_bind-_Spc42Gene_[mcb]" source="2091" target="2093" cy:directed="1"/>
      <edge id="2450" label="Mbp1_[DBD]--Spc42Gene_[mcb] (directed) SPC42MBF" source="2091" target="2037" cy:directed="1"/>
      <edge id="2449" label="[CLB5TRSC14] (directed) [CLB5TRSC15]" source="2090" target="2092" cy:directed="1"/>
      <edge id="2448" label="Mbp1_[DBD]_bind+_Spc42Gene_[mcb] (directed) Mbp1_[DBD]--Spc42Gene_[mcb]" source="2089" target="2091" cy:directed="1"/>
      <edge id="2447" label="[CLB5TRSC13] (directed) [CLB5TRSC14]" source="2088" target="2090" cy:directed="1"/>
      <edge id="2446" label="Mbp1_[DBD]_bind-_Clb6Gene_[mcb] (directed) Clb6Gene_[mcb]--Mbp1_[DBD]" source="2087" target="2085" cy:directed="1"/>
      <edge id="2445" label="[CLB5TRSC12] (directed) [CLB5TRSC13]" source="2086" target="2088" cy:directed="1"/>
      <edge id="2444" label="Clb6Gene_[mcb]--Mbp1_[DBD] (directed) Mbp1_[DBD]_bind-_Clb6Gene_[mcb]" source="2085" target="2087" cy:directed="1"/>
      <edge id="2443" label="Clb6Gene_[mcb]--Mbp1_[DBD] (directed) CLB6MBF" source="2085" target="2104" cy:directed="1"/>
      <edge id="2442" label="[CLB5TRSC11] (directed) [CLB5TRSC12]" source="2084" target="2086" cy:directed="1"/>
      <edge id="2441" label="Mbp1_[DBD]_bind+_Clb6Gene_[mcb] (directed) Clb6Gene_[mcb]--Mbp1_[DBD]" source="2083" target="2085" cy:directed="1"/>
      <edge id="2440" label="[CLB5TRSC10] (directed) [CLB5TRSC11]" source="2082" target="2084" cy:directed="1"/>
      <edge id="2439" label="Mbp1_[DBD]_bind-_Clb5Gene_[mcb] (directed) Clb5Gene_[mcb]--Mbp1_[DBD]" source="2081" target="2079" cy:directed="1"/>
      <edge id="2438" label="[CLB5TRSC09] (directed) [CLB5TRSC10]" source="2080" target="2082" cy:directed="1"/>
      <edge id="2437" label="Clb5Gene_[mcb]--Mbp1_[DBD] (directed) Mbp1_[DBD]_bind-_Clb5Gene_[mcb]" source="2079" target="2081" cy:directed="1"/>
      <edge id="2436" label="Clb5Gene_[mcb]--Mbp1_[DBD] (directed) CLB5MBF" source="2079" target="2064" cy:directed="1"/>
      <edge id="2435" label="[CLB5TRSC08] (directed) [CLB5TRSC09]" source="2078" target="2080" cy:directed="1"/>
      <edge id="2434" label="Mbp1_[DBD]_bind+_Clb5Gene_[mcb] (directed) Clb5Gene_[mcb]--Mbp1_[DBD]" source="2077" target="2079" cy:directed="1"/>
      <edge id="2433" label="[CLB5TRSC07] (directed) [CLB5TRSC08]" source="2076" target="2078" cy:directed="1"/>
      <edge id="2432" label="Mbp1_[DBD]_bind-_Acm1Gene_[mcb] (directed) Acm1Gene_[mcb]--Mbp1_[DBD]" source="2075" target="2073" cy:directed="1"/>
      <edge id="2431" label="[CLB5TRSC06] (directed) [CLB5TRSC07]" source="2074" target="2076" cy:directed="1"/>
      <edge id="2430" label="Acm1Gene_[mcb]--Mbp1_[DBD] (directed) Mbp1_[DBD]_bind-_Acm1Gene_[mcb]" source="2073" target="2075" cy:directed="1"/>
      <edge id="2429" label="Acm1Gene_[mcb]--Mbp1_[DBD] (directed) ACM1MBF" source="2073" target="2016" cy:directed="1"/>
      <edge id="2428" label="[CLB5TRSC05] (directed) [CLB5TRSC06]" source="2072" target="2074" cy:directed="1"/>
      <edge id="2427" label="Mbp1_[DBD]_bind+_Acm1Gene_[mcb] (directed) Acm1Gene_[mcb]--Mbp1_[DBD]" source="2071" target="2073" cy:directed="1"/>
      <edge id="2426" label="[CLB5TRSC04] (directed) [CLB5TRSC05]" source="2070" target="2072" cy:directed="1"/>
      <edge id="2425" label="[SCC1TRSC20] (directed) PolII_trsc_Scc1Gene" source="2069" target="2067" cy:directed="1"/>
      <edge id="2424" label="[CLB5TRSC03] (directed) [CLB5TRSC04]" source="2068" target="2070" cy:directed="1"/>
      <edge id="2423" label="PolII_trsc_Scc1Gene (directed) Scc1mRNA" source="2067" target="2198" cy:directed="1"/>
      <edge id="2422" label="[CLB5TRSC02] (directed) [CLB5TRSC03]" source="2066" target="2068" cy:directed="1"/>
      <edge id="2421" label="[RAD53TRSC20] (directed) PolII_trsc_Rad53Gene" source="2065" target="2063" cy:directed="1"/>
      <edge id="2420" label="CLB5MBF (directed) [CLB5TRSC01]" source="2064" target="2062" cy:directed="1"/>
      <edge id="2419" label="CLB5MBF (directed) [CLB5TRSC02]" source="2064" target="2066" cy:directed="1"/>
      <edge id="2418" label="CLB5MBF (directed) [CLB5TRSC03]" source="2064" target="2068" cy:directed="1"/>
      <edge id="2417" label="CLB5MBF (directed) [CLB5TRSC04]" source="2064" target="2070" cy:directed="1"/>
      <edge id="2416" label="CLB5MBF (directed) [CLB5TRSC05]" source="2064" target="2072" cy:directed="1"/>
      <edge id="2415" label="CLB5MBF (directed) [CLB5TRSC06]" source="2064" target="2074" cy:directed="1"/>
      <edge id="2414" label="CLB5MBF (directed) [CLB5TRSC07]" source="2064" target="2076" cy:directed="1"/>
      <edge id="2413" label="CLB5MBF (directed) [CLB5TRSC08]" source="2064" target="2078" cy:directed="1"/>
      <edge id="2412" label="CLB5MBF (directed) [CLB5TRSC09]" source="2064" target="2080" cy:directed="1"/>
      <edge id="2411" label="CLB5MBF (directed) [CLB5TRSC10]" source="2064" target="2082" cy:directed="1"/>
      <edge id="2410" label="CLB5MBF (directed) [CLB5TRSC11]" source="2064" target="2084" cy:directed="1"/>
      <edge id="2409" label="CLB5MBF (directed) [CLB5TRSC12]" source="2064" target="2086" cy:directed="1"/>
      <edge id="2408" label="CLB5MBF (directed) [CLB5TRSC13]" source="2064" target="2088" cy:directed="1"/>
      <edge id="2407" label="CLB5MBF (directed) [CLB5TRSC14]" source="2064" target="2090" cy:directed="1"/>
      <edge id="2406" label="CLB5MBF (directed) [CLB5TRSC15]" source="2064" target="2092" cy:directed="1"/>
      <edge id="2405" label="CLB5MBF (directed) [CLB5TRSC16]" source="2064" target="2094" cy:directed="1"/>
      <edge id="2404" label="CLB5MBF (directed) [CLB5TRSC17]" source="2064" target="2096" cy:directed="1"/>
      <edge id="2403" label="CLB5MBF (directed) [CLB5TRSC18]" source="2064" target="2098" cy:directed="1"/>
      <edge id="2402" label="CLB5MBF (directed) [CLB5TRSC19]" source="2064" target="2100" cy:directed="1"/>
      <edge id="2401" label="CLB5MBF (directed) [CLB5TRSC20]" source="2064" target="2053" cy:directed="1"/>
      <edge id="2400" label="PolII_trsc_Rad53Gene (directed) Rad53mRNA" source="2063" target="2196" cy:directed="1"/>
      <edge id="2399" label="[CLB5TRSC01] (directed) [CLB5TRSC02]" source="2062" target="2066" cy:directed="1"/>
      <edge id="2398" label="[PDS1TRSC20] (directed) PolII_trsc_Pds1Gene" source="2061" target="2059" cy:directed="1"/>
      <edge id="2397" label="[SPC42TRSC19] (directed) [SPC42TRSC20]" source="2060" target="2280" cy:directed="1"/>
      <edge id="2396" label="PolII_trsc_Pds1Gene (directed) Pds1mRNA" source="2059" target="2194" cy:directed="1"/>
      <edge id="2395" label="[SPC42TRSC18] (directed) [SPC42TRSC19]" source="2058" target="2060" cy:directed="1"/>
      <edge id="2394" label="[CLB6TRSC20] (directed) PolII_trsc_Clb6Gene" source="2057" target="2055" cy:directed="1"/>
      <edge id="2393" label="[SPC42TRSC17] (directed) [SPC42TRSC18]" source="2056" target="2058" cy:directed="1"/>
      <edge id="2392" label="PolII_trsc_Clb6Gene (directed) Clb6mRNA" source="2055" target="2191" cy:directed="1"/>
      <edge id="2391" label="[SPC42TRSC16] (directed) [SPC42TRSC17]" source="2054" target="2056" cy:directed="1"/>
      <edge id="2390" label="[CLB5TRSC20] (directed) PolII_trsc_Clb5Gene" source="2053" target="2051" cy:directed="1"/>
      <edge id="2389" label="[SPC42TRSC15] (directed) [SPC42TRSC16]" source="2052" target="2054" cy:directed="1"/>
      <edge id="2388" label="PolII_trsc_Clb5Gene (directed) Clb5mRNA" source="2051" target="2189" cy:directed="1"/>
      <edge id="2387" label="[SPC42TRSC14] (directed) [SPC42TRSC15]" source="2050" target="2052" cy:directed="1"/>
      <edge id="2386" label="[SPC42TRSC13] (directed) [SPC42TRSC14]" source="2049" target="2050" cy:directed="1"/>
      <edge id="2385" label="[SPC42TRSC12] (directed) [SPC42TRSC13]" source="2048" target="2049" cy:directed="1"/>
      <edge id="2384" label="[SPC42TRSC11] (directed) [SPC42TRSC12]" source="2047" target="2048" cy:directed="1"/>
      <edge id="2383" label="[SPC42TRSC10] (directed) [SPC42TRSC11]" source="2046" target="2047" cy:directed="1"/>
      <edge id="2382" label="[SPC42TRSC09] (directed) [SPC42TRSC10]" source="2045" target="2046" cy:directed="1"/>
      <edge id="2381" label="[SPC42TRSC08] (directed) [SPC42TRSC09]" source="2044" target="2045" cy:directed="1"/>
      <edge id="2380" label="[SPC42TRSC07] (directed) [SPC42TRSC08]" source="2043" target="2044" cy:directed="1"/>
      <edge id="2379" label="[SPC42TRSC06] (directed) [SPC42TRSC07]" source="2042" target="2043" cy:directed="1"/>
      <edge id="2378" label="[SPC42TRSC05] (directed) [SPC42TRSC06]" source="2041" target="2042" cy:directed="1"/>
      <edge id="2377" label="[SPC42TRSC04] (directed) [SPC42TRSC05]" source="2040" target="2041" cy:directed="1"/>
      <edge id="2376" label="[SPC42TRSC03] (directed) [SPC42TRSC04]" source="2039" target="2040" cy:directed="1"/>
      <edge id="2375" label="[SPC42TRSC02] (directed) [SPC42TRSC03]" source="2038" target="2039" cy:directed="1"/>
      <edge id="2374" label="SPC42MBF (directed) [SPC42TRSC01]" source="2037" target="2036" cy:directed="1"/>
      <edge id="2373" label="SPC42MBF (directed) [SPC42TRSC02]" source="2037" target="2038" cy:directed="1"/>
      <edge id="2372" label="SPC42MBF (directed) [SPC42TRSC03]" source="2037" target="2039" cy:directed="1"/>
      <edge id="2371" label="SPC42MBF (directed) [SPC42TRSC04]" source="2037" target="2040" cy:directed="1"/>
      <edge id="2370" label="SPC42MBF (directed) [SPC42TRSC05]" source="2037" target="2041" cy:directed="1"/>
      <edge id="2369" label="SPC42MBF (directed) [SPC42TRSC06]" source="2037" target="2042" cy:directed="1"/>
      <edge id="2368" label="SPC42MBF (directed) [SPC42TRSC07]" source="2037" target="2043" cy:directed="1"/>
      <edge id="2367" label="SPC42MBF (directed) [SPC42TRSC08]" source="2037" target="2044" cy:directed="1"/>
      <edge id="2366" label="SPC42MBF (directed) [SPC42TRSC09]" source="2037" target="2045" cy:directed="1"/>
      <edge id="2365" label="SPC42MBF (directed) [SPC42TRSC10]" source="2037" target="2046" cy:directed="1"/>
      <edge id="2364" label="SPC42MBF (directed) [SPC42TRSC11]" source="2037" target="2047" cy:directed="1"/>
      <edge id="2363" label="SPC42MBF (directed) [SPC42TRSC12]" source="2037" target="2048" cy:directed="1"/>
      <edge id="2362" label="SPC42MBF (directed) [SPC42TRSC13]" source="2037" target="2049" cy:directed="1"/>
      <edge id="2361" label="SPC42MBF (directed) [SPC42TRSC14]" source="2037" target="2050" cy:directed="1"/>
      <edge id="2360" label="SPC42MBF (directed) [SPC42TRSC15]" source="2037" target="2052" cy:directed="1"/>
      <edge id="2359" label="SPC42MBF (directed) [SPC42TRSC16]" source="2037" target="2054" cy:directed="1"/>
      <edge id="2358" label="SPC42MBF (directed) [SPC42TRSC17]" source="2037" target="2056" cy:directed="1"/>
      <edge id="2357" label="SPC42MBF (directed) [SPC42TRSC18]" source="2037" target="2058" cy:directed="1"/>
      <edge id="2356" label="SPC42MBF (directed) [SPC42TRSC19]" source="2037" target="2060" cy:directed="1"/>
      <edge id="2355" label="SPC42MBF (directed) [SPC42TRSC20]" source="2037" target="2280" cy:directed="1"/>
      <edge id="2354" label="[SPC42TRSC01] (directed) [SPC42TRSC02]" source="2036" target="2038" cy:directed="1"/>
      <edge id="2353" label="[ACM1TRSC19] (directed) [ACM1TRSC20]" source="2035" target="2180" cy:directed="1"/>
      <edge id="2352" label="[ACM1TRSC18] (directed) [ACM1TRSC19]" source="2034" target="2035" cy:directed="1"/>
      <edge id="2351" label="[ACM1TRSC17] (directed) [ACM1TRSC18]" source="2033" target="2034" cy:directed="1"/>
      <edge id="2350" label="[ACM1TRSC16] (directed) [ACM1TRSC17]" source="2032" target="2033" cy:directed="1"/>
      <edge id="2349" label="[ACM1TRSC15] (directed) [ACM1TRSC16]" source="2031" target="2032" cy:directed="1"/>
      <edge id="2348" label="[ACM1TRSC14] (directed) [ACM1TRSC15]" source="2030" target="2031" cy:directed="1"/>
      <edge id="2347" label="[ACM1TRSC13] (directed) [ACM1TRSC14]" source="2029" target="2030" cy:directed="1"/>
      <edge id="2346" label="[ACM1TRSC12] (directed) [ACM1TRSC13]" source="2028" target="2029" cy:directed="1"/>
      <edge id="2345" label="[ACM1TRSC11] (directed) [ACM1TRSC12]" source="2027" target="2028" cy:directed="1"/>
      <edge id="2344" label="[ACM1TRSC10] (directed) [ACM1TRSC11]" source="2026" target="2027" cy:directed="1"/>
      <edge id="2343" label="[ACM1TRSC09] (directed) [ACM1TRSC10]" source="2025" target="2026" cy:directed="1"/>
      <edge id="2342" label="[ACM1TRSC08] (directed) [ACM1TRSC09]" source="2024" target="2025" cy:directed="1"/>
      <edge id="2341" label="[ACM1TRSC07] (directed) [ACM1TRSC08]" source="2023" target="2024" cy:directed="1"/>
      <edge id="2340" label="[ACM1TRSC06] (directed) [ACM1TRSC07]" source="2022" target="2023" cy:directed="1"/>
      <edge id="2339" label="[ACM1TRSC05] (directed) [ACM1TRSC06]" source="2021" target="2022" cy:directed="1"/>
      <edge id="2338" label="[ACM1TRSC04] (directed) [ACM1TRSC05]" source="2020" target="2021" cy:directed="1"/>
      <edge id="2337" label="[ACM1TRSC03] (directed) [ACM1TRSC04]" source="2019" target="2020" cy:directed="1"/>
      <edge id="2336" label="[ACM1TRSC02] (directed) [ACM1TRSC03]" source="2018" target="2019" cy:directed="1"/>
      <edge id="2335" label="Swi6notNrm1 (directed) MBF" source="2017" target="1153" cy:directed="1"/>
      <edge xlink:href="#1456"/>
      <edge id="2334" label="MBF (directed) ACM1MBF" source="1153" target="2016" cy:directed="1"/>
      <edge id="2333" label="MBF (directed) SPC42MBF" source="1153" target="2037" cy:directed="1"/>
      <edge id="2332" label="MBF (directed) CLB5MBF" source="1153" target="2064" cy:directed="1"/>
      <edge id="2331" label="MBF (directed) CLB6MBF" source="1153" target="2104" cy:directed="1"/>
      <edge id="2330" label="MBF (directed) RAD53MBF" source="1153" target="2131" cy:directed="1"/>
      <edge id="2329" label="MBF (directed) NRM1MBF" source="1153" target="2151" cy:directed="1"/>
      <edge id="2328" label="MBF (directed) SCC1MBF" source="1153" target="2176" cy:directed="1"/>
      <edge id="2327" label="MBF (directed) PDS1MBF" source="1153" target="2210" cy:directed="1"/>
      <edge id="2326" label="ACM1MBF (directed) [ACM1TRSC01]" source="2016" target="2015" cy:directed="1"/>
      <edge id="2325" label="ACM1MBF (directed) [ACM1TRSC02]" source="2016" target="2018" cy:directed="1"/>
      <edge id="2324" label="ACM1MBF (directed) [ACM1TRSC03]" source="2016" target="2019" cy:directed="1"/>
      <edge id="2323" label="ACM1MBF (directed) [ACM1TRSC04]" source="2016" target="2020" cy:directed="1"/>
      <edge id="2322" label="ACM1MBF (directed) [ACM1TRSC05]" source="2016" target="2021" cy:directed="1"/>
      <edge id="2321" label="ACM1MBF (directed) [ACM1TRSC06]" source="2016" target="2022" cy:directed="1"/>
      <edge id="2320" label="ACM1MBF (directed) [ACM1TRSC07]" source="2016" target="2023" cy:directed="1"/>
      <edge id="2319" label="ACM1MBF (directed) [ACM1TRSC08]" source="2016" target="2024" cy:directed="1"/>
      <edge id="2318" label="ACM1MBF (directed) [ACM1TRSC09]" source="2016" target="2025" cy:directed="1"/>
      <edge id="2317" label="ACM1MBF (directed) [ACM1TRSC10]" source="2016" target="2026" cy:directed="1"/>
      <edge id="2316" label="ACM1MBF (directed) [ACM1TRSC11]" source="2016" target="2027" cy:directed="1"/>
      <edge id="2315" label="ACM1MBF (directed) [ACM1TRSC12]" source="2016" target="2028" cy:directed="1"/>
      <edge id="2314" label="ACM1MBF (directed) [ACM1TRSC13]" source="2016" target="2029" cy:directed="1"/>
      <edge id="2313" label="ACM1MBF (directed) [ACM1TRSC14]" source="2016" target="2030" cy:directed="1"/>
      <edge id="2312" label="ACM1MBF (directed) [ACM1TRSC15]" source="2016" target="2031" cy:directed="1"/>
      <edge id="2311" label="ACM1MBF (directed) [ACM1TRSC16]" source="2016" target="2032" cy:directed="1"/>
      <edge id="2310" label="ACM1MBF (directed) [ACM1TRSC17]" source="2016" target="2033" cy:directed="1"/>
      <edge id="2309" label="ACM1MBF (directed) [ACM1TRSC18]" source="2016" target="2034" cy:directed="1"/>
      <edge id="2308" label="ACM1MBF (directed) [ACM1TRSC19]" source="2016" target="2035" cy:directed="1"/>
      <edge id="2307" label="ACM1MBF (directed) [ACM1TRSC20]" source="2016" target="2180" cy:directed="1"/>
      <edge id="2306" label="[ACM1TRSC01] (directed) [ACM1TRSC02]" source="2015" target="2018" cy:directed="1"/>
      <edge xlink:href="#1438"/>
      <edge xlink:href="#1437"/>
      <edge xlink:href="#1436"/>
      <edge xlink:href="#1435"/>
      <edge id="2305" label="Cdc28_p+_Stb1_[(cdc28)] (directed) Stb1_[(cdc28)]-{p}" source="2014" target="2012" cy:directed="1"/>
      <edge id="2304" label="Stb1_[N]_ppi-_Swi6_[stb1] (directed) Stb1_[N]--Swi6_[stb1]" source="2013" target="2299" cy:directed="1"/>
      <edge id="2303" label="Stb1_[(cdc28)]-{p} (directed) Stb1_[N]_ppi+_Swi6_[stb1]" source="2012" target="2011" cy:directed="1"/>
      <edge id="2302" label="Stb1_[(cdc28)]-{p} (directed) Cdc14_p-_Stb1_[(cdc28)]" source="2012" target="2255" cy:directed="1"/>
      <edge id="2301" label="Stb1_[N]_ppi+_Swi6_[stb1] (directed) Stb1_[N]--Swi6_[stb1]" source="2011" target="2299" cy:directed="1"/>
    </graph>
  </att>
  <att>
    <graph id="2777" label="TF6 Fkh2" cy:registered="1">
      <node id="3061" label="[CLB2TRSC07]"/>
      <node id="3060" label="[CLB2TRSC06]"/>
      <node id="3059" label="[CLB2TRSC05]"/>
      <node id="3058" label="[CLB2TRSC04]"/>
      <node id="3057" label="[CLB2TRSC03]"/>
      <node id="3056" label="[CLB2TRSC02]"/>
      <node id="3055" label="Clb2TRSC"/>
      <node id="3054" label="[CLB2TRSC01]"/>
      <node id="3053" label="[CLB1TRSC19]"/>
      <node id="3052" label="[CLB1TRSC18]"/>
      <node id="3051" label="[CLB1TRSC17]"/>
      <node id="3050" label="[CLB1TRSC16]"/>
      <node id="3049" label="[CLB1TRSC15]"/>
      <node id="3048" label="[CLB1TRSC14]"/>
      <node id="3047" label="[CLB1TRSC13]"/>
      <node id="3046" label="[CLB1TRSC12]"/>
      <node id="3045" label="[CLB1TRSC11]"/>
      <node id="3044" label="[CLB1TRSC10]"/>
      <node id="3043" label="[CLB1TRSC09]"/>
      <node id="3042" label="[CLB1TRSC08]"/>
      <node id="3041" label="[CLB1TRSC07]"/>
      <node id="3040" label="Proteasome_deg_Cdc5"/>
      <node id="3039" label="[CLB1TRSC06]"/>
      <node id="3038" label="Proteasome_deg_Cdc20"/>
      <node id="3037" label="[CLB1TRSC05]"/>
      <node id="3036" label="[CLB1TRSC04]"/>
      <node id="3035" label="Proteasome_deg_Clb3"/>
      <node id="3034" label="[CLB1TRSC03]"/>
      <node id="3033" label="Proteasome_deg_Clb2"/>
      <node id="3032" label="[CLB1TRSC02]"/>
      <node id="3031" label="Proteasome_deg_Clb1"/>
      <node id="3030" label="Fkh2Ndd1Mcm1"/>
      <node id="3029" label="Clb1TRSC"/>
      <node id="3028" label="[CLB1TRSC01]"/>
      <node id="3027" label="Cdc5_[(T242)]-{p}"/>
      <node id="3026" label="Cdc28Clb1256"/>
      <node id="3025" label="Cbk1_p+_Ace2_[(cbk1)]"/>
      <node xlink:href="#898"/>
      <node id="3024" label="Cdc5_[PBD]_ppi+_Cdc12_[cdc5]"/>
      <node id="3023" label="Cdc5_[PBD]_ppi+_Cdc11_[cdc5]"/>
      <node id="3022" label="Cdc28_p+_Cdc5_[(T242)]"/>
      <node id="3021" label="Cdc28_p+_Cdc5_[(T238)]"/>
      <node xlink:href="#951"/>
      <node id="3020" label="Cdc5_[(apc)]-{ub}"/>
      <node id="3019" label="APC_ub+_Cdc5_[(apc)]"/>
      <node id="3018" label="Cdc20_[(apc)]-{ub}"/>
      <node id="3017" label="APC_ub+_Cdc20_[(apc)]"/>
      <node id="3016" label="Clb3_[(apc)]-{ub}"/>
      <node id="3015" label="APC_ub+_Clb3_[(apc)]"/>
      <node id="3014" label="Clb2_[(apc)]-{ub}"/>
      <node id="3013" label="APC_ub+_Clb2_[(apc)]"/>
      <node id="3012" label="Clb1_[(apc)]-{ub}"/>
      <node id="3011" label="APC_ub+_Clb1_[(apc)]"/>
      <node id="3010" label="Ndd1PPT_p-_Ndd1_[(S85)]"/>
      <node id="3009" label="Ndd1PPT_p-_Ndd1_[(rad53)]"/>
      <node id="3008" label="Cdc14_p-_Ndd1_[(T319)]"/>
      <node id="3007" label="Cdc14_p-_Fkh2_[(T697)]"/>
      <node id="3006" label="Cdc14_p-_Fkh2_[(S683)]"/>
      <node id="3005" label="Cdc20_[mad2]--Mad2_[cdc20]"/>
      <node id="3004" label="Decay_deg_Cdc5mRNA"/>
      <node id="3003" label="Decay_deg_Ace2mRNA"/>
      <node id="3002" label="Ribo_trsl_Swi5mRNA"/>
      <node xlink:href="#932"/>
      <node id="3001" label="Ribo_trsl_Ace2mRNA"/>
      <node xlink:href="#931"/>
      <node id="3000" label="Decay_deg_Cdc20mRNA"/>
      <node id="2999" label="Ribo_trsl_Cdc20mRNA"/>
      <node id="2998" label="Cdc20"/>
      <node id="2997" label="Ribo_trsl_Cdc5mRNA"/>
      <node id="2996" label="Cdc5"/>
      <node id="2995" label="Fkh2_[DBD]_bind-_Swi5Gene_[fkh2]"/>
      <node id="2994" label="Swi5mRNA"/>
      <node id="2993" label="Fkh2_[DBD]--Swi5Gene_[fkh2]"/>
      <node id="2992" label="Fkh2_[DBD]_bind+_Swi5Gene_[fkh2]"/>
      <node id="2991" label="Ace2mRNA"/>
      <node id="2990" label="Mcm1_[DBD]_bind-_Swi5Gene_[mcm1]"/>
      <node id="2989" label="Cdc20mRNA"/>
      <node id="2988" label="Mcm1_[DBD]--Swi5Gene_[mcm1]"/>
      <node id="2987" label="Cdc5mRNA"/>
      <node id="2986" label="Mcm1_[DBD]_bind+_Swi5Gene_[mcm1]"/>
      <node id="2985" label="Decay_deg_Clb3mRNA"/>
      <node id="2984" label="Fkh2_[DBD]_bind-_Ace2Gene_[fkh2]"/>
      <node id="2983" label="Ndd1"/>
      <node id="2982" label="Decay_deg_Clb2mRNA"/>
      <node id="2981" label="Ace2Gene_[fkh2]--Fkh2_[DBD]"/>
      <node id="2980" label="Fkh2"/>
      <node id="2979" label="Decay_deg_Clb1mRNA"/>
      <node id="2978" label="Fkh2_[DBD]_bind+_Ace2Gene_[fkh2]"/>
      <node id="2977" label="Mcm1_[DBD]_bind-_Ace2Gene_[mcm1]"/>
      <node id="2976" label="Ace2Gene_[mcm1]--Mcm1_[DBD]"/>
      <node id="2975" label="Mcm1_[DBD]_bind+_Ace2Gene_[mcm1]"/>
      <node id="2974" label="Fkh2_[DBD]_bind-_Cdc20Gene_[fkh2]"/>
      <node id="2973" label="Cdc20Gene_[fkh2]--Fkh2_[DBD]"/>
      <node id="2972" label="Fkh2_[DBD]_bind+_Cdc20Gene_[fkh2]"/>
      <node id="2971" label="Clb3"/>
      <node id="2970" label="Mcm1_[DBD]_bind-_Cdc20Gene_[mcm1]"/>
      <node id="2969" label="Clb2"/>
      <node id="2968" label="Cdc20Gene_[mcm1]--Mcm1_[DBD]"/>
      <node id="2967" label="Clb1"/>
      <node id="2966" label="Mcm1_[DBD]_bind+_Cdc20Gene_[mcm1]"/>
      <node id="2965" label="Fkh2_[DBD]_bind-_Cdc5Gene_[fkh2]"/>
      <node id="2964" label="Clb3mRNA"/>
      <node id="2963" label="Cdc5Gene_[fkh2]--Fkh2_[DBD]"/>
      <node id="2962" label="Clb2mRNA"/>
      <node id="2961" label="Fkh2_[DBD]_bind+_Cdc5Gene_[fkh2]"/>
      <node id="2960" label="Ndd1_[(rad53)]-{p}"/>
      <node id="2959" label="Clb1mRNA"/>
      <node id="2958" label="Decay_deg_Swi5mRNA"/>
      <node id="2957" label="Mcm1_[DBD]_bind-_Cdc5Gene_[mcm1]"/>
      <node id="2956" label="Rad53_p+_Ndd1_[(rad53)]"/>
      <node id="2955" label="Cdc5Gene_[mcm1]--Mcm1_[DBD]"/>
      <node id="2954" label="Mcm1_[DBD]_bind+_Cdc5Gene_[mcm1]"/>
      <node xlink:href="#2200"/>
      <node id="2953" label="[SWI5TRSC20]"/>
      <node id="2952" label="PolII_trsc_Swi5Gene"/>
      <node id="2951" label="[ACE2TRSC20]"/>
      <node id="2950" label="PolII_trsc_Ace2Gene"/>
      <node id="2949" label="[CDC20TRSC20]"/>
      <node id="2948" label="PolII_trsc_Cdc20Gene"/>
      <node id="2947" label="[CDC5TRSC20]"/>
      <node id="2946" label="PolII_trsc_Cdc5Gene"/>
      <node id="2945" label="Cdc28_[cyclin]_ppi+_Clb3_[cdc28]"/>
      <node id="2944" label="[ACE2TRSC19]"/>
      <node xlink:href="#956"/>
      <node id="2943" label="[ACE2TRSC18]"/>
      <node id="2942" label="[ACE2TRSC17]"/>
      <node xlink:href="#952"/>
      <node id="2941" label="[ACE2TRSC16]"/>
      <node id="2940" label="Cdc5_p+_Ndd1_[(S85)]"/>
      <node id="2939" label="[ACE2TRSC15]"/>
      <node id="2938" label="[ACE2TRSC14]"/>
      <node id="2937" label="Ribo_trsl_Clb3mRNA"/>
      <node id="2936" label="[ACE2TRSC13]"/>
      <node id="2935" label="[ACE2TRSC12]"/>
      <node id="2934" label="[ACE2TRSC11]"/>
      <node id="2933" label="[ACE2TRSC10]"/>
      <node id="2932" label="[ACE2TRSC09]"/>
      <node id="2931" label="[ACE2TRSC08]"/>
      <node id="2930" label="[ACE2TRSC07]"/>
      <node id="2929" label="[ACE2TRSC06]"/>
      <node id="2928" label="[ACE2TRSC05]"/>
      <node id="2927" label="[ACE2TRSC04]"/>
      <node id="2926" label="[ACE2TRSC03]"/>
      <node id="2925" label="[ACE2TRSC02]"/>
      <node id="2924" label="Ace2TRSC"/>
      <node id="2923" label="[ACE2TRSC01]"/>
      <node id="2922" label="[CDC20TRSC19]"/>
      <node id="2921" label="[CDC20TRSC18]"/>
      <node id="2920" label="[CDC20TRSC17]"/>
      <node id="2919" label="[CDC20TRSC16]"/>
      <node id="2918" label="[CDC20TRSC15]"/>
      <node id="2917" label="[CDC20TRSC14]"/>
      <node id="2916" label="[CDC20TRSC13]"/>
      <node id="2915" label="[CDC20TRSC12]"/>
      <node id="2914" label="[CDC20TRSC11]"/>
      <node id="2913" label="[CDC20TRSC10]"/>
      <node id="2912" label="[CDC20TRSC09]"/>
      <node id="2911" label="[CDC20TRSC08]"/>
      <node id="2910" label="[CDC20TRSC07]"/>
      <node id="2909" label="[CDC20TRSC06]"/>
      <node id="2908" label="[CDC20TRSC05]"/>
      <node id="2907" label="[CDC20TRSC04]"/>
      <node id="2906" label="[CDC20TRSC03]"/>
      <node id="2905" label="[CDC20TRSC02]"/>
      <node id="2904" label="Cdc20TRSC"/>
      <node id="2903" label="[CDC20TRSC01]"/>
      <node id="2902" label="[SWI5TRSC19]"/>
      <node id="2901" label="[SWI5TRSC18]"/>
      <node id="2900" label="[SWI5TRSC17]"/>
      <node id="2899" label="[SWI5TRSC16]"/>
      <node id="2898" label="[SWI5TRSC15]"/>
      <node id="2897" label="[SWI5TRSC14]"/>
      <node id="2896" label="[SWI5TRSC13]"/>
      <node id="2895" label="[SWI5TRSC12]"/>
      <node id="2894" label="[SWI5TRSC11]"/>
      <node id="2893" label="[SWI5TRSC10]"/>
      <node id="2892" label="[SWI5TRSC09]"/>
      <node id="2891" label="[SWI5TRSC08]"/>
      <node id="2890" label="[SWI5TRSC07]"/>
      <node id="2889" label="[SWI5TRSC06]"/>
      <node id="2888" label="[SWI5TRSC05]"/>
      <node id="2887" label="[SWI5TRSC04]"/>
      <node id="2886" label="[SWI5TRSC03]"/>
      <node id="2885" label="[SWI5TRSC02]"/>
      <node id="2884" label="Swi5TRSC"/>
      <node xlink:href="#1182"/>
      <node id="2883" label="[SWI5TRSC01]"/>
      <node id="2882" label="[CDC5TRSC19]"/>
      <node id="2881" label="[CDC5TRSC18]"/>
      <node id="2880" label="[CDC5TRSC17]"/>
      <node id="2879" label="[CDC5TRSC16]"/>
      <node id="2878" label="[CDC5TRSC15]"/>
      <node id="2877" label="Ribo_trsl_Clb2mRNA"/>
      <node id="2876" label="[CDC5TRSC14]"/>
      <node id="2875" label="Ribo_trsl_Clb1mRNA"/>
      <node id="2874" label="[CDC5TRSC13]"/>
      <node id="2873" label="Fkh2_[DBD]_bind-_Clb3Gene_[fkh2]"/>
      <node id="2872" label="[CDC5TRSC12]"/>
      <node id="2871" label="Clb3Gene_[fkh2]--Fkh2_[DBD]"/>
      <node id="2870" label="[CDC5TRSC11]"/>
      <node id="2869" label="Fkh2_[DBD]_bind+_Clb3Gene_[fkh2]"/>
      <node id="2868" label="[CDC5TRSC10]"/>
      <node id="2867" label="Mcm1_[DBD]_bind-_Clb3Gene_[mcm1]"/>
      <node id="2866" label="[CDC5TRSC09]"/>
      <node id="2865" label="Clb3Gene_[mcm1]--Mcm1_[DBD]"/>
      <node id="2864" label="[CDC5TRSC08]"/>
      <node id="2863" label="Mcm1_[DBD]_bind+_Clb3Gene_[mcm1]"/>
      <node id="2862" label="[CDC5TRSC07]"/>
      <node id="2861" label="Fkh2_[DBD]_bind-_Clb2Gene_[fkh2]"/>
      <node id="2860" label="[CDC5TRSC06]"/>
      <node id="2859" label="Clb2Gene_[fkh2]--Fkh2_[DBD]"/>
      <node id="2858" label="[CDC5TRSC05]"/>
      <node id="2857" label="Fkh2_[DBD]_bind+_Clb2Gene_[fkh2]"/>
      <node id="2856" label="[CDC5TRSC04]"/>
      <node id="2855" label="Cdc20_[mad3]_ppi+_Mad3_[cdc20]"/>
      <node id="2854" label="Mcm1_[DBD]_bind-_Clb2Gene_[mcm1]"/>
      <node id="2853" label="[CDC5TRSC03]"/>
      <node id="2852" label="Clb2Gene_[mcm1]--Mcm1_[DBD]"/>
      <node id="2851" label="[CDC5TRSC02]"/>
      <node id="2850" label="Mcm1_[DBD]_bind+_Clb2Gene_[mcm1]"/>
      <node id="2849" label="Cdc5TRSC"/>
      <node id="2848" label="Fkh2_[DBD]_bind-_Clb1Gene_[fkh2]"/>
      <node id="2847" label="[CDC5TRSC01]"/>
      <node id="2846" label="Clb1Gene_[fkh2]--Fkh2_[DBD]"/>
      <node id="2845" label="[CLB3TRSC19]"/>
      <node id="2844" label="Cdc20_[mad2]_ppi+_Mad2_[cdc20]"/>
      <node id="2843" label="Fkh2_[DBD]_bind+_Clb1Gene_[fkh2]"/>
      <node id="2842" label="[CLB3TRSC18]"/>
      <node id="2841" label="Mcm1_[DBD]_bind-_Clb1Gene_[mcm1]"/>
      <node id="2840" label="[CLB3TRSC17]"/>
      <node id="2839" label="Clb1Gene_[mcm1]--Mcm1_[DBD]"/>
      <node id="2838" label="[CLB3TRSC16]"/>
      <node id="2837" label="Mcm1_[DBD]_bind+_Clb1Gene_[mcm1]"/>
      <node id="2836" label="[CLB3TRSC15]"/>
      <node id="2835" label="[CLB3TRSC14]"/>
      <node id="2834" label="[CLB3TRSC20]"/>
      <node id="2833" label="[CLB3TRSC13]"/>
      <node id="2832" label="PolII_trsc_Clb3Gene"/>
      <node id="2831" label="[CLB3TRSC12]"/>
      <node id="2830" label="[CLB2TRSC20]"/>
      <node id="2829" label="[CLB3TRSC11]"/>
      <node id="2828" label="PolII_trsc_Clb2Gene"/>
      <node id="2827" label="[CLB3TRSC10]"/>
      <node id="2826" label="[CLB1TRSC20]"/>
      <node id="2825" label="[CLB3TRSC09]"/>
      <node id="2824" label="PolII_trsc_Clb1Gene"/>
      <node id="2823" label="[CLB3TRSC08]"/>
      <node id="2822" label="Fkh2_[ndd1]_ppi-_Ndd1_[fkh2]"/>
      <node id="2821" label="[CLB3TRSC07]"/>
      <node id="2820" label="Ndd1_[(S85)]-{p}"/>
      <node id="2819" label="[CLB3TRSC06]"/>
      <node id="2818" label="Ndd1actP"/>
      <node id="2817" label="[CLB3TRSC05]"/>
      <node id="2816" label="Fkh2_[ndd1]--Ndd1_[fkh2]"/>
      <node id="2815" label="[CLB3TRSC04]"/>
      <node id="2814" label="Fkh2_[ndd1]_ppi+_Ndd1_[fkh2]"/>
      <node id="2813" label="[CLB3TRSC03]"/>
      <node id="2812" label="Ndd1_[(T319)]-{p}"/>
      <node id="2811" label="[CLB3TRSC02]"/>
      <node id="2810" label="Cdc28_p+_Ndd1_[(T319)]"/>
      <node id="2809" label="Clb3TRSC"/>
      <node id="2808" label="Fkh2_[(T697)]-{p}"/>
      <node id="2807" label="[CLB3TRSC01]"/>
      <node id="2806" label="Cdc28_p+_Fkh2_[(T697)]"/>
      <node id="2805" label="[CLB2TRSC19]"/>
      <node id="2804" label="Fkh2_[(S683)]-{p}"/>
      <node id="2803" label="[CLB2TRSC18]"/>
      <node id="2802" label="Cdc28_p+_Fkh2_[(S683)]"/>
      <node id="2801" label="[CLB2TRSC17]"/>
      <node id="2800" label="[CLB2TRSC16]"/>
      <node id="2799" label="Cdc28_[cyclin]_ppi+_Clb2_[cdc28]"/>
      <node id="2798" label="[CLB2TRSC15]"/>
      <node id="2797" label="[CLB2TRSC14]"/>
      <node id="2796" label="Cdc28_[cyclin]_ppi+_Clb1_[cdc28]"/>
      <node id="2795" label="[CLB2TRSC13]"/>
      <node id="2794" label="Fkh2_[mcm1]_ppi-_Mcm1_[fkh2]"/>
      <node id="2793" label="[CLB2TRSC12]"/>
      <node id="2792" label="Fkh2_[mcm1]--Mcm1_[fkh2]"/>
      <node id="2791" label="[CLB2TRSC11]"/>
      <node id="2790" label="Fkh2_[mcm1]_ppi+_Mcm1_[fkh2]"/>
      <node id="2789" label="[CLB2TRSC10]"/>
      <node id="2788" label="[CLB2TRSC09]"/>
      <node id="2787" label="[CLB2TRSC08]"/>
      <edge id="3563" label="[CLB2TRSC07] (directed) [CLB2TRSC08]" source="3061" target="2787" cy:directed="1"/>
      <edge id="3562" label="[CLB2TRSC06] (directed) [CLB2TRSC07]" source="3060" target="3061" cy:directed="1"/>
      <edge id="3561" label="[CLB2TRSC05] (directed) [CLB2TRSC06]" source="3059" target="3060" cy:directed="1"/>
      <edge id="3560" label="[CLB2TRSC04] (directed) [CLB2TRSC05]" source="3058" target="3059" cy:directed="1"/>
      <edge id="3559" label="[CLB2TRSC03] (directed) [CLB2TRSC04]" source="3057" target="3058" cy:directed="1"/>
      <edge id="3558" label="[CLB2TRSC02] (directed) [CLB2TRSC03]" source="3056" target="3057" cy:directed="1"/>
      <edge id="3557" label="Clb2TRSC (directed) [CLB2TRSC01]" source="3055" target="3054" cy:directed="1"/>
      <edge id="3556" label="Clb2TRSC (directed) [CLB2TRSC02]" source="3055" target="3056" cy:directed="1"/>
      <edge id="3555" label="Clb2TRSC (directed) [CLB2TRSC03]" source="3055" target="3057" cy:directed="1"/>
      <edge id="3554" label="Clb2TRSC (directed) [CLB2TRSC04]" source="3055" target="3058" cy:directed="1"/>
      <edge id="3553" label="Clb2TRSC (directed) [CLB2TRSC05]" source="3055" target="3059" cy:directed="1"/>
      <edge id="3552" label="Clb2TRSC (directed) [CLB2TRSC06]" source="3055" target="3060" cy:directed="1"/>
      <edge id="3551" label="Clb2TRSC (directed) [CLB2TRSC07]" source="3055" target="3061" cy:directed="1"/>
      <edge id="3550" label="Clb2TRSC (directed) [CLB2TRSC08]" source="3055" target="2787" cy:directed="1"/>
      <edge id="3549" label="Clb2TRSC (directed) [CLB2TRSC09]" source="3055" target="2788" cy:directed="1"/>
      <edge id="3548" label="Clb2TRSC (directed) [CLB2TRSC10]" source="3055" target="2789" cy:directed="1"/>
      <edge id="3547" label="Clb2TRSC (directed) [CLB2TRSC11]" source="3055" target="2791" cy:directed="1"/>
      <edge id="3546" label="Clb2TRSC (directed) [CLB2TRSC12]" source="3055" target="2793" cy:directed="1"/>
      <edge id="3545" label="Clb2TRSC (directed) [CLB2TRSC13]" source="3055" target="2795" cy:directed="1"/>
      <edge id="3544" label="Clb2TRSC (directed) [CLB2TRSC14]" source="3055" target="2797" cy:directed="1"/>
      <edge id="3543" label="Clb2TRSC (directed) [CLB2TRSC15]" source="3055" target="2798" cy:directed="1"/>
      <edge id="3542" label="Clb2TRSC (directed) [CLB2TRSC16]" source="3055" target="2800" cy:directed="1"/>
      <edge id="3541" label="Clb2TRSC (directed) [CLB2TRSC17]" source="3055" target="2801" cy:directed="1"/>
      <edge id="3540" label="Clb2TRSC (directed) [CLB2TRSC18]" source="3055" target="2803" cy:directed="1"/>
      <edge id="3539" label="Clb2TRSC (directed) [CLB2TRSC19]" source="3055" target="2805" cy:directed="1"/>
      <edge id="3538" label="Clb2TRSC (directed) [CLB2TRSC20]" source="3055" target="2830" cy:directed="1"/>
      <edge id="3537" label="[CLB2TRSC01] (directed) [CLB2TRSC02]" source="3054" target="3056" cy:directed="1"/>
      <edge id="3536" label="[CLB1TRSC19] (directed) [CLB1TRSC20]" source="3053" target="2826" cy:directed="1"/>
      <edge id="3535" label="[CLB1TRSC18] (directed) [CLB1TRSC19]" source="3052" target="3053" cy:directed="1"/>
      <edge id="3534" label="[CLB1TRSC17] (directed) [CLB1TRSC18]" source="3051" target="3052" cy:directed="1"/>
      <edge id="3533" label="[CLB1TRSC16] (directed) [CLB1TRSC17]" source="3050" target="3051" cy:directed="1"/>
      <edge id="3532" label="[CLB1TRSC15] (directed) [CLB1TRSC16]" source="3049" target="3050" cy:directed="1"/>
      <edge id="3531" label="[CLB1TRSC14] (directed) [CLB1TRSC15]" source="3048" target="3049" cy:directed="1"/>
      <edge id="3530" label="[CLB1TRSC13] (directed) [CLB1TRSC14]" source="3047" target="3048" cy:directed="1"/>
      <edge id="3529" label="[CLB1TRSC12] (directed) [CLB1TRSC13]" source="3046" target="3047" cy:directed="1"/>
      <edge id="3528" label="[CLB1TRSC11] (directed) [CLB1TRSC12]" source="3045" target="3046" cy:directed="1"/>
      <edge id="3527" label="[CLB1TRSC10] (directed) [CLB1TRSC11]" source="3044" target="3045" cy:directed="1"/>
      <edge id="3526" label="[CLB1TRSC09] (directed) [CLB1TRSC10]" source="3043" target="3044" cy:directed="1"/>
      <edge id="3525" label="[CLB1TRSC08] (directed) [CLB1TRSC09]" source="3042" target="3043" cy:directed="1"/>
      <edge id="3524" label="[CLB1TRSC07] (directed) [CLB1TRSC08]" source="3041" target="3042" cy:directed="1"/>
      <edge id="3523" label="Proteasome_deg_Cdc5 (directed) Cdc5" source="3040" target="2996" cy:directed="1"/>
      <edge id="3522" label="[CLB1TRSC06] (directed) [CLB1TRSC07]" source="3039" target="3041" cy:directed="1"/>
      <edge id="3521" label="Proteasome_deg_Cdc20 (directed) Cdc20" source="3038" target="2998" cy:directed="1"/>
      <edge id="3520" label="[CLB1TRSC05] (directed) [CLB1TRSC06]" source="3037" target="3039" cy:directed="1"/>
      <edge id="3519" label="[CLB1TRSC04] (directed) [CLB1TRSC05]" source="3036" target="3037" cy:directed="1"/>
      <edge id="3518" label="Proteasome_deg_Clb3 (directed) Clb3" source="3035" target="2971" cy:directed="1"/>
      <edge id="3517" label="[CLB1TRSC03] (directed) [CLB1TRSC04]" source="3034" target="3036" cy:directed="1"/>
      <edge id="3516" label="Proteasome_deg_Clb2 (directed) Clb2" source="3033" target="2969" cy:directed="1"/>
      <edge id="3515" label="[CLB1TRSC02] (directed) [CLB1TRSC03]" source="3032" target="3034" cy:directed="1"/>
      <edge id="3514" label="Proteasome_deg_Clb1 (directed) Clb1" source="3031" target="2967" cy:directed="1"/>
      <edge id="3513" label="Fkh2Ndd1Mcm1 (directed) Clb1TRSC" source="3030" target="3029" cy:directed="1"/>
      <edge id="3512" label="Fkh2Ndd1Mcm1 (directed) Clb2TRSC" source="3030" target="3055" cy:directed="1"/>
      <edge id="3511" label="Fkh2Ndd1Mcm1 (directed) Clb3TRSC" source="3030" target="2809" cy:directed="1"/>
      <edge id="3510" label="Fkh2Ndd1Mcm1 (directed) Cdc5TRSC" source="3030" target="2849" cy:directed="1"/>
      <edge id="3509" label="Fkh2Ndd1Mcm1 (directed) Swi5TRSC" source="3030" target="2884" cy:directed="1"/>
      <edge id="3508" label="Fkh2Ndd1Mcm1 (directed) Cdc20TRSC" source="3030" target="2904" cy:directed="1"/>
      <edge id="3507" label="Fkh2Ndd1Mcm1 (directed) Ace2TRSC" source="3030" target="2924" cy:directed="1"/>
      <edge id="3506" label="Clb1TRSC (directed) [CLB1TRSC01]" source="3029" target="3028" cy:directed="1"/>
      <edge id="3505" label="Clb1TRSC (directed) [CLB1TRSC02]" source="3029" target="3032" cy:directed="1"/>
      <edge id="3504" label="Clb1TRSC (directed) [CLB1TRSC03]" source="3029" target="3034" cy:directed="1"/>
      <edge id="3503" label="Clb1TRSC (directed) [CLB1TRSC04]" source="3029" target="3036" cy:directed="1"/>
      <edge id="3502" label="Clb1TRSC (directed) [CLB1TRSC05]" source="3029" target="3037" cy:directed="1"/>
      <edge id="3501" label="Clb1TRSC (directed) [CLB1TRSC06]" source="3029" target="3039" cy:directed="1"/>
      <edge id="3500" label="Clb1TRSC (directed) [CLB1TRSC07]" source="3029" target="3041" cy:directed="1"/>
      <edge id="3499" label="Clb1TRSC (directed) [CLB1TRSC08]" source="3029" target="3042" cy:directed="1"/>
      <edge id="3498" label="Clb1TRSC (directed) [CLB1TRSC09]" source="3029" target="3043" cy:directed="1"/>
      <edge id="3497" label="Clb1TRSC (directed) [CLB1TRSC10]" source="3029" target="3044" cy:directed="1"/>
      <edge id="3496" label="Clb1TRSC (directed) [CLB1TRSC11]" source="3029" target="3045" cy:directed="1"/>
      <edge id="3495" label="Clb1TRSC (directed) [CLB1TRSC12]" source="3029" target="3046" cy:directed="1"/>
      <edge id="3494" label="Clb1TRSC (directed) [CLB1TRSC13]" source="3029" target="3047" cy:directed="1"/>
      <edge id="3493" label="Clb1TRSC (directed) [CLB1TRSC14]" source="3029" target="3048" cy:directed="1"/>
      <edge id="3492" label="Clb1TRSC (directed) [CLB1TRSC15]" source="3029" target="3049" cy:directed="1"/>
      <edge id="3491" label="Clb1TRSC (directed) [CLB1TRSC16]" source="3029" target="3050" cy:directed="1"/>
      <edge id="3490" label="Clb1TRSC (directed) [CLB1TRSC17]" source="3029" target="3051" cy:directed="1"/>
      <edge id="3489" label="Clb1TRSC (directed) [CLB1TRSC18]" source="3029" target="3052" cy:directed="1"/>
      <edge id="3488" label="Clb1TRSC (directed) [CLB1TRSC19]" source="3029" target="3053" cy:directed="1"/>
      <edge id="3487" label="Clb1TRSC (directed) [CLB1TRSC20]" source="3029" target="2826" cy:directed="1"/>
      <edge id="3486" label="[CLB1TRSC01] (directed) [CLB1TRSC02]" source="3028" target="3032" cy:directed="1"/>
      <edge id="3485" label="Cdc5_[(T242)]-{p} (directed) Cdc5_p+_Ndd1_[(S85)]" source="3027" target="2940" cy:directed="1"/>
      <edge id="3484" label="Cdc28Clb1256 (directed) Cdc28_p+_Fkh2_[(S683)]" source="3026" target="2802" cy:directed="1"/>
      <edge id="3483" label="Cdc28Clb1256 (directed) Cdc28_p+_Fkh2_[(T697)]" source="3026" target="2806" cy:directed="1"/>
      <edge id="3482" label="Cdc28Clb12 (directed) Cdc28_p+_Ndd1_[(T319)]" source="898" target="2810" cy:directed="1"/>
      <edge id="3481" label="Cdc14_[net1]--Net1_[n] (directed) Cdc14_p-_Fkh2_[(S683)]" source="951" target="3006" cy:directed="1"/>
      <edge id="3480" label="Cdc14_[net1]--Net1_[n] (directed) Cdc14_p-_Fkh2_[(T697)]" source="951" target="3007" cy:directed="1"/>
      <edge id="3479" label="Cdc14_[net1]--Net1_[n] (directed) Cdc14_p-_Ndd1_[(T319)]" source="951" target="3008" cy:directed="1"/>
      <edge id="3478" label="Cdc5_[(apc)]-{ub} (directed) Proteasome_deg_Cdc5" source="3020" target="3040" cy:directed="1"/>
      <edge id="3477" label="Cdc20_[(apc)]-{ub} (directed) Proteasome_deg_Cdc20" source="3018" target="3038" cy:directed="1"/>
      <edge id="3476" label="Clb3_[(apc)]-{ub} (directed) Proteasome_deg_Clb3" source="3016" target="3035" cy:directed="1"/>
      <edge id="3475" label="Clb2_[(apc)]-{ub} (directed) Proteasome_deg_Clb2" source="3014" target="3033" cy:directed="1"/>
      <edge id="3474" label="Clb1_[(apc)]-{ub} (directed) Proteasome_deg_Clb1" source="3012" target="3031" cy:directed="1"/>
      <edge id="3473" label="Ndd1PPT_p-_Ndd1_[(S85)] (directed) Ndd1_[(S85)]-{p}" source="3010" target="2820" cy:directed="1"/>
      <edge id="3472" label="Ndd1PPT_p-_Ndd1_[(rad53)] (directed) Ndd1_[(rad53)]-{p}" source="3009" target="2960" cy:directed="1"/>
      <edge id="3471" label="Cdc14_p-_Ndd1_[(T319)] (directed) Ndd1_[(T319)]-{p}" source="3008" target="2812" cy:directed="1"/>
      <edge id="3470" label="Cdc14_p-_Fkh2_[(T697)] (directed) Fkh2_[(T697)]-{p}" source="3007" target="2808" cy:directed="1"/>
      <edge id="3469" label="Cdc14_p-_Fkh2_[(S683)] (directed) Fkh2_[(S683)]-{p}" source="3006" target="2804" cy:directed="1"/>
      <edge id="3468" label="Cdc20_[mad2]--Mad2_[cdc20] (directed) Proteasome_deg_Cdc20" source="3005" target="3038" cy:directed="1"/>
      <edge id="3467" label="Decay_deg_Cdc5mRNA (directed) Cdc5mRNA" source="3004" target="2987" cy:directed="1"/>
      <edge id="3466" label="Decay_deg_Ace2mRNA (directed) Ace2mRNA" source="3003" target="2991" cy:directed="1"/>
      <edge id="3465" label="Ribo_trsl_Swi5mRNA (directed) Swi5" source="3002" target="932" cy:directed="1"/>
      <edge xlink:href="#1069"/>
      <edge id="3464" label="Ribo_trsl_Ace2mRNA (directed) Ace2" source="3001" target="931" cy:directed="1"/>
      <edge xlink:href="#1068"/>
      <edge id="3463" label="Ace2 (directed) Cbk1_p+_Ace2_[(cbk1)]" source="931" target="3025" cy:directed="1"/>
      <edge id="3462" label="Decay_deg_Cdc20mRNA (directed) Cdc20mRNA" source="3000" target="2989" cy:directed="1"/>
      <edge id="3461" label="Ribo_trsl_Cdc20mRNA (directed) Cdc20" source="2999" target="2998" cy:directed="1"/>
      <edge id="3460" label="Cdc20 (directed) APC_ub+_Cdc20_[(apc)]" source="2998" target="3017" cy:directed="1"/>
      <edge id="3459" label="Cdc20 (directed) Cdc20_[mad2]_ppi+_Mad2_[cdc20]" source="2998" target="2844" cy:directed="1"/>
      <edge id="3458" label="Cdc20 (directed) Cdc20_[mad3]_ppi+_Mad3_[cdc20]" source="2998" target="2855" cy:directed="1"/>
      <edge id="3457" label="Cdc20 (directed) Proteasome_deg_Cdc20" source="2998" target="3038" cy:directed="1"/>
      <edge id="3456" label="Ribo_trsl_Cdc5mRNA (directed) Cdc5" source="2997" target="2996" cy:directed="1"/>
      <edge id="3455" label="Cdc5 (directed) Cdc5_[PBD]_ppi+_Swe1_[cdc5]" source="2996" target="1182" cy:directed="1"/>
      <edge id="3454" label="Cdc5 (directed) APC_ub+_Cdc5_[(apc)]" source="2996" target="3019" cy:directed="1"/>
      <edge id="3453" label="Cdc5 (directed) Cdc28_p+_Cdc5_[(T238)]" source="2996" target="3021" cy:directed="1"/>
      <edge id="3452" label="Cdc5 (directed) Cdc28_p+_Cdc5_[(T242)]" source="2996" target="3022" cy:directed="1"/>
      <edge id="3451" label="Cdc5 (directed) Cdc5_[PBD]_ppi+_Cdc11_[cdc5]" source="2996" target="3023" cy:directed="1"/>
      <edge id="3450" label="Cdc5 (directed) Cdc5_[PBD]_ppi+_Cdc12_[cdc5]" source="2996" target="3024" cy:directed="1"/>
      <edge id="3449" label="Cdc5 (directed) Proteasome_deg_Cdc5" source="2996" target="3040" cy:directed="1"/>
      <edge id="3448" label="Fkh2_[DBD]_bind-_Swi5Gene_[fkh2] (directed) Fkh2_[DBD]--Swi5Gene_[fkh2]" source="2995" target="2993" cy:directed="1"/>
      <edge id="3447" label="Swi5mRNA (directed) Ribo_trsl_Swi5mRNA" source="2994" target="3002" cy:directed="1"/>
      <edge id="3446" label="Swi5mRNA (directed) Decay_deg_Swi5mRNA" source="2994" target="2958" cy:directed="1"/>
      <edge id="3445" label="Fkh2_[DBD]--Swi5Gene_[fkh2] (directed) Fkh2_[DBD]_bind-_Swi5Gene_[fkh2]" source="2993" target="2995" cy:directed="1"/>
      <edge id="3444" label="Fkh2_[DBD]--Swi5Gene_[fkh2] (directed) Swi5TRSC" source="2993" target="2884" cy:directed="1"/>
      <edge id="3443" label="Fkh2_[DBD]--Swi5Gene_[fkh2] (directed) Fkh2_[DBD]_bind+_Clb1Gene_[fkh2]" source="2993" target="2843" cy:directed="1"/>
      <edge id="3442" label="Fkh2_[DBD]--Swi5Gene_[fkh2] (directed) Fkh2_[DBD]_bind+_Clb2Gene_[fkh2]" source="2993" target="2857" cy:directed="1"/>
      <edge id="3441" label="Fkh2_[DBD]--Swi5Gene_[fkh2] (directed) Fkh2_[DBD]_bind+_Clb3Gene_[fkh2]" source="2993" target="2869" cy:directed="1"/>
      <edge id="3440" label="Fkh2_[DBD]--Swi5Gene_[fkh2] (directed) Fkh2_[DBD]_bind+_Cdc5Gene_[fkh2]" source="2993" target="2961" cy:directed="1"/>
      <edge id="3439" label="Fkh2_[DBD]--Swi5Gene_[fkh2] (directed) Fkh2_[DBD]_bind+_Cdc20Gene_[fkh2]" source="2993" target="2972" cy:directed="1"/>
      <edge id="3438" label="Fkh2_[DBD]--Swi5Gene_[fkh2] (directed) Fkh2_[DBD]_bind+_Ace2Gene_[fkh2]" source="2993" target="2978" cy:directed="1"/>
      <edge id="3437" label="Fkh2_[DBD]_bind+_Swi5Gene_[fkh2] (directed) Fkh2_[DBD]--Swi5Gene_[fkh2]" source="2992" target="2993" cy:directed="1"/>
      <edge id="3436" label="Ace2mRNA (directed) Ribo_trsl_Ace2mRNA" source="2991" target="3001" cy:directed="1"/>
      <edge id="3435" label="Ace2mRNA (directed) Decay_deg_Ace2mRNA" source="2991" target="3003" cy:directed="1"/>
      <edge id="3434" label="Mcm1_[DBD]_bind-_Swi5Gene_[mcm1] (directed) Mcm1_[DBD]--Swi5Gene_[mcm1]" source="2990" target="2988" cy:directed="1"/>
      <edge id="3433" label="Cdc20mRNA (directed) Ribo_trsl_Cdc20mRNA" source="2989" target="2999" cy:directed="1"/>
      <edge id="3432" label="Cdc20mRNA (directed) Decay_deg_Cdc20mRNA" source="2989" target="3000" cy:directed="1"/>
      <edge id="3431" label="Mcm1_[DBD]--Swi5Gene_[mcm1] (directed) Mcm1_[DBD]_bind-_Swi5Gene_[mcm1]" source="2988" target="2990" cy:directed="1"/>
      <edge id="3430" label="Mcm1_[DBD]--Swi5Gene_[mcm1] (directed) Swi5TRSC" source="2988" target="2884" cy:directed="1"/>
      <edge id="3429" label="Cdc5mRNA (directed) Ribo_trsl_Cdc5mRNA" source="2987" target="2997" cy:directed="1"/>
      <edge id="3428" label="Cdc5mRNA (directed) Decay_deg_Cdc5mRNA" source="2987" target="3004" cy:directed="1"/>
      <edge id="3427" label="Mcm1_[DBD]_bind+_Swi5Gene_[mcm1] (directed) Mcm1_[DBD]--Swi5Gene_[mcm1]" source="2986" target="2988" cy:directed="1"/>
      <edge id="3426" label="Decay_deg_Clb3mRNA (directed) Clb3mRNA" source="2985" target="2964" cy:directed="1"/>
      <edge id="3425" label="Fkh2_[DBD]_bind-_Ace2Gene_[fkh2] (directed) Ace2Gene_[fkh2]--Fkh2_[DBD]" source="2984" target="2981" cy:directed="1"/>
      <edge id="3424" label="Ndd1 (directed) Rad53_p+_Ndd1_[(rad53)]" source="2983" target="2956" cy:directed="1"/>
      <edge id="3423" label="Ndd1 (directed) Cdc28_p+_Ndd1_[(T319)]" source="2983" target="2810" cy:directed="1"/>
      <edge id="3422" label="Ndd1 (directed) Cdc5_p+_Ndd1_[(S85)]" source="2983" target="2940" cy:directed="1"/>
      <edge id="3421" label="Decay_deg_Clb2mRNA (directed) Clb2mRNA" source="2982" target="2962" cy:directed="1"/>
      <edge id="3420" label="Ace2Gene_[fkh2]--Fkh2_[DBD] (directed) Fkh2_[DBD]_bind-_Ace2Gene_[fkh2]" source="2981" target="2984" cy:directed="1"/>
      <edge id="3419" label="Ace2Gene_[fkh2]--Fkh2_[DBD] (directed) Ace2TRSC" source="2981" target="2924" cy:directed="1"/>
      <edge id="3418" label="Ace2Gene_[fkh2]--Fkh2_[DBD] (directed) Fkh2_[DBD]_bind+_Clb1Gene_[fkh2]" source="2981" target="2843" cy:directed="1"/>
      <edge id="3417" label="Ace2Gene_[fkh2]--Fkh2_[DBD] (directed) Fkh2_[DBD]_bind+_Clb2Gene_[fkh2]" source="2981" target="2857" cy:directed="1"/>
      <edge id="3416" label="Ace2Gene_[fkh2]--Fkh2_[DBD] (directed) Fkh2_[DBD]_bind+_Clb3Gene_[fkh2]" source="2981" target="2869" cy:directed="1"/>
      <edge id="3415" label="Ace2Gene_[fkh2]--Fkh2_[DBD] (directed) Fkh2_[DBD]_bind+_Cdc5Gene_[fkh2]" source="2981" target="2961" cy:directed="1"/>
      <edge id="3414" label="Ace2Gene_[fkh2]--Fkh2_[DBD] (directed) Fkh2_[DBD]_bind+_Cdc20Gene_[fkh2]" source="2981" target="2972" cy:directed="1"/>
      <edge id="3413" label="Ace2Gene_[fkh2]--Fkh2_[DBD] (directed) Fkh2_[DBD]_bind+_Swi5Gene_[fkh2]" source="2981" target="2992" cy:directed="1"/>
      <edge id="3412" label="Fkh2 (directed) Fkh2_[mcm1]_ppi+_Mcm1_[fkh2]" source="2980" target="2790" cy:directed="1"/>
      <edge id="3411" label="Fkh2 (directed) Cdc28_p+_Fkh2_[(S683)]" source="2980" target="2802" cy:directed="1"/>
      <edge id="3410" label="Fkh2 (directed) Cdc28_p+_Fkh2_[(T697)]" source="2980" target="2806" cy:directed="1"/>
      <edge id="3409" label="Fkh2 (directed) Fkh2_[DBD]_bind+_Clb1Gene_[fkh2]" source="2980" target="2843" cy:directed="1"/>
      <edge id="3408" label="Fkh2 (directed) Fkh2_[DBD]_bind+_Clb2Gene_[fkh2]" source="2980" target="2857" cy:directed="1"/>
      <edge id="3407" label="Fkh2 (directed) Fkh2_[DBD]_bind+_Clb3Gene_[fkh2]" source="2980" target="2869" cy:directed="1"/>
      <edge id="3406" label="Fkh2 (directed) Fkh2_[DBD]_bind+_Cdc5Gene_[fkh2]" source="2980" target="2961" cy:directed="1"/>
      <edge id="3405" label="Fkh2 (directed) Fkh2_[DBD]_bind+_Cdc20Gene_[fkh2]" source="2980" target="2972" cy:directed="1"/>
      <edge id="3404" label="Fkh2 (directed) Fkh2_[DBD]_bind+_Ace2Gene_[fkh2]" source="2980" target="2978" cy:directed="1"/>
      <edge id="3403" label="Fkh2 (directed) Fkh2_[DBD]_bind+_Swi5Gene_[fkh2]" source="2980" target="2992" cy:directed="1"/>
      <edge id="3402" label="Decay_deg_Clb1mRNA (directed) Clb1mRNA" source="2979" target="2959" cy:directed="1"/>
      <edge id="3401" label="Fkh2_[DBD]_bind+_Ace2Gene_[fkh2] (directed) Ace2Gene_[fkh2]--Fkh2_[DBD]" source="2978" target="2981" cy:directed="1"/>
      <edge id="3400" label="Mcm1_[DBD]_bind-_Ace2Gene_[mcm1] (directed) Ace2Gene_[mcm1]--Mcm1_[DBD]" source="2977" target="2976" cy:directed="1"/>
      <edge id="3399" label="Ace2Gene_[mcm1]--Mcm1_[DBD] (directed) Mcm1_[DBD]_bind-_Ace2Gene_[mcm1]" source="2976" target="2977" cy:directed="1"/>
      <edge id="3398" label="Ace2Gene_[mcm1]--Mcm1_[DBD] (directed) Ace2TRSC" source="2976" target="2924" cy:directed="1"/>
      <edge id="3397" label="Mcm1_[DBD]_bind+_Ace2Gene_[mcm1] (directed) Ace2Gene_[mcm1]--Mcm1_[DBD]" source="2975" target="2976" cy:directed="1"/>
      <edge id="3396" label="Fkh2_[DBD]_bind-_Cdc20Gene_[fkh2] (directed) Cdc20Gene_[fkh2]--Fkh2_[DBD]" source="2974" target="2973" cy:directed="1"/>
      <edge id="3395" label="Cdc20Gene_[fkh2]--Fkh2_[DBD] (directed) Fkh2_[DBD]_bind-_Cdc20Gene_[fkh2]" source="2973" target="2974" cy:directed="1"/>
      <edge id="3394" label="Cdc20Gene_[fkh2]--Fkh2_[DBD] (directed) Cdc20TRSC" source="2973" target="2904" cy:directed="1"/>
      <edge id="3393" label="Cdc20Gene_[fkh2]--Fkh2_[DBD] (directed) Fkh2_[DBD]_bind+_Clb1Gene_[fkh2]" source="2973" target="2843" cy:directed="1"/>
      <edge id="3392" label="Cdc20Gene_[fkh2]--Fkh2_[DBD] (directed) Fkh2_[DBD]_bind+_Clb2Gene_[fkh2]" source="2973" target="2857" cy:directed="1"/>
      <edge id="3391" label="Cdc20Gene_[fkh2]--Fkh2_[DBD] (directed) Fkh2_[DBD]_bind+_Clb3Gene_[fkh2]" source="2973" target="2869" cy:directed="1"/>
      <edge id="3390" label="Cdc20Gene_[fkh2]--Fkh2_[DBD] (directed) Fkh2_[DBD]_bind+_Cdc5Gene_[fkh2]" source="2973" target="2961" cy:directed="1"/>
      <edge id="3389" label="Cdc20Gene_[fkh2]--Fkh2_[DBD] (directed) Fkh2_[DBD]_bind+_Ace2Gene_[fkh2]" source="2973" target="2978" cy:directed="1"/>
      <edge id="3388" label="Cdc20Gene_[fkh2]--Fkh2_[DBD] (directed) Fkh2_[DBD]_bind+_Swi5Gene_[fkh2]" source="2973" target="2992" cy:directed="1"/>
      <edge id="3387" label="Fkh2_[DBD]_bind+_Cdc20Gene_[fkh2] (directed) Cdc20Gene_[fkh2]--Fkh2_[DBD]" source="2972" target="2973" cy:directed="1"/>
      <edge id="3386" label="Clb3 (directed) Cdc28_[cyclin]_ppi+_Clb3_[cdc28]" source="2971" target="2945" cy:directed="1"/>
      <edge id="3385" label="Clb3 (directed) APC_ub+_Clb3_[(apc)]" source="2971" target="3015" cy:directed="1"/>
      <edge id="3384" label="Clb3 (directed) Proteasome_deg_Clb3" source="2971" target="3035" cy:directed="1"/>
      <edge id="3383" label="Mcm1_[DBD]_bind-_Cdc20Gene_[mcm1] (directed) Cdc20Gene_[mcm1]--Mcm1_[DBD]" source="2970" target="2968" cy:directed="1"/>
      <edge id="3382" label="Clb2 (directed) Cdc28_[cyclin]_ppi+_Clb2_[cdc28]" source="2969" target="2799" cy:directed="1"/>
      <edge id="3381" label="Clb2 (directed) APC_ub+_Clb2_[(apc)]" source="2969" target="3013" cy:directed="1"/>
      <edge id="3380" label="Clb2 (directed) Proteasome_deg_Clb2" source="2969" target="3033" cy:directed="1"/>
      <edge id="3379" label="Cdc20Gene_[mcm1]--Mcm1_[DBD] (directed) Mcm1_[DBD]_bind-_Cdc20Gene_[mcm1]" source="2968" target="2970" cy:directed="1"/>
      <edge id="3378" label="Cdc20Gene_[mcm1]--Mcm1_[DBD] (directed) Cdc20TRSC" source="2968" target="2904" cy:directed="1"/>
      <edge id="3377" label="Clb1 (directed) Cdc28_[cyclin]_ppi+_Clb1_[cdc28]" source="2967" target="2796" cy:directed="1"/>
      <edge id="3376" label="Clb1 (directed) APC_ub+_Clb1_[(apc)]" source="2967" target="3011" cy:directed="1"/>
      <edge id="3375" label="Clb1 (directed) Proteasome_deg_Clb1" source="2967" target="3031" cy:directed="1"/>
      <edge id="3374" label="Mcm1_[DBD]_bind+_Cdc20Gene_[mcm1] (directed) Cdc20Gene_[mcm1]--Mcm1_[DBD]" source="2966" target="2968" cy:directed="1"/>
      <edge id="3373" label="Fkh2_[DBD]_bind-_Cdc5Gene_[fkh2] (directed) Cdc5Gene_[fkh2]--Fkh2_[DBD]" source="2965" target="2963" cy:directed="1"/>
      <edge id="3372" label="Clb3mRNA (directed) Ribo_trsl_Clb3mRNA" source="2964" target="2937" cy:directed="1"/>
      <edge id="3371" label="Clb3mRNA (directed) Decay_deg_Clb3mRNA" source="2964" target="2985" cy:directed="1"/>
      <edge id="3370" label="Cdc5Gene_[fkh2]--Fkh2_[DBD] (directed) Fkh2_[DBD]_bind-_Cdc5Gene_[fkh2]" source="2963" target="2965" cy:directed="1"/>
      <edge id="3369" label="Cdc5Gene_[fkh2]--Fkh2_[DBD] (directed) Cdc5TRSC" source="2963" target="2849" cy:directed="1"/>
      <edge id="3368" label="Cdc5Gene_[fkh2]--Fkh2_[DBD] (directed) Fkh2_[DBD]_bind+_Clb1Gene_[fkh2]" source="2963" target="2843" cy:directed="1"/>
      <edge id="3367" label="Cdc5Gene_[fkh2]--Fkh2_[DBD] (directed) Fkh2_[DBD]_bind+_Clb2Gene_[fkh2]" source="2963" target="2857" cy:directed="1"/>
      <edge id="3366" label="Cdc5Gene_[fkh2]--Fkh2_[DBD] (directed) Fkh2_[DBD]_bind+_Clb3Gene_[fkh2]" source="2963" target="2869" cy:directed="1"/>
      <edge id="3365" label="Cdc5Gene_[fkh2]--Fkh2_[DBD] (directed) Fkh2_[DBD]_bind+_Cdc20Gene_[fkh2]" source="2963" target="2972" cy:directed="1"/>
      <edge id="3364" label="Cdc5Gene_[fkh2]--Fkh2_[DBD] (directed) Fkh2_[DBD]_bind+_Ace2Gene_[fkh2]" source="2963" target="2978" cy:directed="1"/>
      <edge id="3363" label="Cdc5Gene_[fkh2]--Fkh2_[DBD] (directed) Fkh2_[DBD]_bind+_Swi5Gene_[fkh2]" source="2963" target="2992" cy:directed="1"/>
      <edge id="3362" label="Clb2mRNA (directed) Ribo_trsl_Clb2mRNA" source="2962" target="2877" cy:directed="1"/>
      <edge id="3361" label="Clb2mRNA (directed) Decay_deg_Clb2mRNA" source="2962" target="2982" cy:directed="1"/>
      <edge id="3360" label="Fkh2_[DBD]_bind+_Cdc5Gene_[fkh2] (directed) Cdc5Gene_[fkh2]--Fkh2_[DBD]" source="2961" target="2963" cy:directed="1"/>
      <edge id="3359" label="Ndd1_[(rad53)]-{p} (directed) Fkh2_[ndd1]_ppi+_Ndd1_[fkh2]" source="2960" target="2814" cy:directed="1"/>
      <edge id="3358" label="Ndd1_[(rad53)]-{p} (directed) Ndd1PPT_p-_Ndd1_[(rad53)]" source="2960" target="3009" cy:directed="1"/>
      <edge id="3357" label="Clb1mRNA (directed) Ribo_trsl_Clb1mRNA" source="2959" target="2875" cy:directed="1"/>
      <edge id="3356" label="Clb1mRNA (directed) Decay_deg_Clb1mRNA" source="2959" target="2979" cy:directed="1"/>
      <edge id="3355" label="Decay_deg_Swi5mRNA (directed) Swi5mRNA" source="2958" target="2994" cy:directed="1"/>
      <edge id="3354" label="Mcm1_[DBD]_bind-_Cdc5Gene_[mcm1] (directed) Cdc5Gene_[mcm1]--Mcm1_[DBD]" source="2957" target="2955" cy:directed="1"/>
      <edge id="3353" label="Rad53_p+_Ndd1_[(rad53)] (directed) Ndd1_[(rad53)]-{p}" source="2956" target="2960" cy:directed="1"/>
      <edge id="3352" label="Cdc5Gene_[mcm1]--Mcm1_[DBD] (directed) Mcm1_[DBD]_bind-_Cdc5Gene_[mcm1]" source="2955" target="2957" cy:directed="1"/>
      <edge id="3351" label="Cdc5Gene_[mcm1]--Mcm1_[DBD] (directed) Cdc5TRSC" source="2955" target="2849" cy:directed="1"/>
      <edge id="3350" label="Mcm1_[DBD]_bind+_Cdc5Gene_[mcm1] (directed) Cdc5Gene_[mcm1]--Mcm1_[DBD]" source="2954" target="2955" cy:directed="1"/>
      <edge id="3349" label="Rad53_[SCD1(mec1)]-{p} (directed) Rad53_p+_Ndd1_[(rad53)]" source="2200" target="2956" cy:directed="1"/>
      <edge id="3348" label="[SWI5TRSC20] (directed) PolII_trsc_Swi5Gene" source="2953" target="2952" cy:directed="1"/>
      <edge id="3347" label="PolII_trsc_Swi5Gene (directed) Swi5mRNA" source="2952" target="2994" cy:directed="1"/>
      <edge id="3346" label="[ACE2TRSC20] (directed) PolII_trsc_Ace2Gene" source="2951" target="2950" cy:directed="1"/>
      <edge id="3345" label="PolII_trsc_Ace2Gene (directed) Ace2mRNA" source="2950" target="2991" cy:directed="1"/>
      <edge id="3344" label="[CDC20TRSC20] (directed) PolII_trsc_Cdc20Gene" source="2949" target="2948" cy:directed="1"/>
      <edge id="3343" label="PolII_trsc_Cdc20Gene (directed) Cdc20mRNA" source="2948" target="2989" cy:directed="1"/>
      <edge id="3342" label="[CDC5TRSC20] (directed) PolII_trsc_Cdc5Gene" source="2947" target="2946" cy:directed="1"/>
      <edge id="3341" label="PolII_trsc_Cdc5Gene (directed) Cdc5mRNA" source="2946" target="2987" cy:directed="1"/>
      <edge id="3340" label="[ACE2TRSC19] (directed) [ACE2TRSC20]" source="2944" target="2951" cy:directed="1"/>
      <edge id="3339" label="[ACE2TRSC18] (directed) [ACE2TRSC19]" source="2943" target="2944" cy:directed="1"/>
      <edge id="3338" label="[ACE2TRSC17] (directed) [ACE2TRSC18]" source="2942" target="2943" cy:directed="1"/>
      <edge id="3337" label="[ACE2TRSC16] (directed) [ACE2TRSC17]" source="2941" target="2942" cy:directed="1"/>
      <edge id="3336" label="Cdc5_p+_Ndd1_[(S85)] (directed) Ndd1_[(S85)]-{p}" source="2940" target="2820" cy:directed="1"/>
      <edge id="3335" label="[ACE2TRSC15] (directed) [ACE2TRSC16]" source="2939" target="2941" cy:directed="1"/>
      <edge id="3334" label="[ACE2TRSC14] (directed) [ACE2TRSC15]" source="2938" target="2939" cy:directed="1"/>
      <edge id="3333" label="Ribo_trsl_Clb3mRNA (directed) Clb3" source="2937" target="2971" cy:directed="1"/>
      <edge id="3332" label="[ACE2TRSC13] (directed) [ACE2TRSC14]" source="2936" target="2938" cy:directed="1"/>
      <edge id="3331" label="[ACE2TRSC12] (directed) [ACE2TRSC13]" source="2935" target="2936" cy:directed="1"/>
      <edge id="3330" label="[ACE2TRSC11] (directed) [ACE2TRSC12]" source="2934" target="2935" cy:directed="1"/>
      <edge id="3329" label="[ACE2TRSC10] (directed) [ACE2TRSC11]" source="2933" target="2934" cy:directed="1"/>
      <edge id="3328" label="[ACE2TRSC09] (directed) [ACE2TRSC10]" source="2932" target="2933" cy:directed="1"/>
      <edge id="3327" label="[ACE2TRSC08] (directed) [ACE2TRSC09]" source="2931" target="2932" cy:directed="1"/>
      <edge id="3326" label="[ACE2TRSC07] (directed) [ACE2TRSC08]" source="2930" target="2931" cy:directed="1"/>
      <edge id="3325" label="[ACE2TRSC06] (directed) [ACE2TRSC07]" source="2929" target="2930" cy:directed="1"/>
      <edge id="3324" label="[ACE2TRSC05] (directed) [ACE2TRSC06]" source="2928" target="2929" cy:directed="1"/>
      <edge id="3323" label="[ACE2TRSC04] (directed) [ACE2TRSC05]" source="2927" target="2928" cy:directed="1"/>
      <edge id="3322" label="[ACE2TRSC03] (directed) [ACE2TRSC04]" source="2926" target="2927" cy:directed="1"/>
      <edge id="3321" label="[ACE2TRSC02] (directed) [ACE2TRSC03]" source="2925" target="2926" cy:directed="1"/>
      <edge id="3320" label="Ace2TRSC (directed) [ACE2TRSC01]" source="2924" target="2923" cy:directed="1"/>
      <edge id="3319" label="Ace2TRSC (directed) [ACE2TRSC02]" source="2924" target="2925" cy:directed="1"/>
      <edge id="3318" label="Ace2TRSC (directed) [ACE2TRSC03]" source="2924" target="2926" cy:directed="1"/>
      <edge id="3317" label="Ace2TRSC (directed) [ACE2TRSC04]" source="2924" target="2927" cy:directed="1"/>
      <edge id="3316" label="Ace2TRSC (directed) [ACE2TRSC05]" source="2924" target="2928" cy:directed="1"/>
      <edge id="3315" label="Ace2TRSC (directed) [ACE2TRSC06]" source="2924" target="2929" cy:directed="1"/>
      <edge id="3314" label="Ace2TRSC (directed) [ACE2TRSC07]" source="2924" target="2930" cy:directed="1"/>
      <edge id="3313" label="Ace2TRSC (directed) [ACE2TRSC08]" source="2924" target="2931" cy:directed="1"/>
      <edge id="3312" label="Ace2TRSC (directed) [ACE2TRSC09]" source="2924" target="2932" cy:directed="1"/>
      <edge id="3311" label="Ace2TRSC (directed) [ACE2TRSC10]" source="2924" target="2933" cy:directed="1"/>
      <edge id="3310" label="Ace2TRSC (directed) [ACE2TRSC11]" source="2924" target="2934" cy:directed="1"/>
      <edge id="3309" label="Ace2TRSC (directed) [ACE2TRSC12]" source="2924" target="2935" cy:directed="1"/>
      <edge id="3308" label="Ace2TRSC (directed) [ACE2TRSC13]" source="2924" target="2936" cy:directed="1"/>
      <edge id="3307" label="Ace2TRSC (directed) [ACE2TRSC14]" source="2924" target="2938" cy:directed="1"/>
      <edge id="3306" label="Ace2TRSC (directed) [ACE2TRSC15]" source="2924" target="2939" cy:directed="1"/>
      <edge id="3305" label="Ace2TRSC (directed) [ACE2TRSC16]" source="2924" target="2941" cy:directed="1"/>
      <edge id="3304" label="Ace2TRSC (directed) [ACE2TRSC17]" source="2924" target="2942" cy:directed="1"/>
      <edge id="3303" label="Ace2TRSC (directed) [ACE2TRSC18]" source="2924" target="2943" cy:directed="1"/>
      <edge id="3302" label="Ace2TRSC (directed) [ACE2TRSC19]" source="2924" target="2944" cy:directed="1"/>
      <edge id="3301" label="Ace2TRSC (directed) [ACE2TRSC20]" source="2924" target="2951" cy:directed="1"/>
      <edge id="3300" label="[ACE2TRSC01] (directed) [ACE2TRSC02]" source="2923" target="2925" cy:directed="1"/>
      <edge id="3299" label="[CDC20TRSC19] (directed) [CDC20TRSC20]" source="2922" target="2949" cy:directed="1"/>
      <edge id="3298" label="[CDC20TRSC18] (directed) [CDC20TRSC19]" source="2921" target="2922" cy:directed="1"/>
      <edge id="3297" label="[CDC20TRSC17] (directed) [CDC20TRSC18]" source="2920" target="2921" cy:directed="1"/>
      <edge id="3296" label="[CDC20TRSC16] (directed) [CDC20TRSC17]" source="2919" target="2920" cy:directed="1"/>
      <edge id="3295" label="[CDC20TRSC15] (directed) [CDC20TRSC16]" source="2918" target="2919" cy:directed="1"/>
      <edge id="3294" label="[CDC20TRSC14] (directed) [CDC20TRSC15]" source="2917" target="2918" cy:directed="1"/>
      <edge id="3293" label="[CDC20TRSC13] (directed) [CDC20TRSC14]" source="2916" target="2917" cy:directed="1"/>
      <edge id="3292" label="[CDC20TRSC12] (directed) [CDC20TRSC13]" source="2915" target="2916" cy:directed="1"/>
      <edge id="3291" label="[CDC20TRSC11] (directed) [CDC20TRSC12]" source="2914" target="2915" cy:directed="1"/>
      <edge id="3290" label="[CDC20TRSC10] (directed) [CDC20TRSC11]" source="2913" target="2914" cy:directed="1"/>
      <edge id="3289" label="[CDC20TRSC09] (directed) [CDC20TRSC10]" source="2912" target="2913" cy:directed="1"/>
      <edge id="3288" label="[CDC20TRSC08] (directed) [CDC20TRSC09]" source="2911" target="2912" cy:directed="1"/>
      <edge id="3287" label="[CDC20TRSC07] (directed) [CDC20TRSC08]" source="2910" target="2911" cy:directed="1"/>
      <edge id="3286" label="[CDC20TRSC06] (directed) [CDC20TRSC07]" source="2909" target="2910" cy:directed="1"/>
      <edge id="3285" label="[CDC20TRSC05] (directed) [CDC20TRSC06]" source="2908" target="2909" cy:directed="1"/>
      <edge id="3284" label="[CDC20TRSC04] (directed) [CDC20TRSC05]" source="2907" target="2908" cy:directed="1"/>
      <edge id="3283" label="[CDC20TRSC03] (directed) [CDC20TRSC04]" source="2906" target="2907" cy:directed="1"/>
      <edge id="3282" label="[CDC20TRSC02] (directed) [CDC20TRSC03]" source="2905" target="2906" cy:directed="1"/>
      <edge id="3281" label="Cdc20TRSC (directed) [CDC20TRSC01]" source="2904" target="2903" cy:directed="1"/>
      <edge id="3280" label="Cdc20TRSC (directed) [CDC20TRSC02]" source="2904" target="2905" cy:directed="1"/>
      <edge id="3279" label="Cdc20TRSC (directed) [CDC20TRSC03]" source="2904" target="2906" cy:directed="1"/>
      <edge id="3278" label="Cdc20TRSC (directed) [CDC20TRSC04]" source="2904" target="2907" cy:directed="1"/>
      <edge id="3277" label="Cdc20TRSC (directed) [CDC20TRSC05]" source="2904" target="2908" cy:directed="1"/>
      <edge id="3276" label="Cdc20TRSC (directed) [CDC20TRSC06]" source="2904" target="2909" cy:directed="1"/>
      <edge id="3275" label="Cdc20TRSC (directed) [CDC20TRSC07]" source="2904" target="2910" cy:directed="1"/>
      <edge id="3274" label="Cdc20TRSC (directed) [CDC20TRSC08]" source="2904" target="2911" cy:directed="1"/>
      <edge id="3273" label="Cdc20TRSC (directed) [CDC20TRSC09]" source="2904" target="2912" cy:directed="1"/>
      <edge id="3272" label="Cdc20TRSC (directed) [CDC20TRSC10]" source="2904" target="2913" cy:directed="1"/>
      <edge id="3271" label="Cdc20TRSC (directed) [CDC20TRSC11]" source="2904" target="2914" cy:directed="1"/>
      <edge id="3270" label="Cdc20TRSC (directed) [CDC20TRSC12]" source="2904" target="2915" cy:directed="1"/>
      <edge id="3269" label="Cdc20TRSC (directed) [CDC20TRSC13]" source="2904" target="2916" cy:directed="1"/>
      <edge id="3268" label="Cdc20TRSC (directed) [CDC20TRSC14]" source="2904" target="2917" cy:directed="1"/>
      <edge id="3267" label="Cdc20TRSC (directed) [CDC20TRSC15]" source="2904" target="2918" cy:directed="1"/>
      <edge id="3266" label="Cdc20TRSC (directed) [CDC20TRSC16]" source="2904" target="2919" cy:directed="1"/>
      <edge id="3265" label="Cdc20TRSC (directed) [CDC20TRSC17]" source="2904" target="2920" cy:directed="1"/>
      <edge id="3264" label="Cdc20TRSC (directed) [CDC20TRSC18]" source="2904" target="2921" cy:directed="1"/>
      <edge id="3263" label="Cdc20TRSC (directed) [CDC20TRSC19]" source="2904" target="2922" cy:directed="1"/>
      <edge id="3262" label="Cdc20TRSC (directed) [CDC20TRSC20]" source="2904" target="2949" cy:directed="1"/>
      <edge id="3261" label="[CDC20TRSC01] (directed) [CDC20TRSC02]" source="2903" target="2905" cy:directed="1"/>
      <edge id="3260" label="[SWI5TRSC19] (directed) [SWI5TRSC20]" source="2902" target="2953" cy:directed="1"/>
      <edge id="3259" label="[SWI5TRSC18] (directed) [SWI5TRSC19]" source="2901" target="2902" cy:directed="1"/>
      <edge id="3258" label="[SWI5TRSC17] (directed) [SWI5TRSC18]" source="2900" target="2901" cy:directed="1"/>
      <edge id="3257" label="[SWI5TRSC16] (directed) [SWI5TRSC17]" source="2899" target="2900" cy:directed="1"/>
      <edge id="3256" label="[SWI5TRSC15] (directed) [SWI5TRSC16]" source="2898" target="2899" cy:directed="1"/>
      <edge id="3255" label="[SWI5TRSC14] (directed) [SWI5TRSC15]" source="2897" target="2898" cy:directed="1"/>
      <edge id="3254" label="[SWI5TRSC13] (directed) [SWI5TRSC14]" source="2896" target="2897" cy:directed="1"/>
      <edge id="3253" label="[SWI5TRSC12] (directed) [SWI5TRSC13]" source="2895" target="2896" cy:directed="1"/>
      <edge id="3252" label="[SWI5TRSC11] (directed) [SWI5TRSC12]" source="2894" target="2895" cy:directed="1"/>
      <edge id="3251" label="[SWI5TRSC10] (directed) [SWI5TRSC11]" source="2893" target="2894" cy:directed="1"/>
      <edge id="3250" label="[SWI5TRSC09] (directed) [SWI5TRSC10]" source="2892" target="2893" cy:directed="1"/>
      <edge id="3249" label="[SWI5TRSC08] (directed) [SWI5TRSC09]" source="2891" target="2892" cy:directed="1"/>
      <edge id="3248" label="[SWI5TRSC07] (directed) [SWI5TRSC08]" source="2890" target="2891" cy:directed="1"/>
      <edge id="3247" label="[SWI5TRSC06] (directed) [SWI5TRSC07]" source="2889" target="2890" cy:directed="1"/>
      <edge id="3246" label="[SWI5TRSC05] (directed) [SWI5TRSC06]" source="2888" target="2889" cy:directed="1"/>
      <edge id="3245" label="[SWI5TRSC04] (directed) [SWI5TRSC05]" source="2887" target="2888" cy:directed="1"/>
      <edge id="3244" label="[SWI5TRSC03] (directed) [SWI5TRSC04]" source="2886" target="2887" cy:directed="1"/>
      <edge id="3243" label="[SWI5TRSC02] (directed) [SWI5TRSC03]" source="2885" target="2886" cy:directed="1"/>
      <edge id="3242" label="Swi5TRSC (directed) [SWI5TRSC01]" source="2884" target="2883" cy:directed="1"/>
      <edge id="3241" label="Swi5TRSC (directed) [SWI5TRSC02]" source="2884" target="2885" cy:directed="1"/>
      <edge id="3240" label="Swi5TRSC (directed) [SWI5TRSC03]" source="2884" target="2886" cy:directed="1"/>
      <edge id="3239" label="Swi5TRSC (directed) [SWI5TRSC04]" source="2884" target="2887" cy:directed="1"/>
      <edge id="3238" label="Swi5TRSC (directed) [SWI5TRSC05]" source="2884" target="2888" cy:directed="1"/>
      <edge id="3237" label="Swi5TRSC (directed) [SWI5TRSC06]" source="2884" target="2889" cy:directed="1"/>
      <edge id="3236" label="Swi5TRSC (directed) [SWI5TRSC07]" source="2884" target="2890" cy:directed="1"/>
      <edge id="3235" label="Swi5TRSC (directed) [SWI5TRSC08]" source="2884" target="2891" cy:directed="1"/>
      <edge id="3234" label="Swi5TRSC (directed) [SWI5TRSC09]" source="2884" target="2892" cy:directed="1"/>
      <edge id="3233" label="Swi5TRSC (directed) [SWI5TRSC10]" source="2884" target="2893" cy:directed="1"/>
      <edge id="3232" label="Swi5TRSC (directed) [SWI5TRSC11]" source="2884" target="2894" cy:directed="1"/>
      <edge id="3231" label="Swi5TRSC (directed) [SWI5TRSC12]" source="2884" target="2895" cy:directed="1"/>
      <edge id="3230" label="Swi5TRSC (directed) [SWI5TRSC13]" source="2884" target="2896" cy:directed="1"/>
      <edge id="3229" label="Swi5TRSC (directed) [SWI5TRSC14]" source="2884" target="2897" cy:directed="1"/>
      <edge id="3228" label="Swi5TRSC (directed) [SWI5TRSC15]" source="2884" target="2898" cy:directed="1"/>
      <edge id="3227" label="Swi5TRSC (directed) [SWI5TRSC16]" source="2884" target="2899" cy:directed="1"/>
      <edge id="3226" label="Swi5TRSC (directed) [SWI5TRSC17]" source="2884" target="2900" cy:directed="1"/>
      <edge id="3225" label="Swi5TRSC (directed) [SWI5TRSC18]" source="2884" target="2901" cy:directed="1"/>
      <edge id="3224" label="Swi5TRSC (directed) [SWI5TRSC19]" source="2884" target="2902" cy:directed="1"/>
      <edge id="3223" label="Swi5TRSC (directed) [SWI5TRSC20]" source="2884" target="2953" cy:directed="1"/>
      <edge id="3222" label="[SWI5TRSC01] (directed) [SWI5TRSC02]" source="2883" target="2885" cy:directed="1"/>
      <edge id="3221" label="[CDC5TRSC19] (directed) [CDC5TRSC20]" source="2882" target="2947" cy:directed="1"/>
      <edge id="3220" label="[CDC5TRSC18] (directed) [CDC5TRSC19]" source="2881" target="2882" cy:directed="1"/>
      <edge id="3219" label="[CDC5TRSC17] (directed) [CDC5TRSC18]" source="2880" target="2881" cy:directed="1"/>
      <edge id="3218" label="[CDC5TRSC16] (directed) [CDC5TRSC17]" source="2879" target="2880" cy:directed="1"/>
      <edge id="3217" label="[CDC5TRSC15] (directed) [CDC5TRSC16]" source="2878" target="2879" cy:directed="1"/>
      <edge id="3216" label="Ribo_trsl_Clb2mRNA (directed) Clb2" source="2877" target="2969" cy:directed="1"/>
      <edge id="3215" label="[CDC5TRSC14] (directed) [CDC5TRSC15]" source="2876" target="2878" cy:directed="1"/>
      <edge id="3214" label="Ribo_trsl_Clb1mRNA (directed) Clb1" source="2875" target="2967" cy:directed="1"/>
      <edge id="3213" label="[CDC5TRSC13] (directed) [CDC5TRSC14]" source="2874" target="2876" cy:directed="1"/>
      <edge id="3212" label="Fkh2_[DBD]_bind-_Clb3Gene_[fkh2] (directed) Clb3Gene_[fkh2]--Fkh2_[DBD]" source="2873" target="2871" cy:directed="1"/>
      <edge id="3211" label="[CDC5TRSC12] (directed) [CDC5TRSC13]" source="2872" target="2874" cy:directed="1"/>
      <edge id="3210" label="Clb3Gene_[fkh2]--Fkh2_[DBD] (directed) Fkh2_[DBD]_bind-_Clb3Gene_[fkh2]" source="2871" target="2873" cy:directed="1"/>
      <edge id="3209" label="Clb3Gene_[fkh2]--Fkh2_[DBD] (directed) Clb3TRSC" source="2871" target="2809" cy:directed="1"/>
      <edge id="3208" label="Clb3Gene_[fkh2]--Fkh2_[DBD] (directed) Fkh2_[DBD]_bind+_Clb1Gene_[fkh2]" source="2871" target="2843" cy:directed="1"/>
      <edge id="3207" label="Clb3Gene_[fkh2]--Fkh2_[DBD] (directed) Fkh2_[DBD]_bind+_Clb2Gene_[fkh2]" source="2871" target="2857" cy:directed="1"/>
      <edge id="3206" label="Clb3Gene_[fkh2]--Fkh2_[DBD] (directed) Fkh2_[DBD]_bind+_Cdc5Gene_[fkh2]" source="2871" target="2961" cy:directed="1"/>
      <edge id="3205" label="Clb3Gene_[fkh2]--Fkh2_[DBD] (directed) Fkh2_[DBD]_bind+_Cdc20Gene_[fkh2]" source="2871" target="2972" cy:directed="1"/>
      <edge id="3204" label="Clb3Gene_[fkh2]--Fkh2_[DBD] (directed) Fkh2_[DBD]_bind+_Ace2Gene_[fkh2]" source="2871" target="2978" cy:directed="1"/>
      <edge id="3203" label="Clb3Gene_[fkh2]--Fkh2_[DBD] (directed) Fkh2_[DBD]_bind+_Swi5Gene_[fkh2]" source="2871" target="2992" cy:directed="1"/>
      <edge id="3202" label="[CDC5TRSC11] (directed) [CDC5TRSC12]" source="2870" target="2872" cy:directed="1"/>
      <edge id="3201" label="Fkh2_[DBD]_bind+_Clb3Gene_[fkh2] (directed) Clb3Gene_[fkh2]--Fkh2_[DBD]" source="2869" target="2871" cy:directed="1"/>
      <edge id="3200" label="[CDC5TRSC10] (directed) [CDC5TRSC11]" source="2868" target="2870" cy:directed="1"/>
      <edge id="3199" label="Mcm1_[DBD]_bind-_Clb3Gene_[mcm1] (directed) Clb3Gene_[mcm1]--Mcm1_[DBD]" source="2867" target="2865" cy:directed="1"/>
      <edge id="3198" label="[CDC5TRSC09] (directed) [CDC5TRSC10]" source="2866" target="2868" cy:directed="1"/>
      <edge id="3197" label="Clb3Gene_[mcm1]--Mcm1_[DBD] (directed) Mcm1_[DBD]_bind-_Clb3Gene_[mcm1]" source="2865" target="2867" cy:directed="1"/>
      <edge id="3196" label="Clb3Gene_[mcm1]--Mcm1_[DBD] (directed) Clb3TRSC" source="2865" target="2809" cy:directed="1"/>
      <edge id="3195" label="[CDC5TRSC08] (directed) [CDC5TRSC09]" source="2864" target="2866" cy:directed="1"/>
      <edge id="3194" label="Mcm1_[DBD]_bind+_Clb3Gene_[mcm1] (directed) Clb3Gene_[mcm1]--Mcm1_[DBD]" source="2863" target="2865" cy:directed="1"/>
      <edge id="3193" label="[CDC5TRSC07] (directed) [CDC5TRSC08]" source="2862" target="2864" cy:directed="1"/>
      <edge id="3192" label="Fkh2_[DBD]_bind-_Clb2Gene_[fkh2] (directed) Clb2Gene_[fkh2]--Fkh2_[DBD]" source="2861" target="2859" cy:directed="1"/>
      <edge id="3191" label="[CDC5TRSC06] (directed) [CDC5TRSC07]" source="2860" target="2862" cy:directed="1"/>
      <edge id="3190" label="Clb2Gene_[fkh2]--Fkh2_[DBD] (directed) Fkh2_[DBD]_bind-_Clb2Gene_[fkh2]" source="2859" target="2861" cy:directed="1"/>
      <edge id="3189" label="Clb2Gene_[fkh2]--Fkh2_[DBD] (directed) Clb2TRSC" source="2859" target="3055" cy:directed="1"/>
      <edge id="3188" label="Clb2Gene_[fkh2]--Fkh2_[DBD] (directed) Fkh2_[DBD]_bind+_Clb1Gene_[fkh2]" source="2859" target="2843" cy:directed="1"/>
      <edge id="3187" label="Clb2Gene_[fkh2]--Fkh2_[DBD] (directed) Fkh2_[DBD]_bind+_Clb3Gene_[fkh2]" source="2859" target="2869" cy:directed="1"/>
      <edge id="3186" label="Clb2Gene_[fkh2]--Fkh2_[DBD] (directed) Fkh2_[DBD]_bind+_Cdc5Gene_[fkh2]" source="2859" target="2961" cy:directed="1"/>
      <edge id="3185" label="Clb2Gene_[fkh2]--Fkh2_[DBD] (directed) Fkh2_[DBD]_bind+_Cdc20Gene_[fkh2]" source="2859" target="2972" cy:directed="1"/>
      <edge id="3184" label="Clb2Gene_[fkh2]--Fkh2_[DBD] (directed) Fkh2_[DBD]_bind+_Ace2Gene_[fkh2]" source="2859" target="2978" cy:directed="1"/>
      <edge id="3183" label="Clb2Gene_[fkh2]--Fkh2_[DBD] (directed) Fkh2_[DBD]_bind+_Swi5Gene_[fkh2]" source="2859" target="2992" cy:directed="1"/>
      <edge id="3182" label="[CDC5TRSC05] (directed) [CDC5TRSC06]" source="2858" target="2860" cy:directed="1"/>
      <edge id="3181" label="Fkh2_[DBD]_bind+_Clb2Gene_[fkh2] (directed) Clb2Gene_[fkh2]--Fkh2_[DBD]" source="2857" target="2859" cy:directed="1"/>
      <edge id="3180" label="[CDC5TRSC04] (directed) [CDC5TRSC05]" source="2856" target="2858" cy:directed="1"/>
      <edge id="3179" label="Mcm1_[DBD]_bind-_Clb2Gene_[mcm1] (directed) Clb2Gene_[mcm1]--Mcm1_[DBD]" source="2854" target="2852" cy:directed="1"/>
      <edge id="3178" label="[CDC5TRSC03] (directed) [CDC5TRSC04]" source="2853" target="2856" cy:directed="1"/>
      <edge id="3177" label="Clb2Gene_[mcm1]--Mcm1_[DBD] (directed) Mcm1_[DBD]_bind-_Clb2Gene_[mcm1]" source="2852" target="2854" cy:directed="1"/>
      <edge id="3176" label="Clb2Gene_[mcm1]--Mcm1_[DBD] (directed) Clb2TRSC" source="2852" target="3055" cy:directed="1"/>
      <edge id="3175" label="[CDC5TRSC02] (directed) [CDC5TRSC03]" source="2851" target="2853" cy:directed="1"/>
      <edge id="3174" label="Mcm1_[DBD]_bind+_Clb2Gene_[mcm1] (directed) Clb2Gene_[mcm1]--Mcm1_[DBD]" source="2850" target="2852" cy:directed="1"/>
      <edge id="3173" label="Cdc5TRSC (directed) [CDC5TRSC01]" source="2849" target="2847" cy:directed="1"/>
      <edge id="3172" label="Cdc5TRSC (directed) [CDC5TRSC02]" source="2849" target="2851" cy:directed="1"/>
      <edge id="3171" label="Cdc5TRSC (directed) [CDC5TRSC03]" source="2849" target="2853" cy:directed="1"/>
      <edge id="3170" label="Cdc5TRSC (directed) [CDC5TRSC04]" source="2849" target="2856" cy:directed="1"/>
      <edge id="3169" label="Cdc5TRSC (directed) [CDC5TRSC05]" source="2849" target="2858" cy:directed="1"/>
      <edge id="3168" label="Cdc5TRSC (directed) [CDC5TRSC06]" source="2849" target="2860" cy:directed="1"/>
      <edge id="3167" label="Cdc5TRSC (directed) [CDC5TRSC07]" source="2849" target="2862" cy:directed="1"/>
      <edge id="3166" label="Cdc5TRSC (directed) [CDC5TRSC08]" source="2849" target="2864" cy:directed="1"/>
      <edge id="3165" label="Cdc5TRSC (directed) [CDC5TRSC09]" source="2849" target="2866" cy:directed="1"/>
      <edge id="3164" label="Cdc5TRSC (directed) [CDC5TRSC10]" source="2849" target="2868" cy:directed="1"/>
      <edge id="3163" label="Cdc5TRSC (directed) [CDC5TRSC11]" source="2849" target="2870" cy:directed="1"/>
      <edge id="3162" label="Cdc5TRSC (directed) [CDC5TRSC12]" source="2849" target="2872" cy:directed="1"/>
      <edge id="3161" label="Cdc5TRSC (directed) [CDC5TRSC13]" source="2849" target="2874" cy:directed="1"/>
      <edge id="3160" label="Cdc5TRSC (directed) [CDC5TRSC14]" source="2849" target="2876" cy:directed="1"/>
      <edge id="3159" label="Cdc5TRSC (directed) [CDC5TRSC15]" source="2849" target="2878" cy:directed="1"/>
      <edge id="3158" label="Cdc5TRSC (directed) [CDC5TRSC16]" source="2849" target="2879" cy:directed="1"/>
      <edge id="3157" label="Cdc5TRSC (directed) [CDC5TRSC17]" source="2849" target="2880" cy:directed="1"/>
      <edge id="3156" label="Cdc5TRSC (directed) [CDC5TRSC18]" source="2849" target="2881" cy:directed="1"/>
      <edge id="3155" label="Cdc5TRSC (directed) [CDC5TRSC19]" source="2849" target="2882" cy:directed="1"/>
      <edge id="3154" label="Cdc5TRSC (directed) [CDC5TRSC20]" source="2849" target="2947" cy:directed="1"/>
      <edge id="3153" label="Fkh2_[DBD]_bind-_Clb1Gene_[fkh2] (directed) Clb1Gene_[fkh2]--Fkh2_[DBD]" source="2848" target="2846" cy:directed="1"/>
      <edge id="3152" label="[CDC5TRSC01] (directed) [CDC5TRSC02]" source="2847" target="2851" cy:directed="1"/>
      <edge id="3151" label="Clb1Gene_[fkh2]--Fkh2_[DBD] (directed) Fkh2_[DBD]_bind-_Clb1Gene_[fkh2]" source="2846" target="2848" cy:directed="1"/>
      <edge id="3150" label="Clb1Gene_[fkh2]--Fkh2_[DBD] (directed) Clb1TRSC" source="2846" target="3029" cy:directed="1"/>
      <edge id="3149" label="Clb1Gene_[fkh2]--Fkh2_[DBD] (directed) Fkh2_[DBD]_bind+_Clb2Gene_[fkh2]" source="2846" target="2857" cy:directed="1"/>
      <edge id="3148" label="Clb1Gene_[fkh2]--Fkh2_[DBD] (directed) Fkh2_[DBD]_bind+_Clb3Gene_[fkh2]" source="2846" target="2869" cy:directed="1"/>
      <edge id="3147" label="Clb1Gene_[fkh2]--Fkh2_[DBD] (directed) Fkh2_[DBD]_bind+_Cdc5Gene_[fkh2]" source="2846" target="2961" cy:directed="1"/>
      <edge id="3146" label="Clb1Gene_[fkh2]--Fkh2_[DBD] (directed) Fkh2_[DBD]_bind+_Cdc20Gene_[fkh2]" source="2846" target="2972" cy:directed="1"/>
      <edge id="3145" label="Clb1Gene_[fkh2]--Fkh2_[DBD] (directed) Fkh2_[DBD]_bind+_Ace2Gene_[fkh2]" source="2846" target="2978" cy:directed="1"/>
      <edge id="3144" label="Clb1Gene_[fkh2]--Fkh2_[DBD] (directed) Fkh2_[DBD]_bind+_Swi5Gene_[fkh2]" source="2846" target="2992" cy:directed="1"/>
      <edge id="3143" label="[CLB3TRSC19] (directed) [CLB3TRSC20]" source="2845" target="2834" cy:directed="1"/>
      <edge id="3142" label="Fkh2_[DBD]_bind+_Clb1Gene_[fkh2] (directed) Clb1Gene_[fkh2]--Fkh2_[DBD]" source="2843" target="2846" cy:directed="1"/>
      <edge id="3141" label="[CLB3TRSC18] (directed) [CLB3TRSC19]" source="2842" target="2845" cy:directed="1"/>
      <edge id="3140" label="Mcm1_[DBD]_bind-_Clb1Gene_[mcm1] (directed) Clb1Gene_[mcm1]--Mcm1_[DBD]" source="2841" target="2839" cy:directed="1"/>
      <edge id="3139" label="[CLB3TRSC17] (directed) [CLB3TRSC18]" source="2840" target="2842" cy:directed="1"/>
      <edge id="3138" label="Clb1Gene_[mcm1]--Mcm1_[DBD] (directed) Mcm1_[DBD]_bind-_Clb1Gene_[mcm1]" source="2839" target="2841" cy:directed="1"/>
      <edge id="3137" label="Clb1Gene_[mcm1]--Mcm1_[DBD] (directed) Clb1TRSC" source="2839" target="3029" cy:directed="1"/>
      <edge id="3136" label="[CLB3TRSC16] (directed) [CLB3TRSC17]" source="2838" target="2840" cy:directed="1"/>
      <edge id="3135" label="Mcm1_[DBD]_bind+_Clb1Gene_[mcm1] (directed) Clb1Gene_[mcm1]--Mcm1_[DBD]" source="2837" target="2839" cy:directed="1"/>
      <edge id="3134" label="[CLB3TRSC15] (directed) [CLB3TRSC16]" source="2836" target="2838" cy:directed="1"/>
      <edge id="3133" label="[CLB3TRSC14] (directed) [CLB3TRSC15]" source="2835" target="2836" cy:directed="1"/>
      <edge id="3132" label="[CLB3TRSC20] (directed) PolII_trsc_Clb3Gene" source="2834" target="2832" cy:directed="1"/>
      <edge id="3131" label="[CLB3TRSC13] (directed) [CLB3TRSC14]" source="2833" target="2835" cy:directed="1"/>
      <edge id="3130" label="PolII_trsc_Clb3Gene (directed) Clb3mRNA" source="2832" target="2964" cy:directed="1"/>
      <edge id="3129" label="[CLB3TRSC12] (directed) [CLB3TRSC13]" source="2831" target="2833" cy:directed="1"/>
      <edge id="3128" label="[CLB2TRSC20] (directed) PolII_trsc_Clb2Gene" source="2830" target="2828" cy:directed="1"/>
      <edge id="3127" label="[CLB3TRSC11] (directed) [CLB3TRSC12]" source="2829" target="2831" cy:directed="1"/>
      <edge id="3126" label="PolII_trsc_Clb2Gene (directed) Clb2mRNA" source="2828" target="2962" cy:directed="1"/>
      <edge id="3125" label="[CLB3TRSC10] (directed) [CLB3TRSC11]" source="2827" target="2829" cy:directed="1"/>
      <edge id="3124" label="[CLB1TRSC20] (directed) PolII_trsc_Clb1Gene" source="2826" target="2824" cy:directed="1"/>
      <edge id="3123" label="[CLB3TRSC09] (directed) [CLB3TRSC10]" source="2825" target="2827" cy:directed="1"/>
      <edge id="3122" label="PolII_trsc_Clb1Gene (directed) Clb1mRNA" source="2824" target="2959" cy:directed="1"/>
      <edge id="3121" label="[CLB3TRSC08] (directed) [CLB3TRSC09]" source="2823" target="2825" cy:directed="1"/>
      <edge id="3120" label="Fkh2_[ndd1]_ppi-_Ndd1_[fkh2] (directed) Fkh2_[ndd1]--Ndd1_[fkh2]" source="2822" target="2816" cy:directed="1"/>
      <edge id="3119" label="[CLB3TRSC07] (directed) [CLB3TRSC08]" source="2821" target="2823" cy:directed="1"/>
      <edge id="3118" label="Ndd1_[(S85)]-{p} (directed) Ndd1actP" source="2820" target="2818" cy:directed="1"/>
      <edge id="3117" label="Ndd1_[(S85)]-{p} (directed) Ndd1PPT_p-_Ndd1_[(S85)]" source="2820" target="3010" cy:directed="1"/>
      <edge id="3116" label="[CLB3TRSC06] (directed) [CLB3TRSC07]" source="2819" target="2821" cy:directed="1"/>
      <edge id="3115" label="Ndd1actP (directed) Fkh2_[ndd1]_ppi+_Ndd1_[fkh2]" source="2818" target="2814" cy:directed="1"/>
      <edge id="3114" label="[CLB3TRSC05] (directed) [CLB3TRSC06]" source="2817" target="2819" cy:directed="1"/>
      <edge id="3113" label="Fkh2_[ndd1]--Ndd1_[fkh2] (directed) Fkh2_[ndd1]_ppi-_Ndd1_[fkh2]" source="2816" target="2822" cy:directed="1"/>
      <edge id="3112" label="Fkh2_[ndd1]--Ndd1_[fkh2] (directed) Fkh2Ndd1Mcm1" source="2816" target="3030" cy:directed="1"/>
      <edge id="3111" label="[CLB3TRSC04] (directed) [CLB3TRSC05]" source="2815" target="2817" cy:directed="1"/>
      <edge id="3110" label="Fkh2_[ndd1]_ppi+_Ndd1_[fkh2] (directed) Fkh2_[ndd1]--Ndd1_[fkh2]" source="2814" target="2816" cy:directed="1"/>
      <edge id="3109" label="[CLB3TRSC03] (directed) [CLB3TRSC04]" source="2813" target="2815" cy:directed="1"/>
      <edge id="3108" label="Ndd1_[(T319)]-{p} (directed) Ndd1actP" source="2812" target="2818" cy:directed="1"/>
      <edge id="3107" label="Ndd1_[(T319)]-{p} (directed) Cdc14_p-_Ndd1_[(T319)]" source="2812" target="3008" cy:directed="1"/>
      <edge id="3106" label="[CLB3TRSC02] (directed) [CLB3TRSC03]" source="2811" target="2813" cy:directed="1"/>
      <edge id="3105" label="Cdc28_p+_Ndd1_[(T319)] (directed) Ndd1_[(T319)]-{p}" source="2810" target="2812" cy:directed="1"/>
      <edge id="3104" label="Clb3TRSC (directed) [CLB3TRSC01]" source="2809" target="2807" cy:directed="1"/>
      <edge id="3103" label="Clb3TRSC (directed) [CLB3TRSC02]" source="2809" target="2811" cy:directed="1"/>
      <edge id="3102" label="Clb3TRSC (directed) [CLB3TRSC03]" source="2809" target="2813" cy:directed="1"/>
      <edge id="3101" label="Clb3TRSC (directed) [CLB3TRSC04]" source="2809" target="2815" cy:directed="1"/>
      <edge id="3100" label="Clb3TRSC (directed) [CLB3TRSC05]" source="2809" target="2817" cy:directed="1"/>
      <edge id="3099" label="Clb3TRSC (directed) [CLB3TRSC06]" source="2809" target="2819" cy:directed="1"/>
      <edge id="3098" label="Clb3TRSC (directed) [CLB3TRSC07]" source="2809" target="2821" cy:directed="1"/>
      <edge id="3097" label="Clb3TRSC (directed) [CLB3TRSC08]" source="2809" target="2823" cy:directed="1"/>
      <edge id="3096" label="Clb3TRSC (directed) [CLB3TRSC09]" source="2809" target="2825" cy:directed="1"/>
      <edge id="3095" label="Clb3TRSC (directed) [CLB3TRSC10]" source="2809" target="2827" cy:directed="1"/>
      <edge id="3094" label="Clb3TRSC (directed) [CLB3TRSC11]" source="2809" target="2829" cy:directed="1"/>
      <edge id="3093" label="Clb3TRSC (directed) [CLB3TRSC12]" source="2809" target="2831" cy:directed="1"/>
      <edge id="3092" label="Clb3TRSC (directed) [CLB3TRSC13]" source="2809" target="2833" cy:directed="1"/>
      <edge id="3091" label="Clb3TRSC (directed) [CLB3TRSC14]" source="2809" target="2835" cy:directed="1"/>
      <edge id="3090" label="Clb3TRSC (directed) [CLB3TRSC15]" source="2809" target="2836" cy:directed="1"/>
      <edge id="3089" label="Clb3TRSC (directed) [CLB3TRSC16]" source="2809" target="2838" cy:directed="1"/>
      <edge id="3088" label="Clb3TRSC (directed) [CLB3TRSC17]" source="2809" target="2840" cy:directed="1"/>
      <edge id="3087" label="Clb3TRSC (directed) [CLB3TRSC18]" source="2809" target="2842" cy:directed="1"/>
      <edge id="3086" label="Clb3TRSC (directed) [CLB3TRSC19]" source="2809" target="2845" cy:directed="1"/>
      <edge id="3085" label="Clb3TRSC (directed) [CLB3TRSC20]" source="2809" target="2834" cy:directed="1"/>
      <edge id="3084" label="Fkh2_[(T697)]-{p} (directed) Fkh2_[ndd1]_ppi+_Ndd1_[fkh2]" source="2808" target="2814" cy:directed="1"/>
      <edge id="3083" label="Fkh2_[(T697)]-{p} (directed) Cdc14_p-_Fkh2_[(T697)]" source="2808" target="3007" cy:directed="1"/>
      <edge id="3082" label="[CLB3TRSC01] (directed) [CLB3TRSC02]" source="2807" target="2811" cy:directed="1"/>
      <edge id="3081" label="Cdc28_p+_Fkh2_[(T697)] (directed) Fkh2_[(T697)]-{p}" source="2806" target="2808" cy:directed="1"/>
      <edge id="3080" label="[CLB2TRSC19] (directed) [CLB2TRSC20]" source="2805" target="2830" cy:directed="1"/>
      <edge id="3079" label="Fkh2_[(S683)]-{p} (directed) Fkh2_[ndd1]_ppi+_Ndd1_[fkh2]" source="2804" target="2814" cy:directed="1"/>
      <edge id="3078" label="Fkh2_[(S683)]-{p} (directed) Cdc14_p-_Fkh2_[(S683)]" source="2804" target="3006" cy:directed="1"/>
      <edge id="3077" label="[CLB2TRSC18] (directed) [CLB2TRSC19]" source="2803" target="2805" cy:directed="1"/>
      <edge id="3076" label="Cdc28_p+_Fkh2_[(S683)] (directed) Fkh2_[(S683)]-{p}" source="2802" target="2804" cy:directed="1"/>
      <edge id="3075" label="[CLB2TRSC17] (directed) [CLB2TRSC18]" source="2801" target="2803" cy:directed="1"/>
      <edge id="3074" label="[CLB2TRSC16] (directed) [CLB2TRSC17]" source="2800" target="2801" cy:directed="1"/>
      <edge id="3073" label="[CLB2TRSC15] (directed) [CLB2TRSC16]" source="2798" target="2800" cy:directed="1"/>
      <edge id="3072" label="[CLB2TRSC14] (directed) [CLB2TRSC15]" source="2797" target="2798" cy:directed="1"/>
      <edge id="3071" label="[CLB2TRSC13] (directed) [CLB2TRSC14]" source="2795" target="2797" cy:directed="1"/>
      <edge id="3070" label="Fkh2_[mcm1]_ppi-_Mcm1_[fkh2] (directed) Fkh2_[mcm1]--Mcm1_[fkh2]" source="2794" target="2792" cy:directed="1"/>
      <edge id="3069" label="[CLB2TRSC12] (directed) [CLB2TRSC13]" source="2793" target="2795" cy:directed="1"/>
      <edge id="3068" label="Fkh2_[mcm1]--Mcm1_[fkh2] (directed) Fkh2_[mcm1]_ppi-_Mcm1_[fkh2]" source="2792" target="2794" cy:directed="1"/>
      <edge id="3067" label="Fkh2_[mcm1]--Mcm1_[fkh2] (directed) Fkh2Ndd1Mcm1" source="2792" target="3030" cy:directed="1"/>
      <edge id="3066" label="[CLB2TRSC11] (directed) [CLB2TRSC12]" source="2791" target="2793" cy:directed="1"/>
      <edge id="3065" label="Fkh2_[mcm1]_ppi+_Mcm1_[fkh2] (directed) Fkh2_[mcm1]--Mcm1_[fkh2]" source="2790" target="2792" cy:directed="1"/>
      <edge id="3064" label="[CLB2TRSC10] (directed) [CLB2TRSC11]" source="2789" target="2791" cy:directed="1"/>
      <edge id="3063" label="[CLB2TRSC09] (directed) [CLB2TRSC10]" source="2788" target="2789" cy:directed="1"/>
      <edge id="3062" label="[CLB2TRSC08] (directed) [CLB2TRSC09]" source="2787" target="2788" cy:directed="1"/>
    </graph>
  </att>
  <att>
    <graph id="3564" label="TF7 unregulated" cy:registered="1">
      <node id="3636" label="Cdc28_p+_Dbf4_[(cdc28)]"/>
      <node id="3635" label="Cdc28_[cyclin]_ppi+_Clb4_[cdc28]"/>
      <node id="3634" label="Cdc7_[dbf4]_ppi+_Dbf4_[cdc7]"/>
      <node id="3633" label="Ribo_trsl_Clb4mRNA"/>
      <node id="3632" label="Proteasome_deg_Clb4"/>
      <node id="3631" label="Proteasome_deg_Mps1"/>
      <node id="3630" label="Mps1_[(apc)]-{ub}"/>
      <node id="3629" label="Proteasome_deg_Kip1"/>
      <node id="3628" label="APC_ub+_Mps1_[(apc)]"/>
      <node id="3627" label="Proteasome_deg_Ase1"/>
      <node id="3626" label="Kip1_[(apc)]-{ub}"/>
      <node id="3625" label="APC_ub+_Kip1_[(apc)]"/>
      <node id="3624" label="Ase1_[(apc)]-{ub}"/>
      <node id="3623" label="Kip1mRNA"/>
      <node id="3622" label="APC_ub+_Ase1_[(apc)]"/>
      <node id="3621" label="Dbf4mRNA"/>
      <node id="3620" label="Ase1mRNA"/>
      <node id="3619" label="Proteasome_deg_Dbf4"/>
      <node id="3618" label="Dbf4_[(apc)]-{ub}"/>
      <node id="3617" label="APC_ub+_Dbf4_[(apc)]"/>
      <node id="3616" label="Clb4_[(apc)]-{ub}"/>
      <node id="3615" label="APC_ub+_Clb4_[(apc)]"/>
      <node id="3614" label="Ribo_trsl_Far1mRNA"/>
      <node id="3613" label="Kip1"/>
      <node id="3612" label="Ase1"/>
      <node id="3611" label="Dbf4"/>
      <node id="3610" label="Decay_deg_Mps1mRNA"/>
      <node id="3609" label="Kip1_[stalk]_ppi+_Kip1_[stalk]"/>
      <node id="3608" label="Decay_deg_Kip1mRNA"/>
      <node id="3607" label="Decay_deg_Dbf4mRNA"/>
      <node id="3606" label="Kip1_[mt]_ppi+_Tub1_[motor]"/>
      <node id="3605" label="Decay_deg_Ase1mRNA"/>
      <node id="3604" label="Proteasome_deg_Far1"/>
      <node id="3603" label="Ase1_[mt]_ppi+_Tub1_[ase1]"/>
      <node id="3602" label="Cdc24_[far1]_ppi+_Far1_[cdc24]"/>
      <node id="3601" label="Ase1_[dimer]_ppi+_Ase1_[dimer]"/>
      <node id="3600" label="Cdc28_[far1]_ppi+_Far1_[cdc28]"/>
      <node id="3599" label="Far1mRNA"/>
      <node id="3598" label="Decay_deg_Clb4mRNA"/>
      <node id="3597" label="Far1_[(scf)]-{ub}"/>
      <node id="3596" label="Mps1_p+_Spc110_[(T68)]"/>
      <node id="3595" label="Mps1_p+_Spc110_[(S60)]"/>
      <node id="3594" label="Cdc28_p+_Far1_[(S87)]"/>
      <node id="3593" label="Mps1_ap+_Mps1_[(AP)]"/>
      <node id="3592" label="Clb4"/>
      <node id="3591" label="Rad53_p+_Dbf4_[(rad53)]"/>
      <node id="3590" label="Clb4mRNA"/>
      <node id="3589" label="Decay_deg_Far1mRNA"/>
      <node id="3588" label="Mps1_[ndc80]_ppi+_Ndc80_[mps1]"/>
      <node id="3587" label="Ribo_trsl_Kip1mRNA"/>
      <node id="3586" label="Ribo_trsl_Dbf4mRNA"/>
      <node id="3585" label="PolII_trsc_Far1Gene"/>
      <node id="3584" label="PolII_trsc_Clb4Gene"/>
      <node id="3583" label="Ribo_trsl_Ase1mRNA"/>
      <node id="3582" label="PolII_trsc_Kip1Gene"/>
      <node id="3581" label="PolII_trsc_Dbf4Gene"/>
      <node xlink:href="#2288"/>
      <node id="3580" label="PolII_trsc_Ase1Gene"/>
      <node id="3579" label="Far1"/>
      <node id="3578" label="Mps1"/>
      <node id="3577" label="Cdc28_p+_Mps1_[(T29)]"/>
      <node id="3576" label="Mps1mRNA"/>
      <node id="3575" label="Ribo_trsl_Mps1mRNA"/>
      <node id="3574" label="PolII_trsc_Mps1Gene"/>
      <edge id="3706" label="Ribo_trsl_Clb4mRNA (directed) Clb4" source="3633" target="3592" cy:directed="1"/>
      <edge id="3705" label="Proteasome_deg_Clb4 (directed) Clb4" source="3632" target="3592" cy:directed="1"/>
      <edge id="3704" label="Proteasome_deg_Mps1 (directed) Mps1" source="3631" target="3578" cy:directed="1"/>
      <edge id="3703" label="Mps1_[(apc)]-{ub} (directed) Proteasome_deg_Mps1" source="3630" target="3631" cy:directed="1"/>
      <edge id="3702" label="Proteasome_deg_Kip1 (directed) Kip1" source="3629" target="3613" cy:directed="1"/>
      <edge id="3701" label="Proteasome_deg_Ase1 (directed) Ase1" source="3627" target="3612" cy:directed="1"/>
      <edge id="3700" label="Kip1_[(apc)]-{ub} (directed) Proteasome_deg_Kip1" source="3626" target="3629" cy:directed="1"/>
      <edge id="3699" label="Ase1_[(apc)]-{ub} (directed) Proteasome_deg_Ase1" source="3624" target="3627" cy:directed="1"/>
      <edge id="3698" label="Kip1mRNA (directed) Ribo_trsl_Kip1mRNA" source="3623" target="3587" cy:directed="1"/>
      <edge id="3697" label="Kip1mRNA (directed) Decay_deg_Kip1mRNA" source="3623" target="3608" cy:directed="1"/>
      <edge id="3696" label="Dbf4mRNA (directed) Ribo_trsl_Dbf4mRNA" source="3621" target="3586" cy:directed="1"/>
      <edge id="3695" label="Dbf4mRNA (directed) Decay_deg_Dbf4mRNA" source="3621" target="3607" cy:directed="1"/>
      <edge id="3694" label="Ase1mRNA (directed) Ribo_trsl_Ase1mRNA" source="3620" target="3583" cy:directed="1"/>
      <edge id="3693" label="Ase1mRNA (directed) Decay_deg_Ase1mRNA" source="3620" target="3605" cy:directed="1"/>
      <edge id="3692" label="Proteasome_deg_Dbf4 (directed) Dbf4" source="3619" target="3611" cy:directed="1"/>
      <edge id="3691" label="Dbf4_[(apc)]-{ub} (directed) Proteasome_deg_Dbf4" source="3618" target="3619" cy:directed="1"/>
      <edge id="3690" label="Clb4_[(apc)]-{ub} (directed) Proteasome_deg_Clb4" source="3616" target="3632" cy:directed="1"/>
      <edge id="3689" label="Ribo_trsl_Far1mRNA (directed) Far1" source="3614" target="3579" cy:directed="1"/>
      <edge id="3688" label="Kip1 (directed) APC_ub+_Kip1_[(apc)]" source="3613" target="3625" cy:directed="1"/>
      <edge id="3687" label="Kip1 (directed) Kip1_[mt]_ppi+_Tub1_[motor]" source="3613" target="3606" cy:directed="1"/>
      <edge id="3686" label="Kip1 (directed) Kip1_[stalk]_ppi+_Kip1_[stalk]" source="3613" target="3609" cy:directed="1"/>
      <edge id="3685" label="Kip1 (directed) Proteasome_deg_Kip1" source="3613" target="3629" cy:directed="1"/>
      <edge id="3684" label="Ase1 (directed) APC_ub+_Ase1_[(apc)]" source="3612" target="3622" cy:directed="1"/>
      <edge id="3683" label="Ase1 (directed) Ase1_[dimer]_ppi+_Ase1_[dimer]" source="3612" target="3601" cy:directed="1"/>
      <edge id="3682" label="Ase1 (directed) Ase1_[mt]_ppi+_Tub1_[ase1]" source="3612" target="3603" cy:directed="1"/>
      <edge id="3681" label="Ase1 (directed) Proteasome_deg_Ase1" source="3612" target="3627" cy:directed="1"/>
      <edge id="3680" label="Dbf4 (directed) Cdc7_[dbf4]_ppi+_Dbf4_[cdc7]" source="3611" target="3634" cy:directed="1"/>
      <edge id="3679" label="Dbf4 (directed) Cdc28_p+_Dbf4_[(cdc28)]" source="3611" target="3636" cy:directed="1"/>
      <edge id="3678" label="Dbf4 (directed) Rad53_p+_Dbf4_[(rad53)]" source="3611" target="3591" cy:directed="1"/>
      <edge id="3677" label="Dbf4 (directed) APC_ub+_Dbf4_[(apc)]" source="3611" target="3617" cy:directed="1"/>
      <edge id="3676" label="Dbf4 (directed) Proteasome_deg_Dbf4" source="3611" target="3619" cy:directed="1"/>
      <edge id="3675" label="Decay_deg_Mps1mRNA (directed) Mps1mRNA" source="3610" target="3576" cy:directed="1"/>
      <edge id="3674" label="Decay_deg_Kip1mRNA (directed) Kip1mRNA" source="3608" target="3623" cy:directed="1"/>
      <edge id="3673" label="Decay_deg_Dbf4mRNA (directed) Dbf4mRNA" source="3607" target="3621" cy:directed="1"/>
      <edge id="3672" label="Decay_deg_Ase1mRNA (directed) Ase1mRNA" source="3605" target="3620" cy:directed="1"/>
      <edge id="3671" label="Proteasome_deg_Far1 (directed) Far1" source="3604" target="3579" cy:directed="1"/>
      <edge id="3670" label="Far1mRNA (directed) Ribo_trsl_Far1mRNA" source="3599" target="3614" cy:directed="1"/>
      <edge id="3669" label="Far1mRNA (directed) Decay_deg_Far1mRNA" source="3599" target="3589" cy:directed="1"/>
      <edge id="3668" label="Decay_deg_Clb4mRNA (directed) Clb4mRNA" source="3598" target="3590" cy:directed="1"/>
      <edge id="3667" label="Far1_[(scf)]-{ub} (directed) Proteasome_deg_Far1" source="3597" target="3604" cy:directed="1"/>
      <edge id="3666" label="Clb4 (directed) Cdc28_[cyclin]_ppi+_Clb4_[cdc28]" source="3592" target="3635" cy:directed="1"/>
      <edge id="3665" label="Clb4 (directed) APC_ub+_Clb4_[(apc)]" source="3592" target="3615" cy:directed="1"/>
      <edge id="3664" label="Clb4 (directed) Proteasome_deg_Clb4" source="3592" target="3632" cy:directed="1"/>
      <edge id="3663" label="Clb4mRNA (directed) Ribo_trsl_Clb4mRNA" source="3590" target="3633" cy:directed="1"/>
      <edge id="3662" label="Clb4mRNA (directed) Decay_deg_Clb4mRNA" source="3590" target="3598" cy:directed="1"/>
      <edge id="3661" label="Decay_deg_Far1mRNA (directed) Far1mRNA" source="3589" target="3599" cy:directed="1"/>
      <edge id="3660" label="Ribo_trsl_Kip1mRNA (directed) Kip1" source="3587" target="3613" cy:directed="1"/>
      <edge id="3659" label="Ribo_trsl_Dbf4mRNA (directed) Dbf4" source="3586" target="3611" cy:directed="1"/>
      <edge id="3658" label="PolII_trsc_Far1Gene (directed) Far1mRNA" source="3585" target="3599" cy:directed="1"/>
      <edge id="3657" label="PolII_trsc_Clb4Gene (directed) Clb4mRNA" source="3584" target="3590" cy:directed="1"/>
      <edge id="3656" label="Ribo_trsl_Ase1mRNA (directed) Ase1" source="3583" target="3612" cy:directed="1"/>
      <edge id="3655" label="PolII_trsc_Kip1Gene (directed) Kip1mRNA" source="3582" target="3623" cy:directed="1"/>
      <edge id="3654" label="PolII_trsc_Dbf4Gene (directed) Dbf4mRNA" source="3581" target="3621" cy:directed="1"/>
      <edge id="3653" label="PolII_trsc_Ase1Gene (directed) Ase1mRNA" source="3580" target="3620" cy:directed="1"/>
      <edge id="3652" label="Far1 (directed) Cdc28_p+_Far1_[(S87)]" source="3579" target="3594" cy:directed="1"/>
      <edge id="3651" label="Far1 (directed) Cdc24_[far1]_ppi+_Far1_[cdc24]" source="3579" target="3602" cy:directed="1"/>
      <edge id="3650" label="Far1 (directed) Cdc28_[far1]_ppi+_Far1_[cdc28]" source="3579" target="3600" cy:directed="1"/>
      <edge id="3649" label="Far1 (directed) Proteasome_deg_Far1" source="3579" target="3604" cy:directed="1"/>
      <edge id="3648" label="Mps1 (directed) Cdc28_p+_Mps1_[(T29)]" source="3578" target="3577" cy:directed="1"/>
      <edge id="3647" label="Mps1 (directed) Mps1_p+_Spc42_[(mps1)]" source="3578" target="2288" cy:directed="1"/>
      <edge id="3646" label="Mps1 (directed) Mps1_[ndc80]_ppi+_Ndc80_[mps1]" source="3578" target="3588" cy:directed="1"/>
      <edge id="3645" label="Mps1 (directed) Mps1_p+_Spc110_[(S60)]" source="3578" target="3595" cy:directed="1"/>
      <edge id="3644" label="Mps1 (directed) Mps1_p+_Spc110_[(T68)]" source="3578" target="3596" cy:directed="1"/>
      <edge id="3643" label="Mps1 (directed) APC_ub+_Mps1_[(apc)]" source="3578" target="3628" cy:directed="1"/>
      <edge id="3642" label="Mps1 (directed) Mps1_ap+_Mps1_[(AP)]" source="3578" target="3593" cy:directed="1"/>
      <edge id="3641" label="Mps1 (directed) Proteasome_deg_Mps1" source="3578" target="3631" cy:directed="1"/>
      <edge id="3640" label="Mps1mRNA (directed) Ribo_trsl_Mps1mRNA" source="3576" target="3575" cy:directed="1"/>
      <edge id="3639" label="Mps1mRNA (directed) Decay_deg_Mps1mRNA" source="3576" target="3610" cy:directed="1"/>
      <edge id="3638" label="Ribo_trsl_Mps1mRNA (directed) Mps1" source="3575" target="3578" cy:directed="1"/>
      <edge id="3637" label="PolII_trsc_Mps1Gene (directed) Mps1mRNA" source="3574" target="3576" cy:directed="1"/>
    </graph>
  </att>
  <att>
    <graph id="3707" label="Deg1 SCF" cy:registered="1">
      <node id="3776" label="Pcl1_[pho85]--Pho85_[cyclin]"/>
      <node id="3775" label="Cdc28Clb56"/>
      <node xlink:href="#3604"/>
      <node id="3774" label="Cdc4_[scf]--Skp1_[Fprotein]"/>
      <node id="3773" label="Cdc34_[scf]--Hrt1_[cdc34]"/>
      <node id="3772" label="Cdc53_[hrt1]--Hrt1_[scf]"/>
      <node id="3771" label="Cdc53_[scf]--Skp1_[cdc53]"/>
      <node id="3770" label="SCF"/>
      <node id="3769" label="SCFCdc4"/>
      <node xlink:href="#2983"/>
      <node xlink:href="#3597"/>
      <node id="3768" label="Cdc4_ub+_Far1_[(scf)]"/>
      <node id="3767" label="Far1_[(S87)]-{p}"/>
      <node xlink:href="#3594"/>
      <node id="3766" label="Proteasome_deg_Ndd1"/>
      <node id="3765" label="Ndd1_[(Grr1)]-{ub}"/>
      <node id="3764" label="Grr1_ub+_Ndd1_[(Grr1)]"/>
      <node id="3763" label="Swe1_[(S385)]-{p}"/>
      <node xlink:href="#94"/>
      <node xlink:href="#906"/>
      <node xlink:href="#1310"/>
      <node xlink:href="#1308"/>
      <node xlink:href="#1298"/>
      <node id="3762" label="Grr1_ub+_Cln2_[(scf)]"/>
      <node id="3761" label="Grr1_ub+_Cln1_[(scf)]"/>
      <node xlink:href="#1294"/>
      <node xlink:href="#3579"/>
      <node id="3760" label="Cdc4_ub+_Cln1_[(scf)]"/>
      <node id="3759" label="Grr1_[scf]_ppi-_Skp1_[Fprotein]"/>
      <node id="3758" label="Grr1_[scf]_ppi+_Skp1_[Fprotein]"/>
      <node xlink:href="#2164"/>
      <node id="3757" label="Cln2_[(cdc28)]-{p}"/>
      <node id="3756" label="Cdc28_p+_Cln2_[(cdc28)]"/>
      <node id="3755" label="Cln1_[(cdc28)]-{p}"/>
      <node id="3754" label="Cdc28_p+_Cln1_[(cdc28)]"/>
      <node xlink:href="#222"/>
      <node id="3753" label="Grr1_[scf]--Skp1_[Fprotein]"/>
      <node id="3752" label="SCFGrr1"/>
      <node id="3751" label="Grr1_ub+_Cln3_[(scf)]"/>
      <node xlink:href="#215"/>
      <node id="3750" label="Cdc4_ub+_Cln3_[(scf)]"/>
      <node id="3749" label="Cln3_[(cdc28)]-{p}"/>
      <node id="3748" label="Cdc28_p+_Cln3_[(cdc28)]"/>
      <node xlink:href="#210"/>
      <node id="3747" label="Cdc34_[scf]_ppi-_Hrt1_[cdc34]"/>
      <node id="3746" label="Cdc34_[scf]_ppi+_Hrt1_[cdc34]"/>
      <node id="3745" label="Hrt1_[scf]_ppi-_Cdc53_[hrt1]"/>
      <node id="3744" label="Hrt1_[scf]_ppi+_Cdc53_[hrt1]"/>
      <node id="3743" label="Cdc53_[scf]_ppi-_Skp1_[cdc53]"/>
      <node id="3742" label="Cdc53_[scf]_ppi+_Skp1_[cdc53]"/>
      <node id="3741" label="Cdc4_[scf]_ppi-_Skp1_[Fprotein]"/>
      <node id="3740" label="Cdc4_[scf]_ppi+_Skp1_[Fprotein]"/>
      <node xlink:href="#200"/>
      <node xlink:href="#949"/>
      <node id="3739" label="Sic1P1"/>
      <node id="3738" label="Sic1Px6"/>
      <node xlink:href="#948"/>
      <node id="3737" label="Cdc4_ub+_Sic1_[(scf)]"/>
      <node xlink:href="#947"/>
      <node xlink:href="#946"/>
      <node xlink:href="#945"/>
      <node xlink:href="#944"/>
      <node xlink:href="#943"/>
      <node xlink:href="#942"/>
      <node xlink:href="#941"/>
      <node id="3736" label="Sic1_[(S80)]-{p}"/>
      <node xlink:href="#940"/>
      <node id="3735" label="Sic1_[(S76)]-{p}"/>
      <node xlink:href="#938"/>
      <node id="3734" label="Sic1_[(S69)]-{p}"/>
      <node xlink:href="#937"/>
      <node id="3733" label="Sic1_[(T45)]-{p}"/>
      <node xlink:href="#936"/>
      <node id="3732" label="Sic1_[(T33)]-{p}"/>
      <node xlink:href="#1186"/>
      <node xlink:href="#935"/>
      <node id="3731" label="Met30_[scf]_ppi-_Skp1_[Fprotein]"/>
      <node id="3730" label="Sic1_[(T5)]-{p}"/>
      <node id="3729" label="Met30_[scf]_ppi+_Skp1_[Fprotein]"/>
      <node xlink:href="#933"/>
      <node id="3728" label="Swe1degP"/>
      <node id="3727" label="Cdc28Cln12"/>
      <node id="3726" label="Met30_[scf]--Skp1_[Fprotein]"/>
      <node id="3725" label="Sic1_[(T2)]-{p}"/>
      <node id="3724" label="SCFMet30"/>
      <node xlink:href="#930"/>
      <node xlink:href="#1185"/>
      <node id="3723" label="Met30_ub+_Swe1_[(scf)]"/>
      <node id="3722" label="Pho85Cyclin"/>
      <node xlink:href="#2261"/>
      <node id="3721" label="Cdc28_p+_Clb6_[(deg)]"/>
      <node id="3720" label="Cdc6_[(cdc28)]-{p}"/>
      <node xlink:href="#147"/>
      <node id="3719" label="Cdc4_ub+_Cdc6_[(scf)]"/>
      <node id="3718" label="Clb6_[(deg)]-{p}"/>
      <node id="3717" label="Cdc4_ub+_Clb6_[(scf)]"/>
      <node xlink:href="#2260"/>
      <node xlink:href="#2259"/>
      <node xlink:href="#1244"/>
      <edge id="3888" label="Pcl1_[pho85]--Pho85_[cyclin] (directed) Pho85_p+_Sic1_[(T2)]" source="3776" target="941" cy:directed="1"/>
      <edge id="3887" label="Pcl1_[pho85]--Pho85_[cyclin] (directed) Pho85_p+_Sic1_[(T5)]" source="3776" target="942" cy:directed="1"/>
      <edge id="3886" label="Pcl1_[pho85]--Pho85_[cyclin] (directed) Pho85_p+_Sic1_[(T33)]" source="3776" target="943" cy:directed="1"/>
      <edge id="3885" label="Pcl1_[pho85]--Pho85_[cyclin] (directed) Pho85_p+_Sic1_[(T45)]" source="3776" target="944" cy:directed="1"/>
      <edge id="3884" label="Pcl1_[pho85]--Pho85_[cyclin] (directed) Pho85_p+_Sic1_[(S69)]" source="3776" target="945" cy:directed="1"/>
      <edge id="3883" label="Pcl1_[pho85]--Pho85_[cyclin] (directed) Pho85_p+_Sic1_[(S76)]" source="3776" target="946" cy:directed="1"/>
      <edge id="3882" label="Pcl1_[pho85]--Pho85_[cyclin] (directed) Pho85_p+_Sic1_[(S80)]" source="3776" target="947" cy:directed="1"/>
      <edge id="3881" label="Cdc28Clb56 (directed) Cdc28_p+_Clb6_[(deg)]" source="3775" target="3721" cy:directed="1"/>
      <edge id="3880" label="Cdc28Clb56 (directed) Cdc28_p+_Cdc6_[(cdc28)]" source="3775" target="200" cy:directed="1"/>
      <edge id="3879" label="Cdc4_[scf]--Skp1_[Fprotein] (directed) SCFCdc4" source="3774" target="3769" cy:directed="1"/>
      <edge id="3878" label="Cdc4_[scf]--Skp1_[Fprotein] (directed) Cdc4_[scf]_ppi-_Skp1_[Fprotein]" source="3774" target="3741" cy:directed="1"/>
      <edge id="3877" label="Cdc34_[scf]--Hrt1_[cdc34] (directed) SCF" source="3773" target="3770" cy:directed="1"/>
      <edge id="3876" label="Cdc34_[scf]--Hrt1_[cdc34] (directed) Cdc34_[scf]_ppi-_Hrt1_[cdc34]" source="3773" target="3747" cy:directed="1"/>
      <edge id="3875" label="Cdc53_[hrt1]--Hrt1_[scf] (directed) SCF" source="3772" target="3770" cy:directed="1"/>
      <edge id="3874" label="Cdc53_[hrt1]--Hrt1_[scf] (directed) Hrt1_[scf]_ppi-_Cdc53_[hrt1]" source="3772" target="3745" cy:directed="1"/>
      <edge id="3873" label="Cdc53_[scf]--Skp1_[cdc53] (directed) SCF" source="3771" target="3770" cy:directed="1"/>
      <edge id="3872" label="Cdc53_[scf]--Skp1_[cdc53] (directed) Cdc53_[scf]_ppi-_Skp1_[cdc53]" source="3771" target="3743" cy:directed="1"/>
      <edge id="3871" label="SCF (directed) SCFCdc4" source="3770" target="3769" cy:directed="1"/>
      <edge id="3870" label="SCF (directed) SCFGrr1" source="3770" target="3752" cy:directed="1"/>
      <edge id="3869" label="SCF (directed) SCFMet30" source="3770" target="3724" cy:directed="1"/>
      <edge id="3868" label="SCFCdc4 (directed) Cdc4_ub+_Far1_[(scf)]" source="3769" target="3768" cy:directed="1"/>
      <edge id="3867" label="SCFCdc4 (directed) Cdc4_ub+_Clb6_[(scf)]" source="3769" target="3717" cy:directed="1"/>
      <edge id="3866" label="SCFCdc4 (directed) Cdc4_ub+_Cdc6_[(scf)]" source="3769" target="3719" cy:directed="1"/>
      <edge id="3865" label="SCFCdc4 (directed) Cdc4_ub+_Sic1_[(scf)]" source="3769" target="3737" cy:directed="1"/>
      <edge id="3864" label="SCFCdc4 (directed) Cdc4_ub+_Cln3_[(scf)]" source="3769" target="3750" cy:directed="1"/>
      <edge id="3863" label="SCFCdc4 (directed) Cdc4_ub+_Cln1_[(scf)]" source="3769" target="3760" cy:directed="1"/>
      <edge id="3862" label="Ndd1 (directed) Grr1_ub+_Ndd1_[(Grr1)]" source="2983" target="3764" cy:directed="1"/>
      <edge xlink:href="#3667"/>
      <edge id="3861" label="Cdc4_ub+_Far1_[(scf)] (directed) Far1_[(scf)]-{ub}" source="3768" target="3597" cy:directed="1"/>
      <edge id="3860" label="Far1_[(S87)]-{p} (directed) Cdc4_ub+_Far1_[(scf)]" source="3767" target="3768" cy:directed="1"/>
      <edge id="3859" label="Cdc28_p+_Far1_[(S87)] (directed) Far1_[(S87)]-{p}" source="3594" target="3767" cy:directed="1"/>
      <edge id="3858" label="Ndd1_[(Grr1)]-{ub} (directed) Proteasome_deg_Ndd1" source="3765" target="3766" cy:directed="1"/>
      <edge id="3857" label="Grr1_ub+_Ndd1_[(Grr1)] (directed) Ndd1_[(Grr1)]-{ub}" source="3764" target="3765" cy:directed="1"/>
      <edge id="3856" label="Swe1_[(S385)]-{p} (directed) Met30_ub+_Swe1_[(scf)]" source="3763" target="3723" cy:directed="1"/>
      <edge xlink:href="#400"/>
      <edge xlink:href="#1022"/>
      <edge xlink:href="#1023"/>
      <edge xlink:href="#1024"/>
      <edge xlink:href="#1025"/>
      <edge xlink:href="#1026"/>
      <edge xlink:href="#1027"/>
      <edge xlink:href="#1028"/>
      <edge xlink:href="#1029"/>
      <edge xlink:href="#1030"/>
      <edge xlink:href="#1031"/>
      <edge xlink:href="#1032"/>
      <edge xlink:href="#1033"/>
      <edge xlink:href="#1034"/>
      <edge xlink:href="#1035"/>
      <edge xlink:href="#1753"/>
      <edge id="3855" label="Grr1_ub+_Cln2_[(scf)] (directed) Cln2_[(scf)]-{ub}" source="3762" target="1298" cy:directed="1"/>
      <edge id="3854" label="Grr1_ub+_Cln1_[(scf)] (directed) Cln1_[(scf)]-{ub}" source="3761" target="1294" cy:directed="1"/>
      <edge xlink:href="#1749"/>
      <edge xlink:href="#3652"/>
      <edge id="3853" label="Cdc4_ub+_Cln1_[(scf)] (directed) Cln1_[(scf)]-{ub}" source="3760" target="1294" cy:directed="1"/>
      <edge id="3852" label="Grr1_[scf]_ppi-_Skp1_[Fprotein] (directed) Grr1_[scf]--Skp1_[Fprotein]" source="3759" target="3753" cy:directed="1"/>
      <edge id="3851" label="Grr1_[scf]_ppi+_Skp1_[Fprotein] (directed) Grr1_[scf]--Skp1_[Fprotein]" source="3758" target="3753" cy:directed="1"/>
      <edge xlink:href="#2586"/>
      <edge id="3850" label="Cln2_[(cdc28)]-{p} (directed) Grr1_ub+_Cln2_[(scf)]" source="3757" target="3762" cy:directed="1"/>
      <edge id="3849" label="Cdc28_p+_Cln2_[(cdc28)] (directed) Cln2_[(cdc28)]-{p}" source="3756" target="3757" cy:directed="1"/>
      <edge id="3848" label="Cln1_[(cdc28)]-{p} (directed) Cdc4_ub+_Cln1_[(scf)]" source="3755" target="3760" cy:directed="1"/>
      <edge id="3847" label="Cln1_[(cdc28)]-{p} (directed) Grr1_ub+_Cln1_[(scf)]" source="3755" target="3761" cy:directed="1"/>
      <edge id="3846" label="Cdc28_p+_Cln1_[(cdc28)] (directed) Cln1_[(cdc28)]-{p}" source="3754" target="3755" cy:directed="1"/>
      <edge id="3845" label="Grr1_[scf]--Skp1_[Fprotein] (directed) SCFGrr1" source="3753" target="3752" cy:directed="1"/>
      <edge id="3844" label="Grr1_[scf]--Skp1_[Fprotein] (directed) Grr1_[scf]_ppi-_Skp1_[Fprotein]" source="3753" target="3759" cy:directed="1"/>
      <edge id="3843" label="SCFGrr1 (directed) Grr1_ub+_Cln3_[(scf)]" source="3752" target="3751" cy:directed="1"/>
      <edge id="3842" label="SCFGrr1 (directed) Grr1_ub+_Cln1_[(scf)]" source="3752" target="3761" cy:directed="1"/>
      <edge id="3841" label="SCFGrr1 (directed) Grr1_ub+_Cln2_[(scf)]" source="3752" target="3762" cy:directed="1"/>
      <edge id="3840" label="SCFGrr1 (directed) Grr1_ub+_Ndd1_[(Grr1)]" source="3752" target="3764" cy:directed="1"/>
      <edge id="3839" label="Grr1_ub+_Cln3_[(scf)] (directed) Cln3_[(scf)]-{ub}" source="3751" target="215" cy:directed="1"/>
      <edge xlink:href="#617"/>
      <edge id="3838" label="Cdc4_ub+_Cln3_[(scf)] (directed) Cln3_[(scf)]-{ub}" source="3750" target="215" cy:directed="1"/>
      <edge id="3837" label="Cln3_[(cdc28)]-{p} (directed) Cdc4_ub+_Cln3_[(scf)]" source="3749" target="3750" cy:directed="1"/>
      <edge id="3836" label="Cln3_[(cdc28)]-{p} (directed) Grr1_ub+_Cln3_[(scf)]" source="3749" target="3751" cy:directed="1"/>
      <edge id="3835" label="Cdc28_p+_Cln3_[(cdc28)] (directed) Cln3_[(cdc28)]-{p}" source="3748" target="3749" cy:directed="1"/>
      <edge id="3834" label="Cdc34_[scf]_ppi-_Hrt1_[cdc34] (directed) Cdc34_[scf]--Hrt1_[cdc34]" source="3747" target="3773" cy:directed="1"/>
      <edge id="3833" label="Cdc34_[scf]_ppi+_Hrt1_[cdc34] (directed) Cdc34_[scf]--Hrt1_[cdc34]" source="3746" target="3773" cy:directed="1"/>
      <edge id="3832" label="Hrt1_[scf]_ppi-_Cdc53_[hrt1] (directed) Cdc53_[hrt1]--Hrt1_[scf]" source="3745" target="3772" cy:directed="1"/>
      <edge id="3831" label="Hrt1_[scf]_ppi+_Cdc53_[hrt1] (directed) Cdc53_[hrt1]--Hrt1_[scf]" source="3744" target="3772" cy:directed="1"/>
      <edge id="3830" label="Cdc53_[scf]_ppi-_Skp1_[cdc53] (directed) Cdc53_[scf]--Skp1_[cdc53]" source="3743" target="3771" cy:directed="1"/>
      <edge id="3829" label="Cdc53_[scf]_ppi+_Skp1_[cdc53] (directed) Cdc53_[scf]--Skp1_[cdc53]" source="3742" target="3771" cy:directed="1"/>
      <edge id="3828" label="Cdc4_[scf]_ppi-_Skp1_[Fprotein] (directed) Cdc4_[scf]--Skp1_[Fprotein]" source="3741" target="3774" cy:directed="1"/>
      <edge id="3827" label="Cdc4_[scf]_ppi+_Skp1_[Fprotein] (directed) Cdc4_[scf]--Skp1_[Fprotein]" source="3740" target="3774" cy:directed="1"/>
      <edge id="3826" label="Cdc28_p+_Cdc6_[(cdc28)] (directed) Cdc6_[(cdc28)]-{p}" source="200" target="3720" cy:directed="1"/>
      <edge id="3825" label="Sic1P1 (directed) Sic1Px6" source="3739" target="3738" cy:directed="1"/>
      <edge id="3824" label="Sic1Px6 (directed) Cdc4_ub+_Sic1_[(scf)]" source="3738" target="3737" cy:directed="1"/>
      <edge xlink:href="#1073"/>
      <edge id="3823" label="Cdc4_ub+_Sic1_[(scf)] (directed) Sic1_[(scf)]-{ub}" source="3737" target="948" cy:directed="1"/>
      <edge id="3822" label="Pho85_p+_Sic1_[(S80)] (directed) Sic1_[(S80)]-{p}" source="947" target="3736" cy:directed="1"/>
      <edge id="3821" label="Pho85_p+_Sic1_[(S76)] (directed) Sic1_[(S76)]-{p}" source="946" target="3735" cy:directed="1"/>
      <edge id="3820" label="Pho85_p+_Sic1_[(S69)] (directed) Sic1_[(S69)]-{p}" source="945" target="3734" cy:directed="1"/>
      <edge id="3819" label="Pho85_p+_Sic1_[(T45)] (directed) Sic1_[(T45)]-{p}" source="944" target="3733" cy:directed="1"/>
      <edge id="3818" label="Pho85_p+_Sic1_[(T33)] (directed) Sic1_[(T33)]-{p}" source="943" target="3732" cy:directed="1"/>
      <edge id="3817" label="Pho85_p+_Sic1_[(T5)] (directed) Sic1_[(T5)]-{p}" source="942" target="3730" cy:directed="1"/>
      <edge id="3816" label="Pho85_p+_Sic1_[(T2)] (directed) Sic1_[(T2)]-{p}" source="941" target="3725" cy:directed="1"/>
      <edge id="3815" label="Sic1_[(S80)]-{p} (directed) Sic1P1" source="3736" target="3739" cy:directed="1"/>
      <edge id="3814" label="Cdc28_p+_Sic1_[(S80)] (directed) Sic1_[(S80)]-{p}" source="940" target="3736" cy:directed="1"/>
      <edge id="3813" label="Sic1_[(S76)]-{p} (directed) Sic1Px6" source="3735" target="3738" cy:directed="1"/>
      <edge id="3812" label="Cdc28_p+_Sic1_[(S76)] (directed) Sic1_[(S76)]-{p}" source="938" target="3735" cy:directed="1"/>
      <edge id="3811" label="Sic1_[(S69)]-{p} (directed) Sic1P1" source="3734" target="3739" cy:directed="1"/>
      <edge id="3810" label="Cdc28_p+_Sic1_[(S69)] (directed) Sic1_[(S69)]-{p}" source="937" target="3734" cy:directed="1"/>
      <edge id="3809" label="Sic1_[(T45)]-{p} (directed) Sic1Px6" source="3733" target="3738" cy:directed="1"/>
      <edge id="3808" label="Cdc28_p+_Sic1_[(T45)] (directed) Sic1_[(T45)]-{p}" source="936" target="3733" cy:directed="1"/>
      <edge id="3807" label="Sic1_[(T33)]-{p} (directed) Sic1Px6" source="3732" target="3738" cy:directed="1"/>
      <edge id="3806" label="Cdc28_p+_Sic1_[(T33)] (directed) Sic1_[(T33)]-{p}" source="935" target="3732" cy:directed="1"/>
      <edge id="3805" label="Met30_[scf]_ppi-_Skp1_[Fprotein] (directed) Met30_[scf]--Skp1_[Fprotein]" source="3731" target="3726" cy:directed="1"/>
      <edge id="3804" label="Sic1_[(T5)]-{p} (directed) Sic1Px6" source="3730" target="3738" cy:directed="1"/>
      <edge id="3803" label="Met30_[scf]_ppi+_Skp1_[Fprotein] (directed) Met30_[scf]--Skp1_[Fprotein]" source="3729" target="3726" cy:directed="1"/>
      <edge id="3802" label="Cdc28_p+_Sic1_[(T5)] (directed) Sic1_[(T5)]-{p}" source="933" target="3730" cy:directed="1"/>
      <edge id="3801" label="Swe1degP (directed) Met30_ub+_Swe1_[(scf)]" source="3728" target="3723" cy:directed="1"/>
      <edge id="3800" label="Cdc28Cln12 (directed) Cdc28_p+_Sic1_[(T2)]" source="3727" target="930" cy:directed="1"/>
      <edge id="3799" label="Cdc28Cln12 (directed) Cdc28_p+_Sic1_[(T5)]" source="3727" target="933" cy:directed="1"/>
      <edge id="3798" label="Cdc28Cln12 (directed) Cdc28_p+_Sic1_[(T33)]" source="3727" target="935" cy:directed="1"/>
      <edge id="3797" label="Cdc28Cln12 (directed) Cdc28_p+_Sic1_[(T45)]" source="3727" target="936" cy:directed="1"/>
      <edge id="3796" label="Cdc28Cln12 (directed) Cdc28_p+_Sic1_[(S69)]" source="3727" target="937" cy:directed="1"/>
      <edge id="3795" label="Cdc28Cln12 (directed) Cdc28_p+_Sic1_[(S76)]" source="3727" target="938" cy:directed="1"/>
      <edge id="3794" label="Cdc28Cln12 (directed) Cdc28_p+_Sic1_[(S80)]" source="3727" target="940" cy:directed="1"/>
      <edge id="3793" label="Met30_[scf]--Skp1_[Fprotein] (directed) SCFMet30" source="3726" target="3724" cy:directed="1"/>
      <edge id="3792" label="Met30_[scf]--Skp1_[Fprotein] (directed) Met30_[scf]_ppi-_Skp1_[Fprotein]" source="3726" target="3731" cy:directed="1"/>
      <edge id="3791" label="Sic1_[(T2)]-{p} (directed) Sic1Px6" source="3725" target="3738" cy:directed="1"/>
      <edge id="3790" label="SCFMet30 (directed) Met30_ub+_Swe1_[(scf)]" source="3724" target="3723" cy:directed="1"/>
      <edge id="3789" label="Cdc28_p+_Sic1_[(T2)] (directed) Sic1_[(T2)]-{p}" source="930" target="3725" cy:directed="1"/>
      <edge xlink:href="#1528"/>
      <edge id="3788" label="Met30_ub+_Swe1_[(scf)] (directed) Swe1_[(scf)]-{ub}" source="3723" target="1185" cy:directed="1"/>
      <edge id="3787" label="Pho85Cyclin (directed) Pho85_p+_Clb6_[(deg)]" source="3722" target="2261" cy:directed="1"/>
      <edge id="3786" label="Pho85_p+_Clb6_[(deg)] (directed) Clb6_[(deg)]-{p}" source="2261" target="3718" cy:directed="1"/>
      <edge id="3785" label="Cdc28_p+_Clb6_[(deg)] (directed) Clb6_[(deg)]-{p}" source="3721" target="3718" cy:directed="1"/>
      <edge id="3784" label="Cdc6_[(cdc28)]-{p} (directed) Cdc4_ub+_Cdc6_[(scf)]" source="3720" target="3719" cy:directed="1"/>
      <edge xlink:href="#493"/>
      <edge id="3783" label="Cdc4_ub+_Cdc6_[(scf)] (directed) Cdc6_[(scf)]-{ub}" source="3719" target="147" cy:directed="1"/>
      <edge id="3782" label="Clb6_[(deg)]-{p} (directed) Cdc4_ub+_Clb6_[(scf)]" source="3718" target="3717" cy:directed="1"/>
      <edge id="3781" label="Cdc4_ub+_Clb6_[(scf)] (directed) Clb6_[(scf)]-{ub}" source="3717" target="2260" cy:directed="1"/>
      <edge xlink:href="#2743"/>
      <edge id="3780" label="Cdc28Cln123 (directed) Cdc28_p+_Far1_[(S87)]" source="1244" target="3594" cy:directed="1"/>
      <edge id="3779" label="Cdc28Cln123 (directed) Cdc28_p+_Cln3_[(cdc28)]" source="1244" target="3748" cy:directed="1"/>
      <edge id="3778" label="Cdc28Cln123 (directed) Cdc28_p+_Cln1_[(cdc28)]" source="1244" target="3754" cy:directed="1"/>
      <edge id="3777" label="Cdc28Cln123 (directed) Cdc28_p+_Cln2_[(cdc28)]" source="1244" target="3756" cy:directed="1"/>
    </graph>
  </att>
  <att>
    <graph id="3889" label="Deg2 Dma1" cy:registered="1">
      <node xlink:href="#908"/>
      <node xlink:href="#1314"/>
      <node xlink:href="#1312"/>
      <node xlink:href="#905"/>
      <node xlink:href="#3722"/>
      <node id="3907" label="Dma1_ub+_Pcl9_[(dma)]"/>
      <node xlink:href="#1304"/>
      <node id="3906" label="Dma1_ub+_Pcl2_[(dma)]"/>
      <node xlink:href="#1301"/>
      <node id="3905" label="Dma1_ub+_Pcl1_[(dma)]"/>
      <node id="3904" label="Pcl9_[(deg)]-{p}"/>
      <node id="3903" label="Pho85_p+_Pcl9_[(deg)]"/>
      <node id="3902" label="Pcl2_[(deg)]-{p}"/>
      <node id="3901" label="Pho85_p+_Pcl2_[(deg)]"/>
      <node id="3900" label="Pcl1_[(deg)]-{p}"/>
      <node id="3899" label="Pho85_p+_Pcl1_[(deg)]"/>
      <edge xlink:href="#1019"/>
      <edge id="3919" label="Pho85Cyclin (directed) Pho85_p+_Pcl1_[(deg)]" source="3722" target="3899" cy:directed="1"/>
      <edge id="3918" label="Pho85Cyclin (directed) Pho85_p+_Pcl2_[(deg)]" source="3722" target="3901" cy:directed="1"/>
      <edge id="3917" label="Pho85Cyclin (directed) Pho85_p+_Pcl9_[(deg)]" source="3722" target="3903" cy:directed="1"/>
      <edge id="3916" label="Dma1_ub+_Pcl9_[(dma)] (directed) Pcl9_[(dma)]-{ub}" source="3907" target="905" cy:directed="1"/>
      <edge xlink:href="#1759"/>
      <edge id="3915" label="Dma1_ub+_Pcl2_[(dma)] (directed) Pcl2_[(dma)]-{ub}" source="3906" target="1304" cy:directed="1"/>
      <edge xlink:href="#1756"/>
      <edge id="3914" label="Dma1_ub+_Pcl1_[(dma)] (directed) Pcl1_[(dma)]-{ub}" source="3905" target="1301" cy:directed="1"/>
      <edge id="3913" label="Pcl9_[(deg)]-{p} (directed) Dma1_ub+_Pcl9_[(dma)]" source="3904" target="3907" cy:directed="1"/>
      <edge id="3912" label="Pho85_p+_Pcl9_[(deg)] (directed) Pcl9_[(deg)]-{p}" source="3903" target="3904" cy:directed="1"/>
      <edge id="3911" label="Pcl2_[(deg)]-{p} (directed) Dma1_ub+_Pcl2_[(dma)]" source="3902" target="3906" cy:directed="1"/>
      <edge id="3910" label="Pho85_p+_Pcl2_[(deg)] (directed) Pcl2_[(deg)]-{p}" source="3901" target="3902" cy:directed="1"/>
      <edge id="3909" label="Pcl1_[(deg)]-{p} (directed) Dma1_ub+_Pcl1_[(dma)]" source="3900" target="3905" cy:directed="1"/>
      <edge id="3908" label="Pho85_p+_Pcl1_[(deg)] (directed) Pcl1_[(deg)]-{p}" source="3899" target="3900" cy:directed="1"/>
    </graph>
  </att>
  <att>
    <graph id="3920" label="CDK1 Pho85" cy:registered="1">
      <node id="3935" label="Pcl1_[pho85]_ppi-_Pho85_[cyclin]"/>
      <node xlink:href="#3776"/>
      <node xlink:href="#1242"/>
      <node xlink:href="#3722"/>
      <node xlink:href="#2261"/>
      <node id="3934" label="Pcl2_[pho85]--Pho85_[cyclin]"/>
      <node id="3933" label="Pho85_p+_Ssa1_[(T36)]"/>
      <node xlink:href="#913"/>
      <node xlink:href="#1206"/>
      <node xlink:href="#1205"/>
      <node xlink:href="#947"/>
      <node xlink:href="#1148"/>
      <node xlink:href="#946"/>
      <node xlink:href="#1147"/>
      <node xlink:href="#945"/>
      <node xlink:href="#944"/>
      <node xlink:href="#943"/>
      <node xlink:href="#942"/>
      <node xlink:href="#941"/>
      <node xlink:href="#3903"/>
      <node xlink:href="#3901"/>
      <node xlink:href="#3899"/>
      <node id="3932" label="Pcl9_[pho85]_ppi-_Pho85_[cyclin]"/>
      <node id="3931" label="Pcl9_[pho85]--Pho85_[cyclin]"/>
      <node xlink:href="#883"/>
      <node id="3930" label="Pcl2_[pho85]_ppi-_Pho85_[cyclin]"/>
      <node xlink:href="#1243"/>
      <edge id="3950" label="Pcl1_[pho85]_ppi-_Pho85_[cyclin] (directed) Pcl1_[pho85]--Pho85_[cyclin]" source="3935" target="3776" cy:directed="1"/>
      <edge xlink:href="#3882"/>
      <edge xlink:href="#3883"/>
      <edge xlink:href="#3884"/>
      <edge xlink:href="#3885"/>
      <edge xlink:href="#3886"/>
      <edge xlink:href="#3887"/>
      <edge xlink:href="#3888"/>
      <edge id="3949" label="Pcl1_[pho85]--Pho85_[cyclin] (directed) Pcl1_[pho85]_ppi-_Pho85_[cyclin]" source="3776" target="3935" cy:directed="1"/>
      <edge id="3948" label="Pcl1_[pho85]--Pho85_[cyclin] (directed) Pho85Pcl1Pcl9" source="3776" target="1148" cy:directed="1"/>
      <edge id="3947" label="Pcl1_[pho85]--Pho85_[cyclin] (directed) Pho85Cyclin" source="3776" target="3722" cy:directed="1"/>
      <edge id="3946" label="Pcl1_[pho85]_ppi+_Pho85_[cyclin] (directed) Pcl1_[pho85]--Pho85_[cyclin]" source="1242" target="3776" cy:directed="1"/>
      <edge xlink:href="#3787"/>
      <edge xlink:href="#3917"/>
      <edge xlink:href="#3918"/>
      <edge xlink:href="#3919"/>
      <edge id="3945" label="Pcl2_[pho85]--Pho85_[cyclin] (directed) Pho85_p+_Ssa1_[(T36)]" source="3934" target="3933" cy:directed="1"/>
      <edge id="3944" label="Pcl2_[pho85]--Pho85_[cyclin] (directed) Pcl2_[pho85]_ppi-_Pho85_[cyclin]" source="3934" target="3930" cy:directed="1"/>
      <edge id="3943" label="Pcl2_[pho85]--Pho85_[cyclin] (directed) Pho85Cyclin" source="3934" target="3722" cy:directed="1"/>
      <edge xlink:href="#1043"/>
      <edge xlink:href="#1556"/>
      <edge xlink:href="#1554"/>
      <edge xlink:href="#1450"/>
      <edge id="3942" label="Pcl9_[pho85]_ppi-_Pho85_[cyclin] (directed) Pcl9_[pho85]--Pho85_[cyclin]" source="3932" target="3931" cy:directed="1"/>
      <edge id="3941" label="Pcl9_[pho85]--Pho85_[cyclin] (directed) Pcl9_[pho85]_ppi-_Pho85_[cyclin]" source="3931" target="3932" cy:directed="1"/>
      <edge id="3940" label="Pcl9_[pho85]--Pho85_[cyclin] (directed) Pho85Pcl1Pcl9" source="3931" target="1148" cy:directed="1"/>
      <edge id="3939" label="Pcl9_[pho85]--Pho85_[cyclin] (directed) Pho85Cyclin" source="3931" target="3722" cy:directed="1"/>
      <edge id="3938" label="Pcl9_[pho85]_ppi+_Pho85_[cyclin] (directed) Pcl9_[pho85]--Pho85_[cyclin]" source="883" target="3931" cy:directed="1"/>
      <edge id="3937" label="Pcl2_[pho85]_ppi-_Pho85_[cyclin] (directed) Pcl2_[pho85]--Pho85_[cyclin]" source="3930" target="3934" cy:directed="1"/>
      <edge id="3936" label="Pcl2_[pho85]_ppi+_Pho85_[cyclin] (directed) Pcl2_[pho85]--Pho85_[cyclin]" source="1243" target="3934" cy:directed="1"/>
    </graph>
  </att>
  <att>
    <graph id="3951" label="CDK3 Cdc14" cy:registered="1">
      <node id="4038" label="Cdc5_p+_Bfa1_[(cdc5)]"/>
      <node id="4037" label="Cdc14_p-_Orc6_[(cdc28)]"/>
      <node id="4036" label="Cdc14_p-_Orc2_[(cdc28)]"/>
      <node xlink:href="#3008"/>
      <node id="4035" label="Cdc14_p-_Mps1_[(T29)]"/>
      <node id="4034" label="Cdc14_p-_Mcm3_[NLS(cdc28)]"/>
      <node id="4033" label="Cdc14_p-_Lte1_[(cdc28)]"/>
      <node id="4032" label="Cdc14_p-_Kar9_[(cdc28)]"/>
      <node xlink:href="#3007"/>
      <node xlink:href="#3006"/>
      <node id="4031" label="Cdc14_p-_Fin1_[(cdc28)]"/>
      <node id="4030" label="Cdc14_p-_Dbf4_[(cdc28)]"/>
      <node id="4029" label="Dbf2Active"/>
      <node id="4028" label="Cdc14_[(NLS)]-{p}"/>
      <node id="4027" label="Cdc14_p-_Cdc24_[(cdc28)]"/>
      <node id="4026" label="Dbf2_p+_Cdc14_[(NLS)]"/>
      <node id="4025" label="Cdc14PPT_p-_Cdc14_[(NLS)]"/>
      <node id="4024" label="Cdc14_p-_Boi2_[(cdc28)]"/>
      <node id="4023" label="Cdc14_p-_Boi1_[(cdc28)]"/>
      <node id="4022" label="Cdc14_p-_Bem3_[(cdc28)]"/>
      <node id="4021" label="Cdc14_p-_Bem2_[(cdc28)]"/>
      <node id="4020" label="Cdc14_p-_Bem1_[(cdc28)]"/>
      <node id="4019" label="Cdc14_p-_Acm1_[(T161)]"/>
      <node id="4018" label="Cdc14_p-_Acm1_[(S48)]"/>
      <node id="4017" label="Cdc14_p-_Acm1_[(S31)]"/>
      <node id="4016" label="Cdc14_p-_Acm1_[(S3)]"/>
      <node id="4015" label="Cdc14_p-_Sfi1_[C(S923)]"/>
      <node id="4014" label="Cdc14_p-_Sfi1_[C(S801)]"/>
      <node id="4013" label="Cdc14_p-_Sfi1_[C(S892)]"/>
      <node id="4012" label="Cdc14_p-_Sfi1_[C(S882)]"/>
      <node id="4011" label="Cdc14_p-_Sfi1_[C(S855)]"/>
      <node id="4010" label="Cdc14_p-_Sfi1_[C(T816)]"/>
      <node id="4009" label="Cdc14_p-_Chs2_[(S100)]"/>
      <node id="4008" label="Cdc14_p-_Chs2_[(S69)]"/>
      <node id="4007" label="Cdc14_p-_Chs2_[(S60)]"/>
      <node id="4006" label="Cdc14_p-_Chs2_[(S14)]"/>
      <node xlink:href="#2996"/>
      <node id="4005" label="Cdc5_p+_Sfi1_[C(T876)]"/>
      <node id="4004" label="Cdc5_p+_Sfi1_[C(T866)]"/>
      <node id="4003" label="Cdc14_p-_Pds1_[(cdc28)]"/>
      <node xlink:href="#3027"/>
      <node xlink:href="#929"/>
      <node xlink:href="#928"/>
      <node id="4002" label="Cdc5_p+_Sfi1_[C(S826)]"/>
      <node xlink:href="#898"/>
      <node xlink:href="#2282"/>
      <node id="4001" label="PP2ACdc55Pph22"/>
      <node id="4000" label="Pph22_p-_Net1_[(cdc5)]"/>
      <node id="3999" label="PP2ACdc55Pph21"/>
      <node id="3998" label="Pph21_p-_Net1_[(cdc5)]"/>
      <node id="3997" label="Cdc5_p+_Net1_[(cdc5)]"/>
      <node id="3996" label="Cdc14_p-_Cdc5_[(T242)]"/>
      <node id="3995" label="Cdc14_p-_Cdc5_[(T238)]"/>
      <node id="3994" label="Cdc14_p-_Net1_[(cdc28x6)]"/>
      <node id="3993" label="Cdc28_p+_Net1_[(cdc28x6)]"/>
      <node xlink:href="#3022"/>
      <node id="3992" label="Cdc14_[net1]_ppi-_Net1_[n]"/>
      <node id="3991" label="Net1_[(cdc5)]-{p}"/>
      <node id="3990" label="Net1_[(cdc28x6)]-{p}"/>
      <node xlink:href="#2940"/>
      <node id="3989" label="Net1PP"/>
      <node id="3988" label="Cdc14_[net1]_ppi+_Net1_[n]"/>
      <node xlink:href="#951"/>
      <node id="3987" label="Cdc14_p-_Cdh1_[(cdc28)]"/>
      <node id="3986" label="Cdc5_p+_Slk19_[(Cdc5)]"/>
      <node id="3985" label="Slk19_[(Cdc5)]-{p}"/>
      <node id="3984" label="Slk19_[(Esp1)]-{truncated}"/>
      <node id="3983" label="Esp1_CUT_Slk19_[(Esp1)]"/>
      <node id="3982" label="Cdc5_p+_Swe1_[cdc5(HP)]"/>
      <node xlink:href="#1260"/>
      <node xlink:href="#1259"/>
      <node xlink:href="#1258"/>
      <node xlink:href="#1257"/>
      <node xlink:href="#1256"/>
      <node xlink:href="#1255"/>
      <node xlink:href="#1254"/>
      <node xlink:href="#1253"/>
      <node xlink:href="#1252"/>
      <node xlink:href="#1251"/>
      <node xlink:href="#1250"/>
      <node id="3981" label="Cdc14_p-_Tus1_[(cdc28)]"/>
      <node id="3980" label="Cdc14_p-_Tub4_[(S360)]"/>
      <node id="3979" label="Cdc14_p-_Tgl4_[(cdc28)]"/>
      <node id="3978" label="Cdc5_p+_Tus1_[(cdc5)]"/>
      <node xlink:href="#1249"/>
      <node xlink:href="#1248"/>
      <node xlink:href="#1247"/>
      <node xlink:href="#1246"/>
      <node id="3977" label="Cdc14_p-_Swe1_[cdc28(deg)]"/>
      <node xlink:href="#1245"/>
      <node xlink:href="#2255"/>
      <node id="3976" label="Cdc14_p-_Spc110_[(S91)]"/>
      <node id="3975" label="Cdc14_p-_Spc110_[(S36)]"/>
      <node id="3974" label="Cdc14_p-_Spc42_[(T6)]"/>
      <node id="3973" label="Cdc14_p-_Spc42_[(S4)]"/>
      <node id="3972" label="Cdc14_p-_Smc4_[(S128)]"/>
      <node id="3971" label="Cdc14_p-_Smc4_[(S117)]"/>
      <node id="3970" label="Cdc14_p-_Smc4_[(S113)]"/>
      <node id="3969" label="Cdc14_p-_Smc4_[(S109)]"/>
      <node id="3968" label="Cdc14_p-_Smc4_[(T60)]"/>
      <node id="3967" label="Cdc14_p-_Smc4_[(T43)]"/>
      <node id="3966" label="Cdc14_p-_Smc4_[(S4)]"/>
      <node id="3965" label="Cdc14_p-_Sld3_[(S622)]"/>
      <node id="3964" label="Cdc14_p-_Sld3_[(T600)]"/>
      <node id="3963" label="Cdc14_p-_Sld2_[(T84)]"/>
      <node id="3962" label="Cdc14_p-_Rga2_[(cdc28)]"/>
      <node id="3961" label="Cdc14_p-_Rga1_[(cdc28)]"/>
      <edge id="4130" label="Dbf2Active (directed) Dbf2_p+_Cdc14_[(NLS)]" source="4029" target="4026" cy:directed="1"/>
      <edge id="4129" label="Cdc14_[(NLS)]-{p} (directed) Cdc14_[net1]_ppi+_Net1_[n]" source="4028" target="3988" cy:directed="1"/>
      <edge id="4128" label="Cdc14_[(NLS)]-{p} (directed) Cdc14PPT_p-_Cdc14_[(NLS)]" source="4028" target="4025" cy:directed="1"/>
      <edge id="4127" label="Dbf2_p+_Cdc14_[(NLS)] (directed) Cdc14_[(NLS)]-{p}" source="4026" target="4028" cy:directed="1"/>
      <edge id="4126" label="Cdc14PPT_p-_Cdc14_[(NLS)] (directed) Cdc14_[(NLS)]-{p}" source="4025" target="4028" cy:directed="1"/>
      <edge xlink:href="#3452"/>
      <edge xlink:href="#3485"/>
      <edge id="4125" label="Cdc5_[(T242)]-{p} (directed) Cdc5_p+_Sfi1_[C(S826)]" source="3027" target="4002" cy:directed="1"/>
      <edge id="4124" label="Cdc5_[(T242)]-{p} (directed) Cdc5_p+_Sfi1_[C(T866)]" source="3027" target="4004" cy:directed="1"/>
      <edge id="4123" label="Cdc5_[(T242)]-{p} (directed) Cdc5_p+_Sfi1_[C(T876)]" source="3027" target="4005" cy:directed="1"/>
      <edge id="4122" label="Cdc5_[(T242)]-{p} (directed) Cdc5_p+_Swe1_[cdc5(HP)]" source="3027" target="3982" cy:directed="1"/>
      <edge id="4121" label="Cdc5_[(T242)]-{p} (directed) Cdc5_p+_Bfa1_[(cdc5)]" source="3027" target="4038" cy:directed="1"/>
      <edge id="4120" label="Cdc5_[(T242)]-{p} (directed) Cdc5_p+_Slk19_[(Cdc5)]" source="3027" target="3986" cy:directed="1"/>
      <edge id="4119" label="Cdc5_[(T242)]-{p} (directed) Cdc14_p-_Cdc5_[(T242)]" source="3027" target="3996" cy:directed="1"/>
      <edge id="4118" label="Cdc5_[(T242)]-{p} (directed) Cdc5_p+_Net1_[(cdc5)]" source="3027" target="3997" cy:directed="1"/>
      <edge id="4117" label="Cdc5_[(T242)]-{p} (directed) Cdc5_p+_Scc1_[(cdc5)]" source="3027" target="2282" cy:directed="1"/>
      <edge id="4116" label="Cdc5_[(T242)]-{p} (directed) Cdc5_p+_Tus1_[(cdc5)]" source="3027" target="3978" cy:directed="1"/>
      <edge id="4115" label="Cdc28Clb12 (directed) Cdc28_p+_Cdc5_[(T242)]" source="898" target="3022" cy:directed="1"/>
      <edge id="4114" label="Cdc28Clb12 (directed) Cdc28_p+_Net1_[(cdc28x6)]" source="898" target="3993" cy:directed="1"/>
      <edge id="4113" label="PP2ACdc55Pph22 (directed) Pph22_p-_Net1_[(cdc5)]" source="4001" target="4000" cy:directed="1"/>
      <edge id="4112" label="Pph22_p-_Net1_[(cdc5)] (directed) Net1_[(cdc5)]-{p}" source="4000" target="3991" cy:directed="1"/>
      <edge id="4111" label="PP2ACdc55Pph21 (directed) Pph21_p-_Net1_[(cdc5)]" source="3999" target="3998" cy:directed="1"/>
      <edge id="4110" label="Pph21_p-_Net1_[(cdc5)] (directed) Net1_[(cdc5)]-{p}" source="3998" target="3991" cy:directed="1"/>
      <edge id="4109" label="Cdc5_p+_Net1_[(cdc5)] (directed) Net1_[(cdc5)]-{p}" source="3997" target="3991" cy:directed="1"/>
      <edge id="4108" label="Cdc14_p-_Cdc5_[(T242)] (directed) Cdc5_[(T242)]-{p}" source="3996" target="3027" cy:directed="1"/>
      <edge id="4107" label="Cdc14_p-_Net1_[(cdc28x6)] (directed) Net1_[(cdc28x6)]-{p}" source="3994" target="3990" cy:directed="1"/>
      <edge id="4106" label="Cdc28_p+_Net1_[(cdc28x6)] (directed) Net1_[(cdc28x6)]-{p}" source="3993" target="3990" cy:directed="1"/>
      <edge id="4105" label="Cdc28_p+_Cdc5_[(T242)] (directed) Cdc5_[(T242)]-{p}" source="3022" target="3027" cy:directed="1"/>
      <edge id="4104" label="Cdc14_[net1]_ppi-_Net1_[n] (directed) Cdc14_[net1]--Net1_[n]" source="3992" target="951" cy:directed="1"/>
      <edge id="4103" label="Net1_[(cdc5)]-{p} (directed) Net1PP" source="3991" target="3989" cy:directed="1"/>
      <edge id="4102" label="Net1_[(cdc5)]-{p} (directed) Pph21_p-_Net1_[(cdc5)]" source="3991" target="3998" cy:directed="1"/>
      <edge id="4101" label="Net1_[(cdc5)]-{p} (directed) Pph22_p-_Net1_[(cdc5)]" source="3991" target="4000" cy:directed="1"/>
      <edge id="4100" label="Net1_[(cdc28x6)]-{p} (directed) Net1PP" source="3990" target="3989" cy:directed="1"/>
      <edge id="4099" label="Net1_[(cdc28x6)]-{p} (directed) Cdc14_p-_Net1_[(cdc28x6)]" source="3990" target="3994" cy:directed="1"/>
      <edge id="4098" label="Net1_[(cdc28x6)]-{p} (directed) Cdc5_p+_Net1_[(cdc5)]" source="3990" target="3997" cy:directed="1"/>
      <edge id="4097" label="Net1PP (directed) Cdc14_[net1]_ppi+_Net1_[n]" source="3989" target="3988" cy:directed="1"/>
      <edge id="4096" label="Cdc14_[net1]_ppi+_Net1_[n] (directed) Cdc14_[net1]--Net1_[n]" source="3988" target="951" cy:directed="1"/>
      <edge xlink:href="#1075"/>
      <edge xlink:href="#1076"/>
      <edge xlink:href="#1647"/>
      <edge xlink:href="#1648"/>
      <edge xlink:href="#1649"/>
      <edge xlink:href="#1650"/>
      <edge xlink:href="#1651"/>
      <edge xlink:href="#1652"/>
      <edge xlink:href="#1653"/>
      <edge xlink:href="#2751"/>
      <edge xlink:href="#1654"/>
      <edge xlink:href="#1655"/>
      <edge xlink:href="#1656"/>
      <edge xlink:href="#1657"/>
      <edge xlink:href="#1658"/>
      <edge xlink:href="#1659"/>
      <edge xlink:href="#1660"/>
      <edge xlink:href="#1661"/>
      <edge xlink:href="#1662"/>
      <edge xlink:href="#3479"/>
      <edge xlink:href="#3480"/>
      <edge xlink:href="#3481"/>
      <edge id="4095" label="Cdc14_[net1]--Net1_[n] (directed) Cdc14_p-_Cdh1_[(cdc28)]" source="951" target="3987" cy:directed="1"/>
      <edge id="4094" label="Cdc14_[net1]--Net1_[n] (directed) Cdc14_[net1]_ppi-_Net1_[n]" source="951" target="3992" cy:directed="1"/>
      <edge id="4093" label="Cdc14_[net1]--Net1_[n] (directed) Cdc14_p-_Net1_[(cdc28x6)]" source="951" target="3994" cy:directed="1"/>
      <edge id="4092" label="Cdc14_[net1]--Net1_[n] (directed) Cdc14_p-_Cdc5_[(T238)]" source="951" target="3995" cy:directed="1"/>
      <edge id="4091" label="Cdc14_[net1]--Net1_[n] (directed) Cdc14_p-_Cdc5_[(T242)]" source="951" target="3996" cy:directed="1"/>
      <edge id="4090" label="Cdc14_[net1]--Net1_[n] (directed) Cdc14_p-_Pds1_[(cdc28)]" source="951" target="4003" cy:directed="1"/>
      <edge id="4089" label="Cdc14_[net1]--Net1_[n] (directed) Cdc14_p-_Chs2_[(S14)]" source="951" target="4006" cy:directed="1"/>
      <edge id="4088" label="Cdc14_[net1]--Net1_[n] (directed) Cdc14_p-_Chs2_[(S60)]" source="951" target="4007" cy:directed="1"/>
      <edge id="4087" label="Cdc14_[net1]--Net1_[n] (directed) Cdc14_p-_Chs2_[(S69)]" source="951" target="4008" cy:directed="1"/>
      <edge id="4086" label="Cdc14_[net1]--Net1_[n] (directed) Cdc14_p-_Chs2_[(S100)]" source="951" target="4009" cy:directed="1"/>
      <edge id="4085" label="Cdc14_[net1]--Net1_[n] (directed) Cdc14_p-_Sfi1_[C(T816)]" source="951" target="4010" cy:directed="1"/>
      <edge id="4084" label="Cdc14_[net1]--Net1_[n] (directed) Cdc14_p-_Sfi1_[C(S855)]" source="951" target="4011" cy:directed="1"/>
      <edge id="4083" label="Cdc14_[net1]--Net1_[n] (directed) Cdc14_p-_Sfi1_[C(S882)]" source="951" target="4012" cy:directed="1"/>
      <edge id="4082" label="Cdc14_[net1]--Net1_[n] (directed) Cdc14_p-_Sfi1_[C(S892)]" source="951" target="4013" cy:directed="1"/>
      <edge id="4081" label="Cdc14_[net1]--Net1_[n] (directed) Cdc14_p-_Sfi1_[C(S801)]" source="951" target="4014" cy:directed="1"/>
      <edge id="4080" label="Cdc14_[net1]--Net1_[n] (directed) Cdc14_p-_Sfi1_[C(S923)]" source="951" target="4015" cy:directed="1"/>
      <edge id="4079" label="Cdc14_[net1]--Net1_[n] (directed) Cdc14_p-_Acm1_[(S3)]" source="951" target="4016" cy:directed="1"/>
      <edge id="4078" label="Cdc14_[net1]--Net1_[n] (directed) Cdc14_p-_Acm1_[(S31)]" source="951" target="4017" cy:directed="1"/>
      <edge id="4077" label="Cdc14_[net1]--Net1_[n] (directed) Cdc14_p-_Acm1_[(S48)]" source="951" target="4018" cy:directed="1"/>
      <edge id="4076" label="Cdc14_[net1]--Net1_[n] (directed) Cdc14_p-_Acm1_[(T161)]" source="951" target="4019" cy:directed="1"/>
      <edge id="4075" label="Cdc14_[net1]--Net1_[n] (directed) Cdc14_p-_Bem1_[(cdc28)]" source="951" target="4020" cy:directed="1"/>
      <edge id="4074" label="Cdc14_[net1]--Net1_[n] (directed) Cdc14_p-_Bem2_[(cdc28)]" source="951" target="4021" cy:directed="1"/>
      <edge id="4073" label="Cdc14_[net1]--Net1_[n] (directed) Cdc14_p-_Bem3_[(cdc28)]" source="951" target="4022" cy:directed="1"/>
      <edge id="4072" label="Cdc14_[net1]--Net1_[n] (directed) Cdc14_p-_Boi1_[(cdc28)]" source="951" target="4023" cy:directed="1"/>
      <edge id="4071" label="Cdc14_[net1]--Net1_[n] (directed) Cdc14_p-_Boi2_[(cdc28)]" source="951" target="4024" cy:directed="1"/>
      <edge id="4070" label="Cdc14_[net1]--Net1_[n] (directed) Cdc14_p-_Cdc24_[(cdc28)]" source="951" target="4027" cy:directed="1"/>
      <edge id="4069" label="Cdc14_[net1]--Net1_[n] (directed) Cdc14_p-_Dbf4_[(cdc28)]" source="951" target="4030" cy:directed="1"/>
      <edge id="4068" label="Cdc14_[net1]--Net1_[n] (directed) Cdc14_p-_Fin1_[(cdc28)]" source="951" target="4031" cy:directed="1"/>
      <edge id="4067" label="Cdc14_[net1]--Net1_[n] (directed) Cdc14_p-_Kar9_[(cdc28)]" source="951" target="4032" cy:directed="1"/>
      <edge id="4066" label="Cdc14_[net1]--Net1_[n] (directed) Cdc14_p-_Lte1_[(cdc28)]" source="951" target="4033" cy:directed="1"/>
      <edge id="4065" label="Cdc14_[net1]--Net1_[n] (directed) Cdc14_p-_Mcm3_[NLS(cdc28)]" source="951" target="4034" cy:directed="1"/>
      <edge id="4064" label="Cdc14_[net1]--Net1_[n] (directed) Cdc14_p-_Mps1_[(T29)]" source="951" target="4035" cy:directed="1"/>
      <edge id="4063" label="Cdc14_[net1]--Net1_[n] (directed) Cdc14_p-_Orc2_[(cdc28)]" source="951" target="4036" cy:directed="1"/>
      <edge id="4062" label="Cdc14_[net1]--Net1_[n] (directed) Cdc14_p-_Orc6_[(cdc28)]" source="951" target="4037" cy:directed="1"/>
      <edge id="4061" label="Cdc14_[net1]--Net1_[n] (directed) Cdc14_p-_Rga1_[(cdc28)]" source="951" target="3961" cy:directed="1"/>
      <edge id="4060" label="Cdc14_[net1]--Net1_[n] (directed) Cdc14_p-_Rga2_[(cdc28)]" source="951" target="3962" cy:directed="1"/>
      <edge id="4059" label="Cdc14_[net1]--Net1_[n] (directed) Cdc14_p-_Sld2_[(T84)]" source="951" target="3963" cy:directed="1"/>
      <edge id="4058" label="Cdc14_[net1]--Net1_[n] (directed) Cdc14_p-_Sld3_[(T600)]" source="951" target="3964" cy:directed="1"/>
      <edge id="4057" label="Cdc14_[net1]--Net1_[n] (directed) Cdc14_p-_Sld3_[(S622)]" source="951" target="3965" cy:directed="1"/>
      <edge id="4056" label="Cdc14_[net1]--Net1_[n] (directed) Cdc14_p-_Smc4_[(S4)]" source="951" target="3966" cy:directed="1"/>
      <edge id="4055" label="Cdc14_[net1]--Net1_[n] (directed) Cdc14_p-_Smc4_[(T43)]" source="951" target="3967" cy:directed="1"/>
      <edge id="4054" label="Cdc14_[net1]--Net1_[n] (directed) Cdc14_p-_Smc4_[(T60)]" source="951" target="3968" cy:directed="1"/>
      <edge id="4053" label="Cdc14_[net1]--Net1_[n] (directed) Cdc14_p-_Smc4_[(S109)]" source="951" target="3969" cy:directed="1"/>
      <edge id="4052" label="Cdc14_[net1]--Net1_[n] (directed) Cdc14_p-_Smc4_[(S113)]" source="951" target="3970" cy:directed="1"/>
      <edge id="4051" label="Cdc14_[net1]--Net1_[n] (directed) Cdc14_p-_Smc4_[(S117)]" source="951" target="3971" cy:directed="1"/>
      <edge id="4050" label="Cdc14_[net1]--Net1_[n] (directed) Cdc14_p-_Smc4_[(S128)]" source="951" target="3972" cy:directed="1"/>
      <edge id="4049" label="Cdc14_[net1]--Net1_[n] (directed) Cdc14_p-_Spc42_[(S4)]" source="951" target="3973" cy:directed="1"/>
      <edge id="4048" label="Cdc14_[net1]--Net1_[n] (directed) Cdc14_p-_Spc42_[(T6)]" source="951" target="3974" cy:directed="1"/>
      <edge id="4047" label="Cdc14_[net1]--Net1_[n] (directed) Cdc14_p-_Spc110_[(S36)]" source="951" target="3975" cy:directed="1"/>
      <edge id="4046" label="Cdc14_[net1]--Net1_[n] (directed) Cdc14_p-_Spc110_[(S91)]" source="951" target="3976" cy:directed="1"/>
      <edge id="4045" label="Cdc14_[net1]--Net1_[n] (directed) Cdc14_p-_Swe1_[cdc28(deg)]" source="951" target="3977" cy:directed="1"/>
      <edge id="4044" label="Cdc14_[net1]--Net1_[n] (directed) Cdc14_p-_Tgl4_[(cdc28)]" source="951" target="3979" cy:directed="1"/>
      <edge id="4043" label="Cdc14_[net1]--Net1_[n] (directed) Cdc14_p-_Tub4_[(S360)]" source="951" target="3980" cy:directed="1"/>
      <edge id="4042" label="Cdc14_[net1]--Net1_[n] (directed) Cdc14_p-_Tus1_[(cdc28)]" source="951" target="3981" cy:directed="1"/>
      <edge id="4041" label="Cdc5_p+_Slk19_[(Cdc5)] (directed) Slk19_[(Cdc5)]-{p}" source="3986" target="3985" cy:directed="1"/>
      <edge id="4040" label="Slk19_[(Cdc5)]-{p} (directed) Esp1_CUT_Slk19_[(Esp1)]" source="3985" target="3983" cy:directed="1"/>
      <edge id="4039" label="Esp1_CUT_Slk19_[(Esp1)] (directed) Slk19_[(Esp1)]-{truncated}" source="3983" target="3984" cy:directed="1"/>
    </graph>
  </att>
  <att>
    <graph id="4131" label="DNA1 Licensing" cy:registered="1">
      <node xlink:href="#4037"/>
      <node xlink:href="#4036"/>
      <node xlink:href="#4034"/>
      <node id="4194" label="Cdc28_p+_Orc6_[(cdc28)]"/>
      <node id="4193" label="Cdc28_p+_Orc2_[(cdc28)]"/>
      <node id="4192" label="Orc2_[orc6]_ppi-_Orc6_[orc2]"/>
      <node id="4191" label="Orc2_[orc6]_ppi+_Orc6_[orc2]"/>
      <node id="4190" label="Orc2_[orc3]_ppi-_Orc3_[orc2]"/>
      <node id="4189" label="Cdc6_[orc1]_ppi-_Orc1_[cdc6]"/>
      <node id="4188" label="Orc2_[orc3]_ppi+_Orc3_[orc2]"/>
      <node xlink:href="#951"/>
      <node xlink:href="#92"/>
      <node id="4187" label="Orc2_[orc5]_ppi-_Orc5_[orc2]"/>
      <node id="4186" label="Orc1_[DBD]_i-_ORI_[origin]"/>
      <node id="4185" label="Orc2_[orc5]_ppi+_Orc5_[orc2]"/>
      <node id="4184" label="Orc1_[DBD]_i+_ORI_[origin]"/>
      <node id="4183" label="Orc4_[orc5]_ppi-_Orc5_[orc4]"/>
      <node id="4182" label="Orc4_[orc5]_ppi+_Orc5_[orc4]"/>
      <node xlink:href="#3775"/>
      <node id="4181" label="Orc1_[orc4]_ppi-_Orc4_[orc1]"/>
      <node id="4180" label="Orc1_[orc4]_ppi+_Orc4_[orc1]"/>
      <node id="4179" label="Cdt1_[orc6]_ppi-_Orc6_[cdt1]"/>
      <node id="4178" label="Orc6_[(cdc28)]-{p}"/>
      <node id="4177" label="Orc6uP"/>
      <node id="4176" label="Orc2_[(cdc28)]-{p}"/>
      <node id="4175" label="Orc2uP"/>
      <node id="4174" label="ORI_[origin]--Orc1_[DBD]"/>
      <node id="4173" label="Orc2_[orc6]--Orc6_[orc2]"/>
      <node id="4172" label="Orc2_[orc3]--Orc3_[orc2]"/>
      <node id="4171" label="Orc2_[orc5]--Orc5_[orc2]"/>
      <node id="4170" label="[HelicaseLoading]"/>
      <node id="4169" label="Orc4_[orc5]--Orc5_[orc4]"/>
      <node id="4168" label="Cell_[(DNA)]-{lic}"/>
      <node id="4167" label="Orc1_[orc4]--Orc4_[orc1]"/>
      <node id="4166" label="Cell_LIC_Cell_[(DNA)]"/>
      <node id="4165" label="ORC"/>
      <node id="4164" label="ORCOrigin"/>
      <node id="4163" label="Cdc6_[orc1]--Orc1_[cdc6]"/>
      <node id="4162" label="ORCCdc6"/>
      <node id="4161" label="Mcm3_[NLS(cdc28)]-{p}"/>
      <node id="4160" label="NotMcm3P"/>
      <node id="4159" label="MCMCdt1"/>
      <node id="4158" label="Cdt1_[orc6]--Orc6_[cdt1]"/>
      <node id="4157" label="Cdt1_[orc6]_ppi+_Orc6_[cdt1]"/>
      <node id="4156" label="Cdt1_[C]_ppi-_Mcm6_[C]"/>
      <node id="4155" label="MCM"/>
      <node id="4154" label="Cdt1_[C]--Mcm6_[C]"/>
      <node id="4153" label="Cdt1_[C]_ppi+_Mcm6_[C]"/>
      <node xlink:href="#112"/>
      <node xlink:href="#111"/>
      <node xlink:href="#110"/>
      <node xlink:href="#109"/>
      <node xlink:href="#108"/>
      <node xlink:href="#107"/>
      <node id="4152" label="Mcm3_[mcm5]_ppi-_Mcm5_[mcm3]"/>
      <node id="4151" label="Mcm3_[mcm5]--Mcm5_[mcm3]"/>
      <node xlink:href="#142"/>
      <node id="4150" label="Mcm7_[mcm3]_ppi-_Mcm3_[mcm7]"/>
      <node id="4149" label="Mcm3_[mcm7]--Mcm7_[mcm3]"/>
      <node xlink:href="#138"/>
      <node xlink:href="#137"/>
      <node id="4148" label="Mcm5_[mcm6]_ppi-_Mcm6_[mcm5]"/>
      <node id="4147" label="Mcm5_[mcm6]--Mcm6_[mcm5]"/>
      <node xlink:href="#133"/>
      <node id="4146" label="Mcm4_[mcm7]_ppi-_Mcm7_[mcm4]"/>
      <node id="4145" label="Mcm4_[mcm7]--Mcm7_[mcm4]"/>
      <node xlink:href="#131"/>
      <node id="4144" label="Mcm6_[mcm4]_ppi-_Mcm4_[mcm6]"/>
      <node id="4143" label="Mcm4_[mcm6]--Mcm6_[mcm4]"/>
      <node xlink:href="#130"/>
      <node id="4142" label="Mcm2_[mcm6]_ppi-_Mcm6_[mcm2]"/>
      <node id="4141" label="Mcm2_[mcm6]--Mcm6_[mcm2]"/>
      <node xlink:href="#129"/>
      <node xlink:href="#94"/>
      <node xlink:href="#898"/>
      <edge id="4282" label="Cdc14_p-_Orc6_[(cdc28)] (directed) Orc6_[(cdc28)]-{p}" source="4037" target="4178" cy:directed="1"/>
      <edge id="4281" label="Cdc14_p-_Orc2_[(cdc28)] (directed) Orc2_[(cdc28)]-{p}" source="4036" target="4176" cy:directed="1"/>
      <edge id="4280" label="Cdc14_p-_Mcm3_[NLS(cdc28)] (directed) Mcm3_[NLS(cdc28)]-{p}" source="4034" target="4161" cy:directed="1"/>
      <edge id="4279" label="Cdc28_p+_Orc6_[(cdc28)] (directed) Orc6_[(cdc28)]-{p}" source="4194" target="4178" cy:directed="1"/>
      <edge id="4278" label="Cdc28_p+_Orc2_[(cdc28)] (directed) Orc2_[(cdc28)]-{p}" source="4193" target="4176" cy:directed="1"/>
      <edge id="4277" label="Orc2_[orc6]_ppi-_Orc6_[orc2] (directed) Orc2_[orc6]--Orc6_[orc2]" source="4192" target="4173" cy:directed="1"/>
      <edge id="4276" label="Orc2_[orc6]_ppi+_Orc6_[orc2] (directed) Orc2_[orc6]--Orc6_[orc2]" source="4191" target="4173" cy:directed="1"/>
      <edge id="4275" label="Orc2_[orc3]_ppi-_Orc3_[orc2] (directed) Orc2_[orc3]--Orc3_[orc2]" source="4190" target="4172" cy:directed="1"/>
      <edge id="4274" label="Cdc6_[orc1]_ppi-_Orc1_[cdc6] (directed) Cdc6_[orc1]--Orc1_[cdc6]" source="4189" target="4163" cy:directed="1"/>
      <edge id="4273" label="Orc2_[orc3]_ppi+_Orc3_[orc2] (directed) Orc2_[orc3]--Orc3_[orc2]" source="4188" target="4172" cy:directed="1"/>
      <edge xlink:href="#4062"/>
      <edge xlink:href="#4063"/>
      <edge xlink:href="#4065"/>
      <edge id="4272" label="Cdc6_[orc1]_ppi+_Orc1_[cdc6] (directed) Cdc6_[orc1]--Orc1_[cdc6]" source="92" target="4163" cy:directed="1"/>
      <edge id="4271" label="Orc2_[orc5]_ppi-_Orc5_[orc2] (directed) Orc2_[orc5]--Orc5_[orc2]" source="4187" target="4171" cy:directed="1"/>
      <edge id="4270" label="Orc1_[DBD]_i-_ORI_[origin] (directed) ORI_[origin]--Orc1_[DBD]" source="4186" target="4174" cy:directed="1"/>
      <edge id="4269" label="Orc2_[orc5]_ppi+_Orc5_[orc2] (directed) Orc2_[orc5]--Orc5_[orc2]" source="4185" target="4171" cy:directed="1"/>
      <edge id="4268" label="Orc1_[DBD]_i+_ORI_[origin] (directed) ORI_[origin]--Orc1_[DBD]" source="4184" target="4174" cy:directed="1"/>
      <edge id="4267" label="Orc4_[orc5]_ppi-_Orc5_[orc4] (directed) Orc4_[orc5]--Orc5_[orc4]" source="4183" target="4169" cy:directed="1"/>
      <edge id="4266" label="Orc4_[orc5]_ppi+_Orc5_[orc4] (directed) Orc4_[orc5]--Orc5_[orc4]" source="4182" target="4169" cy:directed="1"/>
      <edge id="4265" label="Cdc28Clb56 (directed) Cdc28_p+_Orc2_[(cdc28)]" source="3775" target="4193" cy:directed="1"/>
      <edge id="4264" label="Cdc28Clb56 (directed) Cdc28_p+_Orc6_[(cdc28)]" source="3775" target="4194" cy:directed="1"/>
      <edge id="4263" label="Orc1_[orc4]_ppi-_Orc4_[orc1] (directed) Orc1_[orc4]--Orc4_[orc1]" source="4181" target="4167" cy:directed="1"/>
      <edge id="4262" label="Orc1_[orc4]_ppi+_Orc4_[orc1] (directed) Orc1_[orc4]--Orc4_[orc1]" source="4180" target="4167" cy:directed="1"/>
      <edge id="4261" label="Cdt1_[orc6]_ppi-_Orc6_[cdt1] (directed) Cdt1_[orc6]--Orc6_[cdt1]" source="4179" target="4158" cy:directed="1"/>
      <edge id="4260" label="Orc6_[(cdc28)]-{p} (directed) Orc6uP" source="4178" target="4177" cy:directed="1"/>
      <edge id="4259" label="Orc6_[(cdc28)]-{p} (directed) Cdc14_p-_Orc6_[(cdc28)]" source="4178" target="4037" cy:directed="1"/>
      <edge id="4258" label="Orc6uP (directed) ORCOrigin" source="4177" target="4164" cy:directed="1"/>
      <edge id="4257" label="Orc2_[(cdc28)]-{p} (directed) Orc2uP" source="4176" target="4175" cy:directed="1"/>
      <edge id="4256" label="Orc2_[(cdc28)]-{p} (directed) Cdc14_p-_Orc2_[(cdc28)]" source="4176" target="4036" cy:directed="1"/>
      <edge id="4255" label="Orc2uP (directed) ORCOrigin" source="4175" target="4164" cy:directed="1"/>
      <edge id="4254" label="ORI_[origin]--Orc1_[DBD] (directed) ORCOrigin" source="4174" target="4164" cy:directed="1"/>
      <edge id="4253" label="ORI_[origin]--Orc1_[DBD] (directed) Orc1_[DBD]_i-_ORI_[origin]" source="4174" target="4186" cy:directed="1"/>
      <edge id="4252" label="Orc2_[orc6]--Orc6_[orc2] (directed) ORC" source="4173" target="4165" cy:directed="1"/>
      <edge id="4251" label="Orc2_[orc6]--Orc6_[orc2] (directed) Orc2_[orc6]_ppi-_Orc6_[orc2]" source="4173" target="4192" cy:directed="1"/>
      <edge id="4250" label="Orc2_[orc3]--Orc3_[orc2] (directed) ORC" source="4172" target="4165" cy:directed="1"/>
      <edge id="4249" label="Orc2_[orc3]--Orc3_[orc2] (directed) Orc2_[orc3]_ppi-_Orc3_[orc2]" source="4172" target="4190" cy:directed="1"/>
      <edge id="4248" label="Orc2_[orc5]--Orc5_[orc2] (directed) ORC" source="4171" target="4165" cy:directed="1"/>
      <edge id="4247" label="Orc2_[orc5]--Orc5_[orc2] (directed) Orc2_[orc5]_ppi-_Orc5_[orc2]" source="4171" target="4187" cy:directed="1"/>
      <edge id="4246" label="[HelicaseLoading] (directed) Cell_LIC_Cell_[(DNA)]" source="4170" target="4166" cy:directed="1"/>
      <edge id="4245" label="Orc4_[orc5]--Orc5_[orc4] (directed) ORC" source="4169" target="4165" cy:directed="1"/>
      <edge id="4244" label="Orc4_[orc5]--Orc5_[orc4] (directed) Orc4_[orc5]_ppi-_Orc5_[orc4]" source="4169" target="4183" cy:directed="1"/>
      <edge id="4243" label="Orc1_[orc4]--Orc4_[orc1] (directed) ORC" source="4167" target="4165" cy:directed="1"/>
      <edge id="4242" label="Orc1_[orc4]--Orc4_[orc1] (directed) Orc1_[orc4]_ppi-_Orc4_[orc1]" source="4167" target="4181" cy:directed="1"/>
      <edge id="4241" label="Cell_LIC_Cell_[(DNA)] (directed) Cell_[(DNA)]-{lic}" source="4166" target="4168" cy:directed="1"/>
      <edge id="4240" label="ORC (directed) ORCOrigin" source="4165" target="4164" cy:directed="1"/>
      <edge id="4239" label="ORC (directed) Orc1_[DBD]_i+_ORI_[origin]" source="4165" target="4184" cy:directed="1"/>
      <edge id="4238" label="ORCOrigin (directed) ORCCdc6" source="4164" target="4162" cy:directed="1"/>
      <edge id="4237" label="ORCOrigin (directed) Cdc6_[orc1]_ppi+_Orc1_[cdc6]" source="4164" target="92" cy:directed="1"/>
      <edge id="4236" label="Cdc6_[orc1]--Orc1_[cdc6] (directed) ORCCdc6" source="4163" target="4162" cy:directed="1"/>
      <edge id="4235" label="Cdc6_[orc1]--Orc1_[cdc6] (directed) Cdc6_[orc1]_ppi-_Orc1_[cdc6]" source="4163" target="4189" cy:directed="1"/>
      <edge id="4234" label="ORCCdc6 (directed) Cdt1_[orc6]_ppi+_Orc6_[cdt1]" source="4162" target="4157" cy:directed="1"/>
      <edge id="4233" label="Mcm3_[NLS(cdc28)]-{p} (directed) NotMcm3P" source="4161" target="4160" cy:directed="1"/>
      <edge id="4232" label="Mcm3_[NLS(cdc28)]-{p} (directed) Cdc14_p-_Mcm3_[NLS(cdc28)]" source="4161" target="4034" cy:directed="1"/>
      <edge id="4231" label="NotMcm3P (directed) MCMCdt1" source="4160" target="4159" cy:directed="1"/>
      <edge id="4230" label="MCMCdt1 (directed) Cdt1_[orc6]_ppi+_Orc6_[cdt1]" source="4159" target="4157" cy:directed="1"/>
      <edge id="4229" label="Cdt1_[orc6]--Orc6_[cdt1] (directed) Cdt1_[orc6]_ppi-_Orc6_[cdt1]" source="4158" target="4179" cy:directed="1"/>
      <edge id="4228" label="Cdt1_[orc6]--Orc6_[cdt1] (directed) [HelicaseLoading]" source="4158" target="4170" cy:directed="1"/>
      <edge id="4227" label="Cdt1_[orc6]_ppi+_Orc6_[cdt1] (directed) Cdt1_[orc6]--Orc6_[cdt1]" source="4157" target="4158" cy:directed="1"/>
      <edge id="4226" label="Cdt1_[C]_ppi-_Mcm6_[C] (directed) Cdt1_[C]--Mcm6_[C]" source="4156" target="4154" cy:directed="1"/>
      <edge id="4225" label="MCM (directed) Cdt1_[C]_ppi+_Mcm6_[C]" source="4155" target="4153" cy:directed="1"/>
      <edge id="4224" label="MCM (directed) MCMCdt1" source="4155" target="4159" cy:directed="1"/>
      <edge id="4223" label="Cdt1_[C]--Mcm6_[C] (directed) Cdt1_[C]_ppi-_Mcm6_[C]" source="4154" target="4156" cy:directed="1"/>
      <edge id="4222" label="Cdt1_[C]--Mcm6_[C] (directed) MCMCdt1" source="4154" target="4159" cy:directed="1"/>
      <edge id="4221" label="Cdt1_[C]_ppi+_Mcm6_[C] (directed) Cdt1_[C]--Mcm6_[C]" source="4153" target="4154" cy:directed="1"/>
      <edge xlink:href="#428"/>
      <edge xlink:href="#429"/>
      <edge xlink:href="#425"/>
      <edge xlink:href="#426"/>
      <edge xlink:href="#427"/>
      <edge xlink:href="#422"/>
      <edge xlink:href="#423"/>
      <edge xlink:href="#420"/>
      <edge xlink:href="#421"/>
      <edge xlink:href="#416"/>
      <edge xlink:href="#417"/>
      <edge xlink:href="#418"/>
      <edge xlink:href="#415"/>
      <edge id="4220" label="Mcm3_[mcm5]_ppi-_Mcm5_[mcm3] (directed) Mcm3_[mcm5]--Mcm5_[mcm3]" source="4152" target="4151" cy:directed="1"/>
      <edge id="4219" label="Mcm3_[mcm5]--Mcm5_[mcm3] (directed) Mcm3_[mcm5]_ppi-_Mcm5_[mcm3]" source="4151" target="4152" cy:directed="1"/>
      <edge id="4218" label="Mcm3_[mcm5]--Mcm5_[mcm3] (directed) MCM" source="4151" target="4155" cy:directed="1"/>
      <edge id="4217" label="Mcm3_[mcm5]_ppi+_Mcm5_[mcm3] (directed) Mcm3_[mcm5]--Mcm5_[mcm3]" source="142" target="4151" cy:directed="1"/>
      <edge id="4216" label="Mcm7_[mcm3]_ppi-_Mcm3_[mcm7] (directed) Mcm3_[mcm7]--Mcm7_[mcm3]" source="4150" target="4149" cy:directed="1"/>
      <edge id="4215" label="Mcm3_[mcm7]--Mcm7_[mcm3] (directed) Mcm7_[mcm3]_ppi-_Mcm3_[mcm7]" source="4149" target="4150" cy:directed="1"/>
      <edge id="4214" label="Mcm3_[mcm7]--Mcm7_[mcm3] (directed) MCM" source="4149" target="4155" cy:directed="1"/>
      <edge id="4213" label="Cdc28_p+_Mcm3_[NLS(cdc28)] (directed) Mcm3_[NLS(cdc28)]-{p}" source="138" target="4161" cy:directed="1"/>
      <edge id="4212" label="Mcm7_[mcm3]_ppi+_Mcm3_[mcm7] (directed) Mcm3_[mcm7]--Mcm7_[mcm3]" source="137" target="4149" cy:directed="1"/>
      <edge id="4211" label="Mcm5_[mcm6]_ppi-_Mcm6_[mcm5] (directed) Mcm5_[mcm6]--Mcm6_[mcm5]" source="4148" target="4147" cy:directed="1"/>
      <edge id="4210" label="Mcm5_[mcm6]--Mcm6_[mcm5] (directed) Mcm5_[mcm6]_ppi-_Mcm6_[mcm5]" source="4147" target="4148" cy:directed="1"/>
      <edge id="4209" label="Mcm5_[mcm6]--Mcm6_[mcm5] (directed) MCM" source="4147" target="4155" cy:directed="1"/>
      <edge id="4208" label="Mcm5_[mcm6]_ppi+_Mcm6_[mcm5] (directed) Mcm5_[mcm6]--Mcm6_[mcm5]" source="133" target="4147" cy:directed="1"/>
      <edge id="4207" label="Mcm4_[mcm7]_ppi-_Mcm7_[mcm4] (directed) Mcm4_[mcm7]--Mcm7_[mcm4]" source="4146" target="4145" cy:directed="1"/>
      <edge id="4206" label="Mcm4_[mcm7]--Mcm7_[mcm4] (directed) Mcm4_[mcm7]_ppi-_Mcm7_[mcm4]" source="4145" target="4146" cy:directed="1"/>
      <edge id="4205" label="Mcm4_[mcm7]--Mcm7_[mcm4] (directed) MCM" source="4145" target="4155" cy:directed="1"/>
      <edge id="4204" label="Mcm4_[mcm7]_ppi+_Mcm7_[mcm4] (directed) Mcm4_[mcm7]--Mcm7_[mcm4]" source="131" target="4145" cy:directed="1"/>
      <edge id="4203" label="Mcm6_[mcm4]_ppi-_Mcm4_[mcm6] (directed) Mcm4_[mcm6]--Mcm6_[mcm4]" source="4144" target="4143" cy:directed="1"/>
      <edge id="4202" label="Mcm4_[mcm6]--Mcm6_[mcm4] (directed) Mcm6_[mcm4]_ppi-_Mcm4_[mcm6]" source="4143" target="4144" cy:directed="1"/>
      <edge id="4201" label="Mcm4_[mcm6]--Mcm6_[mcm4] (directed) MCM" source="4143" target="4155" cy:directed="1"/>
      <edge id="4200" label="Mcm6_[mcm4]_ppi+_Mcm4_[mcm6] (directed) Mcm4_[mcm6]--Mcm6_[mcm4]" source="130" target="4143" cy:directed="1"/>
      <edge id="4199" label="Mcm2_[mcm6]_ppi-_Mcm6_[mcm2] (directed) Mcm2_[mcm6]--Mcm6_[mcm2]" source="4142" target="4141" cy:directed="1"/>
      <edge id="4198" label="Mcm2_[mcm6]--Mcm6_[mcm2] (directed) Mcm2_[mcm6]_ppi-_Mcm6_[mcm2]" source="4141" target="4142" cy:directed="1"/>
      <edge id="4197" label="Mcm2_[mcm6]--Mcm6_[mcm2] (directed) MCM" source="4141" target="4155" cy:directed="1"/>
      <edge id="4196" label="Mcm2_[mcm6]_ppi+_Mcm6_[mcm2] (directed) Mcm2_[mcm6]--Mcm6_[mcm2]" source="129" target="4141" cy:directed="1"/>
      <edge xlink:href="#401"/>
      <edge id="4195" label="Cdc28Clb12 (directed) Cdc28_p+_Mcm3_[NLS(cdc28)]" source="898" target="138" cy:directed="1"/>
    </graph>
  </att>
  <att>
    <graph id="4283" label="DNA2 Initiation" cy:registered="1">
      <node id="4334" label="Dpb11_[gins]--Psf1_[dpb11]"/>
      <node id="4333" label="Cdc28_p+_Sld3_[(T600)]"/>
      <node id="4332" label="Dpb11_[gins]_ppi+_Psf1_[dpb11]"/>
      <node id="4331" label="Sld2_[(T84)]-{p}"/>
      <node id="4330" label="Dpb11_[pol]_ppi-_Pol2_[dpb11]"/>
      <node id="4329" label="Cdc28_p+_Sld2_[(T84)]"/>
      <node id="4328" label="Dpb11_[pol]--Pol2_[dpb11]"/>
      <node id="4327" label="Mcm6_[(cdc7)]-{p}"/>
      <node id="4326" label="Dpb11_[pol]_ppi+_Pol2_[dpb11]"/>
      <node xlink:href="#221"/>
      <node id="4325" label="Dpb11_[BRCT2]_ppi-_Sld3_[dpb11]"/>
      <node id="4324" label="[DNALicensed]"/>
      <node id="4323" label="MCMCdc45Sld3"/>
      <node id="4322" label="Mcm4_[(cdc7)]-{p}"/>
      <node id="4321" label="Sld3PP"/>
      <node xlink:href="#217"/>
      <node id="4320" label="Dpb11_[BRCT2]_ppi+_Sld3_[dpb11]"/>
      <node id="4319" label="Dpb11_[BRCT1]_ppi-_Sld2_[dpb11]"/>
      <node id="4318" label="Dpb11_[BRCT2]--Sld3_[dpb11]"/>
      <node id="4317" label="Cdc7_[dbf4]_ppi-_Dbf4_[cdc7]"/>
      <node id="4316" label="Mcm6PPT_p-_Mcm6_[(cdc7)]"/>
      <node id="4315" label="Dpb11_[BRCT1]--Sld2_[dpb11]"/>
      <node id="4314" label="Cdc7_[dbf4]--Dbf4_[cdc7]"/>
      <node id="4313" label="Mcm4PPT_p-_Mcm4_[(cdc7)]"/>
      <node id="4312" label="Dpb11_[BRCT1]_ppi+_Sld2_[dpb11]"/>
      <node xlink:href="#3634"/>
      <node id="4311" label="Cdc45_[sld3]_ppi-_Sld3_[cdc45]"/>
      <node id="4310" label="Cdc45_[sld3]--Sld3_[cdc45]"/>
      <node id="4309" label="Cdc45_[sld3]_ppi+_Sld3_[cdc45]"/>
      <node id="4308" label="Mcm6_[sld3]_ppi-_Sld3_[mcm6]"/>
      <node id="4307" label="Mcm6_[sld3]--Sld3_[mcm6]"/>
      <node id="4306" label="Mcm6_[sld3]_ppi+_Sld3_[mcm6]"/>
      <node id="4305" label="Mcm4_[sld3]_ppi-_Sld3_[mcm4]"/>
      <node id="4304" label="Mcm4_[sld3]--Sld3_[mcm4]"/>
      <node id="4303" label="Mcm4_[sld3]_ppi+_Sld3_[mcm4]"/>
      <node xlink:href="#951"/>
      <node xlink:href="#3775"/>
      <node id="4302" label="[OriginFiring]"/>
      <node id="4301" label="Cell_[(DNA)]-{replicating}"/>
      <node id="4300" label="Cell_RepInit_Cell_[(DNA)]"/>
      <node xlink:href="#4168"/>
      <node xlink:href="#3611"/>
      <node xlink:href="#111"/>
      <node xlink:href="#109"/>
      <node xlink:href="#107"/>
      <node id="4299" label="Mcm2_[mcm10]_ppi-_Mcm10_[mcm2]"/>
      <node id="4298" label="Mcm10_[mcm2]--Mcm2_[mcm10]"/>
      <node xlink:href="#146"/>
      <node id="4297" label="CMG"/>
      <node xlink:href="#3965"/>
      <node xlink:href="#3964"/>
      <node xlink:href="#3963"/>
      <node id="4296" label="Sld3_[(S622)]-{p}"/>
      <node id="4295" label="Cdc28_p+_Sld3_[(S622)]"/>
      <node id="4294" label="Dpb11_[gins]_ppi-_Psf1_[dpb11]"/>
      <node id="4293" label="Sld3_[(T600)]-{p}"/>
      <edge id="4408" label="Dpb11_[gins]--Psf1_[dpb11] (directed) Dpb11_[gins]_ppi-_Psf1_[dpb11]" source="4334" target="4294" cy:directed="1"/>
      <edge id="4407" label="Dpb11_[gins]--Psf1_[dpb11] (directed) CMG" source="4334" target="4297" cy:directed="1"/>
      <edge id="4406" label="Cdc28_p+_Sld3_[(T600)] (directed) Sld3_[(T600)]-{p}" source="4333" target="4293" cy:directed="1"/>
      <edge id="4405" label="Dpb11_[gins]_ppi+_Psf1_[dpb11] (directed) Dpb11_[gins]--Psf1_[dpb11]" source="4332" target="4334" cy:directed="1"/>
      <edge id="4404" label="Sld2_[(T84)]-{p} (directed) Dpb11_[BRCT1]_ppi+_Sld2_[dpb11]" source="4331" target="4312" cy:directed="1"/>
      <edge id="4403" label="Sld2_[(T84)]-{p} (directed) Cdc14_p-_Sld2_[(T84)]" source="4331" target="3963" cy:directed="1"/>
      <edge id="4402" label="Dpb11_[pol]_ppi-_Pol2_[dpb11] (directed) Dpb11_[pol]--Pol2_[dpb11]" source="4330" target="4328" cy:directed="1"/>
      <edge id="4401" label="Cdc28_p+_Sld2_[(T84)] (directed) Sld2_[(T84)]-{p}" source="4329" target="4331" cy:directed="1"/>
      <edge id="4400" label="Dpb11_[pol]--Pol2_[dpb11] (directed) Dpb11_[pol]_ppi-_Pol2_[dpb11]" source="4328" target="4330" cy:directed="1"/>
      <edge id="4399" label="Dpb11_[pol]--Pol2_[dpb11] (directed) CMG" source="4328" target="4297" cy:directed="1"/>
      <edge id="4398" label="Mcm6_[(cdc7)]-{p} (directed) Mcm6_[sld3]_ppi+_Sld3_[mcm6]" source="4327" target="4306" cy:directed="1"/>
      <edge id="4397" label="Mcm6_[(cdc7)]-{p} (directed) Mcm6PPT_p-_Mcm6_[(cdc7)]" source="4327" target="4316" cy:directed="1"/>
      <edge id="4396" label="Dpb11_[pol]_ppi+_Pol2_[dpb11] (directed) Dpb11_[pol]--Pol2_[dpb11]" source="4326" target="4328" cy:directed="1"/>
      <edge id="4395" label="Cdc7_p+_Mcm6_[(cdc7)] (directed) Mcm6_[(cdc7)]-{p}" source="221" target="4327" cy:directed="1"/>
      <edge id="4394" label="Dpb11_[BRCT2]_ppi-_Sld3_[dpb11] (directed) Dpb11_[BRCT2]--Sld3_[dpb11]" source="4325" target="4318" cy:directed="1"/>
      <edge id="4393" label="[DNALicensed] (directed) Cdc7_p+_Mcm6_[(cdc7)]" source="4324" target="221" cy:directed="1"/>
[truncated: 1,575,950 more chars]
