# Supplementary material for: A comprehensive, mechanistically detailed, and executable model of the cell division cycle in Saccharomyces cerevisiae
Source: Nat Commun. 2019 Mar 21;10:1308. doi: 10.1038/s41467-019-08903-w (PMC6428898; doi:10.1038/s41467-019-08903-w)
Supplement: Supplementary file 4 — Supplementary Data 2 [file 41467_2019_8903_MOESM4_ESM.zip › CytoscapeSession-2018_05_18-12_22/views/4653-20319-DNA4+Separation.xgmml]

<?xml version="1.0" encoding="UTF-8" standalone="yes"?>
<graph id="20319" label="DNA4 Separation" cy:view="1" cy:networkId="4653" cy:visualStyle="rxncon2regulatorygraph" cy:rendererId="org.cytoscape.ding" cy:documentVersion="3.0" xmlns:dc="http://purl.org/dc/elements/1.1/" xmlns:xlink="http://www.w3.org/1999/xlink" xmlns:rdf="http://www.w3.org/1999/02/22-rdf-syntax-ns#" xmlns:cy="http://www.cytoscape.org" xmlns="http://www.cs.rpi.edu/XGMML">
  <graphics>
    <att name="NETWORK_CENTER_Z_LOCATION" value="0.0" type="string" cy:type="String"/>
    <att name="NETWORK_CENTER_X_LOCATION" value="11536.4248046875" type="string" cy:type="String"/>
    <att name="NETWORK_SCALE_FACTOR" value="0.9899299435805521" type="string" cy:type="String"/>
    <att name="NETWORK_CENTER_Y_LOCATION" value="1099.5546569824219" type="string" cy:type="String"/>
    <att name="NETWORK_NODE_SELECTION" value="true" type="string" cy:type="String"/>
    <att name="NETWORK_HEIGHT" value="689.0" type="string" cy:type="String"/>
    <att name="NETWORK_WIDTH" value="1918.0" type="string" cy:type="String"/>
    <att name="NETWORK_DEPTH" value="0.0" type="string" cy:type="String"/>
    <att name="NETWORK_EDGE_SELECTION" value="true" type="string" cy:type="String"/>
    <att name="NETWORK_TITLE" value="DNA4 Separation" type="string" cy:type="String"/>
  </graphics>
  <node id="20352" label="Proteasome_deg_Scc1" cy:nodeId="2287">
    <graphics x="11385.8486328125" y="1523.056884765625" z="0.0"/>
  </node>
  <node id="20361" label="Scc1_[scc3]_ppi+_Scc3_[scc1]" cy:nodeId="4663">
    <graphics x="11491.3369140625" y="1082.9752197265625" z="0.0"/>
  </node>
  <node id="20343" label="Scc1_[scc2]_ppi+_Scc2_[scc1]" cy:nodeId="2296">
    <graphics x="11579.3115234375" y="843.891357421875" z="0.0"/>
  </node>
  <node id="20359" label="Scc1_[scc3]--Scc3_[scc1]" cy:nodeId="4664">
    <graphics x="11491.3369140625" y="1189.0028076171875" z="0.0"/>
  </node>
  <node id="20357" label="Scc1_[scc3]_ppi-_Scc3_[scc1]" cy:nodeId="4665">
    <graphics x="11531.8916015625" y="1107.51513671875" z="0.0"/>
  </node>
  <node id="20355" label="CohesinRing" cy:nodeId="4666">
    <graphics x="11493.662109375" y="1280.88232421875" z="0.0"/>
  </node>
  <node id="20354" label="NotScc1Truncated" cy:nodeId="4667">
    <graphics x="11439.755859375" y="1233.7801513671875" z="0.0"/>
  </node>
  <node id="20360" label="Pds1" cy:nodeId="2235">
    <graphics x="11440.8486328125" y="619.1253051757812" z="0.0"/>
  </node>
  <node id="20353" label="[Tension]" cy:nodeId="4668">
    <graphics x="11750.955078125" y="1523.056884765625" z="0.0"/>
  </node>
  <node id="20358" label="Scc1" cy:nodeId="2236">
    <graphics x="11579.3115234375" y="619.1253051757812" z="0.0"/>
  </node>
  <node id="20351" label="Scc2_[N]_ppi+_Scc4_[tpr]" cy:nodeId="4669">
    <graphics x="11665.6640625" y="841.5664672851562" z="0.0"/>
  </node>
  <node id="20350" label="Scc2_[N]--Scc4_[tpr]" cy:nodeId="4670">
    <graphics x="11665.6640625" y="947.5929565429688" z="0.0"/>
  </node>
  <node id="20349" label="Scc2_[N]_ppi-_Scc4_[tpr]" cy:nodeId="4671">
    <graphics x="11695.6640625" y="866.1032104492188" z="0.0"/>
  </node>
  <node id="20348" label="Scc4_[DBD]_i+_Centromere_[CLD]" cy:nodeId="4672">
    <graphics x="11749.69140625" y="841.5664672851562" z="0.0"/>
  </node>
  <node id="20347" label="Centromere_[CLD]--Scc4_[DBD]" cy:nodeId="4673">
    <graphics x="11750.5703125" y="947.5929565429688" z="0.0"/>
  </node>
  <node id="20345" label="Scc4_[DBD]_i-_Centromere_[CLD]" cy:nodeId="4674">
    <graphics x="11779.69140625" y="866.1032104492188" z="0.0"/>
  </node>
  <node id="20344" label="Esp1_[pds1]--Pds1_[esp1]" cy:nodeId="4675">
    <graphics x="11440.8486328125" y="1020.7744140625" z="0.0"/>
  </node>
  <node id="20342" label="Esp1_[pds1]_ppi-_Pds1_[esp1]" cy:nodeId="4676">
    <graphics x="11410.8486328125" y="963.824462890625" z="0.0"/>
  </node>
  <node id="20341" label="Scc1_[scc2]--Scc2_[scc1]" cy:nodeId="4677">
    <graphics x="11580.1904296875" y="949.9178466796875" z="0.0"/>
  </node>
  <node id="20340" label="Esp1_CUT_Scc1_[(esp1)]" cy:nodeId="4678">
    <graphics x="11385.8486328125" y="1080.650390625" z="0.0"/>
  </node>
  <node id="20339" label="Scc1_[scc2]_ppi-_Scc2_[scc1]" cy:nodeId="4679">
    <graphics x="11609.3115234375" y="868.4281005859375" z="0.0"/>
  </node>
  <node id="20337" label="Scc1_[(cdc5)]-{p}" cy:nodeId="4680">
    <graphics x="11329.6728515625" y="1020.7744140625" z="0.0"/>
  </node>
  <node id="20335" label="[TensionInitiation]" cy:nodeId="4681">
    <graphics x="11665.190755208334" y="1523.056884765625" z="0.0"/>
  </node>
  <node id="20334" label="Cell_SEP_Cell_[(DNA)]" cy:nodeId="4682">
    <graphics x="11493.662109375" y="1523.056884765625" z="0.0"/>
  </node>
  <node id="20333" label="[CohesinRing]" cy:nodeId="4683">
    <graphics x="11493.662109375" y="1360.0634765625" z="0.0"/>
  </node>
  <node id="20332" label="Cell_ND_Cell_[(SPB)]" cy:nodeId="4684">
    <graphics x="11579.426432291666" y="1523.056884765625" z="0.0"/>
  </node>
  <node id="20330" label="Smc1_[smc3]_ppi+_Smc3_[smc1]" cy:nodeId="4685">
    <graphics x="11750.955078125" y="1080.650390625" z="0.0"/>
  </node>
  <node id="20329" label="Smc1_[smc3]--Smc3_[smc1]" cy:nodeId="4686">
    <graphics x="11750.955078125" y="1186.677978515625" z="0.0"/>
  </node>
  <node id="20328" label="Smc1_[smc3]_ppi-_Smc3_[smc1]" cy:nodeId="4687">
    <graphics x="11793.837890625" y="1105.1903076171875" z="0.0"/>
  </node>
  <node id="20327" label="Scc1_[smc1]_ppi+_Smc1_[NBD]" cy:nodeId="4688">
    <graphics x="11574.775390625" y="1082.9752197265625" z="0.0"/>
  </node>
  <node id="20326" label="Scc1_[smc1]--Smc1_[NBD]" cy:nodeId="4689">
    <graphics x="11574.775390625" y="1189.0028076171875" z="0.0"/>
  </node>
  <node id="20325" label="CohesinLoading" cy:nodeId="4690">
    <graphics x="11666.54296875" y="1014.5909423828125" z="0.0"/>
  </node>
  <node id="20324" label="Scc1_[smc1]_ppi-_Smc1_[NBD]" cy:nodeId="4691">
    <graphics x="11617.658203125" y="1107.51513671875" z="0.0"/>
  </node>
  <node id="20331" label="Cdc5_[(T242)]-{p}" cy:nodeId="3027">
    <graphics x="11329.6728515625" y="619.1253051757812" z="0.0"/>
  </node>
  <node id="20323" label="Scc1_[smc3]_ppi+_Smc3_[NBD]" cy:nodeId="4692">
    <graphics x="11665.19140625" y="1080.650390625" z="0.0"/>
  </node>
  <node id="20322" label="Scc1_[smc3]--Smc3_[NBD]" cy:nodeId="4693">
    <graphics x="11665.19140625" y="1186.677978515625" z="0.0"/>
  </node>
  <node id="20321" label="Scc1_[smc3]_ppi-_Smc3_[NBD]" cy:nodeId="4694">
    <graphics x="11708.072265625" y="1105.1903076171875" z="0.0"/>
  </node>
  <node id="20346" label="Esp1_[pds1]_ppi+_Pds1_[esp1]" cy:nodeId="2264">
    <graphics x="11440.8486328125" y="932.7942504882812" z="0.0"/>
  </node>
  <node id="20338" label="Scc1_[(esp1)]-{truncated}" cy:nodeId="2267">
    <graphics x="11385.8486328125" y="1186.677978515625" z="0.0"/>
  </node>
  <node id="20336" label="Cell_[(DNA)]-{replicated}" cy:nodeId="4444">
    <graphics x="11279.01171875" y="1579.9840087890625" z="0.0"/>
  </node>
  <node id="20356" label="Cdc5_p+_Scc1_[(cdc5)]" cy:nodeId="2282">
    <graphics x="11329.6728515625" y="932.7942504882812" z="0.0"/>
  </node>
</graph>
