# Supplementary material for: A comprehensive, mechanistically detailed, and executable model of the cell division cycle in Saccharomyces cerevisiae
Source: Nat Commun. 2019 Mar 21;10:1308. doi: 10.1038/s41467-019-08903-w (PMC6428898; doi:10.1038/s41467-019-08903-w)
Supplement: Supplementary file 4 — Supplementary Data 2 [file 41467_2019_8903_MOESM4_ESM.zip › CytoscapeSession-2018_05_18-12_22/views/2001-21403-TF4+MBF.xgmml]

<?xml version="1.0" encoding="UTF-8" standalone="yes"?>
<graph id="21403" label="TF4 MBF" cy:view="1" cy:networkId="2001" cy:visualStyle="rxncon2regulatorygraph" cy:rendererId="org.cytoscape.ding" cy:documentVersion="3.0" xmlns:dc="http://purl.org/dc/elements/1.1/" xmlns:xlink="http://www.w3.org/1999/xlink" xmlns:rdf="http://www.w3.org/1999/02/22-rdf-syntax-ns#" xmlns:cy="http://www.cytoscape.org" xmlns="http://www.cs.rpi.edu/XGMML">
  <graphics>
    <att name="NETWORK_CENTER_Z_LOCATION" value="0.0" type="string" cy:type="String"/>
    <att name="NETWORK_CENTER_X_LOCATION" value="12109.13330078125" type="string" cy:type="String"/>
    <att name="NETWORK_SCALE_FACTOR" value="0.6286054827396752" type="string" cy:type="String"/>
    <att name="NETWORK_CENTER_Y_LOCATION" value="-2569.7208251953125" type="string" cy:type="String"/>
    <att name="NETWORK_NODE_SELECTION" value="true" type="string" cy:type="String"/>
    <att name="NETWORK_HEIGHT" value="689.0" type="string" cy:type="String"/>
    <att name="NETWORK_WIDTH" value="1918.0" type="string" cy:type="String"/>
    <att name="NETWORK_DEPTH" value="0.0" type="string" cy:type="String"/>
    <att name="NETWORK_EDGE_SELECTION" value="true" type="string" cy:type="String"/>
    <att name="NETWORK_TITLE" value="TF4 MBF" type="string" cy:type="String"/>
  </graphics>
  <node id="21718" label="[ACM1TRSC15]" cy:nodeId="2031">
    <graphics x="11760.453125" y="-2406.090576171875" z="0.0"/>
  </node>
  <node id="21717" label="[ACM1TRSC16]" cy:nodeId="2032">
    <graphics x="11760.453125" y="-2406.090576171875" z="0.0"/>
  </node>
  <node id="21716" label="[ACM1TRSC17]" cy:nodeId="2033">
    <graphics x="11760.453125" y="-2406.090576171875" z="0.0"/>
  </node>
  <node id="21715" label="[ACM1TRSC18]" cy:nodeId="2034">
    <graphics x="11760.453125" y="-2406.090576171875" z="0.0"/>
  </node>
  <node id="21714" label="[ACM1TRSC19]" cy:nodeId="2035">
    <graphics x="11760.453125" y="-2406.090576171875" z="0.0"/>
  </node>
  <node id="21713" label="[SPC42TRSC01]" cy:nodeId="2036">
    <graphics x="11895.427734375" y="-2406.090576171875" z="0.0"/>
  </node>
  <node id="21712" label="SPC42MBF" cy:nodeId="2037">
    <graphics x="11865.427734375" y="-2447.07568359375" z="0.0"/>
  </node>
  <node id="21711" label="[SPC42TRSC02]" cy:nodeId="2038">
    <graphics x="11895.427734375" y="-2406.090576171875" z="0.0"/>
  </node>
  <node id="21710" label="[SPC42TRSC03]" cy:nodeId="2039">
    <graphics x="11895.427734375" y="-2406.090576171875" z="0.0"/>
  </node>
  <node id="21709" label="[SPC42TRSC04]" cy:nodeId="2040">
    <graphics x="11895.427734375" y="-2406.090576171875" z="0.0"/>
  </node>
  <node id="21708" label="[SPC42TRSC05]" cy:nodeId="2041">
    <graphics x="11895.427734375" y="-2406.090576171875" z="0.0"/>
  </node>
  <node id="21707" label="[SPC42TRSC06]" cy:nodeId="2042">
    <graphics x="11895.427734375" y="-2406.090576171875" z="0.0"/>
  </node>
  <node id="21706" label="[SPC42TRSC07]" cy:nodeId="2043">
    <graphics x="11895.427734375" y="-2406.090576171875" z="0.0"/>
  </node>
  <node id="21705" label="[SPC42TRSC08]" cy:nodeId="2044">
    <graphics x="11895.427734375" y="-2406.090576171875" z="0.0"/>
  </node>
  <node id="21704" label="[SPC42TRSC09]" cy:nodeId="2045">
    <graphics x="11895.427734375" y="-2406.090576171875" z="0.0"/>
  </node>
  <node id="21703" label="[SPC42TRSC10]" cy:nodeId="2046">
    <graphics x="11895.427734375" y="-2406.090576171875" z="0.0"/>
  </node>
  <node id="21702" label="[SPC42TRSC11]" cy:nodeId="2047">
    <graphics x="11895.427734375" y="-2406.090576171875" z="0.0"/>
  </node>
  <node id="21701" label="[SPC42TRSC12]" cy:nodeId="2048">
    <graphics x="11895.427734375" y="-2406.090576171875" z="0.0"/>
  </node>
  <node id="21700" label="[SPC42TRSC13]" cy:nodeId="2049">
    <graphics x="11895.427734375" y="-2406.090576171875" z="0.0"/>
  </node>
  <node id="21699" label="[SPC42TRSC14]" cy:nodeId="2050">
    <graphics x="11895.427734375" y="-2406.090576171875" z="0.0"/>
  </node>
  <node id="21698" label="PolII_trsc_Clb5Gene" cy:nodeId="2051">
    <graphics x="12000.40234375" y="-2367.14501953125" z="0.0"/>
  </node>
  <node id="21697" label="[SPC42TRSC15]" cy:nodeId="2052">
    <graphics x="11895.427734375" y="-2406.090576171875" z="0.0"/>
  </node>
  <node id="21696" label="[CLB5TRSC20]" cy:nodeId="2053">
    <graphics x="12030.40234375" y="-2406.090576171875" z="0.0"/>
  </node>
  <node id="21695" label="[SPC42TRSC16]" cy:nodeId="2054">
    <graphics x="11895.427734375" y="-2406.090576171875" z="0.0"/>
  </node>
  <node id="21694" label="PolII_trsc_Clb6Gene" cy:nodeId="2055">
    <graphics x="12135.376953125" y="-2367.14501953125" z="0.0"/>
  </node>
  <node id="21693" label="[SPC42TRSC17]" cy:nodeId="2056">
    <graphics x="11895.427734375" y="-2406.090576171875" z="0.0"/>
  </node>
  <node id="21692" label="[CLB6TRSC20]" cy:nodeId="2057">
    <graphics x="12165.376953125" y="-2406.090576171875" z="0.0"/>
  </node>
  <node id="21691" label="[SPC42TRSC18]" cy:nodeId="2058">
    <graphics x="11895.427734375" y="-2406.090576171875" z="0.0"/>
  </node>
  <node id="21690" label="PolII_trsc_Pds1Gene" cy:nodeId="2059">
    <graphics x="12675.275390625" y="-2367.14501953125" z="0.0"/>
  </node>
  <node id="21689" label="[SPC42TRSC19]" cy:nodeId="2060">
    <graphics x="11895.427734375" y="-2406.090576171875" z="0.0"/>
  </node>
  <node id="21688" label="[PDS1TRSC20]" cy:nodeId="2061">
    <graphics x="12705.275390625" y="-2406.090576171875" z="0.0"/>
  </node>
  <node id="21687" label="[CLB5TRSC01]" cy:nodeId="2062">
    <graphics x="12030.40234375" y="-2406.090576171875" z="0.0"/>
  </node>
  <node id="21686" label="PolII_trsc_Rad53Gene" cy:nodeId="2063">
    <graphics x="12405.326171875" y="-2367.14501953125" z="0.0"/>
  </node>
  <node id="21685" label="CLB5MBF" cy:nodeId="2064">
    <graphics x="12000.40234375" y="-2447.07568359375" z="0.0"/>
  </node>
  <node id="21684" label="[RAD53TRSC20]" cy:nodeId="2065">
    <graphics x="12450.326171875" y="-2406.090576171875" z="0.0"/>
  </node>
  <node id="21683" label="[CLB5TRSC02]" cy:nodeId="2066">
    <graphics x="12030.40234375" y="-2406.090576171875" z="0.0"/>
  </node>
  <node id="21682" label="PolII_trsc_Scc1Gene" cy:nodeId="2067">
    <graphics x="12540.30078125" y="-2367.14501953125" z="0.0"/>
  </node>
  <node id="21681" label="[CLB5TRSC03]" cy:nodeId="2068">
    <graphics x="12030.40234375" y="-2406.090576171875" z="0.0"/>
  </node>
  <node id="21680" label="[SCC1TRSC20]" cy:nodeId="2069">
    <graphics x="12570.30078125" y="-2406.090576171875" z="0.0"/>
  </node>
  <node id="21679" label="[CLB5TRSC04]" cy:nodeId="2070">
    <graphics x="12030.40234375" y="-2406.090576171875" z="0.0"/>
  </node>
  <node id="21678" label="Mbp1_[DBD]_bind+_Acm1Gene_[mcb]" cy:nodeId="2071">
    <graphics x="11727.2822265625" y="-2607.4482421875" z="0.0"/>
  </node>
  <node id="21677" label="[CLB5TRSC05]" cy:nodeId="2072">
    <graphics x="12030.40234375" y="-2406.090576171875" z="0.0"/>
  </node>
  <node id="21676" label="Acm1Gene_[mcb]--Mbp1_[DBD]" cy:nodeId="2073">
    <graphics x="11728.611328125" y="-2519.43408203125" z="0.0"/>
  </node>
  <node id="21675" label="[CLB5TRSC06]" cy:nodeId="2074">
    <graphics x="12030.40234375" y="-2406.090576171875" z="0.0"/>
  </node>
  <node id="21674" label="Mbp1_[DBD]_bind-_Acm1Gene_[mcb]" cy:nodeId="2075">
    <graphics x="11757.2822265625" y="-2580.3427734375" z="0.0"/>
  </node>
  <node id="21673" label="[CLB5TRSC07]" cy:nodeId="2076">
    <graphics x="12030.40234375" y="-2406.090576171875" z="0.0"/>
  </node>
  <node id="21672" label="Mbp1_[DBD]_bind+_Clb5Gene_[mcb]" cy:nodeId="2077">
    <graphics x="11997.876953125" y="-2607.4482421875" z="0.0"/>
  </node>
  <node id="21671" label="[CLB5TRSC08]" cy:nodeId="2078">
    <graphics x="12030.40234375" y="-2406.090576171875" z="0.0"/>
  </node>
  <node id="21670" label="Clb5Gene_[mcb]--Mbp1_[DBD]" cy:nodeId="2079">
    <graphics x="11998.5400390625" y="-2519.43408203125" z="0.0"/>
  </node>
  <node id="21669" label="[CLB5TRSC09]" cy:nodeId="2080">
    <graphics x="12030.40234375" y="-2406.090576171875" z="0.0"/>
  </node>
  <node id="21668" label="Mbp1_[DBD]_bind-_Clb5Gene_[mcb]" cy:nodeId="2081">
    <graphics x="12027.876953125" y="-2580.3427734375" z="0.0"/>
  </node>
  <node id="21667" label="[CLB5TRSC10]" cy:nodeId="2082">
    <graphics x="12030.40234375" y="-2406.090576171875" z="0.0"/>
  </node>
  <node id="21666" label="Mbp1_[DBD]_bind+_Clb6Gene_[mcb]" cy:nodeId="2083">
    <graphics x="12133.1748046875" y="-2607.4482421875" z="0.0"/>
  </node>
  <node id="21665" label="[CLB5TRSC11]" cy:nodeId="2084">
    <graphics x="12030.40234375" y="-2406.090576171875" z="0.0"/>
  </node>
  <node id="21664" label="Clb6Gene_[mcb]--Mbp1_[DBD]" cy:nodeId="2085">
    <graphics x="12133.50390625" y="-2519.43408203125" z="0.0"/>
  </node>
  <node id="21663" label="[CLB5TRSC12]" cy:nodeId="2086">
    <graphics x="12030.40234375" y="-2406.090576171875" z="0.0"/>
  </node>
  <node id="21662" label="Mbp1_[DBD]_bind-_Clb6Gene_[mcb]" cy:nodeId="2087">
    <graphics x="12163.1748046875" y="-2580.3427734375" z="0.0"/>
  </node>
  <node id="21661" label="[CLB5TRSC13]" cy:nodeId="2088">
    <graphics x="12030.40234375" y="-2406.090576171875" z="0.0"/>
  </node>
  <node id="21660" label="Mbp1_[DBD]_bind+_Spc42Gene_[mcb]" cy:nodeId="2089">
    <graphics x="11862.580078125" y="-2607.4482421875" z="0.0"/>
  </node>
  <node id="21659" label="[CLB5TRSC14]" cy:nodeId="2090">
    <graphics x="12030.40234375" y="-2406.090576171875" z="0.0"/>
  </node>
  <node id="21658" label="Mbp1_[DBD]--Spc42Gene_[mcb]" cy:nodeId="2091">
    <graphics x="11863.5751953125" y="-2519.43408203125" z="0.0"/>
  </node>
  <node id="21657" label="[CLB5TRSC15]" cy:nodeId="2092">
    <graphics x="12030.40234375" y="-2406.090576171875" z="0.0"/>
  </node>
  <node id="21656" label="Mbp1_[DBD]_bind-_Spc42Gene_[mcb]" cy:nodeId="2093">
    <graphics x="11892.580078125" y="-2580.3427734375" z="0.0"/>
  </node>
  <node id="21655" label="[CLB5TRSC16]" cy:nodeId="2094">
    <graphics x="12030.40234375" y="-2406.090576171875" z="0.0"/>
  </node>
  <node id="21654" label="Mbp1_[DBD]_bind+_Pds1Gene_[mcb]" cy:nodeId="2095">
    <graphics x="12674.3642578125" y="-2607.4482421875" z="0.0"/>
  </node>
  <node id="21653" label="[CLB5TRSC17]" cy:nodeId="2096">
    <graphics x="12030.40234375" y="-2406.090576171875" z="0.0"/>
  </node>
  <node id="21652" label="Mbp1_[DBD]--Pds1Gene_[mcb]" cy:nodeId="2097">
    <graphics x="12673.3603515625" y="-2519.43408203125" z="0.0"/>
  </node>
  <node id="21651" label="[CLB5TRSC18]" cy:nodeId="2098">
    <graphics x="12030.40234375" y="-2406.090576171875" z="0.0"/>
  </node>
  <node id="21650" label="Mbp1_[DBD]_bind-_Pds1Gene_[mcb]" cy:nodeId="2099">
    <graphics x="12704.3642578125" y="-2580.3427734375" z="0.0"/>
  </node>
  <node id="21649" label="[CLB5TRSC19]" cy:nodeId="2100">
    <graphics x="12030.40234375" y="-2406.090576171875" z="0.0"/>
  </node>
  <node id="21648" label="Mbp1_[DBD]_bind+_Rad53Gene_[mcb]" cy:nodeId="2101">
    <graphics x="12403.76953125" y="-2607.4482421875" z="0.0"/>
  </node>
  <node id="21647" label="[CLB6TRSC01]" cy:nodeId="2102">
    <graphics x="12165.376953125" y="-2406.090576171875" z="0.0"/>
  </node>
  <node id="21646" label="Mbp1_[DBD]--Rad53Gene_[mcb]" cy:nodeId="2103">
    <graphics x="12403.431640625" y="-2519.43408203125" z="0.0"/>
  </node>
  <node id="21645" label="CLB6MBF" cy:nodeId="2104">
    <graphics x="12135.376953125" y="-2447.07568359375" z="0.0"/>
  </node>
  <node id="21644" label="Mbp1_[DBD]_bind-_Rad53Gene_[mcb]" cy:nodeId="2105">
    <graphics x="12433.76953125" y="-2580.3427734375" z="0.0"/>
  </node>
  <node id="21643" label="[CLB6TRSC02]" cy:nodeId="2106">
    <graphics x="12165.376953125" y="-2406.090576171875" z="0.0"/>
  </node>
  <node id="21642" label="Mbp1_[DBD]_bind+_Scc1Gene_[mcb]" cy:nodeId="2107">
    <graphics x="12539.06640625" y="-2607.4482421875" z="0.0"/>
  </node>
  <node id="21641" label="[CLB6TRSC03]" cy:nodeId="2108">
    <graphics x="12165.376953125" y="-2406.090576171875" z="0.0"/>
  </node>
  <node id="21640" label="Mbp1_[DBD]--Scc1Gene_[mcb]" cy:nodeId="2109">
    <graphics x="12538.396484375" y="-2519.43408203125" z="0.0"/>
  </node>
  <node id="21639" label="[CLB6TRSC04]" cy:nodeId="2110">
    <graphics x="12165.376953125" y="-2406.090576171875" z="0.0"/>
  </node>
  <node id="21638" label="Mbp1_[DBD]_bind-_Scc1Gene_[mcb]" cy:nodeId="2111">
    <graphics x="12569.06640625" y="-2580.3427734375" z="0.0"/>
  </node>
  <node id="21637" label="[CLB6TRSC05]" cy:nodeId="2112">
    <graphics x="12165.376953125" y="-2406.090576171875" z="0.0"/>
  </node>
  <node id="21636" label="APC_ub+_Clb5_[(apc)]" cy:nodeId="2113">
    <graphics x="12163.328125" y="-1921.8807373046875" z="0.0"/>
  </node>
  <node id="21635" label="[CLB6TRSC06]" cy:nodeId="2114">
    <graphics x="12165.376953125" y="-2406.090576171875" z="0.0"/>
  </node>
  <node id="21634" label="Clb5_[(apc)]-{ub}" cy:nodeId="2115">
    <graphics x="11970.40234375" y="-3337.798583984375" z="0.0"/>
  </node>
  <node id="21633" label="[CLB6TRSC07]" cy:nodeId="2116">
    <graphics x="12165.376953125" y="-2406.090576171875" z="0.0"/>
  </node>
  <node id="21632" label="[CLB6TRSC08]" cy:nodeId="2117">
    <graphics x="12165.376953125" y="-2406.090576171875" z="0.0"/>
  </node>
  <node id="21631" label="[CLB6TRSC09]" cy:nodeId="2118">
    <graphics x="12165.376953125" y="-2406.090576171875" z="0.0"/>
  </node>
  <node id="21630" label="[CLB6TRSC10]" cy:nodeId="2119">
    <graphics x="12165.376953125" y="-2406.090576171875" z="0.0"/>
  </node>
  <node id="21629" label="[CLB6TRSC11]" cy:nodeId="2120">
    <graphics x="12165.376953125" y="-2406.090576171875" z="0.0"/>
  </node>
  <node id="21628" label="[CLB6TRSC12]" cy:nodeId="2121">
    <graphics x="12165.376953125" y="-2406.090576171875" z="0.0"/>
  </node>
  <node id="21627" label="[CLB6TRSC13]" cy:nodeId="2122">
    <graphics x="12165.376953125" y="-2406.090576171875" z="0.0"/>
  </node>
  <node id="21626" label="[CLB6TRSC14]" cy:nodeId="2123">
    <graphics x="12165.376953125" y="-2406.090576171875" z="0.0"/>
  </node>
  <node id="21625" label="[CLB6TRSC15]" cy:nodeId="2124">
    <graphics x="12165.376953125" y="-2406.090576171875" z="0.0"/>
  </node>
  <node id="21624" label="[CLB6TRSC16]" cy:nodeId="2125">
    <graphics x="12165.376953125" y="-2406.090576171875" z="0.0"/>
  </node>
  <node id="21623" label="[CLB6TRSC17]" cy:nodeId="2126">
    <graphics x="12165.376953125" y="-2406.090576171875" z="0.0"/>
  </node>
  <node id="21622" label="Proteasome_deg_Clb5" cy:nodeId="2127">
    <graphics x="11970.40234375" y="-2182.611328125" z="0.0"/>
  </node>
  <node id="21621" label="[CLB6TRSC18]" cy:nodeId="2128">
    <graphics x="12165.376953125" y="-2406.090576171875" z="0.0"/>
  </node>
  <node id="21620" label="[CLB6TRSC19]" cy:nodeId="2129">
    <graphics x="12165.376953125" y="-2406.090576171875" z="0.0"/>
  </node>
  <node id="21619" label="[RAD53TRSC01]" cy:nodeId="2130">
    <graphics x="12450.326171875" y="-2406.090576171875" z="0.0"/>
  </node>
  <node id="21618" label="RAD53MBF" cy:nodeId="2131">
    <graphics x="12405.326171875" y="-2447.07568359375" z="0.0"/>
  </node>
  <node id="21617" label="[RAD53TRSC02]" cy:nodeId="2132">
    <graphics x="12450.326171875" y="-2406.090576171875" z="0.0"/>
  </node>
  <node id="21616" label="[RAD53TRSC03]" cy:nodeId="2133">
    <graphics x="12450.326171875" y="-2406.090576171875" z="0.0"/>
  </node>
  <node id="21615" label="[RAD53TRSC04]" cy:nodeId="2134">
    <graphics x="12450.326171875" y="-2406.090576171875" z="0.0"/>
  </node>
  <node id="21614" label="[RAD53TRSC05]" cy:nodeId="2135">
    <graphics x="12450.326171875" y="-2406.090576171875" z="0.0"/>
  </node>
  <node id="21613" label="[RAD53TRSC06]" cy:nodeId="2136">
    <graphics x="12450.326171875" y="-2406.090576171875" z="0.0"/>
  </node>
  <node id="21612" label="[RAD53TRSC07]" cy:nodeId="2137">
    <graphics x="12450.326171875" y="-2406.090576171875" z="0.0"/>
  </node>
  <node id="21611" label="[RAD53TRSC08]" cy:nodeId="2138">
    <graphics x="12450.326171875" y="-2406.090576171875" z="0.0"/>
  </node>
  <node id="21610" label="[RAD53TRSC09]" cy:nodeId="2139">
    <graphics x="12450.326171875" y="-2406.090576171875" z="0.0"/>
  </node>
  <node id="21609" label="[RAD53TRSC10]" cy:nodeId="2140">
    <graphics x="12450.326171875" y="-2406.090576171875" z="0.0"/>
  </node>
  <node id="21608" label="[RAD53TRSC11]" cy:nodeId="2141">
    <graphics x="12450.326171875" y="-2406.090576171875" z="0.0"/>
  </node>
  <node id="21607" label="[RAD53TRSC12]" cy:nodeId="2142">
    <graphics x="12450.326171875" y="-2406.090576171875" z="0.0"/>
  </node>
  <node id="21606" label="[RAD53TRSC13]" cy:nodeId="2143">
    <graphics x="12450.326171875" y="-2406.090576171875" z="0.0"/>
  </node>
  <node id="21605" label="[RAD53TRSC14]" cy:nodeId="2144">
    <graphics x="12450.326171875" y="-2406.090576171875" z="0.0"/>
  </node>
  <node id="21604" label="[RAD53TRSC15]" cy:nodeId="2145">
    <graphics x="12450.326171875" y="-2406.090576171875" z="0.0"/>
  </node>
  <node id="21603" label="[RAD53TRSC16]" cy:nodeId="2146">
    <graphics x="12450.326171875" y="-2406.090576171875" z="0.0"/>
  </node>
  <node id="21602" label="[RAD53TRSC17]" cy:nodeId="2147">
    <graphics x="12450.326171875" y="-2406.090576171875" z="0.0"/>
  </node>
  <node id="21601" label="[RAD53TRSC18]" cy:nodeId="2148">
    <graphics x="12450.326171875" y="-2406.090576171875" z="0.0"/>
  </node>
  <node id="21600" label="[RAD53TRSC19]" cy:nodeId="2149">
    <graphics x="12450.326171875" y="-2406.090576171875" z="0.0"/>
  </node>
  <node id="21598" label="[NRM1TRSC01]" cy:nodeId="2150">
    <graphics x="12300.3515625" y="-2406.090576171875" z="0.0"/>
  </node>
  <node id="21597" label="NRM1MBF" cy:nodeId="2151">
    <graphics x="12270.3515625" y="-2447.07568359375" z="0.0"/>
  </node>
  <node id="21596" label="[NRM1TRSC02]" cy:nodeId="2152">
    <graphics x="12300.3515625" y="-2406.090576171875" z="0.0"/>
  </node>
  <node id="21594" label="[NRM1TRSC03]" cy:nodeId="2153">
    <graphics x="12300.3515625" y="-2406.090576171875" z="0.0"/>
  </node>
  <node id="21593" label="[NRM1TRSC04]" cy:nodeId="2154">
    <graphics x="12300.3515625" y="-2406.090576171875" z="0.0"/>
  </node>
  <node id="21592" label="[NRM1TRSC05]" cy:nodeId="2155">
    <graphics x="12300.3515625" y="-2406.090576171875" z="0.0"/>
  </node>
  <node id="21590" label="[NRM1TRSC06]" cy:nodeId="2156">
    <graphics x="12300.3515625" y="-2406.090576171875" z="0.0"/>
  </node>
  <node id="21589" label="[NRM1TRSC07]" cy:nodeId="2157">
    <graphics x="12300.3515625" y="-2406.090576171875" z="0.0"/>
  </node>
  <node id="21739" label="Cdc28_p+_Swi6_[(S160)]" cy:nodeId="1133">
    <graphics x="11920.6708984375" y="-3085.091552734375" z="0.0"/>
  </node>
  <node id="21588" label="[NRM1TRSC08]" cy:nodeId="2158">
    <graphics x="12300.3515625" y="-2406.090576171875" z="0.0"/>
  </node>
  <node id="21738" label="Cdc28_p+_Swi6_[(T179)]" cy:nodeId="1134">
    <graphics x="11800.6953125" y="-3085.091552734375" z="0.0"/>
  </node>
  <node id="21586" label="[NRM1TRSC09]" cy:nodeId="2159">
    <graphics x="12300.3515625" y="-2406.090576171875" z="0.0"/>
  </node>
  <node id="21737" label="Cdc28_p+_Swi6_[(S228)]" cy:nodeId="1135">
    <graphics x="11740.70703125" y="-3085.091552734375" z="0.0"/>
  </node>
  <node id="21585" label="[NRM1TRSC10]" cy:nodeId="2160">
    <graphics x="12300.3515625" y="-2406.090576171875" z="0.0"/>
  </node>
  <node id="21736" label="Cdc28_p+_Swi6_[(S238)]" cy:nodeId="1136">
    <graphics x="11860.6826171875" y="-3085.091552734375" z="0.0"/>
  </node>
  <node id="21584" label="[NRM1TRSC11]" cy:nodeId="2161">
    <graphics x="12300.3515625" y="-2406.090576171875" z="0.0"/>
  </node>
  <node id="21583" label="Clb5" cy:nodeId="2162">
    <graphics x="12000.40234375" y="-2133.76513671875" z="0.0"/>
  </node>
  <node id="21581" label="[NRM1TRSC12]" cy:nodeId="2163">
    <graphics x="12300.3515625" y="-2406.090576171875" z="0.0"/>
  </node>
  <node id="21580" label="Clb6" cy:nodeId="2164">
    <graphics x="12135.376953125" y="-2133.76513671875" z="0.0"/>
  </node>
  <node id="21579" label="[NRM1TRSC13]" cy:nodeId="2165">
    <graphics x="12300.3515625" y="-2406.090576171875" z="0.0"/>
  </node>
  <node id="21578" label="Rad53" cy:nodeId="2166">
    <graphics x="12405.326171875" y="-2133.76513671875" z="0.0"/>
  </node>
  <node id="21577" label="[NRM1TRSC14]" cy:nodeId="2167">
    <graphics x="12300.3515625" y="-2406.090576171875" z="0.0"/>
  </node>
  <node id="21576" label="Spc42mRNA" cy:nodeId="2168">
    <graphics x="11865.427734375" y="-2274.41015625" z="0.0"/>
  </node>
  <node id="21575" label="[NRM1TRSC15]" cy:nodeId="2169">
    <graphics x="12300.3515625" y="-2406.090576171875" z="0.0"/>
  </node>
  <node id="21574" label="Spc42" cy:nodeId="2170">
    <graphics x="11865.427734375" y="-2133.76513671875" z="0.0"/>
  </node>
  <node id="21573" label="[NRM1TRSC16]" cy:nodeId="2171">
    <graphics x="12300.3515625" y="-2406.090576171875" z="0.0"/>
  </node>
  <node id="21572" label="[NRM1TRSC17]" cy:nodeId="2172">
    <graphics x="12300.3515625" y="-2406.090576171875" z="0.0"/>
  </node>
  <node id="21571" label="[NRM1TRSC18]" cy:nodeId="2173">
    <graphics x="12300.3515625" y="-2406.090576171875" z="0.0"/>
  </node>
  <node id="21570" label="[NRM1TRSC19]" cy:nodeId="2174">
    <graphics x="12300.3515625" y="-2406.090576171875" z="0.0"/>
  </node>
  <node id="21569" label="[SCC1TRSC01]" cy:nodeId="2175">
    <graphics x="12570.30078125" y="-2406.090576171875" z="0.0"/>
  </node>
  <node id="21568" label="SCC1MBF" cy:nodeId="2176">
    <graphics x="12540.30078125" y="-2447.07568359375" z="0.0"/>
  </node>
  <node id="21567" label="[SCC1TRSC02]" cy:nodeId="2177">
    <graphics x="12570.30078125" y="-2406.090576171875" z="0.0"/>
  </node>
  <node id="21733" label="MBF" cy:nodeId="1153">
    <graphics x="11796.689453125" y="-2670.599609375" z="0.0"/>
  </node>
  <node id="21566" label="PolII_trsc_Acm1Gene" cy:nodeId="2178">
    <graphics x="11730.453125" y="-2367.14501953125" z="0.0"/>
  </node>
  <node id="21565" label="[SCC1TRSC03]" cy:nodeId="2179">
    <graphics x="12570.30078125" y="-2406.090576171875" z="0.0"/>
  </node>
  <node id="21564" label="[ACM1TRSC20]" cy:nodeId="2180">
    <graphics x="11760.453125" y="-2406.090576171875" z="0.0"/>
  </node>
  <node id="21563" label="[SCC1TRSC04]" cy:nodeId="2181">
    <graphics x="12570.30078125" y="-2406.090576171875" z="0.0"/>
  </node>
  <node id="21562" label="[SCC1TRSC05]" cy:nodeId="2182">
    <graphics x="12570.30078125" y="-2406.090576171875" z="0.0"/>
  </node>
  <node id="21561" label="[SCC1TRSC06]" cy:nodeId="2183">
    <graphics x="12570.30078125" y="-2406.090576171875" z="0.0"/>
  </node>
  <node id="21560" label="[SCC1TRSC07]" cy:nodeId="2184">
    <graphics x="12570.30078125" y="-2406.090576171875" z="0.0"/>
  </node>
  <node id="21559" label="[SCC1TRSC08]" cy:nodeId="2185">
    <graphics x="12570.30078125" y="-2406.090576171875" z="0.0"/>
  </node>
  <node id="21558" label="[SCC1TRSC09]" cy:nodeId="2186">
    <graphics x="12570.30078125" y="-2406.090576171875" z="0.0"/>
  </node>
  <node id="21557" label="Ribo_trsl_Acm1mRNA" cy:nodeId="2187">
    <graphics x="11730.453125" y="-2217.488525390625" z="0.0"/>
  </node>
  <node id="21556" label="[SCC1TRSC10]" cy:nodeId="2188">
    <graphics x="12570.30078125" y="-2406.090576171875" z="0.0"/>
  </node>
  <node id="21555" label="Clb5mRNA" cy:nodeId="2189">
    <graphics x="12000.40234375" y="-2274.41015625" z="0.0"/>
  </node>
  <node id="21554" label="[SCC1TRSC11]" cy:nodeId="2190">
    <graphics x="12570.30078125" y="-2406.090576171875" z="0.0"/>
  </node>
  <node id="21553" label="Clb6mRNA" cy:nodeId="2191">
    <graphics x="12135.376953125" y="-2274.41015625" z="0.0"/>
  </node>
  <node id="21552" label="Mrc1_[rad53]_ppi+_Rad53_[FHA1]" cy:nodeId="2192">
    <graphics x="12488.49609375" y="-1921.8807373046875" z="0.0"/>
  </node>
  <node id="21551" label="[SCC1TRSC12]" cy:nodeId="2193">
    <graphics x="12570.30078125" y="-2406.090576171875" z="0.0"/>
  </node>
  <node id="21550" label="Pds1mRNA" cy:nodeId="2194">
    <graphics x="12675.275390625" y="-2274.41015625" z="0.0"/>
  </node>
  <node id="21549" label="[SCC1TRSC13]" cy:nodeId="2195">
    <graphics x="12570.30078125" y="-2406.090576171875" z="0.0"/>
  </node>
  <node id="21548" label="Rad53mRNA" cy:nodeId="2196">
    <graphics x="12405.326171875" y="-2274.41015625" z="0.0"/>
  </node>
  <node id="21547" label="[SCC1TRSC14]" cy:nodeId="2197">
    <graphics x="12570.30078125" y="-2406.090576171875" z="0.0"/>
  </node>
  <node id="21546" label="Scc1mRNA" cy:nodeId="2198">
    <graphics x="12540.30078125" y="-2274.41015625" z="0.0"/>
  </node>
  <node id="21545" label="[SCC1TRSC15]" cy:nodeId="2199">
    <graphics x="12570.30078125" y="-2406.090576171875" z="0.0"/>
  </node>
  <node id="21544" label="Rad53_[SCD1(mec1)]-{p}" cy:nodeId="2200">
    <graphics x="12098.830078125" y="-3337.798583984375" z="0.0"/>
  </node>
  <node id="21543" label="[SCC1TRSC16]" cy:nodeId="2201">
    <graphics x="12570.30078125" y="-2406.090576171875" z="0.0"/>
  </node>
  <node id="21542" label="Nrm1" cy:nodeId="2202">
    <graphics x="12270.3515625" y="-2133.76513671875" z="0.0"/>
  </node>
  <node id="21541" label="[SCC1TRSC17]" cy:nodeId="2203">
    <graphics x="12570.30078125" y="-2406.090576171875" z="0.0"/>
  </node>
  <node id="21540" label="Ribo_trsl_Pds1mRNA" cy:nodeId="2204">
    <graphics x="12675.275390625" y="-2217.488525390625" z="0.0"/>
  </node>
  <node id="21539" label="[SCC1TRSC18]" cy:nodeId="2205">
    <graphics x="12570.30078125" y="-2406.090576171875" z="0.0"/>
  </node>
  <node id="21538" label="Nrm1mRNA" cy:nodeId="2206">
    <graphics x="12270.3515625" y="-2274.41015625" z="0.0"/>
  </node>
  <node id="21537" label="Ribo_trsl_Scc1mRNA" cy:nodeId="2207">
    <graphics x="12540.30078125" y="-2217.488525390625" z="0.0"/>
  </node>
  <node id="21536" label="[SCC1TRSC19]" cy:nodeId="2208">
    <graphics x="12570.30078125" y="-2406.090576171875" z="0.0"/>
  </node>
  <node id="21535" label="[PDS1TRSC01]" cy:nodeId="2209">
    <graphics x="12705.275390625" y="-2406.090576171875" z="0.0"/>
  </node>
  <node id="21534" label="PDS1MBF" cy:nodeId="2210">
    <graphics x="12675.275390625" y="-2447.07568359375" z="0.0"/>
  </node>
  <node id="21533" label="[PDS1TRSC02]" cy:nodeId="2211">
    <graphics x="12705.275390625" y="-2406.090576171875" z="0.0"/>
  </node>
  <node id="21531" label="[PDS1TRSC03]" cy:nodeId="2212">
    <graphics x="12705.275390625" y="-2406.090576171875" z="0.0"/>
  </node>
  <node id="21599" label="Hcm1_[DBD]_bind+_Cin8Gene_[hcm1]" cy:nodeId="1188">
    <graphics x="11621.380859375" y="-1881.8807373046875" z="0.0"/>
  </node>
  <node id="21529" label="[PDS1TRSC04]" cy:nodeId="2213">
    <graphics x="12705.275390625" y="-2406.090576171875" z="0.0"/>
  </node>
  <node id="21595" label="Hcm1_[DBD]_bind+_Fkh1Gene_[hcm1]" cy:nodeId="1189">
    <graphics x="11512.9912109375" y="-1921.8807373046875" z="0.0"/>
  </node>
  <node id="21528" label="Decay_deg_Acm1mRNA" cy:nodeId="2214">
    <graphics x="11760.453125" y="-2338.74560546875" z="0.0"/>
  </node>
  <node id="21591" label="Hcm1_[DBD]_bind+_Fkh2Gene_[hcm1]" cy:nodeId="1190">
    <graphics x="11512.9912109375" y="-1841.8807373046875" z="0.0"/>
  </node>
  <node id="21527" label="[PDS1TRSC05]" cy:nodeId="2215">
    <graphics x="12705.275390625" y="-2406.090576171875" z="0.0"/>
  </node>
  <node id="21587" label="Hcm1_[DBD]_bind+_Ndd1Gene_[hcm1]" cy:nodeId="1191">
    <graphics x="11512.9912109375" y="-1881.8807373046875" z="0.0"/>
  </node>
  <node id="21526" label="[PDS1TRSC06]" cy:nodeId="2216">
    <graphics x="12705.275390625" y="-2406.090576171875" z="0.0"/>
  </node>
  <node id="21582" label="Hcm1_[DBD]_bind+_Yhp1Gene_[hcm1]" cy:nodeId="1192">
    <graphics x="11621.380859375" y="-1921.8807373046875" z="0.0"/>
  </node>
  <node id="21525" label="[PDS1TRSC07]" cy:nodeId="2217">
    <graphics x="12705.275390625" y="-2406.090576171875" z="0.0"/>
  </node>
  <node id="21524" label="[PDS1TRSC08]" cy:nodeId="2218">
    <graphics x="12705.275390625" y="-2406.090576171875" z="0.0"/>
  </node>
  <node id="21523" label="[PDS1TRSC09]" cy:nodeId="2219">
    <graphics x="12705.275390625" y="-2406.090576171875" z="0.0"/>
  </node>
  <node id="21522" label="Rad53_p+_Nrm1_[(rad53)]" cy:nodeId="2220">
    <graphics x="12098.830078125" y="-2820.510009765625" z="0.0"/>
  </node>
  <node id="21521" label="[PDS1TRSC10]" cy:nodeId="2221">
    <graphics x="12705.275390625" y="-2406.090576171875" z="0.0"/>
  </node>
  <node id="21520" label="Nrm1_[(rad53)]-{p}" cy:nodeId="2222">
    <graphics x="12098.830078125" y="-2732.495849609375" z="0.0"/>
  </node>
  <node id="21519" label="[PDS1TRSC11]" cy:nodeId="2223">
    <graphics x="12705.275390625" y="-2406.090576171875" z="0.0"/>
  </node>
  <node id="21518" label="[PDS1TRSC12]" cy:nodeId="2224">
    <graphics x="12705.275390625" y="-2406.090576171875" z="0.0"/>
  </node>
  <node id="21517" label="Decay_deg_Nrm1mRNA" cy:nodeId="2225">
    <graphics x="12300.3515625" y="-2338.74560546875" z="0.0"/>
  </node>
  <node id="21516" label="[PDS1TRSC13]" cy:nodeId="2226">
    <graphics x="12705.275390625" y="-2406.090576171875" z="0.0"/>
  </node>
  <node id="21514" label="[PDS1TRSC14]" cy:nodeId="2227">
    <graphics x="12705.275390625" y="-2406.090576171875" z="0.0"/>
  </node>
  <node id="21513" label="[PDS1TRSC15]" cy:nodeId="2228">
    <graphics x="12705.275390625" y="-2406.090576171875" z="0.0"/>
  </node>
  <node id="21512" label="[PDS1TRSC16]" cy:nodeId="2229">
    <graphics x="12705.275390625" y="-2406.090576171875" z="0.0"/>
  </node>
  <node id="21511" label="[PDS1TRSC17]" cy:nodeId="2230">
    <graphics x="12705.275390625" y="-2406.090576171875" z="0.0"/>
  </node>
  <node id="21510" label="[PDS1TRSC18]" cy:nodeId="2231">
    <graphics x="12705.275390625" y="-2406.090576171875" z="0.0"/>
  </node>
  <node id="21509" label="[PDS1TRSC19]" cy:nodeId="2232">
    <graphics x="12705.275390625" y="-2406.090576171875" z="0.0"/>
  </node>
  <node id="21532" label="Hcm1mRNA" cy:nodeId="1208">
    <graphics x="11542.9912109375" y="-2274.41015625" z="0.0"/>
  </node>
  <node id="21507" label="Decay_deg_Clb5mRNA" cy:nodeId="2233">
    <graphics x="12030.40234375" y="-2338.74560546875" z="0.0"/>
  </node>
  <node id="21530" label="Hcm1" cy:nodeId="1209">
    <graphics x="11542.9912109375" y="-2133.76513671875" z="0.0"/>
  </node>
  <node id="21505" label="Decay_deg_Clb6mRNA" cy:nodeId="2234">
    <graphics x="12165.376953125" y="-2338.74560546875" z="0.0"/>
  </node>
  <node id="21515" label="Decay_deg_Hcm1mRNA" cy:nodeId="1210">
    <graphics x="11572.9912109375" y="-2338.74560546875" z="0.0"/>
  </node>
  <node id="21497" label="Pds1" cy:nodeId="2235">
    <graphics x="12675.275390625" y="-2133.76513671875" z="0.0"/>
  </node>
  <node id="21508" label="[HCM1TRSC01]" cy:nodeId="1211">
    <graphics x="11572.9912109375" y="-2406.090576171875" z="0.0"/>
  </node>
  <node id="21495" label="Scc1" cy:nodeId="2236">
    <graphics x="12540.30078125" y="-2133.76513671875" z="0.0"/>
  </node>
  <node id="21506" label="HCM1TRSC" cy:nodeId="1212">
    <graphics x="11542.9912109375" y="-2447.07568359375" z="0.0"/>
  </node>
  <node id="21488" label="Acm1_[cdh1]_ppi+_Cdh1_[acm1]" cy:nodeId="2237">
    <graphics x="11729.7705078125" y="-1841.8807373046875" z="0.0"/>
  </node>
  <node id="21485" label="Acm1_[bmh]_ppi+_Bmh1_[acm1]" cy:nodeId="2238">
    <graphics x="11729.7705078125" y="-1801.64306640625" z="0.0"/>
  </node>
  <node id="21483" label="Decay_deg_Pds1mRNA" cy:nodeId="2239">
    <graphics x="12705.275390625" y="-2338.74560546875" z="0.0"/>
  </node>
  <node id="21504" label="HCM1MBF" cy:nodeId="1215">
    <graphics x="11608.6474609375" y="-2483.2548828125" z="0.0"/>
  </node>
  <node id="21481" label="Acm1_[bmh]_ppi+_Bmh2_[acm1]" cy:nodeId="2240">
    <graphics x="11838.1591796875" y="-1921.8807373046875" z="0.0"/>
  </node>
  <node id="21480" label="Decay_deg_Rad53mRNA" cy:nodeId="2241">
    <graphics x="12435.326171875" y="-2338.74560546875" z="0.0"/>
  </node>
  <node id="21503" label="[HCM1TRSC02]" cy:nodeId="1217">
    <graphics x="11572.9912109375" y="-2406.090576171875" z="0.0"/>
  </node>
  <node id="21478" label="Decay_deg_Scc1mRNA" cy:nodeId="2242">
    <graphics x="12570.30078125" y="-2338.74560546875" z="0.0"/>
  </node>
  <node id="21502" label="[HCM1TRSC03]" cy:nodeId="1218">
    <graphics x="11572.9912109375" y="-2406.090576171875" z="0.0"/>
  </node>
  <node id="21477" label="Cdc28_p+_Acm1_[(S3)]" cy:nodeId="2243">
    <graphics x="11729.7705078125" y="-1921.8807373046875" z="0.0"/>
  </node>
  <node id="21501" label="[HCM1TRSC04]" cy:nodeId="1219">
    <graphics x="11572.9912109375" y="-2406.090576171875" z="0.0"/>
  </node>
  <node id="21476" label="Decay_deg_Spc42mRNA" cy:nodeId="2244">
    <graphics x="11895.427734375" y="-2338.74560546875" z="0.0"/>
  </node>
  <node id="21500" label="[HCM1TRSC05]" cy:nodeId="1220">
    <graphics x="11572.9912109375" y="-2406.090576171875" z="0.0"/>
  </node>
  <node id="21475" label="Cdc28_p+_Acm1_[(S31)]" cy:nodeId="2245">
    <graphics x="11729.7705078125" y="-1881.8807373046875" z="0.0"/>
  </node>
  <node id="21499" label="[HCM1TRSC06]" cy:nodeId="1221">
    <graphics x="11572.9912109375" y="-2406.090576171875" z="0.0"/>
  </node>
  <node id="21474" label="Proteasome_deg_Acm1" cy:nodeId="2246">
    <graphics x="11700.453125" y="-2182.611328125" z="0.0"/>
  </node>
  <node id="21473" label="Cdc28_p+_Acm1_[(S48)]" cy:nodeId="2247">
    <graphics x="11838.1591796875" y="-1841.8807373046875" z="0.0"/>
  </node>
  <node id="21498" label="[HCM1TRSC07]" cy:nodeId="1223">
    <graphics x="11572.9912109375" y="-2406.090576171875" z="0.0"/>
  </node>
  <node id="21471" label="Proteasome_deg_Spc42" cy:nodeId="2248">
    <graphics x="11835.427734375" y="-2182.611328125" z="0.0"/>
  </node>
  <node id="21496" label="[HCM1TRSC08]" cy:nodeId="1224">
    <graphics x="11572.9912109375" y="-2406.090576171875" z="0.0"/>
  </node>
  <node id="21470" label="Cdc28_p+_Acm1_[(T161)]" cy:nodeId="2249">
    <graphics x="11838.1591796875" y="-1881.8807373046875" z="0.0"/>
  </node>
  <node id="21494" label="[HCM1TRSC09]" cy:nodeId="1225">
    <graphics x="11572.9912109375" y="-2406.090576171875" z="0.0"/>
  </node>
  <node id="21469" label="Spc42Crystal" cy:nodeId="2250">
    <graphics x="11835.427734375" y="-3337.798583984375" z="0.0"/>
  </node>
  <node id="21493" label="[HCM1TRSC10]" cy:nodeId="1226">
    <graphics x="11572.9912109375" y="-2406.090576171875" z="0.0"/>
  </node>
  <node id="21468" label="Acm1_[(Dbox)]-{ub}" cy:nodeId="2251">
    <graphics x="11700.453125" y="-3337.798583984375" z="0.0"/>
  </node>
  <node id="21492" label="[HCM1TRSC11]" cy:nodeId="1227">
    <graphics x="11572.9912109375" y="-2406.090576171875" z="0.0"/>
  </node>
  <node id="21467" label="Acm1mRNA" cy:nodeId="2252">
    <graphics x="11730.453125" y="-2274.41015625" z="0.0"/>
  </node>
  <node id="21491" label="[HCM1TRSC12]" cy:nodeId="1228">
    <graphics x="11572.9912109375" y="-2406.090576171875" z="0.0"/>
  </node>
  <node id="21466" label="Acm1" cy:nodeId="2253">
    <graphics x="11730.453125" y="-2133.76513671875" z="0.0"/>
  </node>
  <node id="21490" label="[HCM1TRSC13]" cy:nodeId="1229">
    <graphics x="11572.9912109375" y="-2406.090576171875" z="0.0"/>
  </node>
  <node id="21465" label="Nrm1PPT_p-_Nrm1_[(rad53)]" cy:nodeId="2254">
    <graphics x="12128.830078125" y="-2793.404541015625" z="0.0"/>
  </node>
  <node id="21489" label="[HCM1TRSC14]" cy:nodeId="1230">
    <graphics x="11572.9912109375" y="-2406.090576171875" z="0.0"/>
  </node>
  <node id="21463" label="Cdc14_p-_Stb1_[(cdc28)]" cy:nodeId="2255">
    <graphics x="12169.25" y="-2930.178955078125" z="0.0"/>
  </node>
  <node id="21458" label="Ribo_trsl_Clb5mRNA" cy:nodeId="2256">
    <graphics x="12000.40234375" y="-2217.488525390625" z="0.0"/>
  </node>
  <node id="21487" label="[HCM1TRSC15]" cy:nodeId="1232">
    <graphics x="11572.9912109375" y="-2406.090576171875" z="0.0"/>
  </node>
  <node id="21457" label="Ribo_trsl_Clb6mRNA" cy:nodeId="2257">
    <graphics x="12135.376953125" y="-2217.488525390625" z="0.0"/>
  </node>
  <node id="21456" label="Ribo_trsl_Rad53mRNA" cy:nodeId="2258">
    <graphics x="12405.326171875" y="-2217.488525390625" z="0.0"/>
  </node>
  <node id="21486" label="[HCM1TRSC16]" cy:nodeId="1234">
    <graphics x="11572.9912109375" y="-2406.090576171875" z="0.0"/>
  </node>
  <node id="21455" label="Proteasome_deg_Clb6" cy:nodeId="2259">
    <graphics x="12105.376953125" y="-2182.611328125" z="0.0"/>
  </node>
  <node id="21484" label="[HCM1TRSC17]" cy:nodeId="1235">
    <graphics x="11572.9912109375" y="-2406.090576171875" z="0.0"/>
  </node>
  <node id="21454" label="Clb6_[(scf)]-{ub}" cy:nodeId="2260">
    <graphics x="12169.5908203125" y="-3337.798583984375" z="0.0"/>
  </node>
  <node id="21482" label="[HCM1TRSC18]" cy:nodeId="1236">
    <graphics x="11572.9912109375" y="-2406.090576171875" z="0.0"/>
  </node>
  <node id="21453" label="Pho85_p+_Clb6_[(deg)]" cy:nodeId="2261">
    <graphics x="12271.717447916666" y="-1921.8807373046875" z="0.0"/>
  </node>
  <node id="21479" label="[HCM1TRSC19]" cy:nodeId="1237">
    <graphics x="11572.9912109375" y="-2406.090576171875" z="0.0"/>
  </node>
  <node id="21452" label="Pds1_[(apc)]-{ub}" cy:nodeId="2262">
    <graphics x="12645.275390625" y="-3337.798583984375" z="0.0"/>
  </node>
  <node id="21451" label="Nrm1_[GTB]_ppi+_Swi6_[nrm1]" cy:nodeId="2263">
    <graphics x="12019.0546875" y="-2820.510009765625" z="0.0"/>
  </node>
  <node id="21472" label="Proteasome_deg_Hcm1" cy:nodeId="1239">
    <graphics x="11512.9912109375" y="-2182.611328125" z="0.0"/>
  </node>
  <node id="21450" label="Esp1_[pds1]_ppi+_Pds1_[esp1]" cy:nodeId="2264">
    <graphics x="12705.275390625" y="-1921.8807373046875" z="0.0"/>
  </node>
  <node id="21449" label="Nrm1_[GTB]--Swi6_[nrm1]" cy:nodeId="2265">
    <graphics x="12019.0546875" y="-2732.495849609375" z="0.0"/>
  </node>
  <node id="21448" label="Nrm1_[GTB]_ppi-_Swi6_[nrm1]" cy:nodeId="2266">
    <graphics x="12049.0546875" y="-2793.404541015625" z="0.0"/>
  </node>
  <node id="21447" label="Scc1_[(esp1)]-{truncated}" cy:nodeId="2267">
    <graphics x="12510.30078125" y="-3337.798583984375" z="0.0"/>
  </node>
  <node id="21446" label="Ribo_trsl_Nrm1mRNA" cy:nodeId="2268">
    <graphics x="12270.3515625" y="-2217.488525390625" z="0.0"/>
  </node>
  <node id="21464" label="Cdc28Cln123" cy:nodeId="1244">
    <graphics x="11902.9150390625" y="-3337.798583984375" z="0.0"/>
  </node>
  <node id="21444" label="Cdc28_[cyclin]_ppi+_Clb5_[cdc28]" cy:nodeId="2269">
    <graphics x="12163.328125" y="-1881.8807373046875" z="0.0"/>
  </node>
  <node id="21443" label="Cdc28_[cyclin]_ppi+_Clb6_[cdc28]" cy:nodeId="2270">
    <graphics x="12271.717447916666" y="-1881.8807373046875" z="0.0"/>
  </node>
  <node id="21462" label="Cdc14_p-_Swi6_[(S160)]" cy:nodeId="1246">
    <graphics x="11950.6650390625" y="-3057.986083984375" z="0.0"/>
  </node>
  <node id="21442" label="PolII_trsc_Nrm1Gene" cy:nodeId="2271">
    <graphics x="12270.3515625" y="-2367.14501953125" z="0.0"/>
  </node>
  <node id="21461" label="Cdc14_p-_Swi6_[(T179)]" cy:nodeId="1247">
    <graphics x="11830.689453125" y="-3057.986083984375" z="0.0"/>
  </node>
  <node id="21441" label="[NRM1TRSC20]" cy:nodeId="2272">
    <graphics x="12300.3515625" y="-2406.090576171875" z="0.0"/>
  </node>
  <node id="21460" label="Cdc14_p-_Swi6_[(S228)]" cy:nodeId="1248">
    <graphics x="11770.701171875" y="-3057.986083984375" z="0.0"/>
  </node>
  <node id="21440" label="APC_ub+_Nrm1_[(apc)]" cy:nodeId="2273">
    <graphics x="12380.106770833334" y="-1921.8807373046875" z="0.0"/>
  </node>
  <node id="21459" label="Cdc14_p-_Swi6_[(S238)]" cy:nodeId="1249">
    <graphics x="11890.6767578125" y="-3057.986083984375" z="0.0"/>
  </node>
  <node id="21439" label="Nrm1_[(apc)]-{ub}" cy:nodeId="2274">
    <graphics x="12240.3515625" y="-3337.798583984375" z="0.0"/>
  </node>
  <node id="21438" label="Proteasome_deg_Nrm1" cy:nodeId="2275">
    <graphics x="12240.3515625" y="-2182.611328125" z="0.0"/>
  </node>
  <node id="21437" label="Mbp1_[DBD]_bind+_Nrm1Gene_[mcb]" cy:nodeId="2276">
    <graphics x="12268.4716796875" y="-2607.4482421875" z="0.0"/>
  </node>
  <node id="21436" label="Mbp1_[DBD]--Nrm1Gene_[mcb]" cy:nodeId="2277">
    <graphics x="12268.4677734375" y="-2519.43408203125" z="0.0"/>
  </node>
  <node id="21435" label="PolII_trsc_Spc42Gene" cy:nodeId="2278">
    <graphics x="11865.427734375" y="-2367.14501953125" z="0.0"/>
  </node>
  <node id="21434" label="Mbp1_[DBD]_bind-_Nrm1Gene_[mcb]" cy:nodeId="2279">
    <graphics x="12298.4716796875" y="-2580.3427734375" z="0.0"/>
  </node>
  <node id="21433" label="[SPC42TRSC20]" cy:nodeId="2280">
    <graphics x="11895.427734375" y="-2406.090576171875" z="0.0"/>
  </node>
  <node id="21432" label="Ribo_trsl_Spc42mRNA" cy:nodeId="2281">
    <graphics x="11865.427734375" y="-2217.488525390625" z="0.0"/>
  </node>
  <node id="21431" label="Cdc5_p+_Scc1_[(cdc5)]" cy:nodeId="2282">
    <graphics x="12596.8857421875" y="-1881.8807373046875" z="0.0"/>
  </node>
  <node id="21430" label="Cdc28_p+_Spc42_[(S4)]" cy:nodeId="2283">
    <graphics x="11946.548828125" y="-1881.8807373046875" z="0.0"/>
  </node>
  <node id="21429" label="Cdc28_p+_Spc42_[(T6)]" cy:nodeId="2284">
    <graphics x="11946.548828125" y="-1921.8807373046875" z="0.0"/>
  </node>
  <node id="21428" label="Proteasome_deg_Pds1" cy:nodeId="2285">
    <graphics x="12645.275390625" y="-2182.611328125" z="0.0"/>
  </node>
  <node id="21427" label="Proteasome_deg_Rad53" cy:nodeId="2286">
    <graphics x="12375.326171875" y="-2182.611328125" z="0.0"/>
  </node>
  <node id="21426" label="Proteasome_deg_Scc1" cy:nodeId="2287">
    <graphics x="12510.30078125" y="-2182.611328125" z="0.0"/>
  </node>
  <node id="21425" label="Mps1_p+_Spc42_[(mps1)]" cy:nodeId="2288">
    <graphics x="11946.548828125" y="-1841.8807373046875" z="0.0"/>
  </node>
  <node id="21424" label="Cmd1_[spc42]_ppi+_Spc42_[Cmd1]" cy:nodeId="2289">
    <graphics x="12054.9384765625" y="-1921.8807373046875" z="0.0"/>
  </node>
  <node id="21423" label="Spc29_[spc42]_ppi+_Spc42_[spc29]" cy:nodeId="2290">
    <graphics x="12054.9384765625" y="-1881.8807373046875" z="0.0"/>
  </node>
  <node id="21419" label="Mbp1_[DBD]_bind+_Hcm1Gene_[mcb]" cy:nodeId="2291">
    <graphics x="11606.9853515625" y="-2607.4482421875" z="0.0"/>
  </node>
  <node id="21418" label="Hcm1Gene_[mcb]--Mbp1_[DBD]" cy:nodeId="2292">
    <graphics x="11608.6474609375" y="-2519.43408203125" z="0.0"/>
  </node>
  <node id="21417" label="Mbp1_[DBD]_bind-_Hcm1Gene_[mcb]" cy:nodeId="2293">
    <graphics x="11636.9853515625" y="-2580.3427734375" z="0.0"/>
  </node>
  <node id="21416" label="Cdc28_p+_Pds1_[(cdc28)]" cy:nodeId="2294">
    <graphics x="12705.275390625" y="-1881.8807373046875" z="0.0"/>
  </node>
  <node id="21415" label="Chk1_p+_Pds1_[(chk1)]" cy:nodeId="2295">
    <graphics x="12705.275390625" y="-1841.8807373046875" z="0.0"/>
  </node>
  <node id="21414" label="Scc1_[scc2]_ppi+_Scc2_[scc1]" cy:nodeId="2296">
    <graphics x="12596.8857421875" y="-1921.8807373046875" z="0.0"/>
  </node>
  <node id="21408" label="Mbp1_[swi6]_ppi+_Swi6_[mbp1]" cy:nodeId="2297">
    <graphics x="11978.421875" y="-2957.284423828125" z="0.0"/>
  </node>
  <node id="21407" label="Mbp1_[swi6]--Swi6_[mbp1]" cy:nodeId="2298">
    <graphics x="11978.421875" y="-2869.270263671875" z="0.0"/>
  </node>
  <node id="21406" label="Stb1_[N]--Swi6_[stb1]" cy:nodeId="2299">
    <graphics x="12062.501953125" y="-2869.270263671875" z="0.0"/>
  </node>
  <node id="21405" label="Mbp1_[swi6]_ppi-_Swi6_[mbp1]" cy:nodeId="2300">
    <graphics x="12008.421875" y="-2927.1728515625" z="0.0"/>
  </node>
  <node id="21422" label="PolII_trsc_Hcm1Gene" cy:nodeId="1370">
    <graphics x="11542.9912109375" y="-2367.14501953125" z="0.0"/>
  </node>
  <node id="21421" label="[HCM1TRSC20]" cy:nodeId="1372">
    <graphics x="11572.9912109375" y="-2406.090576171875" z="0.0"/>
  </node>
  <node id="21420" label="Ribo_trsl_Hcm1mRNA" cy:nodeId="1374">
    <graphics x="11542.9912109375" y="-2217.488525390625" z="0.0"/>
  </node>
  <node id="21413" label="Swi6P" cy:nodeId="1419">
    <graphics x="11830.689453125" y="-2893.4423828125" z="0.0"/>
  </node>
  <node id="21412" label="Swi6_[(S160)]-{p}" cy:nodeId="1421">
    <graphics x="11920.6708984375" y="-2997.077392578125" z="0.0"/>
  </node>
  <node id="21411" label="Swi6_[(T179)]-{p}" cy:nodeId="1422">
    <graphics x="11800.6953125" y="-2997.077392578125" z="0.0"/>
  </node>
  <node id="21410" label="Swi6_[(S228)]-{p}" cy:nodeId="1423">
    <graphics x="11740.70703125" y="-2997.077392578125" z="0.0"/>
  </node>
  <node id="21409" label="Swi6_[(S238)]-{p}" cy:nodeId="1424">
    <graphics x="11860.6826171875" y="-2997.077392578125" z="0.0"/>
  </node>
  <node id="21445" label="Cdc14_[net1]--Net1_[n]" cy:nodeId="951">
    <graphics x="12034.6162109375" y="-3337.798583984375" z="0.0"/>
  </node>
  <node id="21743" label="Stb1_[N]_ppi+_Swi6_[stb1]" cy:nodeId="2011">
    <graphics x="12062.501953125" y="-2957.284423828125" z="0.0"/>
  </node>
  <node id="21742" label="Stb1_[(cdc28)]-{p}" cy:nodeId="2012">
    <graphics x="12139.25" y="-2869.270263671875" z="0.0"/>
  </node>
  <node id="21741" label="Stb1_[N]_ppi-_Swi6_[stb1]" cy:nodeId="2013">
    <graphics x="12092.501953125" y="-2930.178955078125" z="0.0"/>
  </node>
  <node id="21740" label="Cdc28_p+_Stb1_[(cdc28)]" cy:nodeId="2014">
    <graphics x="12139.25" y="-2957.284423828125" z="0.0"/>
  </node>
  <node id="21735" label="[ACM1TRSC01]" cy:nodeId="2015">
    <graphics x="11760.453125" y="-2406.090576171875" z="0.0"/>
  </node>
  <node id="21734" label="ACM1MBF" cy:nodeId="2016">
    <graphics x="11730.453125" y="-2447.07568359375" z="0.0"/>
  </node>
  <node id="21732" label="Swi6notNrm1" cy:nodeId="2017">
    <graphics x="11907.8720703125" y="-2701.5478515625" z="0.0"/>
  </node>
  <node id="21731" label="[ACM1TRSC02]" cy:nodeId="2018">
    <graphics x="11760.453125" y="-2406.090576171875" z="0.0"/>
  </node>
  <node id="21730" label="[ACM1TRSC03]" cy:nodeId="2019">
    <graphics x="11760.453125" y="-2406.090576171875" z="0.0"/>
  </node>
  <node id="21729" label="[ACM1TRSC04]" cy:nodeId="2020">
    <graphics x="11760.453125" y="-2406.090576171875" z="0.0"/>
  </node>
  <node id="21728" label="[ACM1TRSC05]" cy:nodeId="2021">
    <graphics x="11760.453125" y="-2406.090576171875" z="0.0"/>
  </node>
  <node id="21727" label="[ACM1TRSC06]" cy:nodeId="2022">
    <graphics x="11760.453125" y="-2406.090576171875" z="0.0"/>
  </node>
  <node id="21726" label="[ACM1TRSC07]" cy:nodeId="2023">
    <graphics x="11760.453125" y="-2406.090576171875" z="0.0"/>
  </node>
  <node id="21725" label="[ACM1TRSC08]" cy:nodeId="2024">
    <graphics x="11760.453125" y="-2406.090576171875" z="0.0"/>
  </node>
  <node id="21724" label="[ACM1TRSC09]" cy:nodeId="2025">
    <graphics x="11760.453125" y="-2406.090576171875" z="0.0"/>
  </node>
  <node id="21723" label="[ACM1TRSC10]" cy:nodeId="2026">
    <graphics x="11760.453125" y="-2406.090576171875" z="0.0"/>
  </node>
  <node id="21722" label="[ACM1TRSC11]" cy:nodeId="2027">
    <graphics x="11760.453125" y="-2406.090576171875" z="0.0"/>
  </node>
  <node id="21721" label="[ACM1TRSC12]" cy:nodeId="2028">
    <graphics x="11760.453125" y="-2406.090576171875" z="0.0"/>
  </node>
  <node id="21720" label="[ACM1TRSC13]" cy:nodeId="2029">
    <graphics x="11760.453125" y="-2406.090576171875" z="0.0"/>
  </node>
  <node id="21719" label="[ACM1TRSC14]" cy:nodeId="2030">
    <graphics x="11760.453125" y="-2406.090576171875" z="0.0"/>
  </node>
</graph>
