# Supplementary material for: A comprehensive, mechanistically detailed, and executable model of the cell division cycle in Saccharomyces cerevisiae
Source: Nat Commun. 2019 Mar 21;10:1308. doi: 10.1038/s41467-019-08903-w (PMC6428898; doi:10.1038/s41467-019-08903-w)
Supplement: Supplementary file 4 — Supplementary Data 2 [file 41467_2019_8903_MOESM4_ESM.zip › CytoscapeSession-2018_05_18-12_22/views/6630-23961-X3+Unconnected.xgmml]

<?xml version="1.0" encoding="UTF-8" standalone="yes"?>
<graph id="23961" label="X3 Unconnected" cy:view="1" cy:networkId="6630" cy:visualStyle="rxncon2regulatorygraph" cy:rendererId="org.cytoscape.ding" cy:documentVersion="3.0" xmlns:dc="http://purl.org/dc/elements/1.1/" xmlns:xlink="http://www.w3.org/1999/xlink" xmlns:rdf="http://www.w3.org/1999/02/22-rdf-syntax-ns#" xmlns:cy="http://www.cytoscape.org" xmlns="http://www.cs.rpi.edu/XGMML">
  <graphics>
    <att name="NETWORK_CENTER_Z_LOCATION" value="0.0" type="string" cy:type="String"/>
    <att name="NETWORK_CENTER_X_LOCATION" value="15031.64453125" type="string" cy:type="String"/>
    <att name="NETWORK_SCALE_FACTOR" value="1.2430617491482394" type="string" cy:type="String"/>
    <att name="NETWORK_CENTER_Y_LOCATION" value="-2934.4844970703125" type="string" cy:type="String"/>
    <att name="NETWORK_NODE_SELECTION" value="true" type="string" cy:type="String"/>
    <att name="NETWORK_HEIGHT" value="689.0" type="string" cy:type="String"/>
    <att name="NETWORK_WIDTH" value="1918.0" type="string" cy:type="String"/>
    <att name="NETWORK_DEPTH" value="0.0" type="string" cy:type="String"/>
    <att name="NETWORK_EDGE_SELECTION" value="true" type="string" cy:type="String"/>
    <att name="NETWORK_TITLE" value="X3 Unconnected" type="string" cy:type="String"/>
  </graphics>
  <node id="24008" label="Cdc11_[cdc5]--Cdc5_[PBD]" cy:nodeId="6640">
    <graphics x="14806.1025390625" y="-2700.261474609375" z="0.0"/>
  </node>
  <node id="24007" label="Cdc5_[PBD]_ppi-_Cdc11_[cdc5]" cy:nodeId="6641">
    <graphics x="14836.1044921875" y="-2752.345947265625" z="0.0"/>
  </node>
  <node id="24005" label="Cdc12_[cdc5]--Cdc5_[PBD]" cy:nodeId="6642">
    <graphics x="15090.80859375" y="-3002.28515625" z="0.0"/>
  </node>
  <node id="24004" label="Cdc5_[PBD]_ppi-_Cdc12_[cdc5]" cy:nodeId="6643">
    <graphics x="15120.80859375" y="-3054.3701171875" z="0.0"/>
  </node>
  <node id="23981" label="Cdc5" cy:nodeId="2996">
    <graphics x="15090.80859375" y="-3313.008544921875" z="0.0"/>
  </node>
  <node id="24003" label="Hym1_[kic1]_ppi+_Kic1_[hym1]" cy:nodeId="6644">
    <graphics x="15227.18359375" y="-2942.66943359375" z="0.0"/>
  </node>
  <node id="24002" label="Hym1_[kic1]--Kic1_[hym1]" cy:nodeId="6645">
    <graphics x="15227.18359375" y="-2857.9833984375" z="0.0"/>
  </node>
  <node id="23980" label="Cdc20" cy:nodeId="2998">
    <graphics x="15228.66796875" y="-3313.008544921875" z="0.0"/>
  </node>
  <node id="24001" label="Hym1_[kic1]_ppi-_Kic1_[hym1]" cy:nodeId="6646">
    <graphics x="15257.1865234375" y="-2910.06884765625" z="0.0"/>
  </node>
  <node id="23965" label="Chk1_p+_Pds1_[(chk1)]" cy:nodeId="2295">
    <graphics x="14952.9521484375" y="-3086.96923828125" z="0.0"/>
  </node>
  <node id="24000" label="Kic1_p+_Cbk1_[(Kic1)]" cy:nodeId="6647">
    <graphics x="14951.4697265625" y="-2942.66943359375" z="0.0"/>
  </node>
  <node id="23999" label="Cbk1_[(Kic1)]-{p}" cy:nodeId="6648">
    <graphics x="14951.4697265625" y="-2857.9833984375" z="0.0"/>
  </node>
  <node id="23998" label="Cbk1_[mob2]_ppi+_Mob2_[cbk1]" cy:nodeId="6649">
    <graphics x="14815.095703125" y="-3086.96923828125" z="0.0"/>
  </node>
  <node id="23997" label="Cbk1_[mob2]--Mob2_[cbk1]" cy:nodeId="6650">
    <graphics x="14815.095703125" y="-3002.28515625" z="0.0"/>
  </node>
  <node id="23975" label="Pds1" cy:nodeId="2235">
    <graphics x="14952.9521484375" y="-3313.008544921875" z="0.0"/>
  </node>
  <node id="23996" label="Cbk1_[mob2]_ppi-_Mob2_[cbk1]" cy:nodeId="6651">
    <graphics x="14845.095703125" y="-3054.3701171875" z="0.0"/>
  </node>
  <node id="23995" label="Hym1_[sog2]_ppi+_Sog2_[hym1]" cy:nodeId="6652">
    <graphics x="15081.810546875" y="-2784.9462890625" z="0.0"/>
  </node>
  <node id="23994" label="Hym1_[sog2]--Sog2_[hym1]" cy:nodeId="6653">
    <graphics x="15081.810546875" y="-2700.261474609375" z="0.0"/>
  </node>
  <node id="23993" label="Hym1_[sog2]_ppi-_Sog2_[hym1]" cy:nodeId="6654">
    <graphics x="15111.8125" y="-2752.345947265625" z="0.0"/>
  </node>
  <node id="23991" label="Ace2_[(cbk1)]-{p}" cy:nodeId="6655">
    <graphics x="14815.095703125" y="-2857.9833984375" z="0.0"/>
  </node>
  <node id="23990" label="Cbk1_[tao3]_ppi+_Tao3_[cbk1]" cy:nodeId="6656">
    <graphics x="14943.95703125" y="-2784.9462890625" z="0.0"/>
  </node>
  <node id="23989" label="Cbk1_[tao3]--Tao3_[cbk1]" cy:nodeId="6657">
    <graphics x="14943.95703125" y="-2700.261474609375" z="0.0"/>
  </node>
  <node id="23988" label="Cbk1_[tao3]_ppi-_Tao3_[cbk1]" cy:nodeId="6658">
    <graphics x="14973.955078125" y="-2752.345947265625" z="0.0"/>
  </node>
  <node id="23987" label="Kic1_[tao3]_ppi+_Tao3_[kic1]" cy:nodeId="6659">
    <graphics x="15089.326171875" y="-2942.66943359375" z="0.0"/>
  </node>
  <node id="23986" label="Kic1_[tao3]--Tao3_[kic1]" cy:nodeId="6660">
    <graphics x="15089.326171875" y="-2857.9833984375" z="0.0"/>
  </node>
  <node id="23985" label="Kic1_[tao3]_ppi-_Tao3_[kic1]" cy:nodeId="6661">
    <graphics x="15119.326171875" y="-2910.06884765625" z="0.0"/>
  </node>
  <node id="23983" label="Cdc20_[mad3]--Mad3_[cdc20]" cy:nodeId="6662">
    <graphics x="15228.66796875" y="-3002.28515625" z="0.0"/>
  </node>
  <node id="23982" label="Cdc20_[mad3]_ppi-_Mad3_[cdc20]" cy:nodeId="6663">
    <graphics x="15258.6669921875" y="-3054.3701171875" z="0.0"/>
  </node>
  <node id="23979" label="Cdc42_[rdi1]_ppi+_Rdi1_[cdc42]" cy:nodeId="6664">
    <graphics x="14942.47265625" y="-2640.64453125" z="0.0"/>
  </node>
  <node id="23977" label="Cdc42_[rdi1]--Rdi1_[cdc42]" cy:nodeId="6665">
    <graphics x="14942.47265625" y="-2555.96044921875" z="0.0"/>
  </node>
  <node id="23976" label="Cdc42_[rdi1]_ppi-_Rdi1_[cdc42]" cy:nodeId="6666">
    <graphics x="14972.47265625" y="-2608.045166015625" z="0.0"/>
  </node>
  <node id="23974" label="Axl1_[bud3]_ppi+_Bud3_[axl1]" cy:nodeId="6667">
    <graphics x="15219.669921875" y="-2784.9462890625" z="0.0"/>
  </node>
  <node id="23973" label="Axl1_[bud3]--Bud3_[axl1]" cy:nodeId="6668">
    <graphics x="15219.669921875" y="-2700.261474609375" z="0.0"/>
  </node>
  <node id="23972" label="Axl1_[bud3]_ppi-_Bud3_[axl1]" cy:nodeId="6669">
    <graphics x="15249.669921875" y="-2752.345947265625" z="0.0"/>
  </node>
  <node id="23971" label="Bud3_[bud4]_ppi+_Bud4_[bud3]" cy:nodeId="6670">
    <graphics x="14804.6220703125" y="-2640.64453125" z="0.0"/>
  </node>
  <node id="23970" label="Bud3_[bud4]--Bud4_[bud3]" cy:nodeId="6671">
    <graphics x="14804.6220703125" y="-2555.96044921875" z="0.0"/>
  </node>
  <node id="24009" label="Cdc5_[PBD]_ppi+_Cdc11_[cdc5]" cy:nodeId="3023">
    <graphics x="14806.1025390625" y="-2784.9462890625" z="0.0"/>
  </node>
  <node id="23969" label="Bud3_[bud4]_ppi-_Bud4_[bud3]" cy:nodeId="6672">
    <graphics x="14834.6201171875" y="-2608.045166015625" z="0.0"/>
  </node>
  <node id="24006" label="Cdc5_[PBD]_ppi+_Cdc12_[cdc5]" cy:nodeId="3024">
    <graphics x="15090.80859375" y="-3086.96923828125" z="0.0"/>
  </node>
  <node id="23968" label="Bud3_[bud5]_ppi+_Bud5_[bud3]" cy:nodeId="6673">
    <graphics x="15080.328125" y="-2640.64453125" z="0.0"/>
  </node>
  <node id="23992" label="Cbk1_p+_Ace2_[(cbk1)]" cy:nodeId="3025">
    <graphics x="14815.095703125" y="-2942.66943359375" z="0.0"/>
  </node>
  <node id="23967" label="Bud3_[bud5]--Bud5_[bud3]" cy:nodeId="6674">
    <graphics x="15080.328125" y="-2555.96044921875" z="0.0"/>
  </node>
  <node id="23966" label="Bud3_[bud5]_ppi-_Bud5_[bud3]" cy:nodeId="6675">
    <graphics x="15110.328125" y="-2608.045166015625" z="0.0"/>
  </node>
  <node id="23964" label="Pds1_[(chk1)]-{p}" cy:nodeId="6676">
    <graphics x="14952.9521484375" y="-3002.28515625" z="0.0"/>
  </node>
  <node id="23963" label="Pds1PPT_p-_Pds1_[(chk1)]" cy:nodeId="6677">
    <graphics x="14982.9521484375" y="-3054.3701171875" z="0.0"/>
  </node>
  <node id="23978" label="Ace2" cy:nodeId="931">
    <graphics x="14815.095703125" y="-3313.008544921875" z="0.0"/>
  </node>
  <node id="23984" label="Cdc20_[mad3]_ppi+_Mad3_[cdc20]" cy:nodeId="2855">
    <graphics x="15228.66796875" y="-3086.96923828125" z="0.0"/>
  </node>
</graph>
