# Supplementary material for: A comprehensive, mechanistically detailed, and executable model of the cell division cycle in Saccharomyces cerevisiae
Source: Nat Commun. 2019 Mar 21;10:1308. doi: 10.1038/s41467-019-08903-w (PMC6428898; doi:10.1038/s41467-019-08903-w)
Supplement: Supplementary file 4 — Supplementary Data 2 [file 41467_2019_8903_MOESM4_ESM.zip › CytoscapeSession-2018_05_18-12_22/views/5265-18287-ND5+TensionCheck.xgmml]

<?xml version="1.0" encoding="UTF-8" standalone="yes"?>
<graph id="18287" label="ND5 TensionCheck" cy:view="1" cy:networkId="5265" cy:visualStyle="rxncon2regulatorygraph" cy:rendererId="org.cytoscape.ding" cy:documentVersion="3.0" xmlns:dc="http://purl.org/dc/elements/1.1/" xmlns:xlink="http://www.w3.org/1999/xlink" xmlns:rdf="http://www.w3.org/1999/02/22-rdf-syntax-ns#" xmlns:cy="http://www.cytoscape.org" xmlns="http://www.cs.rpi.edu/XGMML">
  <graphics>
    <att name="NETWORK_CENTER_Z_LOCATION" value="0.0" type="string" cy:type="String"/>
    <att name="NETWORK_CENTER_X_LOCATION" value="14755.39892578125" type="string" cy:type="String"/>
    <att name="NETWORK_SCALE_FACTOR" value="0.5249172607119955" type="string" cy:type="String"/>
    <att name="NETWORK_CENTER_Y_LOCATION" value="640.4250946044922" type="string" cy:type="String"/>
    <att name="NETWORK_NODE_SELECTION" value="true" type="string" cy:type="String"/>
    <att name="NETWORK_HEIGHT" value="689.0" type="string" cy:type="String"/>
    <att name="NETWORK_WIDTH" value="1918.0" type="string" cy:type="String"/>
    <att name="NETWORK_DEPTH" value="0.0" type="string" cy:type="String"/>
    <att name="NETWORK_EDGE_SELECTION" value="true" type="string" cy:type="String"/>
    <att name="NETWORK_TITLE" value="ND5 TensionCheck" type="string" cy:type="String"/>
  </graphics>
  <node id="18346" label="Dam1_[(S20)]-{p}" cy:nodeId="5359">
    <graphics x="14815.1796875" y="423.3431701660156" z="0.0"/>
  </node>
  <node id="18345" label="Dam1_[Ca]_ppi-_Tub3_[dam1]" cy:nodeId="5360">
    <graphics x="14631.333984375" y="874.0894165039062" z="0.0"/>
  </node>
  <node id="18344" label="Dam1_[Ca]_ppi+_Tub1_[dam1]" cy:nodeId="5361">
    <graphics x="14559.560546875" y="843.0037231445312" z="0.0"/>
  </node>
  <node id="18343" label="Dam1_[Ca]--Tub1_[dam1]" cy:nodeId="5362">
    <graphics x="14559.560546875" y="925.5723266601562" z="0.0"/>
  </node>
  <node id="18342" label="Dam1_[Ca]_ppi-_Tub1_[dam1]" cy:nodeId="5363">
    <graphics x="14529.55859375" y="874.0894165039062" z="0.0"/>
  </node>
  <node id="18341" label="Dam1_[Cb]_ppi+_Tub2_[dam1]" cy:nodeId="5364">
    <graphics x="14431.0185546875" y="828.0037231445312" z="0.0"/>
  </node>
  <node id="18316" label="Ndc80_[CH]_ppi+_Tub2_[ndc80]" cy:nodeId="5109">
    <graphics x="14192.1259765625" y="543.3198852539062" z="0.0"/>
  </node>
  <node id="18340" label="Dam1_[Cb]--Tub2_[dam1]" cy:nodeId="5365">
    <graphics x="14431.0185546875" y="910.5714721679688" z="0.0"/>
  </node>
  <node id="18339" label="Dam1_[Cb]_ppi-_Tub2_[dam1]" cy:nodeId="5366">
    <graphics x="14401.0185546875" y="859.0895385742188" z="0.0"/>
  </node>
  <node id="18338" label="Duo1_[Ca]_ppi+_Tub3_[duo1]" cy:nodeId="5367">
    <graphics x="14379.9052734375" y="701.5838012695312" z="0.0"/>
  </node>
  <node id="18337" label="Duo1_[Ca]--Tub3_[duo1]" cy:nodeId="5368">
    <graphics x="14379.9052734375" y="787.9374389648438" z="0.0"/>
  </node>
  <node id="18336" label="Duo1_[Ca]_ppi-_Tub3_[duo1]" cy:nodeId="5369">
    <graphics x="14349.9052734375" y="735.8211059570312" z="0.0"/>
  </node>
  <node id="18319" label="Mps1" cy:nodeId="3578">
    <graphics x="15059.710693359375" y="-283.3236389160156" z="0.0"/>
  </node>
  <node id="18335" label="Duo1_[Ca]_ppi+_Tub1_[duo1]" cy:nodeId="5370">
    <graphics x="14289.1416015625" y="701.5838012695312" z="0.0"/>
  </node>
  <node id="18334" label="Duo1_[Ca]--Tub1_[duo1]" cy:nodeId="5371">
    <graphics x="14289.1416015625" y="787.9374389648438" z="0.0"/>
  </node>
  <node id="18332" label="Duo1_[Ca]_ppi-_Tub1_[duo1]" cy:nodeId="5372">
    <graphics x="14259.1416015625" y="735.8211059570312" z="0.0"/>
  </node>
  <node id="18331" label="Duo1_[Cb]_ppi+_Tub2_[duo1]" cy:nodeId="5373">
    <graphics x="14192.1259765625" y="701.5838012695312" z="0.0"/>
  </node>
  <node id="18330" label="Duo1_[Cb]--Tub2_[duo1]" cy:nodeId="5374">
    <graphics x="14192.1259765625" y="787.9374389648438" z="0.0"/>
  </node>
  <node id="18329" label="Ndc80_[CH]--Tub2_[ndc80]" cy:nodeId="5375">
    <graphics x="14192.1259765625" y="636.4666137695312" z="0.0"/>
  </node>
  <node id="18328" label="Duo1_[Cb]_ppi-_Tub2_[duo1]" cy:nodeId="5376">
    <graphics x="14162.1259765625" y="735.8211059570312" z="0.0"/>
  </node>
  <node id="18327" label="Ipl1_p+_Dam1_[(S20)]" cy:nodeId="5377">
    <graphics x="14815.1796875" y="331.1789245605469" z="0.0"/>
  </node>
  <node id="18326" label="Ipl1_p+_Dam1_[(S257)]" cy:nodeId="5378">
    <graphics x="14886.810546875" y="331.1789245605469" z="0.0"/>
  </node>
  <node id="18325" label="Ipl1_p+_Dam1_[(S265)]" cy:nodeId="5379">
    <graphics x="14958.44140625" y="331.1789245605469" z="0.0"/>
  </node>
  <node id="18304" label="Mps1_[ndc80]_ppi+_Ndc80_[mps1]" cy:nodeId="3588">
    <graphics x="15182.904296875" y="473.11749267578125" z="0.0"/>
  </node>
  <node id="18324" label="Ipl1_p+_Dam1_[(S292)]" cy:nodeId="5380">
    <graphics x="15030.072265625" y="331.1789245605469" z="0.0"/>
  </node>
  <node id="18323" label="Ipl1_p+_Spc34_[(T199)]" cy:nodeId="5381">
    <graphics x="14703.248046875" y="331.1789245605469" z="0.0"/>
  </node>
  <node id="18322" label="Glc7_p-_Dam1_[(S20)]" cy:nodeId="5382">
    <graphics x="14785.1796875" y="363.7616271972656" z="0.0"/>
  </node>
  <node id="18321" label="Glc7_p-_Dam1_[(S257)]" cy:nodeId="5383">
    <graphics x="14856.810546875" y="363.7616271972656" z="0.0"/>
  </node>
  <node id="18313" label="Mps1_[(AP)]-{p}" cy:nodeId="4872">
    <graphics x="15348.671875" y="-283.3236389160156" z="0.0"/>
  </node>
  <node id="18320" label="Glc7_p-_Dam1_[(S265)]" cy:nodeId="5384">
    <graphics x="14928.44140625" y="363.7616271972656" z="0.0"/>
  </node>
  <node id="18312" label="Mps1_p+_Spc105_[(mps1)]" cy:nodeId="4873">
    <graphics x="15247.9072265625" y="590.5079956054688" z="0.0"/>
  </node>
  <node id="18318" label="Glc7_p-_Dam1_[(S292)]" cy:nodeId="5385">
    <graphics x="15000.072265625" y="363.7616271972656" z="0.0"/>
  </node>
  <node id="18317" label="Glc7_p-_Spc34_[(T199)]" cy:nodeId="5386">
    <graphics x="14673.248046875" y="363.7616271972656" z="0.0"/>
  </node>
  <node id="18315" label="Ndc80_[N(S100)]-{0}" cy:nodeId="5387">
    <graphics x="14192.8271484375" y="479.66949462890625" z="0.0"/>
  </node>
  <node id="18314" label="Ndc80_[CH]_ppi-_Tub2_[ndc80]" cy:nodeId="5388">
    <graphics x="14162.1259765625" y="573.7277221679688" z="0.0"/>
  </node>
  <node id="18311" label="Spc105_[(mps1)]-{p}" cy:nodeId="5389">
    <graphics x="15247.9072265625" y="678.3428344726562" z="0.0"/>
  </node>
  <node id="18310" label="Mps1_[ndc80]--Ndc80_[mps1]" cy:nodeId="5390">
    <graphics x="15182.904296875" y="559.2388916015625" z="0.0"/>
  </node>
  <node id="18309" label="Glc7_p-_Spc105_[(mps1)]" cy:nodeId="5391">
    <graphics x="15217.9072265625" y="618.7622680664062" z="0.0"/>
  </node>
  <node id="18308" label="Glc7_[spc105]--Spc105_[rvsf]" cy:nodeId="5392">
    <graphics x="14691.103515625" y="263.81097412109375" z="0.0"/>
  </node>
  <node id="18307" label="Glc7_[spc105]_ppi+_Spc105_[rvsf]" cy:nodeId="5393">
    <graphics x="14691.103515625" y="179.43809509277344" z="0.0"/>
  </node>
  <node id="18305" label="Glc7_[spc105]_ppi-_Spc105_[rvsf]" cy:nodeId="5394">
    <graphics x="14661.103515625" y="209.82225036621094" z="0.0"/>
  </node>
  <node id="18303" label="[StableTension]" cy:nodeId="5395">
    <graphics x="14866.228515625" y="1098.395263671875" z="0.0"/>
  </node>
  <node id="18302" label="Mps1_[ndc80]_ppi-_Ndc80_[mps1]" cy:nodeId="5396">
    <graphics x="15212.90625" y="501.75274658203125" z="0.0"/>
  </node>
  <node id="18301" label="Ndc80_[spc105]_ppi+_Spc105_[ndc80]" cy:nodeId="5397">
    <graphics x="15087.228515625" y="736.7644653320312" z="0.0"/>
  </node>
  <node id="18300" label="Ndc80_[spc105]--Spc105_[ndc80]" cy:nodeId="5398">
    <graphics x="15087.228515625" y="825.1277465820312" z="0.0"/>
  </node>
  <node id="18299" label="Ndc80_[spc105]_ppi-_Spc105_[ndc80]" cy:nodeId="5399">
    <graphics x="15057.228515625" y="770.0005493164062" z="0.0"/>
  </node>
  <node id="18298" label="Bub1_[spc105]_ppi+_Spc105_[bub1]" cy:nodeId="5400">
    <graphics x="15194.03125" y="736.7644653320312" z="0.0"/>
  </node>
  <node id="18297" label="Bub1_[spc105]--Spc105_[bub1]" cy:nodeId="5401">
    <graphics x="15194.03125" y="825.1277465820312" z="0.0"/>
  </node>
  <node id="18296" label="Bub1_[spc105]_ppi-_Spc105_[bub1]" cy:nodeId="5402">
    <graphics x="15164.029296875" y="770.0005493164062" z="0.0"/>
  </node>
  <node id="18295" label="Bub3_[spc105]_ppi+_Spc105_[bub3]" cy:nodeId="5403">
    <graphics x="15305.25390625" y="736.7644653320312" z="0.0"/>
  </node>
  <node id="18294" label="Bub3_[spc105]--Spc105_[bub3]" cy:nodeId="5404">
    <graphics x="15305.25390625" y="825.1277465820312" z="0.0"/>
  </node>
  <node id="18350" label="MTForces" cy:nodeId="5148">
    <graphics x="14915.230102539062" y="-283.3236389160156" z="0.0"/>
  </node>
  <node id="18433" label="Cdc20_[mad2]_ppi+_Mad2_[cdc20]" cy:nodeId="2844">
    <graphics x="15205.5107421875" y="1230.4571533203125" z="0.0"/>
  </node>
  <node id="18293" label="Bub3_[spc105]_ppi-_Spc105_[bub3]" cy:nodeId="5405">
    <graphics x="15275.2548828125" y="770.0005493164062" z="0.0"/>
  </node>
  <node id="18291" label="APC_[activator]_ppi+_Cdc20_[APC]" cy:nodeId="5406">
    <graphics x="15147.365234375" y="1564.173828125" z="0.0"/>
  </node>
  <node id="18306" label="[TensionInitiation]" cy:nodeId="4681">
    <graphics x="14746.228515625" y="89.70728302001953" z="0.0"/>
  </node>
  <node id="18365" label="[CohesinRing]" cy:nodeId="4683">
    <graphics x="14626.268920898438" y="-283.3236389160156" z="0.0"/>
  </node>
  <node id="18432" label="Mad1Mad2Mad2" cy:nodeId="5275">
    <graphics x="15286.5126953125" y="1191.96826171875" z="0.0"/>
  </node>
  <node id="18431" label="Mad1_[mad2]--Mad2_[mad1]" cy:nodeId="5276">
    <graphics x="15286.5126953125" y="965.1251831054688" z="0.0"/>
  </node>
  <node id="18430" label="Mad2_[mad2]--Mad2_[mad2]" cy:nodeId="5277">
    <graphics x="15204.125" y="1162.054931640625" z="0.0"/>
  </node>
  <node id="18429" label="Cdc20_[mad2]_ppi-_Mad2_[cdc20]" cy:nodeId="5278">
    <graphics x="15175.5126953125" y="1265.5760498046875" z="0.0"/>
  </node>
  <node id="18428" label="Mad1_[KT]_ppi+_Ndc80_[mad1]" cy:nodeId="5279">
    <graphics x="15134.029296875" y="866.0158081054688" z="0.0"/>
  </node>
  <node id="18427" label="Mad1_[KT]--Ndc80_[mad1]" cy:nodeId="5280">
    <graphics x="15134.029296875" y="965.1251831054688" z="0.0"/>
  </node>
  <node id="18426" label="Mad1_[KT]_ppi-_Ndc80_[mad1]" cy:nodeId="5281">
    <graphics x="15164.029296875" y="897.5509643554688" z="0.0"/>
  </node>
  <node id="18425" label="Mad1_[mad2]_ppi+_Mad2_[mad1]" cy:nodeId="5282">
    <graphics x="15286.5126953125" y="866.0158081054688" z="0.0"/>
  </node>
  <node id="18424" label="Mad1_[mad2]_ppi-_Mad2_[mad1]" cy:nodeId="5283">
    <graphics x="15316.51171875" y="897.5509643554688" z="0.0"/>
  </node>
  <node id="18423" label="Mad2_[mad2]_ppi+_Mad2_[mad2]" cy:nodeId="5284">
    <graphics x="15204.125" y="1058.444580078125" z="0.0"/>
  </node>
  <node id="18422" label="KTMad1Mad2" cy:nodeId="5285">
    <graphics x="15204.125" y="997.3452758789062" z="0.0"/>
  </node>
  <node id="18421" label="Mad2_[mad2]_ppi-_Mad2_[mad2]" cy:nodeId="5286">
    <graphics x="15174.123046875" y="1095.139892578125" z="0.0"/>
  </node>
  <node id="18420" label="[DNAReplicated]" cy:nodeId="5287">
    <graphics x="14481.788330078125" y="-283.3236389160156" z="0.0"/>
  </node>
  <node id="18419" label="Ndc80_[nuf2]_ppi+_Nuf2_[ndc80]" cy:nodeId="5288">
    <graphics x="14457.0693359375" y="331.1789245605469" z="0.0"/>
  </node>
  <node id="18418" label="Ndc80_[nuf2]--Nuf2_[ndc80]" cy:nodeId="5289">
    <graphics x="14457.0693359375" y="423.3431701660156" z="0.0"/>
  </node>
  <node id="18417" label="Ndc80_[nuf2]_ppi-_Nuf2_[ndc80]" cy:nodeId="5290">
    <graphics x="14427.0693359375" y="363.7616271972656" z="0.0"/>
  </node>
  <node id="18416" label="Spc24_[spc25]_ppi+_Spc25_[spc24]" cy:nodeId="5291">
    <graphics x="14538.81640625" y="331.1789245605469" z="0.0"/>
  </node>
  <node id="18415" label="Spc24_[spc25]--Spc25_[spc24]" cy:nodeId="5292">
    <graphics x="14536.8984375" y="423.3431701660156" z="0.0"/>
  </node>
  <node id="18414" label="Spc24_[spc25]_ppi-_Spc25_[spc24]" cy:nodeId="5293">
    <graphics x="14508.814453125" y="363.7616271972656" z="0.0"/>
  </node>
  <node id="18413" label="Ndc80_[spc24]_ppi+_Spc24_[ndc80]" cy:nodeId="5294">
    <graphics x="14375.3232421875" y="331.1789245605469" z="0.0"/>
  </node>
  <node id="18412" label="Ndc80_[spc24]--Spc24_[ndc80]" cy:nodeId="5295">
    <graphics x="14373.4052734375" y="423.3431701660156" z="0.0"/>
  </node>
  <node id="18411" label="Ndc80Dam1Recruitment" cy:nodeId="5296">
    <graphics x="14863.48046875" y="932.3328247070312" z="0.0"/>
  </node>
  <node id="18410" label="Ndc80_[spc24]_ppi-_Spc24_[ndc80]" cy:nodeId="5297">
    <graphics x="14345.3232421875" y="363.7616271972656" z="0.0"/>
  </node>
  <node id="18409" label="Dam1MT" cy:nodeId="5298">
    <graphics x="14483.5185546875" y="1035.01904296875" z="0.0"/>
  </node>
  <node id="18408" label="Ipl1_[sli15]_ppi+_Sli15_[Inbox]" cy:nodeId="5299">
    <graphics x="15247.8466796875" y="88.46121215820312" z="0.0"/>
  </node>
  <node id="18407" label="Dam1Tub13" cy:nodeId="5300">
    <graphics x="14580.453125" y="992.3325805664062" z="0.0"/>
  </node>
  <node id="18406" label="Ipl1_[sli15]--Sli15_[Inbox]" cy:nodeId="5301">
    <graphics x="15247.8466796875" y="176.49221801757812" z="0.0"/>
  </node>
  <node id="18292" label="Cdc20" cy:nodeId="2998">
    <graphics x="15204.191284179688" y="-283.3236389160156" z="0.0"/>
  </node>
  <node id="18405" label="Duo1MT" cy:nodeId="5302">
    <graphics x="14289.5830078125" y="868.3092651367188" z="0.0"/>
  </node>
  <node id="18404" label="Ipl1_[sli15]_ppi-_Sli15_[Inbox]" cy:nodeId="5303">
    <graphics x="15217.8486328125" y="120.72785949707031" z="0.0"/>
  </node>
  <node id="18403" label="Bir1_[C]_ppi+_Nbl1_[bir1]" cy:nodeId="5304">
    <graphics x="15147.021484375" y="88.46121215820312" z="0.0"/>
  </node>
  <node id="18402" label="Bir1_[C]--Nbl1_[bir1]" cy:nodeId="5305">
    <graphics x="15147.021484375" y="176.49221801757812" z="0.0"/>
  </node>
  <node id="18401" label="Bir1_[C]_ppi-_Nbl1_[bir1]" cy:nodeId="5306">
    <graphics x="15117.021484375" y="120.72785949707031" z="0.0"/>
  </node>
  <node id="18400" label="Nbl1_[sli15]_ppi+_Sli15_[N]" cy:nodeId="5307">
    <graphics x="15348.671875" y="88.46121215820312" z="0.0"/>
  </node>
  <node id="18399" label="Nbl1_[sli15]--Sli15_[N]" cy:nodeId="5308">
    <graphics x="15348.671875" y="176.49221801757812" z="0.0"/>
  </node>
  <node id="18290" label="Cdc20_[mad2]--Mad2_[cdc20]" cy:nodeId="3005">
    <graphics x="15205.5107421875" y="1331.0570068359375" z="0.0"/>
  </node>
  <node id="18398" label="Nbl1_[sli15]_ppi-_Sli15_[N]" cy:nodeId="5309">
    <graphics x="15318.66796875" y="120.72785949707031" z="0.0"/>
  </node>
  <node id="18397" label="[BipolarSpindle]" cy:nodeId="5310">
    <graphics x="14337.307739257812" y="-283.3236389160156" z="0.0"/>
  </node>
  <node id="18396" label="Bir1_[cbf2]_ppi+_Cbf2_[bir1]" cy:nodeId="5311">
    <graphics x="15046.19921875" y="88.46121215820312" z="0.0"/>
  </node>
  <node id="18395" label="CondensinAtCEN" cy:nodeId="5312">
    <graphics x="14770.74951171875" y="-283.3236389160156" z="0.0"/>
  </node>
  <node id="18394" label="Bir1_[cbf2]--Cbf2_[bir1]" cy:nodeId="5313">
    <graphics x="15046.19921875" y="176.49221801757812" z="0.0"/>
  </node>
  <node id="18393" label="Bir1_[cbf2]_ppi-_Cbf2_[bir1]" cy:nodeId="5314">
    <graphics x="15016.19921875" y="120.72785949707031" z="0.0"/>
  </node>
  <node id="18392" label="Ipl1_p+_Sli15_[(S578)]" cy:nodeId="5315">
    <graphics x="15141.734375" y="331.1789245605469" z="0.0"/>
  </node>
  <node id="18391" label="Sli15_[(S578)]-{p}" cy:nodeId="5316">
    <graphics x="15141.734375" y="423.3431701660156" z="0.0"/>
  </node>
  <node id="18390" label="AuroraBActive" cy:nodeId="5317">
    <graphics x="15043.7265625" y="256.17889404296875" z="0.0"/>
  </node>
  <node id="18389" label="CPC" cy:nodeId="5318">
    <graphics x="15196.19921875" y="216.33489990234375" z="0.0"/>
  </node>
  <node id="18388" label="Cbf2_[centromere]--Centromere_[CDE]" cy:nodeId="5319">
    <graphics x="14945.375" y="176.49221801757812" z="0.0"/>
  </node>
  <node id="18387" label="Glc7_p-_Sli15_[(S578)]" cy:nodeId="5320">
    <graphics x="15111.734375" y="363.7616271972656" z="0.0"/>
  </node>
  <node id="18386" label="Cbf2_[centromere]_i+_Centromere_[CDE]" cy:nodeId="5321">
    <graphics x="14945.375" y="88.46121215820312" z="0.0"/>
  </node>
  <node id="18385" label="Cbf2_[centromere]_i-_Centromere_[CDE]" cy:nodeId="5322">
    <graphics x="14915.375" y="120.72785949707031" z="0.0"/>
  </node>
  <node id="18384" label="Ipl1_p+_Ndc80_[N(S100)]" cy:nodeId="5323">
    <graphics x="14192.8271484375" y="331.1789245605469" z="0.0"/>
  </node>
  <node id="18383" label="Ndc80_[N(S100)]-{p}" cy:nodeId="5324">
    <graphics x="14192.8271484375" y="423.3431701660156" z="0.0"/>
  </node>
  <node id="18382" label="Glc7_p-_Ndc80_[N(S100)]" cy:nodeId="5325">
    <graphics x="14222.8271484375" y="363.7616271972656" z="0.0"/>
  </node>
  <node id="18381" label="Dam1_[ndc80]_ppi+_Ndc80_[dam1]" cy:nodeId="5326">
    <graphics x="14944.541015625" y="783.0038452148438" z="0.0"/>
  </node>
  <node id="18380" label="Dam1_[ndc80]--Ndc80_[dam1]" cy:nodeId="5327">
    <graphics x="14944.541015625" y="865.5719604492188" z="0.0"/>
  </node>
  <node id="18379" label="Dam1Comp" cy:nodeId="5328">
    <graphics x="14483.5185546875" y="714.6764526367188" z="0.0"/>
  </node>
  <node id="18378" label="Dam1_[N1]--Spc34_[N]" cy:nodeId="5329">
    <graphics x="14543.341796875" y="636.4666137695312" z="0.0"/>
  </node>
  <node id="18377" label="Dam1_[cc]--Duo1_[cc]" cy:nodeId="5330">
    <graphics x="14333.6962890625" y="636.4666137695312" z="0.0"/>
  </node>
  <node id="18376" label="Dad4_[cc]--Dam1_[N2]" cy:nodeId="5331">
    <graphics x="14403.5791015625" y="636.4666137695312" z="0.0"/>
  </node>
  <node id="18375" label="Ask1_[N]--Dad4_[N]" cy:nodeId="5332">
    <graphics x="14473.4599609375" y="636.4666137695312" z="0.0"/>
  </node>
  <node id="18374" label="Ndc80Comp" cy:nodeId="5333">
    <graphics x="14536.8984375" y="479.66949462890625" z="0.0"/>
  </node>
  <node id="18373" label="Dam1P1" cy:nodeId="5334">
    <graphics x="14958.44140625" y="507.65972900390625" z="0.0"/>
  </node>
  <node id="18372" label="Dam1_[(S257)]-{p}" cy:nodeId="5335">
    <graphics x="14886.810546875" y="423.3431701660156" z="0.0"/>
  </node>
  <node id="18371" label="Dam1_[(S265)]-{p}" cy:nodeId="5336">
    <graphics x="14958.44140625" y="423.3431701660156" z="0.0"/>
  </node>
  <node id="18370" label="Dam1_[(S292)]-{p}" cy:nodeId="5337">
    <graphics x="15030.072265625" y="423.3431701660156" z="0.0"/>
  </node>
  <node id="18369" label="Dam1_[ndc80]_ppi-_Ndc80_[dam1]" cy:nodeId="5338">
    <graphics x="14974.541015625" y="814.0896606445312" z="0.0"/>
  </node>
  <node id="18368" label="Ask1_[ndc80]_ppi+_Ndc80_[ask1]" cy:nodeId="5339">
    <graphics x="14782.419921875" y="783.0038452148438" z="0.0"/>
  </node>
  <node id="18367" label="Ask1_[ndc80]--Ndc80_[ask1]" cy:nodeId="5340">
    <graphics x="14782.419921875" y="865.5719604492188" z="0.0"/>
  </node>
  <node id="18366" label="Ask1_[ndc80]_ppi-_Ndc80_[ask1]" cy:nodeId="5341">
    <graphics x="14812.419921875" y="814.0896606445312" z="0.0"/>
  </node>
  <node id="18289" label="Proteasome_deg_Cdc20" cy:nodeId="3038">
    <graphics x="15298.8818359375" y="1564.173828125" z="0.0"/>
  </node>
  <node id="18364" label="Ndc80_[spc34]_ppi+_Spc34_[ndc80]" cy:nodeId="5342">
    <graphics x="14863.48046875" y="783.0038452148438" z="0.0"/>
  </node>
  <node id="18363" label="Ndc80_[spc34]--Spc34_[ndc80]" cy:nodeId="5343">
    <graphics x="14863.48046875" y="865.5719604492188" z="0.0"/>
  </node>
  <node id="18362" label="Ndc80_[spc34]_ppi-_Spc34_[ndc80]" cy:nodeId="5344">
    <graphics x="14893.48046875" y="814.0896606445312" z="0.0"/>
  </node>
  <node id="18361" label="Dam1_[N1]_ppi+_Spc34_[N]" cy:nodeId="5345">
    <graphics x="14543.341796875" y="543.3198852539062" z="0.0"/>
  </node>
  <node id="18360" label="Dam1_[N1]_ppi-_Spc34_[N]" cy:nodeId="5346">
    <graphics x="14513.33984375" y="573.7277221679688" z="0.0"/>
  </node>
  <node id="18359" label="Dam1_[cc]_ppi+_Duo1_[cc]" cy:nodeId="5347">
    <graphics x="14333.6962890625" y="543.3198852539062" z="0.0"/>
  </node>
  <node id="18333" label="NucMTPol" cy:nodeId="5092">
    <graphics x="14192.8271484375" y="-283.3236389160156" z="0.0"/>
  </node>
  <node id="18358" label="Dam1_[cc]_ppi-_Duo1_[cc]" cy:nodeId="5348">
    <graphics x="14303.6962890625" y="573.7277221679688" z="0.0"/>
  </node>
  <node id="18357" label="Dad4_[cc]_ppi+_Dam1_[N2]" cy:nodeId="5349">
    <graphics x="14403.5791015625" y="543.3198852539062" z="0.0"/>
  </node>
  <node id="18356" label="Dad4_[cc]_ppi-_Dam1_[N2]" cy:nodeId="5350">
    <graphics x="14373.5791015625" y="573.7277221679688" z="0.0"/>
  </node>
  <node id="18355" label="Ask1_[N]_ppi+_Dad4_[N]" cy:nodeId="5351">
    <graphics x="14473.4599609375" y="543.3198852539062" z="0.0"/>
  </node>
  <node id="18354" label="Ask1_[N]_ppi-_Dad4_[N]" cy:nodeId="5352">
    <graphics x="14443.4599609375" y="573.7277221679688" z="0.0"/>
  </node>
  <node id="18353" label="Dam1_[Ca]_ppi+_Tub3_[dam1]" cy:nodeId="5353">
    <graphics x="14661.333984375" y="843.0037231445312" z="0.0"/>
  </node>
  <node id="18352" label="Dam1_[Ca]--Tub3_[dam1]" cy:nodeId="5354">
    <graphics x="14661.333984375" y="925.5723266601562" z="0.0"/>
  </node>
  <node id="18351" label="Dam1CompP" cy:nodeId="5355">
    <graphics x="14605.896484375" y="789.5116577148438" z="0.0"/>
  </node>
  <node id="18349" label="Spc34_[(T199)]-{p}" cy:nodeId="5356">
    <graphics x="14703.248046875" y="423.3431701660156" z="0.0"/>
  </node>
  <node id="18348" label="Dam1P3" cy:nodeId="5357">
    <graphics x="14904.716796875" y="507.65972900390625" z="0.0"/>
  </node>
  <node id="18347" label="Dam1P2" cy:nodeId="5358">
    <graphics x="14850.994140625" y="464.6797180175781" z="0.0"/>
  </node>
</graph>
