# Supplementary material for: A comprehensive, mechanistically detailed, and executable model of the cell division cycle in Saccharomyces cerevisiae
Source: Nat Commun. 2019 Mar 21;10:1308. doi: 10.1038/s41467-019-08903-w (PMC6428898; doi:10.1038/s41467-019-08903-w)
Supplement: Supplementary file 4 — Supplementary Data 2 [file 41467_2019_8903_MOESM4_ESM.zip › CytoscapeSession-2018_05_18-12_22/views/2777-22421-TF6+Fkh2.xgmml]

<?xml version="1.0" encoding="UTF-8" standalone="yes"?>
<graph id="22421" label="TF6 Fkh2" cy:view="1" cy:networkId="2777" cy:visualStyle="rxncon2regulatorygraph" cy:rendererId="org.cytoscape.ding" cy:documentVersion="3.0" xmlns:dc="http://purl.org/dc/elements/1.1/" xmlns:xlink="http://www.w3.org/1999/xlink" xmlns:rdf="http://www.w3.org/1999/02/22-rdf-syntax-ns#" xmlns:cy="http://www.cytoscape.org" xmlns="http://www.cs.rpi.edu/XGMML">
  <graphics>
    <att name="NETWORK_CENTER_Z_LOCATION" value="0.0" type="string" cy:type="String"/>
    <att name="NETWORK_CENTER_X_LOCATION" value="13969.2080078125" type="string" cy:type="String"/>
    <att name="NETWORK_SCALE_FACTOR" value="0.7680793638596611" type="string" cy:type="String"/>
    <att name="NETWORK_CENTER_Y_LOCATION" value="-2524.978271484375" type="string" cy:type="String"/>
    <att name="NETWORK_NODE_SELECTION" value="true" type="string" cy:type="String"/>
    <att name="NETWORK_HEIGHT" value="689.0" type="string" cy:type="String"/>
    <att name="NETWORK_WIDTH" value="1918.0" type="string" cy:type="String"/>
    <att name="NETWORK_DEPTH" value="0.0" type="string" cy:type="String"/>
    <att name="NETWORK_EDGE_SELECTION" value="true" type="string" cy:type="String"/>
    <att name="NETWORK_TITLE" value="TF6 Fkh2" type="string" cy:type="String"/>
  </graphics>
  <node id="22429" label="Clb2TRSC" cy:nodeId="3055">
    <graphics x="13860.29296875" y="-2447.07568359375" z="0.0"/>
  </node>
  <node id="22428" label="[CLB2TRSC02]" cy:nodeId="3056">
    <graphics x="13890.29296875" y="-2406.090576171875" z="0.0"/>
  </node>
  <node id="22427" label="[CLB2TRSC03]" cy:nodeId="3057">
    <graphics x="13890.29296875" y="-2406.090576171875" z="0.0"/>
  </node>
  <node id="22426" label="[CLB2TRSC04]" cy:nodeId="3058">
    <graphics x="13890.29296875" y="-2406.090576171875" z="0.0"/>
  </node>
  <node id="22425" label="[CLB2TRSC05]" cy:nodeId="3059">
    <graphics x="13890.29296875" y="-2406.090576171875" z="0.0"/>
  </node>
  <node id="22424" label="[CLB2TRSC06]" cy:nodeId="3060">
    <graphics x="13890.29296875" y="-2406.090576171875" z="0.0"/>
  </node>
  <node id="22423" label="[CLB2TRSC07]" cy:nodeId="3061">
    <graphics x="13890.29296875" y="-2406.090576171875" z="0.0"/>
  </node>
  <node id="22535" label="Rad53_[SCD1(mec1)]-{p}" cy:nodeId="2200">
    <graphics x="13389.4931640625" y="-3149.95068359375" z="0.0"/>
  </node>
  <node id="22608" label="Cdc5_[PBD]_ppi+_Swe1_[cdc5]" cy:nodeId="1182">
    <graphics x="14049.951171875" y="-1980.005859375" z="0.0"/>
  </node>
  <node id="22705" label="[CLB2TRSC08]" cy:nodeId="2787">
    <graphics x="13890.29296875" y="-2406.090576171875" z="0.0"/>
  </node>
  <node id="22704" label="[CLB2TRSC09]" cy:nodeId="2788">
    <graphics x="13890.29296875" y="-2406.090576171875" z="0.0"/>
  </node>
  <node id="22703" label="[CLB2TRSC10]" cy:nodeId="2789">
    <graphics x="13890.29296875" y="-2406.090576171875" z="0.0"/>
  </node>
  <node id="22702" label="Fkh2_[mcm1]_ppi+_Mcm1_[fkh2]" cy:nodeId="2790">
    <graphics x="13630.4521484375" y="-2656.560302734375" z="0.0"/>
  </node>
  <node id="22701" label="[CLB2TRSC11]" cy:nodeId="2791">
    <graphics x="13890.29296875" y="-2406.090576171875" z="0.0"/>
  </node>
  <node id="22700" label="Fkh2_[mcm1]--Mcm1_[fkh2]" cy:nodeId="2792">
    <graphics x="13630.4521484375" y="-2568.546142578125" z="0.0"/>
  </node>
  <node id="22699" label="[CLB2TRSC12]" cy:nodeId="2793">
    <graphics x="13890.29296875" y="-2406.090576171875" z="0.0"/>
  </node>
  <node id="22698" label="Fkh2_[mcm1]_ppi-_Mcm1_[fkh2]" cy:nodeId="2794">
    <graphics x="13660.4521484375" y="-2629.454833984375" z="0.0"/>
  </node>
  <node id="22697" label="[CLB2TRSC13]" cy:nodeId="2795">
    <graphics x="13890.29296875" y="-2406.090576171875" z="0.0"/>
  </node>
  <node id="22696" label="Cdc28_[cyclin]_ppi+_Clb1_[cdc28]" cy:nodeId="2796">
    <graphics x="13706.3134765625" y="-1940.005859375" z="0.0"/>
  </node>
  <node id="22695" label="[CLB2TRSC14]" cy:nodeId="2797">
    <graphics x="13890.29296875" y="-2406.090576171875" z="0.0"/>
  </node>
  <node id="22694" label="[CLB2TRSC15]" cy:nodeId="2798">
    <graphics x="13890.29296875" y="-2406.090576171875" z="0.0"/>
  </node>
  <node id="22693" label="Cdc28_[cyclin]_ppi+_Clb2_[cdc28]" cy:nodeId="2799">
    <graphics x="13819.927734375" y="-1980.005859375" z="0.0"/>
  </node>
  <node id="22692" label="[CLB2TRSC16]" cy:nodeId="2800">
    <graphics x="13890.29296875" y="-2406.090576171875" z="0.0"/>
  </node>
  <node id="22691" label="[CLB2TRSC17]" cy:nodeId="2801">
    <graphics x="13890.29296875" y="-2406.090576171875" z="0.0"/>
  </node>
  <node id="22690" label="Cdc28_p+_Fkh2_[(S683)]" cy:nodeId="2802">
    <graphics x="13453.8310546875" y="-2866.560302734375" z="0.0"/>
  </node>
  <node id="22689" label="[CLB2TRSC18]" cy:nodeId="2803">
    <graphics x="13890.29296875" y="-2406.090576171875" z="0.0"/>
  </node>
  <node id="22688" label="Fkh2_[(S683)]-{p}" cy:nodeId="2804">
    <graphics x="13453.8310546875" y="-2778.546142578125" z="0.0"/>
  </node>
  <node id="22687" label="[CLB2TRSC19]" cy:nodeId="2805">
    <graphics x="13890.29296875" y="-2406.090576171875" z="0.0"/>
  </node>
  <node id="22686" label="Cdc28_p+_Fkh2_[(T697)]" cy:nodeId="2806">
    <graphics x="13517.7607421875" y="-2866.560302734375" z="0.0"/>
  </node>
  <node id="22685" label="[CLB3TRSC01]" cy:nodeId="2807">
    <graphics x="14014.2333984375" y="-2406.090576171875" z="0.0"/>
  </node>
  <node id="22684" label="Fkh2_[(T697)]-{p}" cy:nodeId="2808">
    <graphics x="13517.7607421875" y="-2778.546142578125" z="0.0"/>
  </node>
  <node id="22683" label="Clb3TRSC" cy:nodeId="2809">
    <graphics x="13984.2333984375" y="-2447.07568359375" z="0.0"/>
  </node>
  <node id="22682" label="Cdc28_p+_Ndd1_[(T319)]" cy:nodeId="2810">
    <graphics x="13600.220703125" y="-2866.560302734375" z="0.0"/>
  </node>
  <node id="22681" label="[CLB3TRSC02]" cy:nodeId="2811">
    <graphics x="14014.2333984375" y="-2406.090576171875" z="0.0"/>
  </node>
  <node id="22680" label="Ndd1_[(T319)]-{p}" cy:nodeId="2812">
    <graphics x="13600.220703125" y="-2778.546142578125" z="0.0"/>
  </node>
  <node id="22679" label="[CLB3TRSC03]" cy:nodeId="2813">
    <graphics x="14014.2333984375" y="-2406.090576171875" z="0.0"/>
  </node>
  <node id="22678" label="Fkh2_[ndd1]_ppi+_Ndd1_[fkh2]" cy:nodeId="2814">
    <graphics x="13547.7607421875" y="-2656.560302734375" z="0.0"/>
  </node>
  <node id="22677" label="[CLB3TRSC04]" cy:nodeId="2815">
    <graphics x="14014.2333984375" y="-2406.090576171875" z="0.0"/>
  </node>
  <node id="22676" label="Fkh2_[ndd1]--Ndd1_[fkh2]" cy:nodeId="2816">
    <graphics x="13547.7607421875" y="-2568.546142578125" z="0.0"/>
  </node>
  <node id="22675" label="[CLB3TRSC05]" cy:nodeId="2817">
    <graphics x="14014.2333984375" y="-2406.090576171875" z="0.0"/>
  </node>
  <node id="22674" label="Ndd1actP" cy:nodeId="2818">
    <graphics x="13639.314453125" y="-2704.721435546875" z="0.0"/>
  </node>
  <node id="22673" label="[CLB3TRSC06]" cy:nodeId="2819">
    <graphics x="14014.2333984375" y="-2406.090576171875" z="0.0"/>
  </node>
  <node id="22672" label="Ndd1_[(S85)]-{p}" cy:nodeId="2820">
    <graphics x="13678.408203125" y="-2778.546142578125" z="0.0"/>
  </node>
  <node id="22671" label="[CLB3TRSC07]" cy:nodeId="2821">
    <graphics x="14014.2333984375" y="-2406.090576171875" z="0.0"/>
  </node>
  <node id="22670" label="Fkh2_[ndd1]_ppi-_Ndd1_[fkh2]" cy:nodeId="2822">
    <graphics x="13577.3525390625" y="-2629.454833984375" z="0.0"/>
  </node>
  <node id="22669" label="[CLB3TRSC08]" cy:nodeId="2823">
    <graphics x="14014.2333984375" y="-2406.090576171875" z="0.0"/>
  </node>
  <node id="22668" label="PolII_trsc_Clb1Gene" cy:nodeId="2824">
    <graphics x="13736.3515625" y="-2367.14501953125" z="0.0"/>
  </node>
  <node id="22667" label="[CLB3TRSC09]" cy:nodeId="2825">
    <graphics x="14014.2333984375" y="-2406.090576171875" z="0.0"/>
  </node>
  <node id="22666" label="[CLB1TRSC20]" cy:nodeId="2826">
    <graphics x="13766.3515625" y="-2406.090576171875" z="0.0"/>
  </node>
  <node id="22665" label="[CLB3TRSC10]" cy:nodeId="2827">
    <graphics x="14014.2333984375" y="-2406.090576171875" z="0.0"/>
  </node>
  <node id="22664" label="PolII_trsc_Clb2Gene" cy:nodeId="2828">
    <graphics x="13860.29296875" y="-2367.14501953125" z="0.0"/>
  </node>
  <node id="22663" label="[CLB3TRSC11]" cy:nodeId="2829">
    <graphics x="14014.2333984375" y="-2406.090576171875" z="0.0"/>
  </node>
  <node id="22662" label="[CLB2TRSC20]" cy:nodeId="2830">
    <graphics x="13890.29296875" y="-2406.090576171875" z="0.0"/>
  </node>
  <node id="22661" label="[CLB3TRSC12]" cy:nodeId="2831">
    <graphics x="14014.2333984375" y="-2406.090576171875" z="0.0"/>
  </node>
  <node id="22660" label="PolII_trsc_Clb3Gene" cy:nodeId="2832">
    <graphics x="13984.2333984375" y="-2367.14501953125" z="0.0"/>
  </node>
  <node id="22659" label="[CLB3TRSC13]" cy:nodeId="2833">
    <graphics x="14014.2333984375" y="-2406.090576171875" z="0.0"/>
  </node>
  <node id="22658" label="[CLB3TRSC20]" cy:nodeId="2834">
    <graphics x="14014.2333984375" y="-2406.090576171875" z="0.0"/>
  </node>
  <node id="22657" label="[CLB3TRSC14]" cy:nodeId="2835">
    <graphics x="14014.2333984375" y="-2406.090576171875" z="0.0"/>
  </node>
  <node id="22656" label="[CLB3TRSC15]" cy:nodeId="2836">
    <graphics x="14014.2333984375" y="-2406.090576171875" z="0.0"/>
  </node>
  <node id="22655" label="Mcm1_[DBD]_bind+_Clb1Gene_[mcm1]" cy:nodeId="2837">
    <graphics x="13805.2763671875" y="-2709.884521484375" z="0.0"/>
  </node>
  <node id="22654" label="[CLB3TRSC16]" cy:nodeId="2838">
    <graphics x="14014.2333984375" y="-2406.090576171875" z="0.0"/>
  </node>
  <node id="22653" label="Clb1Gene_[mcm1]--Mcm1_[DBD]" cy:nodeId="2839">
    <graphics x="13805.2763671875" y="-2629.487060546875" z="0.0"/>
  </node>
  <node id="22652" label="[CLB3TRSC17]" cy:nodeId="2840">
    <graphics x="14014.2333984375" y="-2406.090576171875" z="0.0"/>
  </node>
  <node id="22651" label="Mcm1_[DBD]_bind-_Clb1Gene_[mcm1]" cy:nodeId="2841">
    <graphics x="13775.2763671875" y="-2688.0703125" z="0.0"/>
  </node>
  <node id="22650" label="[CLB3TRSC18]" cy:nodeId="2842">
    <graphics x="14014.2333984375" y="-2406.090576171875" z="0.0"/>
  </node>
  <node id="22649" label="Fkh2_[DBD]_bind+_Clb1Gene_[fkh2]" cy:nodeId="2843">
    <graphics x="13736.3515625" y="-2590.84423828125" z="0.0"/>
  </node>
  <node id="22648" label="Cdc20_[mad2]_ppi+_Mad2_[cdc20]" cy:nodeId="2844">
    <graphics x="14394.986328125" y="-1940.005859375" z="0.0"/>
  </node>
  <node id="22647" label="[CLB3TRSC19]" cy:nodeId="2845">
    <graphics x="14014.2333984375" y="-2406.090576171875" z="0.0"/>
  </node>
  <node id="22646" label="Clb1Gene_[fkh2]--Fkh2_[DBD]" cy:nodeId="2846">
    <graphics x="13736.3515625" y="-2511.94970703125" z="0.0"/>
  </node>
  <node id="22645" label="[CDC5TRSC01]" cy:nodeId="2847">
    <graphics x="14138.1748046875" y="-2406.090576171875" z="0.0"/>
  </node>
  <node id="22644" label="Fkh2_[DBD]_bind-_Clb1Gene_[fkh2]" cy:nodeId="2848">
    <graphics x="13706.3515625" y="-2569.030029296875" z="0.0"/>
  </node>
  <node id="22643" label="Cdc5TRSC" cy:nodeId="2849">
    <graphics x="14108.1748046875" y="-2447.07568359375" z="0.0"/>
  </node>
  <node id="22642" label="Mcm1_[DBD]_bind+_Clb2Gene_[mcm1]" cy:nodeId="2850">
    <graphics x="13929.2177734375" y="-2709.884521484375" z="0.0"/>
  </node>
  <node id="22641" label="[CDC5TRSC02]" cy:nodeId="2851">
    <graphics x="14138.1748046875" y="-2406.090576171875" z="0.0"/>
  </node>
  <node id="22640" label="Clb2Gene_[mcm1]--Mcm1_[DBD]" cy:nodeId="2852">
    <graphics x="13929.2177734375" y="-2629.487060546875" z="0.0"/>
  </node>
  <node id="22639" label="[CDC5TRSC03]" cy:nodeId="2853">
    <graphics x="14138.1748046875" y="-2406.090576171875" z="0.0"/>
  </node>
  <node id="22638" label="Mcm1_[DBD]_bind-_Clb2Gene_[mcm1]" cy:nodeId="2854">
    <graphics x="13899.2177734375" y="-2688.0703125" z="0.0"/>
  </node>
  <node id="22637" label="Cdc20_[mad3]_ppi+_Mad3_[cdc20]" cy:nodeId="2855">
    <graphics x="14394.986328125" y="-1900.005859375" z="0.0"/>
  </node>
  <node id="22636" label="[CDC5TRSC04]" cy:nodeId="2856">
    <graphics x="14138.1748046875" y="-2406.090576171875" z="0.0"/>
  </node>
  <node id="22635" label="Fkh2_[DBD]_bind+_Clb2Gene_[fkh2]" cy:nodeId="2857">
    <graphics x="13860.29296875" y="-2590.84423828125" z="0.0"/>
  </node>
  <node id="22634" label="[CDC5TRSC05]" cy:nodeId="2858">
    <graphics x="14138.1748046875" y="-2406.090576171875" z="0.0"/>
  </node>
  <node id="22633" label="Clb2Gene_[fkh2]--Fkh2_[DBD]" cy:nodeId="2859">
    <graphics x="13860.29296875" y="-2511.94970703125" z="0.0"/>
  </node>
  <node id="22632" label="[CDC5TRSC06]" cy:nodeId="2860">
    <graphics x="14138.1748046875" y="-2406.090576171875" z="0.0"/>
  </node>
  <node id="22631" label="Fkh2_[DBD]_bind-_Clb2Gene_[fkh2]" cy:nodeId="2861">
    <graphics x="13830.29296875" y="-2569.030029296875" z="0.0"/>
  </node>
  <node id="22630" label="[CDC5TRSC07]" cy:nodeId="2862">
    <graphics x="14138.1748046875" y="-2406.090576171875" z="0.0"/>
  </node>
  <node id="22629" label="Mcm1_[DBD]_bind+_Clb3Gene_[mcm1]" cy:nodeId="2863">
    <graphics x="14053.158203125" y="-2709.884521484375" z="0.0"/>
  </node>
  <node id="22628" label="[CDC5TRSC08]" cy:nodeId="2864">
    <graphics x="14138.1748046875" y="-2406.090576171875" z="0.0"/>
  </node>
  <node id="22627" label="Clb3Gene_[mcm1]--Mcm1_[DBD]" cy:nodeId="2865">
    <graphics x="14053.158203125" y="-2629.487060546875" z="0.0"/>
  </node>
  <node id="22626" label="[CDC5TRSC09]" cy:nodeId="2866">
    <graphics x="14138.1748046875" y="-2406.090576171875" z="0.0"/>
  </node>
  <node id="22625" label="Mcm1_[DBD]_bind-_Clb3Gene_[mcm1]" cy:nodeId="2867">
    <graphics x="14023.158203125" y="-2688.0703125" z="0.0"/>
  </node>
  <node id="22624" label="[CDC5TRSC10]" cy:nodeId="2868">
    <graphics x="14138.1748046875" y="-2406.090576171875" z="0.0"/>
  </node>
  <node id="22623" label="Fkh2_[DBD]_bind+_Clb3Gene_[fkh2]" cy:nodeId="2869">
    <graphics x="13984.2333984375" y="-2590.84423828125" z="0.0"/>
  </node>
  <node id="22622" label="[CDC5TRSC11]" cy:nodeId="2870">
    <graphics x="14138.1748046875" y="-2406.090576171875" z="0.0"/>
  </node>
  <node id="22621" label="Clb3Gene_[fkh2]--Fkh2_[DBD]" cy:nodeId="2871">
    <graphics x="13984.2333984375" y="-2511.94970703125" z="0.0"/>
  </node>
  <node id="22620" label="[CDC5TRSC12]" cy:nodeId="2872">
    <graphics x="14138.1748046875" y="-2406.090576171875" z="0.0"/>
  </node>
  <node id="22619" label="Fkh2_[DBD]_bind-_Clb3Gene_[fkh2]" cy:nodeId="2873">
    <graphics x="13954.2333984375" y="-2569.030029296875" z="0.0"/>
  </node>
  <node id="22618" label="[CDC5TRSC13]" cy:nodeId="2874">
    <graphics x="14138.1748046875" y="-2406.090576171875" z="0.0"/>
  </node>
  <node id="22617" label="Ribo_trsl_Clb1mRNA" cy:nodeId="2875">
    <graphics x="13736.3515625" y="-2217.488525390625" z="0.0"/>
  </node>
  <node id="22616" label="[CDC5TRSC14]" cy:nodeId="2876">
    <graphics x="14138.1748046875" y="-2406.090576171875" z="0.0"/>
  </node>
  <node id="22615" label="Ribo_trsl_Clb2mRNA" cy:nodeId="2877">
    <graphics x="13860.29296875" y="-2217.488525390625" z="0.0"/>
  </node>
  <node id="22614" label="[CDC5TRSC15]" cy:nodeId="2878">
    <graphics x="14138.1748046875" y="-2406.090576171875" z="0.0"/>
  </node>
  <node id="22613" label="[CDC5TRSC16]" cy:nodeId="2879">
    <graphics x="14138.1748046875" y="-2406.090576171875" z="0.0"/>
  </node>
  <node id="22612" label="[CDC5TRSC17]" cy:nodeId="2880">
    <graphics x="14138.1748046875" y="-2406.090576171875" z="0.0"/>
  </node>
  <node id="22611" label="[CDC5TRSC18]" cy:nodeId="2881">
    <graphics x="14138.1748046875" y="-2406.090576171875" z="0.0"/>
  </node>
  <node id="22610" label="[CDC5TRSC19]" cy:nodeId="2882">
    <graphics x="14138.1748046875" y="-2406.090576171875" z="0.0"/>
  </node>
  <node id="22609" label="[SWI5TRSC01]" cy:nodeId="2883">
    <graphics x="14262.1162109375" y="-2406.090576171875" z="0.0"/>
  </node>
  <node id="22607" label="Swi5TRSC" cy:nodeId="2884">
    <graphics x="14232.1162109375" y="-2447.07568359375" z="0.0"/>
  </node>
  <node id="22606" label="[SWI5TRSC02]" cy:nodeId="2885">
    <graphics x="14262.1162109375" y="-2406.090576171875" z="0.0"/>
  </node>
  <node id="22605" label="[SWI5TRSC03]" cy:nodeId="2886">
    <graphics x="14262.1162109375" y="-2406.090576171875" z="0.0"/>
  </node>
  <node id="22604" label="[SWI5TRSC04]" cy:nodeId="2887">
    <graphics x="14262.1162109375" y="-2406.090576171875" z="0.0"/>
  </node>
  <node id="22603" label="[SWI5TRSC05]" cy:nodeId="2888">
    <graphics x="14262.1162109375" y="-2406.090576171875" z="0.0"/>
  </node>
  <node id="22602" label="[SWI5TRSC06]" cy:nodeId="2889">
    <graphics x="14262.1162109375" y="-2406.090576171875" z="0.0"/>
  </node>
  <node id="22601" label="[SWI5TRSC07]" cy:nodeId="2890">
    <graphics x="14262.1162109375" y="-2406.090576171875" z="0.0"/>
  </node>
  <node id="22600" label="[SWI5TRSC08]" cy:nodeId="2891">
    <graphics x="14262.1162109375" y="-2406.090576171875" z="0.0"/>
  </node>
  <node id="22599" label="[SWI5TRSC09]" cy:nodeId="2892">
    <graphics x="14262.1162109375" y="-2406.090576171875" z="0.0"/>
  </node>
  <node id="22598" label="[SWI5TRSC10]" cy:nodeId="2893">
    <graphics x="14262.1162109375" y="-2406.090576171875" z="0.0"/>
  </node>
  <node id="22597" label="[SWI5TRSC11]" cy:nodeId="2894">
    <graphics x="14262.1162109375" y="-2406.090576171875" z="0.0"/>
  </node>
  <node id="22596" label="[SWI5TRSC12]" cy:nodeId="2895">
    <graphics x="14262.1162109375" y="-2406.090576171875" z="0.0"/>
  </node>
  <node id="22595" label="[SWI5TRSC13]" cy:nodeId="2896">
    <graphics x="14262.1162109375" y="-2406.090576171875" z="0.0"/>
  </node>
  <node id="22594" label="[SWI5TRSC14]" cy:nodeId="2897">
    <graphics x="14262.1162109375" y="-2406.090576171875" z="0.0"/>
  </node>
  <node id="22593" label="[SWI5TRSC15]" cy:nodeId="2898">
    <graphics x="14262.1162109375" y="-2406.090576171875" z="0.0"/>
  </node>
  <node id="22592" label="[SWI5TRSC16]" cy:nodeId="2899">
    <graphics x="14262.1162109375" y="-2406.090576171875" z="0.0"/>
  </node>
  <node id="22591" label="[SWI5TRSC17]" cy:nodeId="2900">
    <graphics x="14262.1162109375" y="-2406.090576171875" z="0.0"/>
  </node>
  <node id="22590" label="[SWI5TRSC18]" cy:nodeId="2901">
    <graphics x="14262.1162109375" y="-2406.090576171875" z="0.0"/>
  </node>
  <node id="22589" label="[SWI5TRSC19]" cy:nodeId="2902">
    <graphics x="14262.1162109375" y="-2406.090576171875" z="0.0"/>
  </node>
  <node id="22588" label="[CDC20TRSC01]" cy:nodeId="2903">
    <graphics x="14386.056640625" y="-2406.090576171875" z="0.0"/>
  </node>
  <node id="22587" label="Cdc20TRSC" cy:nodeId="2904">
    <graphics x="14356.056640625" y="-2447.07568359375" z="0.0"/>
  </node>
  <node id="22586" label="[CDC20TRSC02]" cy:nodeId="2905">
    <graphics x="14386.056640625" y="-2406.090576171875" z="0.0"/>
  </node>
  <node id="22585" label="[CDC20TRSC03]" cy:nodeId="2906">
    <graphics x="14386.056640625" y="-2406.090576171875" z="0.0"/>
  </node>
  <node id="22584" label="[CDC20TRSC04]" cy:nodeId="2907">
    <graphics x="14386.056640625" y="-2406.090576171875" z="0.0"/>
  </node>
  <node id="22583" label="[CDC20TRSC05]" cy:nodeId="2908">
    <graphics x="14386.056640625" y="-2406.090576171875" z="0.0"/>
  </node>
  <node id="22582" label="[CDC20TRSC06]" cy:nodeId="2909">
    <graphics x="14386.056640625" y="-2406.090576171875" z="0.0"/>
  </node>
  <node id="22581" label="[CDC20TRSC07]" cy:nodeId="2910">
    <graphics x="14386.056640625" y="-2406.090576171875" z="0.0"/>
  </node>
  <node id="22580" label="[CDC20TRSC08]" cy:nodeId="2911">
    <graphics x="14386.056640625" y="-2406.090576171875" z="0.0"/>
  </node>
  <node id="22579" label="[CDC20TRSC09]" cy:nodeId="2912">
    <graphics x="14386.056640625" y="-2406.090576171875" z="0.0"/>
  </node>
  <node id="22578" label="[CDC20TRSC10]" cy:nodeId="2913">
    <graphics x="14386.056640625" y="-2406.090576171875" z="0.0"/>
  </node>
  <node id="22577" label="[CDC20TRSC11]" cy:nodeId="2914">
    <graphics x="14386.056640625" y="-2406.090576171875" z="0.0"/>
  </node>
  <node id="22576" label="[CDC20TRSC12]" cy:nodeId="2915">
    <graphics x="14386.056640625" y="-2406.090576171875" z="0.0"/>
  </node>
  <node id="22575" label="[CDC20TRSC13]" cy:nodeId="2916">
    <graphics x="14386.056640625" y="-2406.090576171875" z="0.0"/>
  </node>
  <node id="22574" label="[CDC20TRSC14]" cy:nodeId="2917">
    <graphics x="14386.056640625" y="-2406.090576171875" z="0.0"/>
  </node>
  <node id="22573" label="[CDC20TRSC15]" cy:nodeId="2918">
    <graphics x="14386.056640625" y="-2406.090576171875" z="0.0"/>
  </node>
  <node id="22572" label="[CDC20TRSC16]" cy:nodeId="2919">
    <graphics x="14386.056640625" y="-2406.090576171875" z="0.0"/>
  </node>
  <node id="22571" label="[CDC20TRSC17]" cy:nodeId="2920">
    <graphics x="14386.056640625" y="-2406.090576171875" z="0.0"/>
  </node>
  <node id="22570" label="[CDC20TRSC18]" cy:nodeId="2921">
    <graphics x="14386.056640625" y="-2406.090576171875" z="0.0"/>
  </node>
  <node id="22569" label="[CDC20TRSC19]" cy:nodeId="2922">
    <graphics x="14386.056640625" y="-2406.090576171875" z="0.0"/>
  </node>
  <node id="22568" label="[ACE2TRSC01]" cy:nodeId="2923">
    <graphics x="14509.998046875" y="-2406.090576171875" z="0.0"/>
  </node>
  <node id="22567" label="Ace2TRSC" cy:nodeId="2924">
    <graphics x="14479.998046875" y="-2447.07568359375" z="0.0"/>
  </node>
  <node id="22566" label="[ACE2TRSC02]" cy:nodeId="2925">
    <graphics x="14509.998046875" y="-2406.090576171875" z="0.0"/>
  </node>
  <node id="22565" label="[ACE2TRSC03]" cy:nodeId="2926">
    <graphics x="14509.998046875" y="-2406.090576171875" z="0.0"/>
  </node>
  <node id="22564" label="[ACE2TRSC04]" cy:nodeId="2927">
    <graphics x="14509.998046875" y="-2406.090576171875" z="0.0"/>
  </node>
  <node id="22563" label="[ACE2TRSC05]" cy:nodeId="2928">
    <graphics x="14509.998046875" y="-2406.090576171875" z="0.0"/>
  </node>
  <node id="22562" label="[ACE2TRSC06]" cy:nodeId="2929">
    <graphics x="14509.998046875" y="-2406.090576171875" z="0.0"/>
  </node>
  <node id="22561" label="[ACE2TRSC07]" cy:nodeId="2930">
    <graphics x="14509.998046875" y="-2406.090576171875" z="0.0"/>
  </node>
  <node id="22560" label="[ACE2TRSC08]" cy:nodeId="2931">
    <graphics x="14509.998046875" y="-2406.090576171875" z="0.0"/>
  </node>
  <node id="22559" label="[ACE2TRSC09]" cy:nodeId="2932">
    <graphics x="14509.998046875" y="-2406.090576171875" z="0.0"/>
  </node>
  <node id="22558" label="[ACE2TRSC10]" cy:nodeId="2933">
    <graphics x="14509.998046875" y="-2406.090576171875" z="0.0"/>
  </node>
  <node id="22557" label="[ACE2TRSC11]" cy:nodeId="2934">
    <graphics x="14509.998046875" y="-2406.090576171875" z="0.0"/>
  </node>
  <node id="22556" label="[ACE2TRSC12]" cy:nodeId="2935">
    <graphics x="14509.998046875" y="-2406.090576171875" z="0.0"/>
  </node>
  <node id="22555" label="[ACE2TRSC13]" cy:nodeId="2936">
    <graphics x="14509.998046875" y="-2406.090576171875" z="0.0"/>
  </node>
  <node id="22554" label="Ribo_trsl_Clb3mRNA" cy:nodeId="2937">
    <graphics x="13984.2333984375" y="-2217.488525390625" z="0.0"/>
  </node>
  <node id="22553" label="[ACE2TRSC14]" cy:nodeId="2938">
    <graphics x="14509.998046875" y="-2406.090576171875" z="0.0"/>
  </node>
  <node id="22552" label="[ACE2TRSC15]" cy:nodeId="2939">
    <graphics x="14509.998046875" y="-2406.090576171875" z="0.0"/>
  </node>
  <node id="22551" label="Cdc5_p+_Ndd1_[(S85)]" cy:nodeId="2940">
    <graphics x="13678.408203125" y="-2866.560302734375" z="0.0"/>
  </node>
  <node id="22550" label="[ACE2TRSC16]" cy:nodeId="2941">
    <graphics x="14509.998046875" y="-2406.090576171875" z="0.0"/>
  </node>
  <node id="22548" label="[ACE2TRSC17]" cy:nodeId="2942">
    <graphics x="14509.998046875" y="-2406.090576171875" z="0.0"/>
  </node>
  <node id="22547" label="[ACE2TRSC18]" cy:nodeId="2943">
    <graphics x="14509.998046875" y="-2406.090576171875" z="0.0"/>
  </node>
  <node id="22545" label="[ACE2TRSC19]" cy:nodeId="2944">
    <graphics x="14509.998046875" y="-2406.090576171875" z="0.0"/>
  </node>
  <node id="22544" label="Cdc28_[cyclin]_ppi+_Clb3_[cdc28]" cy:nodeId="2945">
    <graphics x="13934.939453125" y="-1980.005859375" z="0.0"/>
  </node>
  <node id="22460" label="Cdc28Clb12" cy:nodeId="898">
    <graphics x="13600.220703125" y="-3149.95068359375" z="0.0"/>
  </node>
  <node id="22543" label="PolII_trsc_Cdc5Gene" cy:nodeId="2946">
    <graphics x="14108.1748046875" y="-2367.14501953125" z="0.0"/>
  </node>
  <node id="22542" label="[CDC5TRSC20]" cy:nodeId="2947">
    <graphics x="14138.1748046875" y="-2406.090576171875" z="0.0"/>
  </node>
  <node id="22541" label="PolII_trsc_Cdc20Gene" cy:nodeId="2948">
    <graphics x="14356.056640625" y="-2367.14501953125" z="0.0"/>
  </node>
  <node id="22540" label="[CDC20TRSC20]" cy:nodeId="2949">
    <graphics x="14386.056640625" y="-2406.090576171875" z="0.0"/>
  </node>
  <node id="22539" label="PolII_trsc_Ace2Gene" cy:nodeId="2950">
    <graphics x="14479.998046875" y="-2367.14501953125" z="0.0"/>
  </node>
  <node id="22538" label="[ACE2TRSC20]" cy:nodeId="2951">
    <graphics x="14509.998046875" y="-2406.090576171875" z="0.0"/>
  </node>
  <node id="22537" label="PolII_trsc_Swi5Gene" cy:nodeId="2952">
    <graphics x="14232.1162109375" y="-2367.14501953125" z="0.0"/>
  </node>
  <node id="22536" label="[SWI5TRSC20]" cy:nodeId="2953">
    <graphics x="14262.1162109375" y="-2406.090576171875" z="0.0"/>
  </node>
  <node id="22534" label="Mcm1_[DBD]_bind+_Cdc5Gene_[mcm1]" cy:nodeId="2954">
    <graphics x="14177.099609375" y="-2709.884521484375" z="0.0"/>
  </node>
  <node id="22533" label="Cdc5Gene_[mcm1]--Mcm1_[DBD]" cy:nodeId="2955">
    <graphics x="14177.099609375" y="-2629.487060546875" z="0.0"/>
  </node>
  <node id="22532" label="Rad53_p+_Ndd1_[(rad53)]" cy:nodeId="2956">
    <graphics x="13389.4931640625" y="-2866.560302734375" z="0.0"/>
  </node>
  <node id="22531" label="Mcm1_[DBD]_bind-_Cdc5Gene_[mcm1]" cy:nodeId="2957">
    <graphics x="14147.099609375" y="-2688.0703125" z="0.0"/>
  </node>
  <node id="22530" label="Decay_deg_Swi5mRNA" cy:nodeId="2958">
    <graphics x="14262.1162109375" y="-2338.74560546875" z="0.0"/>
  </node>
  <node id="22529" label="Clb1mRNA" cy:nodeId="2959">
    <graphics x="13736.3515625" y="-2274.41015625" z="0.0"/>
  </node>
  <node id="22528" label="Ndd1_[(rad53)]-{p}" cy:nodeId="2960">
    <graphics x="13389.4931640625" y="-2778.546142578125" z="0.0"/>
  </node>
  <node id="22527" label="Fkh2_[DBD]_bind+_Cdc5Gene_[fkh2]" cy:nodeId="2961">
    <graphics x="14108.1748046875" y="-2590.84423828125" z="0.0"/>
  </node>
  <node id="22526" label="Clb2mRNA" cy:nodeId="2962">
    <graphics x="13860.29296875" y="-2274.41015625" z="0.0"/>
  </node>
  <node id="22525" label="Cdc5Gene_[fkh2]--Fkh2_[DBD]" cy:nodeId="2963">
    <graphics x="14108.1748046875" y="-2511.94970703125" z="0.0"/>
  </node>
  <node id="22524" label="Clb3mRNA" cy:nodeId="2964">
    <graphics x="13984.2333984375" y="-2274.41015625" z="0.0"/>
  </node>
  <node id="22523" label="Fkh2_[DBD]_bind-_Cdc5Gene_[fkh2]" cy:nodeId="2965">
    <graphics x="14078.1748046875" y="-2569.030029296875" z="0.0"/>
  </node>
  <node id="22522" label="Mcm1_[DBD]_bind+_Cdc20Gene_[mcm1]" cy:nodeId="2966">
    <graphics x="14424.9814453125" y="-2709.884521484375" z="0.0"/>
  </node>
  <node id="22521" label="Clb1" cy:nodeId="2967">
    <graphics x="13736.3515625" y="-2133.76513671875" z="0.0"/>
  </node>
  <node id="22520" label="Cdc20Gene_[mcm1]--Mcm1_[DBD]" cy:nodeId="2968">
    <graphics x="14424.9814453125" y="-2629.487060546875" z="0.0"/>
  </node>
  <node id="22519" label="Clb2" cy:nodeId="2969">
    <graphics x="13860.29296875" y="-2133.76513671875" z="0.0"/>
  </node>
  <node id="22518" label="Mcm1_[DBD]_bind-_Cdc20Gene_[mcm1]" cy:nodeId="2970">
    <graphics x="14394.9814453125" y="-2688.0703125" z="0.0"/>
  </node>
  <node id="22517" label="Clb3" cy:nodeId="2971">
    <graphics x="13984.2333984375" y="-2133.76513671875" z="0.0"/>
  </node>
  <node id="22516" label="Fkh2_[DBD]_bind+_Cdc20Gene_[fkh2]" cy:nodeId="2972">
    <graphics x="14356.056640625" y="-2590.84423828125" z="0.0"/>
  </node>
  <node id="22515" label="Cdc20Gene_[fkh2]--Fkh2_[DBD]" cy:nodeId="2973">
    <graphics x="14356.056640625" y="-2511.94970703125" z="0.0"/>
  </node>
  <node id="22514" label="Fkh2_[DBD]_bind-_Cdc20Gene_[fkh2]" cy:nodeId="2974">
    <graphics x="14326.056640625" y="-2569.030029296875" z="0.0"/>
  </node>
  <node id="22513" label="Mcm1_[DBD]_bind+_Ace2Gene_[mcm1]" cy:nodeId="2975">
    <graphics x="14548.9228515625" y="-2709.884521484375" z="0.0"/>
  </node>
  <node id="22512" label="Ace2Gene_[mcm1]--Mcm1_[DBD]" cy:nodeId="2976">
    <graphics x="14548.9228515625" y="-2629.487060546875" z="0.0"/>
  </node>
  <node id="22511" label="Mcm1_[DBD]_bind-_Ace2Gene_[mcm1]" cy:nodeId="2977">
    <graphics x="14518.9228515625" y="-2688.0703125" z="0.0"/>
  </node>
  <node id="22510" label="Fkh2_[DBD]_bind+_Ace2Gene_[fkh2]" cy:nodeId="2978">
    <graphics x="14479.998046875" y="-2590.84423828125" z="0.0"/>
  </node>
  <node id="22487" label="Ace2" cy:nodeId="931">
    <graphics x="14479.998046875" y="-2133.76513671875" z="0.0"/>
  </node>
  <node id="22509" label="Decay_deg_Clb1mRNA" cy:nodeId="2979">
    <graphics x="13766.3515625" y="-2338.74560546875" z="0.0"/>
  </node>
  <node id="22485" label="Swi5" cy:nodeId="932">
    <graphics x="14232.1162109375" y="-2133.76513671875" z="0.0"/>
  </node>
  <node id="22508" label="Fkh2" cy:nodeId="2980">
    <graphics x="14016.2041015625" y="-3149.95068359375" z="0.0"/>
  </node>
  <node id="22507" label="Ace2Gene_[fkh2]--Fkh2_[DBD]" cy:nodeId="2981">
    <graphics x="14479.998046875" y="-2510.44677734375" z="0.0"/>
  </node>
  <node id="22506" label="Decay_deg_Clb2mRNA" cy:nodeId="2982">
    <graphics x="13890.29296875" y="-2338.74560546875" z="0.0"/>
  </node>
  <node id="22505" label="Ndd1" cy:nodeId="2983">
    <graphics x="13437.64453125" y="-3149.95068359375" z="0.0"/>
  </node>
  <node id="22504" label="Fkh2_[DBD]_bind-_Ace2Gene_[fkh2]" cy:nodeId="2984">
    <graphics x="14449.998046875" y="-2569.030029296875" z="0.0"/>
  </node>
  <node id="22503" label="Decay_deg_Clb3mRNA" cy:nodeId="2985">
    <graphics x="14014.2333984375" y="-2338.74560546875" z="0.0"/>
  </node>
  <node id="22502" label="Mcm1_[DBD]_bind+_Swi5Gene_[mcm1]" cy:nodeId="2986">
    <graphics x="14301.041015625" y="-2709.884521484375" z="0.0"/>
  </node>
  <node id="22501" label="Cdc5mRNA" cy:nodeId="2987">
    <graphics x="14108.1748046875" y="-2274.41015625" z="0.0"/>
  </node>
  <node id="22500" label="Mcm1_[DBD]--Swi5Gene_[mcm1]" cy:nodeId="2988">
    <graphics x="14301.041015625" y="-2629.487060546875" z="0.0"/>
  </node>
  <node id="22499" label="Cdc20mRNA" cy:nodeId="2989">
    <graphics x="14356.056640625" y="-2274.41015625" z="0.0"/>
  </node>
  <node id="22498" label="Mcm1_[DBD]_bind-_Swi5Gene_[mcm1]" cy:nodeId="2990">
    <graphics x="14271.041015625" y="-2688.0703125" z="0.0"/>
  </node>
  <node id="22497" label="Ace2mRNA" cy:nodeId="2991">
    <graphics x="14479.998046875" y="-2274.41015625" z="0.0"/>
  </node>
  <node id="22496" label="Fkh2_[DBD]_bind+_Swi5Gene_[fkh2]" cy:nodeId="2992">
    <graphics x="14232.1162109375" y="-2590.84423828125" z="0.0"/>
  </node>
  <node id="22495" label="Fkh2_[DBD]--Swi5Gene_[fkh2]" cy:nodeId="2993">
    <graphics x="14232.1162109375" y="-2511.94970703125" z="0.0"/>
  </node>
  <node id="22494" label="Swi5mRNA" cy:nodeId="2994">
    <graphics x="14232.1162109375" y="-2274.41015625" z="0.0"/>
  </node>
  <node id="22493" label="Fkh2_[DBD]_bind-_Swi5Gene_[fkh2]" cy:nodeId="2995">
    <graphics x="14202.1162109375" y="-2569.030029296875" z="0.0"/>
  </node>
  <node id="22492" label="Cdc5" cy:nodeId="2996">
    <graphics x="14108.1748046875" y="-2133.76513671875" z="0.0"/>
  </node>
  <node id="22491" label="Ribo_trsl_Cdc5mRNA" cy:nodeId="2997">
    <graphics x="14108.1748046875" y="-2217.488525390625" z="0.0"/>
  </node>
  <node id="22490" label="Cdc20" cy:nodeId="2998">
    <graphics x="14356.056640625" y="-2133.76513671875" z="0.0"/>
  </node>
  <node id="22465" label="Cdc14_[net1]--Net1_[n]" cy:nodeId="951">
    <graphics x="13543.00830078125" y="-3149.95068359375" z="0.0"/>
  </node>
  <node id="22489" label="Ribo_trsl_Cdc20mRNA" cy:nodeId="2999">
    <graphics x="14356.056640625" y="-2217.488525390625" z="0.0"/>
  </node>
  <node id="22488" label="Decay_deg_Cdc20mRNA" cy:nodeId="3000">
    <graphics x="14386.056640625" y="-2338.74560546875" z="0.0"/>
  </node>
  <node id="22549" label="Cdc28_p+_Swi5_[NLS(cdc28)]" cy:nodeId="952">
    <graphics x="14279.974609375" y="-1980.005859375" z="0.0"/>
  </node>
  <node id="22486" label="Ribo_trsl_Ace2mRNA" cy:nodeId="3001">
    <graphics x="14479.998046875" y="-2217.488525390625" z="0.0"/>
  </node>
  <node id="22484" label="Ribo_trsl_Swi5mRNA" cy:nodeId="3002">
    <graphics x="14232.1162109375" y="-2217.488525390625" z="0.0"/>
  </node>
  <node id="22483" label="Decay_deg_Ace2mRNA" cy:nodeId="3003">
    <graphics x="14509.998046875" y="-2338.74560546875" z="0.0"/>
  </node>
  <node id="22482" label="Decay_deg_Cdc5mRNA" cy:nodeId="3004">
    <graphics x="14138.1748046875" y="-2338.74560546875" z="0.0"/>
  </node>
  <node id="22546" label="Cdc28_p+_Ace2_[NLS(cdc28)]" cy:nodeId="956">
    <graphics x="14509.998046875" y="-1940.005859375" z="0.0"/>
  </node>
  <node id="22481" label="Cdc20_[mad2]--Mad2_[cdc20]" cy:nodeId="3005">
    <graphics x="14202.11572265625" y="-3149.95068359375" z="0.0"/>
  </node>
  <node id="22480" label="Cdc14_p-_Fkh2_[(S683)]" cy:nodeId="3006">
    <graphics x="13481.662109375" y="-2839.454833984375" z="0.0"/>
  </node>
  <node id="22479" label="Cdc14_p-_Fkh2_[(T697)]" cy:nodeId="3007">
    <graphics x="13546.0" y="-2839.454833984375" z="0.0"/>
  </node>
  <node id="22478" label="Cdc14_p-_Ndd1_[(T319)]" cy:nodeId="3008">
    <graphics x="13635.0107421875" y="-2839.454833984375" z="0.0"/>
  </node>
  <node id="22477" label="Ndd1PPT_p-_Ndd1_[(rad53)]" cy:nodeId="3009">
    <graphics x="13417.32421875" y="-2839.454833984375" z="0.0"/>
  </node>
  <node id="22476" label="Ndd1PPT_p-_Ndd1_[(S85)]" cy:nodeId="3010">
    <graphics x="13717.599609375" y="-2839.454833984375" z="0.0"/>
  </node>
  <node id="22475" label="APC_ub+_Clb1_[(apc)]" cy:nodeId="3011">
    <graphics x="13704.916015625" y="-1980.005859375" z="0.0"/>
  </node>
  <node id="22474" label="Clb1_[(apc)]-{ub}" cy:nodeId="3012">
    <graphics x="13704.916015625" y="-3149.95068359375" z="0.0"/>
  </node>
  <node id="22473" label="APC_ub+_Clb2_[(apc)]" cy:nodeId="3013">
    <graphics x="13820.975830078125" y="-1940.005859375" z="0.0"/>
  </node>
  <node id="22472" label="Clb2_[(apc)]-{ub}" cy:nodeId="3014">
    <graphics x="13831.728515625" y="-3149.95068359375" z="0.0"/>
  </node>
  <node id="22471" label="APC_ub+_Clb3_[(apc)]" cy:nodeId="3015">
    <graphics x="13935.63818359375" y="-1940.005859375" z="0.0"/>
  </node>
  <node id="22470" label="Clb3_[(apc)]-{ub}" cy:nodeId="3016">
    <graphics x="13954.2333984375" y="-3149.95068359375" z="0.0"/>
  </node>
  <node id="22469" label="APC_ub+_Cdc20_[(apc)]" cy:nodeId="3017">
    <graphics x="14394.986328125" y="-1980.005859375" z="0.0"/>
  </node>
  <node id="22468" label="Cdc20_[(apc)]-{ub}" cy:nodeId="3018">
    <graphics x="14326.056640625" y="-3149.95068359375" z="0.0"/>
  </node>
  <node id="22467" label="APC_ub+_Cdc5_[(apc)]" cy:nodeId="3019">
    <graphics x="14164.962890625" y="-1980.005859375" z="0.0"/>
  </node>
  <node id="22466" label="Cdc5_[(apc)]-{ub}" cy:nodeId="3020">
    <graphics x="14078.1748046875" y="-3149.95068359375" z="0.0"/>
  </node>
  <node id="22464" label="Cdc28_p+_Cdc5_[(T238)]" cy:nodeId="3021">
    <graphics x="14164.962890625" y="-1900.005859375" z="0.0"/>
  </node>
  <node id="22463" label="Cdc28_p+_Cdc5_[(T242)]" cy:nodeId="3022">
    <graphics x="14164.962890625" y="-1940.005859375" z="0.0"/>
  </node>
  <node id="22462" label="Cdc5_[PBD]_ppi+_Cdc11_[cdc5]" cy:nodeId="3023">
    <graphics x="14049.951171875" y="-1940.005859375" z="0.0"/>
  </node>
  <node id="22461" label="Cdc5_[PBD]_ppi+_Cdc12_[cdc5]" cy:nodeId="3024">
    <graphics x="14049.951171875" y="-1900.005859375" z="0.0"/>
  </node>
  <node id="22459" label="Cbk1_p+_Ace2_[(cbk1)]" cy:nodeId="3025">
    <graphics x="14509.998046875" y="-1980.005859375" z="0.0"/>
  </node>
  <node id="22458" label="Cdc28Clb1256" cy:nodeId="3026">
    <graphics x="13485.7958984375" y="-3149.95068359375" z="0.0"/>
  </node>
  <node id="22457" label="Cdc5_[(T242)]-{p}" cy:nodeId="3027">
    <graphics x="13678.408203125" y="-3149.95068359375" z="0.0"/>
  </node>
  <node id="22456" label="[CLB1TRSC01]" cy:nodeId="3028">
    <graphics x="13766.3515625" y="-2406.090576171875" z="0.0"/>
  </node>
  <node id="22455" label="Clb1TRSC" cy:nodeId="3029">
    <graphics x="13736.3515625" y="-2447.07568359375" z="0.0"/>
  </node>
  <node id="22454" label="Fkh2Ndd1Mcm1" cy:nodeId="3030">
    <graphics x="13589.1064453125" y="-2492.404052734375" z="0.0"/>
  </node>
  <node id="22453" label="Proteasome_deg_Clb1" cy:nodeId="3031">
    <graphics x="13704.915637973127" y="-2182.611328125" z="0.0"/>
  </node>
  <node id="22452" label="[CLB1TRSC02]" cy:nodeId="3032">
    <graphics x="13766.3515625" y="-2406.090576171875" z="0.0"/>
  </node>
  <node id="22451" label="Proteasome_deg_Clb2" cy:nodeId="3033">
    <graphics x="13831.728893276873" y="-2182.611328125" z="0.0"/>
  </node>
  <node id="22450" label="[CLB1TRSC03]" cy:nodeId="3034">
    <graphics x="13766.3515625" y="-2406.090576171875" z="0.0"/>
  </node>
  <node id="22449" label="Proteasome_deg_Clb3" cy:nodeId="3035">
    <graphics x="13954.2333984375" y="-2182.611328125" z="0.0"/>
  </node>
  <node id="22448" label="[CLB1TRSC04]" cy:nodeId="3036">
    <graphics x="13766.3515625" y="-2406.090576171875" z="0.0"/>
  </node>
  <node id="22447" label="[CLB1TRSC05]" cy:nodeId="3037">
    <graphics x="13766.3515625" y="-2406.090576171875" z="0.0"/>
  </node>
  <node id="22446" label="Proteasome_deg_Cdc20" cy:nodeId="3038">
    <graphics x="14326.056640625" y="-2182.611328125" z="0.0"/>
  </node>
  <node id="22445" label="[CLB1TRSC06]" cy:nodeId="3039">
    <graphics x="13766.3515625" y="-2406.090576171875" z="0.0"/>
  </node>
  <node id="22444" label="Proteasome_deg_Cdc5" cy:nodeId="3040">
    <graphics x="14078.1748046875" y="-2182.611328125" z="0.0"/>
  </node>
  <node id="22443" label="[CLB1TRSC07]" cy:nodeId="3041">
    <graphics x="13766.3515625" y="-2406.090576171875" z="0.0"/>
  </node>
  <node id="22442" label="[CLB1TRSC08]" cy:nodeId="3042">
    <graphics x="13766.3515625" y="-2406.090576171875" z="0.0"/>
  </node>
  <node id="22441" label="[CLB1TRSC09]" cy:nodeId="3043">
    <graphics x="13766.3515625" y="-2406.090576171875" z="0.0"/>
  </node>
  <node id="22440" label="[CLB1TRSC10]" cy:nodeId="3044">
    <graphics x="13766.3515625" y="-2406.090576171875" z="0.0"/>
  </node>
  <node id="22439" label="[CLB1TRSC11]" cy:nodeId="3045">
    <graphics x="13766.3515625" y="-2406.090576171875" z="0.0"/>
  </node>
  <node id="22438" label="[CLB1TRSC12]" cy:nodeId="3046">
    <graphics x="13766.3515625" y="-2406.090576171875" z="0.0"/>
  </node>
  <node id="22437" label="[CLB1TRSC13]" cy:nodeId="3047">
    <graphics x="13766.3515625" y="-2406.090576171875" z="0.0"/>
  </node>
  <node id="22436" label="[CLB1TRSC14]" cy:nodeId="3048">
    <graphics x="13766.3515625" y="-2406.090576171875" z="0.0"/>
  </node>
  <node id="22435" label="[CLB1TRSC15]" cy:nodeId="3049">
    <graphics x="13766.3515625" y="-2406.090576171875" z="0.0"/>
  </node>
  <node id="22434" label="[CLB1TRSC16]" cy:nodeId="3050">
    <graphics x="13766.3515625" y="-2406.090576171875" z="0.0"/>
  </node>
  <node id="22433" label="[CLB1TRSC17]" cy:nodeId="3051">
    <graphics x="13766.3515625" y="-2406.090576171875" z="0.0"/>
  </node>
  <node id="22432" label="[CLB1TRSC18]" cy:nodeId="3052">
    <graphics x="13766.3515625" y="-2406.090576171875" z="0.0"/>
  </node>
  <node id="22431" label="[CLB1TRSC19]" cy:nodeId="3053">
    <graphics x="13766.3515625" y="-2406.090576171875" z="0.0"/>
  </node>
  <node id="22430" label="[CLB2TRSC01]" cy:nodeId="3054">
    <graphics x="13890.29296875" y="-2406.090576171875" z="0.0"/>
  </node>
</graph>
