# Supplementary material for: A comprehensive, mechanistically detailed, and executable model of the cell division cycle in Saccharomyces cerevisiae
Source: Nat Commun. 2019 Mar 21;10:1308. doi: 10.1038/s41467-019-08903-w (PMC6428898; doi:10.1038/s41467-019-08903-w)
Supplement: Supplementary file 4 — Supplementary Data 2 [file 41467_2019_8903_MOESM4_ESM.zip › CytoscapeSession-2018_05_18-12_22/views/3951-24430-CDK3+Cdc14.xgmml]

<?xml version="1.0" encoding="UTF-8" standalone="yes"?>
<graph id="24430" label="CDK3 Cdc14" cy:view="1" cy:networkId="3951" cy:visualStyle="rxncon2regulatorygraph" cy:rendererId="org.cytoscape.ding" cy:documentVersion="3.0" xmlns:dc="http://purl.org/dc/elements/1.1/" xmlns:xlink="http://www.w3.org/1999/xlink" xmlns:rdf="http://www.w3.org/1999/02/22-rdf-syntax-ns#" xmlns:cy="http://www.cytoscape.org" xmlns="http://www.cs.rpi.edu/XGMML">
  <graphics>
    <att name="NETWORK_CENTER_Z_LOCATION" value="0.0" type="string" cy:type="String"/>
    <att name="NETWORK_CENTER_X_LOCATION" value="11878.32421875" type="string" cy:type="String"/>
    <att name="NETWORK_SCALE_FACTOR" value="0.6527761061098691" type="string" cy:type="String"/>
    <att name="NETWORK_CENTER_Y_LOCATION" value="-260.4689483642578" type="string" cy:type="String"/>
    <att name="NETWORK_NODE_SELECTION" value="true" type="string" cy:type="String"/>
    <att name="NETWORK_HEIGHT" value="689.0" type="string" cy:type="String"/>
    <att name="NETWORK_WIDTH" value="1918.0" type="string" cy:type="String"/>
    <att name="NETWORK_DEPTH" value="0.0" type="string" cy:type="String"/>
    <att name="NETWORK_EDGE_SELECTION" value="true" type="string" cy:type="String"/>
    <att name="NETWORK_TITLE" value="CDK3 Cdc14" type="string" cy:type="String"/>
  </graphics>
  <node id="24538" label="Cdc14_p-_Rga1_[(cdc28)]" cy:nodeId="3961">
    <graphics x="12103.64453125" y="278.42828369140625" z="0.0"/>
  </node>
  <node id="24537" label="Cdc14_p-_Rga2_[(cdc28)]" cy:nodeId="3962">
    <graphics x="12263.64453125" y="238.42825317382812" z="0.0"/>
  </node>
  <node id="24536" label="Cdc14_p-_Sld2_[(T84)]" cy:nodeId="3963">
    <graphics x="11943.64453125" y="398.42822265625" z="0.0"/>
  </node>
  <node id="24491" label="Cdc5_p+_Ndd1_[(S85)]" cy:nodeId="2940">
    <graphics x="11574.6484375" y="197.42787170410156" z="0.0"/>
  </node>
  <node id="24535" label="Cdc14_p-_Sld3_[(T600)]" cy:nodeId="3964">
    <graphics x="12183.64453125" y="438.42822265625" z="0.0"/>
  </node>
  <node id="24534" label="Cdc14_p-_Sld3_[(S622)]" cy:nodeId="3965">
    <graphics x="12023.64453125" y="318.42816162109375" z="0.0"/>
  </node>
  <node id="24533" label="Cdc14_p-_Smc4_[(S4)]" cy:nodeId="3966">
    <graphics x="12103.64453125" y="438.42822265625" z="0.0"/>
  </node>
  <node id="24532" label="Cdc14_p-_Smc4_[(T43)]" cy:nodeId="3967">
    <graphics x="11783.64453125" y="358.4281921386719" z="0.0"/>
  </node>
  <node id="24531" label="Cdc14_p-_Smc4_[(T60)]" cy:nodeId="3968">
    <graphics x="12263.64453125" y="278.42828369140625" z="0.0"/>
  </node>
  <node id="24530" label="Cdc14_p-_Smc4_[(S109)]" cy:nodeId="3969">
    <graphics x="11703.64453125" y="198.42832946777344" z="0.0"/>
  </node>
  <node id="24476" label="Cdc28Clb12" cy:nodeId="898">
    <graphics x="11643.2294921875" y="-999.3662109375" z="0.0"/>
  </node>
  <node id="24529" label="Cdc14_p-_Smc4_[(S113)]" cy:nodeId="3970">
    <graphics x="11783.64453125" y="158.42828369140625" z="0.0"/>
  </node>
  <node id="24528" label="Cdc14_p-_Smc4_[(S117)]" cy:nodeId="3971">
    <graphics x="11863.64453125" y="118.42837524414062" z="0.0"/>
  </node>
  <node id="24527" label="Cdc14_p-_Smc4_[(S128)]" cy:nodeId="3972">
    <graphics x="11863.64453125" y="198.42832946777344" z="0.0"/>
  </node>
  <node id="24526" label="Cdc14_p-_Spc42_[(S4)]" cy:nodeId="3973">
    <graphics x="11703.64453125" y="358.4281921386719" z="0.0"/>
  </node>
  <node id="24525" label="Cdc14_p-_Spc42_[(T6)]" cy:nodeId="3974">
    <graphics x="11943.64453125" y="158.42828369140625" z="0.0"/>
  </node>
  <node id="24524" label="Cdc14_p-_Spc110_[(S36)]" cy:nodeId="3975">
    <graphics x="11863.64453125" y="438.42822265625" z="0.0"/>
  </node>
  <node id="24523" label="Cdc14_p-_Spc110_[(S91)]" cy:nodeId="3976">
    <graphics x="11783.64453125" y="318.42816162109375" z="0.0"/>
  </node>
  <node id="24520" label="Cdc14_p-_Swe1_[cdc28(deg)]" cy:nodeId="3977">
    <graphics x="11703.64453125" y="158.42828369140625" z="0.0"/>
  </node>
  <node id="24515" label="Cdc5_p+_Tus1_[(cdc5)]" cy:nodeId="3978">
    <graphics x="11494.6484375" y="117.42787170410156" z="0.0"/>
  </node>
  <node id="24514" label="Cdc14_p-_Tgl4_[(cdc28)]" cy:nodeId="3979">
    <graphics x="11943.64453125" y="318.42816162109375" z="0.0"/>
  </node>
  <node id="24513" label="Cdc14_p-_Tub4_[(S360)]" cy:nodeId="3980">
    <graphics x="12263.64453125" y="438.42822265625" z="0.0"/>
  </node>
  <node id="24512" label="Cdc14_p-_Tus1_[(cdc28)]" cy:nodeId="3981">
    <graphics x="11943.64453125" y="358.4281921386719" z="0.0"/>
  </node>
  <node id="24500" label="Cdc5_p+_Swe1_[cdc5(HP)]" cy:nodeId="3982">
    <graphics x="11494.6484375" y="237.4278564453125" z="0.0"/>
  </node>
  <node id="24499" label="Esp1_CUT_Slk19_[(Esp1)]" cy:nodeId="3983">
    <graphics x="11493.00390625" y="-312.3520812988281" z="0.0"/>
  </node>
  <node id="24498" label="Slk19_[(Esp1)]-{truncated}" cy:nodeId="3984">
    <graphics x="11493.00390625" y="-217.9405517578125" z="0.0"/>
  </node>
  <node id="24497" label="Slk19_[(Cdc5)]-{p}" cy:nodeId="3985">
    <graphics x="11493.00390625" y="-395.85638427734375" z="0.0"/>
  </node>
  <node id="24496" label="Cdc5_p+_Slk19_[(Cdc5)]" cy:nodeId="3986">
    <graphics x="11493.00390625" y="-490.2681579589844" z="0.0"/>
  </node>
  <node id="24495" label="Cdc14_p-_Cdh1_[(cdc28)]" cy:nodeId="3987">
    <graphics x="12263.64453125" y="118.42837524414062" z="0.0"/>
  </node>
  <node id="24493" label="Cdc14_[net1]_ppi+_Net1_[n]" cy:nodeId="3988">
    <graphics x="11764.14453125" y="-238.39950561523438" z="0.0"/>
  </node>
  <node id="24492" label="Net1PP" cy:nodeId="3989">
    <graphics x="11702.9736328125" y="-301.7149353027344" z="0.0"/>
  </node>
  <node id="24490" label="Net1_[(cdc28x6)]-{p}" cy:nodeId="3990">
    <graphics x="11702.9736328125" y="-559.134521484375" z="0.0"/>
  </node>
  <node id="24489" label="Net1_[(cdc5)]-{p}" cy:nodeId="3991">
    <graphics x="11757.96875" y="-410.8564147949219" z="0.0"/>
  </node>
  <node id="24488" label="Cdc14_[net1]_ppi-_Net1_[n]" cy:nodeId="3992">
    <graphics x="11798.1328125" y="-208.414794921875" z="0.0"/>
  </node>
  <node id="24486" label="Cdc28_p+_Net1_[(cdc28x6)]" cy:nodeId="3993">
    <graphics x="11702.9736328125" y="-669.1851806640625" z="0.0"/>
  </node>
  <node id="24485" label="Cdc14_p-_Net1_[(cdc28x6)]" cy:nodeId="3994">
    <graphics x="11672.9736328125" y="-628.6304321289062" z="0.0"/>
  </node>
  <node id="24484" label="Cdc14_p-_Cdc5_[(T238)]" cy:nodeId="3995">
    <graphics x="12183.64453125" y="398.42822265625" z="0.0"/>
  </node>
  <node id="24483" label="Cdc14_p-_Cdc5_[(T242)]" cy:nodeId="3996">
    <graphics x="11592.9697265625" y="-628.6304321289062" z="0.0"/>
  </node>
  <node id="24482" label="Cdc5_p+_Net1_[(cdc5)]" cy:nodeId="3997">
    <graphics x="11757.96875" y="-505.26812744140625" z="0.0"/>
  </node>
  <node id="24481" label="Pph21_p-_Net1_[(cdc5)]" cy:nodeId="3998">
    <graphics x="11787.96875" y="-478.0508728027344" z="0.0"/>
  </node>
  <node id="24480" label="PP2ACdc55Pph21" cy:nodeId="3999">
    <graphics x="11723.4892578125" y="-999.3662109375" z="0.0"/>
  </node>
  <node id="24474" label="Cdc14_p-_Ace2_[NLS(cdc28)]" cy:nodeId="928">
    <graphics x="11943.64453125" y="198.42832946777344" z="0.0"/>
  </node>
  <node id="24479" label="Pph22_p-_Net1_[(cdc5)]" cy:nodeId="4000">
    <graphics x="11817.96875" y="-450.8335876464844" z="0.0"/>
  </node>
  <node id="24473" label="Cdc14_p-_Swi5_[NLS(cdc28)]" cy:nodeId="929">
    <graphics x="12023.64453125" y="398.42822265625" z="0.0"/>
  </node>
  <node id="24478" label="PP2ACdc55Pph22" cy:nodeId="4001">
    <graphics x="11803.7490234375" y="-999.3662109375" z="0.0"/>
  </node>
  <node id="24475" label="Cdc5_p+_Sfi1_[C(S826)]" cy:nodeId="4002">
    <graphics x="11494.6484375" y="197.42787170410156" z="0.0"/>
  </node>
  <node id="24471" label="Cdc14_p-_Pds1_[(cdc28)]" cy:nodeId="4003">
    <graphics x="12183.64453125" y="358.4281921386719" z="0.0"/>
  </node>
  <node id="24470" label="Cdc5_p+_Sfi1_[C(T866)]" cy:nodeId="4004">
    <graphics x="11494.6484375" y="157.4278564453125" z="0.0"/>
  </node>
  <node id="24469" label="Cdc5_p+_Sfi1_[C(T876)]" cy:nodeId="4005">
    <graphics x="11574.6484375" y="157.4278564453125" z="0.0"/>
  </node>
  <node id="24467" label="Cdc14_p-_Chs2_[(S14)]" cy:nodeId="4006">
    <graphics x="11863.64453125" y="358.4281921386719" z="0.0"/>
  </node>
  <node id="24466" label="Cdc14_p-_Chs2_[(S60)]" cy:nodeId="4007">
    <graphics x="11783.64453125" y="198.42832946777344" z="0.0"/>
  </node>
  <node id="24465" label="Cdc14_p-_Chs2_[(S69)]" cy:nodeId="4008">
    <graphics x="12023.64453125" y="198.42832946777344" z="0.0"/>
  </node>
  <node id="24464" label="Cdc14_p-_Chs2_[(S100)]" cy:nodeId="4009">
    <graphics x="12263.64453125" y="398.42822265625" z="0.0"/>
  </node>
  <node id="24463" label="Cdc14_p-_Sfi1_[C(T816)]" cy:nodeId="4010">
    <graphics x="12103.64453125" y="318.42816162109375" z="0.0"/>
  </node>
  <node id="24462" label="Cdc14_p-_Sfi1_[C(S855)]" cy:nodeId="4011">
    <graphics x="11703.64453125" y="278.42828369140625" z="0.0"/>
  </node>
  <node id="24461" label="Cdc14_p-_Sfi1_[C(S882)]" cy:nodeId="4012">
    <graphics x="11943.64453125" y="278.42828369140625" z="0.0"/>
  </node>
  <node id="24460" label="Cdc14_p-_Sfi1_[C(S892)]" cy:nodeId="4013">
    <graphics x="11783.64453125" y="118.42837524414062" z="0.0"/>
  </node>
  <node id="24459" label="Cdc14_p-_Sfi1_[C(S801)]" cy:nodeId="4014">
    <graphics x="12263.64453125" y="358.4281921386719" z="0.0"/>
  </node>
  <node id="24458" label="Cdc14_p-_Sfi1_[C(S923)]" cy:nodeId="4015">
    <graphics x="11703.64453125" y="398.42822265625" z="0.0"/>
  </node>
  <node id="24457" label="Cdc14_p-_Acm1_[(S3)]" cy:nodeId="4016">
    <graphics x="11783.64453125" y="278.42828369140625" z="0.0"/>
  </node>
  <node id="24456" label="Cdc14_p-_Acm1_[(S31)]" cy:nodeId="4017">
    <graphics x="12103.64453125" y="238.42825317382812" z="0.0"/>
  </node>
  <node id="24455" label="Cdc14_p-_Acm1_[(S48)]" cy:nodeId="4018">
    <graphics x="12183.64453125" y="198.42832946777344" z="0.0"/>
  </node>
  <node id="24454" label="Cdc14_p-_Acm1_[(T161)]" cy:nodeId="4019">
    <graphics x="12183.64453125" y="238.42825317382812" z="0.0"/>
  </node>
  <node id="24453" label="Cdc14_p-_Bem1_[(cdc28)]" cy:nodeId="4020">
    <graphics x="12183.64453125" y="318.42816162109375" z="0.0"/>
  </node>
  <node id="24468" label="Cdc5" cy:nodeId="2996">
    <graphics x="11562.9697265625" y="-999.3662109375" z="0.0"/>
  </node>
  <node id="24452" label="Cdc14_p-_Bem2_[(cdc28)]" cy:nodeId="4021">
    <graphics x="12023.64453125" y="118.42837524414062" z="0.0"/>
  </node>
  <node id="24451" label="Cdc14_p-_Bem3_[(cdc28)]" cy:nodeId="4022">
    <graphics x="12023.64453125" y="278.42828369140625" z="0.0"/>
  </node>
  <node id="24450" label="Cdc14_p-_Boi1_[(cdc28)]" cy:nodeId="4023">
    <graphics x="12103.64453125" y="118.42837524414062" z="0.0"/>
  </node>
  <node id="24494" label="Cdc14_[net1]--Net1_[n]" cy:nodeId="951">
    <graphics x="11640.46875" y="-150.9790802001953" z="0.0"/>
  </node>
  <node id="24449" label="Cdc14_p-_Boi2_[(cdc28)]" cy:nodeId="4024">
    <graphics x="12183.64453125" y="118.42837524414062" z="0.0"/>
  </node>
  <node id="24448" label="Cdc14PPT_p-_Cdc14_[(NLS)]" cy:nodeId="4025">
    <graphics x="11884.0087890625" y="-390.6601257324219" z="0.0"/>
  </node>
  <node id="24447" label="Dbf2_p+_Cdc14_[(NLS)]" cy:nodeId="4026">
    <graphics x="11851.38310053902" y="-421.48602294921875" z="0.0"/>
  </node>
  <node id="24446" label="Cdc14_p-_Cdc24_[(cdc28)]" cy:nodeId="4027">
    <graphics x="11863.64453125" y="238.42825317382812" z="0.0"/>
  </node>
  <node id="24445" label="Cdc14_[(NLS)]-{p}" cy:nodeId="4028">
    <graphics x="11854.0087890625" y="-322.9327087402344" z="0.0"/>
  </node>
  <node id="24444" label="Dbf2Active" cy:nodeId="4029">
    <graphics x="11884.0087890625" y="-999.3662109375" z="0.0"/>
  </node>
  <node id="24441" label="Cdc14_p-_Fkh2_[(S683)]" cy:nodeId="3006">
    <graphics x="11783.64453125" y="238.42825317382812" z="0.0"/>
  </node>
  <node id="24443" label="Cdc14_p-_Dbf4_[(cdc28)]" cy:nodeId="4030">
    <graphics x="12263.64453125" y="318.42816162109375" z="0.0"/>
  </node>
  <node id="24440" label="Cdc14_p-_Fkh2_[(T697)]" cy:nodeId="3007">
    <graphics x="12103.64453125" y="398.42822265625" z="0.0"/>
  </node>
  <node id="24442" label="Cdc14_p-_Fin1_[(cdc28)]" cy:nodeId="4031">
    <graphics x="11863.64453125" y="318.42816162109375" z="0.0"/>
  </node>
  <node id="24435" label="Cdc14_p-_Ndd1_[(T319)]" cy:nodeId="3008">
    <graphics x="11703.64453125" y="438.42822265625" z="0.0"/>
  </node>
  <node id="24439" label="Cdc14_p-_Kar9_[(cdc28)]" cy:nodeId="4032">
    <graphics x="12103.64453125" y="198.42832946777344" z="0.0"/>
  </node>
  <node id="24438" label="Cdc14_p-_Lte1_[(cdc28)]" cy:nodeId="4033">
    <graphics x="12023.64453125" y="438.42822265625" z="0.0"/>
  </node>
  <node id="24437" label="Cdc14_p-_Mcm3_[NLS(cdc28)]" cy:nodeId="4034">
    <graphics x="11863.64453125" y="158.42828369140625" z="0.0"/>
  </node>
  <node id="24436" label="Cdc14_p-_Mps1_[(T29)]" cy:nodeId="4035">
    <graphics x="11783.64453125" y="398.42822265625" z="0.0"/>
  </node>
  <node id="24434" label="Cdc14_p-_Orc2_[(cdc28)]" cy:nodeId="4036">
    <graphics x="11943.64453125" y="118.42837524414062" z="0.0"/>
  </node>
  <node id="24433" label="Cdc14_p-_Orc6_[(cdc28)]" cy:nodeId="4037">
    <graphics x="11703.64453125" y="318.42816162109375" z="0.0"/>
  </node>
  <node id="24432" label="Cdc5_p+_Bfa1_[(cdc5)]" cy:nodeId="4038">
    <graphics x="11574.6484375" y="237.4278564453125" z="0.0"/>
  </node>
  <node id="24487" label="Cdc28_p+_Cdc5_[(T242)]" cy:nodeId="3022">
    <graphics x="11562.9697265625" y="-669.1851806640625" z="0.0"/>
  </node>
  <node id="24522" label="Cdc14_p-_Stb1_[(cdc28)]" cy:nodeId="2255">
    <graphics x="12103.64453125" y="158.42828369140625" z="0.0"/>
  </node>
  <node id="24472" label="Cdc5_[(T242)]-{p}" cy:nodeId="3027">
    <graphics x="11562.9697265625" y="-559.134521484375" z="0.0"/>
  </node>
  <node id="24521" label="Cdc14_p-_Swi4_[(cdc28)]" cy:nodeId="1245">
    <graphics x="11703.64453125" y="118.42837524414062" z="0.0"/>
  </node>
  <node id="24519" label="Cdc14_p-_Swi6_[(S160)]" cy:nodeId="1246">
    <graphics x="11943.64453125" y="238.42825317382812" z="0.0"/>
  </node>
  <node id="24518" label="Cdc14_p-_Swi6_[(T179)]" cy:nodeId="1247">
    <graphics x="12023.64453125" y="158.42828369140625" z="0.0"/>
  </node>
  <node id="24517" label="Cdc14_p-_Swi6_[(S228)]" cy:nodeId="1248">
    <graphics x="12263.64453125" y="198.42832946777344" z="0.0"/>
  </node>
  <node id="24516" label="Cdc14_p-_Swi6_[(S238)]" cy:nodeId="1249">
    <graphics x="12183.64453125" y="158.42828369140625" z="0.0"/>
  </node>
  <node id="24511" label="Cdc14_p-_Whi5_[(T57)]" cy:nodeId="1250">
    <graphics x="11943.64453125" y="438.42822265625" z="0.0"/>
  </node>
  <node id="24510" label="Cdc14_p-_Whi5_[(S59)]" cy:nodeId="1251">
    <graphics x="12103.64453125" y="358.4281921386719" z="0.0"/>
  </node>
  <node id="24509" label="Cdc14_p-_Whi5_[(S62)]" cy:nodeId="1252">
    <graphics x="11703.64453125" y="478.42828369140625" z="0.0"/>
  </node>
  <node id="24508" label="Cdc14_p-_Whi5_[(S88)]" cy:nodeId="1253">
    <graphics x="11783.64453125" y="438.42822265625" z="0.0"/>
  </node>
  <node id="24507" label="Cdc14_p-_Whi5_[(T143)]" cy:nodeId="1254">
    <graphics x="11863.64453125" y="398.42822265625" z="0.0"/>
  </node>
  <node id="24506" label="Cdc14_p-_Whi5_[(S154)]" cy:nodeId="1255">
    <graphics x="12183.64453125" y="278.42828369140625" z="0.0"/>
  </node>
  <node id="24505" label="Cdc14_p-_Whi5_[(S156)]" cy:nodeId="1256">
    <graphics x="11863.64453125" y="278.42828369140625" z="0.0"/>
  </node>
  <node id="24504" label="Cdc14_p-_Whi5_[(S161)]" cy:nodeId="1257">
    <graphics x="12023.64453125" y="238.42825317382812" z="0.0"/>
  </node>
  <node id="24477" label="Cdc5_p+_Scc1_[(cdc5)]" cy:nodeId="2282">
    <graphics x="11574.6484375" y="117.42787170410156" z="0.0"/>
  </node>
  <node id="24503" label="Cdc14_p-_Whi5_[(S215)]" cy:nodeId="1258">
    <graphics x="11703.64453125" y="238.42825317382812" z="0.0"/>
  </node>
  <node id="24502" label="Cdc14_p-_Whi5_[(S262)]" cy:nodeId="1259">
    <graphics x="12023.64453125" y="358.4281921386719" z="0.0"/>
  </node>
  <node id="24501" label="Cdc14_p-_Whi5_[(pho85)]" cy:nodeId="1260">
    <graphics x="12263.64453125" y="158.42828369140625" z="0.0"/>
  </node>
</graph>
