# Supplementary material for: A comprehensive, mechanistically detailed, and executable model of the cell division cycle in Saccharomyces cerevisiae
Source: Nat Commun. 2019 Mar 21;10:1308. doi: 10.1038/s41467-019-08903-w (PMC6428898; doi:10.1038/s41467-019-08903-w)
Supplement: Supplementary file 4 — Supplementary Data 2 [file 41467_2019_8903_MOESM4_ESM.zip › CytoscapeSession-2018_05_18-12_22/views/5937-18655-CD2+Growth.xgmml]

<?xml version="1.0" encoding="UTF-8" standalone="yes"?>
<graph id="18655" label="CD2 Growth" cy:view="1" cy:networkId="5937" cy:visualStyle="rxncon2regulatorygraph" cy:rendererId="org.cytoscape.ding" cy:documentVersion="3.0" xmlns:dc="http://purl.org/dc/elements/1.1/" xmlns:xlink="http://www.w3.org/1999/xlink" xmlns:rdf="http://www.w3.org/1999/02/22-rdf-syntax-ns#" xmlns:cy="http://www.cytoscape.org" xmlns="http://www.cs.rpi.edu/XGMML">
  <graphics>
    <att name="NETWORK_CENTER_Z_LOCATION" value="0.0" type="string" cy:type="String"/>
    <att name="NETWORK_CENTER_X_LOCATION" value="13634.28955078125" type="string" cy:type="String"/>
    <att name="NETWORK_SCALE_FACTOR" value="0.45219404263815993" type="string" cy:type="String"/>
    <att name="NETWORK_CENTER_Y_LOCATION" value="-933.8729248046875" type="string" cy:type="String"/>
    <att name="NETWORK_NODE_SELECTION" value="true" type="string" cy:type="String"/>
    <att name="NETWORK_HEIGHT" value="689.0" type="string" cy:type="String"/>
    <att name="NETWORK_WIDTH" value="1918.0" type="string" cy:type="String"/>
    <att name="NETWORK_DEPTH" value="0.0" type="string" cy:type="String"/>
    <att name="NETWORK_EDGE_SELECTION" value="true" type="string" cy:type="String"/>
    <att name="NETWORK_TITLE" value="CD2 Growth" type="string" cy:type="String"/>
  </graphics>
  <node id="18772" label="Cdc42_[switch]_ppi+_Sec3_[N]" cy:nodeId="5637">
    <graphics x="13172.2177734375" y="-1235.533203125" z="0.0"/>
  </node>
  <node id="18769" label="Cdc42_[switch]_ppi+_Exo70_[cdc42]" cy:nodeId="5641">
    <graphics x="13387.41796875" y="-1235.533203125" z="0.0"/>
  </node>
  <node id="18745" label="CytoplasmicForce" cy:nodeId="5149">
    <graphics x="13769.6123046875" y="71.19922637939453" z="0.0"/>
  </node>
  <node id="18744" label="ActinCables" cy:nodeId="5155">
    <graphics x="13769.6123046875" y="-327.97271728515625" z="0.0"/>
  </node>
  <node id="18750" label="Cell_[(bud)]-{small}" cy:nodeId="5687">
    <graphics x="13925.5107421875" y="141.65234375" z="0.0"/>
  </node>
  <node id="18783" label="Msb3_gap_Sec4_[(act)]" cy:nodeId="5947">
    <graphics x="13453.92578125" y="-485.57586669921875" z="0.0"/>
  </node>
  <node id="18782" label="Sec4_[(act)]-{gtp}" cy:nodeId="5948">
    <graphics x="13498.919921875" y="-421.1804504394531" z="0.0"/>
  </node>
  <node id="18747" label="[ApicalGrowth]" cy:nodeId="5693">
    <graphics x="13902.3681640625" y="-152.02392578125" z="0.0"/>
  </node>
  <node id="18781" label="PolarisomeMsb3" cy:nodeId="5949">
    <graphics x="13455.19921875" y="-569.9560546875" z="0.0"/>
  </node>
  <node id="18780" label="Msb4_gap_Sec4_[(act)]" cy:nodeId="5950">
    <graphics x="13543.919921875" y="-485.57586669921875" z="0.0"/>
  </node>
  <node id="18779" label="PolarisomeMsb4" cy:nodeId="5951">
    <graphics x="13543.919921875" y="-569.7509765625" z="0.0"/>
  </node>
  <node id="18778" label="Tus1_gef_Rho1_[(act)]" cy:nodeId="5952">
    <graphics x="13805.1142578125" y="-1410.841796875" z="0.0"/>
  </node>
  <node id="18777" label="Tus1P" cy:nodeId="5953">
    <graphics x="13805.1142578125" y="-2009.398193359375" z="0.0"/>
  </node>
  <node id="18776" label="Bni1_[DID]_ipi+_Bni1_[DAD]" cy:nodeId="5954">
    <graphics x="13535.44921875" y="-1107.4073486328125" z="0.0"/>
  </node>
  <node id="18775" label="Bni1_[DID]_ipi-_Bni1_[DAD]" cy:nodeId="5955">
    <graphics x="13535.44921875" y="-1070.9136962890625" z="0.0"/>
  </node>
  <node id="18774" label="Bnr1_[DID]_ipi+_Bnr1_[DAD]" cy:nodeId="5956">
    <graphics x="13805.2001953125" y="-1092.407470703125" z="0.0"/>
  </node>
  <node id="18773" label="Bnr1_[DID]_ipi-_Bnr1_[DAD]" cy:nodeId="5957">
    <graphics x="13775.1982421875" y="-1055.9136962890625" z="0.0"/>
  </node>
  <node id="18733" label="Cdc42_[(act)]-{gtp}" cy:nodeId="5702">
    <graphics x="13438.9482421875" y="-2009.398193359375" z="0.0"/>
  </node>
  <node id="18771" label="Cdc42_[switch]--Sec3_[N]" cy:nodeId="5958">
    <graphics x="13172.2177734375" y="-1147.9593505859375" z="0.0"/>
  </node>
  <node id="18770" label="Cdc42_[switch]_ppi-_Sec3_[N]" cy:nodeId="5959">
    <graphics x="13139.943414105692" y="-1206.560546875" z="0.0"/>
  </node>
  <node id="18768" label="Cdc42_[switch]--Exo70_[cdc42]" cy:nodeId="5960">
    <graphics x="13387.41796875" y="-1147.9593505859375" z="0.0"/>
  </node>
  <node id="18767" label="Cdc42_[switch]_ppi-_Exo70_[cdc42]" cy:nodeId="5961">
    <graphics x="13357.41796875" y="-1206.560546875" z="0.0"/>
  </node>
  <node id="18766" label="Rho1_[switch]_ppi+_Sec3_[N]" cy:nodeId="5962">
    <graphics x="13279.0166015625" y="-1235.533203125" z="0.0"/>
  </node>
  <node id="18765" label="Rho1_[switch]--Sec3_[N]" cy:nodeId="5963">
    <graphics x="13279.0166015625" y="-1147.9593505859375" z="0.0"/>
  </node>
  <node id="18764" label="Rho1_[switch]_ppi-_Sec3_[N]" cy:nodeId="5964">
    <graphics x="13249.0166015625" y="-1206.560546875" z="0.0"/>
  </node>
  <node id="18763" label="Exo70_[C]_i+_PI_[head]" cy:nodeId="5965">
    <graphics x="13215.52734375" y="-1633.3118896484375" z="0.0"/>
  </node>
  <node id="18762" label="Exo70_[C]--PI_[head]" cy:nodeId="5966">
    <graphics x="13215.52734375" y="-1533.148193359375" z="0.0"/>
  </node>
  <node id="18761" label="Exo70_[C]_i-_PI_[head]" cy:nodeId="5967">
    <graphics x="13185.5283203125" y="-1599.297119140625" z="0.0"/>
  </node>
  <node id="18760" label="Sec3_[PH]_i+_PI_[head]" cy:nodeId="5968">
    <graphics x="13338.45703125" y="-1633.3118896484375" z="0.0"/>
  </node>
  <node id="18759" label="PI_[head]--Sec3_[PH]" cy:nodeId="5969">
    <graphics x="13336.3349609375" y="-1533.148193359375" z="0.0"/>
  </node>
  <node id="18758" label="Sec3_[PH]_i-_PI_[head]" cy:nodeId="5970">
    <graphics x="13308.45703125" y="-1599.297119140625" z="0.0"/>
  </node>
  <node id="18757" label="Sec2_gef_Sec4_[(act)]" cy:nodeId="5971">
    <graphics x="13498.919921875" y="-521.050537109375" z="0.0"/>
  </node>
  <node id="18756" label="[Exocytosis]" cy:nodeId="5972">
    <graphics x="13228.759765625" y="-239.99832153320312" z="0.0"/>
  </node>
  <node id="18732" label="Bem2_[(cdc28)]-{0}" cy:nodeId="5717">
    <graphics x="13654.650390625" y="-2009.398193359375" z="0.0"/>
  </node>
  <node id="18755" label="Sec4_[(act)]-{0}" cy:nodeId="5973">
    <graphics x="13513.92578125" y="-373.98321533203125" z="0.0"/>
  </node>
  <node id="18754" label="Sec3PM" cy:nodeId="5974">
    <graphics x="13194.3359375" y="-988.975830078125" z="0.0"/>
  </node>
  <node id="18753" label="Sec3" cy:nodeId="5975">
    <graphics x="13195.6181640625" y="-1074.9041748046875" z="0.0"/>
  </node>
  <node id="18752" label="Cell_[(bud)]-{large}" cy:nodeId="5976">
    <graphics x="14056.6357421875" y="141.65234375" z="0.0"/>
  </node>
  <node id="18751" label="[Cytokinesis]" cy:nodeId="5977">
    <graphics x="13228.759765625" y="71.19922637939453" z="0.0"/>
  </node>
  <node id="18749" label="Cell_Growth_Cell_[(bud)]" cy:nodeId="5978">
    <graphics x="13962.3486328125" y="71.19922637939453" z="0.0"/>
  </node>
  <node id="18748" label="[GlucanSynthesis]" cy:nodeId="5979">
    <graphics x="13962.3486328125" y="-152.02392578125" z="0.0"/>
  </node>
  <node id="18746" label="[SymmetryBreakingCyt]" cy:nodeId="5980">
    <graphics x="13589.328125" y="71.19922637939453" z="0.0"/>
  </node>
  <node id="18743" label="Fks1_[rho1]_ppi+_Rho1_[switch]" cy:nodeId="5981">
    <graphics x="13992.3486328125" y="-1235.533203125" z="0.0"/>
  </node>
  <node id="18742" label="BudTipCables" cy:nodeId="5982">
    <graphics x="13659.3837890625" y="-372.6999206542969" z="0.0"/>
  </node>
  <node id="18741" label="Fks1_[rho1]_ppi-_Rho1_[switch]" cy:nodeId="5983">
    <graphics x="14022.3505859375" y="-1206.560546875" z="0.0"/>
  </node>
  <node id="18731" label="Bem2_gap_Rho1_[(act)]" cy:nodeId="5728">
    <graphics x="13654.650390625" y="-1361.82763671875" z="0.0"/>
  </node>
  <node id="18740" label="Act1_[formin]--Bni1_[actin]" cy:nodeId="5984">
    <graphics x="13644.3779296875" y="-631.1810302734375" z="0.0"/>
  </node>
  <node id="18739" label="Gsc2_[rho1]_ppi+_Rho1_[switch]" cy:nodeId="5985">
    <graphics x="14098.6357421875" y="-1235.533203125" z="0.0"/>
  </node>
  <node id="18738" label="Act1_[self1]--Act1_[self2]" cy:nodeId="5986">
    <graphics x="13751.0439453125" y="-391.18280029296875" z="0.0"/>
  </node>
  <node id="18737" label="Gsc2_[rho1]_ppi-_Rho1_[switch]" cy:nodeId="5987">
    <graphics x="14128.6357421875" y="-1221.56005859375" z="0.0"/>
  </node>
  <node id="18736" label="BudNeckCables" cy:nodeId="5988">
    <graphics x="13879.8408203125" y="-372.6999206542969" z="0.0"/>
  </node>
  <node id="18711" label="Cla4_[lipid]_i+_PI_[head]" cy:nodeId="5733">
    <graphics x="13409.0439453125" y="71.19922637939453" z="0.0"/>
  </node>
  <node id="18735" label="Act1_[formin]--Bnr1_[actin]" cy:nodeId="5989">
    <graphics x="13797.7001953125" y="-631.1810302734375" z="0.0"/>
  </node>
  <node id="18734" label="Bnr1_[FH2]--Bnr1_[FH2]" cy:nodeId="5990">
    <graphics x="13864.8388671875" y="-827.5385131835938" z="0.0"/>
  </node>
  <node id="18710" label="PI_[(4)]-{p}" cy:nodeId="5735">
    <graphics x="13220.76171875" y="-1705.819580078125" z="0.0"/>
  </node>
  <node id="18730" label="Rho1_[(act)]-{gtp}" cy:nodeId="5991">
    <graphics x="13745.1162109375" y="-1295.678955078125" z="0.0"/>
  </node>
  <node id="18729" label="Lrg1_gap_Rho1_[(act)]" cy:nodeId="5992">
    <graphics x="13835.1123046875" y="-1361.82763671875" z="0.0"/>
  </node>
  <node id="18728" label="GlucanSynthase" cy:nodeId="5993">
    <graphics x="13977.3486328125" y="-1047.407470703125" z="0.0"/>
  </node>
  <node id="18727" label="Fks1_[rho1]--Rho1_[switch]" cy:nodeId="5994">
    <graphics x="13977.3486328125" y="-1147.9593505859375" z="0.0"/>
  </node>
  <node id="18726" label="Gsc2_[rho1]--Rho1_[switch]" cy:nodeId="5995">
    <graphics x="14083.6357421875" y="-1147.9593505859375" z="0.0"/>
  </node>
  <node id="18725" label="Rom2_gef_Rho1_[(act)]" cy:nodeId="5996">
    <graphics x="13685.1142578125" y="-1395.841796875" z="0.0"/>
  </node>
  <node id="18724" label="Rho1Activation" cy:nodeId="5997">
    <graphics x="13745.1162109375" y="-1440.816162109375" z="0.0"/>
  </node>
  <node id="18723" label="PI_[head]--Rom2_[PH]" cy:nodeId="5998">
    <graphics x="13513.349609375" y="-1518.148681640625" z="0.0"/>
  </node>
  <node id="18722" label="Rho1_[rom2]--Rom2_[rho1]" cy:nodeId="5999">
    <graphics x="13642.0009765625" y="-1518.148681640625" z="0.0"/>
  </node>
  <node id="18721" label="Rom2" cy:nodeId="6000">
    <graphics x="13796.6669921875" y="-1479.482421875" z="0.0"/>
  </node>
  <node id="18701" label="Bni1_[GBD]_ppi+_Cdc42_[switch]" cy:nodeId="5745">
    <graphics x="13476.998046875" y="-1235.533203125" z="0.0"/>
  </node>
  <node id="18720" label="Rom2_[cwi]--Slg1_[cyt]" cy:nodeId="6001">
    <graphics x="13745.1162109375" y="-1518.148681640625" z="0.0"/>
  </node>
  <node id="18699" label="[SymmetryBreakingBud]" cy:nodeId="5746">
    <graphics x="13546.798828125" y="-2009.398193359375" z="0.0"/>
  </node>
  <node id="18719" label="Mid2_[rom2]--Rom2_[cwi]" cy:nodeId="6002">
    <graphics x="13848.2197265625" y="-1518.148681640625" z="0.0"/>
  </node>
  <node id="18694" label="Bnr1_[GBD]_ppi+_Cdc42_[switch]" cy:nodeId="5747">
    <graphics x="13745.5634765625" y="-1235.533203125" z="0.0"/>
  </node>
  <node id="18718" label="[CWI]" cy:nodeId="6003">
    <graphics x="13902.3681640625" y="-1479.482421875" z="0.0"/>
  </node>
  <node id="18717" label="Rho1_[rom2]_ppi+_Rom2_[rho1]" cy:nodeId="6004">
    <graphics x="13642.0009765625" y="-1618.311279296875" z="0.0"/>
  </node>
  <node id="18716" label="Rho1_[rom2]_ppi-_Rom2_[rho1]" cy:nodeId="6005">
    <graphics x="13612.0009765625" y="-1584.29736328125" z="0.0"/>
  </node>
  <node id="18715" label="Rom2_[cwi]_ppi+_Slg1_[cyt]" cy:nodeId="6006">
    <graphics x="13745.1162109375" y="-1618.311279296875" z="0.0"/>
  </node>
  <node id="18714" label="Rom2_[cwi]_ppi-_Slg1_[cyt]" cy:nodeId="6007">
    <graphics x="13715.1064453125" y="-1584.29736328125" z="0.0"/>
  </node>
  <node id="18713" label="Mid2_[rom2]_ppi+_Rom2_[cwi]" cy:nodeId="6008">
    <graphics x="13848.2197265625" y="-1618.311279296875" z="0.0"/>
  </node>
  <node id="18712" label="Mid2_[rom2]_ppi-_Rom2_[cwi]" cy:nodeId="6009">
    <graphics x="13818.2197265625" y="-1584.29736328125" z="0.0"/>
  </node>
  <node id="18709" label="Sst4_p+_PI_[(4)]" cy:nodeId="6010">
    <graphics x="13220.76171875" y="-1790.982421875" z="0.0"/>
  </node>
  <node id="18708" label="Mss4_p+_PI_[(5)]" cy:nodeId="6011">
    <graphics x="13334.041015625" y="-1790.982421875" z="0.0"/>
  </node>
  <node id="18707" label="PI_[(5)]-{p}" cy:nodeId="6012">
    <graphics x="13334.041015625" y="-1705.819580078125" z="0.0"/>
  </node>
  <node id="18706" label="Sac1_p-_PI_[(4)]" cy:nodeId="6013">
    <graphics x="13190.7626953125" y="-1756.968505859375" z="0.0"/>
  </node>
  <node id="18705" label="Inp51_p-_PI_[(5)]" cy:nodeId="6014">
    <graphics x="13364.041015625" y="-1756.968505859375" z="0.0"/>
  </node>
  <node id="18704" label="Rom2_[PH]_i+_PI_[head]" cy:nodeId="6015">
    <graphics x="13513.349609375" y="-1618.311279296875" z="0.0"/>
  </node>
  <node id="18703" label="PI45P2" cy:nodeId="6016">
    <graphics x="13275.52734375" y="-1669.98486328125" z="0.0"/>
  </node>
  <node id="18702" label="Rom2_[PH]_i-_PI_[head]" cy:nodeId="6017">
    <graphics x="13483.345703125" y="-1584.29736328125" z="0.0"/>
  </node>
  <node id="18700" label="Bni1_[GBD]--Cdc42_[switch]" cy:nodeId="6018">
    <graphics x="13476.998046875" y="-1147.9593505859375" z="0.0"/>
  </node>
  <node id="18698" label="Bni1_[GBD]_ppi-_Cdc42_[switch]" cy:nodeId="6019">
    <graphics x="13447.001953125" y="-1206.560546875" z="0.0"/>
  </node>
  <node id="18697" label="Bni1_[GBD]_ppi+_Rho1_[switch]" cy:nodeId="6020">
    <graphics x="13596.2861328125" y="-1235.533203125" z="0.0"/>
  </node>
  <node id="18696" label="Bni1_[GBD]--Rho1_[switch]" cy:nodeId="6021">
    <graphics x="13596.2861328125" y="-1147.9593505859375" z="0.0"/>
  </node>
  <node id="18695" label="Bni1_[GBD]_ppi-_Rho1_[switch]" cy:nodeId="6022">
    <graphics x="13566.2880859375" y="-1206.560546875" z="0.0"/>
  </node>
  <node id="18693" label="Bnr1_[GBD]--Cdc42_[switch]" cy:nodeId="6023">
    <graphics x="13745.5634765625" y="-1147.9593505859375" z="0.0"/>
  </node>
  <node id="18692" label="[BudSite]" cy:nodeId="6024">
    <graphics x="13925.5107421875" y="-1337.577880859375" z="0.0"/>
  </node>
  <node id="18691" label="Bnr1_[GBD]_ppi-_Cdc42_[switch]" cy:nodeId="6025">
    <graphics x="13715.5634765625" y="-1206.560546875" z="0.0"/>
  </node>
  <node id="18690" label="Bnr1_[GBD]_ppi+_Rho1_[switch]" cy:nodeId="6026">
    <graphics x="13864.8388671875" y="-1235.533203125" z="0.0"/>
  </node>
  <node id="18689" label="Bnr1_[GBD]--Rho1_[switch]" cy:nodeId="6027">
    <graphics x="13864.8388671875" y="-1147.9593505859375" z="0.0"/>
  </node>
  <node id="18688" label="Bnr1_[GBD]_ppi-_Rho1_[switch]" cy:nodeId="6028">
    <graphics x="13834.8369140625" y="-1206.560546875" z="0.0"/>
  </node>
  <node id="18687" label="Pea2_[spa2]_ppi+_Spa2_[pea2]" cy:nodeId="6029">
    <graphics x="13320.197265625" y="-927.4071655273438" z="0.0"/>
  </node>
  <node id="18686" label="Pea2_[spa2]--Spa2_[pea2]" cy:nodeId="6030">
    <graphics x="13320.197265625" y="-827.5385131835938" z="0.0"/>
  </node>
  <node id="18685" label="Pea2_[spa2]_ppi-_Spa2_[pea2]" cy:nodeId="6031">
    <graphics x="13290.197265625" y="-890.9136352539062" z="0.0"/>
  </node>
  <node id="18684" label="Bni1_[SBD]_ppi+_Spa2_[bni1]" cy:nodeId="6032">
    <graphics x="13535.44921875" y="-927.4071655273438" z="0.0"/>
  </node>
  <node id="18683" label="Bni1_[SBD]--Spa2_[bni1]" cy:nodeId="6033">
    <graphics x="13535.44921875" y="-827.5385131835938" z="0.0"/>
  </node>
  <node id="18682" label="Bni1_[DAD]--[DID]" cy:nodeId="6034">
    <graphics x="13535.44921875" y="-1007.537841796875" z="0.0"/>
  </node>
  <node id="18681" label="Bni1_[SBD]_ppi-_Spa2_[bni1]" cy:nodeId="6035">
    <graphics x="13505.447265625" y="-890.9136352539062" z="0.0"/>
  </node>
  <node id="18680" label="Msb3_[spa2]_ppi+_Spa2_[MSB]" cy:nodeId="6036">
    <graphics x="13320.197265625" y="-748.6773681640625" z="0.0"/>
  </node>
  <node id="18679" label="Msb3_[spa2]--Spa2_[MSB]" cy:nodeId="6037">
    <graphics x="13320.197265625" y="-648.8084716796875" z="0.0"/>
  </node>
  <node id="18678" label="Msb3_[spa2]_ppi-_Spa2_[MSB]" cy:nodeId="6038">
    <graphics x="13290.197265625" y="-712.1831665039062" z="0.0"/>
  </node>
  <node id="18677" label="Msb4_[spa2]_ppi+_Spa2_[MSB]" cy:nodeId="6039">
    <graphics x="13427.224609375" y="-748.6773681640625" z="0.0"/>
  </node>
  <node id="18676" label="Msb4_[spa2]--Spa2_[MSB]" cy:nodeId="6040">
    <graphics x="13427.224609375" y="-648.8084716796875" z="0.0"/>
  </node>
  <node id="18675" label="Msb4_[spa2]_ppi-_Spa2_[MSB]" cy:nodeId="6041">
    <graphics x="13397.224609375" y="-712.1831665039062" z="0.0"/>
  </node>
  <node id="18674" label="Bud6_[spa2]_ppi+_Spa2_[bud6]" cy:nodeId="6042">
    <graphics x="13427.224609375" y="-927.4071655273438" z="0.0"/>
  </node>
  <node id="18673" label="Bud6_[spa2]--Spa2_[bud6]" cy:nodeId="6043">
    <graphics x="13427.224609375" y="-827.5385131835938" z="0.0"/>
  </node>
  <node id="18672" label="Bud6_[spa2]_ppi-_Spa2_[bud6]" cy:nodeId="6044">
    <graphics x="13397.224609375" y="-890.9136352539062" z="0.0"/>
  </node>
  <node id="18671" label="Bni1_[FH2]_ppi+_Bni1_[FH2]" cy:nodeId="6045">
    <graphics x="13641.2744140625" y="-927.4071655273438" z="0.0"/>
  </node>
  <node id="18670" label="Bni1_[FH2]--Bni1_[FH2]" cy:nodeId="6046">
    <graphics x="13641.2744140625" y="-827.5385131835938" z="0.0"/>
  </node>
  <node id="18669" label="Bni1_[FH2]_ppi-_Bni1_[FH2]" cy:nodeId="6047">
    <graphics x="13611.2822265625" y="-890.9136352539062" z="0.0"/>
  </node>
  <node id="18668" label="Bnr1_[FH2]_ppi+_Bnr1_[FH2]" cy:nodeId="6048">
    <graphics x="13819.8388671875" y="-927.4071655273438" z="0.0"/>
  </node>
  <node id="18667" label="Bnr1_[DAD]--[DID]" cy:nodeId="6049">
    <graphics x="13805.2001953125" y="-992.538330078125" z="0.0"/>
  </node>
  <node id="18666" label="Bnr1_[FH2]_ppi-_Bnr1_[FH2]" cy:nodeId="6050">
    <graphics x="13834.8369140625" y="-890.9136352539062" z="0.0"/>
  </node>
  <node id="18665" label="Act1_[self1]_ppi+_Act1_[self2]" cy:nodeId="6051">
    <graphics x="13751.0439453125" y="-506.0509033203125" z="0.0"/>
  </node>
  <node id="18664" label="[LatA]" cy:nodeId="6052">
    <graphics x="13774.3701171875" y="-573.75390625" z="0.0"/>
  </node>
  <node id="18663" label="Formin" cy:nodeId="6053">
    <graphics x="13721.0361328125" y="-588.9818725585938" z="0.0"/>
  </node>
  <node id="18662" label="Act1_[self1]_ppi-_Act1_[self2]" cy:nodeId="6054">
    <graphics x="13721.0361328125" y="-470.5760498046875" z="0.0"/>
  </node>
  <node id="18661" label="Act1_[formin]_ppi+_Bni1_[actin]" cy:nodeId="6055">
    <graphics x="13644.3779296875" y="-746.0503540039062" z="0.0"/>
  </node>
  <node id="18660" label="Polarisome" cy:nodeId="6056">
    <graphics x="13498.919921875" y="-775.4713745117188" z="0.0"/>
  </node>
  <node id="18659" label="Act1_[formin]_ppi-_Bni1_[actin]" cy:nodeId="6057">
    <graphics x="13614.3779296875" y="-710.5747680664062" z="0.0"/>
  </node>
  <node id="18658" label="Act1_[formin]_ppi+_Bnr1_[actin]" cy:nodeId="6058">
    <graphics x="13797.7001953125" y="-746.0503540039062" z="0.0"/>
  </node>
  <node id="18657" label="Act1_[formin]_ppi-_Bnr1_[actin]" cy:nodeId="6059">
    <graphics x="13767.7021484375" y="-710.5747680664062" z="0.0"/>
  </node>
</graph>
