# Supplementary material for: A comprehensive, mechanistically detailed, and executable model of the cell division cycle in Saccharomyces cerevisiae
Source: Nat Commun. 2019 Mar 21;10:1308. doi: 10.1038/s41467-019-08903-w (PMC6428898; doi:10.1038/s41467-019-08903-w)
Supplement: Supplementary file 4 — Supplementary Data 2 [file 41467_2019_8903_MOESM4_ESM.zip › CytoscapeSession-2018_05_18-12_22/views/12057-18008-Deg3+APC.xgmml]

<?xml version="1.0" encoding="UTF-8" standalone="yes"?>
<graph id="18008" label="Deg3 APC" cy:view="1" cy:networkId="12057" cy:visualStyle="rxncon2regulatorygraph" cy:rendererId="org.cytoscape.ding" cy:documentVersion="3.0" xmlns:dc="http://purl.org/dc/elements/1.1/" xmlns:xlink="http://www.w3.org/1999/xlink" xmlns:rdf="http://www.w3.org/1999/02/22-rdf-syntax-ns#" xmlns:cy="http://www.cytoscape.org" xmlns="http://www.cs.rpi.edu/XGMML">
  <graphics>
    <att name="NETWORK_CENTER_Z_LOCATION" value="0.0" type="string" cy:type="String"/>
    <att name="NETWORK_CENTER_X_LOCATION" value="10210.42529296875" type="string" cy:type="String"/>
    <att name="NETWORK_SCALE_FACTOR" value="0.6244105675259377" type="string" cy:type="String"/>
    <att name="NETWORK_CENTER_Y_LOCATION" value="-1221.9830322265625" type="string" cy:type="String"/>
    <att name="NETWORK_NODE_SELECTION" value="true" type="string" cy:type="String"/>
    <att name="NETWORK_HEIGHT" value="689.0" type="string" cy:type="String"/>
    <att name="NETWORK_WIDTH" value="1918.0" type="string" cy:type="String"/>
    <att name="NETWORK_DEPTH" value="0.0" type="string" cy:type="String"/>
    <att name="NETWORK_EDGE_SELECTION" value="true" type="string" cy:type="String"/>
    <att name="NETWORK_TITLE" value="Deg3 APC" type="string" cy:type="String"/>
  </graphics>
  <node id="18132" label="Cdc28_p+_Pds1_[(cdc28)]" cy:nodeId="2294">
    <graphics x="9633.671875" y="-1212.07568359375" z="0.0"/>
  </node>
  <node id="18097" label="APC_ub+_Cin8_[(apc)]" cy:nodeId="6903">
    <graphics x="10760.97265625" y="-1015.37939453125" z="0.0"/>
  </node>
  <node id="18098" label="Cin8_[(apc)]-{ub}" cy:nodeId="6905">
    <graphics x="10760.97265625" y="-946.0028686523438" z="0.0"/>
  </node>
  <node id="18131" label="Cdc28_p+_Mps1_[(T29)]" cy:nodeId="3577">
    <graphics x="9978.263671875" y="-1212.07568359375" z="0.0"/>
  </node>
  <node id="18130" label="Mps1" cy:nodeId="3578">
    <graphics x="10081.123046875" y="-1749.50390625" z="0.0"/>
  </node>
  <node id="18108" label="Proteasome_deg_Cin8" cy:nodeId="6915">
    <graphics x="10760.972330729166" y="-694.4622497558594" z="0.0"/>
  </node>
  <node id="18129" label="Clb4" cy:nodeId="3592">
    <graphics x="10194.4306640625" y="-1749.50390625" z="0.0"/>
  </node>
  <node id="18128" label="Cin8" cy:nodeId="5136">
    <graphics x="10760.97265625" y="-1749.50390625" z="0.0"/>
  </node>
  <node id="18126" label="Dbf4" cy:nodeId="3611">
    <graphics x="9401.2734375" y="-1749.50390625" z="0.0"/>
  </node>
  <node id="18125" label="Ase1" cy:nodeId="3612">
    <graphics x="10307.7392578125" y="-1749.50390625" z="0.0"/>
  </node>
  <node id="18124" label="Kip1" cy:nodeId="3613">
    <graphics x="9514.5810546875" y="-1749.50390625" z="0.0"/>
  </node>
  <node id="18127" label="APC_[activator]_ppi+_Cdc20_[APC]" cy:nodeId="5406">
    <graphics x="9460.5390625" y="-1212.07568359375" z="0.0"/>
  </node>
  <node id="18123" label="APC_ub+_Clb4_[(apc)]" cy:nodeId="3615">
    <graphics x="10194.4306640625" y="-1015.37939453125" z="0.0"/>
  </node>
  <node id="18122" label="Clb4_[(apc)]-{ub}" cy:nodeId="3616">
    <graphics x="10194.4306640625" y="-946.0028686523438" z="0.0"/>
  </node>
  <node id="18121" label="APC_ub+_Dbf4_[(apc)]" cy:nodeId="3617">
    <graphics x="9401.2734375" y="-1015.37939453125" z="0.0"/>
  </node>
  <node id="18120" label="Dbf4_[(apc)]-{ub}" cy:nodeId="3618">
    <graphics x="9401.2734375" y="-946.0028686523438" z="0.0"/>
  </node>
  <node id="18119" label="Proteasome_deg_Dbf4" cy:nodeId="3619">
    <graphics x="9401.273111979166" y="-694.4622497558594" z="0.0"/>
  </node>
  <node id="18118" label="APC_ub+_Ase1_[(apc)]" cy:nodeId="3622">
    <graphics x="10307.7392578125" y="-1015.37939453125" z="0.0"/>
  </node>
  <node id="18117" label="Ase1_[(apc)]-{ub}" cy:nodeId="3624">
    <graphics x="10307.7392578125" y="-946.0028686523438" z="0.0"/>
  </node>
  <node id="18116" label="APC_ub+_Kip1_[(apc)]" cy:nodeId="3625">
    <graphics x="9514.5810546875" y="-1015.37939453125" z="0.0"/>
  </node>
  <node id="18115" label="Kip1_[(apc)]-{ub}" cy:nodeId="3626">
    <graphics x="9514.5810546875" y="-946.0028686523438" z="0.0"/>
  </node>
  <node id="18114" label="Proteasome_deg_Ase1" cy:nodeId="3627">
    <graphics x="10307.7392578125" y="-694.4622497558594" z="0.0"/>
  </node>
  <node id="18113" label="APC_ub+_Mps1_[(apc)]" cy:nodeId="3628">
    <graphics x="10081.123046875" y="-1015.37939453125" z="0.0"/>
  </node>
  <node id="18112" label="Proteasome_deg_Kip1" cy:nodeId="3629">
    <graphics x="9514.581380208334" y="-694.4622497558594" z="0.0"/>
  </node>
  <node id="18111" label="Mps1_[(apc)]-{ub}" cy:nodeId="3630">
    <graphics x="10081.123046875" y="-946.0028686523438" z="0.0"/>
  </node>
  <node id="18110" label="Proteasome_deg_Mps1" cy:nodeId="3631">
    <graphics x="10081.122721354166" y="-694.4622497558594" z="0.0"/>
  </node>
  <node id="18109" label="Proteasome_deg_Clb4" cy:nodeId="3632">
    <graphics x="10194.430989583334" y="-694.4622497558594" z="0.0"/>
  </node>
  <node id="18105" label="APC_ub+_Yox1_[(apc)]" cy:nodeId="1344">
    <graphics x="11327.513671875" y="-1015.37939453125" z="0.0"/>
  </node>
  <node id="18103" label="APC_ub+_Clb5_[(apc)]" cy:nodeId="2113">
    <graphics x="9967.814453125" y="-1015.37939453125" z="0.0"/>
  </node>
  <node id="18101" label="Yox1_[(apc)]-{ub}" cy:nodeId="1346">
    <graphics x="11327.513671875" y="-946.0028686523438" z="0.0"/>
  </node>
  <node id="18099" label="Clb5_[(apc)]-{ub}" cy:nodeId="2115">
    <graphics x="9967.814453125" y="-946.0028686523438" z="0.0"/>
  </node>
  <node id="18095" label="Proteasome_deg_Yox1" cy:nodeId="1350">
    <graphics x="11327.513671875" y="-694.4622497558594" z="0.0"/>
  </node>
  <node id="18085" label="Proteasome_deg_Clb5" cy:nodeId="2127">
    <graphics x="9967.814453125" y="-694.4622497558594" z="0.0"/>
  </node>
  <node id="18074" label="Yhp1" cy:nodeId="102">
    <graphics x="11214.205078125" y="-1749.50390625" z="0.0"/>
  </node>
  <node id="18073" label="Yox1" cy:nodeId="106">
    <graphics x="11327.513671875" y="-1749.50390625" z="0.0"/>
  </node>
  <node id="18071" label="Clb5" cy:nodeId="2162">
    <graphics x="9967.814453125" y="-1749.50390625" z="0.0"/>
  </node>
  <node id="18054" label="Cdc14_p-_Cdh1_[(cdc28)]" cy:nodeId="3987">
    <graphics x="10699.298828125" y="-1355.699462890625" z="0.0"/>
  </node>
  <node id="18060" label="Clb1" cy:nodeId="2967">
    <graphics x="9741.1982421875" y="-1749.50390625" z="0.0"/>
  </node>
  <node id="18058" label="Clb2" cy:nodeId="2969">
    <graphics x="9854.505859375" y="-1749.50390625" z="0.0"/>
  </node>
  <node id="18057" label="Nrm1" cy:nodeId="2202">
    <graphics x="11100.8974609375" y="-1749.50390625" z="0.0"/>
  </node>
  <node id="18056" label="Clb3" cy:nodeId="2971">
    <graphics x="10421.0478515625" y="-1749.50390625" z="0.0"/>
  </node>
  <node id="18044" label="Cdc14_p-_Pds1_[(cdc28)]" cy:nodeId="4003">
    <graphics x="9663.671875" y="-1182.906494140625" z="0.0"/>
  </node>
  <node id="18055" label="Fkh2" cy:nodeId="2980">
    <graphics x="10987.5888671875" y="-1749.50390625" z="0.0"/>
  </node>
  <node id="18061" label="Mps1_[(T29)]-{p}" cy:nodeId="7335">
    <graphics x="9978.263671875" y="-1125.405517578125" z="0.0"/>
  </node>
  <node id="18025" label="Cdc14_p-_Acm1_[(S3)]" cy:nodeId="4016">
    <graphics x="9093.3369140625" y="-1215.4412841796875" z="0.0"/>
  </node>
  <node id="18024" label="Cdc14_p-_Acm1_[(S31)]" cy:nodeId="4017">
    <graphics x="9164.8271484375" y="-1215.4412841796875" z="0.0"/>
  </node>
  <node id="18062" label="APCCdh1Cdc20" cy:nodeId="7345">
    <graphics x="9911.16015625" y="-1053.2481689453125" z="0.0"/>
  </node>
  <node id="18023" label="Cdc14_p-_Acm1_[(S48)]" cy:nodeId="4018">
    <graphics x="9236.3173828125" y="-1215.4412841796875" z="0.0"/>
  </node>
  <node id="18063" label="APCCdh1Active" cy:nodeId="7346">
    <graphics x="10576.744140625" y="-1087.7943115234375" z="0.0"/>
  </node>
  <node id="18022" label="Cdc14_p-_Acm1_[(T161)]" cy:nodeId="4019">
    <graphics x="9307.8076171875" y="-1215.4412841796875" z="0.0"/>
  </node>
  <node id="18064" label="APC_[activator]--Cdh1_[APC]" cy:nodeId="7347">
    <graphics x="10624.298828125" y="-1120.3690185546875" z="0.0"/>
  </node>
  <node id="18053" label="Cdc5" cy:nodeId="2996">
    <graphics x="10534.35546875" y="-1749.50390625" z="0.0"/>
  </node>
  <node id="18065" label="NotCAB" cy:nodeId="7348">
    <graphics x="10468.9482421875" y="-1153.9560546875" z="0.0"/>
  </node>
  <node id="18066" label="CAB" cy:nodeId="7349">
    <graphics x="10366.23828125" y="-1221.070556640625" z="0.0"/>
  </node>
  <node id="18052" label="Cdc20" cy:nodeId="2998">
    <graphics x="10647.6640625" y="-1749.50390625" z="0.0"/>
  </node>
  <node id="18067" label="Acm1_[cdh1]--Cdh1_[acm1]" cy:nodeId="7350">
    <graphics x="10487.2109375" y="-1303.6153564453125" z="0.0"/>
  </node>
  <node id="18051" label="Cdc14_[net1]--Net1_[n]" cy:nodeId="951">
    <graphics x="9093.3369140625" y="-1749.50390625" z="0.0"/>
  </node>
  <node id="18068" label="Acm1Bmh12" cy:nodeId="7351">
    <graphics x="10307.962890625" y="-1257.6988525390625" z="0.0"/>
  </node>
  <node id="18069" label="Acm1_[bmh]--Bmh1_[acm1]" cy:nodeId="7352">
    <graphics x="10245.265625" y="-1303.6153564453125" z="0.0"/>
  </node>
  <node id="18070" label="Acm1_[bmh]--Bmh2_[acm1]" cy:nodeId="7353">
    <graphics x="10366.23828125" y="-1303.6153564453125" z="0.0"/>
  </node>
  <node id="18072" label="APC_[activator]--Cdc20_[APC]" cy:nodeId="7354">
    <graphics x="9460.5390625" y="-1125.405517578125" z="0.0"/>
  </node>
  <node id="18050" label="Pds1" cy:nodeId="2235">
    <graphics x="9627.8896484375" y="-1749.50390625" z="0.0"/>
  </node>
  <node id="18080" label="Proteasome_deg_Fkh2" cy:nodeId="6844">
    <graphics x="10987.5888671875" y="-694.4622497558594" z="0.0"/>
  </node>
  <node id="18048" label="Cdc20_[mad2]--Mad2_[cdc20]" cy:nodeId="3005">
    <graphics x="9457.927734375" y="-1749.50390625" z="0.0"/>
  </node>
  <node id="18049" label="Acm1_[cdh1]_ppi+_Cdh1_[acm1]" cy:nodeId="2237">
    <graphics x="10487.2109375" y="-1388.300048828125" z="0.0"/>
  </node>
  <node id="18047" label="Acm1_[bmh]_ppi+_Bmh1_[acm1]" cy:nodeId="2238">
    <graphics x="10245.265625" y="-1388.300048828125" z="0.0"/>
  </node>
  <node id="18046" label="Cdc28Clb56" cy:nodeId="3775">
    <graphics x="10704.318359375" y="-1749.50390625" z="0.0"/>
  </node>
  <node id="18045" label="Acm1_[bmh]_ppi+_Bmh2_[acm1]" cy:nodeId="2240">
    <graphics x="10366.23828125" y="-1388.300048828125" z="0.0"/>
  </node>
  <node id="18043" label="Cdc28_p+_Acm1_[(S3)]" cy:nodeId="2243">
    <graphics x="9121.58203125" y="-1243.839111328125" z="0.0"/>
  </node>
  <node id="18042" label="APC_ub+_Clb1_[(apc)]" cy:nodeId="3011">
    <graphics x="9741.1982421875" y="-1015.37939453125" z="0.0"/>
  </node>
  <node id="18012" label="Cdc14_p-_Mps1_[(T29)]" cy:nodeId="4035">
    <graphics x="10008.263671875" y="-1182.906494140625" z="0.0"/>
  </node>
  <node id="18041" label="Clb1_[(apc)]-{ub}" cy:nodeId="3012">
    <graphics x="9741.1982421875" y="-946.0028686523438" z="0.0"/>
  </node>
  <node id="18039" label="APC_ub+_Clb2_[(apc)]" cy:nodeId="3013">
    <graphics x="9854.505859375" y="-1015.37939453125" z="0.0"/>
  </node>
  <node id="18040" label="Cdc28_p+_Acm1_[(S31)]" cy:nodeId="2245">
    <graphics x="9193.072265625" y="-1243.839111328125" z="0.0"/>
  </node>
  <node id="18038" label="Proteasome_deg_Acm1" cy:nodeId="2246">
    <graphics x="9287.96484375" y="-694.4622497558594" z="0.0"/>
  </node>
  <node id="18037" label="Clb2_[(apc)]-{ub}" cy:nodeId="3014">
    <graphics x="9854.505859375" y="-946.0028686523438" z="0.0"/>
  </node>
  <node id="18035" label="APC_ub+_Clb3_[(apc)]" cy:nodeId="3015">
    <graphics x="10421.0478515625" y="-1015.37939453125" z="0.0"/>
  </node>
  <node id="18036" label="Cdc28_p+_Acm1_[(S48)]" cy:nodeId="2247">
    <graphics x="9264.5625" y="-1243.839111328125" z="0.0"/>
  </node>
  <node id="18034" label="Clb3_[(apc)]-{ub}" cy:nodeId="3016">
    <graphics x="10421.0478515625" y="-946.0028686523438" z="0.0"/>
  </node>
  <node id="18031" label="APC_ub+_Cdc20_[(apc)]" cy:nodeId="3017">
    <graphics x="10647.6640625" y="-1015.37939453125" z="0.0"/>
  </node>
  <node id="18032" label="Cdc28_p+_Acm1_[(T161)]" cy:nodeId="2249">
    <graphics x="9336.052734375" y="-1243.839111328125" z="0.0"/>
  </node>
  <node id="18030" label="Cdc20_[(apc)]-{ub}" cy:nodeId="3018">
    <graphics x="10647.6640625" y="-946.0028686523438" z="0.0"/>
  </node>
  <node id="18028" label="APC_ub+_Cdc5_[(apc)]" cy:nodeId="3019">
    <graphics x="10534.35546875" y="-1015.37939453125" z="0.0"/>
  </node>
  <node id="18029" label="Acm1_[(Dbox)]-{ub}" cy:nodeId="2251">
    <graphics x="9287.96484375" y="-946.0028686523438" z="0.0"/>
  </node>
  <node id="18027" label="Cdc5_[(apc)]-{ub}" cy:nodeId="3020">
    <graphics x="10534.35546875" y="-946.0028686523438" z="0.0"/>
  </node>
  <node id="18026" label="Acm1" cy:nodeId="2253">
    <graphics x="9287.96484375" y="-1749.50390625" z="0.0"/>
  </node>
  <node id="18021" label="Pds1_[(apc)]-{ub}" cy:nodeId="2262">
    <graphics x="9627.8896484375" y="-946.0028686523438" z="0.0"/>
  </node>
  <node id="18075" label="APC_ub+_Fkh1_[(apc)]" cy:nodeId="6870">
    <graphics x="10874.2802734375" y="-1015.37939453125" z="0.0"/>
  </node>
  <node id="18020" label="Proteasome_deg_Clb1" cy:nodeId="3031">
    <graphics x="9741.197916666666" y="-694.4622497558594" z="0.0"/>
  </node>
  <node id="18076" label="Fkh1_[(apc)]-{ub}" cy:nodeId="6871">
    <graphics x="10874.2802734375" y="-946.0028686523438" z="0.0"/>
  </node>
  <node id="18079" label="Proteasome_deg_Fkh1" cy:nodeId="6872">
    <graphics x="10874.280598958334" y="-694.4622497558594" z="0.0"/>
  </node>
  <node id="18019" label="Proteasome_deg_Clb2" cy:nodeId="3033">
    <graphics x="9854.506184895834" y="-694.4622497558594" z="0.0"/>
  </node>
  <node id="18078" label="Fkh2_[(apc)]-{ub}" cy:nodeId="6873">
    <graphics x="10987.5888671875" y="-946.0028686523438" z="0.0"/>
  </node>
  <node id="18081" label="APC_[activator]_ppi+_Cdh1_[APC]" cy:nodeId="7385">
    <graphics x="10624.298828125" y="-1207.9091796875" z="0.0"/>
  </node>
  <node id="18077" label="APC_ub+_Fkh2_[(apc)]" cy:nodeId="6874">
    <graphics x="10987.5888671875" y="-1015.37939453125" z="0.0"/>
  </node>
  <node id="18082" label="Cdh1_[(cdc28)]-{0}" cy:nodeId="7386">
    <graphics x="10646.798828125" y="-1255.7623291015625" z="0.0"/>
  </node>
  <node id="18018" label="Proteasome_deg_Clb3" cy:nodeId="3035">
    <graphics x="10421.047526041666" y="-694.4622497558594" z="0.0"/>
  </node>
  <node id="18083" label="Cdh1_[(cdc28)]-{p}" cy:nodeId="7387">
    <graphics x="10669.298828125" y="-1303.6153564453125" z="0.0"/>
  </node>
  <node id="18017" label="Cdc28Cln123" cy:nodeId="1244">
    <graphics x="9190.650390625" y="-1749.50390625" z="0.0"/>
  </node>
  <node id="18084" label="APC_[activator]_ppi-_Cdh1_[APC]" cy:nodeId="7388">
    <graphics x="10654.298828125" y="-1176.69921875" z="0.0"/>
  </node>
  <node id="18086" label="APC_[activator]_ppi-_Cdc20_[APC]" cy:nodeId="7389">
    <graphics x="9490.5390625" y="-1182.906494140625" z="0.0"/>
  </node>
  <node id="18016" label="Proteasome_deg_Cdc20" cy:nodeId="3038">
    <graphics x="10647.6640625" y="-694.4622497558594" z="0.0"/>
  </node>
  <node id="18087" label="Acm1_[cdh1]_ppi-_Cdh1_[acm1]" cy:nodeId="7390">
    <graphics x="10518.2109375" y="-1355.699462890625" z="0.0"/>
  </node>
  <node id="18088" label="Acm1_[bmh]_ppi-_Bmh1_[acm1]" cy:nodeId="7391">
    <graphics x="10276.265625" y="-1355.699462890625" z="0.0"/>
  </node>
  <node id="18015" label="Proteasome_deg_Cdc5" cy:nodeId="3040">
    <graphics x="10534.355794270834" y="-694.4622497558594" z="0.0"/>
  </node>
  <node id="18033" label="Fkh1" cy:nodeId="6880">
    <graphics x="10874.2802734375" y="-1749.50390625" z="0.0"/>
  </node>
  <node id="18089" label="Acm1_[bmh]_ppi-_Bmh2_[acm1]" cy:nodeId="7392">
    <graphics x="10396.23828125" y="-1355.699462890625" z="0.0"/>
  </node>
  <node id="18014" label="APC_ub+_Nrm1_[(apc)]" cy:nodeId="2273">
    <graphics x="11100.8974609375" y="-1015.37939453125" z="0.0"/>
  </node>
  <node id="18090" label="Acm1_[(S3)]-{p}" cy:nodeId="7393">
    <graphics x="9121.58203125" y="-1137.995849609375" z="0.0"/>
  </node>
  <node id="18013" label="Nrm1_[(apc)]-{ub}" cy:nodeId="2274">
    <graphics x="11100.8974609375" y="-946.0028686523438" z="0.0"/>
  </node>
  <node id="18091" label="Acm1_[(S31)]-{p}" cy:nodeId="7394">
    <graphics x="9193.072265625" y="-1137.995849609375" z="0.0"/>
  </node>
  <node id="18011" label="Proteasome_deg_Nrm1" cy:nodeId="2275">
    <graphics x="11100.897135416666" y="-694.4622497558594" z="0.0"/>
  </node>
  <node id="18092" label="Acm1_[(S48)]-{p}" cy:nodeId="7395">
    <graphics x="9264.5625" y="-1137.995849609375" z="0.0"/>
  </node>
  <node id="18104" label="APC_ub+_Yhp1_[(apc)]" cy:nodeId="6883">
    <graphics x="11214.205078125" y="-1015.37939453125" z="0.0"/>
  </node>
  <node id="18093" label="Acm1_[(T161)]-{p}" cy:nodeId="7396">
    <graphics x="9336.052734375" y="-1137.995849609375" z="0.0"/>
  </node>
  <node id="18106" label="Yhp1_[(apc)]-{ub}" cy:nodeId="6884">
    <graphics x="11214.205078125" y="-946.0028686523438" z="0.0"/>
  </node>
  <node id="18094" label="APC_ub+_Acm1_[(Dbox)]" cy:nodeId="7397">
    <graphics x="9287.96484375" y="-1015.37939453125" z="0.0"/>
  </node>
  <node id="18096" label="Acm1P" cy:nodeId="7398">
    <graphics x="9287.96484375" y="-1080.405517578125" z="0.0"/>
  </node>
  <node id="18107" label="Proteasome_deg_Yhp1" cy:nodeId="6886">
    <graphics x="11214.205403645834" y="-694.4622497558594" z="0.0"/>
  </node>
  <node id="18100" label="APC_ub+_Pds1_[(apc)]" cy:nodeId="7401">
    <graphics x="9627.8896484375" y="-1015.37939453125" z="0.0"/>
  </node>
  <node id="18102" label="Pds1_[(cdc28)]-{p}" cy:nodeId="7402">
    <graphics x="9633.671875" y="-1125.405517578125" z="0.0"/>
  </node>
  <node id="18059" label="Cdc28_p+_Cdh1_[(cdc28)]" cy:nodeId="7403">
    <graphics x="10669.298828125" y="-1388.300048828125" z="0.0"/>
  </node>
  <node id="18010" label="Proteasome_deg_Pds1" cy:nodeId="2285">
    <graphics x="9627.8896484375" y="-694.4622497558594" z="0.0"/>
  </node>
</graph>
