# Supplementary material for: A comprehensive, mechanistically detailed, and executable model of the cell division cycle in Saccharomyces cerevisiae
Source: Nat Commun. 2019 Mar 21;10:1308. doi: 10.1038/s41467-019-08903-w (PMC6428898; doi:10.1038/s41467-019-08903-w)
Supplement: Supplementary file 4 — Supplementary Data 2 [file 41467_2019_8903_MOESM4_ESM.zip › CytoscapeSession-2018_05_18-12_22/views/4742-24059-ND1+SPBSatellite.xgmml]

<?xml version="1.0" encoding="UTF-8" standalone="yes"?>
<graph id="24059" label="ND1 SPBSatellite" cy:view="1" cy:networkId="4742" cy:visualStyle="rxncon2regulatorygraph" cy:rendererId="org.cytoscape.ding" cy:documentVersion="3.0" xmlns:dc="http://purl.org/dc/elements/1.1/" xmlns:xlink="http://www.w3.org/1999/xlink" xmlns:rdf="http://www.w3.org/1999/02/22-rdf-syntax-ns#" xmlns:cy="http://www.cytoscape.org" xmlns="http://www.cs.rpi.edu/XGMML">
  <graphics>
    <att name="NETWORK_CENTER_Z_LOCATION" value="0.0" type="string" cy:type="String"/>
    <att name="NETWORK_CENTER_X_LOCATION" value="12143.96826171875" type="string" cy:type="String"/>
    <att name="NETWORK_SCALE_FACTOR" value="0.7181732767935861" type="string" cy:type="String"/>
    <att name="NETWORK_CENTER_Y_LOCATION" value="982.867431640625" type="string" cy:type="String"/>
    <att name="NETWORK_NODE_SELECTION" value="true" type="string" cy:type="String"/>
    <att name="NETWORK_HEIGHT" value="689.0" type="string" cy:type="String"/>
    <att name="NETWORK_WIDTH" value="1918.0" type="string" cy:type="String"/>
    <att name="NETWORK_DEPTH" value="0.0" type="string" cy:type="String"/>
    <att name="NETWORK_EDGE_SELECTION" value="true" type="string" cy:type="String"/>
    <att name="NETWORK_TITLE" value="ND1 SPBSatellite" type="string" cy:type="String"/>
  </graphics>
  <node id="24063" label="Sfi1PCdc28" cy:nodeId="4783">
    <graphics x="12244.505859375" y="936.2735595703125" z="0.0"/>
  </node>
  <node id="24100" label="Cdc14_p-_Sfi1_[C(S923)]" cy:nodeId="4015">
    <graphics x="12260.291015625" y="732.96533203125" z="0.0"/>
  </node>
  <node id="24062" label="Sfi1_[C]_ppi-_Sfi1_[C]" cy:nodeId="4784">
    <graphics x="12226.6875" y="1119.1798095703125" z="0.0"/>
  </node>
  <node id="24061" label="BridgeAssembly" cy:nodeId="4785">
    <graphics x="12089.28515625" y="1266.643310546875" z="0.0"/>
  </node>
  <node id="24084" label="Cdc14_[net1]--Net1_[n]" cy:nodeId="951">
    <graphics x="12137.083984375" y="313.07568359375" z="0.0"/>
  </node>
  <node id="24103" label="Cdc28Clb12" cy:nodeId="898">
    <graphics x="12290.291015625" y="313.07568359375" z="0.0"/>
  </node>
  <node id="24099" label="Sfi1PPT_p-_Sfi1_[C(S826)]" cy:nodeId="4752">
    <graphics x="11999.65234375" y="929.4338989257812" z="0.0"/>
  </node>
  <node id="24098" label="Sfi1PPT_p-_Sfi1_[C(T866)]" cy:nodeId="4753">
    <graphics x="11912.109375" y="929.4338989257812" z="0.0"/>
  </node>
  <node id="24097" label="Sfi1PPT_p-_Sfi1_[C(T876)]" cy:nodeId="4754">
    <graphics x="12087.197265625" y="929.4338989257812" z="0.0"/>
  </node>
  <node id="24071" label="Cdc5_[(T242)]-{p}" cy:nodeId="3027">
    <graphics x="11983.876953125" y="313.07568359375" z="0.0"/>
  </node>
  <node id="24096" label="Cdc31_[kar1]_ppi+_Kar1_[cdc31]" cy:nodeId="4755">
    <graphics x="11981.8828125" y="1087.201416015625" z="0.0"/>
  </node>
  <node id="24095" label="Cdc31_[kar1]--Kar1_[cdc31]" cy:nodeId="4756">
    <graphics x="11981.8828125" y="1187.758544921875" z="0.0"/>
  </node>
  <node id="24094" label="Cdc31_[kar1]_ppi-_Kar1_[cdc31]" cy:nodeId="4757">
    <graphics x="12011.8828125" y="1119.1798095703125" z="0.0"/>
  </node>
  <node id="24093" label="Cell_SAT_Cell_[(SPB)]" cy:nodeId="4758">
    <graphics x="12089.28515625" y="1578.162841796875" z="0.0"/>
  </node>
  <node id="24092" label="Cdc31_[sfi1]_ppi+_Sfi1_[cdc31]" cy:nodeId="4759">
    <graphics x="12089.28515625" y="1087.201416015625" z="0.0"/>
  </node>
  <node id="24091" label="Cell_[(SPB)]-{sat}" cy:nodeId="4760">
    <graphics x="12377.830078125" y="1652.6591796875" z="0.0"/>
  </node>
  <node id="24090" label="Cdc31_[sfi1]--Sfi1_[cdc31]" cy:nodeId="4761">
    <graphics x="12089.28515625" y="1187.758544921875" z="0.0"/>
  </node>
  <node id="24089" label="[Bridge]" cy:nodeId="4762">
    <graphics x="12089.28515625" y="1413.395263671875" z="0.0"/>
  </node>
  <node id="24088" label="Cdc31_[sfi1]_ppi-_Sfi1_[cdc31]" cy:nodeId="4763">
    <graphics x="12119.28515625" y="1119.1798095703125" z="0.0"/>
  </node>
  <node id="24087" label="Cdc28_p+_Sfi1_[C(T816)]" cy:nodeId="4764">
    <graphics x="11940.1064453125" y="696.0391845703125" z="0.0"/>
  </node>
  <node id="24086" label="Sfi1_[C(T816)]-{p}" cy:nodeId="4765">
    <graphics x="11940.1064453125" y="796.861328125" z="0.0"/>
  </node>
  <node id="24085" label="Cdc28_p+_Sfi1_[C(S855)]" cy:nodeId="4766">
    <graphics x="12377.830078125" y="696.0391845703125" z="0.0"/>
  </node>
  <node id="24083" label="Sfi1_[C(S855)]-{p}" cy:nodeId="4767">
    <graphics x="12377.830078125" y="796.861328125" z="0.0"/>
  </node>
  <node id="24082" label="Cdc28_p+_Sfi1_[C(S882)]" cy:nodeId="4768">
    <graphics x="12202.73828125" y="696.0391845703125" z="0.0"/>
  </node>
  <node id="24081" label="Sfi1_[C(S882)]-{p}" cy:nodeId="4769">
    <graphics x="12202.73828125" y="796.861328125" z="0.0"/>
  </node>
  <node id="24073" label="Cdc5_p+_Sfi1_[C(S826)]" cy:nodeId="4002">
    <graphics x="12029.65234375" y="892.5077514648438" z="0.0"/>
  </node>
  <node id="24080" label="Cell_BIP_Cell_[(SPB)]" cy:nodeId="4770">
    <graphics x="12244.505859375" y="1578.162841796875" z="0.0"/>
  </node>
  <node id="24079" label="Cdc28_p+_Sfi1_[C(S892)]" cy:nodeId="4771">
    <graphics x="12115.193359375" y="696.0391845703125" z="0.0"/>
  </node>
  <node id="24070" label="Cdc5_p+_Sfi1_[C(T866)]" cy:nodeId="4004">
    <graphics x="11942.109375" y="892.5077514648438" z="0.0"/>
  </node>
  <node id="24078" label="Sfi1_[C(S892)]-{p}" cy:nodeId="4772">
    <graphics x="12115.193359375" y="796.861328125" z="0.0"/>
  </node>
  <node id="24068" label="Cdc5_p+_Sfi1_[C(T876)]" cy:nodeId="4005">
    <graphics x="12117.197265625" y="892.5077514648438" z="0.0"/>
  </node>
  <node id="24077" label="Cdc28_p+_Sfi1_[C(S801)]" cy:nodeId="4773">
    <graphics x="12027.6484375" y="696.0391845703125" z="0.0"/>
  </node>
  <node id="24076" label="Sfi1_[C(S801)]-{p}" cy:nodeId="4774">
    <graphics x="12027.6484375" y="796.861328125" z="0.0"/>
  </node>
  <node id="24075" label="Cdc28_p+_Sfi1_[C(S923)]" cy:nodeId="4775">
    <graphics x="12290.291015625" y="696.0391845703125" z="0.0"/>
  </node>
  <node id="24074" label="Sfi1_[C(S923)]-{p}" cy:nodeId="4776">
    <graphics x="12290.291015625" y="796.861328125" z="0.0"/>
  </node>
  <node id="24072" label="Sfi1_[C(S826)]-{p}" cy:nodeId="4777">
    <graphics x="12029.65234375" y="993.3298950195312" z="0.0"/>
  </node>
  <node id="24069" label="Sfi1_[C(T866)]-{p}" cy:nodeId="4778">
    <graphics x="11942.109375" y="993.3298950195312" z="0.0"/>
  </node>
  <node id="24106" label="Cdc14_p-_Sfi1_[C(T816)]" cy:nodeId="4010">
    <graphics x="11910.1064453125" y="732.96533203125" z="0.0"/>
  </node>
  <node id="24067" label="Sfi1_[C(T876)]-{p}" cy:nodeId="4779">
    <graphics x="12117.197265625" y="993.3298950195312" z="0.0"/>
  </node>
  <node id="24105" label="Cdc14_p-_Sfi1_[C(S855)]" cy:nodeId="4011">
    <graphics x="12347.830078125" y="732.96533203125" z="0.0"/>
  </node>
  <node id="24066" label="Sfi1_[C]_ppi+_Sfi1_[C]" cy:nodeId="4780">
    <graphics x="12195.32421875" y="1087.201416015625" z="0.0"/>
  </node>
  <node id="24104" label="Cdc14_p-_Sfi1_[C(S882)]" cy:nodeId="4012">
    <graphics x="12172.73828125" y="732.96533203125" z="0.0"/>
  </node>
  <node id="24065" label="Sfi1_[C]--Sfi1_[C]" cy:nodeId="4781">
    <graphics x="12195.32421875" y="1187.758544921875" z="0.0"/>
  </node>
  <node id="24102" label="Cdc14_p-_Sfi1_[C(S892)]" cy:nodeId="4013">
    <graphics x="12085.193359375" y="732.96533203125" z="0.0"/>
  </node>
  <node id="24064" label="Sfi1PCdc5" cy:nodeId="4782">
    <graphics x="12073.423828125" y="1040.521484375" z="0.0"/>
  </node>
  <node id="24101" label="Cdc14_p-_Sfi1_[C(S801)]" cy:nodeId="4014">
    <graphics x="11997.6513671875" y="732.96533203125" z="0.0"/>
  </node>
</graph>
