# Supplementary material for: A comprehensive, mechanistically detailed, and executable model of the cell division cycle in Saccharomyces cerevisiae
Source: Nat Commun. 2019 Mar 21;10:1308. doi: 10.1038/s41467-019-08903-w (PMC6428898; doi:10.1038/s41467-019-08903-w)
Supplement: Supplementary file 4 — Supplementary Data 2 [file 41467_2019_8903_MOESM4_ESM.zip › CytoscapeSession-2018_05_18-12_22/views/1123-18964-TF3+SBF.xgmml]

<?xml version="1.0" encoding="UTF-8" standalone="yes"?>
<graph id="18964" label="TF3 SBF" cy:view="1" cy:networkId="1123" cy:visualStyle="rxncon2regulatorygraph" cy:rendererId="org.cytoscape.ding" cy:documentVersion="3.0" xmlns:dc="http://purl.org/dc/elements/1.1/" xmlns:xlink="http://www.w3.org/1999/xlink" xmlns:rdf="http://www.w3.org/1999/02/22-rdf-syntax-ns#" xmlns:cy="http://www.cytoscape.org" xmlns="http://www.cs.rpi.edu/XGMML">
  <graphics>
    <att name="NETWORK_CENTER_Z_LOCATION" value="0.0" type="string" cy:type="String"/>
    <att name="NETWORK_CENTER_X_LOCATION" value="11178.4013671875" type="string" cy:type="String"/>
    <att name="NETWORK_SCALE_FACTOR" value="0.6803312139454127" type="string" cy:type="String"/>
    <att name="NETWORK_CENTER_Y_LOCATION" value="-2561.8646240234375" type="string" cy:type="String"/>
    <att name="NETWORK_NODE_SELECTION" value="true" type="string" cy:type="String"/>
    <att name="NETWORK_HEIGHT" value="689.0" type="string" cy:type="String"/>
    <att name="NETWORK_WIDTH" value="1918.0" type="string" cy:type="String"/>
    <att name="NETWORK_DEPTH" value="0.0" type="string" cy:type="String"/>
    <att name="NETWORK_EDGE_SELECTION" value="true" type="string" cy:type="String"/>
    <att name="NETWORK_TITLE" value="TF3 SBF" type="string" cy:type="String"/>
  </graphics>
  <node id="19180" label="Yox1" cy:nodeId="106">
    <graphics x="11070.580078125" y="-2133.76513671875" z="0.0"/>
  </node>
  <node id="19274" label="Cdc28_p+_Swi6_[(S160)]" cy:nodeId="1133">
    <graphics x="11698.6708984375" y="-3085.091552734375" z="0.0"/>
  </node>
  <node id="19273" label="Cdc28_p+_Swi6_[(T179)]" cy:nodeId="1134">
    <graphics x="11578.6953125" y="-3085.091552734375" z="0.0"/>
  </node>
  <node id="19272" label="Cdc28_p+_Swi6_[(S228)]" cy:nodeId="1135">
    <graphics x="11518.70703125" y="-3085.091552734375" z="0.0"/>
  </node>
  <node id="19271" label="Cdc28_p+_Swi6_[(S238)]" cy:nodeId="1136">
    <graphics x="11638.6826171875" y="-3085.091552734375" z="0.0"/>
  </node>
  <node id="19270" label="Cdc28_p+_Whi5_[(T57)]" cy:nodeId="1137">
    <graphics x="11430.4287109375" y="-3085.091552734375" z="0.0"/>
  </node>
  <node id="19269" label="Cdc28_p+_Whi5_[(S59)]" cy:nodeId="1138">
    <graphics x="11350.5068359375" y="-3085.091552734375" z="0.0"/>
  </node>
  <node id="19268" label="Cdc28_p+_Whi5_[(S62)]" cy:nodeId="1139">
    <graphics x="11270.5859375" y="-3085.091552734375" z="0.0"/>
  </node>
  <node id="19267" label="Cdc28_p+_Whi5_[(S88)]" cy:nodeId="1140">
    <graphics x="11190.6640625" y="-3085.091552734375" z="0.0"/>
  </node>
  <node id="19266" label="Cdc28_p+_Whi5_[(T143)]" cy:nodeId="1141">
    <graphics x="11110.7421875" y="-3085.091552734375" z="0.0"/>
  </node>
  <node id="19265" label="Cdc28_p+_Whi5_[(S154)]" cy:nodeId="1142">
    <graphics x="10950.8994140625" y="-3085.091552734375" z="0.0"/>
  </node>
  <node id="19264" label="Cdc28_p+_Whi5_[(S156)]" cy:nodeId="1143">
    <graphics x="10870.9775390625" y="-3085.091552734375" z="0.0"/>
  </node>
  <node id="19263" label="Cdc28_p+_Whi5_[(S161)]" cy:nodeId="1144">
    <graphics x="10791.056640625" y="-3085.091552734375" z="0.0"/>
  </node>
  <node id="19262" label="Cdc28_p+_Whi5_[(S215)]" cy:nodeId="1145">
    <graphics x="11030.8212890625" y="-3085.091552734375" z="0.0"/>
  </node>
  <node id="19261" label="Cdc28_p+_Whi5_[(S262)]" cy:nodeId="1146">
    <graphics x="10711.134765625" y="-3085.091552734375" z="0.0"/>
  </node>
  <node id="19164" label="Swi4" cy:nodeId="123">
    <graphics x="10971.638671875" y="-3270.024658203125" z="0.0"/>
  </node>
  <node id="19260" label="Pho85_p+_Whi5_[(pho85)]" cy:nodeId="1147">
    <graphics x="10663.3369140625" y="-2998.284423828125" z="0.0"/>
  </node>
  <node id="19259" label="Pho85Pcl1Pcl9" cy:nodeId="1148">
    <graphics x="10663.3369140625" y="-3270.024658203125" z="0.0"/>
  </node>
  <node id="19258" label="Rpd3_[whi5]_ppi+_Whi5_[hdac]" cy:nodeId="1149">
    <graphics x="10992.9970703125" y="-2820.510009765625" z="0.0"/>
  </node>
  <node id="19257" label="Rpd3_[whi5]--Whi5_[hdac]" cy:nodeId="1150">
    <graphics x="10992.9970703125" y="-2732.495849609375" z="0.0"/>
  </node>
  <node id="19256" label="Rpd3_[whi5]_ppi-_Whi5_[hdac]" cy:nodeId="1151">
    <graphics x="10962.9970703125" y="-2793.404541015625" z="0.0"/>
  </node>
  <node id="19255" label="PolII_trsc_Cln1Gene" cy:nodeId="1152">
    <graphics x="10800.630859375" y="-2367.14501953125" z="0.0"/>
  </node>
  <node id="19254" label="MBF" cy:nodeId="1153">
    <graphics x="11608.6474609375" y="-2670.599609375" z="0.0"/>
  </node>
  <node id="19253" label="[CLN1TRSC20]" cy:nodeId="1154">
    <graphics x="10830.630859375" y="-2406.090576171875" z="0.0"/>
  </node>
  <node id="19252" label="PolII_trsc_Cln2Gene" cy:nodeId="1155">
    <graphics x="10935.60546875" y="-2367.14501953125" z="0.0"/>
  </node>
  <node id="19251" label="[CLN2TRSC20]" cy:nodeId="1156">
    <graphics x="10965.60546875" y="-2406.090576171875" z="0.0"/>
  </node>
  <node id="19250" label="PolII_trsc_Pcl1Gene" cy:nodeId="1157">
    <graphics x="11205.5546875" y="-2367.14501953125" z="0.0"/>
  </node>
  <node id="19249" label="[PCL1TRSC20]" cy:nodeId="1158">
    <graphics x="11235.5546875" y="-2406.090576171875" z="0.0"/>
  </node>
  <node id="19248" label="PolII_trsc_Pcl2Gene" cy:nodeId="1159">
    <graphics x="11340.529296875" y="-2367.14501953125" z="0.0"/>
  </node>
  <node id="19247" label="[PCL2TRSC20]" cy:nodeId="1160">
    <graphics x="11370.529296875" y="-2406.090576171875" z="0.0"/>
  </node>
  <node id="19246" label="PolII_trsc_Yox1Gene" cy:nodeId="1161">
    <graphics x="11070.580078125" y="-2367.14501953125" z="0.0"/>
  </node>
  <node id="19245" label="[YOX1TRSC20]" cy:nodeId="1162">
    <graphics x="11100.580078125" y="-2406.090576171875" z="0.0"/>
  </node>
  <node id="19244" label="PolII_trsc_Swe1Gene" cy:nodeId="1163">
    <graphics x="10665.65625" y="-2367.14501953125" z="0.0"/>
  </node>
  <node id="19243" label="[SWE1TRSC20]" cy:nodeId="1164">
    <graphics x="10695.65625" y="-2406.090576171875" z="0.0"/>
  </node>
  <node id="19242" label="Swi4_[DBD]_bind+_Cln1Gene_[scb]" cy:nodeId="1165">
    <graphics x="10795.2001953125" y="-2607.4482421875" z="0.0"/>
  </node>
  <node id="19241" label="Cln1Gene_[scb]--Swi4_[DBD]" cy:nodeId="1166">
    <graphics x="10798.8623046875" y="-2519.43408203125" z="0.0"/>
  </node>
  <node id="19240" label="Swi4_[DBD]_bind-_Cln1Gene_[scb]" cy:nodeId="1167">
    <graphics x="10825.201171875" y="-2580.3427734375" z="0.0"/>
  </node>
  <node id="19239" label="Swi4_[DBD]_bind+_Cln2Gene_[scb]" cy:nodeId="1168">
    <graphics x="10930.498046875" y="-2607.4482421875" z="0.0"/>
  </node>
  <node id="19238" label="Cln2Gene_[scb]--Swi4_[DBD]" cy:nodeId="1169">
    <graphics x="10933.8271484375" y="-2519.43408203125" z="0.0"/>
  </node>
  <node id="19237" label="Swi4_[DBD]_bind-_Cln2Gene_[scb]" cy:nodeId="1170">
    <graphics x="10960.498046875" y="-2580.3427734375" z="0.0"/>
  </node>
  <node id="19236" label="Swi4_[DBD]_bind+_Pcl1Gene_[scb]" cy:nodeId="1171">
    <graphics x="11201.0927734375" y="-2607.4482421875" z="0.0"/>
  </node>
  <node id="19235" label="Pcl1Gene_[scb]--Swi4_[DBD]" cy:nodeId="1172">
    <graphics x="11203.7548828125" y="-2519.43408203125" z="0.0"/>
  </node>
  <node id="19234" label="Swi4_[DBD]_bind-_Pcl1Gene_[scb]" cy:nodeId="1173">
    <graphics x="11231.0927734375" y="-2580.3427734375" z="0.0"/>
  </node>
  <node id="19233" label="Swi4_[DBD]_bind+_Pcl2Gene_[scb]" cy:nodeId="1174">
    <graphics x="11336.390625" y="-2607.4482421875" z="0.0"/>
  </node>
  <node id="19232" label="Pcl2Gene_[scb]--Swi4_[DBD]" cy:nodeId="1175">
    <graphics x="11338.71875" y="-2519.43408203125" z="0.0"/>
  </node>
  <node id="19231" label="Swi4_[DBD]_bind-_Pcl2Gene_[scb]" cy:nodeId="1176">
    <graphics x="11366.390625" y="-2580.3427734375" z="0.0"/>
  </node>
  <node id="19230" label="Swi4_[DBD]_bind+_Yox1Gene_[scb]" cy:nodeId="1177">
    <graphics x="11065.794921875" y="-2607.4482421875" z="0.0"/>
  </node>
  <node id="19229" label="Swi4_[DBD]--Yox1Gene_[scb]" cy:nodeId="1178">
    <graphics x="11068.791015625" y="-2519.43408203125" z="0.0"/>
  </node>
  <node id="19228" label="Swi4_[DBD]_bind-_Yox1Gene_[scb]" cy:nodeId="1179">
    <graphics x="11095.7958984375" y="-2580.3427734375" z="0.0"/>
  </node>
  <node id="19227" label="Swi4_[DBD]_bind+_Swe1Gene_[scb]" cy:nodeId="1180">
    <graphics x="10659.9033203125" y="-2607.4482421875" z="0.0"/>
  </node>
  <node id="19226" label="Swe1Gene_[scb]--Swi4_[DBD]" cy:nodeId="1181">
    <graphics x="10663.8984375" y="-2519.43408203125" z="0.0"/>
  </node>
  <node id="19225" label="Cdc5_[PBD]_ppi+_Swe1_[cdc5]" cy:nodeId="1182">
    <graphics x="10628.1376953125" y="-1893.70458984375" z="0.0"/>
  </node>
  <node id="19224" label="Swi4_[DBD]_bind-_Swe1Gene_[scb]" cy:nodeId="1183">
    <graphics x="10689.9033203125" y="-2580.3427734375" z="0.0"/>
  </node>
  <node id="19223" label="Swe1_p+_Cdc28_[(Y19)]" cy:nodeId="1184">
    <graphics x="10628.1376953125" y="-1933.70458984375" z="0.0"/>
  </node>
  <node id="19222" label="Swe1_[(scf)]-{ub}" cy:nodeId="1185">
    <graphics x="10635.65625" y="-3270.024658203125" z="0.0"/>
  </node>
  <node id="19221" label="Proteasome_deg_Swe1" cy:nodeId="1186">
    <graphics x="10635.65625" y="-2182.611328125" z="0.0"/>
  </node>
  <node id="19220" label="Hsl7_[swe1]_ppi+_Swe1_[hsl7]" cy:nodeId="1187">
    <graphics x="10708.1376953125" y="-1893.70458984375" z="0.0"/>
  </node>
  <node id="19219" label="Hcm1_[DBD]_bind+_Cin8Gene_[hcm1]" cy:nodeId="1188">
    <graphics x="11500.1328125" y="-1933.70458984375" z="0.0"/>
  </node>
  <node id="19218" label="Hcm1_[DBD]_bind+_Fkh1Gene_[hcm1]" cy:nodeId="1189">
    <graphics x="11580.1328125" y="-1933.70458984375" z="0.0"/>
  </node>
  <node id="19217" label="Hcm1_[DBD]_bind+_Fkh2Gene_[hcm1]" cy:nodeId="1190">
    <graphics x="11500.1328125" y="-1893.70458984375" z="0.0"/>
  </node>
  <node id="19216" label="Hcm1_[DBD]_bind+_Ndd1Gene_[hcm1]" cy:nodeId="1191">
    <graphics x="11580.1328125" y="-1893.70458984375" z="0.0"/>
  </node>
  <node id="19215" label="Hcm1_[DBD]_bind+_Yhp1Gene_[hcm1]" cy:nodeId="1192">
    <graphics x="11500.1328125" y="-1853.70458984375" z="0.0"/>
  </node>
  <node id="19214" label="Cln1" cy:nodeId="1193">
    <graphics x="10800.630859375" y="-2133.76513671875" z="0.0"/>
  </node>
  <node id="19213" label="Cln2" cy:nodeId="1194">
    <graphics x="10935.60546875" y="-2133.76513671875" z="0.0"/>
  </node>
  <node id="19212" label="Swe1" cy:nodeId="1195">
    <graphics x="10665.65625" y="-2133.76513671875" z="0.0"/>
  </node>
  <node id="19211" label="Cln1mRNA" cy:nodeId="1196">
    <graphics x="10800.630859375" y="-2274.41015625" z="0.0"/>
  </node>
  <node id="19210" label="Cln2mRNA" cy:nodeId="1197">
    <graphics x="10935.60546875" y="-2274.41015625" z="0.0"/>
  </node>
  <node id="19209" label="Pcl1mRNA" cy:nodeId="1198">
    <graphics x="11205.5546875" y="-2274.41015625" z="0.0"/>
  </node>
  <node id="19208" label="Pcl2mRNA" cy:nodeId="1199">
    <graphics x="11340.529296875" y="-2274.41015625" z="0.0"/>
  </node>
  <node id="19207" label="Yox1mRNA" cy:nodeId="1200">
    <graphics x="11070.580078125" y="-2274.41015625" z="0.0"/>
  </node>
  <node id="19206" label="Swe1mRNA" cy:nodeId="1201">
    <graphics x="10665.65625" y="-2274.41015625" z="0.0"/>
  </node>
  <node id="19205" label="Ribo_trsl_Pcl1mRNA" cy:nodeId="1202">
    <graphics x="11205.5546875" y="-2217.488525390625" z="0.0"/>
  </node>
  <node id="19204" label="Ribo_trsl_Pcl2mRNA" cy:nodeId="1203">
    <graphics x="11340.529296875" y="-2217.488525390625" z="0.0"/>
  </node>
  <node id="19203" label="Mec1_p+_Swe1_[(S385)]" cy:nodeId="1204">
    <graphics x="10708.1376953125" y="-1933.70458984375" z="0.0"/>
  </node>
  <node id="19202" label="Pcl1" cy:nodeId="1205">
    <graphics x="11205.5546875" y="-2133.76513671875" z="0.0"/>
  </node>
  <node id="19201" label="Pcl2" cy:nodeId="1206">
    <graphics x="11340.529296875" y="-2133.76513671875" z="0.0"/>
  </node>
  <node id="19200" label="Ribo_trsl_Yox1mRNA" cy:nodeId="1207">
    <graphics x="11070.580078125" y="-2217.488525390625" z="0.0"/>
  </node>
  <node id="19199" label="Hcm1mRNA" cy:nodeId="1208">
    <graphics x="11542.9912109375" y="-2274.41015625" z="0.0"/>
  </node>
  <node id="19198" label="Hcm1" cy:nodeId="1209">
    <graphics x="11542.9912109375" y="-2133.76513671875" z="0.0"/>
  </node>
  <node id="19197" label="Decay_deg_Hcm1mRNA" cy:nodeId="1210">
    <graphics x="11572.9912109375" y="-2338.74560546875" z="0.0"/>
  </node>
  <node id="19196" label="[HCM1TRSC01]" cy:nodeId="1211">
    <graphics x="11572.9912109375" y="-2406.090576171875" z="0.0"/>
  </node>
  <node id="19195" label="HCM1TRSC" cy:nodeId="1212">
    <graphics x="11542.9912109375" y="-2447.07568359375" z="0.0"/>
  </node>
  <node id="19194" label="HCM1SBF" cy:nodeId="1213">
    <graphics x="11473.68359375" y="-2483.2548828125" z="0.0"/>
  </node>
  <node id="19193" label="Decay_deg_Cln1mRNA" cy:nodeId="1214">
    <graphics x="10830.630859375" y="-2338.74560546875" z="0.0"/>
  </node>
  <node id="19192" label="HCM1MBF" cy:nodeId="1215">
    <graphics x="11608.6474609375" y="-2483.2548828125" z="0.0"/>
  </node>
  <node id="19191" label="Decay_deg_Cln2mRNA" cy:nodeId="1216">
    <graphics x="10965.60546875" y="-2338.74560546875" z="0.0"/>
  </node>
  <node id="19190" label="[HCM1TRSC02]" cy:nodeId="1217">
    <graphics x="11572.9912109375" y="-2406.090576171875" z="0.0"/>
  </node>
  <node id="19189" label="[HCM1TRSC03]" cy:nodeId="1218">
    <graphics x="11572.9912109375" y="-2406.090576171875" z="0.0"/>
  </node>
  <node id="19188" label="[HCM1TRSC04]" cy:nodeId="1219">
    <graphics x="11572.9912109375" y="-2406.090576171875" z="0.0"/>
  </node>
  <node id="19187" label="[HCM1TRSC05]" cy:nodeId="1220">
    <graphics x="11572.9912109375" y="-2406.090576171875" z="0.0"/>
  </node>
  <node id="19186" label="[HCM1TRSC06]" cy:nodeId="1221">
    <graphics x="11572.9912109375" y="-2406.090576171875" z="0.0"/>
  </node>
  <node id="19185" label="Decay_deg_Swe1mRNA" cy:nodeId="1222">
    <graphics x="10695.65625" y="-2338.74560546875" z="0.0"/>
  </node>
  <node id="19184" label="[HCM1TRSC07]" cy:nodeId="1223">
    <graphics x="11572.9912109375" y="-2406.090576171875" z="0.0"/>
  </node>
  <node id="19183" label="[HCM1TRSC08]" cy:nodeId="1224">
    <graphics x="11572.9912109375" y="-2406.090576171875" z="0.0"/>
  </node>
  <node id="19182" label="[HCM1TRSC09]" cy:nodeId="1225">
    <graphics x="11572.9912109375" y="-2406.090576171875" z="0.0"/>
  </node>
  <node id="19181" label="[HCM1TRSC10]" cy:nodeId="1226">
    <graphics x="11572.9912109375" y="-2406.090576171875" z="0.0"/>
  </node>
  <node id="19179" label="[HCM1TRSC11]" cy:nodeId="1227">
    <graphics x="11572.9912109375" y="-2406.090576171875" z="0.0"/>
  </node>
  <node id="19178" label="[HCM1TRSC12]" cy:nodeId="1228">
    <graphics x="11572.9912109375" y="-2406.090576171875" z="0.0"/>
  </node>
  <node id="19177" label="[HCM1TRSC13]" cy:nodeId="1229">
    <graphics x="11572.9912109375" y="-2406.090576171875" z="0.0"/>
  </node>
  <node id="19176" label="[HCM1TRSC14]" cy:nodeId="1230">
    <graphics x="11572.9912109375" y="-2406.090576171875" z="0.0"/>
  </node>
  <node id="19175" label="Decay_deg_Pcl1mRNA" cy:nodeId="1231">
    <graphics x="11235.5546875" y="-2338.74560546875" z="0.0"/>
  </node>
  <node id="19174" label="[HCM1TRSC15]" cy:nodeId="1232">
    <graphics x="11572.9912109375" y="-2406.090576171875" z="0.0"/>
  </node>
  <node id="19173" label="Decay_deg_Pcl2mRNA" cy:nodeId="1233">
    <graphics x="11370.529296875" y="-2338.74560546875" z="0.0"/>
  </node>
  <node id="19172" label="[HCM1TRSC16]" cy:nodeId="1234">
    <graphics x="11572.9912109375" y="-2406.090576171875" z="0.0"/>
  </node>
  <node id="19171" label="[HCM1TRSC17]" cy:nodeId="1235">
    <graphics x="11572.9912109375" y="-2406.090576171875" z="0.0"/>
  </node>
  <node id="19170" label="[HCM1TRSC18]" cy:nodeId="1236">
    <graphics x="11572.9912109375" y="-2406.090576171875" z="0.0"/>
  </node>
  <node id="19169" label="[HCM1TRSC19]" cy:nodeId="1237">
    <graphics x="11572.9912109375" y="-2406.090576171875" z="0.0"/>
  </node>
  <node id="19168" label="Decay_deg_Yox1mRNA" cy:nodeId="1238">
    <graphics x="11100.580078125" y="-2338.74560546875" z="0.0"/>
  </node>
  <node id="19167" label="Proteasome_deg_Hcm1" cy:nodeId="1239">
    <graphics x="11512.9912109375" y="-2182.611328125" z="0.0"/>
  </node>
  <node id="19166" label="Cdc28_[cyclin]_ppi+_Cln1_[cdc28]" cy:nodeId="1240">
    <graphics x="10800.630859375" y="-1933.70458984375" z="0.0"/>
  </node>
  <node id="19165" label="Cdc28_[cyclin]_ppi+_Cln2_[cdc28]" cy:nodeId="1241">
    <graphics x="10935.60546875" y="-1933.70458984375" z="0.0"/>
  </node>
  <node id="19163" label="Pcl1_[pho85]_ppi+_Pho85_[cyclin]" cy:nodeId="1242">
    <graphics x="11205.5546875" y="-1933.70458984375" z="0.0"/>
  </node>
  <node id="19162" label="Pcl2_[pho85]_ppi+_Pho85_[cyclin]" cy:nodeId="1243">
    <graphics x="11340.529296875" y="-1933.70458984375" z="0.0"/>
  </node>
  <node id="19161" label="Cdc28Cln123" cy:nodeId="1244">
    <graphics x="11243.0419921875" y="-3270.024658203125" z="0.0"/>
  </node>
  <node id="19160" label="Cdc14_p-_Swi4_[(cdc28)]" cy:nodeId="1245">
    <graphics x="10761.3857421875" y="-2760.3427734375" z="0.0"/>
  </node>
  <node id="19159" label="Cdc14_p-_Swi6_[(S160)]" cy:nodeId="1246">
    <graphics x="11728.6650390625" y="-3057.986083984375" z="0.0"/>
  </node>
  <node id="19158" label="Cdc14_p-_Swi6_[(T179)]" cy:nodeId="1247">
    <graphics x="11608.689453125" y="-3057.986083984375" z="0.0"/>
  </node>
  <node id="19157" label="Cdc14_p-_Swi6_[(S228)]" cy:nodeId="1248">
    <graphics x="11548.701171875" y="-3057.986083984375" z="0.0"/>
  </node>
  <node id="19156" label="Cdc14_p-_Swi6_[(S238)]" cy:nodeId="1249">
    <graphics x="11668.6767578125" y="-3057.986083984375" z="0.0"/>
  </node>
  <node id="19155" label="Cdc14_p-_Whi5_[(T57)]" cy:nodeId="1250">
    <graphics x="11460.4287109375" y="-3057.986083984375" z="0.0"/>
  </node>
  <node id="19154" label="Cdc14_p-_Whi5_[(S59)]" cy:nodeId="1251">
    <graphics x="11380.5068359375" y="-3057.986083984375" z="0.0"/>
  </node>
  <node id="19153" label="Cdc14_p-_Whi5_[(S62)]" cy:nodeId="1252">
    <graphics x="11300.5859375" y="-3057.986083984375" z="0.0"/>
  </node>
  <node id="19152" label="Cdc14_p-_Whi5_[(S88)]" cy:nodeId="1253">
    <graphics x="11220.6640625" y="-3057.986083984375" z="0.0"/>
  </node>
  <node id="19151" label="Cdc14_p-_Whi5_[(T143)]" cy:nodeId="1254">
    <graphics x="11140.7421875" y="-3057.986083984375" z="0.0"/>
  </node>
  <node id="19150" label="Cdc14_p-_Whi5_[(S154)]" cy:nodeId="1255">
    <graphics x="10980.8994140625" y="-3057.986083984375" z="0.0"/>
  </node>
  <node id="19149" label="Cdc14_p-_Whi5_[(S156)]" cy:nodeId="1256">
    <graphics x="10900.9775390625" y="-3057.986083984375" z="0.0"/>
  </node>
  <node id="19148" label="Cdc14_p-_Whi5_[(S161)]" cy:nodeId="1257">
    <graphics x="10821.056640625" y="-3057.986083984375" z="0.0"/>
  </node>
  <node id="19147" label="Cdc14_p-_Whi5_[(S215)]" cy:nodeId="1258">
    <graphics x="11060.8212890625" y="-3057.986083984375" z="0.0"/>
  </node>
  <node id="19146" label="Cdc14_p-_Whi5_[(S262)]" cy:nodeId="1259">
    <graphics x="10741.134765625" y="-3057.986083984375" z="0.0"/>
  </node>
  <node id="19145" label="Cdc14_p-_Whi5_[(pho85)]" cy:nodeId="1260">
    <graphics x="10633.3369140625" y="-2968.1728515625" z="0.0"/>
  </node>
  <node id="19143" label="[SWE1TRSC01]" cy:nodeId="1261">
    <graphics x="10695.65625" y="-2406.090576171875" z="0.0"/>
  </node>
  <node id="19142" label="SWE1SBF" cy:nodeId="1262">
    <graphics x="10665.65625" y="-2447.07568359375" z="0.0"/>
  </node>
  <node id="19141" label="SBF" cy:nodeId="1263">
    <graphics x="11200.4638671875" y="-2670.599609375" z="0.0"/>
  </node>
  <node id="19140" label="SBFnotHDAC" cy:nodeId="1264">
    <graphics x="11111.494140625" y="-2679.2421875" z="0.0"/>
  </node>
  <node id="19139" label="SBFHDAC" cy:nodeId="1265">
    <graphics x="11022.5244140625" y="-2687.884765625" z="0.0"/>
  </node>
  <node id="19114" label="Cdc28_p+_Swi4_[(cdc28)]" cy:nodeId="242">
    <graphics x="10731.3857421875" y="-2787.4482421875" z="0.0"/>
  </node>
  <node id="19138" label="Whi5HDAC" cy:nodeId="1266">
    <graphics x="10933.5546875" y="-2696.52734375" z="0.0"/>
  </node>
  <node id="19137" label="[SWE1TRSC02]" cy:nodeId="1267">
    <graphics x="10695.65625" y="-2406.090576171875" z="0.0"/>
  </node>
  <node id="19136" label="[SWE1TRSC03]" cy:nodeId="1268">
    <graphics x="10695.65625" y="-2406.090576171875" z="0.0"/>
  </node>
  <node id="19135" label="[SWE1TRSC04]" cy:nodeId="1269">
    <graphics x="10695.65625" y="-2406.090576171875" z="0.0"/>
  </node>
  <node id="19134" label="[SWE1TRSC05]" cy:nodeId="1270">
    <graphics x="10695.65625" y="-2406.090576171875" z="0.0"/>
  </node>
  <node id="19133" label="[SWE1TRSC06]" cy:nodeId="1271">
    <graphics x="10695.65625" y="-2406.090576171875" z="0.0"/>
  </node>
  <node id="19132" label="[SWE1TRSC07]" cy:nodeId="1272">
    <graphics x="10695.65625" y="-2406.090576171875" z="0.0"/>
  </node>
  <node id="19131" label="[SWE1TRSC08]" cy:nodeId="1273">
    <graphics x="10695.65625" y="-2406.090576171875" z="0.0"/>
  </node>
  <node id="19130" label="[SWE1TRSC09]" cy:nodeId="1274">
    <graphics x="10695.65625" y="-2406.090576171875" z="0.0"/>
  </node>
  <node id="19129" label="[SWE1TRSC10]" cy:nodeId="1275">
    <graphics x="10695.65625" y="-2406.090576171875" z="0.0"/>
  </node>
  <node id="19128" label="[SWE1TRSC11]" cy:nodeId="1276">
    <graphics x="10695.65625" y="-2406.090576171875" z="0.0"/>
  </node>
  <node id="19127" label="[SWE1TRSC12]" cy:nodeId="1277">
    <graphics x="10695.65625" y="-2406.090576171875" z="0.0"/>
  </node>
  <node id="19126" label="[SWE1TRSC13]" cy:nodeId="1278">
    <graphics x="10695.65625" y="-2406.090576171875" z="0.0"/>
  </node>
  <node id="19125" label="[SWE1TRSC14]" cy:nodeId="1279">
    <graphics x="10695.65625" y="-2406.090576171875" z="0.0"/>
  </node>
  <node id="19124" label="[SWE1TRSC15]" cy:nodeId="1280">
    <graphics x="10695.65625" y="-2406.090576171875" z="0.0"/>
  </node>
  <node id="19123" label="[SWE1TRSC16]" cy:nodeId="1281">
    <graphics x="10695.65625" y="-2406.090576171875" z="0.0"/>
  </node>
  <node id="19122" label="[SWE1TRSC17]" cy:nodeId="1282">
    <graphics x="10695.65625" y="-2406.090576171875" z="0.0"/>
  </node>
  <node id="19121" label="[SWE1TRSC18]" cy:nodeId="1283">
    <graphics x="10695.65625" y="-2406.090576171875" z="0.0"/>
  </node>
  <node id="19120" label="[SWE1TRSC19]" cy:nodeId="1284">
    <graphics x="10695.65625" y="-2406.090576171875" z="0.0"/>
  </node>
  <node id="19119" label="[CLN1TRSC01]" cy:nodeId="1285">
    <graphics x="10830.630859375" y="-2406.090576171875" z="0.0"/>
  </node>
  <node id="19118" label="CLN1SBF" cy:nodeId="1286">
    <graphics x="10800.630859375" y="-2447.07568359375" z="0.0"/>
  </node>
  <node id="19117" label="[CLN1TRSC02]" cy:nodeId="1287">
    <graphics x="10830.630859375" y="-2406.090576171875" z="0.0"/>
  </node>
  <node id="19116" label="[CLN1TRSC03]" cy:nodeId="1288">
    <graphics x="10830.630859375" y="-2406.090576171875" z="0.0"/>
  </node>
  <node id="19115" label="[CLN1TRSC04]" cy:nodeId="1289">
    <graphics x="10830.630859375" y="-2406.090576171875" z="0.0"/>
  </node>
  <node id="19113" label="[CLN1TRSC05]" cy:nodeId="1290">
    <graphics x="10830.630859375" y="-2406.090576171875" z="0.0"/>
  </node>
  <node id="19112" label="Swi4_[(cdc28)]-{p}" cy:nodeId="1291">
    <graphics x="10731.3857421875" y="-2699.43408203125" z="0.0"/>
  </node>
  <node id="19111" label="[CLN1TRSC06]" cy:nodeId="1292">
    <graphics x="10830.630859375" y="-2406.090576171875" z="0.0"/>
  </node>
  <node id="19109" label="[CLN1TRSC07]" cy:nodeId="1293">
    <graphics x="10830.630859375" y="-2406.090576171875" z="0.0"/>
  </node>
  <node id="19108" label="Cln1_[(scf)]-{ub}" cy:nodeId="1294">
    <graphics x="10770.630859375" y="-3270.024658203125" z="0.0"/>
  </node>
  <node id="19107" label="[CLN1TRSC08]" cy:nodeId="1295">
    <graphics x="10830.630859375" y="-2406.090576171875" z="0.0"/>
  </node>
  <node id="19106" label="[CLN1TRSC09]" cy:nodeId="1296">
    <graphics x="10830.630859375" y="-2406.090576171875" z="0.0"/>
  </node>
  <node id="19105" label="[CLN1TRSC10]" cy:nodeId="1297">
    <graphics x="10830.630859375" y="-2406.090576171875" z="0.0"/>
  </node>
  <node id="19104" label="Cln2_[(scf)]-{ub}" cy:nodeId="1298">
    <graphics x="10902.6962890625" y="-3270.024658203125" z="0.0"/>
  </node>
  <node id="19103" label="[CLN1TRSC11]" cy:nodeId="1299">
    <graphics x="10830.630859375" y="-2406.090576171875" z="0.0"/>
  </node>
  <node id="19102" label="[CLN1TRSC12]" cy:nodeId="1300">
    <graphics x="10830.630859375" y="-2406.090576171875" z="0.0"/>
  </node>
  <node id="19101" label="Pcl1_[(dma)]-{ub}" cy:nodeId="1301">
    <graphics x="11175.5546875" y="-3270.024658203125" z="0.0"/>
  </node>
  <node id="19100" label="[CLN1TRSC13]" cy:nodeId="1302">
    <graphics x="10830.630859375" y="-2406.090576171875" z="0.0"/>
  </node>
  <node id="19099" label="[CLN1TRSC14]" cy:nodeId="1303">
    <graphics x="10830.630859375" y="-2406.090576171875" z="0.0"/>
  </node>
  <node id="19098" label="Pcl2_[(dma)]-{ub}" cy:nodeId="1304">
    <graphics x="11310.529296875" y="-3270.024658203125" z="0.0"/>
  </node>
  <node id="19097" label="[CLN1TRSC15]" cy:nodeId="1305">
    <graphics x="10830.630859375" y="-2406.090576171875" z="0.0"/>
  </node>
  <node id="19064" label="Mcm1_[yox1]_ppi+_Yox1_[mcm1]" cy:nodeId="282">
    <graphics x="11107.3662109375" y="-1933.70458984375" z="0.0"/>
  </node>
  <node id="19096" label="[CLN1TRSC16]" cy:nodeId="1306">
    <graphics x="10830.630859375" y="-2406.090576171875" z="0.0"/>
  </node>
  <node id="19095" label="[CLN1TRSC17]" cy:nodeId="1307">
    <graphics x="10830.630859375" y="-2406.090576171875" z="0.0"/>
  </node>
  <node id="19094" label="Proteasome_deg_Cln1" cy:nodeId="1308">
    <graphics x="10770.630859375" y="-2182.611328125" z="0.0"/>
  </node>
  <node id="19093" label="[CLN1TRSC18]" cy:nodeId="1309">
    <graphics x="10830.630859375" y="-2406.090576171875" z="0.0"/>
  </node>
  <node id="19092" label="Proteasome_deg_Cln2" cy:nodeId="1310">
    <graphics x="10902.696003342222" y="-2182.611328125" z="0.0"/>
  </node>
  <node id="19091" label="[CLN1TRSC19]" cy:nodeId="1311">
    <graphics x="10830.630859375" y="-2406.090576171875" z="0.0"/>
  </node>
  <node id="19090" label="Proteasome_deg_Pcl1" cy:nodeId="1312">
    <graphics x="11175.5546875" y="-2182.611328125" z="0.0"/>
  </node>
  <node id="19089" label="[CLN2TRSC01]" cy:nodeId="1313">
    <graphics x="10965.60546875" y="-2406.090576171875" z="0.0"/>
  </node>
  <node id="19088" label="Proteasome_deg_Pcl2" cy:nodeId="1314">
    <graphics x="11310.529296875" y="-2182.611328125" z="0.0"/>
  </node>
  <node id="19087" label="CLN2SBF" cy:nodeId="1315">
    <graphics x="10935.60546875" y="-2447.07568359375" z="0.0"/>
  </node>
  <node id="19086" label="[CLN2TRSC02]" cy:nodeId="1316">
    <graphics x="10965.60546875" y="-2406.090576171875" z="0.0"/>
  </node>
  <node id="19085" label="[CLN2TRSC03]" cy:nodeId="1317">
    <graphics x="10965.60546875" y="-2406.090576171875" z="0.0"/>
  </node>
  <node id="19084" label="[CLN2TRSC04]" cy:nodeId="1318">
    <graphics x="10965.60546875" y="-2406.090576171875" z="0.0"/>
  </node>
  <node id="19083" label="[CLN2TRSC05]" cy:nodeId="1319">
    <graphics x="10965.60546875" y="-2406.090576171875" z="0.0"/>
  </node>
  <node id="19082" label="[CLN2TRSC06]" cy:nodeId="1320">
    <graphics x="10965.60546875" y="-2406.090576171875" z="0.0"/>
  </node>
  <node id="19081" label="[CLN2TRSC07]" cy:nodeId="1321">
    <graphics x="10965.60546875" y="-2406.090576171875" z="0.0"/>
  </node>
  <node id="19080" label="[CLN2TRSC08]" cy:nodeId="1322">
    <graphics x="10965.60546875" y="-2406.090576171875" z="0.0"/>
  </node>
  <node id="19079" label="[CLN2TRSC09]" cy:nodeId="1323">
    <graphics x="10965.60546875" y="-2406.090576171875" z="0.0"/>
  </node>
  <node id="19078" label="[CLN2TRSC10]" cy:nodeId="1324">
    <graphics x="10965.60546875" y="-2406.090576171875" z="0.0"/>
  </node>
  <node id="19077" label="[CLN2TRSC11]" cy:nodeId="1325">
    <graphics x="10965.60546875" y="-2406.090576171875" z="0.0"/>
  </node>
  <node id="19076" label="[CLN2TRSC12]" cy:nodeId="1326">
    <graphics x="10965.60546875" y="-2406.090576171875" z="0.0"/>
  </node>
  <node id="19075" label="[CLN2TRSC13]" cy:nodeId="1327">
    <graphics x="10965.60546875" y="-2406.090576171875" z="0.0"/>
  </node>
  <node id="19074" label="[CLN2TRSC14]" cy:nodeId="1328">
    <graphics x="10965.60546875" y="-2406.090576171875" z="0.0"/>
  </node>
  <node id="19073" label="[CLN2TRSC15]" cy:nodeId="1329">
    <graphics x="10965.60546875" y="-2406.090576171875" z="0.0"/>
  </node>
  <node id="19072" label="[CLN2TRSC16]" cy:nodeId="1330">
    <graphics x="10965.60546875" y="-2406.090576171875" z="0.0"/>
  </node>
  <node id="19071" label="[CLN2TRSC17]" cy:nodeId="1331">
    <graphics x="10965.60546875" y="-2406.090576171875" z="0.0"/>
  </node>
  <node id="19070" label="[CLN2TRSC18]" cy:nodeId="1332">
    <graphics x="10965.60546875" y="-2406.090576171875" z="0.0"/>
  </node>
  <node id="19069" label="[CLN2TRSC19]" cy:nodeId="1333">
    <graphics x="10965.60546875" y="-2406.090576171875" z="0.0"/>
  </node>
  <node id="19068" label="[YOX1TRSC01]" cy:nodeId="1334">
    <graphics x="11100.580078125" y="-2406.090576171875" z="0.0"/>
  </node>
  <node id="19067" label="YOX1SBF" cy:nodeId="1335">
    <graphics x="11070.580078125" y="-2447.07568359375" z="0.0"/>
  </node>
  <node id="19066" label="[YOX1TRSC02]" cy:nodeId="1336">
    <graphics x="11100.580078125" y="-2406.090576171875" z="0.0"/>
  </node>
  <node id="19065" label="[YOX1TRSC03]" cy:nodeId="1337">
    <graphics x="11100.580078125" y="-2406.090576171875" z="0.0"/>
  </node>
  <node id="19063" label="[YOX1TRSC04]" cy:nodeId="1338">
    <graphics x="11100.580078125" y="-2406.090576171875" z="0.0"/>
  </node>
  <node id="19062" label="[YOX1TRSC05]" cy:nodeId="1339">
    <graphics x="11100.580078125" y="-2406.090576171875" z="0.0"/>
  </node>
  <node id="19061" label="[YOX1TRSC06]" cy:nodeId="1340">
    <graphics x="11100.580078125" y="-2406.090576171875" z="0.0"/>
  </node>
  <node id="19060" label="[YOX1TRSC07]" cy:nodeId="1341">
    <graphics x="11100.580078125" y="-2406.090576171875" z="0.0"/>
  </node>
  <node id="19059" label="[YOX1TRSC08]" cy:nodeId="1342">
    <graphics x="11100.580078125" y="-2406.090576171875" z="0.0"/>
  </node>
  <node id="19058" label="[YOX1TRSC09]" cy:nodeId="1343">
    <graphics x="11100.580078125" y="-2406.090576171875" z="0.0"/>
  </node>
  <node id="19057" label="APC_ub+_Yox1_[(apc)]" cy:nodeId="1344">
    <graphics x="11033.3876953125" y="-1933.70458984375" z="0.0"/>
  </node>
  <node id="19056" label="[YOX1TRSC10]" cy:nodeId="1345">
    <graphics x="11100.580078125" y="-2406.090576171875" z="0.0"/>
  </node>
  <node id="19055" label="Yox1_[(apc)]-{ub}" cy:nodeId="1346">
    <graphics x="11040.580078125" y="-3270.024658203125" z="0.0"/>
  </node>
  <node id="19054" label="[YOX1TRSC11]" cy:nodeId="1347">
    <graphics x="11100.580078125" y="-2406.090576171875" z="0.0"/>
  </node>
  <node id="19053" label="[YOX1TRSC12]" cy:nodeId="1348">
    <graphics x="11100.580078125" y="-2406.090576171875" z="0.0"/>
  </node>
  <node id="19052" label="[YOX1TRSC13]" cy:nodeId="1349">
    <graphics x="11100.580078125" y="-2406.090576171875" z="0.0"/>
  </node>
  <node id="19051" label="Proteasome_deg_Yox1" cy:nodeId="1350">
    <graphics x="11040.580078125" y="-2182.611328125" z="0.0"/>
  </node>
  <node id="19050" label="[YOX1TRSC14]" cy:nodeId="1351">
    <graphics x="11100.580078125" y="-2406.090576171875" z="0.0"/>
  </node>
  <node id="19049" label="[YOX1TRSC15]" cy:nodeId="1352">
    <graphics x="11100.580078125" y="-2406.090576171875" z="0.0"/>
  </node>
  <node id="19048" label="[YOX1TRSC16]" cy:nodeId="1353">
    <graphics x="11100.580078125" y="-2406.090576171875" z="0.0"/>
  </node>
  <node id="19047" label="[YOX1TRSC17]" cy:nodeId="1354">
    <graphics x="11100.580078125" y="-2406.090576171875" z="0.0"/>
  </node>
  <node id="19046" label="[YOX1TRSC18]" cy:nodeId="1355">
    <graphics x="11100.580078125" y="-2406.090576171875" z="0.0"/>
  </node>
  <node id="19045" label="[YOX1TRSC19]" cy:nodeId="1356">
    <graphics x="11100.580078125" y="-2406.090576171875" z="0.0"/>
  </node>
  <node id="19044" label="[PCL1TRSC01]" cy:nodeId="1357">
    <graphics x="11235.5546875" y="-2406.090576171875" z="0.0"/>
  </node>
  <node id="19043" label="PCL1SBF" cy:nodeId="1358">
    <graphics x="11205.5546875" y="-2447.07568359375" z="0.0"/>
  </node>
  <node id="19042" label="[PCL1TRSC02]" cy:nodeId="1359">
    <graphics x="11235.5546875" y="-2406.090576171875" z="0.0"/>
  </node>
  <node id="19041" label="[PCL1TRSC03]" cy:nodeId="1360">
    <graphics x="11235.5546875" y="-2406.090576171875" z="0.0"/>
  </node>
  <node id="19040" label="[PCL1TRSC04]" cy:nodeId="1361">
    <graphics x="11235.5546875" y="-2406.090576171875" z="0.0"/>
  </node>
  <node id="19039" label="[PCL1TRSC05]" cy:nodeId="1362">
    <graphics x="11235.5546875" y="-2406.090576171875" z="0.0"/>
  </node>
  <node id="19038" label="[PCL1TRSC06]" cy:nodeId="1363">
    <graphics x="11235.5546875" y="-2406.090576171875" z="0.0"/>
  </node>
  <node id="19037" label="[PCL1TRSC07]" cy:nodeId="1364">
    <graphics x="11235.5546875" y="-2406.090576171875" z="0.0"/>
  </node>
  <node id="19036" label="[PCL1TRSC08]" cy:nodeId="1365">
    <graphics x="11235.5546875" y="-2406.090576171875" z="0.0"/>
  </node>
  <node id="19035" label="[PCL1TRSC09]" cy:nodeId="1366">
    <graphics x="11235.5546875" y="-2406.090576171875" z="0.0"/>
  </node>
  <node id="19034" label="Ribo_trsl_Cln1mRNA" cy:nodeId="1367">
    <graphics x="10800.630859375" y="-2217.488525390625" z="0.0"/>
  </node>
  <node id="19033" label="[PCL1TRSC10]" cy:nodeId="1368">
    <graphics x="11235.5546875" y="-2406.090576171875" z="0.0"/>
  </node>
  <node id="19032" label="Ribo_trsl_Cln2mRNA" cy:nodeId="1369">
    <graphics x="10935.60546875" y="-2217.488525390625" z="0.0"/>
  </node>
  <node id="19031" label="PolII_trsc_Hcm1Gene" cy:nodeId="1370">
    <graphics x="11542.9912109375" y="-2367.14501953125" z="0.0"/>
  </node>
  <node id="19030" label="[PCL1TRSC11]" cy:nodeId="1371">
    <graphics x="11235.5546875" y="-2406.090576171875" z="0.0"/>
  </node>
  <node id="19029" label="[HCM1TRSC20]" cy:nodeId="1372">
    <graphics x="11572.9912109375" y="-2406.090576171875" z="0.0"/>
  </node>
  <node id="19028" label="[PCL1TRSC12]" cy:nodeId="1373">
    <graphics x="11235.5546875" y="-2406.090576171875" z="0.0"/>
  </node>
  <node id="19027" label="Ribo_trsl_Hcm1mRNA" cy:nodeId="1374">
    <graphics x="11542.9912109375" y="-2217.488525390625" z="0.0"/>
  </node>
  <node id="19026" label="[PCL1TRSC13]" cy:nodeId="1375">
    <graphics x="11235.5546875" y="-2406.090576171875" z="0.0"/>
  </node>
  <node id="19025" label="[PCL1TRSC14]" cy:nodeId="1376">
    <graphics x="11235.5546875" y="-2406.090576171875" z="0.0"/>
  </node>
  <node id="19024" label="Ribo_trsl_Swe1mRNA" cy:nodeId="1377">
    <graphics x="10665.65625" y="-2217.488525390625" z="0.0"/>
  </node>
  <node id="19023" label="[PCL1TRSC15]" cy:nodeId="1378">
    <graphics x="11235.5546875" y="-2406.090576171875" z="0.0"/>
  </node>
  <node id="18967" label="Swi4_[swi6]_ppi+_Swi6_[swi4]" cy:nodeId="355">
    <graphics x="11275.4638671875" y="-2820.510009765625" z="0.0"/>
  </node>
  <node id="19022" label="[PCL1TRSC16]" cy:nodeId="1379">
    <graphics x="11235.5546875" y="-2406.090576171875" z="0.0"/>
  </node>
  <node id="19021" label="Swi4_[DBD]_bind+_Hcm1Gene_[scb]" cy:nodeId="1380">
    <graphics x="11471.6875" y="-2607.4482421875" z="0.0"/>
  </node>
  <node id="19020" label="[PCL1TRSC17]" cy:nodeId="1381">
    <graphics x="11235.5546875" y="-2406.090576171875" z="0.0"/>
  </node>
  <node id="19019" label="Hcm1Gene_[scb]--Swi4_[DBD]" cy:nodeId="1382">
    <graphics x="11473.68359375" y="-2519.43408203125" z="0.0"/>
  </node>
  <node id="19018" label="[PCL1TRSC18]" cy:nodeId="1383">
    <graphics x="11235.5546875" y="-2406.090576171875" z="0.0"/>
  </node>
  <node id="19017" label="Swi4_[DBD]_bind-_Hcm1Gene_[scb]" cy:nodeId="1384">
    <graphics x="11501.6875" y="-2580.3427734375" z="0.0"/>
  </node>
  <node id="19016" label="[PCL1TRSC19]" cy:nodeId="1385">
    <graphics x="11235.5546875" y="-2406.090576171875" z="0.0"/>
  </node>
  <node id="19015" label="[PCL2TRSC01]" cy:nodeId="1386">
    <graphics x="11370.529296875" y="-2406.090576171875" z="0.0"/>
  </node>
  <node id="19014" label="PCL2SBF" cy:nodeId="1387">
    <graphics x="11340.529296875" y="-2447.07568359375" z="0.0"/>
  </node>
  <node id="19013" label="[PCL2TRSC02]" cy:nodeId="1388">
    <graphics x="11370.529296875" y="-2406.090576171875" z="0.0"/>
  </node>
  <node id="19012" label="[PCL2TRSC03]" cy:nodeId="1389">
    <graphics x="11370.529296875" y="-2406.090576171875" z="0.0"/>
  </node>
  <node id="19011" label="[PCL2TRSC04]" cy:nodeId="1390">
    <graphics x="11370.529296875" y="-2406.090576171875" z="0.0"/>
  </node>
  <node id="19010" label="Swi6_[whi5]_ppi+_Whi5_[swi6]" cy:nodeId="1391">
    <graphics x="11201.162109375" y="-2820.510009765625" z="0.0"/>
  </node>
  <node id="19009" label="[PCL2TRSC05]" cy:nodeId="1392">
    <graphics x="11370.529296875" y="-2406.090576171875" z="0.0"/>
  </node>
  <node id="19008" label="Swi6_[whi5]--Whi5_[swi6]" cy:nodeId="1393">
    <graphics x="11201.162109375" y="-2732.495849609375" z="0.0"/>
  </node>
  <node id="19007" label="[PCL2TRSC06]" cy:nodeId="1394">
    <graphics x="11370.529296875" y="-2406.090576171875" z="0.0"/>
  </node>
  <node id="19006" label="Whi5release" cy:nodeId="1395">
    <graphics x="11205.162109375" y="-2863.732666015625" z="0.0"/>
  </node>
  <node id="19005" label="[PCL2TRSC07]" cy:nodeId="1396">
    <graphics x="11370.529296875" y="-2406.090576171875" z="0.0"/>
  </node>
  <node id="19004" label="Whi5Px10" cy:nodeId="1397">
    <graphics x="11162.6494140625" y="-2893.4423828125" z="0.0"/>
  </node>
  <node id="19003" label="[PCL2TRSC08]" cy:nodeId="1398">
    <graphics x="11370.529296875" y="-2406.090576171875" z="0.0"/>
  </node>
  <node id="19002" label="Whi5_[(T57)]-{p}" cy:nodeId="1399">
    <graphics x="11430.4287109375" y="-2997.077392578125" z="0.0"/>
  </node>
  <node id="19001" label="[PCL2TRSC09]" cy:nodeId="1400">
    <graphics x="11370.529296875" y="-2406.090576171875" z="0.0"/>
  </node>
  <node id="19000" label="Whi5_[(S59)]-{p}" cy:nodeId="1401">
    <graphics x="11350.5068359375" y="-2997.077392578125" z="0.0"/>
  </node>
  <node id="18999" label="[PCL2TRSC10]" cy:nodeId="1402">
    <graphics x="11370.529296875" y="-2406.090576171875" z="0.0"/>
  </node>
  <node id="18998" label="Whi5_[(S62)]-{p}" cy:nodeId="1403">
    <graphics x="11270.5859375" y="-2997.077392578125" z="0.0"/>
  </node>
  <node id="18997" label="[PCL2TRSC11]" cy:nodeId="1404">
    <graphics x="11370.529296875" y="-2406.090576171875" z="0.0"/>
  </node>
  <node id="18996" label="Whi5_[(S88)]-{p}" cy:nodeId="1405">
    <graphics x="11190.6640625" y="-2997.077392578125" z="0.0"/>
  </node>
  <node id="18995" label="[PCL2TRSC12]" cy:nodeId="1406">
    <graphics x="11370.529296875" y="-2406.090576171875" z="0.0"/>
  </node>
  <node id="18994" label="Whi5_[(T143)]-{p}" cy:nodeId="1407">
    <graphics x="11110.7421875" y="-2997.077392578125" z="0.0"/>
  </node>
  <node id="18993" label="[PCL2TRSC13]" cy:nodeId="1408">
    <graphics x="11370.529296875" y="-2406.090576171875" z="0.0"/>
  </node>
  <node id="18992" label="Whi5_[(S154)]-{p}" cy:nodeId="1409">
    <graphics x="10950.8994140625" y="-2997.077392578125" z="0.0"/>
  </node>
  <node id="18991" label="[PCL2TRSC14]" cy:nodeId="1410">
    <graphics x="11370.529296875" y="-2406.090576171875" z="0.0"/>
  </node>
  <node id="19110" label="Cdc28Clb12" cy:nodeId="898">
    <graphics x="10731.3857421875" y="-3270.024658203125" z="0.0"/>
  </node>
  <node id="18990" label="Whi5_[(S156)]-{p}" cy:nodeId="1411">
    <graphics x="10870.9775390625" y="-2997.077392578125" z="0.0"/>
  </node>
  <node id="18989" label="[PCL2TRSC15]" cy:nodeId="1412">
    <graphics x="11370.529296875" y="-2406.090576171875" z="0.0"/>
  </node>
  <node id="18988" label="Whi5_[(S161)]-{p}" cy:nodeId="1413">
    <graphics x="10791.056640625" y="-2997.077392578125" z="0.0"/>
  </node>
  <node id="18987" label="[PCL2TRSC16]" cy:nodeId="1414">
    <graphics x="11370.529296875" y="-2406.090576171875" z="0.0"/>
  </node>
  <node id="18986" label="Whi5_[(S215)]-{p}" cy:nodeId="1415">
    <graphics x="11030.8212890625" y="-2997.077392578125" z="0.0"/>
  </node>
  <node id="18985" label="[PCL2TRSC17]" cy:nodeId="1416">
    <graphics x="11370.529296875" y="-2406.090576171875" z="0.0"/>
  </node>
  <node id="18984" label="Whi5_[(S262)]-{p}" cy:nodeId="1417">
    <graphics x="10711.134765625" y="-2997.077392578125" z="0.0"/>
  </node>
  <node id="18983" label="[PCL2TRSC18]" cy:nodeId="1418">
    <graphics x="11370.529296875" y="-2406.090576171875" z="0.0"/>
  </node>
  <node id="18982" label="Swi6P" cy:nodeId="1419">
    <graphics x="11608.689453125" y="-2893.4423828125" z="0.0"/>
  </node>
  <node id="18981" label="[PCL2TRSC19]" cy:nodeId="1420">
    <graphics x="11370.529296875" y="-2406.090576171875" z="0.0"/>
  </node>
  <node id="18980" label="Swi6_[(S160)]-{p}" cy:nodeId="1421">
    <graphics x="11698.6708984375" y="-2997.077392578125" z="0.0"/>
  </node>
  <node id="18979" label="Swi6_[(T179)]-{p}" cy:nodeId="1422">
    <graphics x="11578.6953125" y="-2997.077392578125" z="0.0"/>
  </node>
  <node id="18978" label="Swi6_[(S228)]-{p}" cy:nodeId="1423">
    <graphics x="11518.70703125" y="-2997.077392578125" z="0.0"/>
  </node>
  <node id="18977" label="Swi6_[(S238)]-{p}" cy:nodeId="1424">
    <graphics x="11638.6826171875" y="-2997.077392578125" z="0.0"/>
  </node>
  <node id="18976" label="Swi4_[swi6]--Swi6_[swi4]" cy:nodeId="1425">
    <graphics x="11275.4638671875" y="-2732.495849609375" z="0.0"/>
  </node>
  <node id="18975" label="Swi6_[whi5]_ppi-_Whi5_[swi6]" cy:nodeId="1426">
    <graphics x="11171.162109375" y="-2793.404541015625" z="0.0"/>
  </node>
  <node id="18974" label="Hos3_[whi5]_ppi+_Whi5_[hdac]" cy:nodeId="1427">
    <graphics x="10874.1123046875" y="-2820.510009765625" z="0.0"/>
  </node>
  <node id="18973" label="Hos3_[whi5]--Whi5_[hdac]" cy:nodeId="1428">
    <graphics x="10874.1123046875" y="-2732.495849609375" z="0.0"/>
  </node>
  <node id="18972" label="Whi5_[(pho85)]-{p}" cy:nodeId="1429">
    <graphics x="10663.3369140625" y="-2910.270263671875" z="0.0"/>
  </node>
  <node id="18971" label="Whi5P12" cy:nodeId="1430">
    <graphics x="10933.5546875" y="-2851.943603515625" z="0.0"/>
  </node>
  <node id="18970" label="Whi5P1" cy:nodeId="1431">
    <graphics x="10957.8515625" y="-2893.4423828125" z="0.0"/>
  </node>
  <node id="18969" label="Whi5P2" cy:nodeId="1432">
    <graphics x="10901.2314453125" y="-2893.4423828125" z="0.0"/>
  </node>
  <node id="18968" label="Hos3_[whi5]_ppi-_Whi5_[hdac]" cy:nodeId="1433">
    <graphics x="10844.1123046875" y="-2793.404541015625" z="0.0"/>
  </node>
  <node id="18966" label="Swi4_[swi6]_ppi-_Swi6_[swi4]" cy:nodeId="1434">
    <graphics x="11305.4638671875" y="-2793.404541015625" z="0.0"/>
  </node>
  <node id="19144" label="Cdc14_[net1]--Net1_[n]" cy:nodeId="951">
    <graphics x="11390.5859375" y="-3270.024658203125" z="0.0"/>
  </node>
</graph>
