# Supplementary material for: A comprehensive, mechanistically detailed, and executable model of the cell division cycle in Saccharomyces cerevisiae
Source: Nat Commun. 2019 Mar 21;10:1308. doi: 10.1038/s41467-019-08903-w (PMC6428898; doi:10.1038/s41467-019-08903-w)
Supplement: Supplementary file 4 — Supplementary Data 2 [file 41467_2019_8903_MOESM4_ESM.zip › CytoscapeSession-2018_05_18-12_22/views/871-23307-TF2+Ace2Swi5.xgmml]

<?xml version="1.0" encoding="UTF-8" standalone="yes"?>
<graph id="23307" label="TF2 Ace2Swi5" cy:view="1" cy:networkId="871" cy:visualStyle="rxncon2regulatorygraph" cy:rendererId="org.cytoscape.ding" cy:documentVersion="3.0" xmlns:dc="http://purl.org/dc/elements/1.1/" xmlns:xlink="http://www.w3.org/1999/xlink" xmlns:rdf="http://www.w3.org/1999/02/22-rdf-syntax-ns#" xmlns:cy="http://www.cytoscape.org" xmlns="http://www.cs.rpi.edu/XGMML">
  <graphics>
    <att name="NETWORK_CENTER_Z_LOCATION" value="0.0" type="string" cy:type="String"/>
    <att name="NETWORK_CENTER_X_LOCATION" value="10353.46630859375" type="string" cy:type="String"/>
    <att name="NETWORK_SCALE_FACTOR" value="0.8716527732225208" type="string" cy:type="String"/>
    <att name="NETWORK_CENTER_Y_LOCATION" value="-2395.4764404296875" type="string" cy:type="String"/>
    <att name="NETWORK_NODE_SELECTION" value="true" type="string" cy:type="String"/>
    <att name="NETWORK_HEIGHT" value="689.0" type="string" cy:type="String"/>
    <att name="NETWORK_WIDTH" value="1918.0" type="string" cy:type="String"/>
    <att name="NETWORK_DEPTH" value="0.0" type="string" cy:type="String"/>
    <att name="NETWORK_EDGE_SELECTION" value="true" type="string" cy:type="String"/>
    <att name="NETWORK_TITLE" value="TF2 Ace2Swi5" type="string" cy:type="String"/>
  </graphics>
  <node id="23402" label="[PCL9TRSC19]" cy:nodeId="881">
    <graphics x="10268.5390625" y="-2406.090576171875" z="0.0"/>
  </node>
  <node id="23401" label="[SIC1TRSC01]" cy:nodeId="882">
    <graphics x="10465.248046875" y="-2406.090576171875" z="0.0"/>
  </node>
  <node id="23400" label="Pcl9_[pho85]_ppi+_Pho85_[cyclin]" cy:nodeId="883">
    <graphics x="10240.111328125" y="-2007.1422119140625" z="0.0"/>
  </node>
  <node id="23399" label="SIC1TRSC" cy:nodeId="884">
    <graphics x="10435.248046875" y="-2447.07568359375" z="0.0"/>
  </node>
  <node id="23398" label="[SIC1TRSC02]" cy:nodeId="885">
    <graphics x="10465.248046875" y="-2406.090576171875" z="0.0"/>
  </node>
  <node id="23397" label="[SIC1TRSC03]" cy:nodeId="886">
    <graphics x="10465.248046875" y="-2406.090576171875" z="0.0"/>
  </node>
  <node id="23396" label="[SIC1TRSC04]" cy:nodeId="887">
    <graphics x="10465.248046875" y="-2406.090576171875" z="0.0"/>
  </node>
  <node id="23395" label="[SIC1TRSC05]" cy:nodeId="888">
    <graphics x="10465.248046875" y="-2406.090576171875" z="0.0"/>
  </node>
  <node id="23394" label="[SIC1TRSC06]" cy:nodeId="889">
    <graphics x="10465.248046875" y="-2406.090576171875" z="0.0"/>
  </node>
  <node id="23393" label="[SIC1TRSC07]" cy:nodeId="890">
    <graphics x="10465.248046875" y="-2406.090576171875" z="0.0"/>
  </node>
  <node id="23392" label="[SIC1TRSC08]" cy:nodeId="891">
    <graphics x="10465.248046875" y="-2406.090576171875" z="0.0"/>
  </node>
  <node id="23391" label="[SIC1TRSC09]" cy:nodeId="892">
    <graphics x="10465.248046875" y="-2406.090576171875" z="0.0"/>
  </node>
  <node id="23390" label="[SIC1TRSC10]" cy:nodeId="893">
    <graphics x="10465.248046875" y="-2406.090576171875" z="0.0"/>
  </node>
  <node id="23389" label="[SIC1TRSC11]" cy:nodeId="894">
    <graphics x="10465.248046875" y="-2406.090576171875" z="0.0"/>
  </node>
  <node id="23388" label="[SIC1TRSC12]" cy:nodeId="895">
    <graphics x="10465.248046875" y="-2406.090576171875" z="0.0"/>
  </node>
  <node id="23387" label="[SIC1TRSC13]" cy:nodeId="896">
    <graphics x="10465.248046875" y="-2406.090576171875" z="0.0"/>
  </node>
  <node id="23386" label="[SIC1TRSC14]" cy:nodeId="897">
    <graphics x="10465.248046875" y="-2406.090576171875" z="0.0"/>
  </node>
  <node id="23385" label="Cdc28Clb12" cy:nodeId="898">
    <graphics x="10309.431640625" y="-2943.810546875" z="0.0"/>
  </node>
  <node id="23384" label="[SIC1TRSC15]" cy:nodeId="899">
    <graphics x="10465.248046875" y="-2406.090576171875" z="0.0"/>
  </node>
  <node id="23383" label="[SIC1TRSC16]" cy:nodeId="900">
    <graphics x="10465.248046875" y="-2406.090576171875" z="0.0"/>
  </node>
  <node id="23382" label="[SIC1TRSC17]" cy:nodeId="901">
    <graphics x="10465.248046875" y="-2406.090576171875" z="0.0"/>
  </node>
  <node id="23381" label="[SIC1TRSC18]" cy:nodeId="902">
    <graphics x="10465.248046875" y="-2406.090576171875" z="0.0"/>
  </node>
  <node id="23380" label="[SIC1TRSC19]" cy:nodeId="903">
    <graphics x="10465.248046875" y="-2406.090576171875" z="0.0"/>
  </node>
  <node id="23379" label="Pcl9mRNA" cy:nodeId="904">
    <graphics x="10240.111328125" y="-2274.41015625" z="0.0"/>
  </node>
  <node id="23378" label="Pcl9_[(dma)]-{ub}" cy:nodeId="905">
    <graphics x="10193.29296875" y="-2943.810546875" z="0.0"/>
  </node>
  <node id="23377" label="Sic1" cy:nodeId="906">
    <graphics x="10435.248046875" y="-2133.76513671875" z="0.0"/>
  </node>
  <node id="23376" label="PolII_trsc_Pcl9Gene" cy:nodeId="907">
    <graphics x="10240.111328125" y="-2367.14501953125" z="0.0"/>
  </node>
  <node id="23375" label="Proteasome_deg_Pcl9" cy:nodeId="908">
    <graphics x="10210.111328125" y="-2182.611328125" z="0.0"/>
  </node>
  <node id="23374" label="[PCL9TRSC20]" cy:nodeId="909">
    <graphics x="10268.5390625" y="-2406.090576171875" z="0.0"/>
  </node>
  <node id="23373" label="Ribo_trsl_Pcl9mRNA" cy:nodeId="910">
    <graphics x="10240.111328125" y="-2217.488525390625" z="0.0"/>
  </node>
  <node id="23372" label="PolII_trsc_Sic1Gene" cy:nodeId="911">
    <graphics x="10435.248046875" y="-2367.14501953125" z="0.0"/>
  </node>
  <node id="23371" label="[SIC1TRSC20]" cy:nodeId="912">
    <graphics x="10465.248046875" y="-2406.090576171875" z="0.0"/>
  </node>
  <node id="23370" label="Pcl9" cy:nodeId="913">
    <graphics x="10240.111328125" y="-2133.76513671875" z="0.0"/>
  </node>
  <node id="23369" label="Ribo_trsl_Sic1mRNA" cy:nodeId="914">
    <graphics x="10435.248046875" y="-2217.488525390625" z="0.0"/>
  </node>
  <node id="23368" label="Ace2_[DBD]_bind+_Sic1Gene_[ace2swi5]" cy:nodeId="915">
    <graphics x="10386.857421875" y="-2607.4482421875" z="0.0"/>
  </node>
  <node id="23367" label="Decay_deg_Sic1mRNA" cy:nodeId="916">
    <graphics x="10465.248046875" y="-2338.74560546875" z="0.0"/>
  </node>
  <node id="23366" label="Ace2_[DBD]--Sic1Gene_[ace2swi5]" cy:nodeId="917">
    <graphics x="10386.857421875" y="-2519.43408203125" z="0.0"/>
  </node>
  <node id="23365" label="Ace2_[DBD]_bind-_Sic1Gene_[ace2swi5]" cy:nodeId="918">
    <graphics x="10416.857421875" y="-2580.3427734375" z="0.0"/>
  </node>
  <node id="23364" label="Swi5_[DBD]_bind+_Sic1Gene_[ace2swi5]" cy:nodeId="919">
    <graphics x="10483.6396484375" y="-2607.4482421875" z="0.0"/>
  </node>
  <node id="23363" label="Sic1Gene_[ace2swi5]--Swi5_[DBD]" cy:nodeId="920">
    <graphics x="10483.6396484375" y="-2519.43408203125" z="0.0"/>
  </node>
  <node id="23362" label="Swi5_[DBD]_bind-_Sic1Gene_[ace2swi5]" cy:nodeId="921">
    <graphics x="10513.6396484375" y="-2580.3427734375" z="0.0"/>
  </node>
  <node id="23361" label="Ace2_[DBD]_bind+_Pcl9Gene_[ace2swi5]" cy:nodeId="922">
    <graphics x="10193.29296875" y="-2607.4482421875" z="0.0"/>
  </node>
  <node id="23360" label="Ace2_[DBD]--Pcl9Gene_[ace2swi5]" cy:nodeId="923">
    <graphics x="10193.29296875" y="-2519.43408203125" z="0.0"/>
  </node>
  <node id="23359" label="Ace2_[DBD]_bind-_Pcl9Gene_[ace2swi5]" cy:nodeId="924">
    <graphics x="10223.29296875" y="-2580.3427734375" z="0.0"/>
  </node>
  <node id="23358" label="Swi5_[DBD]_bind+_Pcl9Gene_[ace2swi5]" cy:nodeId="925">
    <graphics x="10290.0751953125" y="-2607.4482421875" z="0.0"/>
  </node>
  <node id="23357" label="Pcl9Gene_[ace2swi5]--Swi5_[DBD]" cy:nodeId="926">
    <graphics x="10290.0751953125" y="-2519.43408203125" z="0.0"/>
  </node>
  <node id="23356" label="Swi5_[DBD]_bind-_Pcl9Gene_[ace2swi5]" cy:nodeId="927">
    <graphics x="10320.0751953125" y="-2580.3427734375" z="0.0"/>
  </node>
  <node id="23355" label="Cdc14_p-_Ace2_[NLS(cdc28)]" cy:nodeId="928">
    <graphics x="10320.0751953125" y="-2760.3427734375" z="0.0"/>
  </node>
  <node id="23354" label="Cdc14_p-_Swi5_[NLS(cdc28)]" cy:nodeId="929">
    <graphics x="10416.857421875" y="-2760.3427734375" z="0.0"/>
  </node>
  <node id="23353" label="Cdc28_p+_Sic1_[(T2)]" cy:nodeId="930">
    <graphics x="10399.3974609375" y="-1927.142333984375" z="0.0"/>
  </node>
  <node id="23352" label="Ace2" cy:nodeId="931">
    <graphics x="10251.3623046875" y="-2943.810546875" z="0.0"/>
  </node>
  <node id="23351" label="Swi5" cy:nodeId="932">
    <graphics x="10425.5703125" y="-2943.810546875" z="0.0"/>
  </node>
  <node id="23350" label="Cdc28_p+_Sic1_[(T5)]" cy:nodeId="933">
    <graphics x="10399.3974609375" y="-1847.142333984375" z="0.0"/>
  </node>
  <node id="23349" label="Sic1mRNA" cy:nodeId="934">
    <graphics x="10435.248046875" y="-2274.41015625" z="0.0"/>
  </node>
  <node id="23348" label="Cdc28_p+_Sic1_[(T33)]" cy:nodeId="935">
    <graphics x="10479.3974609375" y="-1967.142333984375" z="0.0"/>
  </node>
  <node id="23347" label="Cdc28_p+_Sic1_[(T45)]" cy:nodeId="936">
    <graphics x="10479.3974609375" y="-1847.142333984375" z="0.0"/>
  </node>
  <node id="23346" label="Cdc28_p+_Sic1_[(S69)]" cy:nodeId="937">
    <graphics x="10399.3974609375" y="-2007.1422119140625" z="0.0"/>
  </node>
  <node id="23345" label="Cdc28_p+_Sic1_[(S76)]" cy:nodeId="938">
    <graphics x="10319.3974609375" y="-1847.142333984375" z="0.0"/>
  </node>
  <node id="23344" label="Decay_deg_Pcl9mRNA" cy:nodeId="939">
    <graphics x="10268.5390625" y="-2338.74560546875" z="0.0"/>
  </node>
  <node id="23343" label="Cdc28_p+_Sic1_[(S80)]" cy:nodeId="940">
    <graphics x="10319.3974609375" y="-2007.1422119140625" z="0.0"/>
  </node>
  <node id="23342" label="Pho85_p+_Sic1_[(T2)]" cy:nodeId="941">
    <graphics x="10479.3974609375" y="-1927.142333984375" z="0.0"/>
  </node>
  <node id="23341" label="Pho85_p+_Sic1_[(T5)]" cy:nodeId="942">
    <graphics x="10319.3974609375" y="-1967.142333984375" z="0.0"/>
  </node>
  <node id="23340" label="Pho85_p+_Sic1_[(T33)]" cy:nodeId="943">
    <graphics x="10479.3974609375" y="-2007.1422119140625" z="0.0"/>
  </node>
  <node id="23339" label="Pho85_p+_Sic1_[(T45)]" cy:nodeId="944">
    <graphics x="10319.3974609375" y="-1887.142333984375" z="0.0"/>
  </node>
  <node id="23338" label="Pho85_p+_Sic1_[(S69)]" cy:nodeId="945">
    <graphics x="10399.3974609375" y="-1887.142333984375" z="0.0"/>
  </node>
  <node id="23337" label="Pho85_p+_Sic1_[(S76)]" cy:nodeId="946">
    <graphics x="10319.3974609375" y="-1927.142333984375" z="0.0"/>
  </node>
  <node id="23336" label="Pho85_p+_Sic1_[(S80)]" cy:nodeId="947">
    <graphics x="10399.3974609375" y="-1967.142333984375" z="0.0"/>
  </node>
  <node id="23335" label="Sic1_[(scf)]-{ub}" cy:nodeId="948">
    <graphics x="10483.6396484375" y="-2943.810546875" z="0.0"/>
  </node>
  <node id="23334" label="Proteasome_deg_Sic1" cy:nodeId="949">
    <graphics x="10465.248046875" y="-2182.611328125" z="0.0"/>
  </node>
  <node id="23333" label="Cdc28_[sic1]_ppi+_Sic1_[cdc28]" cy:nodeId="950">
    <graphics x="10479.3974609375" y="-1887.142333984375" z="0.0"/>
  </node>
  <node id="23332" label="Cdc14_[net1]--Net1_[n]" cy:nodeId="951">
    <graphics x="10367.5009765625" y="-2943.810546875" z="0.0"/>
  </node>
  <node id="23331" label="Cdc28_p+_Swi5_[NLS(cdc28)]" cy:nodeId="952">
    <graphics x="10386.857421875" y="-2787.4482421875" z="0.0"/>
  </node>
  <node id="23330" label="[PCL9TRSC01]" cy:nodeId="953">
    <graphics x="10268.5390625" y="-2406.090576171875" z="0.0"/>
  </node>
  <node id="23329" label="Swi5_[NLS(cdc28)]-{p}" cy:nodeId="954">
    <graphics x="10386.857421875" y="-2699.43408203125" z="0.0"/>
  </node>
  <node id="23328" label="PCL9TRSC" cy:nodeId="955">
    <graphics x="10240.111328125" y="-2447.07568359375" z="0.0"/>
  </node>
  <node id="23327" label="Cdc28_p+_Ace2_[NLS(cdc28)]" cy:nodeId="956">
    <graphics x="10290.0751953125" y="-2787.4482421875" z="0.0"/>
  </node>
  <node id="23326" label="[PCL9TRSC02]" cy:nodeId="957">
    <graphics x="10268.5390625" y="-2406.090576171875" z="0.0"/>
  </node>
  <node id="23325" label="Ace2_[NLS(cdc28)]-{p}" cy:nodeId="958">
    <graphics x="10290.0751953125" y="-2699.43408203125" z="0.0"/>
  </node>
  <node id="23324" label="[PCL9TRSC03]" cy:nodeId="959">
    <graphics x="10268.5390625" y="-2406.090576171875" z="0.0"/>
  </node>
  <node id="23323" label="[PCL9TRSC04]" cy:nodeId="960">
    <graphics x="10268.5390625" y="-2406.090576171875" z="0.0"/>
  </node>
  <node id="23322" label="[PCL9TRSC05]" cy:nodeId="961">
    <graphics x="10268.5390625" y="-2406.090576171875" z="0.0"/>
  </node>
  <node id="23321" label="[PCL9TRSC06]" cy:nodeId="962">
    <graphics x="10268.5390625" y="-2406.090576171875" z="0.0"/>
  </node>
  <node id="23320" label="[PCL9TRSC07]" cy:nodeId="963">
    <graphics x="10268.5390625" y="-2406.090576171875" z="0.0"/>
  </node>
  <node id="23319" label="[PCL9TRSC08]" cy:nodeId="964">
    <graphics x="10268.5390625" y="-2406.090576171875" z="0.0"/>
  </node>
  <node id="23318" label="[PCL9TRSC09]" cy:nodeId="965">
    <graphics x="10268.5390625" y="-2406.090576171875" z="0.0"/>
  </node>
  <node id="23317" label="[PCL9TRSC10]" cy:nodeId="966">
    <graphics x="10268.5390625" y="-2406.090576171875" z="0.0"/>
  </node>
  <node id="23316" label="[PCL9TRSC11]" cy:nodeId="967">
    <graphics x="10268.5390625" y="-2406.090576171875" z="0.0"/>
  </node>
  <node id="23315" label="[PCL9TRSC12]" cy:nodeId="968">
    <graphics x="10268.5390625" y="-2406.090576171875" z="0.0"/>
  </node>
  <node id="23314" label="[PCL9TRSC13]" cy:nodeId="969">
    <graphics x="10268.5390625" y="-2406.090576171875" z="0.0"/>
  </node>
  <node id="23313" label="[PCL9TRSC14]" cy:nodeId="970">
    <graphics x="10268.5390625" y="-2406.090576171875" z="0.0"/>
  </node>
  <node id="23312" label="[PCL9TRSC15]" cy:nodeId="971">
    <graphics x="10268.5390625" y="-2406.090576171875" z="0.0"/>
  </node>
  <node id="23311" label="[PCL9TRSC16]" cy:nodeId="972">
    <graphics x="10268.5390625" y="-2406.090576171875" z="0.0"/>
  </node>
  <node id="23310" label="[PCL9TRSC17]" cy:nodeId="973">
    <graphics x="10268.5390625" y="-2406.090576171875" z="0.0"/>
  </node>
  <node id="23309" label="[PCL9TRSC18]" cy:nodeId="974">
    <graphics x="10268.5390625" y="-2406.090576171875" z="0.0"/>
  </node>
</graph>
