# Supplementary material for: A comprehensive, mechanistically detailed, and executable model of the cell division cycle in Saccharomyces cerevisiae
Source: Nat Commun. 2019 Mar 21;10:1308. doi: 10.1038/s41467-019-08903-w (PMC6428898; doi:10.1038/s41467-019-08903-w)
Supplement: Supplementary file 4 — Supplementary Data 2 [file 41467_2019_8903_MOESM4_ESM.zip › CytoscapeSession-2018_05_18-12_22/views/3707-32690-Deg1+SCF.xgmml]

<?xml version="1.0" encoding="UTF-8" standalone="yes"?>
<graph id="32690" label="Deg1 SCF" cy:view="1" cy:networkId="3707" cy:visualStyle="rxncon2regulatorygraph" cy:rendererId="org.cytoscape.ding" cy:documentVersion="3.0" xmlns:dc="http://purl.org/dc/elements/1.1/" xmlns:xlink="http://www.w3.org/1999/xlink" xmlns:rdf="http://www.w3.org/1999/02/22-rdf-syntax-ns#" xmlns:cy="http://www.cytoscape.org" xmlns="http://www.cs.rpi.edu/XGMML">
  <graphics>
    <att name="NETWORK_CENTER_Z_LOCATION" value="0.0" type="string" cy:type="String"/>
    <att name="NETWORK_CENTER_X_LOCATION" value="9802.716796875" type="string" cy:type="String"/>
    <att name="NETWORK_SCALE_FACTOR" value="1.0547476373837794" type="string" cy:type="String"/>
    <att name="NETWORK_CENTER_Y_LOCATION" value="-1753.9100952148438" type="string" cy:type="String"/>
    <att name="NETWORK_NODE_SELECTION" value="true" type="string" cy:type="String"/>
    <att name="NETWORK_HEIGHT" value="689.0" type="string" cy:type="String"/>
    <att name="NETWORK_WIDTH" value="1918.0" type="string" cy:type="String"/>
    <att name="NETWORK_DEPTH" value="0.0" type="string" cy:type="String"/>
    <att name="NETWORK_EDGE_SELECTION" value="true" type="string" cy:type="String"/>
    <att name="NETWORK_TITLE" value="Deg1 SCF" type="string" cy:type="String"/>
  </graphics>
  <node id="32718" label="Far1" cy:nodeId="3579">
    <graphics x="9117.427734375" y="-2203.58642578125" z="0.0"/>
  </node>
  <node id="32705" label="Cdc28_p+_Far1_[(S87)]" cy:nodeId="3594">
    <graphics x="9117.427734375" y="-1727.641357421875" z="0.0"/>
  </node>
  <node id="32702" label="Far1_[(scf)]-{ub}" cy:nodeId="3597">
    <graphics x="9117.427734375" y="-1505.5811767578125" z="0.0"/>
  </node>
  <node id="32717" label="Cln1_[(scf)]-{ub}" cy:nodeId="1294">
    <graphics x="9997.896484375" y="-1505.5811767578125" z="0.0"/>
  </node>
  <node id="32714" label="Cln2_[(scf)]-{ub}" cy:nodeId="1298">
    <graphics x="10336.5380859375" y="-1505.5811767578125" z="0.0"/>
  </node>
  <node id="32694" label="Proteasome_deg_Far1" cy:nodeId="3604">
    <graphics x="9117.427734375" y="-1304.2337646484375" z="0.0"/>
  </node>
  <node id="32713" label="Proteasome_deg_Cln1" cy:nodeId="1308">
    <graphics x="9997.896484375" y="-1304.2337646484375" z="0.0"/>
  </node>
  <node id="32712" label="Proteasome_deg_Cln2" cy:nodeId="1310">
    <graphics x="10336.5380859375" y="-1304.2337646484375" z="0.0"/>
  </node>
  <node id="32710" label="Cdc6" cy:nodeId="94">
    <graphics x="9252.884765625" y="-2203.58642578125" z="0.0"/>
  </node>
  <node id="32722" label="Clb6" cy:nodeId="2164">
    <graphics x="9486.4404296875" y="-2203.58642578125" z="0.0"/>
  </node>
  <node id="32787" label="Cdc4_ub+_Clb6_[(scf)]" cy:nodeId="3717">
    <graphics x="9523.7978515625" y="-1572.6180419921875" z="0.0"/>
  </node>
  <node id="32786" label="Clb6_[(deg)]-{p}" cy:nodeId="3718">
    <graphics x="9523.7978515625" y="-1640.971435546875" z="0.0"/>
  </node>
  <node id="32785" label="Cdc4_ub+_Cdc6_[(scf)]" cy:nodeId="3719">
    <graphics x="9252.884765625" y="-1572.6180419921875" z="0.0"/>
  </node>
  <node id="32783" label="Cdc6_[(cdc28)]-{p}" cy:nodeId="3720">
    <graphics x="9252.884765625" y="-1640.971435546875" z="0.0"/>
  </node>
  <node id="32782" label="Cdc28_p+_Clb6_[(deg)]" cy:nodeId="3721">
    <graphics x="9567.7890625" y="-1727.641357421875" z="0.0"/>
  </node>
  <node id="32711" label="Sic1" cy:nodeId="906">
    <graphics x="9408.5888671875" y="-2203.58642578125" z="0.0"/>
  </node>
  <node id="32780" label="Pho85Cyclin" cy:nodeId="3722">
    <graphics x="9575.7705078125" y="-2203.58642578125" z="0.0"/>
  </node>
  <node id="32779" label="Met30_ub+_Swe1_[(scf)]" cy:nodeId="3723">
    <graphics x="10471.9951171875" y="-1572.6180419921875" z="0.0"/>
  </node>
  <node id="32776" label="SCFMet30" cy:nodeId="3724">
    <graphics x="10473.005859375" y="-1640.971435546875" z="0.0"/>
  </node>
  <node id="32775" label="Sic1_[(T2)]-{p}" cy:nodeId="3725">
    <graphics x="9117.427734375" y="-1832.057373046875" z="0.0"/>
  </node>
  <node id="32774" label="Met30_[scf]--Skp1_[Fprotein]" cy:nodeId="3726">
    <graphics x="10473.005859375" y="-1712.61376953125" z="0.0"/>
  </node>
  <node id="32773" label="Cdc28Cln12" cy:nodeId="3727">
    <graphics x="9185.15625" y="-2203.58642578125" z="0.0"/>
  </node>
  <node id="32772" label="Swe1degP" cy:nodeId="3728">
    <graphics x="10503.005859375" y="-2203.58642578125" z="0.0"/>
  </node>
  <node id="32770" label="Met30_[scf]_ppi+_Skp1_[Fprotein]" cy:nodeId="3729">
    <graphics x="10473.005859375" y="-1815.9888916015625" z="0.0"/>
  </node>
  <node id="32769" label="Sic1_[(T5)]-{p}" cy:nodeId="3730">
    <graphics x="9219.0205078125" y="-1832.057373046875" z="0.0"/>
  </node>
  <node id="32768" label="Met30_[scf]_ppi-_Skp1_[Fprotein]" cy:nodeId="3731">
    <graphics x="10503.005859375" y="-1776.0146484375" z="0.0"/>
  </node>
  <node id="32784" label="Cdc6_[(scf)]-{ub}" cy:nodeId="147">
    <graphics x="9252.884765625" y="-1505.5811767578125" z="0.0"/>
  </node>
  <node id="32765" label="Sic1_[(T33)]-{p}" cy:nodeId="3732">
    <graphics x="9320.6123046875" y="-1832.057373046875" z="0.0"/>
  </node>
  <node id="32763" label="Sic1_[(T45)]-{p}" cy:nodeId="3733">
    <graphics x="9422.205078125" y="-1832.057373046875" z="0.0"/>
  </node>
  <node id="32761" label="Sic1_[(S69)]-{p}" cy:nodeId="3734">
    <graphics x="9625.390625" y="-1832.057373046875" z="0.0"/>
  </node>
  <node id="32759" label="Sic1_[(S76)]-{p}" cy:nodeId="3735">
    <graphics x="9523.7978515625" y="-1832.057373046875" z="0.0"/>
  </node>
  <node id="32757" label="Sic1_[(S80)]-{p}" cy:nodeId="3736">
    <graphics x="9726.982421875" y="-1832.057373046875" z="0.0"/>
  </node>
  <node id="32749" label="Cdc4_ub+_Sic1_[(scf)]" cy:nodeId="3737">
    <graphics x="9388.3408203125" y="-1572.6180419921875" z="0.0"/>
  </node>
  <node id="32747" label="Sic1Px6" cy:nodeId="3738">
    <graphics x="9388.3408203125" y="-1727.641357421875" z="0.0"/>
  </node>
  <node id="32746" label="Sic1P1" cy:nodeId="3739">
    <graphics x="9661.7822265625" y="-1783.2257080078125" z="0.0"/>
  </node>
  <node id="32743" label="Cdc4_[scf]_ppi+_Skp1_[Fprotein]" cy:nodeId="3740">
    <graphics x="9859.349609375" y="-1815.9888916015625" z="0.0"/>
  </node>
  <node id="32742" label="Cdc4_[scf]_ppi-_Skp1_[Fprotein]" cy:nodeId="3741">
    <graphics x="9889.349609375" y="-1776.0146484375" z="0.0"/>
  </node>
  <node id="32741" label="Cdc53_[scf]_ppi+_Skp1_[cdc53]" cy:nodeId="3742">
    <graphics x="10337.484375" y="-1961.6331787109375" z="0.0"/>
  </node>
  <node id="32740" label="Cdc53_[scf]_ppi-_Skp1_[cdc53]" cy:nodeId="3743">
    <graphics x="10362.84765625" y="-1933.2545166015625" z="0.0"/>
  </node>
  <node id="32739" label="Hrt1_[scf]_ppi+_Cdc53_[hrt1]" cy:nodeId="3744">
    <graphics x="10226.4482421875" y="-1961.6331787109375" z="0.0"/>
  </node>
  <node id="32738" label="Hrt1_[scf]_ppi-_Cdc53_[hrt1]" cy:nodeId="3745">
    <graphics x="10251.8115234375" y="-1933.2545166015625" z="0.0"/>
  </node>
  <node id="32778" label="Swe1_[(scf)]-{ub}" cy:nodeId="1185">
    <graphics x="10471.9951171875" y="-1505.5811767578125" z="0.0"/>
  </node>
  <node id="32737" label="Cdc34_[scf]_ppi+_Hrt1_[cdc34]" cy:nodeId="3746">
    <graphics x="10449.953125" y="-1961.6331787109375" z="0.0"/>
  </node>
  <node id="32766" label="Proteasome_deg_Swe1" cy:nodeId="1186">
    <graphics x="10471.9951171875" y="-1304.2337646484375" z="0.0"/>
  </node>
  <node id="32777" label="Cdc28_p+_Sic1_[(T2)]" cy:nodeId="930">
    <graphics x="9102.427734375" y="-1904.72900390625" z="0.0"/>
  </node>
  <node id="32736" label="Cdc34_[scf]_ppi-_Hrt1_[cdc34]" cy:nodeId="3747">
    <graphics x="10475.31640625" y="-1933.2545166015625" z="0.0"/>
  </node>
  <node id="32734" label="Cdc28_p+_Cln3_[(cdc28)]" cy:nodeId="3748">
    <graphics x="9726.982421875" y="-1727.641357421875" z="0.0"/>
  </node>
  <node id="32733" label="Cln3_[(cdc28)]-{p}" cy:nodeId="3749">
    <graphics x="9726.982421875" y="-1640.971435546875" z="0.0"/>
  </node>
  <node id="32771" label="Cdc28_p+_Sic1_[(T5)]" cy:nodeId="933">
    <graphics x="9204.0205078125" y="-1904.72900390625" z="0.0"/>
  </node>
  <node id="32732" label="Cdc4_ub+_Cln3_[(scf)]" cy:nodeId="3750">
    <graphics x="9659.2548828125" y="-1572.6180419921875" z="0.0"/>
  </node>
  <node id="32701" label="Ndd1" cy:nodeId="2983">
    <graphics x="10201.08203125" y="-2203.58642578125" z="0.0"/>
  </node>
  <node id="32730" label="Grr1_ub+_Cln3_[(scf)]" cy:nodeId="3751">
    <graphics x="9794.7109375" y="-1572.6180419921875" z="0.0"/>
  </node>
  <node id="32767" label="Cdc28_p+_Sic1_[(T33)]" cy:nodeId="935">
    <graphics x="9305.6123046875" y="-1904.72900390625" z="0.0"/>
  </node>
  <node id="32729" label="SCFGrr1" cy:nodeId="3752">
    <graphics x="10164.126953125" y="-1640.971435546875" z="0.0"/>
  </node>
  <node id="32764" label="Cdc28_p+_Sic1_[(T45)]" cy:nodeId="936">
    <graphics x="9407.205078125" y="-1904.72900390625" z="0.0"/>
  </node>
  <node id="32728" label="Grr1_[scf]--Skp1_[Fprotein]" cy:nodeId="3753">
    <graphics x="10164.126953125" y="-1712.61376953125" z="0.0"/>
  </node>
  <node id="32762" label="Cdc28_p+_Sic1_[(S69)]" cy:nodeId="937">
    <graphics x="9610.3896484375" y="-1904.72900390625" z="0.0"/>
  </node>
  <node id="32726" label="Cdc28_p+_Cln1_[(cdc28)]" cy:nodeId="3754">
    <graphics x="9991.716796875" y="-1727.641357421875" z="0.0"/>
  </node>
  <node id="32760" label="Cdc28_p+_Sic1_[(S76)]" cy:nodeId="938">
    <graphics x="9508.7978515625" y="-1904.72900390625" z="0.0"/>
  </node>
  <node id="32725" label="Cln1_[(cdc28)]-{p}" cy:nodeId="3755">
    <graphics x="9991.716796875" y="-1640.971435546875" z="0.0"/>
  </node>
  <node id="32724" label="Cdc28_p+_Cln2_[(cdc28)]" cy:nodeId="3756">
    <graphics x="10336.5380859375" y="-1727.641357421875" z="0.0"/>
  </node>
  <node id="32758" label="Cdc28_p+_Sic1_[(S80)]" cy:nodeId="940">
    <graphics x="9711.982421875" y="-1904.72900390625" z="0.0"/>
  </node>
  <node id="32723" label="Cln2_[(cdc28)]-{p}" cy:nodeId="3757">
    <graphics x="10336.5380859375" y="-1640.971435546875" z="0.0"/>
  </node>
  <node id="32756" label="Pho85_p+_Sic1_[(T2)]" cy:nodeId="941">
    <graphics x="9132.427734375" y="-1948.1326904296875" z="0.0"/>
  </node>
  <node id="32721" label="Grr1_[scf]_ppi+_Skp1_[Fprotein]" cy:nodeId="3758">
    <graphics x="10164.126953125" y="-1815.9888916015625" z="0.0"/>
  </node>
  <node id="32755" label="Pho85_p+_Sic1_[(T5)]" cy:nodeId="942">
    <graphics x="9234.0205078125" y="-1948.1326904296875" z="0.0"/>
  </node>
  <node id="32720" label="Grr1_[scf]_ppi-_Skp1_[Fprotein]" cy:nodeId="3759">
    <graphics x="10194.126953125" y="-1776.0146484375" z="0.0"/>
  </node>
  <node id="32754" label="Pho85_p+_Sic1_[(T33)]" cy:nodeId="943">
    <graphics x="9335.6123046875" y="-1948.1326904296875" z="0.0"/>
  </node>
  <node id="32719" label="Cdc4_ub+_Cln1_[(scf)]" cy:nodeId="3760">
    <graphics x="9930.16796875" y="-1572.6180419921875" z="0.0"/>
  </node>
  <node id="32753" label="Pho85_p+_Sic1_[(T45)]" cy:nodeId="944">
    <graphics x="9437.205078125" y="-1948.1326904296875" z="0.0"/>
  </node>
  <node id="32716" label="Grr1_ub+_Cln1_[(scf)]" cy:nodeId="3761">
    <graphics x="10065.625" y="-1572.6180419921875" z="0.0"/>
  </node>
  <node id="32752" label="Pho85_p+_Sic1_[(S69)]" cy:nodeId="945">
    <graphics x="9640.3896484375" y="-1948.1326904296875" z="0.0"/>
  </node>
  <node id="32715" label="Grr1_ub+_Cln2_[(scf)]" cy:nodeId="3762">
    <graphics x="10336.5380859375" y="-1572.6180419921875" z="0.0"/>
  </node>
  <node id="32751" label="Pho85_p+_Sic1_[(S76)]" cy:nodeId="946">
    <graphics x="9538.7978515625" y="-1948.1326904296875" z="0.0"/>
  </node>
  <node id="32709" label="Swe1_[(S385)]-{p}" cy:nodeId="3763">
    <graphics x="10449.953125" y="-2203.58642578125" z="0.0"/>
  </node>
  <node id="32750" label="Pho85_p+_Sic1_[(S80)]" cy:nodeId="947">
    <graphics x="9741.982421875" y="-1948.1326904296875" z="0.0"/>
  </node>
  <node id="32708" label="Grr1_ub+_Ndd1_[(Grr1)]" cy:nodeId="3764">
    <graphics x="10201.08203125" y="-1572.6180419921875" z="0.0"/>
  </node>
  <node id="32748" label="Sic1_[(scf)]-{ub}" cy:nodeId="948">
    <graphics x="9388.3408203125" y="-1505.5811767578125" z="0.0"/>
  </node>
  <node id="32707" label="Ndd1_[(Grr1)]-{ub}" cy:nodeId="3765">
    <graphics x="10201.08203125" y="-1505.5811767578125" z="0.0"/>
  </node>
  <node id="32745" label="Proteasome_deg_Sic1" cy:nodeId="949">
    <graphics x="9388.3408203125" y="-1304.2337646484375" z="0.0"/>
  </node>
  <node id="32706" label="Proteasome_deg_Ndd1" cy:nodeId="3766">
    <graphics x="10201.08203125" y="-1304.2337646484375" z="0.0"/>
  </node>
  <node id="32704" label="Far1_[(S87)]-{p}" cy:nodeId="3767">
    <graphics x="9117.427734375" y="-1640.971435546875" z="0.0"/>
  </node>
  <node id="32703" label="Cdc4_ub+_Far1_[(scf)]" cy:nodeId="3768">
    <graphics x="9117.427734375" y="-1572.6180419921875" z="0.0"/>
  </node>
  <node id="32700" label="SCFCdc4" cy:nodeId="3769">
    <graphics x="9859.349609375" y="-1640.971435546875" z="0.0"/>
  </node>
  <node id="32699" label="SCF" cy:nodeId="3770">
    <graphics x="10337.484375" y="-1788.6492919921875" z="0.0"/>
  </node>
  <node id="32698" label="Cdc53_[scf]--Skp1_[cdc53]" cy:nodeId="3771">
    <graphics x="10337.484375" y="-1873.2724609375" z="0.0"/>
  </node>
  <node id="32697" label="Cdc53_[hrt1]--Hrt1_[scf]" cy:nodeId="3772">
    <graphics x="10226.4482421875" y="-1873.2724609375" z="0.0"/>
  </node>
  <node id="32696" label="Cdc34_[scf]--Hrt1_[cdc34]" cy:nodeId="3773">
    <graphics x="10449.953125" y="-1873.2724609375" z="0.0"/>
  </node>
  <node id="32695" label="Cdc4_[scf]--Skp1_[Fprotein]" cy:nodeId="3774">
    <graphics x="9859.349609375" y="-1712.61376953125" z="0.0"/>
  </node>
  <node id="32693" label="Cdc28Clb56" cy:nodeId="3775">
    <graphics x="9665.1005859375" y="-2203.58642578125" z="0.0"/>
  </node>
  <node id="32692" label="Pcl1_[pho85]--Pho85_[cyclin]" cy:nodeId="3776">
    <graphics x="9330.736328125" y="-2203.58642578125" z="0.0"/>
  </node>
  <node id="32744" label="Cdc28_p+_Cdc6_[(cdc28)]" cy:nodeId="200">
    <graphics x="9252.884765625" y="-1727.641357421875" z="0.0"/>
  </node>
  <node id="32735" label="Proteasome_deg_Cdc6" cy:nodeId="210">
    <graphics x="9252.884765625" y="-1304.2337646484375" z="0.0"/>
  </node>
  <node id="32789" label="Proteasome_deg_Clb6" cy:nodeId="2259">
    <graphics x="9523.7978515625" y="-1304.2337646484375" z="0.0"/>
  </node>
  <node id="32788" label="Clb6_[(scf)]-{ub}" cy:nodeId="2260">
    <graphics x="9523.7978515625" y="-1505.5811767578125" z="0.0"/>
  </node>
  <node id="32781" label="Pho85_p+_Clb6_[(deg)]" cy:nodeId="2261">
    <graphics x="9486.4404296875" y="-1727.641357421875" z="0.0"/>
  </node>
  <node id="32731" label="Cln3_[(scf)]-{ub}" cy:nodeId="215">
    <graphics x="9726.982421875" y="-1505.5811767578125" z="0.0"/>
  </node>
  <node id="32790" label="Cdc28Cln123" cy:nodeId="1244">
    <graphics x="9843.76171875" y="-2203.58642578125" z="0.0"/>
  </node>
  <node id="32727" label="Proteasome_deg_Cln3" cy:nodeId="222">
    <graphics x="9726.982421875" y="-1304.2337646484375" z="0.0"/>
  </node>
</graph>
