# Supplementary material for: A comprehensive, mechanistically detailed, and executable model of the cell division cycle in Saccharomyces cerevisiae
Source: Nat Commun. 2019 Mar 21;10:1308. doi: 10.1038/s41467-019-08903-w (PMC6428898; doi:10.1038/s41467-019-08903-w)
Supplement: Supplementary file 4 — Supplementary Data 2 [file 41467_2019_8903_MOESM4_ESM.zip › CytoscapeSession-2018_05_18-12_22/views/4846-20957-ND2+SPBDuplicationPlaque.xgmml]

<?xml version="1.0" encoding="UTF-8" standalone="yes"?>
<graph id="20957" label="ND2 SPBDuplicationPlaque" cy:view="1" cy:networkId="4846" cy:visualStyle="rxncon2regulatorygraph" cy:rendererId="org.cytoscape.ding" cy:documentVersion="3.0" xmlns:dc="http://purl.org/dc/elements/1.1/" xmlns:xlink="http://www.w3.org/1999/xlink" xmlns:rdf="http://www.w3.org/1999/02/22-rdf-syntax-ns#" xmlns:cy="http://www.cytoscape.org" xmlns="http://www.cs.rpi.edu/XGMML">
  <graphics>
    <att name="NETWORK_CENTER_Z_LOCATION" value="0.0" type="string" cy:type="String"/>
    <att name="NETWORK_CENTER_X_LOCATION" value="12602.89453125" type="string" cy:type="String"/>
    <att name="NETWORK_SCALE_FACTOR" value="0.6640032001367525" type="string" cy:type="String"/>
    <att name="NETWORK_CENTER_Y_LOCATION" value="851.5934982299805" type="string" cy:type="String"/>
    <att name="NETWORK_NODE_SELECTION" value="true" type="string" cy:type="String"/>
    <att name="NETWORK_HEIGHT" value="689.0" type="string" cy:type="String"/>
    <att name="NETWORK_WIDTH" value="1918.0" type="string" cy:type="String"/>
    <att name="NETWORK_DEPTH" value="0.0" type="string" cy:type="String"/>
    <att name="NETWORK_EDGE_SELECTION" value="true" type="string" cy:type="String"/>
    <att name="NETWORK_TITLE" value="ND2 SPBDuplicationPlaque" type="string" cy:type="String"/>
  </graphics>
  <node id="20976" label="Mps1_p+_Spc42_[(mps1)]" cy:nodeId="2288">
    <graphics x="12621.2158203125" y="512.5081176757812" z="0.0"/>
  </node>
  <node id="20968" label="Cdc14_[net1]--Net1_[n]" cy:nodeId="951">
    <graphics x="12431.6669921875" y="125.52781677246094" z="0.0"/>
  </node>
  <node id="20998" label="Spc42P" cy:nodeId="4856">
    <graphics x="12570.9580078125" y="656.8682250976562" z="0.0"/>
  </node>
  <node id="20997" label="Spc42PCdc28" cy:nodeId="4857">
    <graphics x="12515.7431640625" y="613.8206176757812" z="0.0"/>
  </node>
  <node id="20979" label="Mps1" cy:nodeId="3578">
    <graphics x="12681.2158203125" y="125.52781677246094" z="0.0"/>
  </node>
  <node id="20983" label="Spc42" cy:nodeId="2170">
    <graphics x="12598.032877604166" y="125.52781677246094" z="0.0"/>
  </node>
  <node id="20996" label="[Satellite]" cy:nodeId="4858">
    <graphics x="12455.9580078125" y="650.1262817382812" z="0.0"/>
  </node>
  <node id="20995" label="Sfi1_[N]_ppi-_Spc42_[cp]" cy:nodeId="4859">
    <graphics x="12598.4345703125" y="751.3157348632812" z="0.0"/>
  </node>
  <node id="20994" label="Spc42_[C]_ppi+_Spc42_[N]" cy:nodeId="4860">
    <graphics x="12617.4345703125" y="854.5371704101562" z="0.0"/>
  </node>
  <node id="20993" label="Spc42_[C]--Spc42_[N]" cy:nodeId="4861">
    <graphics x="12617.4345703125" y="946.492431640625" z="0.0"/>
  </node>
  <node id="20991" label="Spc42_[C]_ppi-_Spc42_[N]" cy:nodeId="4862">
    <graphics x="12647.4345703125" y="884.1886596679688" z="0.0"/>
  </node>
  <node id="20990" label="Cnm67_[cp]_ppi+_Spc42_[cnm67]" cy:nodeId="4863">
    <graphics x="12662.4345703125" y="987.2383422851562" z="0.0"/>
  </node>
  <node id="20988" label="Cnm67_[cp]--Spc42_[cnm67]" cy:nodeId="4864">
    <graphics x="12662.4345703125" y="1078.214111328125" z="0.0"/>
  </node>
  <node id="20987" label="Spc42_[(S4)]-{p}" cy:nodeId="4865">
    <graphics x="12455.9580078125" y="573.3305053710938" z="0.0"/>
  </node>
  <node id="20986" label="Cnm67_[cp]_ppi-_Spc42_[cnm67]" cy:nodeId="4866">
    <graphics x="12692.4345703125" y="1018.56201171875" z="0.0"/>
  </node>
  <node id="20984" label="Cnm67_[op]_ppi+_Nud1_[cnm67]" cy:nodeId="4867">
    <graphics x="12711.4345703125" y="1116.6563720703125" z="0.0"/>
  </node>
  <node id="20982" label="Spc42_[(T6)]-{p}" cy:nodeId="4868">
    <graphics x="12569.8056640625" y="573.3305053710938" z="0.0"/>
  </node>
  <node id="20978" label="Cdc14_p-_Spc42_[(S4)]" cy:nodeId="3973">
    <graphics x="12431.6669921875" y="509.43438720703125" z="0.0"/>
  </node>
  <node id="20981" label="Cnm67_[op]--Nud1_[cnm67]" cy:nodeId="4869">
    <graphics x="12711.4345703125" y="1209.3336181640625" z="0.0"/>
  </node>
  <node id="20977" label="Cdc14_p-_Spc42_[(T6)]" cy:nodeId="3974">
    <graphics x="12539.8056640625" y="509.43438720703125" z="0.0"/>
  </node>
  <node id="20980" label="Cnm67_[op]_ppi-_Nud1_[cnm67]" cy:nodeId="4870">
    <graphics x="12741.4345703125" y="1146.4451904296875" z="0.0"/>
  </node>
  <node id="20975" label="Spc42_[(mps1)]-{p}" cy:nodeId="4871">
    <graphics x="12621.2158203125" y="613.3303833007812" z="0.0"/>
  </node>
  <node id="20974" label="Mps1_[(AP)]-{p}" cy:nodeId="4872">
    <graphics x="12681.2158203125" y="460.4811706542969" z="0.0"/>
  </node>
  <node id="20967" label="Mps1_ap+_Mps1_[(AP)]" cy:nodeId="3593">
    <graphics x="12681.2158203125" y="372.5273742675781" z="0.0"/>
  </node>
  <node id="20973" label="Mps1_p+_Spc105_[(mps1)]" cy:nodeId="4873">
    <graphics x="12774.1220703125" y="1506.4324951171875" z="0.0"/>
  </node>
  <node id="20960" label="Spc42Crystal" cy:nodeId="2250">
    <graphics x="12672.5400390625" y="1506.4324951171875" z="0.0"/>
  </node>
  <node id="20971" label="Cell_DUP_Cell_[(SPB)]" cy:nodeId="4874">
    <graphics x="12570.9580078125" y="1506.4324951171875" z="0.0"/>
  </node>
  <node id="20970" label="Cell_[(SPB)]-{dup}" cy:nodeId="4875">
    <graphics x="12670.7822265625" y="1577.6591796875" z="0.0"/>
  </node>
  <node id="20969" label="[DupPlaqueForm]" cy:nodeId="4876">
    <graphics x="12570.9580078125" y="1338.395263671875" z="0.0"/>
  </node>
  <node id="20966" label="Mps1_p+_Ndc80_[(mps1)]" cy:nodeId="4877">
    <graphics x="12744.1220703125" y="512.5081176757812" z="0.0"/>
  </node>
  <node id="20965" label="Ndc80_[(mps1)]-{p}" cy:nodeId="4878">
    <graphics x="12744.1220703125" y="613.3303833007812" z="0.0"/>
  </node>
  <node id="20964" label="PP2A_p-_Ndc80_[(mps1)]" cy:nodeId="4879">
    <graphics x="12774.1220703125" y="547.747314453125" z="0.0"/>
  </node>
  <node id="20963" label="Sfi1_[N]_ppi+_Spc42_[cp]" cy:nodeId="4880">
    <graphics x="12570.9580078125" y="718.4713745117188" z="0.0"/>
  </node>
  <node id="20962" label="DupPlaqueForm" cy:nodeId="4881">
    <graphics x="12570.9580078125" y="1266.643310546875" z="0.0"/>
  </node>
  <node id="20961" label="Sfi1_[N]--Spc42_[cp]" cy:nodeId="4882">
    <graphics x="12570.9580078125" y="815.3176879882812" z="0.0"/>
  </node>
  <node id="20959" label="SPBsatORSPBdup" cy:nodeId="4883">
    <graphics x="12513.4580078125" y="1506.4324951171875" z="0.0"/>
  </node>
  <node id="20972" label="Cell_[(SPB)]-{sat}" cy:nodeId="4760">
    <graphics x="12455.9580078125" y="1577.6591796875" z="0.0"/>
  </node>
  <node id="20992" label="Cdc28Cln123" cy:nodeId="1244">
    <graphics x="12514.849934895834" y="125.52781677246094" z="0.0"/>
  </node>
  <node id="20989" label="Cdc28_p+_Spc42_[(S4)]" cy:nodeId="2283">
    <graphics x="12455.9580078125" y="472.50787353515625" z="0.0"/>
  </node>
  <node id="20985" label="Cdc28_p+_Spc42_[(T6)]" cy:nodeId="2284">
    <graphics x="12569.8056640625" y="472.50787353515625" z="0.0"/>
  </node>
</graph>
