# Supplementary material for: A comprehensive, mechanistically detailed, and executable model of the cell division cycle in Saccharomyces cerevisiae
Source: Nat Commun. 2019 Mar 21;10:1308. doi: 10.1038/s41467-019-08903-w (PMC6428898; doi:10.1038/s41467-019-08903-w)
Supplement: Supplementary file 4 — Supplementary Data 2 [file 41467_2019_8903_MOESM4_ESM.zip › CytoscapeSession-2018_05_18-12_22/views/4283-23822-DNA2+Initiation.xgmml]

<?xml version="1.0" encoding="UTF-8" standalone="yes"?>
<graph id="23822" label="DNA2 Initiation" cy:view="1" cy:networkId="4283" cy:visualStyle="rxncon2regulatorygraph" cy:rendererId="org.cytoscape.ding" cy:documentVersion="3.0" xmlns:dc="http://purl.org/dc/elements/1.1/" xmlns:xlink="http://www.w3.org/1999/xlink" xmlns:rdf="http://www.w3.org/1999/02/22-rdf-syntax-ns#" xmlns:cy="http://www.cytoscape.org" xmlns="http://www.cs.rpi.edu/XGMML">
  <graphics>
    <att name="NETWORK_CENTER_Z_LOCATION" value="0.0" type="string" cy:type="String"/>
    <att name="NETWORK_CENTER_X_LOCATION" value="10384.23828125" type="string" cy:type="String"/>
    <att name="NETWORK_SCALE_FACTOR" value="0.41815815195847805" type="string" cy:type="String"/>
    <att name="NETWORK_CENTER_Y_LOCATION" value="860.8082427978516" type="string" cy:type="String"/>
    <att name="NETWORK_NODE_SELECTION" value="true" type="string" cy:type="String"/>
    <att name="NETWORK_HEIGHT" value="689.0" type="string" cy:type="String"/>
    <att name="NETWORK_WIDTH" value="1918.0" type="string" cy:type="String"/>
    <att name="NETWORK_DEPTH" value="0.0" type="string" cy:type="String"/>
    <att name="NETWORK_EDGE_SELECTION" value="true" type="string" cy:type="String"/>
    <att name="NETWORK_TITLE" value="DNA2 Initiation" type="string" cy:type="String"/>
  </graphics>
  <node id="23866" label="Mcm6" cy:nodeId="111">
    <graphics x="10264.077799479166" y="156.63247680664062" z="0.0"/>
  </node>
  <node id="23875" label="Cdc14_p-_Sld2_[(T84)]" cy:nodeId="3963">
    <graphics x="10608.7958984375" y="998.2666015625" z="0.0"/>
  </node>
  <node id="23874" label="Cdc14_p-_Sld3_[(T600)]" cy:nodeId="3964">
    <graphics x="10490.8740234375" y="816.6154174804688" z="0.0"/>
  </node>
  <node id="23873" label="Cdc14_p-_Sld3_[(S622)]" cy:nodeId="3965">
    <graphics x="10589.0537109375" y="816.6154174804688" z="0.0"/>
  </node>
  <node id="23871" label="Mcm2_[mcm10]_ppi+_Mcm10_[mcm2]" cy:nodeId="146">
    <graphics x="10200.2763671875" y="1164.8701171875" z="0.0"/>
  </node>
  <node id="23865" label="Dbf4" cy:nodeId="3611">
    <graphics x="10350.25732421875" y="156.63247680664062" z="0.0"/>
  </node>
  <node id="23849" label="Cdc7_[dbf4]_ppi+_Dbf4_[cdc7]" cy:nodeId="3634">
    <graphics x="10384.2939453125" y="351.6324768066406" z="0.0"/>
  </node>
  <node id="23859" label="Cdc14_[net1]--Net1_[n]" cy:nodeId="951">
    <graphics x="10608.7958984375" y="156.63247680664062" z="0.0"/>
  </node>
  <node id="23860" label="Cdc28Clb56" cy:nodeId="3775">
    <graphics x="10522.616373697916" y="156.63247680664062" z="0.0"/>
  </node>
  <node id="23879" label="Sld3_[(T600)]-{p}" cy:nodeId="4293">
    <graphics x="10460.8740234375" y="869.3765258789062" z="0.0"/>
  </node>
  <node id="23878" label="Dpb11_[gins]_ppi-_Psf1_[dpb11]" cy:nodeId="4294">
    <graphics x="10165.744140625" y="1046.1055908203125" z="0.0"/>
  </node>
  <node id="23877" label="Cdc28_p+_Sld3_[(S622)]" cy:nodeId="4295">
    <graphics x="10559.0537109375" y="787.3414916992188" z="0.0"/>
  </node>
  <node id="23864" label="Cell_[(DNA)]-{lic}" cy:nodeId="4168">
    <graphics x="10091.71875" y="1564.9840087890625" z="0.0"/>
  </node>
  <node id="23876" label="Sld3_[(S622)]-{p}" cy:nodeId="4296">
    <graphics x="10559.0537109375" y="869.3765258789062" z="0.0"/>
  </node>
  <node id="23872" label="CMG" cy:nodeId="4297">
    <graphics x="10426.8564453125" y="1219.865234375" z="0.0"/>
  </node>
  <node id="23870" label="Mcm10_[mcm2]--Mcm2_[mcm10]" cy:nodeId="4298">
    <graphics x="10200.2763671875" y="1259.248291015625" z="0.0"/>
  </node>
  <node id="23869" label="Mcm2_[mcm10]_ppi-_Mcm10_[mcm2]" cy:nodeId="4299">
    <graphics x="10170.27734375" y="1194.181640625" z="0.0"/>
  </node>
  <node id="23863" label="Cell_RepInit_Cell_[(DNA)]" cy:nodeId="4300">
    <graphics x="10426.8564453125" y="1506.429931640625" z="0.0"/>
  </node>
  <node id="23862" label="Cell_[(DNA)]-{replicating}" cy:nodeId="4301">
    <graphics x="10676.7578125" y="1564.9840087890625" z="0.0"/>
  </node>
  <node id="23861" label="[OriginFiring]" cy:nodeId="4302">
    <graphics x="10426.8564453125" y="1360.0634765625" z="0.0"/>
  </node>
  <node id="23858" label="Mcm4_[sld3]_ppi+_Sld3_[mcm4]" cy:nodeId="4303">
    <graphics x="10417.8349609375" y="669.2703857421875" z="0.0"/>
  </node>
  <node id="23857" label="Mcm4_[sld3]--Sld3_[mcm4]" cy:nodeId="4304">
    <graphics x="10417.8349609375" y="752.7481079101562" z="0.0"/>
  </node>
  <node id="23856" label="Mcm4_[sld3]_ppi-_Sld3_[mcm4]" cy:nodeId="4305">
    <graphics x="10447.8349609375" y="698.9566650390625" z="0.0"/>
  </node>
  <node id="23855" label="Mcm6_[sld3]_ppi+_Sld3_[mcm6]" cy:nodeId="4306">
    <graphics x="10230.7509765625" y="669.2703857421875" z="0.0"/>
  </node>
  <node id="23854" label="Mcm6_[sld3]--Sld3_[mcm6]" cy:nodeId="4307">
    <graphics x="10230.7509765625" y="752.7481079101562" z="0.0"/>
  </node>
  <node id="23853" label="Mcm6_[sld3]_ppi-_Sld3_[mcm6]" cy:nodeId="4308">
    <graphics x="10260.7509765625" y="698.9566650390625" z="0.0"/>
  </node>
  <node id="23852" label="Cdc45_[sld3]_ppi+_Sld3_[cdc45]" cy:nodeId="4309">
    <graphics x="10324.2939453125" y="787.3414916992188" z="0.0"/>
  </node>
  <node id="23851" label="Cdc45_[sld3]--Sld3_[cdc45]" cy:nodeId="4310">
    <graphics x="10324.2939453125" y="869.3765258789062" z="0.0"/>
  </node>
  <node id="23850" label="Cdc45_[sld3]_ppi-_Sld3_[cdc45]" cy:nodeId="4311">
    <graphics x="10354.2939453125" y="816.6154174804688" z="0.0"/>
  </node>
  <node id="23848" label="Dpb11_[BRCT1]_ppi+_Sld2_[dpb11]" cy:nodeId="4312">
    <graphics x="10504.6845703125" y="1102.590087890625" z="0.0"/>
  </node>
  <node id="23839" label="Cdc7_p+_Mcm4_[(cdc7)]" cy:nodeId="217">
    <graphics x="10417.8349609375" y="517.076171875" z="0.0"/>
  </node>
  <node id="23847" label="Mcm4PPT_p-_Mcm4_[(cdc7)]" cy:nodeId="4313">
    <graphics x="10447.8349609375" y="548.3661499023438" z="0.0"/>
  </node>
  <node id="23846" label="Cdc7_[dbf4]--Dbf4_[cdc7]" cy:nodeId="4314">
    <graphics x="10384.2939453125" y="453.7264404296875" z="0.0"/>
  </node>
  <node id="23845" label="Dpb11_[BRCT1]--Sld2_[dpb11]" cy:nodeId="4315">
    <graphics x="10504.6845703125" y="1182.127685546875" z="0.0"/>
  </node>
  <node id="23844" label="Mcm6PPT_p-_Mcm6_[(cdc7)]" cy:nodeId="4316">
    <graphics x="10260.7509765625" y="548.3661499023438" z="0.0"/>
  </node>
  <node id="23833" label="Cdc7_p+_Mcm6_[(cdc7)]" cy:nodeId="221">
    <graphics x="10230.7509765625" y="517.076171875" z="0.0"/>
  </node>
  <node id="23843" label="Cdc7_[dbf4]_ppi-_Dbf4_[cdc7]" cy:nodeId="4317">
    <graphics x="10414.2939453125" y="383.408447265625" z="0.0"/>
  </node>
  <node id="23842" label="Dpb11_[BRCT2]--Sld3_[dpb11]" cy:nodeId="4318">
    <graphics x="10426.8564453125" y="1064.200439453125" z="0.0"/>
  </node>
  <node id="23841" label="Dpb11_[BRCT1]_ppi-_Sld2_[dpb11]" cy:nodeId="4319">
    <graphics x="10534.6845703125" y="1132.148193359375" z="0.0"/>
  </node>
  <node id="23840" label="Dpb11_[BRCT2]_ppi+_Sld3_[dpb11]" cy:nodeId="4320">
    <graphics x="10426.8564453125" y="968.265869140625" z="0.0"/>
  </node>
  <node id="23838" label="Sld3PP" cy:nodeId="4321">
    <graphics x="10509.9638671875" y="924.26025390625" z="0.0"/>
  </node>
  <node id="23837" label="Mcm4_[(cdc7)]-{p}" cy:nodeId="4322">
    <graphics x="10417.8349609375" y="604.8486328125" z="0.0"/>
  </node>
  <node id="23836" label="MCMCdc45Sld3" cy:nodeId="4323">
    <graphics x="10324.2939453125" y="924.26025390625" z="0.0"/>
  </node>
  <node id="23835" label="[DNALicensed]" cy:nodeId="4324">
    <graphics x="10091.71875" y="156.63247680664062" z="0.0"/>
  </node>
  <node id="23834" label="Dpb11_[BRCT2]_ppi-_Sld3_[dpb11]" cy:nodeId="4325">
    <graphics x="10456.8564453125" y="998.2666015625" z="0.0"/>
  </node>
  <node id="23832" label="Dpb11_[pol]_ppi+_Pol2_[dpb11]" cy:nodeId="4326">
    <graphics x="10278.5498046875" y="960.1072998046875" z="0.0"/>
  </node>
  <node id="23831" label="Mcm6_[(cdc7)]-{p}" cy:nodeId="4327">
    <graphics x="10230.7509765625" y="604.8486328125" z="0.0"/>
  </node>
  <node id="23830" label="Dpb11_[pol]--Pol2_[dpb11]" cy:nodeId="4328">
    <graphics x="10278.5498046875" y="1055.226806640625" z="0.0"/>
  </node>
  <node id="23829" label="Cdc28_p+_Sld2_[(T84)]" cy:nodeId="4329">
    <graphics x="10578.7958984375" y="968.265869140625" z="0.0"/>
  </node>
  <node id="23828" label="Dpb11_[pol]_ppi-_Pol2_[dpb11]" cy:nodeId="4330">
    <graphics x="10240.9501953125" y="988.7725830078125" z="0.0"/>
  </node>
  <node id="23827" label="Sld2_[(T84)]-{p}" cy:nodeId="4331">
    <graphics x="10578.7958984375" y="1064.200439453125" z="0.0"/>
  </node>
  <node id="23868" label="Mcm2" cy:nodeId="107">
    <graphics x="10177.898274739584" y="156.63247680664062" z="0.0"/>
  </node>
  <node id="23826" label="Dpb11_[gins]_ppi+_Psf1_[dpb11]" cy:nodeId="4332">
    <graphics x="10203.3486328125" y="1017.4398193359375" z="0.0"/>
  </node>
  <node id="23825" label="Cdc28_p+_Sld3_[(T600)]" cy:nodeId="4333">
    <graphics x="10460.8740234375" y="787.3414916992188" z="0.0"/>
  </node>
  <node id="23867" label="Mcm4" cy:nodeId="109">
    <graphics x="10436.436848958334" y="156.63247680664062" z="0.0"/>
  </node>
  <node id="23824" label="Dpb11_[gins]--Psf1_[dpb11]" cy:nodeId="4334">
    <graphics x="10203.3486328125" y="1113.087646484375" z="0.0"/>
  </node>
</graph>
