# Supplementary material for: A comprehensive, mechanistically detailed, and executable model of the cell division cycle in Saccharomyces cerevisiae
Source: Nat Commun. 2019 Mar 21;10:1308. doi: 10.1038/s41467-019-08903-w (PMC6428898; doi:10.1038/s41467-019-08903-w)
Supplement: Supplementary file 4 — Supplementary Data 2 [file 41467_2019_8903_MOESM4_ESM.zip › CytoscapeSession-2018_05_18-12_22/views/12037-20550-CDK2+Cdc28.xgmml]

<?xml version="1.0" encoding="UTF-8" standalone="yes"?>
<graph id="20550" label="CDK2 Cdc28" cy:view="1" cy:networkId="12037" cy:visualStyle="rxncon2regulatorygraph" cy:rendererId="org.cytoscape.ding" cy:documentVersion="3.0" xmlns:dc="http://purl.org/dc/elements/1.1/" xmlns:xlink="http://www.w3.org/1999/xlink" xmlns:rdf="http://www.w3.org/1999/02/22-rdf-syntax-ns#" xmlns:cy="http://www.cytoscape.org" xmlns="http://www.cs.rpi.edu/XGMML">
  <graphics>
    <att name="NETWORK_CENTER_Z_LOCATION" value="0.0" type="string" cy:type="String"/>
    <att name="NETWORK_CENTER_X_LOCATION" value="10393.79296875" type="string" cy:type="String"/>
    <att name="NETWORK_SCALE_FACTOR" value="0.6684809262765112" type="string" cy:type="String"/>
    <att name="NETWORK_CENTER_Y_LOCATION" value="-374.95369720458984" type="string" cy:type="String"/>
    <att name="NETWORK_NODE_SELECTION" value="true" type="string" cy:type="String"/>
    <att name="NETWORK_HEIGHT" value="689.0" type="string" cy:type="String"/>
    <att name="NETWORK_WIDTH" value="1918.0" type="string" cy:type="String"/>
    <att name="NETWORK_DEPTH" value="0.0" type="string" cy:type="String"/>
    <att name="NETWORK_EDGE_SELECTION" value="true" type="string" cy:type="String"/>
    <att name="NETWORK_TITLE" value="CDK2 Cdc28" type="string" cy:type="String"/>
  </graphics>
  <node id="20730" label="Cdc28_[cyclin]_ppi+_Clb2_[cdc28]" cy:nodeId="2799">
    <graphics x="11143.57421875" y="-636.0363159179688" z="0.0"/>
  </node>
  <node id="20728" label="Cdc28_p+_Fkh2_[(S683)]" cy:nodeId="2802">
    <graphics x="10663.2001953125" y="-7.471385108838994" z="0.0"/>
  </node>
  <node id="20729" label="Cdc28_p+_Swi4_[(cdc28)]" cy:nodeId="242">
    <graphics x="11069.83984375" y="66.9101615485601" z="0.0"/>
  </node>
  <node id="20726" label="Cdc28_p+_Fkh2_[(T697)]" cy:nodeId="2806">
    <graphics x="10663.2001953125" y="72.528614891161" z="0.0"/>
  </node>
  <node id="20727" label="Cdc28_p+_Pds1_[(cdc28)]" cy:nodeId="2294">
    <graphics x="9896.6630859375" y="28.518378151048694" z="0.0"/>
  </node>
  <node id="20725" label="Cdc28_p+_Mps1_[(T29)]" cy:nodeId="3577">
    <graphics x="9656.6630859375" y="108.51845253764537" z="0.0"/>
  </node>
  <node id="20724" label="Cdc28_p+_Ndd1_[(T319)]" cy:nodeId="2810">
    <graphics x="11069.83984375" y="146.9101615485601" z="0.0"/>
  </node>
  <node id="20723" label="Far1" cy:nodeId="3579">
    <graphics x="9577.3759765625" y="-938.4258422851562" z="0.0"/>
  </node>
  <node id="20701" label="Cdc28_p+_Bem2_[(cdc28)]" cy:nodeId="5631">
    <graphics x="9896.6630859375" y="-11.481648551832166" z="0.0"/>
  </node>
  <node id="20685" label="Cdc28_p+_Bem3_[(cdc28)]" cy:nodeId="5632">
    <graphics x="9576.6630859375" y="68.51841439067272" z="0.0"/>
  </node>
  <node id="20684" label="Cdc28_p+_Rga1_[(cdc28)]" cy:nodeId="5633">
    <graphics x="9896.6630859375" y="108.51845253764537" z="0.0"/>
  </node>
  <node id="20683" label="Cdc28_p+_Rga2_[(cdc28)]" cy:nodeId="5634">
    <graphics x="9976.6630859375" y="-11.481648551832166" z="0.0"/>
  </node>
  <node id="20682" label="Cdc28_p+_Bem1_[(cdc28)]" cy:nodeId="5635">
    <graphics x="9736.6630859375" y="68.51841439067272" z="0.0"/>
  </node>
  <node id="20680" label="Cdc28_p+_Tub4_[(S360)]" cy:nodeId="5124">
    <graphics x="10909.83984375" y="-13.089834636742637" z="0.0"/>
  </node>
  <node id="20722" label="Clb4" cy:nodeId="3592">
    <graphics x="10817.90625" y="-938.4258422851562" z="0.0"/>
  </node>
  <node id="20721" label="Cdc28_p+_Far1_[(S87)]" cy:nodeId="3594">
    <graphics x="9656.6630859375" y="-11.481648551832166" z="0.0"/>
  </node>
  <node id="20720" label="Cdc28_[far1]_ppi+_Far1_[cdc28]" cy:nodeId="3600">
    <graphics x="9577.3759765625" y="-423.52862548828125" z="0.0"/>
  </node>
  <node id="20597" label="Cdc28_p+_Kar9_[(cdc28)]" cy:nodeId="5143">
    <graphics x="10743.2001953125" y="-7.471385108838994" z="0.0"/>
  </node>
  <node id="20679" label="Cdc28_p+_Boi1_[(cdc28)]" cy:nodeId="5665">
    <graphics x="9816.6630859375" y="28.518378151048694" z="0.0"/>
  </node>
  <node id="20677" label="Cdc28_p+_Boi2_[(cdc28)]" cy:nodeId="5666">
    <graphics x="9976.6630859375" y="68.51841439067272" z="0.0"/>
  </node>
  <node id="20719" label="Cdc28_[cyclin]_ppi+_Clb4_[cdc28]" cy:nodeId="3635">
    <graphics x="10817.90625" y="-636.0363159179688" z="0.0"/>
  </node>
  <node id="20718" label="Cdc28_p+_Dbf4_[(cdc28)]" cy:nodeId="3636">
    <graphics x="10349.5869140625" y="-9.66083950429632" z="0.0"/>
  </node>
  <node id="20621" label="Cdc28_p+_Spc110_[(S36)]" cy:nodeId="4957">
    <graphics x="10743.2001953125" y="32.528607261766474" z="0.0"/>
  </node>
  <node id="20717" label="Cln3" cy:nodeId="93">
    <graphics x="9744.337890625" y="-938.4258422851562" z="0.0"/>
  </node>
  <node id="20618" label="Cdc28_p+_Spc110_[(S91)]" cy:nodeId="4959">
    <graphics x="10743.2001953125" y="72.528614891161" z="0.0"/>
  </node>
  <node id="20657" label="Cdc28_p+_Orc2_[(cdc28)]" cy:nodeId="4193">
    <graphics x="10429.5869140625" y="70.33912425607966" z="0.0"/>
  </node>
  <node id="20656" label="Cdc28_p+_Orc6_[(cdc28)]" cy:nodeId="4194">
    <graphics x="10509.5869140625" y="-9.66083950429632" z="0.0"/>
  </node>
  <node id="20716" label="Cdc28_p+_Swi6_[(S160)]" cy:nodeId="1133">
    <graphics x="9896.6630859375" y="188.51845253764537" z="0.0"/>
  </node>
  <node id="20687" label="Cdc28_p+_Tus1_[(cdc28)]" cy:nodeId="6254">
    <graphics x="9896.6630859375" y="148.51845253764537" z="0.0"/>
  </node>
  <node id="20715" label="Cdc28_p+_Swi6_[(T179)]" cy:nodeId="1134">
    <graphics x="9816.6630859375" y="188.51845253764537" z="0.0"/>
  </node>
  <node id="20714" label="Cdc28_p+_Swi6_[(S228)]" cy:nodeId="1135">
    <graphics x="9816.6630859375" y="108.51845253764537" z="0.0"/>
  </node>
  <node id="20713" label="Cdc28_p+_Swi6_[(S238)]" cy:nodeId="1136">
    <graphics x="9976.6630859375" y="148.51845253764537" z="0.0"/>
  </node>
  <node id="20712" label="Cdc28_p+_Whi5_[(T57)]" cy:nodeId="1137">
    <graphics x="9736.6630859375" y="148.51845253764537" z="0.0"/>
  </node>
  <node id="20710" label="Clb5" cy:nodeId="2162">
    <graphics x="10434.404296875" y="-938.4258422851562" z="0.0"/>
  </node>
  <node id="20711" label="Cdc28_p+_Whi5_[(S59)]" cy:nodeId="1138">
    <graphics x="9896.6630859375" y="68.51841439067272" z="0.0"/>
  </node>
  <node id="20709" label="Cdc28_p+_Whi5_[(S62)]" cy:nodeId="1139">
    <graphics x="9576.6630859375" y="148.51845253764537" z="0.0"/>
  </node>
  <node id="20707" label="Clb6" cy:nodeId="2164">
    <graphics x="10567.2373046875" y="-938.4258422851562" z="0.0"/>
  </node>
  <node id="20708" label="Cdc28_p+_Whi5_[(S88)]" cy:nodeId="1140">
    <graphics x="9816.6630859375" y="-11.481648551832166" z="0.0"/>
  </node>
  <node id="20706" label="Cdc28_p+_Whi5_[(T143)]" cy:nodeId="1141">
    <graphics x="9656.6630859375" y="28.518378151048694" z="0.0"/>
  </node>
  <node id="20705" label="Cdc28_p+_Whi5_[(S154)]" cy:nodeId="1142">
    <graphics x="9736.6630859375" y="-11.481648551832166" z="0.0"/>
  </node>
  <node id="20704" label="Cdc28_p+_Whi5_[(S156)]" cy:nodeId="1143">
    <graphics x="9656.6630859375" y="148.51845253764537" z="0.0"/>
  </node>
  <node id="20703" label="Cdc28_p+_Whi5_[(S161)]" cy:nodeId="1144">
    <graphics x="9976.6630859375" y="28.518378151048694" z="0.0"/>
  </node>
  <node id="20702" label="Cdc28_p+_Whi5_[(S215)]" cy:nodeId="1145">
    <graphics x="9736.6630859375" y="108.51845253764537" z="0.0"/>
  </node>
  <node id="20699" label="Cdc28_p+_Whi5_[(S262)]" cy:nodeId="1146">
    <graphics x="9576.6630859375" y="-11.481648551832166" z="0.0"/>
  </node>
  <node id="20700" label="Cdc28_[cyclin]_ppi+_Cln3_[cdc28]" cy:nodeId="122">
    <graphics x="9840.9013671875" y="-636.0363159179688" z="0.0"/>
  </node>
  <node id="20697" label="Swi4" cy:nodeId="123">
    <graphics x="11208.9052734375" y="-938.4258422851562" z="0.0"/>
  </node>
  <node id="20695" label="Clb2_[swi4]_ppi+_Swi4_[cyclin]" cy:nodeId="124">
    <graphics x="11208.9052734375" y="-444.38641357421875" z="0.0"/>
  </node>
  <node id="20693" label="Cln3_[JD]_ppi+_Ydj1_[cln3]" cy:nodeId="125">
    <graphics x="9647.7744140625" y="-636.0363159179688" z="0.0"/>
  </node>
  <node id="20688" label="Cdc28_[cyclin]_ppi+_Clb3_[cdc28]" cy:nodeId="2945">
    <graphics x="10700.072265625" y="-636.0363159179688" z="0.0"/>
  </node>
  <node id="20617" label="Cdc28_[cyclin]--Cln1_[cdc28]" cy:nodeId="7298">
    <graphics x="10063.7333984375" y="-547.4259643554688" z="0.0"/>
  </node>
  <node id="20686" label="Cdc28Clb12" cy:nodeId="898">
    <graphics x="11062.1572265625" y="-204.90020751953125" z="0.0"/>
  </node>
  <node id="20615" label="Cdc28_[Tloop(T169)]-{p}" cy:nodeId="7299">
    <graphics x="9961.546875" y="-742.0720825195312" z="0.0"/>
  </node>
  <node id="20614" label="Cdc28_[cyclin]_ppi-_Cln1_[cdc28]" cy:nodeId="7300">
    <graphics x="10093.7333984375" y="-601.2932739257812" z="0.0"/>
  </node>
  <node id="20665" label="Cdc28_p+_Chs2_[(S14)]" cy:nodeId="6276">
    <graphics x="11149.83984375" y="146.9101615485601" z="0.0"/>
  </node>
  <node id="20612" label="Cdc28_[cyclin]--Cln2_[cdc28]" cy:nodeId="7301">
    <graphics x="10226.5703125" y="-547.4259643554688" z="0.0"/>
  </node>
  <node id="20611" label="Cdc28_[cyclin]_ppi-_Cln2_[cdc28]" cy:nodeId="7302">
    <graphics x="10256.5703125" y="-601.2932739257812" z="0.0"/>
  </node>
  <node id="20664" label="Cdc28_p+_Chs2_[(S60)]" cy:nodeId="6278">
    <graphics x="10989.83984375" y="186.9101615485601" z="0.0"/>
  </node>
  <node id="20609" label="Cdc28_[cyclin]--Cln3_[cdc28]" cy:nodeId="7303">
    <graphics x="9840.9013671875" y="-547.4259643554688" z="0.0"/>
  </node>
  <node id="20608" label="Cdc28_[cyclin]_ppi-_Cln3_[cdc28]" cy:nodeId="7304">
    <graphics x="9870.900390625" y="-601.2932739257812" z="0.0"/>
  </node>
  <node id="20663" label="Cdc28_p+_Chs2_[(S69)]" cy:nodeId="6280">
    <graphics x="11229.83984375" y="146.9101615485601" z="0.0"/>
  </node>
  <node id="20607" label="Ssa1_[ydj1]_ppi+_Ydj1_[ssa]" cy:nodeId="7305">
    <graphics x="9565.7509765625" y="-822.0171508789062" z="0.0"/>
  </node>
  <node id="20678" label="Cdc28_p+_Clb6_[(deg)]" cy:nodeId="3721">
    <graphics x="10349.5869140625" y="30.33914714426325" z="0.0"/>
  </node>
  <node id="20606" label="Ssa1_[ydj1]--Ydj1_[ssa]" cy:nodeId="7306">
    <graphics x="9565.7509765625" y="-742.0720825195312" z="0.0"/>
  </node>
  <node id="20662" label="Cdc28_p+_Chs2_[(S100)]" cy:nodeId="6282">
    <graphics x="11229.83984375" y="-13.089834636742637" z="0.0"/>
  </node>
  <node id="20676" label="Cdc28_p+_Mcm3_[NLS(cdc28)]" cy:nodeId="138">
    <graphics x="10909.83984375" y="146.9101615485601" z="0.0"/>
  </node>
  <node id="20604" label="Ssa1_[ydj1]_ppi-_Ydj1_[ssa]" cy:nodeId="7307">
    <graphics x="9595.7509765625" y="-791.0059204101562" z="0.0"/>
  </node>
  <node id="20602" label="Ssa2_[ydj1]_ppi+_Ydj1_[ssa]" cy:nodeId="7308">
    <graphics x="9729.796875" y="-822.0171508789062" z="0.0"/>
  </node>
  <node id="20600" label="Ssa2_[ydj1]--Ydj1_[ssa]" cy:nodeId="7309">
    <graphics x="9729.796875" y="-742.0720825195312" z="0.0"/>
  </node>
  <node id="20599" label="Ssa2_[ydj1]_ppi-_Ydj1_[ssa]" cy:nodeId="7310">
    <graphics x="9759.796875" y="-791.0059204101562" z="0.0"/>
  </node>
  <node id="20590" label="Cdc28Clb5" cy:nodeId="7311">
    <graphics x="10434.404296875" y="-249.86834716796875" z="0.0"/>
  </node>
  <node id="20670" label="Cdc28Cln12" cy:nodeId="3727">
    <graphics x="10145.15234375" y="-204.90020751953125" z="0.0"/>
  </node>
  <node id="20587" label="Cdc28_[cyclin]--Clb5_[cdc28]" cy:nodeId="7312">
    <graphics x="10434.404296875" y="-547.4259643554688" z="0.0"/>
  </node>
  <node id="20591" label="NotSic1" cy:nodeId="7313">
    <graphics x="10766.3349609375" y="-314.2854919433594" z="0.0"/>
  </node>
  <node id="20583" label="Cdc28_[sic1]--Sic1_[cdc28]" cy:nodeId="7314">
    <graphics x="10766.3349609375" y="-368.3481750488281" z="0.0"/>
  </node>
  <node id="20582" label="Cdc28_[whi3]--0" cy:nodeId="7315">
    <graphics x="9746.837890625" y="-312.1833801269531" z="0.0"/>
  </node>
  <node id="20579" label="Cdc28_[whi3]--Whi3_[cdc28]" cy:nodeId="7316">
    <graphics x="9746.837890625" y="-368.3481750488281" z="0.0"/>
  </node>
  <node id="20577" label="Cdc28Clb6" cy:nodeId="7317">
    <graphics x="10567.2373046875" y="-249.86834716796875" z="0.0"/>
  </node>
  <node id="20681" label="Cdc28_p+_Cdc24_[(cdc28)]" cy:nodeId="6549">
    <graphics x="9976.6630859375" y="188.51845253764537" z="0.0"/>
  </node>
  <node id="20575" label="Cdc28_[cyclin]--Clb6_[cdc28]" cy:nodeId="7318">
    <graphics x="10567.2373046875" y="-547.4259643554688" z="0.0"/>
  </node>
  <node id="20571" label="Cln3_[JD]--Ydj1_[cln3]" cy:nodeId="7319">
    <graphics x="9647.7744140625" y="-547.4259643554688" z="0.0"/>
  </node>
  <node id="20661" label="Clb1" cy:nodeId="2967">
    <graphics x="10980.7412109375" y="-938.4258422851562" z="0.0"/>
  </node>
  <node id="20675" label="Cdc28_p+_Tgl4_[(cdc28)]" cy:nodeId="6551">
    <graphics x="10349.5869140625" y="110.33911662668513" z="0.0"/>
  </node>
  <node id="20570" label="Ydj1Active" cy:nodeId="7320">
    <graphics x="9647.7744140625" y="-695.3029174804688" z="0.0"/>
  </node>
  <node id="20568" label="Cln3_[JD]_ppi-_Ydj1_[cln3]" cy:nodeId="7321">
    <graphics x="9677.7744140625" y="-601.2932739257812" z="0.0"/>
  </node>
  <node id="20651" label="Cdc28_p+_Net1_[(cdc28x6)]" cy:nodeId="3993">
    <graphics x="11069.83984375" y="106.91014628977103" z="0.0"/>
  </node>
  <node id="20658" label="Clb2" cy:nodeId="2969">
    <graphics x="11143.57421875" y="-938.4258422851562" z="0.0"/>
  </node>
  <node id="20666" label="Cdc28_p+_Lte1_[(cdc28)]" cy:nodeId="6553">
    <graphics x="11229.83984375" y="26.910165363257363" z="0.0"/>
  </node>
  <node id="20565" label="Cdc28_[whi3]_ppi+_Whi3_[cdc28]" cy:nodeId="7322">
    <graphics x="9746.837890625" y="-451.26824951171875" z="0.0"/>
  </node>
  <node id="20563" label="ERRelease" cy:nodeId="7323">
    <graphics x="9746.837890625" y="-511.64996337890625" z="0.0"/>
  </node>
  <node id="20603" label="Cdc28_p+_Fin1_[(cdc28)]" cy:nodeId="6555">
    <graphics x="10429.5869140625" y="110.33911662668513" z="0.0"/>
  </node>
  <node id="20655" label="Clb3" cy:nodeId="2971">
    <graphics x="10700.072265625" y="-938.4258422851562" z="0.0"/>
  </node>
  <node id="20562" label="Cdc28_[whi3]_ppi-_Whi3_[cdc28]" cy:nodeId="7324">
    <graphics x="9776.837890625" y="-423.52862548828125" z="0.0"/>
  </node>
  <node id="20627" label="Cdc28_p+_Sfi1_[C(T816)]" cy:nodeId="4764">
    <graphics x="10989.83984375" y="146.9101615485601" z="0.0"/>
  </node>
  <node id="20561" label="Cdc28_[cks1]_ppi+_Cks1_[cdc28]" cy:nodeId="7325">
    <graphics x="9962.2734375" y="-451.26824951171875" z="0.0"/>
  </node>
  <node id="20595" label="Cdc28_p+_Ssa1_[(T36)]" cy:nodeId="6557">
    <graphics x="10349.5869140625" y="70.33912425607966" z="0.0"/>
  </node>
  <node id="20559" label="Cdc28_[cks1]--Cks1_[cdc28]" cy:nodeId="7326">
    <graphics x="9962.2734375" y="-368.3481750488281" z="0.0"/>
  </node>
  <node id="20624" label="Cdc28_p+_Sfi1_[C(S855)]" cy:nodeId="4766">
    <graphics x="10989.83984375" y="106.91014628977103" z="0.0"/>
  </node>
  <node id="20557" label="Cdc28_[cks1]_ppi-_Cks1_[cdc28]" cy:nodeId="7327">
    <graphics x="9992.2734375" y="-423.52862548828125" z="0.0"/>
  </node>
  <node id="20584" label="Cdc28_p+_Smc4_[(S4)]" cy:nodeId="6559">
    <graphics x="10909.83984375" y="186.9101615485601" z="0.0"/>
  </node>
  <node id="20623" label="Cdc28_p+_Sfi1_[C(S882)]" cy:nodeId="4768">
    <graphics x="11149.83984375" y="66.9101615485601" z="0.0"/>
  </node>
  <node id="20649" label="Swe1_p+_Cdc28_[(Y19)]" cy:nodeId="1184">
    <graphics x="11062.14453125" y="-451.26824951171875" z="0.0"/>
  </node>
  <node id="20698" label="Cdc28Cln1" cy:nodeId="7328">
    <graphics x="10063.7333984375" y="-249.86834716796875" z="0.0"/>
  </node>
  <node id="20581" label="Cdc28_p+_Smc4_[(T43)]" cy:nodeId="6561">
    <graphics x="11149.83984375" y="26.910165363257363" z="0.0"/>
  </node>
  <node id="20647" label="Swe1_[(scf)]-{ub}" cy:nodeId="1185">
    <graphics x="11062.14453125" y="-938.4258422851562" z="0.0"/>
  </node>
  <node id="20694" label="Cdc28_[far1]--0" cy:nodeId="7329">
    <graphics x="9548.6806640625" y="-312.1833801269531" z="0.0"/>
  </node>
  <node id="20645" label="Cdc28_p+_Sic1_[(T2)]" cy:nodeId="930">
    <graphics x="10210.0751953125" y="-11.609025531714416" z="0.0"/>
  </node>
  <node id="20692" label="Cdc28_[far1]--Far1_[cdc28]" cy:nodeId="7330">
    <graphics x="9548.6806640625" y="-368.3481750488281" z="0.0"/>
  </node>
  <node id="20576" label="Cdc28_p+_Smc4_[(T60)]" cy:nodeId="6563">
    <graphics x="11069.83984375" y="-13.089834636742637" z="0.0"/>
  </node>
  <node id="20622" label="Cdc28_p+_Sfi1_[C(S892)]" cy:nodeId="4771">
    <graphics x="10909.83984375" y="66.9101615485601" z="0.0"/>
  </node>
  <node id="20690" label="Cdc28Cln2" cy:nodeId="7331">
    <graphics x="10226.5703125" y="-249.86834716796875" z="0.0"/>
  </node>
  <node id="20642" label="Cdc28_p+_Cln3_[(cdc28)]" cy:nodeId="3748">
    <graphics x="9816.6630859375" y="148.51845253764537" z="0.0"/>
  </node>
  <node id="20689" label="Cdc28Cln3" cy:nodeId="7332">
    <graphics x="9840.9013671875" y="-249.86834716796875" z="0.0"/>
  </node>
  <node id="20574" label="Cdc28_p+_Smc4_[(S109)]" cy:nodeId="6565">
    <graphics x="11229.83984375" y="66.9101615485601" z="0.0"/>
  </node>
  <node id="20620" label="Cdc28_p+_Sfi1_[C(S801)]" cy:nodeId="4773">
    <graphics x="10989.83984375" y="-13.089834636742637" z="0.0"/>
  </node>
  <node id="20640" label="Cdc28_p+_Sic1_[(T5)]" cy:nodeId="933">
    <graphics x="10130.0751953125" y="68.39097828298284" z="0.0"/>
  </node>
  <node id="20654" label="Cdc28_[cyclin]_ppi-_Clb5_[cdc28]" cy:nodeId="7333">
    <graphics x="10464.404296875" y="-601.2932739257812" z="0.0"/>
  </node>
  <node id="20653" label="Cdc28_[cyclin]_ppi-_Clb6_[cdc28]" cy:nodeId="7334">
    <graphics x="10597.2373046875" y="-601.2932739257812" z="0.0"/>
  </node>
  <node id="20572" label="Cdc28_p+_Smc4_[(S113)]" cy:nodeId="6567">
    <graphics x="11069.83984375" y="26.910165363257363" z="0.0"/>
  </node>
  <node id="20619" label="Cdc28_p+_Sfi1_[C(S923)]" cy:nodeId="4775">
    <graphics x="10909.83984375" y="26.910165363257363" z="0.0"/>
  </node>
  <node id="20637" label="Cdc28_p+_Sic1_[(T33)]" cy:nodeId="935">
    <graphics x="10130.0751953125" y="-11.609025531714416" z="0.0"/>
  </node>
  <node id="20636" label="Cdc28_p+_Sic1_[(T45)]" cy:nodeId="936">
    <graphics x="10210.0751953125" y="28.390968746239686" z="0.0"/>
  </node>
  <node id="20639" label="Cdc28Clb1" cy:nodeId="7336">
    <graphics x="10980.7412109375" y="-249.86834716796875" z="0.0"/>
  </node>
  <node id="20633" label="Cln1" cy:nodeId="1193">
    <graphics x="10063.7333984375" y="-938.4258422851562" z="0.0"/>
  </node>
  <node id="20634" label="Cdc28_p+_Sic1_[(S69)]" cy:nodeId="937">
    <graphics x="10130.0751953125" y="28.390968746239686" z="0.0"/>
  </node>
  <node id="20638" label="Cdc28_[cyclin]--Clb1_[cdc28]" cy:nodeId="7337">
    <graphics x="10980.7412109375" y="-547.4259643554688" z="0.0"/>
  </node>
  <node id="20569" label="Cdc28_p+_Smc4_[(S117)]" cy:nodeId="6570">
    <graphics x="11229.83984375" y="106.91014628977103" z="0.0"/>
  </node>
  <node id="20588" label="NotCdc28pY" cy:nodeId="7338">
    <graphics x="11062.14453125" y="-314.2854919433594" z="0.0"/>
  </node>
  <node id="20629" label="Cdc28_p+_Cln1_[(cdc28)]" cy:nodeId="3754">
    <graphics x="9656.6630859375" y="188.51845253764537" z="0.0"/>
  </node>
  <node id="20630" label="Cln2" cy:nodeId="1194">
    <graphics x="10226.5703125" y="-938.4258422851562" z="0.0"/>
  </node>
  <node id="20631" label="Cdc28_p+_Sic1_[(S76)]" cy:nodeId="938">
    <graphics x="10130.0751953125" y="108.39097065358831" z="0.0"/>
  </node>
  <node id="20635" label="Cdc28_[(Y19)]-{p}" cy:nodeId="7339">
    <graphics x="11062.14453125" y="-368.3481750488281" z="0.0"/>
  </node>
  <node id="20567" label="Cdc28_p+_Smc4_[(S128)]" cy:nodeId="6572">
    <graphics x="10909.83984375" y="106.91014628977103" z="0.0"/>
  </node>
  <node id="20625" label="Cdc28_p+_Cln2_[(cdc28)]" cy:nodeId="3756">
    <graphics x="9736.6630859375" y="188.51845253764537" z="0.0"/>
  </node>
  <node id="20626" label="Cdc28_p+_Sic1_[(S80)]" cy:nodeId="940">
    <graphics x="10210.0751953125" y="68.39097828298284" z="0.0"/>
  </node>
  <node id="20632" label="Cdc28Clb2" cy:nodeId="7340">
    <graphics x="11143.57421875" y="-249.86834716796875" z="0.0"/>
  </node>
  <node id="20628" label="Cdc28_[cyclin]--Clb2_[cdc28]" cy:nodeId="7341">
    <graphics x="11143.57421875" y="-547.4259643554688" z="0.0"/>
  </node>
  <node id="20673" label="Cak1_p+_Cdc28_[Tloop(T169)]" cy:nodeId="7342">
    <graphics x="9961.546875" y="-822.0171508789062" z="0.0"/>
  </node>
  <node id="20672" label="Ptc2_p-_Cdc28_[Tloop(T169)]" cy:nodeId="7343">
    <graphics x="10051.546875" y="-775.7656860351562" z="0.0"/>
  </node>
  <node id="20671" label="Ptc3_p-_Cdc28_[Tloop(T169)]" cy:nodeId="7344">
    <graphics x="10006.546875" y="-798.8914184570312" z="0.0"/>
  </node>
  <node id="20616" label="Sic1_[(scf)]-{ub}" cy:nodeId="948">
    <graphics x="10766.3349609375" y="-938.4258422851562" z="0.0"/>
  </node>
  <node id="20613" label="Cdc28_[sic1]_ppi+_Sic1_[cdc28]" cy:nodeId="950">
    <graphics x="10766.3349609375" y="-451.26824951171875" z="0.0"/>
  </node>
  <node id="20610" label="Cdc28_p+_Swi5_[NLS(cdc28)]" cy:nodeId="952">
    <graphics x="11149.83984375" y="106.91014628977103" z="0.0"/>
  </node>
  <node id="20605" label="Cdc28_p+_Ace2_[NLS(cdc28)]" cy:nodeId="956">
    <graphics x="11149.83984375" y="-13.089834636742637" z="0.0"/>
  </node>
  <node id="20668" label="Cdc28_[far1]_ppi-_Far1_[cdc28]" cy:nodeId="7357">
    <graphics x="9510.51529533973" y="-451.26824951171875" z="0.0"/>
  </node>
  <node id="20667" label="[Pheromone]" cy:nodeId="7358">
    <graphics x="9548.6806640625" y="-938.4258422851562" z="0.0"/>
  </node>
  <node id="20601" label="Cdc28Clb56" cy:nodeId="3775">
    <graphics x="10500.8193359375" y="-204.90020751953125" z="0.0"/>
  </node>
  <node id="20660" label="Cdc28_[sic1]_ppi-_Sic1_[cdc28]" cy:nodeId="7359">
    <graphics x="10796.4892578125" y="-423.52862548828125" z="0.0"/>
  </node>
  <node id="20696" label="Cdc28_[cyclin]_ppi-_Clb1_[cdc28]" cy:nodeId="7360">
    <graphics x="11010.740234375" y="-601.2932739257812" z="0.0"/>
  </node>
  <node id="20691" label="Cdc28_[cyclin]_ppi-_Clb2_[cdc28]" cy:nodeId="7361">
    <graphics x="11173.57421875" y="-601.2932739257812" z="0.0"/>
  </node>
  <node id="20596" label="Cdc28_p+_Acm1_[(S3)]" cy:nodeId="2243">
    <graphics x="9576.6630859375" y="188.51845253764537" z="0.0"/>
  </node>
  <node id="20674" label="Cdc28_p+_Swe1_[cdc28(deg)]" cy:nodeId="7364">
    <graphics x="10663.2001953125" y="32.528607261766474" z="0.0"/>
  </node>
  <node id="20593" label="Cdc28_p+_Acm1_[(S31)]" cy:nodeId="2245">
    <graphics x="9656.6630859375" y="68.51841439067272" z="0.0"/>
  </node>
  <node id="20589" label="Cdc28_p+_Acm1_[(S48)]" cy:nodeId="2247">
    <graphics x="9976.6630859375" y="108.51845253764537" z="0.0"/>
  </node>
  <node id="20641" label="Cdc28_p+_Sld3_[(S622)]" cy:nodeId="4295">
    <graphics x="10509.5869140625" y="30.33914714426325" z="0.0"/>
  </node>
  <node id="20586" label="Cdc28_p+_Cdc6_[(cdc28)]" cy:nodeId="200">
    <graphics x="10429.5869140625" y="-9.66083950429632" z="0.0"/>
  </node>
  <node id="20585" label="Cdc28_p+_Acm1_[(T161)]" cy:nodeId="2249">
    <graphics x="9576.6630859375" y="108.51845253764537" z="0.0"/>
  </node>
  <node id="20669" label="Mih1_p-_Cdc28_[(Y19)]" cy:nodeId="7369">
    <graphics x="11032.158203125" y="-423.52862548828125" z="0.0"/>
  </node>
  <node id="20580" label="Cdc28_p+_Cdc5_[(T238)]" cy:nodeId="3021">
    <graphics x="10989.83984375" y="26.910165363257363" z="0.0"/>
  </node>
  <node id="20578" label="Cdc28_p+_Cdc5_[(T242)]" cy:nodeId="3022">
    <graphics x="10989.83984375" y="66.9101615485601" z="0.0"/>
  </node>
  <node id="20573" label="Cdc28Clb1256" cy:nodeId="3026">
    <graphics x="10781.4892578125" y="-144.9319305419922" z="0.0"/>
  </node>
  <node id="20652" label="Cdc28_[cyclin]--Clb3_[cdc28]" cy:nodeId="7381">
    <graphics x="10700.072265625" y="-547.4259643554688" z="0.0"/>
  </node>
  <node id="20650" label="Cdc28_[cyclin]_ppi-_Clb3_[cdc28]" cy:nodeId="7382">
    <graphics x="10730.072265625" y="-601.2932739257812" z="0.0"/>
  </node>
  <node id="20648" label="Cdc28_[cyclin]--Clb4_[cdc28]" cy:nodeId="7383">
    <graphics x="10817.90625" y="-547.4259643554688" z="0.0"/>
  </node>
  <node id="20566" label="Cdc28_[cyclin]_ppi+_Cln1_[cdc28]" cy:nodeId="1240">
    <graphics x="10063.7333984375" y="-636.0363159179688" z="0.0"/>
  </node>
  <node id="20646" label="Cdc28_[cyclin]_ppi-_Clb4_[cdc28]" cy:nodeId="7384">
    <graphics x="10847.90625" y="-601.2932739257812" z="0.0"/>
  </node>
  <node id="20564" label="Cdc28_[cyclin]_ppi+_Cln2_[cdc28]" cy:nodeId="1241">
    <graphics x="10226.5703125" y="-636.0363159179688" z="0.0"/>
  </node>
  <node id="20560" label="Cdc28Cln123" cy:nodeId="1244">
    <graphics x="9992.7744140625" y="-144.9319305419922" z="0.0"/>
  </node>
  <node id="20558" label="Cdc28_[cyclin]_ppi+_Clb5_[cdc28]" cy:nodeId="2269">
    <graphics x="10434.404296875" y="-636.0363159179688" z="0.0"/>
  </node>
  <node id="20556" label="Cdc28_p+_Stb1_[(cdc28)]" cy:nodeId="2014">
    <graphics x="9736.6630859375" y="28.518378151048694" z="0.0"/>
  </node>
  <node id="20555" label="Cdc28_[cyclin]_ppi+_Clb6_[cdc28]" cy:nodeId="2270">
    <graphics x="10567.2373046875" y="-636.0363159179688" z="0.0"/>
  </node>
  <node id="20598" label="Clb2_[swi4]--Swi4_[cyclin]" cy:nodeId="7399">
    <graphics x="11208.9052734375" y="-355.7762756347656" z="0.0"/>
  </node>
  <node id="20594" label="Clb2_[swi4]_ppi-_Swi4_[cyclin]" cy:nodeId="7400">
    <graphics x="11238.9052734375" y="-409.64300537109375" z="0.0"/>
  </node>
  <node id="20644" label="Cdc28_p+_Sld2_[(T84)]" cy:nodeId="4329">
    <graphics x="10509.5869140625" y="70.33912425607966" z="0.0"/>
  </node>
  <node id="20554" label="Cdc28_p+_Spc42_[(S4)]" cy:nodeId="2283">
    <graphics x="9576.6630859375" y="28.518378151048694" z="0.0"/>
  </node>
  <node id="20659" label="Cdc28_p+_Cdh1_[(cdc28)]" cy:nodeId="7403">
    <graphics x="10509.5869140625" y="110.33911662668513" z="0.0"/>
  </node>
  <node id="20553" label="Cdc28_p+_Spc42_[(T6)]" cy:nodeId="2284">
    <graphics x="9816.6630859375" y="68.51841439067272" z="0.0"/>
  </node>
  <node id="20552" label="Cdc28_[cyclin]_ppi+_Clb1_[cdc28]" cy:nodeId="2796">
    <graphics x="10980.7412109375" y="-636.0363159179688" z="0.0"/>
  </node>
  <node id="20592" label="Cdc28PPT_p-_Cdc28_[(Y19)]" cy:nodeId="7404">
    <graphics x="11107.1572265625" y="-423.52862548828125" z="0.0"/>
  </node>
  <node id="20643" label="Cdc28_p+_Sld3_[(T600)]" cy:nodeId="4333">
    <graphics x="10429.5869140625" y="30.33914714426325" z="0.0"/>
  </node>
</graph>
