# Supplementary material for: A comprehensive, mechanistically detailed, and executable model of the cell division cycle in Saccharomyces cerevisiae
Source: Nat Commun. 2019 Mar 21;10:1308. doi: 10.1038/s41467-019-08903-w (PMC6428898; doi:10.1038/s41467-019-08903-w)
Supplement: Supplementary file 4 — Supplementary Data 2 [file 41467_2019_8903_MOESM4_ESM.zip › CytoscapeSession-2018_05_18-12_22/views/6834-19844-TF5+Hcm1.xgmml]

<?xml version="1.0" encoding="UTF-8" standalone="yes"?>
<graph id="19844" label="TF5 Hcm1" cy:view="1" cy:networkId="6834" cy:visualStyle="rxncon2regulatorygraph" cy:rendererId="org.cytoscape.ding" cy:documentVersion="3.0" xmlns:dc="http://purl.org/dc/elements/1.1/" xmlns:xlink="http://www.w3.org/1999/xlink" xmlns:rdf="http://www.w3.org/1999/02/22-rdf-syntax-ns#" xmlns:cy="http://www.cytoscape.org" xmlns="http://www.cs.rpi.edu/XGMML">
  <graphics>
    <att name="NETWORK_CENTER_Z_LOCATION" value="0.0" type="string" cy:type="String"/>
    <att name="NETWORK_CENTER_X_LOCATION" value="13160.34228515625" type="string" cy:type="String"/>
    <att name="NETWORK_SCALE_FACTOR" value="0.8438317308112168" type="string" cy:type="String"/>
    <att name="NETWORK_CENTER_Y_LOCATION" value="-2314.54736328125" type="string" cy:type="String"/>
    <att name="NETWORK_NODE_SELECTION" value="true" type="string" cy:type="String"/>
    <att name="NETWORK_HEIGHT" value="689.0" type="string" cy:type="String"/>
    <att name="NETWORK_WIDTH" value="1918.0" type="string" cy:type="String"/>
    <att name="NETWORK_DEPTH" value="0.0" type="string" cy:type="String"/>
    <att name="NETWORK_EDGE_SELECTION" value="true" type="string" cy:type="String"/>
    <att name="NETWORK_TITLE" value="TF5 Hcm1" type="string" cy:type="String"/>
  </graphics>
  <node id="19943" label="[YHP1TRSC08]" cy:nodeId="6895">
    <graphics x="12909.33984375" y="-2406.090576171875" z="0.0"/>
  </node>
  <node id="19942" label="[YHP1TRSC09]" cy:nodeId="6896">
    <graphics x="12909.33984375" y="-2406.090576171875" z="0.0"/>
  </node>
  <node id="19941" label="[YHP1TRSC10]" cy:nodeId="6897">
    <graphics x="12909.33984375" y="-2406.090576171875" z="0.0"/>
  </node>
  <node id="19882" label="Cdc28_p+_Fkh2_[(S683)]" cy:nodeId="2802">
    <graphics x="13296.4091796875" y="-1867.475341796875" z="0.0"/>
  </node>
  <node id="19940" label="[YHP1TRSC11]" cy:nodeId="6898">
    <graphics x="12909.33984375" y="-2406.090576171875" z="0.0"/>
  </node>
  <node id="19939" label="[YHP1TRSC12]" cy:nodeId="6899">
    <graphics x="12909.33984375" y="-2406.090576171875" z="0.0"/>
  </node>
  <node id="19938" label="[YHP1TRSC13]" cy:nodeId="6900">
    <graphics x="12909.33984375" y="-2406.090576171875" z="0.0"/>
  </node>
  <node id="19937" label="Cin8mRNA" cy:nodeId="6901">
    <graphics x="13007.6689453125" y="-2274.41015625" z="0.0"/>
  </node>
  <node id="19879" label="Cdc28_p+_Fkh2_[(T697)]" cy:nodeId="2806">
    <graphics x="13296.4091796875" y="-1747.475341796875" z="0.0"/>
  </node>
  <node id="19936" label="[YHP1TRSC14]" cy:nodeId="6902">
    <graphics x="12909.33984375" y="-2406.090576171875" z="0.0"/>
  </node>
  <node id="19935" label="APC_ub+_Cin8_[(apc)]" cy:nodeId="6903">
    <graphics x="12933.564453125" y="-1827.475341796875" z="0.0"/>
  </node>
  <node id="19934" label="[YHP1TRSC15]" cy:nodeId="6904">
    <graphics x="12909.33984375" y="-2406.090576171875" z="0.0"/>
  </node>
  <node id="19933" label="Cin8_[(apc)]-{ub}" cy:nodeId="6905">
    <graphics x="12977.6689453125" y="-2881.619384765625" z="0.0"/>
  </node>
  <node id="19876" label="Cdc28_p+_Ndd1_[(T319)]" cy:nodeId="2810">
    <graphics x="13114.986328125" y="-1867.475341796875" z="0.0"/>
  </node>
  <node id="19932" label="[YHP1TRSC16]" cy:nodeId="6906">
    <graphics x="12909.33984375" y="-2406.090576171875" z="0.0"/>
  </node>
  <node id="19931" label="[YHP1TRSC17]" cy:nodeId="6907">
    <graphics x="12909.33984375" y="-2406.090576171875" z="0.0"/>
  </node>
  <node id="19930" label="[YHP1TRSC18]" cy:nodeId="6908">
    <graphics x="12909.33984375" y="-2406.090576171875" z="0.0"/>
  </node>
  <node id="19929" label="[YHP1TRSC19]" cy:nodeId="6909">
    <graphics x="12909.33984375" y="-2406.090576171875" z="0.0"/>
  </node>
  <node id="19928" label="[CIN8TRSC01]" cy:nodeId="6910">
    <graphics x="13037.6689453125" y="-2406.090576171875" z="0.0"/>
  </node>
  <node id="19927" label="[CIN8TRSC02]" cy:nodeId="6911">
    <graphics x="13037.6689453125" y="-2406.090576171875" z="0.0"/>
  </node>
  <node id="19926" label="[CIN8TRSC03]" cy:nodeId="6912">
    <graphics x="13037.6689453125" y="-2406.090576171875" z="0.0"/>
  </node>
  <node id="19925" label="[CIN8TRSC04]" cy:nodeId="6913">
    <graphics x="13037.6689453125" y="-2406.090576171875" z="0.0"/>
  </node>
  <node id="19924" label="[CIN8TRSC05]" cy:nodeId="6914">
    <graphics x="13037.6689453125" y="-2406.090576171875" z="0.0"/>
  </node>
  <node id="19923" label="Proteasome_deg_Cin8" cy:nodeId="6915">
    <graphics x="12977.6689453125" y="-2182.611328125" z="0.0"/>
  </node>
  <node id="19922" label="[CIN8TRSC06]" cy:nodeId="6916">
    <graphics x="13037.6689453125" y="-2406.090576171875" z="0.0"/>
  </node>
  <node id="19921" label="[CIN8TRSC07]" cy:nodeId="6917">
    <graphics x="13037.6689453125" y="-2406.090576171875" z="0.0"/>
  </node>
  <node id="19920" label="[CIN8TRSC08]" cy:nodeId="6918">
    <graphics x="13037.6689453125" y="-2406.090576171875" z="0.0"/>
  </node>
  <node id="19919" label="[CIN8TRSC09]" cy:nodeId="6919">
    <graphics x="13037.6689453125" y="-2406.090576171875" z="0.0"/>
  </node>
  <node id="20015" label="Cin8_[stalk]_ppi+_Cin8_[stalk]" cy:nodeId="5127">
    <graphics x="12933.564453125" y="-1867.475341796875" z="0.0"/>
  </node>
  <node id="19918" label="[CIN8TRSC10]" cy:nodeId="6920">
    <graphics x="13037.6689453125" y="-2406.090576171875" z="0.0"/>
  </node>
  <node id="19917" label="[CIN8TRSC11]" cy:nodeId="6921">
    <graphics x="13037.6689453125" y="-2406.090576171875" z="0.0"/>
  </node>
  <node id="19916" label="[CIN8TRSC12]" cy:nodeId="6922">
    <graphics x="13037.6689453125" y="-2406.090576171875" z="0.0"/>
  </node>
  <node id="19915" label="[CIN8TRSC13]" cy:nodeId="6923">
    <graphics x="13037.6689453125" y="-2406.090576171875" z="0.0"/>
  </node>
  <node id="19914" label="[CIN8TRSC14]" cy:nodeId="6924">
    <graphics x="13037.6689453125" y="-2406.090576171875" z="0.0"/>
  </node>
  <node id="20014" label="Cin8_[mt]_ppi+_Tub1_[motor]" cy:nodeId="5132">
    <graphics x="12933.564453125" y="-1787.475341796875" z="0.0"/>
  </node>
  <node id="19913" label="[CIN8TRSC15]" cy:nodeId="6925">
    <graphics x="13037.6689453125" y="-2406.090576171875" z="0.0"/>
  </node>
  <node id="19912" label="[CIN8TRSC16]" cy:nodeId="6926">
    <graphics x="13037.6689453125" y="-2406.090576171875" z="0.0"/>
  </node>
  <node id="19911" label="[CIN8TRSC17]" cy:nodeId="6927">
    <graphics x="13037.6689453125" y="-2406.090576171875" z="0.0"/>
  </node>
  <node id="19910" label="[CIN8TRSC18]" cy:nodeId="6928">
    <graphics x="13037.6689453125" y="-2406.090576171875" z="0.0"/>
  </node>
  <node id="19952" label="Cin8" cy:nodeId="5136">
    <graphics x="13007.6689453125" y="-2133.76513671875" z="0.0"/>
  </node>
  <node id="19909" label="[CIN8TRSC19]" cy:nodeId="6929">
    <graphics x="13037.6689453125" y="-2406.090576171875" z="0.0"/>
  </node>
  <node id="19908" label="[NDD1TRSC01]" cy:nodeId="6930">
    <graphics x="13165.998046875" y="-2406.090576171875" z="0.0"/>
  </node>
  <node id="19907" label="[NDD1TRSC02]" cy:nodeId="6931">
    <graphics x="13165.998046875" y="-2406.090576171875" z="0.0"/>
  </node>
  <node id="19906" label="[NDD1TRSC03]" cy:nodeId="6932">
    <graphics x="13165.998046875" y="-2406.090576171875" z="0.0"/>
  </node>
  <node id="19905" label="[NDD1TRSC04]" cy:nodeId="6933">
    <graphics x="13165.998046875" y="-2406.090576171875" z="0.0"/>
  </node>
  <node id="19904" label="[NDD1TRSC05]" cy:nodeId="6934">
    <graphics x="13165.998046875" y="-2406.090576171875" z="0.0"/>
  </node>
  <node id="19903" label="[NDD1TRSC06]" cy:nodeId="6935">
    <graphics x="13165.998046875" y="-2406.090576171875" z="0.0"/>
  </node>
  <node id="19902" label="[NDD1TRSC07]" cy:nodeId="6936">
    <graphics x="13165.998046875" y="-2406.090576171875" z="0.0"/>
  </node>
  <node id="19901" label="[NDD1TRSC08]" cy:nodeId="6937">
    <graphics x="13165.998046875" y="-2406.090576171875" z="0.0"/>
  </node>
  <node id="19900" label="[NDD1TRSC09]" cy:nodeId="6938">
    <graphics x="13165.998046875" y="-2406.090576171875" z="0.0"/>
  </node>
  <node id="19858" label="Fkh2_[DBD]_bind+_Clb1Gene_[fkh2]" cy:nodeId="2843">
    <graphics x="13296.4091796875" y="-1827.475341796875" z="0.0"/>
  </node>
  <node id="19899" label="[NDD1TRSC10]" cy:nodeId="6939">
    <graphics x="13165.998046875" y="-2406.090576171875" z="0.0"/>
  </node>
  <node id="19898" label="[NDD1TRSC11]" cy:nodeId="6940">
    <graphics x="13165.998046875" y="-2406.090576171875" z="0.0"/>
  </node>
  <node id="19897" label="[NDD1TRSC12]" cy:nodeId="6941">
    <graphics x="13165.998046875" y="-2406.090576171875" z="0.0"/>
  </node>
  <node id="19896" label="[NDD1TRSC13]" cy:nodeId="6942">
    <graphics x="13165.998046875" y="-2406.090576171875" z="0.0"/>
  </node>
  <node id="19895" label="[NDD1TRSC14]" cy:nodeId="6943">
    <graphics x="13165.998046875" y="-2406.090576171875" z="0.0"/>
  </node>
  <node id="19894" label="[NDD1TRSC15]" cy:nodeId="6944">
    <graphics x="13165.998046875" y="-2406.090576171875" z="0.0"/>
  </node>
  <node id="19958" label="Mcm1_[yhp1]_ppi+_Yhp1_[mcm1]" cy:nodeId="288">
    <graphics x="12842.853515625" y="-1827.475341796875" z="0.0"/>
  </node>
  <node id="19893" label="[NDD1TRSC16]" cy:nodeId="6945">
    <graphics x="13165.998046875" y="-2406.090576171875" z="0.0"/>
  </node>
  <node id="19892" label="[NDD1TRSC17]" cy:nodeId="6946">
    <graphics x="13165.998046875" y="-2406.090576171875" z="0.0"/>
  </node>
  <node id="19891" label="[NDD1TRSC18]" cy:nodeId="6947">
    <graphics x="13165.998046875" y="-2406.090576171875" z="0.0"/>
  </node>
  <node id="19889" label="[NDD1TRSC19]" cy:nodeId="6948">
    <graphics x="13165.998046875" y="-2406.090576171875" z="0.0"/>
  </node>
  <node id="19888" label="[FKH1TRSC01]" cy:nodeId="6949">
    <graphics x="13294.3271484375" y="-2406.090576171875" z="0.0"/>
  </node>
  <node id="19887" label="[FKH1TRSC02]" cy:nodeId="6950">
    <graphics x="13294.3271484375" y="-2406.090576171875" z="0.0"/>
  </node>
  <node id="19886" label="[FKH1TRSC03]" cy:nodeId="6951">
    <graphics x="13294.3271484375" y="-2406.090576171875" z="0.0"/>
  </node>
  <node id="19885" label="[FKH1TRSC04]" cy:nodeId="6952">
    <graphics x="13294.3271484375" y="-2406.090576171875" z="0.0"/>
  </node>
  <node id="19851" label="Fkh2_[DBD]_bind+_Clb2Gene_[fkh2]" cy:nodeId="2857">
    <graphics x="13387.1201171875" y="-1747.475341796875" z="0.0"/>
  </node>
  <node id="19884" label="[FKH1TRSC05]" cy:nodeId="6953">
    <graphics x="13294.3271484375" y="-2406.090576171875" z="0.0"/>
  </node>
  <node id="19883" label="[FKH1TRSC06]" cy:nodeId="6954">
    <graphics x="13294.3271484375" y="-2406.090576171875" z="0.0"/>
  </node>
  <node id="19881" label="[FKH1TRSC07]" cy:nodeId="6955">
    <graphics x="13294.3271484375" y="-2406.090576171875" z="0.0"/>
  </node>
  <node id="19880" label="[FKH1TRSC08]" cy:nodeId="6956">
    <graphics x="13294.3271484375" y="-2406.090576171875" z="0.0"/>
  </node>
  <node id="19878" label="[FKH1TRSC09]" cy:nodeId="6957">
    <graphics x="13294.3271484375" y="-2406.090576171875" z="0.0"/>
  </node>
  <node id="19877" label="[FKH1TRSC10]" cy:nodeId="6958">
    <graphics x="13294.3271484375" y="-2406.090576171875" z="0.0"/>
  </node>
  <node id="19875" label="[FKH1TRSC11]" cy:nodeId="6959">
    <graphics x="13294.3271484375" y="-2406.090576171875" z="0.0"/>
  </node>
  <node id="19874" label="[FKH1TRSC12]" cy:nodeId="6960">
    <graphics x="13294.3271484375" y="-2406.090576171875" z="0.0"/>
  </node>
  <node id="19873" label="[FKH1TRSC13]" cy:nodeId="6961">
    <graphics x="13294.3271484375" y="-2406.090576171875" z="0.0"/>
  </node>
  <node id="19872" label="[FKH1TRSC14]" cy:nodeId="6962">
    <graphics x="13294.3271484375" y="-2406.090576171875" z="0.0"/>
  </node>
  <node id="19871" label="[FKH1TRSC15]" cy:nodeId="6963">
    <graphics x="13294.3271484375" y="-2406.090576171875" z="0.0"/>
  </node>
  <node id="19870" label="[FKH1TRSC16]" cy:nodeId="6964">
    <graphics x="13294.3271484375" y="-2406.090576171875" z="0.0"/>
  </node>
  <node id="19869" label="[FKH1TRSC17]" cy:nodeId="6965">
    <graphics x="13294.3271484375" y="-2406.090576171875" z="0.0"/>
  </node>
  <node id="20017" label="Fkh2_[DBD]_bind+_Clb3Gene_[fkh2]" cy:nodeId="2869">
    <graphics x="13477.8310546875" y="-1867.475341796875" z="0.0"/>
  </node>
  <node id="19868" label="[FKH1TRSC18]" cy:nodeId="6966">
    <graphics x="13294.3271484375" y="-2406.090576171875" z="0.0"/>
  </node>
  <node id="19867" label="[FKH1TRSC19]" cy:nodeId="6967">
    <graphics x="13294.3271484375" y="-2406.090576171875" z="0.0"/>
  </node>
  <node id="19866" label="[FKH2TRSC01]" cy:nodeId="6968">
    <graphics x="13422.65625" y="-2406.090576171875" z="0.0"/>
  </node>
  <node id="19865" label="[FKH2TRSC02]" cy:nodeId="6969">
    <graphics x="13422.65625" y="-2406.090576171875" z="0.0"/>
  </node>
  <node id="19864" label="[FKH2TRSC03]" cy:nodeId="6970">
    <graphics x="13422.65625" y="-2406.090576171875" z="0.0"/>
  </node>
  <node id="19863" label="[FKH2TRSC04]" cy:nodeId="6971">
    <graphics x="13422.65625" y="-2406.090576171875" z="0.0"/>
  </node>
  <node id="19862" label="[FKH2TRSC05]" cy:nodeId="6972">
    <graphics x="13422.65625" y="-2406.090576171875" z="0.0"/>
  </node>
  <node id="19861" label="[FKH2TRSC06]" cy:nodeId="6973">
    <graphics x="13422.65625" y="-2406.090576171875" z="0.0"/>
  </node>
  <node id="19860" label="[FKH2TRSC07]" cy:nodeId="6974">
    <graphics x="13422.65625" y="-2406.090576171875" z="0.0"/>
  </node>
  <node id="19859" label="[FKH2TRSC08]" cy:nodeId="6975">
    <graphics x="13422.65625" y="-2406.090576171875" z="0.0"/>
  </node>
  <node id="19857" label="[FKH2TRSC09]" cy:nodeId="6976">
    <graphics x="13422.65625" y="-2406.090576171875" z="0.0"/>
  </node>
  <node id="19856" label="[FKH2TRSC10]" cy:nodeId="6977">
    <graphics x="13422.65625" y="-2406.090576171875" z="0.0"/>
  </node>
  <node id="19855" label="[FKH2TRSC11]" cy:nodeId="6978">
    <graphics x="13422.65625" y="-2406.090576171875" z="0.0"/>
  </node>
  <node id="19854" label="[FKH2TRSC12]" cy:nodeId="6979">
    <graphics x="13422.65625" y="-2406.090576171875" z="0.0"/>
  </node>
  <node id="19853" label="[FKH2TRSC13]" cy:nodeId="6980">
    <graphics x="13422.65625" y="-2406.090576171875" z="0.0"/>
  </node>
  <node id="19852" label="[FKH2TRSC14]" cy:nodeId="6981">
    <graphics x="13422.65625" y="-2406.090576171875" z="0.0"/>
  </node>
  <node id="19850" label="[FKH2TRSC15]" cy:nodeId="6982">
    <graphics x="13422.65625" y="-2406.090576171875" z="0.0"/>
  </node>
  <node id="19849" label="[FKH2TRSC16]" cy:nodeId="6983">
    <graphics x="13422.65625" y="-2406.090576171875" z="0.0"/>
  </node>
  <node id="19848" label="[FKH2TRSC17]" cy:nodeId="6984">
    <graphics x="13422.65625" y="-2406.090576171875" z="0.0"/>
  </node>
  <node id="19847" label="[FKH2TRSC18]" cy:nodeId="6985">
    <graphics x="13422.65625" y="-2406.090576171875" z="0.0"/>
  </node>
  <node id="19846" label="[FKH2TRSC19]" cy:nodeId="6986">
    <graphics x="13422.65625" y="-2406.090576171875" z="0.0"/>
  </node>
  <node id="19959" label="Yhp1" cy:nodeId="102">
    <graphics x="12879.33984375" y="-2133.76513671875" z="0.0"/>
  </node>
  <node id="20013" label="Cdc5_p+_Ndd1_[(S85)]" cy:nodeId="2940">
    <graphics x="13024.275669642857" y="-1867.475341796875" z="0.0"/>
  </node>
  <node id="19974" label="Rad53_p+_Ndd1_[(rad53)]" cy:nodeId="2956">
    <graphics x="13114.986328125" y="-1827.475341796875" z="0.0"/>
  </node>
  <node id="19972" label="Fkh2_[DBD]_bind+_Cdc5Gene_[fkh2]" cy:nodeId="2961">
    <graphics x="13387.1201171875" y="-1827.475341796875" z="0.0"/>
  </node>
  <node id="19970" label="Fkh2_[DBD]_bind+_Cdc20Gene_[fkh2]" cy:nodeId="2972">
    <graphics x="13477.8310546875" y="-1827.475341796875" z="0.0"/>
  </node>
  <node id="19960" label="Fkh2_[DBD]_bind+_Ace2Gene_[fkh2]" cy:nodeId="2978">
    <graphics x="13387.1201171875" y="-1787.475341796875" z="0.0"/>
  </node>
  <node id="19963" label="Fkh2" cy:nodeId="2980">
    <graphics x="13392.65625" y="-2133.76513671875" z="0.0"/>
  </node>
  <node id="20012" label="Hcm1_[DBD]_bind+_Cin8Gene_[hcm1]" cy:nodeId="1188">
    <graphics x="13007.6689453125" y="-2548.599609375" z="0.0"/>
  </node>
  <node id="20009" label="Hcm1_[DBD]_bind+_Fkh1Gene_[hcm1]" cy:nodeId="1189">
    <graphics x="13264.3271484375" y="-2548.599609375" z="0.0"/>
  </node>
  <node id="20006" label="Hcm1_[DBD]_bind+_Fkh2Gene_[hcm1]" cy:nodeId="1190">
    <graphics x="13392.65625" y="-2548.599609375" z="0.0"/>
  </node>
  <node id="19961" label="Ndd1" cy:nodeId="2983">
    <graphics x="13135.998046875" y="-2133.76513671875" z="0.0"/>
  </node>
  <node id="20003" label="Hcm1_[DBD]_bind+_Ndd1Gene_[hcm1]" cy:nodeId="1191">
    <graphics x="13135.998046875" y="-2548.599609375" z="0.0"/>
  </node>
  <node id="20000" label="Hcm1_[DBD]_bind+_Yhp1Gene_[hcm1]" cy:nodeId="1192">
    <graphics x="12879.33984375" y="-2548.599609375" z="0.0"/>
  </node>
  <node id="19957" label="Fkh2_[DBD]_bind+_Swi5Gene_[fkh2]" cy:nodeId="2992">
    <graphics x="13387.1201171875" y="-1867.475341796875" z="0.0"/>
  </node>
  <node id="19979" label="Grr1_ub+_Ndd1_[(Grr1)]" cy:nodeId="3764">
    <graphics x="13024.275390625" y="-1827.475341796875" z="0.0"/>
  </node>
  <node id="19978" label="Ndd1_[(Grr1)]-{ub}" cy:nodeId="3765">
    <graphics x="13105.998046875" y="-2881.619384765625" z="0.0"/>
  </node>
  <node id="19977" label="Proteasome_deg_Ndd1" cy:nodeId="3766">
    <graphics x="13105.998046875" y="-2182.611328125" z="0.0"/>
  </node>
  <node id="19976" label="Hcm1" cy:nodeId="1209">
    <graphics x="13170.16259765625" y="-2881.619384765625" z="0.0"/>
  </node>
  <node id="20016" label="Proteasome_deg_Fkh2" cy:nodeId="6844">
    <graphics x="13362.65625" y="-2182.611328125" z="0.0"/>
  </node>
  <node id="20011" label="Cin8Gene_[hcm1]--Hcm1_[DBD]" cy:nodeId="6845">
    <graphics x="13007.6689453125" y="-2447.07568359375" z="0.0"/>
  </node>
  <node id="20010" label="Hcm1_[DBD]_bind-_Cin8Gene_[hcm1]" cy:nodeId="6846">
    <graphics x="12977.6689453125" y="-2512.04931640625" z="0.0"/>
  </node>
  <node id="20008" label="Fkh1Gene_[hcm1]--Hcm1_[DBD]" cy:nodeId="6847">
    <graphics x="13264.3271484375" y="-2447.07568359375" z="0.0"/>
  </node>
  <node id="20007" label="Hcm1_[DBD]_bind-_Fkh1Gene_[hcm1]" cy:nodeId="6848">
    <graphics x="13234.3271484375" y="-2512.04931640625" z="0.0"/>
  </node>
  <node id="20005" label="Fkh2Gene_[hcm1]--Hcm1_[DBD]" cy:nodeId="6849">
    <graphics x="13392.65625" y="-2447.07568359375" z="0.0"/>
  </node>
  <node id="20004" label="Hcm1_[DBD]_bind-_Fkh2Gene_[hcm1]" cy:nodeId="6850">
    <graphics x="13362.65625" y="-2512.04931640625" z="0.0"/>
  </node>
  <node id="20002" label="Hcm1_[DBD]--Ndd1Gene_[hcm1]" cy:nodeId="6851">
    <graphics x="13135.998046875" y="-2447.07568359375" z="0.0"/>
  </node>
  <node id="20001" label="Hcm1_[DBD]_bind-_Ndd1Gene_[hcm1]" cy:nodeId="6852">
    <graphics x="13105.998046875" y="-2512.04931640625" z="0.0"/>
  </node>
  <node id="19999" label="Hcm1_[DBD]--Yhp1Gene_[hcm1]" cy:nodeId="6853">
    <graphics x="12879.33984375" y="-2447.07568359375" z="0.0"/>
  </node>
  <node id="19998" label="Hcm1_[DBD]_bind-_Yhp1Gene_[hcm1]" cy:nodeId="6854">
    <graphics x="12849.33984375" y="-2512.04931640625" z="0.0"/>
  </node>
  <node id="19997" label="PolII_trsc_Fkh1Gene" cy:nodeId="6855">
    <graphics x="13264.3271484375" y="-2367.14501953125" z="0.0"/>
  </node>
  <node id="19996" label="[FKH1TRSC20]" cy:nodeId="6856">
    <graphics x="13294.3271484375" y="-2406.090576171875" z="0.0"/>
  </node>
  <node id="19995" label="PolII_trsc_Fkh2Gene" cy:nodeId="6857">
    <graphics x="13392.65625" y="-2367.14501953125" z="0.0"/>
  </node>
  <node id="19994" label="[FKH2TRSC20]" cy:nodeId="6858">
    <graphics x="13422.65625" y="-2406.090576171875" z="0.0"/>
  </node>
  <node id="19993" label="PolII_trsc_Ndd1Gene" cy:nodeId="6859">
    <graphics x="13135.998046875" y="-2367.14501953125" z="0.0"/>
  </node>
  <node id="19992" label="[NDD1TRSC20]" cy:nodeId="6860">
    <graphics x="13165.998046875" y="-2406.090576171875" z="0.0"/>
  </node>
  <node id="19991" label="PolII_trsc_Yhp1Gene" cy:nodeId="6861">
    <graphics x="12879.33984375" y="-2367.14501953125" z="0.0"/>
  </node>
  <node id="19990" label="[YHP1TRSC20]" cy:nodeId="6862">
    <graphics x="12909.33984375" y="-2406.090576171875" z="0.0"/>
  </node>
  <node id="19989" label="Ribo_trsl_Fkh1mRNA" cy:nodeId="6863">
    <graphics x="13264.3271484375" y="-2217.488525390625" z="0.0"/>
  </node>
  <node id="19988" label="Ribo_trsl_Fkh2mRNA" cy:nodeId="6864">
    <graphics x="13392.65625" y="-2217.488525390625" z="0.0"/>
  </node>
  <node id="19987" label="Ribo_trsl_Ndd1mRNA" cy:nodeId="6865">
    <graphics x="13135.998046875" y="-2217.488525390625" z="0.0"/>
  </node>
  <node id="19986" label="Ribo_trsl_Yhp1mRNA" cy:nodeId="6866">
    <graphics x="12879.33984375" y="-2217.488525390625" z="0.0"/>
  </node>
  <node id="19985" label="PolII_trsc_Cin8Gene" cy:nodeId="6867">
    <graphics x="13007.6689453125" y="-2367.14501953125" z="0.0"/>
  </node>
  <node id="19984" label="[CIN8TRSC20]" cy:nodeId="6868">
    <graphics x="13037.6689453125" y="-2406.090576171875" z="0.0"/>
  </node>
  <node id="19983" label="Ribo_trsl_Cin8mRNA" cy:nodeId="6869">
    <graphics x="13007.6689453125" y="-2217.488525390625" z="0.0"/>
  </node>
  <node id="19982" label="APC_ub+_Fkh1_[(apc)]" cy:nodeId="6870">
    <graphics x="13205.697823660714" y="-1867.475341796875" z="0.0"/>
  </node>
  <node id="19981" label="Fkh1_[(apc)]-{ub}" cy:nodeId="6871">
    <graphics x="13234.3271484375" y="-2881.619384765625" z="0.0"/>
  </node>
  <node id="19980" label="Proteasome_deg_Fkh1" cy:nodeId="6872">
    <graphics x="13234.3271484375" y="-2182.611328125" z="0.0"/>
  </node>
  <node id="19975" label="Fkh2_[(apc)]-{ub}" cy:nodeId="6873">
    <graphics x="13362.65625" y="-2881.619384765625" z="0.0"/>
  </node>
  <node id="19973" label="APC_ub+_Fkh2_[(apc)]" cy:nodeId="6874">
    <graphics x="13477.8310546875" y="-1787.475341796875" z="0.0"/>
  </node>
  <node id="19971" label="Fkh1mRNA" cy:nodeId="6875">
    <graphics x="13264.3271484375" y="-2274.41015625" z="0.0"/>
  </node>
  <node id="19969" label="Fkh2mRNA" cy:nodeId="6876">
    <graphics x="13392.65625" y="-2274.41015625" z="0.0"/>
  </node>
  <node id="19968" label="Decay_deg_Ndd1mRNA" cy:nodeId="6877">
    <graphics x="13165.998046875" y="-2338.74560546875" z="0.0"/>
  </node>
  <node id="19967" label="Ndd1mRNA" cy:nodeId="6878">
    <graphics x="13135.998046875" y="-2274.41015625" z="0.0"/>
  </node>
  <node id="19966" label="Yhp1mRNA" cy:nodeId="6879">
    <graphics x="12879.33984375" y="-2274.41015625" z="0.0"/>
  </node>
  <node id="19965" label="Fkh1" cy:nodeId="6880">
    <graphics x="13264.3271484375" y="-2133.76513671875" z="0.0"/>
  </node>
  <node id="19964" label="Decay_deg_Fkh1mRNA" cy:nodeId="6881">
    <graphics x="13294.3271484375" y="-2338.74560546875" z="0.0"/>
  </node>
  <node id="19962" label="Decay_deg_Fkh2mRNA" cy:nodeId="6882">
    <graphics x="13422.65625" y="-2338.74560546875" z="0.0"/>
  </node>
  <node id="19956" label="APC_ub+_Yhp1_[(apc)]" cy:nodeId="6883">
    <graphics x="12842.853515625" y="-1867.475341796875" z="0.0"/>
  </node>
  <node id="19955" label="Yhp1_[(apc)]-{ub}" cy:nodeId="6884">
    <graphics x="12849.33984375" y="-2881.619384765625" z="0.0"/>
  </node>
  <node id="19954" label="Decay_deg_Cin8mRNA" cy:nodeId="6885">
    <graphics x="13037.6689453125" y="-2338.74560546875" z="0.0"/>
  </node>
  <node id="19890" label="Fkh2_[mcm1]_ppi+_Mcm1_[fkh2]" cy:nodeId="2790">
    <graphics x="13296.4091796875" y="-1787.475341796875" z="0.0"/>
  </node>
  <node id="19953" label="Proteasome_deg_Yhp1" cy:nodeId="6886">
    <graphics x="12849.33984375" y="-2182.611328125" z="0.0"/>
  </node>
  <node id="19951" label="[YHP1TRSC01]" cy:nodeId="6887">
    <graphics x="12909.33984375" y="-2406.090576171875" z="0.0"/>
  </node>
  <node id="19950" label="[YHP1TRSC02]" cy:nodeId="6888">
    <graphics x="12909.33984375" y="-2406.090576171875" z="0.0"/>
  </node>
  <node id="19949" label="[YHP1TRSC03]" cy:nodeId="6889">
    <graphics x="12909.33984375" y="-2406.090576171875" z="0.0"/>
  </node>
  <node id="19948" label="[YHP1TRSC04]" cy:nodeId="6890">
    <graphics x="12909.33984375" y="-2406.090576171875" z="0.0"/>
  </node>
  <node id="19947" label="[YHP1TRSC05]" cy:nodeId="6891">
    <graphics x="12909.33984375" y="-2406.090576171875" z="0.0"/>
  </node>
  <node id="19946" label="Decay_deg_Yhp1mRNA" cy:nodeId="6892">
    <graphics x="12909.33984375" y="-2338.74560546875" z="0.0"/>
  </node>
  <node id="19945" label="[YHP1TRSC06]" cy:nodeId="6893">
    <graphics x="12909.33984375" y="-2406.090576171875" z="0.0"/>
  </node>
  <node id="19944" label="[YHP1TRSC07]" cy:nodeId="6894">
    <graphics x="12909.33984375" y="-2406.090576171875" z="0.0"/>
  </node>
</graph>
