# Supplementary material for: A comprehensive, mechanistically detailed, and executable model of the cell division cycle in Saccharomyces cerevisiae
Source: Nat Commun. 2019 Mar 21;10:1308. doi: 10.1038/s41467-019-08903-w (PMC6428898; doi:10.1038/s41467-019-08903-w)
Supplement: Supplementary file 4 — Supplementary Data 2 [file 41467_2019_8903_MOESM4_ESM.zip › CytoscapeSession-2018_05_18-12_22/views/52-17197-TF1+%2DECB.xgmml]

<?xml version="1.0" encoding="UTF-8" standalone="yes"?>
<graph id="17197" label="TF1 -ECB" cy:view="1" cy:networkId="52" cy:visualStyle="rxncon2regulatorygraph" cy:rendererId="org.cytoscape.ding" cy:documentVersion="3.0" xmlns:dc="http://purl.org/dc/elements/1.1/" xmlns:xlink="http://www.w3.org/1999/xlink" xmlns:rdf="http://www.w3.org/1999/02/22-rdf-syntax-ns#" xmlns:cy="http://www.cytoscape.org" xmlns="http://www.cs.rpi.edu/XGMML">
  <graphics>
    <att name="NETWORK_CENTER_Z_LOCATION" value="0.0" type="string" cy:type="String"/>
    <att name="NETWORK_CENTER_X_LOCATION" value="9562.5234375" type="string" cy:type="String"/>
    <att name="NETWORK_SCALE_FACTOR" value="0.8787958551733838" type="string" cy:type="String"/>
    <att name="NETWORK_CENTER_Y_LOCATION" value="-2485.7979125976562" type="string" cy:type="String"/>
    <att name="NETWORK_NODE_SELECTION" value="true" type="string" cy:type="String"/>
    <att name="NETWORK_HEIGHT" value="689.0" type="string" cy:type="String"/>
    <att name="NETWORK_WIDTH" value="1918.0" type="string" cy:type="String"/>
    <att name="NETWORK_DEPTH" value="0.0" type="string" cy:type="String"/>
    <att name="NETWORK_EDGE_SELECTION" value="true" type="string" cy:type="String"/>
    <att name="NETWORK_TITLE" value="TF1 -ECB" type="string" cy:type="String"/>
  </graphics>
  <node id="17498" label="Mcm1_[DBD]_bind+_Mcm4Gene_[ECB]" cy:nodeId="62">
    <graphics x="9406.2587890625" y="-2607.4482421875" z="0.0"/>
  </node>
  <node id="17497" label="Mcm1_[DBD]--Mcm4Gene_[ECB]" cy:nodeId="63">
    <graphics x="9406.2587890625" y="-2519.43408203125" z="0.0"/>
  </node>
  <node id="17496" label="Mcm1_[DBD]_bind-_Mcm4Gene_[ECB]" cy:nodeId="64">
    <graphics x="9436.2587890625" y="-2580.3427734375" z="0.0"/>
  </node>
  <node id="17495" label="Mcm1_[DBD]_bind+_Mcm5Gene_[ECB]" cy:nodeId="65">
    <graphics x="9514.978515625" y="-2607.4482421875" z="0.0"/>
  </node>
  <node id="17494" label="Mcm1_[DBD]--Mcm5Gene_[ECB]" cy:nodeId="66">
    <graphics x="9514.978515625" y="-2519.43408203125" z="0.0"/>
  </node>
  <node id="17493" label="Mcm1_[DBD]_bind-_Mcm5Gene_[ECB]" cy:nodeId="67">
    <graphics x="9544.978515625" y="-2580.3427734375" z="0.0"/>
  </node>
  <node id="17492" label="Mcm1_[DBD]_bind+_Mcm6Gene_[ECB]" cy:nodeId="68">
    <graphics x="9625.9130859375" y="-2607.4482421875" z="0.0"/>
  </node>
  <node id="17491" label="Mcm1_[DBD]--Mcm6Gene_[ECB]" cy:nodeId="69">
    <graphics x="9625.9130859375" y="-2519.43408203125" z="0.0"/>
  </node>
  <node id="17490" label="Mcm1_[DBD]_bind-_Mcm6Gene_[ECB]" cy:nodeId="70">
    <graphics x="9655.9130859375" y="-2580.3427734375" z="0.0"/>
  </node>
  <node id="17489" label="Mcm1_[DBD]_bind+_Mcm7Gene_[ECB]" cy:nodeId="71">
    <graphics x="9735.740234375" y="-2607.4482421875" z="0.0"/>
  </node>
  <node id="17488" label="Mcm1_[DBD]--Mcm7Gene_[ECB]" cy:nodeId="72">
    <graphics x="9735.740234375" y="-2519.43408203125" z="0.0"/>
  </node>
  <node id="17487" label="Mcm1_[DBD]_bind-_Mcm7Gene_[ECB]" cy:nodeId="73">
    <graphics x="9765.740234375" y="-2580.3427734375" z="0.0"/>
  </node>
  <node id="17486" label="PolII_trsc_Cln3Gene" cy:nodeId="74">
    <graphics x="9955.39453125" y="-2367.14501953125" z="0.0"/>
  </node>
  <node id="17485" label="[CLN3TRSC20]" cy:nodeId="75">
    <graphics x="9985.39453125" y="-2406.090576171875" z="0.0"/>
  </node>
  <node id="17484" label="PolII_trsc_Swi4Gene" cy:nodeId="76">
    <graphics x="9845.5673828125" y="-2367.14501953125" z="0.0"/>
  </node>
  <node id="17483" label="[SWI4TRSC20]" cy:nodeId="77">
    <graphics x="9875.5673828125" y="-2406.090576171875" z="0.0"/>
  </node>
  <node id="17482" label="PolII_trsc_Cdc6Gene" cy:nodeId="78">
    <graphics x="9076.77734375" y="-2367.14501953125" z="0.0"/>
  </node>
  <node id="17481" label="[CDC6TRSC20]" cy:nodeId="79">
    <graphics x="9106.77734375" y="-2406.090576171875" z="0.0"/>
  </node>
  <node id="17480" label="PolII_trsc_Mcm2Gene" cy:nodeId="80">
    <graphics x="9186.6044921875" y="-2367.14501953125" z="0.0"/>
  </node>
  <node id="17479" label="[MCM2TRSC20]" cy:nodeId="81">
    <graphics x="9216.6044921875" y="-2406.090576171875" z="0.0"/>
  </node>
  <node id="17478" label="PolII_trsc_Mcm3Gene" cy:nodeId="82">
    <graphics x="9296.431640625" y="-2367.14501953125" z="0.0"/>
  </node>
  <node id="17477" label="[MCM3TRSC20]" cy:nodeId="83">
    <graphics x="9326.431640625" y="-2406.090576171875" z="0.0"/>
  </node>
  <node id="17476" label="PolII_trsc_Mcm4Gene" cy:nodeId="84">
    <graphics x="9406.2587890625" y="-2367.14501953125" z="0.0"/>
  </node>
  <node id="17475" label="[MCM4TRSC20]" cy:nodeId="85">
    <graphics x="9436.2587890625" y="-2406.090576171875" z="0.0"/>
  </node>
  <node id="17474" label="PolII_trsc_Mcm5Gene" cy:nodeId="86">
    <graphics x="9514.978515625" y="-2367.14501953125" z="0.0"/>
  </node>
  <node id="17473" label="[MCM5TRSC20]" cy:nodeId="87">
    <graphics x="9546.0859375" y="-2406.090576171875" z="0.0"/>
  </node>
  <node id="17472" label="PolII_trsc_Mcm6Gene" cy:nodeId="88">
    <graphics x="9625.9130859375" y="-2367.14501953125" z="0.0"/>
  </node>
  <node id="17471" label="[MCM6TRSC20]" cy:nodeId="89">
    <graphics x="9655.9130859375" y="-2406.090576171875" z="0.0"/>
  </node>
  <node id="17470" label="PolII_trsc_Mcm7Gene" cy:nodeId="90">
    <graphics x="9735.740234375" y="-2367.14501953125" z="0.0"/>
  </node>
  <node id="17469" label="[MCM7TRSC20]" cy:nodeId="91">
    <graphics x="9765.740234375" y="-2406.090576171875" z="0.0"/>
  </node>
  <node id="17468" label="Cdc6_[orc1]_ppi+_Orc1_[cdc6]" cy:nodeId="92">
    <graphics x="9076.77734375" y="-1975.633056640625" z="0.0"/>
  </node>
  <node id="17467" label="Cln3" cy:nodeId="93">
    <graphics x="10000.39453125" y="-2133.76513671875" z="0.0"/>
  </node>
  <node id="17466" label="Cdc6" cy:nodeId="94">
    <graphics x="9076.77734375" y="-2133.76513671875" z="0.0"/>
  </node>
  <node id="17465" label="Ribo_trsl_Swi4mRNA" cy:nodeId="95">
    <graphics x="9845.5673828125" y="-2217.488525390625" z="0.0"/>
  </node>
  <node id="17464" label="Decay_deg_Mcm2mRNA" cy:nodeId="96">
    <graphics x="9216.6044921875" y="-2338.74560546875" z="0.0"/>
  </node>
  <node id="17463" label="Decay_deg_Mcm3mRNA" cy:nodeId="97">
    <graphics x="9326.431640625" y="-2338.74560546875" z="0.0"/>
  </node>
  <node id="17462" label="Decay_deg_Mcm4mRNA" cy:nodeId="98">
    <graphics x="9436.2587890625" y="-2338.74560546875" z="0.0"/>
  </node>
  <node id="17461" label="Decay_deg_Mcm5mRNA" cy:nodeId="99">
    <graphics x="9546.0859375" y="-2338.74560546875" z="0.0"/>
  </node>
  <node id="17460" label="Decay_deg_Mcm6mRNA" cy:nodeId="100">
    <graphics x="9655.9130859375" y="-2338.74560546875" z="0.0"/>
  </node>
  <node id="17459" label="Decay_deg_Mcm7mRNA" cy:nodeId="101">
    <graphics x="9765.740234375" y="-2338.74560546875" z="0.0"/>
  </node>
  <node id="17458" label="Yhp1" cy:nodeId="102">
    <graphics x="9680.37109375" y="-3029.512451171875" z="0.0"/>
  </node>
  <node id="17457" label="Decay_deg_Cln3mRNA" cy:nodeId="103">
    <graphics x="9985.39453125" y="-2338.74560546875" z="0.0"/>
  </node>
  <node id="17456" label="Decay_deg_Cdc6mRNA" cy:nodeId="104">
    <graphics x="9106.77734375" y="-2338.74560546875" z="0.0"/>
  </node>
  <node id="17455" label="Decay_deg_Swi4mRNA" cy:nodeId="105">
    <graphics x="9875.5673828125" y="-2338.74560546875" z="0.0"/>
  </node>
  <node id="17454" label="Yox1" cy:nodeId="106">
    <graphics x="9783.142578125" y="-3029.512451171875" z="0.0"/>
  </node>
  <node id="17453" label="Mcm2" cy:nodeId="107">
    <graphics x="9186.6044921875" y="-2133.76513671875" z="0.0"/>
  </node>
  <node id="17452" label="Mcm3" cy:nodeId="108">
    <graphics x="9296.431640625" y="-2133.76513671875" z="0.0"/>
  </node>
  <node id="17451" label="Mcm4" cy:nodeId="109">
    <graphics x="9406.2587890625" y="-2133.76513671875" z="0.0"/>
  </node>
  <node id="17450" label="Mcm5" cy:nodeId="110">
    <graphics x="9516.0859375" y="-2133.76513671875" z="0.0"/>
  </node>
  <node id="17449" label="Mcm6" cy:nodeId="111">
    <graphics x="9625.9130859375" y="-2133.76513671875" z="0.0"/>
  </node>
  <node id="17448" label="Mcm7" cy:nodeId="112">
    <graphics x="9735.740234375" y="-2133.76513671875" z="0.0"/>
  </node>
  <node id="17447" label="Cln3mRNA" cy:nodeId="113">
    <graphics x="9955.39453125" y="-2274.41015625" z="0.0"/>
  </node>
  <node id="17446" label="Swi4mRNA" cy:nodeId="114">
    <graphics x="9845.5673828125" y="-2274.41015625" z="0.0"/>
  </node>
  <node id="17445" label="Cdc6mRNA" cy:nodeId="115">
    <graphics x="9076.77734375" y="-2274.41015625" z="0.0"/>
  </node>
  <node id="17444" label="Mcm2mRNA" cy:nodeId="116">
    <graphics x="9186.6044921875" y="-2274.41015625" z="0.0"/>
  </node>
  <node id="17443" label="Mcm3mRNA" cy:nodeId="117">
    <graphics x="9296.431640625" y="-2274.41015625" z="0.0"/>
  </node>
  <node id="17442" label="Mcm4mRNA" cy:nodeId="118">
    <graphics x="9406.2587890625" y="-2274.41015625" z="0.0"/>
  </node>
  <node id="17441" label="Mcm5mRNA" cy:nodeId="119">
    <graphics x="9516.0859375" y="-2274.41015625" z="0.0"/>
  </node>
  <node id="17440" label="Mcm6mRNA" cy:nodeId="120">
    <graphics x="9625.9130859375" y="-2274.41015625" z="0.0"/>
  </node>
  <node id="17439" label="Mcm7mRNA" cy:nodeId="121">
    <graphics x="9735.740234375" y="-2274.41015625" z="0.0"/>
  </node>
  <node id="17438" label="Cdc28_[cyclin]_ppi+_Cln3_[cdc28]" cy:nodeId="122">
    <graphics x="10000.39453125" y="-1975.633056640625" z="0.0"/>
  </node>
  <node id="17437" label="Swi4" cy:nodeId="123">
    <graphics x="9845.5673828125" y="-2133.76513671875" z="0.0"/>
  </node>
  <node id="17436" label="Clb2_[swi4]_ppi+_Swi4_[cyclin]" cy:nodeId="124">
    <graphics x="9884.9423828125" y="-1975.633056640625" z="0.0"/>
  </node>
  <node id="17435" label="Cln3_[JD]_ppi+_Ydj1_[cln3]" cy:nodeId="125">
    <graphics x="9942.66796875" y="-1942.08349609375" z="0.0"/>
  </node>
  <node id="17434" label="Cln3mRNA_[Whi3]_i+_Whi3_[mrna]" cy:nodeId="126">
    <graphics x="10048.26953125" y="-2367.14501953125" z="0.0"/>
  </node>
  <node id="17433" label="Cln3mRNA_[Whi3]--Whi3_[mrna]" cy:nodeId="127">
    <graphics x="10048.26953125" y="-2274.41015625" z="0.0"/>
  </node>
  <node id="17432" label="Cln3mRNA_[Whi3]_i-_Whi3_[mrna]" cy:nodeId="128">
    <graphics x="10078.26953125" y="-2338.74560546875" z="0.0"/>
  </node>
  <node id="17431" label="Mcm2_[mcm6]_ppi+_Mcm6_[mcm2]" cy:nodeId="129">
    <graphics x="9192.2294921875" y="-1975.633056640625" z="0.0"/>
  </node>
  <node id="17430" label="Mcm6_[mcm4]_ppi+_Mcm4_[mcm6]" cy:nodeId="130">
    <graphics x="9538.5859375" y="-1975.633056640625" z="0.0"/>
  </node>
  <node id="17429" label="Mcm4_[mcm7]_ppi+_Mcm7_[mcm4]" cy:nodeId="131">
    <graphics x="9596.3115234375" y="-1942.08349609375" z="0.0"/>
  </node>
  <node id="17428" label="[CDC6TRSC01]" cy:nodeId="132">
    <graphics x="9106.77734375" y="-2406.090576171875" z="0.0"/>
  </node>
  <node id="17427" label="Mcm5_[mcm6]_ppi+_Mcm6_[mcm5]" cy:nodeId="133">
    <graphics x="9654.0380859375" y="-1975.633056640625" z="0.0"/>
  </node>
  <node id="17426" label="CDC6Mcm1" cy:nodeId="134">
    <graphics x="9076.77734375" y="-2447.07568359375" z="0.0"/>
  </node>
  <node id="17425" label="Mcm1" cy:nodeId="135">
    <graphics x="9735.697265625" y="-2720.025634765625" z="0.0"/>
  </node>
  <node id="17424" label="Mcm1notYhp1" cy:nodeId="136">
    <graphics x="9680.37109375" y="-2749.517578125" z="0.0"/>
  </node>
  <node id="17423" label="Mcm7_[mcm3]_ppi+_Mcm3_[mcm7]" cy:nodeId="137">
    <graphics x="9423.1337890625" y="-1975.633056640625" z="0.0"/>
  </node>
  <node id="17422" label="Cdc28_p+_Mcm3_[NLS(cdc28)]" cy:nodeId="138">
    <graphics x="9365.408203125" y="-1942.08349609375" z="0.0"/>
  </node>
  <node id="17421" label="Mcm1notYox1" cy:nodeId="139">
    <graphics x="9783.142578125" y="-2749.517578125" z="0.0"/>
  </node>
  <node id="17420" label="[CDC6TRSC02]" cy:nodeId="140">
    <graphics x="9106.77734375" y="-2406.090576171875" z="0.0"/>
  </node>
  <node id="17419" label="[CDC6TRSC03]" cy:nodeId="141">
    <graphics x="9106.77734375" y="-2406.090576171875" z="0.0"/>
  </node>
  <node id="17418" label="Mcm3_[mcm5]_ppi+_Mcm5_[mcm3]" cy:nodeId="142">
    <graphics x="9307.681640625" y="-1975.633056640625" z="0.0"/>
  </node>
  <node id="17417" label="[CDC6TRSC04]" cy:nodeId="143">
    <graphics x="9106.77734375" y="-2406.090576171875" z="0.0"/>
  </node>
  <node id="17416" label="[CDC6TRSC05]" cy:nodeId="144">
    <graphics x="9106.77734375" y="-2406.090576171875" z="0.0"/>
  </node>
  <node id="17415" label="[CDC6TRSC06]" cy:nodeId="145">
    <graphics x="9106.77734375" y="-2406.090576171875" z="0.0"/>
  </node>
  <node id="17414" label="Mcm2_[mcm10]_ppi+_Mcm10_[mcm2]" cy:nodeId="146">
    <graphics x="9249.9560546875" y="-1942.08349609375" z="0.0"/>
  </node>
  <node id="17413" label="Cdc6_[(scf)]-{ub}" cy:nodeId="147">
    <graphics x="9046.77734375" y="-3029.512451171875" z="0.0"/>
  </node>
  <node id="17412" label="[CDC6TRSC07]" cy:nodeId="148">
    <graphics x="9106.77734375" y="-2406.090576171875" z="0.0"/>
  </node>
  <node id="17411" label="[CDC6TRSC08]" cy:nodeId="149">
    <graphics x="9106.77734375" y="-2406.090576171875" z="0.0"/>
  </node>
  <node id="17410" label="[CDC6TRSC09]" cy:nodeId="150">
    <graphics x="9106.77734375" y="-2406.090576171875" z="0.0"/>
  </node>
  <node id="17409" label="[CDC6TRSC10]" cy:nodeId="151">
    <graphics x="9106.77734375" y="-2406.090576171875" z="0.0"/>
  </node>
  <node id="17408" label="[CDC6TRSC11]" cy:nodeId="152">
    <graphics x="9106.77734375" y="-2406.090576171875" z="0.0"/>
  </node>
  <node id="17407" label="[CDC6TRSC12]" cy:nodeId="153">
    <graphics x="9106.77734375" y="-2406.090576171875" z="0.0"/>
  </node>
  <node id="17406" label="[CDC6TRSC13]" cy:nodeId="154">
    <graphics x="9106.77734375" y="-2406.090576171875" z="0.0"/>
  </node>
  <node id="17405" label="[CDC6TRSC14]" cy:nodeId="155">
    <graphics x="9106.77734375" y="-2406.090576171875" z="0.0"/>
  </node>
  <node id="17404" label="[CDC6TRSC15]" cy:nodeId="156">
    <graphics x="9106.77734375" y="-2406.090576171875" z="0.0"/>
  </node>
  <node id="17403" label="[CDC6TRSC16]" cy:nodeId="157">
    <graphics x="9106.77734375" y="-2406.090576171875" z="0.0"/>
  </node>
  <node id="17402" label="[CDC6TRSC17]" cy:nodeId="158">
    <graphics x="9106.77734375" y="-2406.090576171875" z="0.0"/>
  </node>
  <node id="17401" label="[CDC6TRSC18]" cy:nodeId="159">
    <graphics x="9106.77734375" y="-2406.090576171875" z="0.0"/>
  </node>
  <node id="17400" label="[CDC6TRSC19]" cy:nodeId="160">
    <graphics x="9106.77734375" y="-2406.090576171875" z="0.0"/>
  </node>
  <node id="17399" label="[MCM2TRSC01]" cy:nodeId="161">
    <graphics x="9216.6044921875" y="-2406.090576171875" z="0.0"/>
  </node>
  <node id="17398" label="MCM2Mcm1" cy:nodeId="162">
    <graphics x="9186.6044921875" y="-2447.07568359375" z="0.0"/>
  </node>
  <node id="17397" label="[MCM2TRSC02]" cy:nodeId="163">
    <graphics x="9216.6044921875" y="-2406.090576171875" z="0.0"/>
  </node>
  <node id="17396" label="[MCM2TRSC03]" cy:nodeId="164">
    <graphics x="9216.6044921875" y="-2406.090576171875" z="0.0"/>
  </node>
  <node id="17395" label="[MCM2TRSC04]" cy:nodeId="165">
    <graphics x="9216.6044921875" y="-2406.090576171875" z="0.0"/>
  </node>
  <node id="17394" label="[MCM2TRSC05]" cy:nodeId="166">
    <graphics x="9216.6044921875" y="-2406.090576171875" z="0.0"/>
  </node>
  <node id="17393" label="[MCM2TRSC06]" cy:nodeId="167">
    <graphics x="9216.6044921875" y="-2406.090576171875" z="0.0"/>
  </node>
  <node id="17392" label="[MCM2TRSC07]" cy:nodeId="168">
    <graphics x="9216.6044921875" y="-2406.090576171875" z="0.0"/>
  </node>
  <node id="17391" label="[MCM2TRSC08]" cy:nodeId="169">
    <graphics x="9216.6044921875" y="-2406.090576171875" z="0.0"/>
  </node>
  <node id="17390" label="[MCM2TRSC09]" cy:nodeId="170">
    <graphics x="9216.6044921875" y="-2406.090576171875" z="0.0"/>
  </node>
  <node id="17389" label="[MCM2TRSC10]" cy:nodeId="171">
    <graphics x="9216.6044921875" y="-2406.090576171875" z="0.0"/>
  </node>
  <node id="17388" label="[MCM2TRSC11]" cy:nodeId="172">
    <graphics x="9216.6044921875" y="-2406.090576171875" z="0.0"/>
  </node>
  <node id="17387" label="[MCM2TRSC12]" cy:nodeId="173">
    <graphics x="9216.6044921875" y="-2406.090576171875" z="0.0"/>
  </node>
  <node id="17386" label="[MCM2TRSC13]" cy:nodeId="174">
    <graphics x="9216.6044921875" y="-2406.090576171875" z="0.0"/>
  </node>
  <node id="17385" label="[MCM2TRSC14]" cy:nodeId="175">
    <graphics x="9216.6044921875" y="-2406.090576171875" z="0.0"/>
  </node>
  <node id="17384" label="[MCM2TRSC15]" cy:nodeId="176">
    <graphics x="9216.6044921875" y="-2406.090576171875" z="0.0"/>
  </node>
  <node id="17383" label="[MCM2TRSC16]" cy:nodeId="177">
    <graphics x="9216.6044921875" y="-2406.090576171875" z="0.0"/>
  </node>
  <node id="17382" label="[MCM2TRSC17]" cy:nodeId="178">
    <graphics x="9216.6044921875" y="-2406.090576171875" z="0.0"/>
  </node>
  <node id="17381" label="[MCM2TRSC18]" cy:nodeId="179">
    <graphics x="9216.6044921875" y="-2406.090576171875" z="0.0"/>
  </node>
  <node id="17380" label="[MCM2TRSC19]" cy:nodeId="180">
    <graphics x="9216.6044921875" y="-2406.090576171875" z="0.0"/>
  </node>
  <node id="17379" label="[MCM3TRSC01]" cy:nodeId="181">
    <graphics x="9326.431640625" y="-2406.090576171875" z="0.0"/>
  </node>
  <node id="17378" label="MCM3Mcm1" cy:nodeId="182">
    <graphics x="9296.431640625" y="-2447.07568359375" z="0.0"/>
  </node>
  <node id="17377" label="[MCM3TRSC02]" cy:nodeId="183">
    <graphics x="9326.431640625" y="-2406.090576171875" z="0.0"/>
  </node>
  <node id="17376" label="[MCM3TRSC03]" cy:nodeId="184">
    <graphics x="9326.431640625" y="-2406.090576171875" z="0.0"/>
  </node>
  <node id="17375" label="[MCM3TRSC04]" cy:nodeId="185">
    <graphics x="9326.431640625" y="-2406.090576171875" z="0.0"/>
  </node>
  <node id="17374" label="[MCM3TRSC05]" cy:nodeId="186">
    <graphics x="9326.431640625" y="-2406.090576171875" z="0.0"/>
  </node>
  <node id="17373" label="[MCM3TRSC06]" cy:nodeId="187">
    <graphics x="9326.431640625" y="-2406.090576171875" z="0.0"/>
  </node>
  <node id="17372" label="[MCM3TRSC07]" cy:nodeId="188">
    <graphics x="9326.431640625" y="-2406.090576171875" z="0.0"/>
  </node>
  <node id="17371" label="[MCM3TRSC08]" cy:nodeId="189">
    <graphics x="9326.431640625" y="-2406.090576171875" z="0.0"/>
  </node>
  <node id="17370" label="[MCM3TRSC09]" cy:nodeId="190">
    <graphics x="9326.431640625" y="-2406.090576171875" z="0.0"/>
  </node>
  <node id="17369" label="[MCM3TRSC10]" cy:nodeId="191">
    <graphics x="9326.431640625" y="-2406.090576171875" z="0.0"/>
  </node>
  <node id="17368" label="[MCM3TRSC11]" cy:nodeId="192">
    <graphics x="9326.431640625" y="-2406.090576171875" z="0.0"/>
  </node>
  <node id="17367" label="[MCM3TRSC12]" cy:nodeId="193">
    <graphics x="9326.431640625" y="-2406.090576171875" z="0.0"/>
  </node>
  <node id="17366" label="[MCM3TRSC13]" cy:nodeId="194">
    <graphics x="9326.431640625" y="-2406.090576171875" z="0.0"/>
  </node>
  <node id="17365" label="[MCM3TRSC14]" cy:nodeId="195">
    <graphics x="9326.431640625" y="-2406.090576171875" z="0.0"/>
  </node>
  <node id="17364" label="[MCM3TRSC15]" cy:nodeId="196">
    <graphics x="9326.431640625" y="-2406.090576171875" z="0.0"/>
  </node>
  <node id="17363" label="[MCM3TRSC16]" cy:nodeId="197">
    <graphics x="9326.431640625" y="-2406.090576171875" z="0.0"/>
  </node>
  <node id="17362" label="[MCM3TRSC17]" cy:nodeId="198">
    <graphics x="9326.431640625" y="-2406.090576171875" z="0.0"/>
  </node>
  <node id="17361" label="[MCM3TRSC18]" cy:nodeId="199">
    <graphics x="9326.431640625" y="-2406.090576171875" z="0.0"/>
  </node>
  <node id="17360" label="Cdc28_p+_Cdc6_[(cdc28)]" cy:nodeId="200">
    <graphics x="9134.50390625" y="-1942.08349609375" z="0.0"/>
  </node>
  <node id="17359" label="[MCM3TRSC19]" cy:nodeId="201">
    <graphics x="9326.431640625" y="-2406.090576171875" z="0.0"/>
  </node>
  <node id="17358" label="[MCM4TRSC01]" cy:nodeId="202">
    <graphics x="9436.2587890625" y="-2406.090576171875" z="0.0"/>
  </node>
  <node id="17357" label="MCM4Mcm1" cy:nodeId="203">
    <graphics x="9406.2587890625" y="-2447.07568359375" z="0.0"/>
  </node>
  <node id="17356" label="[MCM4TRSC02]" cy:nodeId="204">
    <graphics x="9436.2587890625" y="-2406.090576171875" z="0.0"/>
  </node>
  <node id="17355" label="[MCM4TRSC03]" cy:nodeId="205">
    <graphics x="9436.2587890625" y="-2406.090576171875" z="0.0"/>
  </node>
  <node id="17354" label="[MCM4TRSC04]" cy:nodeId="206">
    <graphics x="9436.2587890625" y="-2406.090576171875" z="0.0"/>
  </node>
  <node id="17353" label="[MCM4TRSC05]" cy:nodeId="207">
    <graphics x="9436.2587890625" y="-2406.090576171875" z="0.0"/>
  </node>
  <node id="17352" label="[MCM4TRSC06]" cy:nodeId="208">
    <graphics x="9436.2587890625" y="-2406.090576171875" z="0.0"/>
  </node>
  <node id="17351" label="[MCM4TRSC07]" cy:nodeId="209">
    <graphics x="9436.2587890625" y="-2406.090576171875" z="0.0"/>
  </node>
  <node id="17350" label="Proteasome_deg_Cdc6" cy:nodeId="210">
    <graphics x="9046.77734375" y="-2182.07373046875" z="0.0"/>
  </node>
  <node id="17349" label="[MCM4TRSC08]" cy:nodeId="211">
    <graphics x="9436.2587890625" y="-2406.090576171875" z="0.0"/>
  </node>
  <node id="17348" label="[MCM4TRSC09]" cy:nodeId="212">
    <graphics x="9436.2587890625" y="-2406.090576171875" z="0.0"/>
  </node>
  <node id="17347" label="[MCM4TRSC10]" cy:nodeId="213">
    <graphics x="9436.2587890625" y="-2406.090576171875" z="0.0"/>
  </node>
  <node id="17346" label="[MCM4TRSC11]" cy:nodeId="214">
    <graphics x="9436.2587890625" y="-2406.090576171875" z="0.0"/>
  </node>
  <node id="17345" label="Cln3_[(scf)]-{ub}" cy:nodeId="215">
    <graphics x="10030.39453125" y="-2999.512451171875" z="0.0"/>
  </node>
  <node id="17344" label="[MCM4TRSC12]" cy:nodeId="216">
    <graphics x="9436.2587890625" y="-2406.090576171875" z="0.0"/>
  </node>
  <node id="17343" label="Cdc7_p+_Mcm4_[(cdc7)]" cy:nodeId="217">
    <graphics x="9480.8603515625" y="-1942.08349609375" z="0.0"/>
  </node>
  <node id="17342" label="[MCM4TRSC13]" cy:nodeId="218">
    <graphics x="9436.2587890625" y="-2406.090576171875" z="0.0"/>
  </node>
  <node id="17341" label="[MCM4TRSC14]" cy:nodeId="219">
    <graphics x="9436.2587890625" y="-2406.090576171875" z="0.0"/>
  </node>
  <node id="17340" label="[MCM4TRSC15]" cy:nodeId="220">
    <graphics x="9436.2587890625" y="-2406.090576171875" z="0.0"/>
  </node>
  <node id="17339" label="Cdc7_p+_Mcm6_[(cdc7)]" cy:nodeId="221">
    <graphics x="9711.763671875" y="-1942.08349609375" z="0.0"/>
  </node>
  <node id="17338" label="Proteasome_deg_Cln3" cy:nodeId="222">
    <graphics x="10030.39453125" y="-2182.611328125" z="0.0"/>
  </node>
  <node id="17337" label="[MCM4TRSC16]" cy:nodeId="223">
    <graphics x="9436.2587890625" y="-2406.090576171875" z="0.0"/>
  </node>
  <node id="17336" label="[MCM4TRSC17]" cy:nodeId="224">
    <graphics x="9436.2587890625" y="-2406.090576171875" z="0.0"/>
  </node>
  <node id="17335" label="[MCM4TRSC18]" cy:nodeId="225">
    <graphics x="9436.2587890625" y="-2406.090576171875" z="0.0"/>
  </node>
  <node id="17334" label="[MCM4TRSC19]" cy:nodeId="226">
    <graphics x="9436.2587890625" y="-2406.090576171875" z="0.0"/>
  </node>
  <node id="17333" label="[MCM5TRSC01]" cy:nodeId="227">
    <graphics x="9546.0859375" y="-2406.090576171875" z="0.0"/>
  </node>
  <node id="17332" label="MCM5Mcm1" cy:nodeId="228">
    <graphics x="9516.0859375" y="-2447.07568359375" z="0.0"/>
  </node>
  <node id="17331" label="[MCM5TRSC02]" cy:nodeId="229">
    <graphics x="9546.0859375" y="-2406.090576171875" z="0.0"/>
  </node>
  <node id="17330" label="[MCM5TRSC03]" cy:nodeId="230">
    <graphics x="9546.0859375" y="-2406.090576171875" z="0.0"/>
  </node>
  <node id="17329" label="[MCM5TRSC04]" cy:nodeId="231">
    <graphics x="9546.0859375" y="-2406.090576171875" z="0.0"/>
  </node>
  <node id="17328" label="[MCM5TRSC05]" cy:nodeId="232">
    <graphics x="9546.0859375" y="-2406.090576171875" z="0.0"/>
  </node>
  <node id="17327" label="[MCM5TRSC06]" cy:nodeId="233">
    <graphics x="9546.0859375" y="-2406.090576171875" z="0.0"/>
  </node>
  <node id="17326" label="[MCM5TRSC07]" cy:nodeId="234">
    <graphics x="9546.0859375" y="-2406.090576171875" z="0.0"/>
  </node>
  <node id="17325" label="[MCM5TRSC08]" cy:nodeId="235">
    <graphics x="9546.0859375" y="-2406.090576171875" z="0.0"/>
  </node>
  <node id="17324" label="[MCM5TRSC09]" cy:nodeId="236">
    <graphics x="9546.0859375" y="-2406.090576171875" z="0.0"/>
  </node>
  <node id="17323" label="[MCM5TRSC10]" cy:nodeId="237">
    <graphics x="9546.0859375" y="-2406.090576171875" z="0.0"/>
  </node>
  <node id="17322" label="[MCM5TRSC11]" cy:nodeId="238">
    <graphics x="9546.0859375" y="-2406.090576171875" z="0.0"/>
  </node>
  <node id="17321" label="[MCM5TRSC12]" cy:nodeId="239">
    <graphics x="9546.0859375" y="-2406.090576171875" z="0.0"/>
  </node>
  <node id="17320" label="[MCM5TRSC13]" cy:nodeId="240">
    <graphics x="9546.0859375" y="-2406.090576171875" z="0.0"/>
  </node>
  <node id="17319" label="[MCM5TRSC14]" cy:nodeId="241">
    <graphics x="9546.0859375" y="-2406.090576171875" z="0.0"/>
  </node>
  <node id="17318" label="Cdc28_p+_Swi4_[(cdc28)]" cy:nodeId="242">
    <graphics x="9769.490234375" y="-1975.633056640625" z="0.0"/>
  </node>
  <node id="17317" label="[MCM5TRSC15]" cy:nodeId="243">
    <graphics x="9546.0859375" y="-2406.090576171875" z="0.0"/>
  </node>
  <node id="17316" label="[MCM5TRSC16]" cy:nodeId="244">
    <graphics x="9546.0859375" y="-2406.090576171875" z="0.0"/>
  </node>
  <node id="17315" label="[MCM5TRSC17]" cy:nodeId="245">
    <graphics x="9546.0859375" y="-2406.090576171875" z="0.0"/>
  </node>
  <node id="17314" label="[MCM5TRSC18]" cy:nodeId="246">
    <graphics x="9546.0859375" y="-2406.090576171875" z="0.0"/>
  </node>
  <node id="17313" label="[MCM5TRSC19]" cy:nodeId="247">
    <graphics x="9546.0859375" y="-2406.090576171875" z="0.0"/>
  </node>
  <node id="17312" label="[MCM6TRSC01]" cy:nodeId="248">
    <graphics x="9655.9130859375" y="-2406.090576171875" z="0.0"/>
  </node>
  <node id="17311" label="MCM6Mcm1" cy:nodeId="249">
    <graphics x="9625.9130859375" y="-2447.07568359375" z="0.0"/>
  </node>
  <node id="17310" label="[MCM6TRSC02]" cy:nodeId="250">
    <graphics x="9655.9130859375" y="-2406.090576171875" z="0.0"/>
  </node>
  <node id="17309" label="[MCM6TRSC03]" cy:nodeId="251">
    <graphics x="9655.9130859375" y="-2406.090576171875" z="0.0"/>
  </node>
  <node id="17308" label="[MCM6TRSC04]" cy:nodeId="252">
    <graphics x="9655.9130859375" y="-2406.090576171875" z="0.0"/>
  </node>
  <node id="17307" label="[MCM6TRSC05]" cy:nodeId="253">
    <graphics x="9655.9130859375" y="-2406.090576171875" z="0.0"/>
  </node>
  <node id="17306" label="[MCM6TRSC06]" cy:nodeId="254">
    <graphics x="9655.9130859375" y="-2406.090576171875" z="0.0"/>
  </node>
  <node id="17305" label="[MCM6TRSC07]" cy:nodeId="255">
    <graphics x="9655.9130859375" y="-2406.090576171875" z="0.0"/>
  </node>
  <node id="17304" label="[MCM6TRSC08]" cy:nodeId="256">
    <graphics x="9655.9130859375" y="-2406.090576171875" z="0.0"/>
  </node>
  <node id="17303" label="[MCM6TRSC09]" cy:nodeId="257">
    <graphics x="9655.9130859375" y="-2406.090576171875" z="0.0"/>
  </node>
  <node id="17302" label="[MCM6TRSC10]" cy:nodeId="258">
    <graphics x="9655.9130859375" y="-2406.090576171875" z="0.0"/>
  </node>
  <node id="17301" label="[MCM6TRSC11]" cy:nodeId="259">
    <graphics x="9655.9130859375" y="-2406.090576171875" z="0.0"/>
  </node>
  <node id="17300" label="[MCM6TRSC12]" cy:nodeId="260">
    <graphics x="9655.9130859375" y="-2406.090576171875" z="0.0"/>
  </node>
  <node id="17299" label="[MCM6TRSC13]" cy:nodeId="261">
    <graphics x="9655.9130859375" y="-2406.090576171875" z="0.0"/>
  </node>
  <node id="17298" label="[MCM6TRSC14]" cy:nodeId="262">
    <graphics x="9655.9130859375" y="-2406.090576171875" z="0.0"/>
  </node>
  <node id="17297" label="[MCM6TRSC15]" cy:nodeId="263">
    <graphics x="9655.9130859375" y="-2406.090576171875" z="0.0"/>
  </node>
  <node id="17296" label="[MCM6TRSC16]" cy:nodeId="264">
    <graphics x="9655.9130859375" y="-2406.090576171875" z="0.0"/>
  </node>
  <node id="17295" label="[MCM6TRSC17]" cy:nodeId="265">
    <graphics x="9655.9130859375" y="-2406.090576171875" z="0.0"/>
  </node>
  <node id="17294" label="[MCM6TRSC18]" cy:nodeId="266">
    <graphics x="9655.9130859375" y="-2406.090576171875" z="0.0"/>
  </node>
  <node id="17293" label="[MCM6TRSC19]" cy:nodeId="267">
    <graphics x="9655.9130859375" y="-2406.090576171875" z="0.0"/>
  </node>
  <node id="17292" label="[MCM7TRSC01]" cy:nodeId="268">
    <graphics x="9765.740234375" y="-2406.090576171875" z="0.0"/>
  </node>
  <node id="17291" label="MCM7Mcm1" cy:nodeId="269">
    <graphics x="9735.740234375" y="-2447.07568359375" z="0.0"/>
  </node>
  <node id="17290" label="[MCM7TRSC02]" cy:nodeId="270">
    <graphics x="9765.740234375" y="-2406.090576171875" z="0.0"/>
  </node>
  <node id="17289" label="[MCM7TRSC03]" cy:nodeId="271">
    <graphics x="9765.740234375" y="-2406.090576171875" z="0.0"/>
  </node>
  <node id="17288" label="[MCM7TRSC04]" cy:nodeId="272">
    <graphics x="9765.740234375" y="-2406.090576171875" z="0.0"/>
  </node>
  <node id="17287" label="[MCM7TRSC05]" cy:nodeId="273">
    <graphics x="9765.740234375" y="-2406.090576171875" z="0.0"/>
  </node>
  <node id="17286" label="[MCM7TRSC06]" cy:nodeId="274">
    <graphics x="9765.740234375" y="-2406.090576171875" z="0.0"/>
  </node>
  <node id="17285" label="[MCM7TRSC07]" cy:nodeId="275">
    <graphics x="9765.740234375" y="-2406.090576171875" z="0.0"/>
  </node>
  <node id="17284" label="[MCM7TRSC08]" cy:nodeId="276">
    <graphics x="9765.740234375" y="-2406.090576171875" z="0.0"/>
  </node>
  <node id="17283" label="[MCM7TRSC09]" cy:nodeId="277">
    <graphics x="9765.740234375" y="-2406.090576171875" z="0.0"/>
  </node>
  <node id="17282" label="[MCM7TRSC10]" cy:nodeId="278">
    <graphics x="9765.740234375" y="-2406.090576171875" z="0.0"/>
  </node>
  <node id="17281" label="[MCM7TRSC11]" cy:nodeId="279">
    <graphics x="9765.740234375" y="-2406.090576171875" z="0.0"/>
  </node>
  <node id="17280" label="[MCM7TRSC12]" cy:nodeId="280">
    <graphics x="9765.740234375" y="-2406.090576171875" z="0.0"/>
  </node>
  <node id="17279" label="[MCM7TRSC13]" cy:nodeId="281">
    <graphics x="9765.740234375" y="-2406.090576171875" z="0.0"/>
  </node>
  <node id="17278" label="Mcm1_[yox1]_ppi+_Yox1_[mcm1]" cy:nodeId="282">
    <graphics x="9783.142578125" y="-2891.4873046875" z="0.0"/>
  </node>
  <node id="17277" label="[MCM7TRSC14]" cy:nodeId="283">
    <graphics x="9765.740234375" y="-2406.090576171875" z="0.0"/>
  </node>
  <node id="17276" label="Mcm1_[yox1]--Yox1_[mcm1]" cy:nodeId="284">
    <graphics x="9783.142578125" y="-2803.47314453125" z="0.0"/>
  </node>
  <node id="17275" label="[MCM7TRSC15]" cy:nodeId="285">
    <graphics x="9765.740234375" y="-2406.090576171875" z="0.0"/>
  </node>
  <node id="17274" label="Mcm1_[yox1]_ppi-_Yox1_[mcm1]" cy:nodeId="286">
    <graphics x="9813.142578125" y="-2864.3818359375" z="0.0"/>
  </node>
  <node id="17273" label="[MCM7TRSC16]" cy:nodeId="287">
    <graphics x="9765.740234375" y="-2406.090576171875" z="0.0"/>
  </node>
  <node id="17272" label="Mcm1_[yhp1]_ppi+_Yhp1_[mcm1]" cy:nodeId="288">
    <graphics x="9680.37109375" y="-2891.4873046875" z="0.0"/>
  </node>
  <node id="17271" label="[MCM7TRSC17]" cy:nodeId="289">
    <graphics x="9765.740234375" y="-2406.090576171875" z="0.0"/>
  </node>
  <node id="17270" label="Mcm1_[yhp1]--Yhp1_[mcm1]" cy:nodeId="290">
    <graphics x="9680.37109375" y="-2803.47314453125" z="0.0"/>
  </node>
  <node id="17269" label="[MCM7TRSC18]" cy:nodeId="291">
    <graphics x="9765.740234375" y="-2406.090576171875" z="0.0"/>
  </node>
  <node id="17268" label="Mcm1_[yhp1]_ppi-_Yhp1_[mcm1]" cy:nodeId="292">
    <graphics x="9710.37109375" y="-2864.3818359375" z="0.0"/>
  </node>
  <node id="17267" label="[MCM7TRSC19]" cy:nodeId="293">
    <graphics x="9765.740234375" y="-2406.090576171875" z="0.0"/>
  </node>
  <node id="17266" label="[SWI4TRSC01]" cy:nodeId="294">
    <graphics x="9875.5673828125" y="-2406.090576171875" z="0.0"/>
  </node>
  <node id="17265" label="SWI4Mcm1" cy:nodeId="295">
    <graphics x="9845.5673828125" y="-2447.07568359375" z="0.0"/>
  </node>
  <node id="17264" label="[SWI4TRSC02]" cy:nodeId="296">
    <graphics x="9875.5673828125" y="-2406.090576171875" z="0.0"/>
  </node>
  <node id="17263" label="[SWI4TRSC03]" cy:nodeId="297">
    <graphics x="9875.5673828125" y="-2406.090576171875" z="0.0"/>
  </node>
  <node id="17262" label="[SWI4TRSC04]" cy:nodeId="298">
    <graphics x="9875.5673828125" y="-2406.090576171875" z="0.0"/>
  </node>
  <node id="17261" label="[SWI4TRSC05]" cy:nodeId="299">
    <graphics x="9875.5673828125" y="-2406.090576171875" z="0.0"/>
  </node>
  <node id="17260" label="[SWI4TRSC06]" cy:nodeId="300">
    <graphics x="9875.5673828125" y="-2406.090576171875" z="0.0"/>
  </node>
  <node id="17259" label="[SWI4TRSC07]" cy:nodeId="301">
    <graphics x="9875.5673828125" y="-2406.090576171875" z="0.0"/>
  </node>
  <node id="17258" label="[SWI4TRSC08]" cy:nodeId="302">
    <graphics x="9875.5673828125" y="-2406.090576171875" z="0.0"/>
  </node>
  <node id="17257" label="[SWI4TRSC09]" cy:nodeId="303">
    <graphics x="9875.5673828125" y="-2406.090576171875" z="0.0"/>
  </node>
  <node id="17256" label="[SWI4TRSC10]" cy:nodeId="304">
    <graphics x="9875.5673828125" y="-2406.090576171875" z="0.0"/>
  </node>
  <node id="17255" label="Ribo_trsl_Mcm2mRNA" cy:nodeId="305">
    <graphics x="9186.6044921875" y="-2217.488525390625" z="0.0"/>
  </node>
  <node id="17254" label="[SWI4TRSC11]" cy:nodeId="306">
    <graphics x="9875.5673828125" y="-2406.090576171875" z="0.0"/>
  </node>
  <node id="17253" label="Ribo_trsl_Mcm3mRNA" cy:nodeId="307">
    <graphics x="9296.431640625" y="-2217.488525390625" z="0.0"/>
  </node>
  <node id="17252" label="[SWI4TRSC12]" cy:nodeId="308">
    <graphics x="9875.5673828125" y="-2406.090576171875" z="0.0"/>
  </node>
  <node id="17251" label="Ribo_trsl_Mcm4mRNA" cy:nodeId="309">
    <graphics x="9406.2587890625" y="-2217.488525390625" z="0.0"/>
  </node>
  <node id="17250" label="[SWI4TRSC13]" cy:nodeId="310">
    <graphics x="9875.5673828125" y="-2406.090576171875" z="0.0"/>
  </node>
  <node id="17249" label="Ribo_trsl_Mcm5mRNA" cy:nodeId="311">
    <graphics x="9516.0859375" y="-2217.488525390625" z="0.0"/>
  </node>
  <node id="17248" label="[SWI4TRSC14]" cy:nodeId="312">
    <graphics x="9875.5673828125" y="-2406.090576171875" z="0.0"/>
  </node>
  <node id="17247" label="Ribo_trsl_Mcm6mRNA" cy:nodeId="313">
    <graphics x="9625.9130859375" y="-2217.488525390625" z="0.0"/>
  </node>
  <node id="17246" label="[SWI4TRSC15]" cy:nodeId="314">
    <graphics x="9875.5673828125" y="-2406.090576171875" z="0.0"/>
  </node>
  <node id="17245" label="Ribo_trsl_Mcm7mRNA" cy:nodeId="315">
    <graphics x="9735.740234375" y="-2217.488525390625" z="0.0"/>
  </node>
  <node id="17244" label="[SWI4TRSC16]" cy:nodeId="316">
    <graphics x="9875.5673828125" y="-2406.090576171875" z="0.0"/>
  </node>
  <node id="17243" label="Ribo_trsl_Cdc6mRNA" cy:nodeId="317">
    <graphics x="9076.77734375" y="-2217.488525390625" z="0.0"/>
  </node>
  <node id="17242" label="[SWI4TRSC17]" cy:nodeId="318">
    <graphics x="9875.5673828125" y="-2406.090576171875" z="0.0"/>
  </node>
  <node id="17241" label="[SWI4TRSC18]" cy:nodeId="319">
    <graphics x="9875.5673828125" y="-2406.090576171875" z="0.0"/>
  </node>
  <node id="17240" label="[SWI4TRSC19]" cy:nodeId="320">
    <graphics x="9875.5673828125" y="-2406.090576171875" z="0.0"/>
  </node>
  <node id="17239" label="[CLN3TRSC01]" cy:nodeId="321">
    <graphics x="9985.39453125" y="-2406.090576171875" z="0.0"/>
  </node>
  <node id="17238" label="CLN3Mcm1" cy:nodeId="322">
    <graphics x="9955.39453125" y="-2447.07568359375" z="0.0"/>
  </node>
  <node id="17237" label="Ribo_trsl_Cln3mRNA" cy:nodeId="323">
    <graphics x="10000.39453125" y="-2217.488525390625" z="0.0"/>
  </node>
  <node id="17236" label="[CLN3TRSC02]" cy:nodeId="324">
    <graphics x="9985.39453125" y="-2406.090576171875" z="0.0"/>
  </node>
  <node id="17235" label="[Nutrients]" cy:nodeId="325">
    <graphics x="10000.39453125" y="-3029.512451171875" z="0.0"/>
  </node>
  <node id="17234" label="[CLN3TRSC03]" cy:nodeId="326">
    <graphics x="9985.39453125" y="-2406.090576171875" z="0.0"/>
  </node>
  <node id="17233" label="[CLN3TRSC04]" cy:nodeId="327">
    <graphics x="9985.39453125" y="-2406.090576171875" z="0.0"/>
  </node>
  <node id="17232" label="[CLN3TRSC05]" cy:nodeId="328">
    <graphics x="9985.39453125" y="-2406.090576171875" z="0.0"/>
  </node>
  <node id="17231" label="[CLN3TRSC06]" cy:nodeId="329">
    <graphics x="9985.39453125" y="-2406.090576171875" z="0.0"/>
  </node>
  <node id="17230" label="[CLN3TRSC07]" cy:nodeId="330">
    <graphics x="9985.39453125" y="-2406.090576171875" z="0.0"/>
  </node>
  <node id="17229" label="[CLN3TRSC08]" cy:nodeId="331">
    <graphics x="9985.39453125" y="-2406.090576171875" z="0.0"/>
  </node>
  <node id="17228" label="[CLN3TRSC09]" cy:nodeId="332">
    <graphics x="9985.39453125" y="-2406.090576171875" z="0.0"/>
  </node>
  <node id="17227" label="[CLN3TRSC10]" cy:nodeId="333">
    <graphics x="9985.39453125" y="-2406.090576171875" z="0.0"/>
  </node>
  <node id="17226" label="[CLN3TRSC11]" cy:nodeId="334">
    <graphics x="9985.39453125" y="-2406.090576171875" z="0.0"/>
  </node>
  <node id="17225" label="[CLN3TRSC12]" cy:nodeId="335">
    <graphics x="9985.39453125" y="-2406.090576171875" z="0.0"/>
  </node>
  <node id="17224" label="[CLN3TRSC13]" cy:nodeId="336">
    <graphics x="9985.39453125" y="-2406.090576171875" z="0.0"/>
  </node>
  <node id="17223" label="[CLN3TRSC14]" cy:nodeId="337">
    <graphics x="9985.39453125" y="-2406.090576171875" z="0.0"/>
  </node>
  <node id="17222" label="[CLN3TRSC15]" cy:nodeId="338">
    <graphics x="9985.39453125" y="-2406.090576171875" z="0.0"/>
  </node>
  <node id="17221" label="[CLN3TRSC16]" cy:nodeId="339">
    <graphics x="9985.39453125" y="-2406.090576171875" z="0.0"/>
  </node>
  <node id="17220" label="[CLN3TRSC17]" cy:nodeId="340">
    <graphics x="9985.39453125" y="-2406.090576171875" z="0.0"/>
  </node>
  <node id="17219" label="[CLN3TRSC18]" cy:nodeId="341">
    <graphics x="9985.39453125" y="-2406.090576171875" z="0.0"/>
  </node>
  <node id="17218" label="[CLN3TRSC19]" cy:nodeId="342">
    <graphics x="9985.39453125" y="-2406.090576171875" z="0.0"/>
  </node>
  <node id="17217" label="Bck2_[mcm1]_ppi+_Mcm1_[bck2]" cy:nodeId="343">
    <graphics x="9514.978515625" y="-2787.4482421875" z="0.0"/>
  </node>
  <node id="17216" label="Bck2_[mcm1]--Mcm1_[bck2]" cy:nodeId="344">
    <graphics x="9514.978515625" y="-2699.43408203125" z="0.0"/>
  </node>
  <node id="17215" label="Bck2_[mcm1]_ppi-_Mcm1_[bck2]" cy:nodeId="345">
    <graphics x="9544.978515625" y="-2760.3427734375" z="0.0"/>
  </node>
  <node id="17214" label="Mcm1_[DBD]_bind+_Cln3Gene_[ECB]" cy:nodeId="346">
    <graphics x="9955.39453125" y="-2607.4482421875" z="0.0"/>
  </node>
  <node id="17213" label="Cln3Gene_[ECB]--Mcm1_[DBD]" cy:nodeId="347">
    <graphics x="9955.39453125" y="-2519.43408203125" z="0.0"/>
  </node>
  <node id="17212" label="Mcm1_[DBD]_bind-_Cln3Gene_[ECB]" cy:nodeId="348">
    <graphics x="9985.39453125" y="-2580.3427734375" z="0.0"/>
  </node>
  <node id="17211" label="Mcm1_[DBD]_bind+_Swi4Gene_[ECB]" cy:nodeId="349">
    <graphics x="9845.5673828125" y="-2607.4482421875" z="0.0"/>
  </node>
  <node id="17210" label="Mcm1_[DBD]--Swi4Gene_[ECB]" cy:nodeId="350">
    <graphics x="9845.5673828125" y="-2519.43408203125" z="0.0"/>
  </node>
  <node id="17209" label="Mcm1_[DBD]_bind-_Swi4Gene_[ECB]" cy:nodeId="351">
    <graphics x="9875.5673828125" y="-2580.3427734375" z="0.0"/>
  </node>
  <node id="17208" label="Mcm1_[DBD]_bind+_Cdc6Gene_[ECB]" cy:nodeId="352">
    <graphics x="9076.77734375" y="-2607.4482421875" z="0.0"/>
  </node>
  <node id="17207" label="Cdc6Gene_[ECB]--Mcm1_[DBD]" cy:nodeId="353">
    <graphics x="9076.77734375" y="-2519.43408203125" z="0.0"/>
  </node>
  <node id="17206" label="Mcm1_[DBD]_bind-_Cdc6Gene_[ECB]" cy:nodeId="354">
    <graphics x="9106.77734375" y="-2580.3427734375" z="0.0"/>
  </node>
  <node id="17205" label="Swi4_[swi6]_ppi+_Swi6_[swi4]" cy:nodeId="355">
    <graphics x="9827.2158203125" y="-1942.08349609375" z="0.0"/>
  </node>
  <node id="17204" label="Mcm1_[DBD]_bind+_Mcm2Gene_[ECB]" cy:nodeId="356">
    <graphics x="9186.6044921875" y="-2607.4482421875" z="0.0"/>
  </node>
  <node id="17203" label="Mcm1_[DBD]--Mcm2Gene_[ECB]" cy:nodeId="357">
    <graphics x="9186.6044921875" y="-2519.43408203125" z="0.0"/>
  </node>
  <node id="17202" label="Mcm1_[DBD]_bind-_Mcm2Gene_[ECB]" cy:nodeId="358">
    <graphics x="9216.6044921875" y="-2580.3427734375" z="0.0"/>
  </node>
  <node id="17201" label="Mcm1_[DBD]_bind+_Mcm3Gene_[ECB]" cy:nodeId="359">
    <graphics x="9296.431640625" y="-2607.4482421875" z="0.0"/>
  </node>
  <node id="17200" label="Mcm1_[DBD]--Mcm3Gene_[ECB]" cy:nodeId="360">
    <graphics x="9296.431640625" y="-2519.43408203125" z="0.0"/>
  </node>
  <node id="17199" label="Mcm1_[DBD]_bind-_Mcm3Gene_[ECB]" cy:nodeId="361">
    <graphics x="9326.431640625" y="-2580.3427734375" z="0.0"/>
  </node>
</graph>
