# Supplementary material for: A comprehensive, mechanistically detailed, and executable model of the cell division cycle in Saccharomyces cerevisiae
Source: Nat Commun. 2019 Mar 21;10:1308. doi: 10.1038/s41467-019-08903-w (PMC6428898; doi:10.1038/s41467-019-08903-w)
Supplement: Supplementary file 4 — Supplementary Data 2 [file 41467_2019_8903_MOESM4_ESM.zip › CytoscapeSession-2018_05_18-12_22/views/7288-24655-CDC_Final.xgmml]

<?xml version="1.0" encoding="UTF-8" standalone="yes"?>
<graph id="24655" label="CDC_Final" cy:view="1" cy:networkId="7288" cy:visualStyle="rxncon2regulatorygraph" cy:rendererId="org.cytoscape.ding" cy:documentVersion="3.0" xmlns:dc="http://purl.org/dc/elements/1.1/" xmlns:xlink="http://www.w3.org/1999/xlink" xmlns:rdf="http://www.w3.org/1999/02/22-rdf-syntax-ns#" xmlns:cy="http://www.cytoscape.org" xmlns="http://www.cs.rpi.edu/XGMML">
  <graphics>
    <att name="NETWORK_CENTER_Z_LOCATION" value="0.0" type="string" cy:type="String"/>
    <att name="NETWORK_CENTER_X_LOCATION" value="10603.52683235771" type="string" cy:type="String"/>
    <att name="NETWORK_SCALE_FACTOR" value="1.191181810144318" type="string" cy:type="String"/>
    <att name="NETWORK_CENTER_Y_LOCATION" value="-316.922510216524" type="string" cy:type="String"/>
    <att name="NETWORK_NODE_SELECTION" value="true" type="string" cy:type="String"/>
    <att name="NETWORK_HEIGHT" value="689.0" type="string" cy:type="String"/>
    <att name="NETWORK_WIDTH" value="1918.0" type="string" cy:type="String"/>
    <att name="NETWORK_DEPTH" value="0.0" type="string" cy:type="String"/>
    <att name="NETWORK_EDGE_SELECTION" value="true" type="string" cy:type="String"/>
    <att name="NETWORK_TITLE" value="CDC_Final" type="string" cy:type="String"/>
  </graphics>
  <node id="27145" label="Mcm2_[mcm6]--Mcm6_[mcm2]" cy:nodeId="4141">
    <graphics x="9984.234375" y="907.1681518554688" z="0.0"/>
  </node>
  <node id="27144" label="Mcm2_[mcm6]_ppi-_Mcm6_[mcm2]" cy:nodeId="4142">
    <graphics x="10017.91796875" y="850.4385375976562" z="0.0"/>
  </node>
  <node id="27142" label="Mcm4_[mcm6]--Mcm6_[mcm4]" cy:nodeId="4143">
    <graphics x="9916.869140625" y="907.1681518554688" z="0.0"/>
  </node>
  <node id="27141" label="Mcm6_[mcm4]_ppi-_Mcm4_[mcm6]" cy:nodeId="4144">
    <graphics x="9950.5546875" y="850.4385375976562" z="0.0"/>
  </node>
  <node id="27139" label="Mcm4_[mcm7]--Mcm7_[mcm4]" cy:nodeId="4145">
    <graphics x="9782.1376953125" y="907.1681518554688" z="0.0"/>
  </node>
  <node id="27138" label="Mcm4_[mcm7]_ppi-_Mcm7_[mcm4]" cy:nodeId="4146">
    <graphics x="9815.8212890625" y="850.4385375976562" z="0.0"/>
  </node>
  <node id="27136" label="Mcm5_[mcm6]--Mcm6_[mcm5]" cy:nodeId="4147">
    <graphics x="9849.50390625" y="907.1681518554688" z="0.0"/>
  </node>
  <node id="27135" label="Mcm5_[mcm6]_ppi-_Mcm6_[mcm5]" cy:nodeId="4148">
    <graphics x="9883.1875" y="850.4385375976562" z="0.0"/>
  </node>
  <node id="27133" label="Mcm3_[mcm7]--Mcm7_[mcm3]" cy:nodeId="4149">
    <graphics x="9647.40625" y="907.1681518554688" z="0.0"/>
  </node>
  <node id="27132" label="Mcm7_[mcm3]_ppi-_Mcm3_[mcm7]" cy:nodeId="4150">
    <graphics x="9681.087890625" y="850.4385375976562" z="0.0"/>
  </node>
  <node id="27130" label="Mcm3_[mcm5]--Mcm5_[mcm3]" cy:nodeId="4151">
    <graphics x="9714.771484375" y="907.1681518554688" z="0.0"/>
  </node>
  <node id="27129" label="Mcm3_[mcm5]_ppi-_Mcm5_[mcm3]" cy:nodeId="4152">
    <graphics x="9748.4521484375" y="850.4385375976562" z="0.0"/>
  </node>
  <node id="27107" label="Cdt1_[C]_ppi+_Mcm6_[C]" cy:nodeId="4153">
    <graphics x="9692.69140625" y="1008.8470458984375" z="0.0"/>
  </node>
  <node id="27106" label="Cdt1_[C]--Mcm6_[C]" cy:nodeId="4154">
    <graphics x="9692.69140625" y="1099.011962890625" z="0.0"/>
  </node>
  <node id="27105" label="MCM" cy:nodeId="4155">
    <graphics x="9647.40625" y="963.6729125976562" z="0.0"/>
  </node>
  <node id="27104" label="Cdt1_[C]_ppi-_Mcm6_[C]" cy:nodeId="4156">
    <graphics x="9722.6904296875" y="1041.7271728515625" z="0.0"/>
  </node>
  <node id="27103" label="Cdt1_[orc6]_ppi+_Orc6_[cdt1]" cy:nodeId="4157">
    <graphics x="9613.7412109375" y="1200.544921875" z="0.0"/>
  </node>
  <node id="25899" label="Mcm1_[DBD]_bind+_Mcm4Gene_[ECB]" cy:nodeId="62">
    <graphics x="9406.2587890625" y="-2607.4482421875" z="0.0"/>
  </node>
  <node id="27102" label="Cdt1_[orc6]--Orc6_[cdt1]" cy:nodeId="4158">
    <graphics x="9613.7412109375" y="1288.211181640625" z="0.0"/>
  </node>
  <node id="25898" label="Mcm1_[DBD]--Mcm4Gene_[ECB]" cy:nodeId="63">
    <graphics x="9406.2587890625" y="-2519.43408203125" z="0.0"/>
  </node>
  <node id="27101" label="MCMCdt1" cy:nodeId="4159">
    <graphics x="9647.40625" y="1150.626708984375" z="0.0"/>
  </node>
  <node id="25897" label="Mcm1_[DBD]_bind-_Mcm4Gene_[ECB]" cy:nodeId="64">
    <graphics x="9436.2587890625" y="-2580.3427734375" z="0.0"/>
  </node>
  <node id="27100" label="NotMcm3P" cy:nodeId="4160">
    <graphics x="9716.1982421875" y="1139.8193359375" z="0.0"/>
  </node>
  <node id="25896" label="Mcm1_[DBD]_bind+_Mcm5Gene_[ECB]" cy:nodeId="65">
    <graphics x="9514.978515625" y="-2607.4482421875" z="0.0"/>
  </node>
  <node id="27099" label="Mcm3_[NLS(cdc28)]-{p}" cy:nodeId="4161">
    <graphics x="9784.990234375" y="1099.011962890625" z="0.0"/>
  </node>
  <node id="25895" label="Mcm1_[DBD]--Mcm5Gene_[ECB]" cy:nodeId="66">
    <graphics x="9514.978515625" y="-2519.43408203125" z="0.0"/>
  </node>
  <node id="27098" label="ORCCdc6" cy:nodeId="4162">
    <graphics x="9580.0751953125" y="1150.626708984375" z="0.0"/>
  </node>
  <node id="25894" label="Mcm1_[DBD]_bind-_Mcm5Gene_[ECB]" cy:nodeId="67">
    <graphics x="9544.978515625" y="-2580.3427734375" z="0.0"/>
  </node>
  <node id="27097" label="Cdc6_[orc1]--Orc1_[cdc6]" cy:nodeId="4163">
    <graphics x="9538.7958984375" y="1099.011962890625" z="0.0"/>
  </node>
  <node id="25893" label="Mcm1_[DBD]_bind+_Mcm6Gene_[ECB]" cy:nodeId="68">
    <graphics x="9625.9130859375" y="-2607.4482421875" z="0.0"/>
  </node>
  <node id="27096" label="ORCOrigin" cy:nodeId="4164">
    <graphics x="9580.0751953125" y="963.6729125976562" z="0.0"/>
  </node>
  <node id="25892" label="Mcm1_[DBD]--Mcm6Gene_[ECB]" cy:nodeId="69">
    <graphics x="9625.9130859375" y="-2519.43408203125" z="0.0"/>
  </node>
  <node id="27095" label="ORC" cy:nodeId="4165">
    <graphics x="9580.0751953125" y="768.4620361328125" z="0.0"/>
  </node>
  <node id="25891" label="Mcm1_[DBD]_bind-_Mcm6Gene_[ECB]" cy:nodeId="70">
    <graphics x="9655.9130859375" y="-2580.3427734375" z="0.0"/>
  </node>
  <node id="27350" label="Cell_LIC_Cell_[(DNA)]" cy:nodeId="4166">
    <graphics x="9613.7412109375" y="1433.056884765625" z="0.0"/>
  </node>
  <node id="25890" label="Mcm1_[DBD]_bind+_Mcm7Gene_[ECB]" cy:nodeId="71">
    <graphics x="9735.740234375" y="-2607.4482421875" z="0.0"/>
  </node>
  <node id="27094" label="Orc1_[orc4]--Orc4_[orc1]" cy:nodeId="4167">
    <graphics x="9585.994140625" y="723.176513671875" z="0.0"/>
  </node>
  <node id="25889" label="Mcm1_[DBD]--Mcm7Gene_[ECB]" cy:nodeId="72">
    <graphics x="9735.740234375" y="-2519.43408203125" z="0.0"/>
  </node>
  <node id="27349" label="Cell_[(DNA)]-{lic}" cy:nodeId="4168">
    <graphics x="10091.71875" y="1489.9840087890625" z="0.0"/>
  </node>
  <node id="25888" label="Mcm1_[DBD]_bind-_Mcm7Gene_[ECB]" cy:nodeId="73">
    <graphics x="9765.740234375" y="-2580.3427734375" z="0.0"/>
  </node>
  <node id="27093" label="Orc4_[orc5]--Orc5_[orc4]" cy:nodeId="4169">
    <graphics x="9805.0751953125" y="723.176513671875" z="0.0"/>
  </node>
  <node id="25887" label="PolII_trsc_Cln3Gene" cy:nodeId="74">
    <graphics x="9955.39453125" y="-2367.14501953125" z="0.0"/>
  </node>
  <node id="27348" label="[HelicaseLoading]" cy:nodeId="4170">
    <graphics x="9613.7412109375" y="1360.0634765625" z="0.0"/>
  </node>
  <node id="25886" label="[CLN3TRSC20]" cy:nodeId="75">
    <graphics x="9985.39453125" y="-2406.090576171875" z="0.0"/>
  </node>
  <node id="27092" label="Orc2_[orc5]--Orc5_[orc2]" cy:nodeId="4171">
    <graphics x="9659.2236328125" y="723.176513671875" z="0.0"/>
  </node>
  <node id="25885" label="PolII_trsc_Swi4Gene" cy:nodeId="76">
    <graphics x="9845.5673828125" y="-2367.14501953125" z="0.0"/>
  </node>
  <node id="27091" label="Orc2_[orc3]--Orc3_[orc2]" cy:nodeId="4172">
    <graphics x="9732.4541015625" y="723.176513671875" z="0.0"/>
  </node>
  <node id="25884" label="[SWI4TRSC20]" cy:nodeId="77">
    <graphics x="9875.5673828125" y="-2406.090576171875" z="0.0"/>
  </node>
  <node id="27090" label="Orc2_[orc6]--Orc6_[orc2]" cy:nodeId="4173">
    <graphics x="9512.7666015625" y="723.176513671875" z="0.0"/>
  </node>
  <node id="25883" label="PolII_trsc_Cdc6Gene" cy:nodeId="78">
    <graphics x="9076.77734375" y="-2367.14501953125" z="0.0"/>
  </node>
  <node id="27089" label="ORI_[origin]--Orc1_[DBD]" cy:nodeId="4174">
    <graphics x="9538.7958984375" y="907.1681518554688" z="0.0"/>
  </node>
  <node id="25882" label="[CDC6TRSC20]" cy:nodeId="79">
    <graphics x="9106.77734375" y="-2406.090576171875" z="0.0"/>
  </node>
  <node id="27088" label="Orc2uP" cy:nodeId="4175">
    <graphics x="9463.19921875" y="890.8184204101562" z="0.0"/>
  </node>
  <node id="25881" label="PolII_trsc_Mcm2Gene" cy:nodeId="80">
    <graphics x="9186.6044921875" y="-2367.14501953125" z="0.0"/>
  </node>
  <node id="27087" label="Orc2_[(cdc28)]-{p}" cy:nodeId="4176">
    <graphics x="9432.021484375" y="846.9638061523438" z="0.0"/>
  </node>
  <node id="25880" label="[MCM2TRSC20]" cy:nodeId="81">
    <graphics x="9216.6044921875" y="-2406.090576171875" z="0.0"/>
  </node>
  <node id="27086" label="Orc6uP" cy:nodeId="4177">
    <graphics x="9401.712890625" y="900.4382934570312" z="0.0"/>
  </node>
  <node id="25879" label="PolII_trsc_Mcm3Gene" cy:nodeId="82">
    <graphics x="9296.431640625" y="-2367.14501953125" z="0.0"/>
  </node>
  <node id="27085" label="Orc6_[(cdc28)]-{p}" cy:nodeId="4178">
    <graphics x="9349.2451171875" y="860.9640502929688" z="0.0"/>
  </node>
  <node id="25878" label="[MCM3TRSC20]" cy:nodeId="83">
    <graphics x="9326.431640625" y="-2406.090576171875" z="0.0"/>
  </node>
  <node id="27084" label="Cdt1_[orc6]_ppi-_Orc6_[cdt1]" cy:nodeId="4179">
    <graphics x="9643.740234375" y="1231.286865234375" z="0.0"/>
  </node>
  <node id="25877" label="PolII_trsc_Mcm4Gene" cy:nodeId="84">
    <graphics x="9406.2587890625" y="-2367.14501953125" z="0.0"/>
  </node>
  <node id="27083" label="Orc1_[orc4]_ppi+_Orc4_[orc1]" cy:nodeId="4180">
    <graphics x="9584.04296875" y="622.7034912109375" z="0.0"/>
  </node>
  <node id="25876" label="[MCM4TRSC20]" cy:nodeId="85">
    <graphics x="9436.2587890625" y="-2406.090576171875" z="0.0"/>
  </node>
  <node id="27082" label="Orc1_[orc4]_ppi-_Orc4_[orc1]" cy:nodeId="4181">
    <graphics x="9562.4287109375" y="662.94970703125" z="0.0"/>
  </node>
  <node id="25875" label="PolII_trsc_Mcm5Gene" cy:nodeId="86">
    <graphics x="9514.978515625" y="-2367.14501953125" z="0.0"/>
  </node>
  <node id="27081" label="Orc4_[orc5]_ppi+_Orc5_[orc4]" cy:nodeId="4182">
    <graphics x="9805.0751953125" y="622.7034912109375" z="0.0"/>
  </node>
  <node id="25874" label="[MCM5TRSC20]" cy:nodeId="87">
    <graphics x="9546.0859375" y="-2406.090576171875" z="0.0"/>
  </node>
  <node id="27080" label="Orc4_[orc5]_ppi-_Orc5_[orc4]" cy:nodeId="4183">
    <graphics x="9782.1162109375" y="662.94970703125" z="0.0"/>
  </node>
  <node id="25873" label="PolII_trsc_Mcm6Gene" cy:nodeId="88">
    <graphics x="9625.9130859375" y="-2367.14501953125" z="0.0"/>
  </node>
  <node id="26824" label="Orc1_[DBD]_i+_ORI_[origin]" cy:nodeId="4184">
    <graphics x="9538.7958984375" y="822.1784057617188" z="0.0"/>
  </node>
  <node id="25872" label="[MCM6TRSC20]" cy:nodeId="89">
    <graphics x="9655.9130859375" y="-2406.090576171875" z="0.0"/>
  </node>
  <node id="27079" label="Orc2_[orc5]_ppi+_Orc5_[orc2]" cy:nodeId="4185">
    <graphics x="9657.2724609375" y="622.7034912109375" z="0.0"/>
  </node>
  <node id="25871" label="PolII_trsc_Mcm7Gene" cy:nodeId="90">
    <graphics x="9735.740234375" y="-2367.14501953125" z="0.0"/>
  </node>
  <node id="26823" label="Orc1_[DBD]_i-_ORI_[origin]" cy:nodeId="4186">
    <graphics x="9508.7998046875" y="850.4385375976562" z="0.0"/>
  </node>
  <node id="25870" label="[MCM7TRSC20]" cy:nodeId="91">
    <graphics x="9765.740234375" y="-2406.090576171875" z="0.0"/>
  </node>
  <node id="27078" label="Orc2_[orc5]_ppi-_Orc5_[orc2]" cy:nodeId="4187">
    <graphics x="9635.658203125" y="662.94970703125" z="0.0"/>
  </node>
  <node id="26822" label="Cdc6_[orc1]_ppi+_Orc1_[cdc6]" cy:nodeId="92">
    <graphics x="9538.7958984375" y="1008.8470458984375" z="0.0"/>
  </node>
  <node id="27077" label="Orc2_[orc3]_ppi+_Orc3_[orc2]" cy:nodeId="4188">
    <graphics x="9730.5029296875" y="622.7034912109375" z="0.0"/>
  </node>
  <node id="24735" label="Cln3" cy:nodeId="93">
    <graphics x="10000.39453125" y="-2133.76513671875" z="0.0"/>
  </node>
  <node id="26821" label="Cdc6_[orc1]_ppi-_Orc1_[cdc6]" cy:nodeId="4189">
    <graphics x="9493.7998046875" y="1041.7271728515625" z="0.0"/>
  </node>
  <node id="24718" label="Cdc6" cy:nodeId="94">
    <graphics x="9076.77734375" y="-2133.76513671875" z="0.0"/>
  </node>
  <node id="27076" label="Orc2_[orc3]_ppi-_Orc3_[orc2]" cy:nodeId="4190">
    <graphics x="9708.8857421875" y="662.94970703125" z="0.0"/>
  </node>
  <node id="25736" label="Ribo_trsl_Swi4mRNA" cy:nodeId="95">
    <graphics x="9845.5673828125" y="-2217.488525390625" z="0.0"/>
  </node>
  <node id="27075" label="Orc2_[orc6]_ppi+_Orc6_[orc2]" cy:nodeId="4191">
    <graphics x="9510.8154296875" y="622.7034912109375" z="0.0"/>
  </node>
  <node id="25730" label="Decay_deg_Mcm2mRNA" cy:nodeId="96">
    <graphics x="9216.6044921875" y="-2338.74560546875" z="0.0"/>
  </node>
  <node id="27074" label="Orc2_[orc6]_ppi-_Orc6_[orc2]" cy:nodeId="4192">
    <graphics x="9489.2001953125" y="662.94970703125" z="0.0"/>
  </node>
  <node id="25729" label="Decay_deg_Mcm3mRNA" cy:nodeId="97">
    <graphics x="9326.431640625" y="-2338.74560546875" z="0.0"/>
  </node>
  <node id="27073" label="Cdc28_p+_Orc2_[(cdc28)]" cy:nodeId="4193">
    <graphics x="9432.021484375" y="743.7452392578125" z="0.0"/>
  </node>
  <node id="25728" label="Decay_deg_Mcm4mRNA" cy:nodeId="98">
    <graphics x="9436.2587890625" y="-2338.74560546875" z="0.0"/>
  </node>
  <node id="27072" label="Cdc28_p+_Orc6_[(cdc28)]" cy:nodeId="4194">
    <graphics x="9349.2451171875" y="757.7447509765625" z="0.0"/>
  </node>
  <node id="25727" label="Decay_deg_Mcm5mRNA" cy:nodeId="99">
    <graphics x="9546.0859375" y="-2338.74560546875" z="0.0"/>
  </node>
  <node id="25726" label="Decay_deg_Mcm6mRNA" cy:nodeId="100">
    <graphics x="9655.9130859375" y="-2338.74560546875" z="0.0"/>
  </node>
  <node id="25725" label="Decay_deg_Mcm7mRNA" cy:nodeId="101">
    <graphics x="9765.740234375" y="-2338.74560546875" z="0.0"/>
  </node>
  <node id="24696" label="Yhp1" cy:nodeId="102">
    <graphics x="12879.33984375" y="-2133.76513671875" z="0.0"/>
  </node>
  <node id="25711" label="Decay_deg_Cln3mRNA" cy:nodeId="103">
    <graphics x="9985.39453125" y="-2338.74560546875" z="0.0"/>
  </node>
  <node id="25710" label="Decay_deg_Cdc6mRNA" cy:nodeId="104">
    <graphics x="9106.77734375" y="-2338.74560546875" z="0.0"/>
  </node>
  <node id="25706" label="Decay_deg_Swi4mRNA" cy:nodeId="105">
    <graphics x="9875.5673828125" y="-2338.74560546875" z="0.0"/>
  </node>
  <node id="24683" label="Yox1" cy:nodeId="106">
    <graphics x="11070.580078125" y="-2133.76513671875" z="0.0"/>
  </node>
  <node id="24682" label="Mcm2" cy:nodeId="107">
    <graphics x="9186.6044921875" y="-2133.76513671875" z="0.0"/>
  </node>
  <node id="24681" label="Mcm3" cy:nodeId="108">
    <graphics x="9296.431640625" y="-2133.76513671875" z="0.0"/>
  </node>
  <node id="24680" label="Mcm4" cy:nodeId="109">
    <graphics x="9406.2587890625" y="-2133.76513671875" z="0.0"/>
  </node>
  <node id="24679" label="Mcm5" cy:nodeId="110">
    <graphics x="9516.0859375" y="-2133.76513671875" z="0.0"/>
  </node>
  <node id="24678" label="Mcm6" cy:nodeId="111">
    <graphics x="9625.9130859375" y="-2133.76513671875" z="0.0"/>
  </node>
  <node id="24677" label="Mcm7" cy:nodeId="112">
    <graphics x="9735.740234375" y="-2133.76513671875" z="0.0"/>
  </node>
  <node id="24672" label="Cln3mRNA" cy:nodeId="113">
    <graphics x="9955.39453125" y="-2274.41015625" z="0.0"/>
  </node>
  <node id="24671" label="Swi4mRNA" cy:nodeId="114">
    <graphics x="9845.5673828125" y="-2274.41015625" z="0.0"/>
  </node>
  <node id="24670" label="Cdc6mRNA" cy:nodeId="115">
    <graphics x="9076.77734375" y="-2274.41015625" z="0.0"/>
  </node>
  <node id="24669" label="Mcm2mRNA" cy:nodeId="116">
    <graphics x="9186.6044921875" y="-2274.41015625" z="0.0"/>
  </node>
  <node id="24668" label="Mcm3mRNA" cy:nodeId="117">
    <graphics x="9296.431640625" y="-2274.41015625" z="0.0"/>
  </node>
  <node id="24667" label="Mcm4mRNA" cy:nodeId="118">
    <graphics x="9406.2587890625" y="-2274.41015625" z="0.0"/>
  </node>
  <node id="24666" label="Mcm5mRNA" cy:nodeId="119">
    <graphics x="9516.0859375" y="-2274.41015625" z="0.0"/>
  </node>
  <node id="24665" label="Mcm6mRNA" cy:nodeId="120">
    <graphics x="9625.9130859375" y="-2274.41015625" z="0.0"/>
  </node>
  <node id="24664" label="Mcm7mRNA" cy:nodeId="121">
    <graphics x="9735.740234375" y="-2274.41015625" z="0.0"/>
  </node>
  <node id="27220" label="Cdc28_[cyclin]_ppi+_Cln3_[cdc28]" cy:nodeId="122">
    <graphics x="9840.9013671875" y="-636.0363159179688" z="0.0"/>
  </node>
  <node id="24657" label="Swi4" cy:nodeId="123">
    <graphics x="9845.5673828125" y="-2133.76513671875" z="0.0"/>
  </node>
  <node id="26186" label="Clb2_[swi4]_ppi+_Swi4_[cyclin]" cy:nodeId="124">
    <graphics x="11208.9052734375" y="-444.38641357421875" z="0.0"/>
  </node>
  <node id="27198" label="Cln3_[JD]_ppi+_Ydj1_[cln3]" cy:nodeId="125">
    <graphics x="9647.7744140625" y="-636.0363159179688" z="0.0"/>
  </node>
  <node id="27194" label="Cln3mRNA_[Whi3]_i+_Whi3_[mrna]" cy:nodeId="126">
    <graphics x="10048.26953125" y="-2367.14501953125" z="0.0"/>
  </node>
  <node id="27193" label="Cln3mRNA_[Whi3]--Whi3_[mrna]" cy:nodeId="127">
    <graphics x="10048.26953125" y="-2274.41015625" z="0.0"/>
  </node>
  <node id="27192" label="Cln3mRNA_[Whi3]_i-_Whi3_[mrna]" cy:nodeId="128">
    <graphics x="10078.26953125" y="-2338.74560546875" z="0.0"/>
  </node>
  <node id="27146" label="Mcm2_[mcm6]_ppi+_Mcm6_[mcm2]" cy:nodeId="129">
    <graphics x="9984.234375" y="822.1784057617188" z="0.0"/>
  </node>
  <node id="27143" label="Mcm6_[mcm4]_ppi+_Mcm4_[mcm6]" cy:nodeId="130">
    <graphics x="9916.869140625" y="822.1784057617188" z="0.0"/>
  </node>
  <node id="27140" label="Mcm4_[mcm7]_ppi+_Mcm7_[mcm4]" cy:nodeId="131">
    <graphics x="9782.1376953125" y="822.1784057617188" z="0.0"/>
  </node>
  <node id="25090" label="[CDC6TRSC01]" cy:nodeId="132">
    <graphics x="9106.77734375" y="-2406.090576171875" z="0.0"/>
  </node>
  <node id="27137" label="Mcm5_[mcm6]_ppi+_Mcm6_[mcm5]" cy:nodeId="133">
    <graphics x="9849.50390625" y="822.1784057617188" z="0.0"/>
  </node>
  <node id="25089" label="CDC6Mcm1" cy:nodeId="134">
    <graphics x="9076.77734375" y="-2447.07568359375" z="0.0"/>
  </node>
  <node id="25088" label="Mcm1" cy:nodeId="135">
    <graphics x="9735.697265625" y="-2720.025634765625" z="0.0"/>
  </node>
  <node id="25087" label="Mcm1notYhp1" cy:nodeId="136">
    <graphics x="9680.37109375" y="-2749.517578125" z="0.0"/>
  </node>
  <node id="27134" label="Mcm7_[mcm3]_ppi+_Mcm3_[mcm7]" cy:nodeId="137">
    <graphics x="9647.40625" y="822.1784057617188" z="0.0"/>
  </node>
  <node id="26622" label="Cdc28_p+_Mcm3_[NLS(cdc28)]" cy:nodeId="138">
    <graphics x="9784.990234375" y="1008.8470458984375" z="0.0"/>
  </node>
  <node id="25086" label="Mcm1notYox1" cy:nodeId="139">
    <graphics x="9783.142578125" y="-2749.517578125" z="0.0"/>
  </node>
  <node id="25085" label="[CDC6TRSC02]" cy:nodeId="140">
    <graphics x="9106.77734375" y="-2406.090576171875" z="0.0"/>
  </node>
  <node id="25084" label="[CDC6TRSC03]" cy:nodeId="141">
    <graphics x="9106.77734375" y="-2406.090576171875" z="0.0"/>
  </node>
  <node id="27131" label="Mcm3_[mcm5]_ppi+_Mcm5_[mcm3]" cy:nodeId="142">
    <graphics x="9714.771484375" y="822.1784057617188" z="0.0"/>
  </node>
  <node id="25083" label="[CDC6TRSC04]" cy:nodeId="143">
    <graphics x="9106.77734375" y="-2406.090576171875" z="0.0"/>
  </node>
  <node id="25082" label="[CDC6TRSC05]" cy:nodeId="144">
    <graphics x="9106.77734375" y="-2406.090576171875" z="0.0"/>
  </node>
  <node id="25081" label="[CDC6TRSC06]" cy:nodeId="145">
    <graphics x="9106.77734375" y="-2406.090576171875" z="0.0"/>
  </node>
  <node id="27128" label="Mcm2_[mcm10]_ppi+_Mcm10_[mcm2]" cy:nodeId="146">
    <graphics x="10200.2763671875" y="1164.8701171875" z="0.0"/>
  </node>
  <node id="26616" label="Cdc6_[(scf)]-{ub}" cy:nodeId="147">
    <graphics x="9252.884765625" y="-1505.5811767578125" z="0.0"/>
  </node>
  <node id="25080" label="[CDC6TRSC07]" cy:nodeId="148">
    <graphics x="9106.77734375" y="-2406.090576171875" z="0.0"/>
  </node>
  <node id="25079" label="[CDC6TRSC08]" cy:nodeId="149">
    <graphics x="9106.77734375" y="-2406.090576171875" z="0.0"/>
  </node>
  <node id="25078" label="[CDC6TRSC09]" cy:nodeId="150">
    <graphics x="9106.77734375" y="-2406.090576171875" z="0.0"/>
  </node>
  <node id="25077" label="[CDC6TRSC10]" cy:nodeId="151">
    <graphics x="9106.77734375" y="-2406.090576171875" z="0.0"/>
  </node>
  <node id="25076" label="[CDC6TRSC11]" cy:nodeId="152">
    <graphics x="9106.77734375" y="-2406.090576171875" z="0.0"/>
  </node>
  <node id="25075" label="[CDC6TRSC12]" cy:nodeId="153">
    <graphics x="9106.77734375" y="-2406.090576171875" z="0.0"/>
  </node>
  <node id="25074" label="[CDC6TRSC13]" cy:nodeId="154">
    <graphics x="9106.77734375" y="-2406.090576171875" z="0.0"/>
  </node>
  <node id="25073" label="[CDC6TRSC14]" cy:nodeId="155">
    <graphics x="9106.77734375" y="-2406.090576171875" z="0.0"/>
  </node>
  <node id="25072" label="[CDC6TRSC15]" cy:nodeId="156">
    <graphics x="9106.77734375" y="-2406.090576171875" z="0.0"/>
  </node>
  <node id="25071" label="[CDC6TRSC16]" cy:nodeId="157">
    <graphics x="9106.77734375" y="-2406.090576171875" z="0.0"/>
  </node>
  <node id="25070" label="[CDC6TRSC17]" cy:nodeId="158">
    <graphics x="9106.77734375" y="-2406.090576171875" z="0.0"/>
  </node>
  <node id="25069" label="[CDC6TRSC18]" cy:nodeId="159">
    <graphics x="9106.77734375" y="-2406.090576171875" z="0.0"/>
  </node>
  <node id="25068" label="[CDC6TRSC19]" cy:nodeId="160">
    <graphics x="9106.77734375" y="-2406.090576171875" z="0.0"/>
  </node>
  <node id="25067" label="[MCM2TRSC01]" cy:nodeId="161">
    <graphics x="9216.6044921875" y="-2406.090576171875" z="0.0"/>
  </node>
  <node id="25066" label="MCM2Mcm1" cy:nodeId="162">
    <graphics x="9186.6044921875" y="-2447.07568359375" z="0.0"/>
  </node>
  <node id="25065" label="[MCM2TRSC02]" cy:nodeId="163">
    <graphics x="9216.6044921875" y="-2406.090576171875" z="0.0"/>
  </node>
  <node id="25064" label="[MCM2TRSC03]" cy:nodeId="164">
    <graphics x="9216.6044921875" y="-2406.090576171875" z="0.0"/>
  </node>
  <node id="25063" label="[MCM2TRSC04]" cy:nodeId="165">
    <graphics x="9216.6044921875" y="-2406.090576171875" z="0.0"/>
  </node>
  <node id="25062" label="[MCM2TRSC05]" cy:nodeId="166">
    <graphics x="9216.6044921875" y="-2406.090576171875" z="0.0"/>
  </node>
  <node id="25061" label="[MCM2TRSC06]" cy:nodeId="167">
    <graphics x="9216.6044921875" y="-2406.090576171875" z="0.0"/>
  </node>
  <node id="25060" label="[MCM2TRSC07]" cy:nodeId="168">
    <graphics x="9216.6044921875" y="-2406.090576171875" z="0.0"/>
  </node>
  <node id="25059" label="[MCM2TRSC08]" cy:nodeId="169">
    <graphics x="9216.6044921875" y="-2406.090576171875" z="0.0"/>
  </node>
  <node id="25058" label="[MCM2TRSC09]" cy:nodeId="170">
    <graphics x="9216.6044921875" y="-2406.090576171875" z="0.0"/>
  </node>
  <node id="25057" label="[MCM2TRSC10]" cy:nodeId="171">
    <graphics x="9216.6044921875" y="-2406.090576171875" z="0.0"/>
  </node>
  <node id="25056" label="[MCM2TRSC11]" cy:nodeId="172">
    <graphics x="9216.6044921875" y="-2406.090576171875" z="0.0"/>
  </node>
  <node id="25055" label="[MCM2TRSC12]" cy:nodeId="173">
    <graphics x="9216.6044921875" y="-2406.090576171875" z="0.0"/>
  </node>
  <node id="25054" label="[MCM2TRSC13]" cy:nodeId="174">
    <graphics x="9216.6044921875" y="-2406.090576171875" z="0.0"/>
  </node>
  <node id="25053" label="[MCM2TRSC14]" cy:nodeId="175">
    <graphics x="9216.6044921875" y="-2406.090576171875" z="0.0"/>
  </node>
  <node id="25052" label="[MCM2TRSC15]" cy:nodeId="176">
    <graphics x="9216.6044921875" y="-2406.090576171875" z="0.0"/>
  </node>
  <node id="25051" label="[MCM2TRSC16]" cy:nodeId="177">
    <graphics x="9216.6044921875" y="-2406.090576171875" z="0.0"/>
  </node>
  <node id="25050" label="[MCM2TRSC17]" cy:nodeId="178">
    <graphics x="9216.6044921875" y="-2406.090576171875" z="0.0"/>
  </node>
  <node id="25049" label="[MCM2TRSC18]" cy:nodeId="179">
    <graphics x="9216.6044921875" y="-2406.090576171875" z="0.0"/>
  </node>
  <node id="25048" label="[MCM2TRSC19]" cy:nodeId="180">
    <graphics x="9216.6044921875" y="-2406.090576171875" z="0.0"/>
  </node>
  <node id="25047" label="[MCM3TRSC01]" cy:nodeId="181">
    <graphics x="9326.431640625" y="-2406.090576171875" z="0.0"/>
  </node>
  <node id="25046" label="MCM3Mcm1" cy:nodeId="182">
    <graphics x="9296.431640625" y="-2447.07568359375" z="0.0"/>
  </node>
  <node id="25045" label="[MCM3TRSC02]" cy:nodeId="183">
    <graphics x="9326.431640625" y="-2406.090576171875" z="0.0"/>
  </node>
  <node id="25044" label="[MCM3TRSC03]" cy:nodeId="184">
    <graphics x="9326.431640625" y="-2406.090576171875" z="0.0"/>
  </node>
  <node id="25043" label="[MCM3TRSC04]" cy:nodeId="185">
    <graphics x="9326.431640625" y="-2406.090576171875" z="0.0"/>
  </node>
  <node id="25042" label="[MCM3TRSC05]" cy:nodeId="186">
    <graphics x="9326.431640625" y="-2406.090576171875" z="0.0"/>
  </node>
  <node id="25041" label="[MCM3TRSC06]" cy:nodeId="187">
    <graphics x="9326.431640625" y="-2406.090576171875" z="0.0"/>
  </node>
  <node id="25040" label="[MCM3TRSC07]" cy:nodeId="188">
    <graphics x="9326.431640625" y="-2406.090576171875" z="0.0"/>
  </node>
  <node id="25039" label="[MCM3TRSC08]" cy:nodeId="189">
    <graphics x="9326.431640625" y="-2406.090576171875" z="0.0"/>
  </node>
  <node id="25038" label="[MCM3TRSC09]" cy:nodeId="190">
    <graphics x="9326.431640625" y="-2406.090576171875" z="0.0"/>
  </node>
  <node id="25037" label="[MCM3TRSC10]" cy:nodeId="191">
    <graphics x="9326.431640625" y="-2406.090576171875" z="0.0"/>
  </node>
  <node id="25036" label="[MCM3TRSC11]" cy:nodeId="192">
    <graphics x="9326.431640625" y="-2406.090576171875" z="0.0"/>
  </node>
  <node id="25035" label="[MCM3TRSC12]" cy:nodeId="193">
    <graphics x="9326.431640625" y="-2406.090576171875" z="0.0"/>
  </node>
  <node id="25034" label="[MCM3TRSC13]" cy:nodeId="194">
    <graphics x="9326.431640625" y="-2406.090576171875" z="0.0"/>
  </node>
  <node id="25033" label="[MCM3TRSC14]" cy:nodeId="195">
    <graphics x="9326.431640625" y="-2406.090576171875" z="0.0"/>
  </node>
  <node id="25032" label="[MCM3TRSC15]" cy:nodeId="196">
    <graphics x="9326.431640625" y="-2406.090576171875" z="0.0"/>
  </node>
  <node id="25031" label="[MCM3TRSC16]" cy:nodeId="197">
    <graphics x="9326.431640625" y="-2406.090576171875" z="0.0"/>
  </node>
  <node id="27054" label="Sld3_[(T600)]-{p}" cy:nodeId="4293">
    <graphics x="10460.8740234375" y="869.3765258789062" z="0.0"/>
  </node>
  <node id="25030" label="[MCM3TRSC17]" cy:nodeId="198">
    <graphics x="9326.431640625" y="-2406.090576171875" z="0.0"/>
  </node>
  <node id="26798" label="Dpb11_[gins]_ppi-_Psf1_[dpb11]" cy:nodeId="4294">
    <graphics x="10165.744140625" y="1046.1055908203125" z="0.0"/>
  </node>
  <node id="25029" label="[MCM3TRSC18]" cy:nodeId="199">
    <graphics x="9326.431640625" y="-2406.090576171875" z="0.0"/>
  </node>
  <node id="27053" label="Cdc28_p+_Sld3_[(S622)]" cy:nodeId="4295">
    <graphics x="10559.0537109375" y="787.3414916992188" z="0.0"/>
  </node>
  <node id="26564" label="Cdc28_p+_Cdc6_[(cdc28)]" cy:nodeId="200">
    <graphics x="9252.884765625" y="-1727.641357421875" z="0.0"/>
  </node>
  <node id="27052" label="Sld3_[(S622)]-{p}" cy:nodeId="4296">
    <graphics x="10559.0537109375" y="869.3765258789062" z="0.0"/>
  </node>
  <node id="25028" label="[MCM3TRSC19]" cy:nodeId="201">
    <graphics x="9326.431640625" y="-2406.090576171875" z="0.0"/>
  </node>
  <node id="25598" label="CMG" cy:nodeId="4297">
    <graphics x="10426.8564453125" y="1219.865234375" z="0.0"/>
  </node>
  <node id="25027" label="[MCM4TRSC01]" cy:nodeId="202">
    <graphics x="9436.2587890625" y="-2406.090576171875" z="0.0"/>
  </node>
  <node id="27127" label="Mcm10_[mcm2]--Mcm2_[mcm10]" cy:nodeId="4298">
    <graphics x="10200.2763671875" y="1259.248291015625" z="0.0"/>
  </node>
  <node id="25026" label="MCM4Mcm1" cy:nodeId="203">
    <graphics x="9406.2587890625" y="-2447.07568359375" z="0.0"/>
  </node>
  <node id="27126" label="Mcm2_[mcm10]_ppi-_Mcm10_[mcm2]" cy:nodeId="4299">
    <graphics x="10170.27734375" y="1194.181640625" z="0.0"/>
  </node>
  <node id="25025" label="[MCM4TRSC02]" cy:nodeId="204">
    <graphics x="9436.2587890625" y="-2406.090576171875" z="0.0"/>
  </node>
  <node id="27347" label="Cell_RepInit_Cell_[(DNA)]" cy:nodeId="4300">
    <graphics x="10426.8564453125" y="1433.056884765625" z="0.0"/>
  </node>
  <node id="25024" label="[MCM4TRSC03]" cy:nodeId="205">
    <graphics x="9436.2587890625" y="-2406.090576171875" z="0.0"/>
  </node>
  <node id="27346" label="Cell_[(DNA)]-{replicating}" cy:nodeId="4301">
    <graphics x="10676.7578125" y="1489.9840087890625" z="0.0"/>
  </node>
  <node id="25023" label="[MCM4TRSC04]" cy:nodeId="206">
    <graphics x="9436.2587890625" y="-2406.090576171875" z="0.0"/>
  </node>
  <node id="27345" label="[OriginFiring]" cy:nodeId="4302">
    <graphics x="10426.8564453125" y="1360.0634765625" z="0.0"/>
  </node>
  <node id="25022" label="[MCM4TRSC05]" cy:nodeId="207">
    <graphics x="9436.2587890625" y="-2406.090576171875" z="0.0"/>
  </node>
  <node id="26820" label="Mcm4_[sld3]_ppi+_Sld3_[mcm4]" cy:nodeId="4303">
    <graphics x="10417.8349609375" y="669.2703857421875" z="0.0"/>
  </node>
  <node id="25021" label="[MCM4TRSC06]" cy:nodeId="208">
    <graphics x="9436.2587890625" y="-2406.090576171875" z="0.0"/>
  </node>
  <node id="26819" label="Mcm4_[sld3]--Sld3_[mcm4]" cy:nodeId="4304">
    <graphics x="10417.8349609375" y="752.7481079101562" z="0.0"/>
  </node>
  <node id="25020" label="[MCM4TRSC07]" cy:nodeId="209">
    <graphics x="9436.2587890625" y="-2406.090576171875" z="0.0"/>
  </node>
  <node id="26818" label="Mcm4_[sld3]_ppi-_Sld3_[mcm4]" cy:nodeId="4305">
    <graphics x="10447.8349609375" y="698.9566650390625" z="0.0"/>
  </node>
  <node id="26555" label="Proteasome_deg_Cdc6" cy:nodeId="210">
    <graphics x="9046.77734375" y="-2182.07373046875" z="0.0"/>
  </node>
  <node id="26817" label="Mcm6_[sld3]_ppi+_Sld3_[mcm6]" cy:nodeId="4306">
    <graphics x="10230.7509765625" y="669.2703857421875" z="0.0"/>
  </node>
  <node id="25019" label="[MCM4TRSC08]" cy:nodeId="211">
    <graphics x="9436.2587890625" y="-2406.090576171875" z="0.0"/>
  </node>
  <node id="26816" label="Mcm6_[sld3]--Sld3_[mcm6]" cy:nodeId="4307">
    <graphics x="10230.7509765625" y="752.7481079101562" z="0.0"/>
  </node>
  <node id="25018" label="[MCM4TRSC09]" cy:nodeId="212">
    <graphics x="9436.2587890625" y="-2406.090576171875" z="0.0"/>
  </node>
  <node id="26815" label="Mcm6_[sld3]_ppi-_Sld3_[mcm6]" cy:nodeId="4308">
    <graphics x="10260.7509765625" y="698.9566650390625" z="0.0"/>
  </node>
  <node id="25017" label="[MCM4TRSC10]" cy:nodeId="213">
    <graphics x="9436.2587890625" y="-2406.090576171875" z="0.0"/>
  </node>
  <node id="26814" label="Cdc45_[sld3]_ppi+_Sld3_[cdc45]" cy:nodeId="4309">
    <graphics x="10324.2939453125" y="787.3414916992188" z="0.0"/>
  </node>
  <node id="25016" label="[MCM4TRSC11]" cy:nodeId="214">
    <graphics x="9436.2587890625" y="-2406.090576171875" z="0.0"/>
  </node>
  <node id="26813" label="Cdc45_[sld3]--Sld3_[cdc45]" cy:nodeId="4310">
    <graphics x="10324.2939453125" y="869.3765258789062" z="0.0"/>
  </node>
  <node id="26551" label="Cln3_[(scf)]-{ub}" cy:nodeId="215">
    <graphics x="9726.982421875" y="-1505.5811767578125" z="0.0"/>
  </node>
  <node id="26812" label="Cdc45_[sld3]_ppi-_Sld3_[cdc45]" cy:nodeId="4311">
    <graphics x="10354.2939453125" y="816.6154174804688" z="0.0"/>
  </node>
  <node id="25015" label="[MCM4TRSC12]" cy:nodeId="216">
    <graphics x="9436.2587890625" y="-2406.090576171875" z="0.0"/>
  </node>
  <node id="26811" label="Dpb11_[BRCT1]_ppi+_Sld2_[dpb11]" cy:nodeId="4312">
    <graphics x="10504.6845703125" y="1102.590087890625" z="0.0"/>
  </node>
  <node id="25656" label="Mcm4PPT_p-_Mcm4_[(cdc7)]" cy:nodeId="4313">
    <graphics x="10447.8349609375" y="548.3661499023438" z="0.0"/>
  </node>
  <node id="27062" label="Cdc7_p+_Mcm4_[(cdc7)]" cy:nodeId="217">
    <graphics x="10417.8349609375" y="517.076171875" z="0.0"/>
  </node>
  <node id="25014" label="[MCM4TRSC13]" cy:nodeId="218">
    <graphics x="9436.2587890625" y="-2406.090576171875" z="0.0"/>
  </node>
  <node id="27066" label="Cdc7_[dbf4]--Dbf4_[cdc7]" cy:nodeId="4314">
    <graphics x="10384.2939453125" y="453.7264404296875" z="0.0"/>
  </node>
  <node id="25013" label="[MCM4TRSC14]" cy:nodeId="219">
    <graphics x="9436.2587890625" y="-2406.090576171875" z="0.0"/>
  </node>
  <node id="26810" label="Dpb11_[BRCT1]--Sld2_[dpb11]" cy:nodeId="4315">
    <graphics x="10504.6845703125" y="1182.127685546875" z="0.0"/>
  </node>
  <node id="25012" label="[MCM4TRSC15]" cy:nodeId="220">
    <graphics x="9436.2587890625" y="-2406.090576171875" z="0.0"/>
  </node>
  <node id="25655" label="Mcm6PPT_p-_Mcm6_[(cdc7)]" cy:nodeId="4316">
    <graphics x="10260.7509765625" y="548.3661499023438" z="0.0"/>
  </node>
  <node id="27059" label="Cdc7_p+_Mcm6_[(cdc7)]" cy:nodeId="221">
    <graphics x="10230.7509765625" y="517.076171875" z="0.0"/>
  </node>
  <node id="27065" label="Cdc7_[dbf4]_ppi-_Dbf4_[cdc7]" cy:nodeId="4317">
    <graphics x="10414.2939453125" y="383.408447265625" z="0.0"/>
  </node>
  <node id="26547" label="Proteasome_deg_Cln3" cy:nodeId="222">
    <graphics x="9970.39453125" y="-2182.611328125" z="0.0"/>
  </node>
  <node id="26809" label="Dpb11_[BRCT2]--Sld3_[dpb11]" cy:nodeId="4318">
    <graphics x="10426.8564453125" y="1064.200439453125" z="0.0"/>
  </node>
  <node id="25011" label="[MCM4TRSC16]" cy:nodeId="223">
    <graphics x="9436.2587890625" y="-2406.090576171875" z="0.0"/>
  </node>
  <node id="26808" label="Dpb11_[BRCT1]_ppi-_Sld2_[dpb11]" cy:nodeId="4319">
    <graphics x="10534.6845703125" y="1132.148193359375" z="0.0"/>
  </node>
  <node id="25010" label="[MCM4TRSC17]" cy:nodeId="224">
    <graphics x="9436.2587890625" y="-2406.090576171875" z="0.0"/>
  </node>
  <node id="26807" label="Dpb11_[BRCT2]_ppi+_Sld3_[dpb11]" cy:nodeId="4320">
    <graphics x="10426.8564453125" y="968.265869140625" z="0.0"/>
  </node>
  <node id="25009" label="[MCM4TRSC18]" cy:nodeId="225">
    <graphics x="9436.2587890625" y="-2406.090576171875" z="0.0"/>
  </node>
  <node id="26806" label="Sld3PP" cy:nodeId="4321">
    <graphics x="10509.9638671875" y="924.26025390625" z="0.0"/>
  </node>
  <node id="25008" label="[MCM4TRSC19]" cy:nodeId="226">
    <graphics x="9436.2587890625" y="-2406.090576171875" z="0.0"/>
  </node>
  <node id="27061" label="Mcm4_[(cdc7)]-{p}" cy:nodeId="4322">
    <graphics x="10417.8349609375" y="604.8486328125" z="0.0"/>
  </node>
  <node id="25007" label="[MCM5TRSC01]" cy:nodeId="227">
    <graphics x="9546.0859375" y="-2406.090576171875" z="0.0"/>
  </node>
  <node id="26805" label="MCMCdc45Sld3" cy:nodeId="4323">
    <graphics x="10324.2939453125" y="924.26025390625" z="0.0"/>
  </node>
  <node id="25006" label="MCM5Mcm1" cy:nodeId="228">
    <graphics x="9516.0859375" y="-2447.07568359375" z="0.0"/>
  </node>
  <node id="27060" label="[DNALicensed]" cy:nodeId="4324">
    <graphics x="10091.71875" y="351.6324768066406" z="0.0"/>
  </node>
  <node id="25005" label="[MCM5TRSC02]" cy:nodeId="229">
    <graphics x="9546.0859375" y="-2406.090576171875" z="0.0"/>
  </node>
  <node id="26804" label="Dpb11_[BRCT2]_ppi-_Sld3_[dpb11]" cy:nodeId="4325">
    <graphics x="10456.8564453125" y="998.2666015625" z="0.0"/>
  </node>
  <node id="25004" label="[MCM5TRSC03]" cy:nodeId="230">
    <graphics x="9546.0859375" y="-2406.090576171875" z="0.0"/>
  </node>
  <node id="26803" label="Dpb11_[pol]_ppi+_Pol2_[dpb11]" cy:nodeId="4326">
    <graphics x="10278.5498046875" y="960.1072998046875" z="0.0"/>
  </node>
  <node id="25003" label="[MCM5TRSC04]" cy:nodeId="231">
    <graphics x="9546.0859375" y="-2406.090576171875" z="0.0"/>
  </node>
  <node id="27058" label="Mcm6_[(cdc7)]-{p}" cy:nodeId="4327">
    <graphics x="10230.7509765625" y="604.8486328125" z="0.0"/>
  </node>
  <node id="25002" label="[MCM5TRSC05]" cy:nodeId="232">
    <graphics x="9546.0859375" y="-2406.090576171875" z="0.0"/>
  </node>
  <node id="26802" label="Dpb11_[pol]--Pol2_[dpb11]" cy:nodeId="4328">
    <graphics x="10278.5498046875" y="1055.226806640625" z="0.0"/>
  </node>
  <node id="25001" label="[MCM5TRSC06]" cy:nodeId="233">
    <graphics x="9546.0859375" y="-2406.090576171875" z="0.0"/>
  </node>
  <node id="27057" label="Cdc28_p+_Sld2_[(T84)]" cy:nodeId="4329">
    <graphics x="10578.7958984375" y="968.265869140625" z="0.0"/>
  </node>
  <node id="25000" label="[MCM5TRSC07]" cy:nodeId="234">
    <graphics x="9546.0859375" y="-2406.090576171875" z="0.0"/>
  </node>
  <node id="26801" label="Dpb11_[pol]_ppi-_Pol2_[dpb11]" cy:nodeId="4330">
    <graphics x="10240.9501953125" y="988.7725830078125" z="0.0"/>
  </node>
  <node id="24999" label="[MCM5TRSC08]" cy:nodeId="235">
    <graphics x="9546.0859375" y="-2406.090576171875" z="0.0"/>
  </node>
  <node id="27056" label="Sld2_[(T84)]-{p}" cy:nodeId="4331">
    <graphics x="10578.7958984375" y="1064.200439453125" z="0.0"/>
  </node>
  <node id="24998" label="[MCM5TRSC09]" cy:nodeId="236">
    <graphics x="9546.0859375" y="-2406.090576171875" z="0.0"/>
  </node>
  <node id="26800" label="Dpb11_[gins]_ppi+_Psf1_[dpb11]" cy:nodeId="4332">
    <graphics x="10203.3486328125" y="1017.4398193359375" z="0.0"/>
  </node>
  <node id="24997" label="[MCM5TRSC10]" cy:nodeId="237">
    <graphics x="9546.0859375" y="-2406.090576171875" z="0.0"/>
  </node>
  <node id="27055" label="Cdc28_p+_Sld3_[(T600)]" cy:nodeId="4333">
    <graphics x="10460.8740234375" y="787.3414916992188" z="0.0"/>
  </node>
  <node id="24996" label="[MCM5TRSC11]" cy:nodeId="238">
    <graphics x="9546.0859375" y="-2406.090576171875" z="0.0"/>
  </node>
  <node id="26799" label="Dpb11_[gins]--Psf1_[dpb11]" cy:nodeId="4334">
    <graphics x="10203.3486328125" y="1113.087646484375" z="0.0"/>
  </node>
  <node id="24995" label="[MCM5TRSC12]" cy:nodeId="239">
    <graphics x="9546.0859375" y="-2406.090576171875" z="0.0"/>
  </node>
  <node id="24994" label="[MCM5TRSC13]" cy:nodeId="240">
    <graphics x="9546.0859375" y="-2406.090576171875" z="0.0"/>
  </node>
  <node id="24993" label="[MCM5TRSC14]" cy:nodeId="241">
    <graphics x="9546.0859375" y="-2406.090576171875" z="0.0"/>
  </node>
  <node id="27040" label="Cdc28_p+_Swi4_[(cdc28)]" cy:nodeId="242">
    <graphics x="10731.3857421875" y="-2787.4482421875" z="0.0"/>
  </node>
  <node id="24992" label="[MCM5TRSC15]" cy:nodeId="243">
    <graphics x="9546.0859375" y="-2406.090576171875" z="0.0"/>
  </node>
  <node id="24991" label="[MCM5TRSC16]" cy:nodeId="244">
    <graphics x="9546.0859375" y="-2406.090576171875" z="0.0"/>
  </node>
  <node id="24990" label="[MCM5TRSC17]" cy:nodeId="245">
    <graphics x="9546.0859375" y="-2406.090576171875" z="0.0"/>
  </node>
  <node id="24989" label="[MCM5TRSC18]" cy:nodeId="246">
    <graphics x="9546.0859375" y="-2406.090576171875" z="0.0"/>
  </node>
  <node id="24988" label="[MCM5TRSC19]" cy:nodeId="247">
    <graphics x="9546.0859375" y="-2406.090576171875" z="0.0"/>
  </node>
  <node id="24987" label="[MCM6TRSC01]" cy:nodeId="248">
    <graphics x="9655.9130859375" y="-2406.090576171875" z="0.0"/>
  </node>
  <node id="24986" label="MCM6Mcm1" cy:nodeId="249">
    <graphics x="9625.9130859375" y="-2447.07568359375" z="0.0"/>
  </node>
  <node id="24985" label="[MCM6TRSC02]" cy:nodeId="250">
    <graphics x="9655.9130859375" y="-2406.090576171875" z="0.0"/>
  </node>
  <node id="24984" label="[MCM6TRSC03]" cy:nodeId="251">
    <graphics x="9655.9130859375" y="-2406.090576171875" z="0.0"/>
  </node>
  <node id="24983" label="[MCM6TRSC04]" cy:nodeId="252">
    <graphics x="9655.9130859375" y="-2406.090576171875" z="0.0"/>
  </node>
  <node id="24982" label="[MCM6TRSC05]" cy:nodeId="253">
    <graphics x="9655.9130859375" y="-2406.090576171875" z="0.0"/>
  </node>
  <node id="24981" label="[MCM6TRSC06]" cy:nodeId="254">
    <graphics x="9655.9130859375" y="-2406.090576171875" z="0.0"/>
  </node>
  <node id="24980" label="[MCM6TRSC07]" cy:nodeId="255">
    <graphics x="9655.9130859375" y="-2406.090576171875" z="0.0"/>
  </node>
  <node id="24979" label="[MCM6TRSC08]" cy:nodeId="256">
    <graphics x="9655.9130859375" y="-2406.090576171875" z="0.0"/>
  </node>
  <node id="24978" label="[MCM6TRSC09]" cy:nodeId="257">
    <graphics x="9655.9130859375" y="-2406.090576171875" z="0.0"/>
  </node>
  <node id="24977" label="[MCM6TRSC10]" cy:nodeId="258">
    <graphics x="9655.9130859375" y="-2406.090576171875" z="0.0"/>
  </node>
  <node id="24976" label="[MCM6TRSC11]" cy:nodeId="259">
    <graphics x="9655.9130859375" y="-2406.090576171875" z="0.0"/>
  </node>
  <node id="24975" label="[MCM6TRSC12]" cy:nodeId="260">
    <graphics x="9655.9130859375" y="-2406.090576171875" z="0.0"/>
  </node>
  <node id="24974" label="[MCM6TRSC13]" cy:nodeId="261">
    <graphics x="9655.9130859375" y="-2406.090576171875" z="0.0"/>
  </node>
  <node id="24973" label="[MCM6TRSC14]" cy:nodeId="262">
    <graphics x="9655.9130859375" y="-2406.090576171875" z="0.0"/>
  </node>
  <node id="24972" label="[MCM6TRSC15]" cy:nodeId="263">
    <graphics x="9655.9130859375" y="-2406.090576171875" z="0.0"/>
  </node>
  <node id="24971" label="[MCM6TRSC16]" cy:nodeId="264">
    <graphics x="9655.9130859375" y="-2406.090576171875" z="0.0"/>
  </node>
  <node id="24970" label="[MCM6TRSC17]" cy:nodeId="265">
    <graphics x="9655.9130859375" y="-2406.090576171875" z="0.0"/>
  </node>
  <node id="24969" label="[MCM6TRSC18]" cy:nodeId="266">
    <graphics x="9655.9130859375" y="-2406.090576171875" z="0.0"/>
  </node>
  <node id="24968" label="[MCM6TRSC19]" cy:nodeId="267">
    <graphics x="9655.9130859375" y="-2406.090576171875" z="0.0"/>
  </node>
  <node id="24967" label="[MCM7TRSC01]" cy:nodeId="268">
    <graphics x="9765.740234375" y="-2406.090576171875" z="0.0"/>
  </node>
  <node id="24966" label="MCM7Mcm1" cy:nodeId="269">
    <graphics x="9735.740234375" y="-2447.07568359375" z="0.0"/>
  </node>
  <node id="24965" label="[MCM7TRSC02]" cy:nodeId="270">
    <graphics x="9765.740234375" y="-2406.090576171875" z="0.0"/>
  </node>
  <node id="24964" label="[MCM7TRSC03]" cy:nodeId="271">
    <graphics x="9765.740234375" y="-2406.090576171875" z="0.0"/>
  </node>
  <node id="24963" label="[MCM7TRSC04]" cy:nodeId="272">
    <graphics x="9765.740234375" y="-2406.090576171875" z="0.0"/>
  </node>
  <node id="24962" label="[MCM7TRSC05]" cy:nodeId="273">
    <graphics x="9765.740234375" y="-2406.090576171875" z="0.0"/>
  </node>
  <node id="24961" label="[MCM7TRSC06]" cy:nodeId="274">
    <graphics x="9765.740234375" y="-2406.090576171875" z="0.0"/>
  </node>
  <node id="24960" label="[MCM7TRSC07]" cy:nodeId="275">
    <graphics x="9765.740234375" y="-2406.090576171875" z="0.0"/>
  </node>
  <node id="24959" label="[MCM7TRSC08]" cy:nodeId="276">
    <graphics x="9765.740234375" y="-2406.090576171875" z="0.0"/>
  </node>
  <node id="24958" label="[MCM7TRSC09]" cy:nodeId="277">
    <graphics x="9765.740234375" y="-2406.090576171875" z="0.0"/>
  </node>
  <node id="24957" label="[MCM7TRSC10]" cy:nodeId="278">
    <graphics x="9765.740234375" y="-2406.090576171875" z="0.0"/>
  </node>
  <node id="24956" label="[MCM7TRSC11]" cy:nodeId="279">
    <graphics x="9765.740234375" y="-2406.090576171875" z="0.0"/>
  </node>
  <node id="24955" label="[MCM7TRSC12]" cy:nodeId="280">
    <graphics x="9765.740234375" y="-2406.090576171875" z="0.0"/>
  </node>
  <node id="24954" label="[MCM7TRSC13]" cy:nodeId="281">
    <graphics x="9765.740234375" y="-2406.090576171875" z="0.0"/>
  </node>
  <node id="25974" label="Mcm1_[yox1]_ppi+_Yox1_[mcm1]" cy:nodeId="282">
    <graphics x="9783.142578125" y="-2891.4873046875" z="0.0"/>
  </node>
  <node id="24953" label="[MCM7TRSC14]" cy:nodeId="283">
    <graphics x="9765.740234375" y="-2406.090576171875" z="0.0"/>
  </node>
  <node id="25973" label="Mcm1_[yox1]--Yox1_[mcm1]" cy:nodeId="284">
    <graphics x="9783.142578125" y="-2803.47314453125" z="0.0"/>
  </node>
  <node id="24952" label="[MCM7TRSC15]" cy:nodeId="285">
    <graphics x="9765.740234375" y="-2406.090576171875" z="0.0"/>
  </node>
  <node id="25972" label="Mcm1_[yox1]_ppi-_Yox1_[mcm1]" cy:nodeId="286">
    <graphics x="9813.142578125" y="-2864.3818359375" z="0.0"/>
  </node>
  <node id="24951" label="[MCM7TRSC16]" cy:nodeId="287">
    <graphics x="9765.740234375" y="-2406.090576171875" z="0.0"/>
  </node>
  <node id="25971" label="Mcm1_[yhp1]_ppi+_Yhp1_[mcm1]" cy:nodeId="288">
    <graphics x="9680.37109375" y="-2891.4873046875" z="0.0"/>
  </node>
  <node id="24950" label="[MCM7TRSC17]" cy:nodeId="289">
    <graphics x="9765.740234375" y="-2406.090576171875" z="0.0"/>
  </node>
  <node id="25970" label="Mcm1_[yhp1]--Yhp1_[mcm1]" cy:nodeId="290">
    <graphics x="9680.37109375" y="-2803.47314453125" z="0.0"/>
  </node>
  <node id="24949" label="[MCM7TRSC18]" cy:nodeId="291">
    <graphics x="9765.740234375" y="-2406.090576171875" z="0.0"/>
  </node>
  <node id="25969" label="Mcm1_[yhp1]_ppi-_Yhp1_[mcm1]" cy:nodeId="292">
    <graphics x="9710.37109375" y="-2864.3818359375" z="0.0"/>
  </node>
  <node id="24948" label="[MCM7TRSC19]" cy:nodeId="293">
    <graphics x="9765.740234375" y="-2406.090576171875" z="0.0"/>
  </node>
  <node id="24947" label="[SWI4TRSC01]" cy:nodeId="294">
    <graphics x="9875.5673828125" y="-2406.090576171875" z="0.0"/>
  </node>
  <node id="24946" label="SWI4Mcm1" cy:nodeId="295">
    <graphics x="9845.5673828125" y="-2447.07568359375" z="0.0"/>
  </node>
  <node id="24945" label="[SWI4TRSC02]" cy:nodeId="296">
    <graphics x="9875.5673828125" y="-2406.090576171875" z="0.0"/>
  </node>
  <node id="24944" label="[SWI4TRSC03]" cy:nodeId="297">
    <graphics x="9875.5673828125" y="-2406.090576171875" z="0.0"/>
  </node>
  <node id="24943" label="[SWI4TRSC04]" cy:nodeId="298">
    <graphics x="9875.5673828125" y="-2406.090576171875" z="0.0"/>
  </node>
  <node id="24942" label="[SWI4TRSC05]" cy:nodeId="299">
    <graphics x="9875.5673828125" y="-2406.090576171875" z="0.0"/>
  </node>
  <node id="24941" label="[SWI4TRSC06]" cy:nodeId="300">
    <graphics x="9875.5673828125" y="-2406.090576171875" z="0.0"/>
  </node>
  <node id="24940" label="[SWI4TRSC07]" cy:nodeId="301">
    <graphics x="9875.5673828125" y="-2406.090576171875" z="0.0"/>
  </node>
  <node id="24939" label="[SWI4TRSC08]" cy:nodeId="302">
    <graphics x="9875.5673828125" y="-2406.090576171875" z="0.0"/>
  </node>
  <node id="24938" label="[SWI4TRSC09]" cy:nodeId="303">
    <graphics x="9875.5673828125" y="-2406.090576171875" z="0.0"/>
  </node>
  <node id="24937" label="[SWI4TRSC10]" cy:nodeId="304">
    <graphics x="9875.5673828125" y="-2406.090576171875" z="0.0"/>
  </node>
  <node id="25957" label="Ribo_trsl_Mcm2mRNA" cy:nodeId="305">
    <graphics x="9186.6044921875" y="-2217.488525390625" z="0.0"/>
  </node>
  <node id="24936" label="[SWI4TRSC11]" cy:nodeId="306">
    <graphics x="9875.5673828125" y="-2406.090576171875" z="0.0"/>
  </node>
  <node id="25956" label="Ribo_trsl_Mcm3mRNA" cy:nodeId="307">
    <graphics x="9296.431640625" y="-2217.488525390625" z="0.0"/>
  </node>
  <node id="24935" label="[SWI4TRSC12]" cy:nodeId="308">
    <graphics x="9875.5673828125" y="-2406.090576171875" z="0.0"/>
  </node>
  <node id="25955" label="Ribo_trsl_Mcm4mRNA" cy:nodeId="309">
    <graphics x="9406.2587890625" y="-2217.488525390625" z="0.0"/>
  </node>
  <node id="24934" label="[SWI4TRSC13]" cy:nodeId="310">
    <graphics x="9875.5673828125" y="-2406.090576171875" z="0.0"/>
  </node>
  <node id="25954" label="Ribo_trsl_Mcm5mRNA" cy:nodeId="311">
    <graphics x="9516.0859375" y="-2217.488525390625" z="0.0"/>
  </node>
  <node id="24933" label="[SWI4TRSC14]" cy:nodeId="312">
    <graphics x="9875.5673828125" y="-2406.090576171875" z="0.0"/>
  </node>
  <node id="25953" label="Ribo_trsl_Mcm6mRNA" cy:nodeId="313">
    <graphics x="9625.9130859375" y="-2217.488525390625" z="0.0"/>
  </node>
  <node id="24932" label="[SWI4TRSC15]" cy:nodeId="314">
    <graphics x="9875.5673828125" y="-2406.090576171875" z="0.0"/>
  </node>
  <node id="25952" label="Ribo_trsl_Mcm7mRNA" cy:nodeId="315">
    <graphics x="9735.740234375" y="-2217.488525390625" z="0.0"/>
  </node>
  <node id="24931" label="[SWI4TRSC16]" cy:nodeId="316">
    <graphics x="9875.5673828125" y="-2406.090576171875" z="0.0"/>
  </node>
  <node id="25951" label="Ribo_trsl_Cdc6mRNA" cy:nodeId="317">
    <graphics x="9076.77734375" y="-2217.488525390625" z="0.0"/>
  </node>
  <node id="24930" label="[SWI4TRSC17]" cy:nodeId="318">
    <graphics x="9875.5673828125" y="-2406.090576171875" z="0.0"/>
  </node>
  <node id="24929" label="[SWI4TRSC18]" cy:nodeId="319">
    <graphics x="9875.5673828125" y="-2406.090576171875" z="0.0"/>
  </node>
  <node id="24928" label="[SWI4TRSC19]" cy:nodeId="320">
    <graphics x="9875.5673828125" y="-2406.090576171875" z="0.0"/>
  </node>
  <node id="24927" label="[CLN3TRSC01]" cy:nodeId="321">
    <graphics x="9985.39453125" y="-2406.090576171875" z="0.0"/>
  </node>
  <node id="24926" label="CLN3Mcm1" cy:nodeId="322">
    <graphics x="9955.39453125" y="-2447.07568359375" z="0.0"/>
  </node>
  <node id="25643" label="Rad53PPT_p-_Rad53_[SCD1(mec1)]" cy:nodeId="4419">
    <graphics x="11044.8203125" y="817.7191162109375" z="0.0"/>
  </node>
  <node id="26973" label="Ribo_trsl_Cln3mRNA" cy:nodeId="323">
    <graphics x="10000.39453125" y="-2217.488525390625" z="0.0"/>
  </node>
  <node id="24925" label="[CLN3TRSC02]" cy:nodeId="324">
    <graphics x="9985.39453125" y="-2406.090576171875" z="0.0"/>
  </node>
  <node id="25637" label="Sld3PPT_p-_Sld3_[(rad53)]" cy:nodeId="4420">
    <graphics x="11110.8359375" y="948.824462890625" z="0.0"/>
  </node>
  <node id="25629" label="Sml1PPT_p-_Sml1_[(dun1)]" cy:nodeId="4421">
    <graphics x="10980.6357421875" y="1097.9266357421875" z="0.0"/>
  </node>
  <node id="26972" label="[Nutrients]" cy:nodeId="325">
    <graphics x="10000.39453125" y="-2891.091552734375" z="0.0"/>
  </node>
  <node id="24924" label="[CLN3TRSC03]" cy:nodeId="326">
    <graphics x="9985.39453125" y="-2406.090576171875" z="0.0"/>
  </node>
  <node id="25618" label="Swe1PPT_p-_Swe1_[(S385)]" cy:nodeId="4422">
    <graphics x="11391.330078125" y="396.01092529296875" z="0.0"/>
  </node>
  <node id="24923" label="[CLN3TRSC04]" cy:nodeId="327">
    <graphics x="9985.39453125" y="-2406.090576171875" z="0.0"/>
  </node>
  <node id="25597" label="[dNTP]" cy:nodeId="4423">
    <graphics x="10951.333984375" y="1347.3883056640625" z="0.0"/>
  </node>
  <node id="24922" label="[CLN3TRSC05]" cy:nodeId="328">
    <graphics x="9985.39453125" y="-2406.090576171875" z="0.0"/>
  </node>
  <node id="25596" label="[HU]" cy:nodeId="4424">
    <graphics x="10886.435546875" y="1289.1939697265625" z="0.0"/>
  </node>
  <node id="24921" label="[CLN3TRSC06]" cy:nodeId="329">
    <graphics x="9985.39453125" y="-2406.090576171875" z="0.0"/>
  </node>
  <node id="27125" label="Rfa1_[C]_i+_ssDNA_[rfa1]" cy:nodeId="4425">
    <graphics x="11316.9296875" y="163.77748107910156" z="0.0"/>
  </node>
  <node id="24920" label="[CLN3TRSC07]" cy:nodeId="330">
    <graphics x="9985.39453125" y="-2406.090576171875" z="0.0"/>
  </node>
  <node id="27124" label="Rfa1_[C]--ssDNA_[rfa1]" cy:nodeId="4426">
    <graphics x="11316.9296875" y="259.63177490234375" z="0.0"/>
  </node>
  <node id="24919" label="[CLN3TRSC08]" cy:nodeId="331">
    <graphics x="9985.39453125" y="-2406.090576171875" z="0.0"/>
  </node>
  <node id="27123" label="RPA" cy:nodeId="4427">
    <graphics x="11467.3671875" y="121.26026916503906" z="0.0"/>
  </node>
  <node id="24918" label="[CLN3TRSC09]" cy:nodeId="332">
    <graphics x="9985.39453125" y="-2406.090576171875" z="0.0"/>
  </node>
  <node id="27122" label="Rfa1_[rfa2]--Rfa2_[rfa1]" cy:nodeId="4428">
    <graphics x="11517.037109375" y="83.65306854248047" z="0.0"/>
  </node>
  <node id="24917" label="[CLN3TRSC10]" cy:nodeId="333">
    <graphics x="9985.39453125" y="-2406.090576171875" z="0.0"/>
  </node>
  <node id="27121" label="Rfa2_[rfa3]--Rfa3_[rfa2]" cy:nodeId="4429">
    <graphics x="11417.697265625" y="83.65306854248047" z="0.0"/>
  </node>
  <node id="24916" label="[CLN3TRSC11]" cy:nodeId="334">
    <graphics x="9985.39453125" y="-2406.090576171875" z="0.0"/>
  </node>
  <node id="27120" label="[ssDNA]" cy:nodeId="4430">
    <graphics x="10676.7578125" y="-2.978574752807617" z="0.0"/>
  </node>
  <node id="24915" label="[CLN3TRSC12]" cy:nodeId="335">
    <graphics x="9985.39453125" y="-2406.090576171875" z="0.0"/>
  </node>
  <node id="27119" label="Rfa1_[C]_i-_ssDNA_[rfa1]" cy:nodeId="4431">
    <graphics x="11316.9296875" y="197.5832061767578" z="0.0"/>
  </node>
  <node id="24914" label="[CLN3TRSC13]" cy:nodeId="336">
    <graphics x="9985.39453125" y="-2406.090576171875" z="0.0"/>
  </node>
  <node id="27118" label="Rfa2_[D]_i+_ssDNA_[rfa2]" cy:nodeId="4432">
    <graphics x="11402.73828125" y="163.77748107910156" z="0.0"/>
  </node>
  <node id="24913" label="[CLN3TRSC14]" cy:nodeId="337">
    <graphics x="9985.39453125" y="-2406.090576171875" z="0.0"/>
  </node>
  <node id="27117" label="Rfa2_[D]--ssDNA_[rfa2]" cy:nodeId="4433">
    <graphics x="11402.73828125" y="259.63177490234375" z="0.0"/>
  </node>
  <node id="24912" label="[CLN3TRSC15]" cy:nodeId="338">
    <graphics x="9985.39453125" y="-2406.090576171875" z="0.0"/>
  </node>
  <node id="27116" label="Rfa2_[D]_i-_ssDNA_[rfa2]" cy:nodeId="4434">
    <graphics x="11402.73828125" y="197.5832061767578" z="0.0"/>
  </node>
  <node id="24911" label="[CLN3TRSC16]" cy:nodeId="339">
    <graphics x="9985.39453125" y="-2406.090576171875" z="0.0"/>
  </node>
  <node id="27115" label="Rfa1_[rfa2]_ppi+_Rfa2_[rfa1]" cy:nodeId="4435">
    <graphics x="11517.037109375" y="-2.978574752807617" z="0.0"/>
  </node>
  <node id="24910" label="[CLN3TRSC17]" cy:nodeId="340">
    <graphics x="9985.39453125" y="-2406.090576171875" z="0.0"/>
  </node>
  <node id="27114" label="Rfa1_[rfa2]_ppi-_Rfa2_[rfa1]" cy:nodeId="4436">
    <graphics x="11547.03515625" y="26.30689239501953" z="0.0"/>
  </node>
  <node id="24909" label="[CLN3TRSC18]" cy:nodeId="341">
    <graphics x="9985.39453125" y="-2406.090576171875" z="0.0"/>
  </node>
  <node id="27113" label="Rfa2_[rfa3]_ppi+_Rfa3_[rfa2]" cy:nodeId="4437">
    <graphics x="11417.697265625" y="-2.978574752807617" z="0.0"/>
  </node>
  <node id="24908" label="[CLN3TRSC19]" cy:nodeId="342">
    <graphics x="9985.39453125" y="-2406.090576171875" z="0.0"/>
  </node>
  <node id="27112" label="Rfa2_[rfa3]_ppi-_Rfa3_[rfa2]" cy:nodeId="4438">
    <graphics x="11447.697265625" y="26.30689239501953" z="0.0"/>
  </node>
  <node id="25917" label="Bck2_[mcm1]_ppi+_Mcm1_[bck2]" cy:nodeId="343">
    <graphics x="9514.978515625" y="-2787.4482421875" z="0.0"/>
  </node>
  <node id="27111" label="Rfa1_[sgs1]_ppi+_Sgs1_[rfa1]" cy:nodeId="4439">
    <graphics x="11510.109375" y="364.0645446777344" z="0.0"/>
  </node>
  <node id="25916" label="Bck2_[mcm1]--Mcm1_[bck2]" cy:nodeId="344">
    <graphics x="9514.978515625" y="-2699.43408203125" z="0.0"/>
  </node>
  <node id="27110" label="Rfa1_[sgs1]--Sgs1_[rfa1]" cy:nodeId="4440">
    <graphics x="11510.109375" y="447.2439270019531" z="0.0"/>
  </node>
  <node id="25915" label="Bck2_[mcm1]_ppi-_Mcm1_[bck2]" cy:nodeId="345">
    <graphics x="9544.978515625" y="-2760.3427734375" z="0.0"/>
  </node>
  <node id="27109" label="RPAssDNA" cy:nodeId="4441">
    <graphics x="11467.3671875" y="307.6174621582031" z="0.0"/>
  </node>
  <node id="25914" label="Mcm1_[DBD]_bind+_Cln3Gene_[ECB]" cy:nodeId="346">
    <graphics x="9955.39453125" y="-2607.4482421875" z="0.0"/>
  </node>
  <node id="27108" label="Rfa1_[sgs1]_ppi-_Sgs1_[rfa1]" cy:nodeId="4442">
    <graphics x="11540.107421875" y="396.01092529296875" z="0.0"/>
  </node>
  <node id="25913" label="Cln3Gene_[ECB]--Mcm1_[DBD]" cy:nodeId="347">
    <graphics x="9955.39453125" y="-2519.43408203125" z="0.0"/>
  </node>
  <node id="27344" label="Cell_RepFinish_Cell_[(DNA)]" cy:nodeId="4443">
    <graphics x="11023.9609375" y="1433.056884765625" z="0.0"/>
  </node>
  <node id="25912" label="Mcm1_[DBD]_bind-_Cln3Gene_[ECB]" cy:nodeId="348">
    <graphics x="9985.39453125" y="-2580.3427734375" z="0.0"/>
  </node>
  <node id="27343" label="Cell_[(DNA)]-{replicated}" cy:nodeId="4444">
    <graphics x="11279.01171875" y="1489.9840087890625" z="0.0"/>
  </node>
  <node id="25911" label="Mcm1_[DBD]_bind+_Swi4Gene_[ECB]" cy:nodeId="349">
    <graphics x="9845.5673828125" y="-2607.4482421875" z="0.0"/>
  </node>
  <node id="27342" label="[RepFinish20]" cy:nodeId="4445">
    <graphics x="11087.2587890625" y="1397.80126953125" z="0.0"/>
  </node>
  <node id="25910" label="Mcm1_[DBD]--Swi4Gene_[ECB]" cy:nodeId="350">
    <graphics x="9845.5673828125" y="-2519.43408203125" z="0.0"/>
  </node>
  <node id="24764" label="RepFinish" cy:nodeId="4447">
    <graphics x="11023.9609375" y="1362.5457763671875" z="0.0"/>
  </node>
  <node id="25909" label="Mcm1_[DBD]_bind-_Swi4Gene_[ECB]" cy:nodeId="351">
    <graphics x="9875.5673828125" y="-2580.3427734375" z="0.0"/>
  </node>
  <node id="25908" label="Mcm1_[DBD]_bind+_Cdc6Gene_[ECB]" cy:nodeId="352">
    <graphics x="9076.77734375" y="-2607.4482421875" z="0.0"/>
  </node>
  <node id="24763" label="[Histones]" cy:nodeId="4448">
    <graphics x="11096.5888671875" y="1347.3883056640625" z="0.0"/>
  </node>
  <node id="25907" label="Cdc6Gene_[ECB]--Mcm1_[DBD]" cy:nodeId="353">
    <graphics x="9076.77734375" y="-2519.43408203125" z="0.0"/>
  </node>
  <node id="25906" label="Mcm1_[DBD]_bind-_Cdc6Gene_[ECB]" cy:nodeId="354">
    <graphics x="9106.77734375" y="-2580.3427734375" z="0.0"/>
  </node>
  <node id="26932" label="Swi4_[swi6]_ppi+_Swi6_[swi4]" cy:nodeId="355">
    <graphics x="11489.4638671875" y="-2820.510009765625" z="0.0"/>
  </node>
  <node id="25905" label="Mcm1_[DBD]_bind+_Mcm2Gene_[ECB]" cy:nodeId="356">
    <graphics x="9186.6044921875" y="-2607.4482421875" z="0.0"/>
  </node>
  <node id="25904" label="Mcm1_[DBD]--Mcm2Gene_[ECB]" cy:nodeId="357">
    <graphics x="9186.6044921875" y="-2519.43408203125" z="0.0"/>
  </node>
  <node id="25903" label="Mcm1_[DBD]_bind-_Mcm2Gene_[ECB]" cy:nodeId="358">
    <graphics x="9216.6044921875" y="-2580.3427734375" z="0.0"/>
  </node>
  <node id="25902" label="Mcm1_[DBD]_bind+_Mcm3Gene_[ECB]" cy:nodeId="359">
    <graphics x="9296.431640625" y="-2607.4482421875" z="0.0"/>
  </node>
  <node id="25901" label="Mcm1_[DBD]--Mcm3Gene_[ECB]" cy:nodeId="360">
    <graphics x="9296.431640625" y="-2519.43408203125" z="0.0"/>
  </node>
  <node id="24754" label="[RepFinish10]" cy:nodeId="4457">
    <graphics x="11087.2587890625" y="1397.80126953125" z="0.0"/>
  </node>
  <node id="25900" label="Mcm1_[DBD]_bind-_Mcm3Gene_[ECB]" cy:nodeId="361">
    <graphics x="9326.431640625" y="-2580.3427734375" z="0.0"/>
  </node>
  <node id="24753" label="[RepFinish11]" cy:nodeId="4458">
    <graphics x="11087.2587890625" y="1397.80126953125" z="0.0"/>
  </node>
  <node id="24752" label="[RepFinish12]" cy:nodeId="4459">
    <graphics x="11087.2587890625" y="1397.80126953125" z="0.0"/>
  </node>
  <node id="24751" label="[RepFinish13]" cy:nodeId="4460">
    <graphics x="11087.2587890625" y="1397.80126953125" z="0.0"/>
  </node>
  <node id="24750" label="[RepFinish14]" cy:nodeId="4461">
    <graphics x="11087.2587890625" y="1397.80126953125" z="0.0"/>
  </node>
  <node id="26797" label="RFC_[dna]_i+_ssDNA_[rfc]" cy:nodeId="4462">
    <graphics x="10762.203125" y="163.77748107910156" z="0.0"/>
  </node>
  <node id="24749" label="[RepFinish15]" cy:nodeId="4463">
    <graphics x="11087.2587890625" y="1397.80126953125" z="0.0"/>
  </node>
  <node id="26796" label="RFC_[dna]--ssDNA_[rfc]" cy:nodeId="4464">
    <graphics x="10762.203125" y="259.63177490234375" z="0.0"/>
  </node>
  <node id="24748" label="[RepFinish16]" cy:nodeId="4465">
    <graphics x="11087.2587890625" y="1397.80126953125" z="0.0"/>
  </node>
  <node id="26795" label="[ssdsDNAjunctions]" cy:nodeId="4466">
    <graphics x="10719.48046875" y="80.39881134033203" z="0.0"/>
  </node>
  <node id="24747" label="[RepFinish17]" cy:nodeId="4467">
    <graphics x="11087.2587890625" y="1397.80126953125" z="0.0"/>
  </node>
  <node id="26794" label="RFC_[dna]_i-_ssDNA_[rfc]" cy:nodeId="4468">
    <graphics x="10762.203125" y="197.5832061767578" z="0.0"/>
  </node>
  <node id="24746" label="[RepFinish18]" cy:nodeId="4469">
    <graphics x="11087.2587890625" y="1397.80126953125" z="0.0"/>
  </node>
  <node id="26793" label="Ctf18_[rfc]_ppi+_RFC_[ctf18]" cy:nodeId="4470">
    <graphics x="10843.6201171875" y="163.77748107910156" z="0.0"/>
  </node>
  <node id="24745" label="[RepFinish19]" cy:nodeId="4471">
    <graphics x="11087.2587890625" y="1397.80126953125" z="0.0"/>
  </node>
  <node id="26792" label="Ctf18_[rfc]--RFC_[ctf18]" cy:nodeId="4472">
    <graphics x="10843.6201171875" y="259.63177490234375" z="0.0"/>
  </node>
  <node id="26791" label="Ctf18_[rfc]_ppi-_RFC_[ctf18]" cy:nodeId="4473">
    <graphics x="10843.6201171875" y="197.5832061767578" z="0.0"/>
  </node>
  <node id="26790" label="Pol2_[rfc]_ppi+_RFC_[pol2]" cy:nodeId="4474">
    <graphics x="10925.03515625" y="163.77748107910156" z="0.0"/>
  </node>
  <node id="26789" label="Pol2_[rfc]--RFC_[pol2]" cy:nodeId="4475">
    <graphics x="10925.03515625" y="259.63177490234375" z="0.0"/>
  </node>
  <node id="26788" label="Pol2_[rfc]_ppi-_RFC_[pol2]" cy:nodeId="4476">
    <graphics x="10925.03515625" y="197.5832061767578" z="0.0"/>
  </node>
  <node id="26787" label="Mrc1_[pol2]_ppi+_Pol2_[mrc1]" cy:nodeId="4477">
    <graphics x="11006.4521484375" y="163.77748107910156" z="0.0"/>
  </node>
  <node id="26786" label="Mrc1_[pol2]--Pol2_[mrc1]" cy:nodeId="4478">
    <graphics x="11006.4521484375" y="259.63177490234375" z="0.0"/>
  </node>
  <node id="26785" label="Mrc1_[pol2]_ppi-_Pol2_[mrc1]" cy:nodeId="4479">
    <graphics x="11006.4521484375" y="197.5832061767578" z="0.0"/>
  </node>
  <node id="26784" label="Lcd1_[rfa1]_ppi+_Rfa1_[lcd1]" cy:nodeId="4480">
    <graphics x="11193.17578125" y="163.77748107910156" z="0.0"/>
  </node>
  <node id="26783" label="Lcd1_[rfa1]--Rfa1_[lcd1]" cy:nodeId="4481">
    <graphics x="11193.17578125" y="259.63177490234375" z="0.0"/>
  </node>
  <node id="26782" label="Lcd1_[rfa1]_ppi-_Rfa1_[lcd1]" cy:nodeId="4482">
    <graphics x="11193.17578125" y="197.5832061767578" z="0.0"/>
  </node>
  <node id="26781" label="Lcd1_[mec1]_ppi+_Mec1_[lcd1]" cy:nodeId="4483">
    <graphics x="11119.2421875" y="163.77748107910156" z="0.0"/>
  </node>
  <node id="26780" label="Lcd1_[mec1]--Mec1_[lcd1]" cy:nodeId="4484">
    <graphics x="11119.2421875" y="259.63177490234375" z="0.0"/>
  </node>
  <node id="26779" label="Lcd1_[mec1]_ppi-_Mec1_[lcd1]" cy:nodeId="4485">
    <graphics x="11119.2421875" y="197.5832061767578" z="0.0"/>
  </node>
  <node id="26778" label="Mec1_[mrc1]_ppi+_Mrc1_[cT2T3]" cy:nodeId="4486">
    <graphics x="11014.8212890625" y="364.0645446777344" z="0.0"/>
  </node>
  <node id="26777" label="Mec1_[mrc1]--Mrc1_[cT2T3]" cy:nodeId="4487">
    <graphics x="11014.8212890625" y="447.2439270019531" z="0.0"/>
  </node>
  <node id="26776" label="RPAssDNALcd1Mec1" cy:nodeId="4488">
    <graphics x="11156.208984375" y="307.6174621582031" z="0.0"/>
  </node>
  <node id="26775" label="DNARFCCtf18Pol2Mrc1" cy:nodeId="4489">
    <graphics x="10884.328125" y="307.6174621582031" z="0.0"/>
  </node>
  <node id="26774" label="Mec1_[mrc1]_ppi-_Mrc1_[cT2T3]" cy:nodeId="4490">
    <graphics x="11044.8203125" y="396.01092529296875" z="0.0"/>
  </node>
  <node id="26773" label="Mec1_p+_Mrc1_[(mec1)]" cy:nodeId="4491">
    <graphics x="11106.755859375" y="478.30645751953125" z="0.0"/>
  </node>
  <node id="26772" label="Mrc1_[(mec1)]-{p}" cy:nodeId="4492">
    <graphics x="11106.755859375" y="556.5374755859375" z="0.0"/>
  </node>
  <node id="26770" label="Mrc1_[rad53]--Rad53_[FHA1]" cy:nodeId="4493">
    <graphics x="11052.513671875" y="672.9617309570312" z="0.0"/>
  </node>
  <node id="26769" label="Mrc1_[rad53]_ppi-_Rad53_[FHA1]" cy:nodeId="4494">
    <graphics x="11082.513671875" y="617.7537231445312" z="0.0"/>
  </node>
  <node id="26768" label="Mec1_p+_Rad53_[SCD1(mec1)]" cy:nodeId="4495">
    <graphics x="11014.8212890625" y="788.6072998046875" z="0.0"/>
  </node>
  <node id="26766" label="Mec1Mrc1Rad53" cy:nodeId="4496">
    <graphics x="11014.8212890625" y="716.3447875976562" z="0.0"/>
  </node>
  <node id="26763" label="Rad53_p+_Dun1_[(T380)]" cy:nodeId="4497">
    <graphics x="10950.6357421875" y="917.7942504882812" z="0.0"/>
  </node>
  <node id="26762" label="Dun1_[(T380)]-{p}" cy:nodeId="4498">
    <graphics x="10950.6357421875" y="1005.7744140625" z="0.0"/>
  </node>
  <node id="26761" label="Dun1_p+_Sml1_[(dun1)]" cy:nodeId="4499">
    <graphics x="10950.6357421875" y="1068.3682861328125" z="0.0"/>
  </node>
  <node id="26760" label="Sml1_[(dun1)]-{p}" cy:nodeId="4500">
    <graphics x="10950.6357421875" y="1150.7730712890625" z="0.0"/>
  </node>
  <node id="26757" label="Rad53_p+_Sld3_[(rad53)]" cy:nodeId="4501">
    <graphics x="11080.8359375" y="917.7942504882812" z="0.0"/>
  </node>
  <node id="26756" label="Sld3_[(rad53)]-{p}" cy:nodeId="4502">
    <graphics x="11080.8359375" y="1005.7744140625" z="0.0"/>
  </node>
  <node id="26754" label="Dbf4_[(rad53)]-{p}" cy:nodeId="4503">
    <graphics x="11189.419921875" y="1005.7744140625" z="0.0"/>
  </node>
  <node id="26751" label="Rnr1_[sml1]_ppi+_Sml1_[rnr1]" cy:nodeId="4504">
    <graphics x="10950.6357421875" y="1208.9566650390625" z="0.0"/>
  </node>
  <node id="26750" label="Rnr1_[sml1]--Sml1_[rnr1]" cy:nodeId="4505">
    <graphics x="10950.6357421875" y="1289.1939697265625" z="0.0"/>
  </node>
  <node id="26749" label="Rnr1_[sml1]_ppi-_Sml1_[rnr1]" cy:nodeId="4506">
    <graphics x="10980.6357421875" y="1238.4898681640625" z="0.0"/>
  </node>
  <node id="25667" label="Dbf4PPT_p-_Dbf4_[(rad53)]" cy:nodeId="4507">
    <graphics x="11219.419921875" y="948.824462890625" z="0.0"/>
  </node>
  <node id="25666" label="Dun1PPT_p-_Dun1_[(T380)]" cy:nodeId="4508">
    <graphics x="10980.6357421875" y="948.824462890625" z="0.0"/>
  </node>
  <node id="25653" label="Mrc1PPT_p-_Mrc1_[(mec1)]" cy:nodeId="4509">
    <graphics x="11138.755859375" y="505.49017333984375" z="0.0"/>
  </node>
  <node id="26414" label="Scc1_[scc3]_ppi+_Scc3_[scc1]" cy:nodeId="4663">
    <graphics x="11491.3369140625" y="1082.9752197265625" z="0.0"/>
  </node>
  <node id="26413" label="Scc1_[scc3]--Scc3_[scc1]" cy:nodeId="4664">
    <graphics x="11491.3369140625" y="1189.0028076171875" z="0.0"/>
  </node>
  <node id="26412" label="Scc1_[scc3]_ppi-_Scc3_[scc1]" cy:nodeId="4665">
    <graphics x="11531.8916015625" y="1107.51513671875" z="0.0"/>
  </node>
  <node id="25574" label="CohesinRing" cy:nodeId="4666">
    <graphics x="11493.662109375" y="1280.88232421875" z="0.0"/>
  </node>
  <node id="25573" label="NotScc1Truncated" cy:nodeId="4667">
    <graphics x="11439.755859375" y="1233.7801513671875" z="0.0"/>
  </node>
  <node id="26969" label="Scc2_[N]_ppi+_Scc4_[tpr]" cy:nodeId="4669">
    <graphics x="11665.6640625" y="841.5664672851562" z="0.0"/>
  </node>
  <node id="26968" label="Scc2_[N]--Scc4_[tpr]" cy:nodeId="4670">
    <graphics x="11665.6640625" y="947.5929565429688" z="0.0"/>
  </node>
  <node id="26967" label="Scc2_[N]_ppi-_Scc4_[tpr]" cy:nodeId="4671">
    <graphics x="11695.6640625" y="866.1032104492188" z="0.0"/>
  </node>
  <node id="26966" label="Scc4_[DBD]_i+_Centromere_[CLD]" cy:nodeId="4672">
    <graphics x="11749.69140625" y="841.5664672851562" z="0.0"/>
  </node>
  <node id="26965" label="Centromere_[CLD]--Scc4_[DBD]" cy:nodeId="4673">
    <graphics x="11750.5703125" y="947.5929565429688" z="0.0"/>
  </node>
  <node id="26964" label="Scc4_[DBD]_i-_Centromere_[CLD]" cy:nodeId="4674">
    <graphics x="11779.69140625" y="866.1032104492188" z="0.0"/>
  </node>
  <node id="26065" label="Esp1_[pds1]--Pds1_[esp1]" cy:nodeId="4675">
    <graphics x="11440.8486328125" y="1020.7744140625" z="0.0"/>
  </node>
  <node id="26064" label="Esp1_[pds1]_ppi-_Pds1_[esp1]" cy:nodeId="4676">
    <graphics x="11410.8486328125" y="963.824462890625" z="0.0"/>
  </node>
  <node id="26962" label="Scc1_[scc2]--Scc2_[scc1]" cy:nodeId="4677">
    <graphics x="11580.1904296875" y="949.9178466796875" z="0.0"/>
  </node>
  <node id="26063" label="Esp1_CUT_Scc1_[(esp1)]" cy:nodeId="4678">
    <graphics x="11385.8486328125" y="1080.650390625" z="0.0"/>
  </node>
  <node id="26961" label="Scc1_[scc2]_ppi-_Scc2_[scc1]" cy:nodeId="4679">
    <graphics x="11609.3115234375" y="868.4281005859375" z="0.0"/>
  </node>
  <node id="26061" label="Scc1_[(cdc5)]-{p}" cy:nodeId="4680">
    <graphics x="11329.6728515625" y="1020.7744140625" z="0.0"/>
  </node>
  <node id="27022" label="[TensionInitiation]" cy:nodeId="4681">
    <graphics x="14746.228515625" y="89.70728302001953" z="0.0"/>
  </node>
  <node id="27341" label="Cell_SEP_Cell_[(DNA)]" cy:nodeId="4682">
    <graphics x="11493.662109375" y="1433.056884765625" z="0.0"/>
  </node>
  <node id="27340" label="[CohesinRing]" cy:nodeId="4683">
    <graphics x="11493.662109375" y="1360.0634765625" z="0.0"/>
  </node>
  <node id="27327" label="Cell_ND_Cell_[(SPB)]" cy:nodeId="4684">
    <graphics x="14280.099609375" y="1186.2415771484375" z="0.0"/>
  </node>
  <node id="26424" label="Smc1_[smc3]_ppi+_Smc3_[smc1]" cy:nodeId="4685">
    <graphics x="11750.955078125" y="1080.650390625" z="0.0"/>
  </node>
  <node id="26423" label="Smc1_[smc3]--Smc3_[smc1]" cy:nodeId="4686">
    <graphics x="11750.955078125" y="1186.677978515625" z="0.0"/>
  </node>
  <node id="26422" label="Smc1_[smc3]_ppi-_Smc3_[smc1]" cy:nodeId="4687">
    <graphics x="11793.837890625" y="1105.1903076171875" z="0.0"/>
  </node>
  <node id="26421" label="Scc1_[smc1]_ppi+_Smc1_[NBD]" cy:nodeId="4688">
    <graphics x="11574.775390625" y="1082.9752197265625" z="0.0"/>
  </node>
  <node id="26420" label="Scc1_[smc1]--Smc1_[NBD]" cy:nodeId="4689">
    <graphics x="11574.775390625" y="1189.0028076171875" z="0.0"/>
  </node>
  <node id="26419" label="CohesinLoading" cy:nodeId="4690">
    <graphics x="11666.54296875" y="1014.5909423828125" z="0.0"/>
  </node>
  <node id="26418" label="Scc1_[smc1]_ppi-_Smc1_[NBD]" cy:nodeId="4691">
    <graphics x="11617.658203125" y="1107.51513671875" z="0.0"/>
  </node>
  <node id="26417" label="Scc1_[smc3]_ppi+_Smc3_[NBD]" cy:nodeId="4692">
    <graphics x="11665.19140625" y="1080.650390625" z="0.0"/>
  </node>
  <node id="26416" label="Scc1_[smc3]--Smc3_[NBD]" cy:nodeId="4693">
    <graphics x="11665.19140625" y="1186.677978515625" z="0.0"/>
  </node>
  <node id="26415" label="Scc1_[smc3]_ppi-_Smc3_[NBD]" cy:nodeId="4694">
    <graphics x="11708.072265625" y="1105.1903076171875" z="0.0"/>
  </node>
  <node id="25944" label="Sfi1PPT_p-_Sfi1_[C(S826)]" cy:nodeId="4752">
    <graphics x="11999.65234375" y="929.4338989257812" z="0.0"/>
  </node>
  <node id="25943" label="Sfi1PPT_p-_Sfi1_[C(T866)]" cy:nodeId="4753">
    <graphics x="11912.109375" y="929.4338989257812" z="0.0"/>
  </node>
  <node id="25942" label="Sfi1PPT_p-_Sfi1_[C(T876)]" cy:nodeId="4754">
    <graphics x="12087.197265625" y="929.4338989257812" z="0.0"/>
  </node>
  <node id="26510" label="Cdc31_[kar1]_ppi+_Kar1_[cdc31]" cy:nodeId="4755">
    <graphics x="11981.8828125" y="1087.201416015625" z="0.0"/>
  </node>
  <node id="26509" label="Cdc31_[kar1]--Kar1_[cdc31]" cy:nodeId="4756">
    <graphics x="11981.8828125" y="1187.758544921875" z="0.0"/>
  </node>
  <node id="26508" label="Cdc31_[kar1]_ppi-_Kar1_[cdc31]" cy:nodeId="4757">
    <graphics x="12011.8828125" y="1119.1798095703125" z="0.0"/>
  </node>
  <node id="27339" label="Cell_SAT_Cell_[(SPB)]" cy:nodeId="4758">
    <graphics x="12089.28515625" y="1473.162841796875" z="0.0"/>
  </node>
  <node id="26507" label="Cdc31_[sfi1]_ppi+_Sfi1_[cdc31]" cy:nodeId="4759">
    <graphics x="12089.28515625" y="1087.201416015625" z="0.0"/>
  </node>
  <node id="27338" label="Cell_[(SPB)]-{sat}" cy:nodeId="4760">
    <graphics x="12455.9580078125" y="1472.6591796875" z="0.0"/>
  </node>
  <node id="26506" label="Cdc31_[sfi1]--Sfi1_[cdc31]" cy:nodeId="4761">
    <graphics x="12089.28515625" y="1187.758544921875" z="0.0"/>
  </node>
  <node id="27337" label="[Bridge]" cy:nodeId="4762">
    <graphics x="12089.28515625" y="1413.395263671875" z="0.0"/>
  </node>
  <node id="26505" label="Cdc31_[sfi1]_ppi-_Sfi1_[cdc31]" cy:nodeId="4763">
    <graphics x="12119.28515625" y="1119.1798095703125" z="0.0"/>
  </node>
  <node id="26504" label="Cdc28_p+_Sfi1_[C(T816)]" cy:nodeId="4764">
    <graphics x="11940.1064453125" y="696.0391845703125" z="0.0"/>
  </node>
  <node id="26503" label="Sfi1_[C(T816)]-{p}" cy:nodeId="4765">
    <graphics x="11940.1064453125" y="796.861328125" z="0.0"/>
  </node>
  <node id="26502" label="Cdc28_p+_Sfi1_[C(S855)]" cy:nodeId="4766">
    <graphics x="12377.830078125" y="696.0391845703125" z="0.0"/>
  </node>
  <node id="26501" label="Sfi1_[C(S855)]-{p}" cy:nodeId="4767">
    <graphics x="12377.830078125" y="796.861328125" z="0.0"/>
  </node>
  <node id="26500" label="Cdc28_p+_Sfi1_[C(S882)]" cy:nodeId="4768">
    <graphics x="12202.73828125" y="696.0391845703125" z="0.0"/>
  </node>
  <node id="26499" label="Sfi1_[C(S882)]-{p}" cy:nodeId="4769">
    <graphics x="12202.73828125" y="796.861328125" z="0.0"/>
  </node>
  <node id="27330" label="Cell_BIP_Cell_[(SPB)]" cy:nodeId="4770">
    <graphics x="13907.1826171875" y="1257.971923828125" z="0.0"/>
  </node>
  <node id="26498" label="Cdc28_p+_Sfi1_[C(S892)]" cy:nodeId="4771">
    <graphics x="12115.193359375" y="696.0391845703125" z="0.0"/>
  </node>
  <node id="26497" label="Sfi1_[C(S892)]-{p}" cy:nodeId="4772">
    <graphics x="12115.193359375" y="796.861328125" z="0.0"/>
  </node>
  <node id="26496" label="Cdc28_p+_Sfi1_[C(S801)]" cy:nodeId="4773">
    <graphics x="12027.6484375" y="696.0391845703125" z="0.0"/>
  </node>
  <node id="26495" label="Sfi1_[C(S801)]-{p}" cy:nodeId="4774">
    <graphics x="12027.6484375" y="796.861328125" z="0.0"/>
  </node>
  <node id="26494" label="Cdc28_p+_Sfi1_[C(S923)]" cy:nodeId="4775">
    <graphics x="12290.291015625" y="696.0391845703125" z="0.0"/>
  </node>
  <node id="26493" label="Sfi1_[C(S923)]-{p}" cy:nodeId="4776">
    <graphics x="12290.291015625" y="796.861328125" z="0.0"/>
  </node>
  <node id="26491" label="Sfi1_[C(S826)]-{p}" cy:nodeId="4777">
    <graphics x="12029.65234375" y="993.3298950195312" z="0.0"/>
  </node>
  <node id="26488" label="Sfi1_[C(T866)]-{p}" cy:nodeId="4778">
    <graphics x="11942.109375" y="993.3298950195312" z="0.0"/>
  </node>
  <node id="26486" label="Sfi1_[C(T876)]-{p}" cy:nodeId="4779">
    <graphics x="12117.197265625" y="993.3298950195312" z="0.0"/>
  </node>
  <node id="26485" label="Sfi1_[C]_ppi+_Sfi1_[C]" cy:nodeId="4780">
    <graphics x="12195.32421875" y="1087.201416015625" z="0.0"/>
  </node>
  <node id="26484" label="Sfi1_[C]--Sfi1_[C]" cy:nodeId="4781">
    <graphics x="12195.32421875" y="1187.758544921875" z="0.0"/>
  </node>
  <node id="26483" label="Sfi1PCdc5" cy:nodeId="4782">
    <graphics x="12073.423828125" y="1040.521484375" z="0.0"/>
  </node>
  <node id="26482" label="Sfi1PCdc28" cy:nodeId="4783">
    <graphics x="12244.505859375" y="936.2735595703125" z="0.0"/>
  </node>
  <node id="26481" label="Sfi1_[C]_ppi-_Sfi1_[C]" cy:nodeId="4784">
    <graphics x="12226.6875" y="1119.1798095703125" z="0.0"/>
  </node>
  <node id="25583" label="BridgeAssembly" cy:nodeId="4785">
    <graphics x="12089.28515625" y="1266.643310546875" z="0.0"/>
  </node>
  <node id="26478" label="Spc42P" cy:nodeId="4856">
    <graphics x="12570.9580078125" y="656.8682250976562" z="0.0"/>
  </node>
  <node id="26477" label="Spc42PCdc28" cy:nodeId="4857">
    <graphics x="12515.7431640625" y="613.8206176757812" z="0.0"/>
  </node>
  <node id="26476" label="[Satellite]" cy:nodeId="4858">
    <graphics x="12455.9580078125" y="650.1262817382812" z="0.0"/>
  </node>
  <node id="26475" label="Sfi1_[N]_ppi-_Spc42_[cp]" cy:nodeId="4859">
    <graphics x="12598.4345703125" y="751.3157348632812" z="0.0"/>
  </node>
  <node id="26474" label="Spc42_[C]_ppi+_Spc42_[N]" cy:nodeId="4860">
    <graphics x="12617.4345703125" y="854.5371704101562" z="0.0"/>
  </node>
  <node id="26473" label="Spc42_[C]--Spc42_[N]" cy:nodeId="4861">
    <graphics x="12617.4345703125" y="946.492431640625" z="0.0"/>
  </node>
  <node id="26472" label="Spc42_[C]_ppi-_Spc42_[N]" cy:nodeId="4862">
    <graphics x="12647.4345703125" y="884.1886596679688" z="0.0"/>
  </node>
  <node id="26471" label="Cnm67_[cp]_ppi+_Spc42_[cnm67]" cy:nodeId="4863">
    <graphics x="12662.4345703125" y="987.2383422851562" z="0.0"/>
  </node>
  <node id="26470" label="Cnm67_[cp]--Spc42_[cnm67]" cy:nodeId="4864">
    <graphics x="12662.4345703125" y="1078.214111328125" z="0.0"/>
  </node>
  <node id="27045" label="Spc42_[(S4)]-{p}" cy:nodeId="4865">
    <graphics x="12455.9580078125" y="573.3305053710938" z="0.0"/>
  </node>
  <node id="26469" label="Cnm67_[cp]_ppi-_Spc42_[cnm67]" cy:nodeId="4866">
    <graphics x="12692.4345703125" y="1018.56201171875" z="0.0"/>
  </node>
  <node id="26468" label="Cnm67_[op]_ppi+_Nud1_[cnm67]" cy:nodeId="4867">
    <graphics x="12711.4345703125" y="1116.6563720703125" z="0.0"/>
  </node>
  <node id="27043" label="Spc42_[(T6)]-{p}" cy:nodeId="4868">
    <graphics x="12569.8056640625" y="573.3305053710938" z="0.0"/>
  </node>
  <node id="26467" label="Cnm67_[op]--Nud1_[cnm67]" cy:nodeId="4869">
    <graphics x="12711.4345703125" y="1209.3336181640625" z="0.0"/>
  </node>
  <node id="26466" label="Cnm67_[op]_ppi-_Nud1_[cnm67]" cy:nodeId="4870">
    <graphics x="12741.4345703125" y="1146.4451904296875" z="0.0"/>
  </node>
  <node id="27030" label="Spc42_[(mps1)]-{p}" cy:nodeId="4871">
    <graphics x="12621.2158203125" y="613.3303833007812" z="0.0"/>
  </node>
  <node id="27029" label="Mps1_[(AP)]-{p}" cy:nodeId="4872">
    <graphics x="12681.2158203125" y="460.4811706542969" z="0.0"/>
  </node>
  <node id="27028" label="Mps1_p+_Spc105_[(mps1)]" cy:nodeId="4873">
    <graphics x="15247.9072265625" y="590.5079956054688" z="0.0"/>
  </node>
  <node id="27336" label="Cell_DUP_Cell_[(SPB)]" cy:nodeId="4874">
    <graphics x="12570.9580078125" y="1401.4324951171875" z="0.0"/>
  </node>
  <node id="27335" label="Cell_[(SPB)]-{dup}" cy:nodeId="4875">
    <graphics x="12871.8115234375" y="1407.018798828125" z="0.0"/>
  </node>
  <node id="27334" label="[DupPlaqueForm]" cy:nodeId="4876">
    <graphics x="12570.9580078125" y="1338.395263671875" z="0.0"/>
  </node>
  <node id="25851" label="Mps1_p+_Ndc80_[(mps1)]" cy:nodeId="4877">
    <graphics x="12744.1220703125" y="512.5081176757812" z="0.0"/>
  </node>
  <node id="25850" label="Ndc80_[(mps1)]-{p}" cy:nodeId="4878">
    <graphics x="12744.1220703125" y="613.3303833007812" z="0.0"/>
  </node>
  <node id="25647" label="PP2A_p-_Ndc80_[(mps1)]" cy:nodeId="4879">
    <graphics x="12774.1220703125" y="547.747314453125" z="0.0"/>
  </node>
  <node id="26480" label="Sfi1_[N]_ppi+_Spc42_[cp]" cy:nodeId="4880">
    <graphics x="12570.9580078125" y="718.4713745117188" z="0.0"/>
  </node>
  <node id="25582" label="DupPlaqueForm" cy:nodeId="4881">
    <graphics x="12570.9580078125" y="1266.643310546875" z="0.0"/>
  </node>
  <node id="26479" label="Sfi1_[N]--Spc42_[cp]" cy:nodeId="4882">
    <graphics x="12570.9580078125" y="815.3176879882812" z="0.0"/>
  </node>
  <node id="25546" label="SPBsatORSPBdup" cy:nodeId="4883">
    <graphics x="12806.3857421875" y="1445.5596923828125" z="0.0"/>
  </node>
  <node id="26137" label="Spc97_[tub4]_ppi+_Tub4_[spc]" cy:nodeId="4943">
    <graphics x="13061.306640625" y="559.7095947265625" z="0.0"/>
  </node>
  <node id="26136" label="Spc97_[tub4]_ppi-_Tub4_[spc]" cy:nodeId="4944">
    <graphics x="13031.310546875" y="593.4601440429688" z="0.0"/>
  </node>
  <node id="25624" label="Spc110PPT_p-_Spc110_[(S60)]" cy:nodeId="4945">
    <graphics x="13287.509765625" y="398.9812316894531" z="0.0"/>
  </node>
  <node id="26135" label="Spc98_[tub4]_ppi+_Tub4_[spc]" cy:nodeId="4946">
    <graphics x="13159.9140625" y="559.7095947265625" z="0.0"/>
  </node>
  <node id="25623" label="Spc110PPT_p-_Spc110_[(T68)]" cy:nodeId="4947">
    <graphics x="13355.759765625" y="398.9812316894531" z="0.0"/>
  </node>
  <node id="26134" label="Spc98_[tub4]_ppi-_Tub4_[spc]" cy:nodeId="4948">
    <graphics x="13129.923828125" y="593.4601440429688" z="0.0"/>
  </node>
  <node id="26133" label="Spc97_[spc]_ppi+_Spc98_[spc]" cy:nodeId="4949">
    <graphics x="12962.69921875" y="559.7095947265625" z="0.0"/>
  </node>
  <node id="26132" label="Spc97_[spc]_ppi-_Spc98_[spc]" cy:nodeId="4950">
    <graphics x="12932.6962890625" y="593.4601440429688" z="0.0"/>
  </node>
  <node id="26131" label="Spc72_[spc97]_ppi+_Spc97_[spc72]" cy:nodeId="4951">
    <graphics x="12938.8271484375" y="937.1231079101562" z="0.0"/>
  </node>
  <node id="26130" label="Spc72_[spc97]--Spc97_[spc72]" cy:nodeId="4952">
    <graphics x="12938.8271484375" y="1043.334716796875" z="0.0"/>
  </node>
  <node id="26129" label="Spc72_[spc97]_ppi-_Spc97_[spc72]" cy:nodeId="4953">
    <graphics x="12908.8271484375" y="971.6643676757812" z="0.0"/>
  </node>
  <node id="26128" label="Spc72_[N]_ppi+_Spc98_[spc72]" cy:nodeId="4954">
    <graphics x="13034.263671875" y="937.1231079101562" z="0.0"/>
  </node>
  <node id="26127" label="Spc72_[N]--Spc98_[spc72]" cy:nodeId="4955">
    <graphics x="13034.263671875" y="1043.334716796875" z="0.0"/>
  </node>
  <node id="26126" label="Spc72_[N]_ppi-_Spc98_[spc72]" cy:nodeId="4956">
    <graphics x="13003.484375" y="971.6643676757812" z="0.0"/>
  </node>
  <node id="27008" label="Cdc28_p+_Spc110_[(S36)]" cy:nodeId="4957">
    <graphics x="13185.134765625" y="372.5273742675781" z="0.0"/>
  </node>
  <node id="27007" label="Spc110_[(S36)]-{p}" cy:nodeId="4958">
    <graphics x="13185.134765625" y="460.4811706542969" z="0.0"/>
  </node>
  <node id="27005" label="Cdc28_p+_Spc110_[(S91)]" cy:nodeId="4959">
    <graphics x="13116.892578125" y="372.5273742675781" z="0.0"/>
  </node>
  <node id="27004" label="Spc110_[(S91)]-{p}" cy:nodeId="4960">
    <graphics x="13116.892578125" y="460.4811706542969" z="0.0"/>
  </node>
  <node id="27002" label="Spc110_[(S60)]-{p}" cy:nodeId="4961">
    <graphics x="13253.384765625" y="460.4811706542969" z="0.0"/>
  </node>
  <node id="27000" label="Spc110_[(T68)]-{p}" cy:nodeId="4962">
    <graphics x="13321.634765625" y="460.4811706542969" z="0.0"/>
  </node>
  <node id="26998" label="Cmd1_[spc42]--Spc42_[Cmd1]" cy:nodeId="4963">
    <graphics x="13436.0224609375" y="995.9517211914062" z="0.0"/>
  </node>
  <node id="26997" label="Cmd1_[spc42]_ppi-_Spc42_[Cmd1]" cy:nodeId="4964">
    <graphics x="13470.6708984375" y="928.3394165039062" z="0.0"/>
  </node>
  <node id="26995" label="Spc29_[spc42]--Spc42_[spc29]" cy:nodeId="4965">
    <graphics x="13301.8046875" y="655.2551879882812" z="0.0"/>
  </node>
  <node id="26994" label="[DupPlaque]" cy:nodeId="4966">
    <graphics x="12871.8115234375" y="372.5273742675781" z="0.0"/>
  </node>
  <node id="26993" label="Spc29_[spc42]_ppi-_Spc42_[spc29]" cy:nodeId="4967">
    <graphics x="13271.8046875" y="593.4601440429688" z="0.0"/>
  </node>
  <node id="26992" label="Spc29_[spc110]_ppi+_Spc110_[spc29]" cy:nodeId="4968">
    <graphics x="13356.42578125" y="712.3137817382812" z="0.0"/>
  </node>
  <node id="26991" label="Spc110_[spc29]--Spc29_[spc110]" cy:nodeId="4969">
    <graphics x="13356.42578125" y="798.3190307617188" z="0.0"/>
  </node>
  <node id="25581" label="PlaqueForm" cy:nodeId="4970">
    <graphics x="13140.298828125" y="1167.750732421875" z="0.0"/>
  </node>
  <node id="26990" label="Cmd1_[spc110]--Spc110_[C]" cy:nodeId="4971">
    <graphics x="13413.83203125" y="655.2551879882812" z="0.0"/>
  </node>
  <node id="25580" label="InnerPlaque" cy:nodeId="4972">
    <graphics x="13239.201171875" y="1095.507080078125" z="0.0"/>
  </node>
  <node id="26989" label="Spc29_[spc110]_ppi-_Spc110_[spc29]" cy:nodeId="4973">
    <graphics x="13326.42578125" y="742.7815551757812" z="0.0"/>
  </node>
  <node id="25579" label="OuterPlaque" cy:nodeId="4974">
    <graphics x="13071.376953125" y="1095.507080078125" z="0.0"/>
  </node>
  <node id="26988" label="Cmd1_[spc110]_ppi+_Spc110_[C]" cy:nodeId="4975">
    <graphics x="13413.83203125" y="559.7095947265625" z="0.0"/>
  </node>
  <node id="26987" label="Cmd1_[spc110]_ppi-_Spc110_[C]" cy:nodeId="4976">
    <graphics x="13383.83203125" y="593.4601440429688" z="0.0"/>
  </node>
  <node id="25390" label="[PCL9TRSC19]" cy:nodeId="881">
    <graphics x="10268.5390625" y="-2406.090576171875" z="0.0"/>
  </node>
  <node id="26986" label="Spc97_[spc110]_ppi+_Spc110_[spc97]" cy:nodeId="4977">
    <graphics x="13349.515625" y="898.3395385742188" z="0.0"/>
  </node>
  <node id="25389" label="[SIC1TRSC01]" cy:nodeId="882">
    <graphics x="10465.248046875" y="-2406.090576171875" z="0.0"/>
  </node>
  <node id="26985" label="Spc110_[spc97]--Spc97_[spc110]" cy:nodeId="4978">
    <graphics x="13350.1328125" y="995.9517211914062" z="0.0"/>
  </node>
  <node id="26984" label="Spc97_[spc110]_ppi-_Spc110_[spc97]" cy:nodeId="4979">
    <graphics x="13379.90234375" y="928.3394165039062" z="0.0"/>
  </node>
  <node id="27180" label="Pcl9_[pho85]_ppi+_Pho85_[cyclin]" cy:nodeId="883">
    <graphics x="9100.9375" y="-636.0363159179688" z="0.0"/>
  </node>
  <node id="25388" label="SIC1TRSC" cy:nodeId="884">
    <graphics x="10435.248046875" y="-2447.07568359375" z="0.0"/>
  </node>
  <node id="26983" label="Spc98_[spc110]_ppi+_Spc110_[N]" cy:nodeId="4980">
    <graphics x="13224.201171875" y="853.3394165039062" z="0.0"/>
  </node>
  <node id="25387" label="[SIC1TRSC02]" cy:nodeId="885">
    <graphics x="10465.248046875" y="-2406.090576171875" z="0.0"/>
  </node>
  <node id="26982" label="Spc110_[N]--Spc98_[spc110]" cy:nodeId="4981">
    <graphics x="13239.201171875" y="950.9533081054688" z="0.0"/>
  </node>
  <node id="25386" label="[SIC1TRSC03]" cy:nodeId="886">
    <graphics x="10465.248046875" y="-2406.090576171875" z="0.0"/>
  </node>
  <node id="26981" label="yTubSmallComp" cy:nodeId="4982">
    <graphics x="13155.2890625" y="723.3190307617188" z="0.0"/>
  </node>
  <node id="25385" label="[SIC1TRSC04]" cy:nodeId="887">
    <graphics x="10465.248046875" y="-2406.090576171875" z="0.0"/>
  </node>
  <node id="26980" label="Spc97_[tub4]--Tub4_[spc]" cy:nodeId="4983">
    <graphics x="13061.306640625" y="655.2551879882812" z="0.0"/>
  </node>
  <node id="25384" label="[SIC1TRSC05]" cy:nodeId="888">
    <graphics x="10465.248046875" y="-2406.090576171875" z="0.0"/>
  </node>
  <node id="26979" label="Spc98_[tub4]--Tub4_[spc]" cy:nodeId="4984">
    <graphics x="13159.9140625" y="655.2551879882812" z="0.0"/>
  </node>
  <node id="25383" label="[SIC1TRSC06]" cy:nodeId="889">
    <graphics x="10465.248046875" y="-2406.090576171875" z="0.0"/>
  </node>
  <node id="26978" label="Spc97_[spc]--Spc98_[spc]" cy:nodeId="4985">
    <graphics x="12962.69921875" y="655.2551879882812" z="0.0"/>
  </node>
  <node id="25382" label="[SIC1TRSC07]" cy:nodeId="890">
    <graphics x="10465.248046875" y="-2406.090576171875" z="0.0"/>
  </node>
  <node id="26977" label="Spc110P" cy:nodeId="4986">
    <graphics x="13224.201171875" y="512.1519165039062" z="0.0"/>
  </node>
  <node id="25381" label="[SIC1TRSC08]" cy:nodeId="891">
    <graphics x="10465.248046875" y="-2406.090576171875" z="0.0"/>
  </node>
  <node id="26465" label="Nud1_[spc72]_ppi+_Spc72_[nud1]" cy:nodeId="4987">
    <graphics x="13071.376953125" y="790.5375366210938" z="0.0"/>
  </node>
  <node id="25380" label="[SIC1TRSC09]" cy:nodeId="892">
    <graphics x="10465.248046875" y="-2406.090576171875" z="0.0"/>
  </node>
  <node id="26976" label="Spc98_[spc110]_ppi-_Spc110_[N]" cy:nodeId="4988">
    <graphics x="13254.201171875" y="883.3395385742188" z="0.0"/>
  </node>
  <node id="25379" label="[SIC1TRSC10]" cy:nodeId="893">
    <graphics x="10465.248046875" y="-2406.090576171875" z="0.0"/>
  </node>
  <node id="26464" label="Nud1_[spc72]--Spc72_[nud1]" cy:nodeId="4989">
    <graphics x="13071.376953125" y="884.9718627929688" z="0.0"/>
  </node>
  <node id="25378" label="[SIC1TRSC11]" cy:nodeId="894">
    <graphics x="10465.248046875" y="-2406.090576171875" z="0.0"/>
  </node>
  <node id="26463" label="Nud1_[spc72]_ppi-_Spc72_[nud1]" cy:nodeId="4990">
    <graphics x="13041.384765625" y="822.2747192382812" z="0.0"/>
  </node>
  <node id="25377" label="[SIC1TRSC12]" cy:nodeId="895">
    <graphics x="10465.248046875" y="-2406.090576171875" z="0.0"/>
  </node>
  <node id="27333" label="Cell_SPB_Cell_[(SPB)]" cy:nodeId="4991">
    <graphics x="13140.298828125" y="1329.7021484375" z="0.0"/>
  </node>
  <node id="25376" label="[SIC1TRSC13]" cy:nodeId="896">
    <graphics x="10465.248046875" y="-2406.090576171875" z="0.0"/>
  </node>
  <node id="27332" label="Cell_[(SPB)]-{spb}" cy:nodeId="4992">
    <graphics x="13548.3427734375" y="1341.3782958984375" z="0.0"/>
  </node>
  <node id="25375" label="[SIC1TRSC14]" cy:nodeId="897">
    <graphics x="10465.248046875" y="-2406.090576171875" z="0.0"/>
  </node>
  <node id="27331" label="[PlaqueForm]" cy:nodeId="4993">
    <graphics x="13140.298828125" y="1248.395263671875" z="0.0"/>
  </node>
  <node id="27038" label="Cdc28Clb12" cy:nodeId="898">
    <graphics x="11062.1572265625" y="-204.90020751953125" z="0.0"/>
  </node>
  <node id="25374" label="[SIC1TRSC15]" cy:nodeId="899">
    <graphics x="10465.248046875" y="-2406.090576171875" z="0.0"/>
  </node>
  <node id="25373" label="[SIC1TRSC16]" cy:nodeId="900">
    <graphics x="10465.248046875" y="-2406.090576171875" z="0.0"/>
  </node>
  <node id="25372" label="[SIC1TRSC17]" cy:nodeId="901">
    <graphics x="10465.248046875" y="-2406.090576171875" z="0.0"/>
  </node>
  <node id="25371" label="[SIC1TRSC18]" cy:nodeId="902">
    <graphics x="10465.248046875" y="-2406.090576171875" z="0.0"/>
  </node>
  <node id="25370" label="[SIC1TRSC19]" cy:nodeId="903">
    <graphics x="10465.248046875" y="-2406.090576171875" z="0.0"/>
  </node>
  <node id="24728" label="Pcl9mRNA" cy:nodeId="904">
    <graphics x="10240.111328125" y="-2274.41015625" z="0.0"/>
  </node>
  <node id="26516" label="Pcl9_[(dma)]-{ub}" cy:nodeId="905">
    <graphics x="10989.1220703125" y="-1505.5811767578125" z="0.0"/>
  </node>
  <node id="24720" label="Sic1" cy:nodeId="906">
    <graphics x="10435.248046875" y="-2133.76513671875" z="0.0"/>
  </node>
  <node id="26895" label="PolII_trsc_Pcl9Gene" cy:nodeId="907">
    <graphics x="10240.111328125" y="-2367.14501953125" z="0.0"/>
  </node>
  <node id="26511" label="Proteasome_deg_Pcl9" cy:nodeId="908">
    <graphics x="10210.111328125" y="-2182.611328125" z="0.0"/>
  </node>
  <node id="26894" label="[PCL9TRSC20]" cy:nodeId="909">
    <graphics x="10268.5390625" y="-2406.090576171875" z="0.0"/>
  </node>
  <node id="25739" label="Ribo_trsl_Pcl9mRNA" cy:nodeId="910">
    <graphics x="10240.111328125" y="-2217.488525390625" z="0.0"/>
  </node>
  <node id="25992" label="PolII_trsc_Sic1Gene" cy:nodeId="911">
    <graphics x="10435.248046875" y="-2367.14501953125" z="0.0"/>
  </node>
  <node id="25991" label="[SIC1TRSC20]" cy:nodeId="912">
    <graphics x="10465.248046875" y="-2406.090576171875" z="0.0"/>
  </node>
  <node id="24714" label="Pcl9" cy:nodeId="913">
    <graphics x="10240.111328125" y="-2133.76513671875" z="0.0"/>
  </node>
  <node id="25990" label="Ribo_trsl_Sic1mRNA" cy:nodeId="914">
    <graphics x="10435.248046875" y="-2217.488525390625" z="0.0"/>
  </node>
  <node id="25989" label="Ace2_[DBD]_bind+_Sic1Gene_[ace2swi5]" cy:nodeId="915">
    <graphics x="10386.857421875" y="-2607.4482421875" z="0.0"/>
  </node>
  <node id="25733" label="Decay_deg_Sic1mRNA" cy:nodeId="916">
    <graphics x="10465.248046875" y="-2338.74560546875" z="0.0"/>
  </node>
  <node id="25988" label="Ace2_[DBD]--Sic1Gene_[ace2swi5]" cy:nodeId="917">
    <graphics x="10386.857421875" y="-2519.43408203125" z="0.0"/>
  </node>
  <node id="25987" label="Ace2_[DBD]_bind-_Sic1Gene_[ace2swi5]" cy:nodeId="918">
    <graphics x="10416.857421875" y="-2580.3427734375" z="0.0"/>
  </node>
  <node id="25986" label="Swi5_[DBD]_bind+_Sic1Gene_[ace2swi5]" cy:nodeId="919">
    <graphics x="10483.6396484375" y="-2607.4482421875" z="0.0"/>
  </node>
  <node id="25985" label="Sic1Gene_[ace2swi5]--Swi5_[DBD]" cy:nodeId="920">
    <graphics x="10483.6396484375" y="-2519.43408203125" z="0.0"/>
  </node>
  <node id="25984" label="Swi5_[DBD]_bind-_Sic1Gene_[ace2swi5]" cy:nodeId="921">
    <graphics x="10513.6396484375" y="-2580.3427734375" z="0.0"/>
  </node>
  <node id="25983" label="Ace2_[DBD]_bind+_Pcl9Gene_[ace2swi5]" cy:nodeId="922">
    <graphics x="10193.29296875" y="-2607.4482421875" z="0.0"/>
  </node>
  <node id="25982" label="Ace2_[DBD]--Pcl9Gene_[ace2swi5]" cy:nodeId="923">
    <graphics x="10193.29296875" y="-2519.43408203125" z="0.0"/>
  </node>
  <node id="25981" label="Ace2_[DBD]_bind-_Pcl9Gene_[ace2swi5]" cy:nodeId="924">
    <graphics x="10223.29296875" y="-2580.3427734375" z="0.0"/>
  </node>
  <node id="25980" label="Swi5_[DBD]_bind+_Pcl9Gene_[ace2swi5]" cy:nodeId="925">
    <graphics x="10290.0751953125" y="-2607.4482421875" z="0.0"/>
  </node>
  <node id="25979" label="Pcl9Gene_[ace2swi5]--Swi5_[DBD]" cy:nodeId="926">
    <graphics x="10290.0751953125" y="-2519.43408203125" z="0.0"/>
  </node>
  <node id="25978" label="Swi5_[DBD]_bind-_Pcl9Gene_[ace2swi5]" cy:nodeId="927">
    <graphics x="10320.0751953125" y="-2580.3427734375" z="0.0"/>
  </node>
  <node id="25977" label="Cdc14_p-_Ace2_[NLS(cdc28)]" cy:nodeId="928">
    <graphics x="10320.0751953125" y="-2760.3427734375" z="0.0"/>
  </node>
  <node id="25976" label="Cdc14_p-_Swi5_[NLS(cdc28)]" cy:nodeId="929">
    <graphics x="10416.857421875" y="-2760.3427734375" z="0.0"/>
  </node>
  <node id="26608" label="Cdc28_p+_Sic1_[(T2)]" cy:nodeId="930">
    <graphics x="9102.427734375" y="-1904.72900390625" z="0.0"/>
  </node>
  <node id="24688" label="Ace2" cy:nodeId="931">
    <graphics x="14479.998046875" y="-2133.76513671875" z="0.0"/>
  </node>
  <node id="24687" label="Swi5" cy:nodeId="932">
    <graphics x="14232.1162109375" y="-2133.76513671875" z="0.0"/>
  </node>
  <node id="26605" label="Cdc28_p+_Sic1_[(T5)]" cy:nodeId="933">
    <graphics x="9204.0205078125" y="-1904.72900390625" z="0.0"/>
  </node>
  <node id="24684" label="Sic1mRNA" cy:nodeId="934">
    <graphics x="10435.248046875" y="-2274.41015625" z="0.0"/>
  </node>
  <node id="26603" label="Cdc28_p+_Sic1_[(T33)]" cy:nodeId="935">
    <graphics x="9305.6123046875" y="-1904.72900390625" z="0.0"/>
  </node>
  <node id="26601" label="Cdc28_p+_Sic1_[(T45)]" cy:nodeId="936">
    <graphics x="9407.205078125" y="-1904.72900390625" z="0.0"/>
  </node>
  <node id="26599" label="Cdc28_p+_Sic1_[(S69)]" cy:nodeId="937">
    <graphics x="9610.3896484375" y="-1904.72900390625" z="0.0"/>
  </node>
  <node id="26597" label="Cdc28_p+_Sic1_[(S76)]" cy:nodeId="938">
    <graphics x="9508.7978515625" y="-1904.72900390625" z="0.0"/>
  </node>
  <node id="25697" label="Decay_deg_Pcl9mRNA" cy:nodeId="939">
    <graphics x="10268.5390625" y="-2338.74560546875" z="0.0"/>
  </node>
  <node id="26595" label="Cdc28_p+_Sic1_[(S80)]" cy:nodeId="940">
    <graphics x="9711.982421875" y="-1904.72900390625" z="0.0"/>
  </node>
  <node id="26593" label="Pho85_p+_Sic1_[(T2)]" cy:nodeId="941">
    <graphics x="9132.427734375" y="-1948.1326904296875" z="0.0"/>
  </node>
  <node id="26592" label="Pho85_p+_Sic1_[(T5)]" cy:nodeId="942">
    <graphics x="9234.0205078125" y="-1948.1326904296875" z="0.0"/>
  </node>
  <node id="26591" label="Pho85_p+_Sic1_[(T33)]" cy:nodeId="943">
    <graphics x="9335.6123046875" y="-1948.1326904296875" z="0.0"/>
  </node>
  <node id="26590" label="Pho85_p+_Sic1_[(T45)]" cy:nodeId="944">
    <graphics x="9437.205078125" y="-1948.1326904296875" z="0.0"/>
  </node>
  <node id="26589" label="Pho85_p+_Sic1_[(S69)]" cy:nodeId="945">
    <graphics x="9640.3896484375" y="-1948.1326904296875" z="0.0"/>
  </node>
  <node id="26588" label="Pho85_p+_Sic1_[(S76)]" cy:nodeId="946">
    <graphics x="9538.7978515625" y="-1948.1326904296875" z="0.0"/>
  </node>
  <node id="26587" label="Pho85_p+_Sic1_[(S80)]" cy:nodeId="947">
    <graphics x="9741.982421875" y="-1948.1326904296875" z="0.0"/>
  </node>
  <node id="26585" label="Sic1_[(scf)]-{ub}" cy:nodeId="948">
    <graphics x="9388.3408203125" y="-1505.5811767578125" z="0.0"/>
  </node>
  <node id="26582" label="Proteasome_deg_Sic1" cy:nodeId="949">
    <graphics x="10405.248046875" y="-2182.611328125" z="0.0"/>
  </node>
  <node id="26566" label="Cdc28_[sic1]_ppi+_Sic1_[cdc28]" cy:nodeId="950">
    <graphics x="10766.3349609375" y="-451.26824951171875" z="0.0"/>
  </node>
  <node id="26051" label="Cdc14_[net1]--Net1_[n]" cy:nodeId="951">
    <graphics x="11640.46875" y="-150.9790802001953" z="0.0"/>
  </node>
  <node id="26305" label="Cdc28_p+_Swi5_[NLS(cdc28)]" cy:nodeId="952">
    <graphics x="10386.857421875" y="-2787.4482421875" z="0.0"/>
  </node>
  <node id="25409" label="[PCL9TRSC01]" cy:nodeId="953">
    <graphics x="10268.5390625" y="-2406.090576171875" z="0.0"/>
  </node>
  <node id="26304" label="Swi5_[NLS(cdc28)]-{p}" cy:nodeId="954">
    <graphics x="10386.857421875" y="-2699.43408203125" z="0.0"/>
  </node>
  <node id="25408" label="PCL9TRSC" cy:nodeId="955">
    <graphics x="10240.111328125" y="-2447.07568359375" z="0.0"/>
  </node>
  <node id="26303" label="Cdc28_p+_Ace2_[NLS(cdc28)]" cy:nodeId="956">
    <graphics x="10290.0751953125" y="-2787.4482421875" z="0.0"/>
  </node>
  <node id="25407" label="[PCL9TRSC02]" cy:nodeId="957">
    <graphics x="10268.5390625" y="-2406.090576171875" z="0.0"/>
  </node>
  <node id="26302" label="Ace2_[NLS(cdc28)]-{p}" cy:nodeId="958">
    <graphics x="10290.0751953125" y="-2699.43408203125" z="0.0"/>
  </node>
  <node id="25406" label="[PCL9TRSC03]" cy:nodeId="959">
    <graphics x="10268.5390625" y="-2406.090576171875" z="0.0"/>
  </node>
  <node id="25405" label="[PCL9TRSC04]" cy:nodeId="960">
    <graphics x="10268.5390625" y="-2406.090576171875" z="0.0"/>
  </node>
  <node id="25404" label="[PCL9TRSC05]" cy:nodeId="961">
    <graphics x="10268.5390625" y="-2406.090576171875" z="0.0"/>
  </node>
  <node id="25403" label="[PCL9TRSC06]" cy:nodeId="962">
    <graphics x="10268.5390625" y="-2406.090576171875" z="0.0"/>
  </node>
  <node id="25402" label="[PCL9TRSC07]" cy:nodeId="963">
    <graphics x="10268.5390625" y="-2406.090576171875" z="0.0"/>
  </node>
  <node id="25401" label="[PCL9TRSC08]" cy:nodeId="964">
    <graphics x="10268.5390625" y="-2406.090576171875" z="0.0"/>
  </node>
  <node id="25400" label="[PCL9TRSC09]" cy:nodeId="965">
    <graphics x="10268.5390625" y="-2406.090576171875" z="0.0"/>
  </node>
  <node id="25399" label="[PCL9TRSC10]" cy:nodeId="966">
    <graphics x="10268.5390625" y="-2406.090576171875" z="0.0"/>
  </node>
  <node id="25398" label="[PCL9TRSC11]" cy:nodeId="967">
    <graphics x="10268.5390625" y="-2406.090576171875" z="0.0"/>
  </node>
  <node id="25397" label="[PCL9TRSC12]" cy:nodeId="968">
    <graphics x="10268.5390625" y="-2406.090576171875" z="0.0"/>
  </node>
  <node id="25396" label="[PCL9TRSC13]" cy:nodeId="969">
    <graphics x="10268.5390625" y="-2406.090576171875" z="0.0"/>
  </node>
  <node id="25395" label="[PCL9TRSC14]" cy:nodeId="970">
    <graphics x="10268.5390625" y="-2406.090576171875" z="0.0"/>
  </node>
  <node id="25394" label="[PCL9TRSC15]" cy:nodeId="971">
    <graphics x="10268.5390625" y="-2406.090576171875" z="0.0"/>
  </node>
  <node id="25393" label="[PCL9TRSC16]" cy:nodeId="972">
    <graphics x="10268.5390625" y="-2406.090576171875" z="0.0"/>
  </node>
  <node id="25392" label="[PCL9TRSC17]" cy:nodeId="973">
    <graphics x="10268.5390625" y="-2406.090576171875" z="0.0"/>
  </node>
  <node id="25391" label="[PCL9TRSC18]" cy:nodeId="974">
    <graphics x="10268.5390625" y="-2406.090576171875" z="0.0"/>
  </node>
  <node id="27310" label="NucMTPol" cy:nodeId="5092">
    <graphics x="13836.275390625" y="382.6094055175781" z="0.0"/>
  </node>
  <node id="27309" label="Tub1_[tub4]--Tub4_[tub1]" cy:nodeId="5093">
    <graphics x="13907.1826171875" y="252.75323486328125" z="0.0"/>
  </node>
  <node id="27308" label="Tub3_[tub4]--Tub4_[tub3]" cy:nodeId="5094">
    <graphics x="14002.4541015625" y="252.75323486328125" z="0.0"/>
  </node>
  <node id="27307" label="TubulinDimer" cy:nodeId="5095">
    <graphics x="13763.27734375" y="293.76287841796875" z="0.0"/>
  </node>
  <node id="27306" label="Tub1_[tub2]--Tub2_[tub]" cy:nodeId="5096">
    <graphics x="13715.640625" y="249.76248168945312" z="0.0"/>
  </node>
  <node id="27305" label="Tub2_[tub]--Tub3_[tub2]" cy:nodeId="5097">
    <graphics x="13810.912109375" y="252.75323486328125" z="0.0"/>
  </node>
  <node id="27304" label="[DaughterSPB]" cy:nodeId="5098">
    <graphics x="13548.3427734375" y="279.76239013671875" z="0.0"/>
  </node>
  <node id="27303" label="Tub4_[(S360)]-{0}" cy:nodeId="5099">
    <graphics x="13806.873046875" y="541.2622680664062" z="0.0"/>
  </node>
  <node id="27302" label="Tub4_[(S360)]-{p}" cy:nodeId="5100">
    <graphics x="13778.501953125" y="497.25103759765625" z="0.0"/>
  </node>
  <node id="27301" label="Ase1_[dimer]--Ase1_[dimer]" cy:nodeId="5101">
    <graphics x="13617.630859375" y="497.25103759765625" z="0.0"/>
  </node>
  <node id="27300" label="Ase1_[mt]--Tub1_[ase1]" cy:nodeId="5102">
    <graphics x="13698.06640625" y="497.25103759765625" z="0.0"/>
  </node>
  <node id="27299" label="KinesinMotors" cy:nodeId="5103">
    <graphics x="13805.8359375" y="1045.279052734375" z="0.0"/>
  </node>
  <node id="27298" label="Cin8TetramerTub1" cy:nodeId="5104">
    <graphics x="13805.8359375" y="981.2241821289062" z="0.0"/>
  </node>
  <node id="27297" label="Cin8_[mt]--Tub1_[motor]" cy:nodeId="5105">
    <graphics x="13687.12109375" y="926.4180297851562" z="0.0"/>
  </node>
  <node id="27296" label="Cin8Tetramer" cy:nodeId="5106">
    <graphics x="13805.8359375" y="889.6603393554688" z="0.0"/>
  </node>
  <node id="26141" label="[SpindlePositioning]" cy:nodeId="5107">
    <graphics x="14134.0986328125" y="1338.638427734375" z="0.0"/>
  </node>
  <node id="27295" label="Cin8HD" cy:nodeId="5108">
    <graphics x="13805.8359375" y="729.8782348632812" z="0.0"/>
  </node>
  <node id="25756" label="Ndc80_[CH]_ppi+_Tub2_[ndc80]" cy:nodeId="5109">
    <graphics x="14192.1259765625" y="543.3198852539062" z="0.0"/>
  </node>
  <node id="27294" label="Cin8_[stalk]--Cin8_[stalk]" cy:nodeId="5110">
    <graphics x="13754.396484375" y="687.2158813476562" z="0.0"/>
  </node>
  <node id="27293" label="Cin8_[HD]--Cin8_[HD]" cy:nodeId="5111">
    <graphics x="13754.669921875" y="867.0343627929688" z="0.0"/>
  </node>
  <node id="27292" label="Kip1Motor" cy:nodeId="5112">
    <graphics x="13590.55859375" y="936.6682739257812" z="0.0"/>
  </node>
  <node id="27291" label="Kip1_[mt]--Tub1_[motor]" cy:nodeId="5113">
    <graphics x="13590.55859375" y="767.7758178710938" z="0.0"/>
  </node>
  <node id="27290" label="Kip1_[stalk]--Kip1_[stalk]" cy:nodeId="5114">
    <graphics x="13672.001953125" y="767.7758178710938" z="0.0"/>
  </node>
  <node id="26125" label="Tub1_[tub2]_ppi+_Tub2_[tub]" cy:nodeId="5115">
    <graphics x="13715.640625" y="163.848388671875" z="0.0"/>
  </node>
  <node id="26124" label="[Nocodazole]" cy:nodeId="5116">
    <graphics x="13763.27734375" y="125.63967895507812" z="0.0"/>
  </node>
  <node id="26123" label="Tub1_[tub2]_ppi-_Tub2_[tub]" cy:nodeId="5117">
    <graphics x="13685.640625" y="192.81192016601562" z="0.0"/>
  </node>
  <node id="26122" label="Tub2_[tub]_ppi+_Tub3_[tub2]" cy:nodeId="5118">
    <graphics x="13810.912109375" y="163.848388671875" z="0.0"/>
  </node>
  <node id="26121" label="Tub2_[tub]_ppi-_Tub3_[tub2]" cy:nodeId="5119">
    <graphics x="13780.912109375" y="192.81192016601562" z="0.0"/>
  </node>
  <node id="26120" label="Tub1_[tub4]_ppi+_Tub4_[tub1]" cy:nodeId="5120">
    <graphics x="13907.1826171875" y="163.848388671875" z="0.0"/>
  </node>
  <node id="26119" label="Tub1_[tub4]_ppi-_Tub4_[tub1]" cy:nodeId="5121">
    <graphics x="13877.1826171875" y="192.81192016601562" z="0.0"/>
  </node>
  <node id="26118" label="Tub3_[tub4]_ppi+_Tub4_[tub3]" cy:nodeId="5122">
    <graphics x="14002.4541015625" y="163.848388671875" z="0.0"/>
  </node>
  <node id="26117" label="Tub3_[tub4]_ppi-_Tub4_[tub3]" cy:nodeId="5123">
    <graphics x="13972.4541015625" y="192.81192016601562" z="0.0"/>
  </node>
  <node id="26116" label="Cdc28_p+_Tub4_[(S360)]" cy:nodeId="5124">
    <graphics x="13778.501953125" y="396.1979064941406" z="0.0"/>
  </node>
  <node id="26095" label="Ase1_[dimer]_ppi-_Ase1_[dimer]" cy:nodeId="5125">
    <graphics x="13587.630859375" y="425.7938537597656" z="0.0"/>
  </node>
  <node id="26093" label="Ase1_[mt]_ppi-_Tub1_[ase1]" cy:nodeId="5126">
    <graphics x="13666.98046875" y="425.7938537597656" z="0.0"/>
  </node>
  <node id="26092" label="Cin8_[stalk]_ppi+_Cin8_[stalk]" cy:nodeId="5127">
    <graphics x="13754.396484375" y="596.1198120117188" z="0.0"/>
  </node>
  <node id="26091" label="Cin8_[stalk]_ppi-_Cin8_[stalk]" cy:nodeId="5128">
    <graphics x="13724.396484375" y="629.2979125976562" z="0.0"/>
  </node>
  <node id="26090" label="Cin8_[HD]_ppi+_Cin8_[HD]" cy:nodeId="5129">
    <graphics x="13754.669921875" y="769.8848266601562" z="0.0"/>
  </node>
  <node id="26089" label="Cin8_[HD]_ppi-_Cin8_[HD]" cy:nodeId="5130">
    <graphics x="13724.669921875" y="804.0723266601562" z="0.0"/>
  </node>
  <node id="25578" label="DaughterSPB" cy:nodeId="5131">
    <graphics x="13548.3427734375" y="1167.750732421875" z="0.0"/>
  </node>
  <node id="26088" label="Cin8_[mt]_ppi+_Tub1_[motor]" cy:nodeId="5132">
    <graphics x="13687.12109375" y="832.2190551757812" z="0.0"/>
  </node>
  <node id="26087" label="Cin8_[mt]_ppi-_Tub1_[motor]" cy:nodeId="5133">
    <graphics x="13657.12109375" y="869.1315307617188" z="0.0"/>
  </node>
  <node id="26085" label="Kip1_[mt]_ppi-_Tub1_[motor]" cy:nodeId="5134">
    <graphics x="13560.55859375" y="709.8577270507812" z="0.0"/>
  </node>
  <node id="26083" label="Kip1_[stalk]_ppi-_Kip1_[stalk]" cy:nodeId="5135">
    <graphics x="13642.0" y="709.8577270507812" z="0.0"/>
  </node>
  <node id="24675" label="Cin8" cy:nodeId="5136">
    <graphics x="13007.6689453125" y="-2133.76513671875" z="0.0"/>
  </node>
  <node id="25935" label="Bim1_[MT]_ppi+_Tub2_[PlusEnd]" cy:nodeId="5137">
    <graphics x="13907.8173828125" y="474.04962158203125" z="0.0"/>
  </node>
  <node id="25934" label="AstralMTPol" cy:nodeId="5138">
    <graphics x="13907.8173828125" y="352.6094055175781" z="0.0"/>
  </node>
  <node id="25933" label="Bim1_[MT]_ppi-_Tub2_[PlusEnd]" cy:nodeId="5139">
    <graphics x="13937.8173828125" y="510.22662353515625" z="0.0"/>
  </node>
  <node id="25932" label="Bim1_[kar9]_ppi+_Kar9_[bim1]" cy:nodeId="5140">
    <graphics x="13972.1591796875" y="624.0650024414062" z="0.0"/>
  </node>
  <node id="25931" label="Kar9_[(cdc28)]-{p}" cy:nodeId="5141">
    <graphics x="14036.5029296875" y="572.5783081054688" z="0.0"/>
  </node>
  <node id="25930" label="Bim1_[kar9]_ppi-_Kar9_[bim1]" cy:nodeId="5142">
    <graphics x="14002.1591796875" y="655.9993286132812" z="0.0"/>
  </node>
  <node id="25929" label="Cdc28_p+_Kar9_[(cdc28)]" cy:nodeId="5143">
    <graphics x="14036.5029296875" y="474.04962158203125" z="0.0"/>
  </node>
  <node id="25919" label="Kar9_[myo2]_ppi+_Myo2_[kar9]" cy:nodeId="5144">
    <graphics x="13988.3994140625" y="808.7429809570312" z="0.0"/>
  </node>
  <node id="27329" label="Cell_[(SPB)]-{bipolar}" cy:nodeId="5145">
    <graphics x="14134.0986328125" y="1275.7379150390625" z="0.0"/>
  </node>
  <node id="25918" label="Kar9_[myo2]_ppi-_Myo2_[kar9]" cy:nodeId="5146">
    <graphics x="14017.4521484375" y="847.1495971679688" z="0.0"/>
  </node>
  <node id="27328" label="[MTForces]" cy:nodeId="5147">
    <graphics x="13869.1826171875" y="1212.395263671875" z="0.0"/>
  </node>
  <node id="27326" label="MTForces" cy:nodeId="5148">
    <graphics x="13906.8173828125" y="1167.750732421875" z="0.0"/>
  </node>
  <node id="27325" label="CytoplasmicForce" cy:nodeId="5149">
    <graphics x="13907.8173828125" y="1090.335205078125" z="0.0"/>
  </node>
  <node id="27324" label="Bim1_[MT]--Tub2_[PlusEnd]" cy:nodeId="5150">
    <graphics x="13907.8173828125" y="572.5783081054688" z="0.0"/>
  </node>
  <node id="27323" label="Bim1_[kar9]--Kar9_[bim1]" cy:nodeId="5151">
    <graphics x="13972.1591796875" y="716.9464721679688" z="0.0"/>
  </node>
  <node id="27322" label="ActinMotor" cy:nodeId="5152">
    <graphics x="13988.3994140625" y="978.6799926757812" z="0.0"/>
  </node>
  <node id="27321" label="Kar9_[myo2]--Myo2_[kar9]" cy:nodeId="5153">
    <graphics x="13988.3994140625" y="906.5429077148438" z="0.0"/>
  </node>
  <node id="27320" label="Act1_[motor]--Myo2_[actin]" cy:nodeId="5154">
    <graphics x="14066.4072265625" y="926.1323852539062" z="0.0"/>
  </node>
  <node id="27319" label="ActinCables" cy:nodeId="5155">
    <graphics x="13766.0439453125" y="-327.97271728515625" z="0.0"/>
  </node>
  <node id="27312" label="NuclearForce" cy:nodeId="5156">
    <graphics x="13835.24609375" y="1120.3350830078125" z="0.0"/>
  </node>
  <node id="27311" label="CrosslinkedInterpolarMT" cy:nodeId="5157">
    <graphics x="13835.24609375" y="585.2726440429688" z="0.0"/>
  </node>
  <node id="26922" label="Cdc28_p+_Swi6_[(S160)]" cy:nodeId="1133">
    <graphics x="11920.6708984375" y="-3085.091552734375" z="0.0"/>
  </node>
  <node id="26921" label="Cdc28_p+_Swi6_[(T179)]" cy:nodeId="1134">
    <graphics x="11800.6953125" y="-3085.091552734375" z="0.0"/>
  </node>
  <node id="26920" label="Cdc28_p+_Swi6_[(S228)]" cy:nodeId="1135">
    <graphics x="11740.70703125" y="-3085.091552734375" z="0.0"/>
  </node>
  <node id="26919" label="Cdc28_p+_Swi6_[(S238)]" cy:nodeId="1136">
    <graphics x="11860.6826171875" y="-3085.091552734375" z="0.0"/>
  </node>
  <node id="26918" label="Cdc28_p+_Whi5_[(T57)]" cy:nodeId="1137">
    <graphics x="11644.4287109375" y="-3085.091552734375" z="0.0"/>
  </node>
  <node id="26917" label="Cdc28_p+_Whi5_[(S59)]" cy:nodeId="1138">
    <graphics x="11564.5068359375" y="-3085.091552734375" z="0.0"/>
  </node>
  <node id="26916" label="Cdc28_p+_Whi5_[(S62)]" cy:nodeId="1139">
    <graphics x="11484.5859375" y="-3085.091552734375" z="0.0"/>
  </node>
  <node id="26915" label="Cdc28_p+_Whi5_[(S88)]" cy:nodeId="1140">
    <graphics x="11404.6640625" y="-3085.091552734375" z="0.0"/>
  </node>
  <node id="26914" label="Cdc28_p+_Whi5_[(T143)]" cy:nodeId="1141">
    <graphics x="11324.7421875" y="-3085.091552734375" z="0.0"/>
  </node>
  <node id="26913" label="Cdc28_p+_Whi5_[(S154)]" cy:nodeId="1142">
    <graphics x="11164.8994140625" y="-3085.091552734375" z="0.0"/>
  </node>
  <node id="26912" label="Cdc28_p+_Whi5_[(S156)]" cy:nodeId="1143">
    <graphics x="11084.9775390625" y="-3085.091552734375" z="0.0"/>
  </node>
  <node id="26911" label="Cdc28_p+_Whi5_[(S161)]" cy:nodeId="1144">
    <graphics x="11005.056640625" y="-3085.091552734375" z="0.0"/>
  </node>
  <node id="26910" label="Cdc28_p+_Whi5_[(S215)]" cy:nodeId="1145">
    <graphics x="11244.8212890625" y="-3085.091552734375" z="0.0"/>
  </node>
  <node id="26909" label="Cdc28_p+_Whi5_[(S262)]" cy:nodeId="1146">
    <graphics x="10925.134765625" y="-3085.091552734375" z="0.0"/>
  </node>
  <node id="26908" label="Pho85_p+_Whi5_[(pho85)]" cy:nodeId="1147">
    <graphics x="10877.3369140625" y="-2998.284423828125" z="0.0"/>
  </node>
  <node id="26907" label="Pho85Pcl1Pcl9" cy:nodeId="1148">
    <graphics x="9161.4599609375" y="-204.90020751953125" z="0.0"/>
  </node>
  <node id="26906" label="Rpd3_[whi5]_ppi+_Whi5_[hdac]" cy:nodeId="1149">
    <graphics x="11206.9970703125" y="-2820.510009765625" z="0.0"/>
  </node>
  <node id="26905" label="Rpd3_[whi5]--Whi5_[hdac]" cy:nodeId="1150">
    <graphics x="11206.9970703125" y="-2732.495849609375" z="0.0"/>
  </node>
  <node id="26904" label="Rpd3_[whi5]_ppi-_Whi5_[hdac]" cy:nodeId="1151">
    <graphics x="11176.9970703125" y="-2793.404541015625" z="0.0"/>
  </node>
  <node id="26903" label="PolII_trsc_Cln1Gene" cy:nodeId="1152">
    <graphics x="10800.630859375" y="-2367.14501953125" z="0.0"/>
  </node>
  <node id="25367" label="MBF" cy:nodeId="1153">
    <graphics x="11796.689453125" y="-2670.599609375" z="0.0"/>
  </node>
  <node id="26902" label="[CLN1TRSC20]" cy:nodeId="1154">
    <graphics x="10830.630859375" y="-2406.090576171875" z="0.0"/>
  </node>
  <node id="26901" label="PolII_trsc_Cln2Gene" cy:nodeId="1155">
    <graphics x="10935.60546875" y="-2367.14501953125" z="0.0"/>
  </node>
  <node id="26900" label="[CLN2TRSC20]" cy:nodeId="1156">
    <graphics x="10965.60546875" y="-2406.090576171875" z="0.0"/>
  </node>
  <node id="26899" label="PolII_trsc_Pcl1Gene" cy:nodeId="1157">
    <graphics x="11205.5546875" y="-2367.14501953125" z="0.0"/>
  </node>
  <node id="26898" label="[PCL1TRSC20]" cy:nodeId="1158">
    <graphics x="11235.5546875" y="-2406.090576171875" z="0.0"/>
  </node>
  <node id="26897" label="PolII_trsc_Pcl2Gene" cy:nodeId="1159">
    <graphics x="11340.529296875" y="-2367.14501953125" z="0.0"/>
  </node>
  <node id="26896" label="[PCL2TRSC20]" cy:nodeId="1160">
    <graphics x="11370.529296875" y="-2406.090576171875" z="0.0"/>
  </node>
  <node id="26893" label="PolII_trsc_Yox1Gene" cy:nodeId="1161">
    <graphics x="11070.580078125" y="-2367.14501953125" z="0.0"/>
  </node>
  <node id="26892" label="[YOX1TRSC20]" cy:nodeId="1162">
    <graphics x="11100.580078125" y="-2406.090576171875" z="0.0"/>
  </node>
  <node id="26891" label="PolII_trsc_Swe1Gene" cy:nodeId="1163">
    <graphics x="10665.65625" y="-2367.14501953125" z="0.0"/>
  </node>
  <node id="26890" label="[SWE1TRSC20]" cy:nodeId="1164">
    <graphics x="10695.65625" y="-2406.090576171875" z="0.0"/>
  </node>
  <node id="26889" label="Swi4_[DBD]_bind+_Cln1Gene_[scb]" cy:nodeId="1165">
    <graphics x="10795.2001953125" y="-2607.4482421875" z="0.0"/>
  </node>
  <node id="26888" label="Cln1Gene_[scb]--Swi4_[DBD]" cy:nodeId="1166">
    <graphics x="10798.8623046875" y="-2519.43408203125" z="0.0"/>
  </node>
  <node id="26887" label="Swi4_[DBD]_bind-_Cln1Gene_[scb]" cy:nodeId="1167">
    <graphics x="10825.201171875" y="-2580.3427734375" z="0.0"/>
  </node>
  <node id="26886" label="Swi4_[DBD]_bind+_Cln2Gene_[scb]" cy:nodeId="1168">
    <graphics x="10930.498046875" y="-2607.4482421875" z="0.0"/>
  </node>
  <node id="26885" label="Cln2Gene_[scb]--Swi4_[DBD]" cy:nodeId="1169">
    <graphics x="10933.8271484375" y="-2519.43408203125" z="0.0"/>
  </node>
  <node id="26884" label="Swi4_[DBD]_bind-_Cln2Gene_[scb]" cy:nodeId="1170">
    <graphics x="10960.498046875" y="-2580.3427734375" z="0.0"/>
  </node>
  <node id="26883" label="Swi4_[DBD]_bind+_Pcl1Gene_[scb]" cy:nodeId="1171">
    <graphics x="11201.0927734375" y="-2607.4482421875" z="0.0"/>
  </node>
  <node id="26882" label="Pcl1Gene_[scb]--Swi4_[DBD]" cy:nodeId="1172">
    <graphics x="11203.7548828125" y="-2519.43408203125" z="0.0"/>
  </node>
  <node id="26881" label="Swi4_[DBD]_bind-_Pcl1Gene_[scb]" cy:nodeId="1173">
    <graphics x="11231.0927734375" y="-2580.3427734375" z="0.0"/>
  </node>
  <node id="26880" label="Swi4_[DBD]_bind+_Pcl2Gene_[scb]" cy:nodeId="1174">
    <graphics x="11336.390625" y="-2607.4482421875" z="0.0"/>
  </node>
  <node id="26879" label="Pcl2Gene_[scb]--Swi4_[DBD]" cy:nodeId="1175">
    <graphics x="11338.71875" y="-2519.43408203125" z="0.0"/>
  </node>
  <node id="26878" label="Swi4_[DBD]_bind-_Pcl2Gene_[scb]" cy:nodeId="1176">
    <graphics x="11366.390625" y="-2580.3427734375" z="0.0"/>
  </node>
  <node id="26877" label="Swi4_[DBD]_bind+_Yox1Gene_[scb]" cy:nodeId="1177">
    <graphics x="11065.794921875" y="-2607.4482421875" z="0.0"/>
  </node>
  <node id="26876" label="Swi4_[DBD]--Yox1Gene_[scb]" cy:nodeId="1178">
    <graphics x="11068.791015625" y="-2519.43408203125" z="0.0"/>
  </node>
  <node id="25867" label="Mad1Mad2Mad2" cy:nodeId="5275">
    <graphics x="15286.5126953125" y="1191.96826171875" z="0.0"/>
  </node>
  <node id="26875" label="Swi4_[DBD]_bind-_Yox1Gene_[scb]" cy:nodeId="1179">
    <graphics x="11095.7958984375" y="-2580.3427734375" z="0.0"/>
  </node>
  <node id="25866" label="Mad1_[mad2]--Mad2_[mad1]" cy:nodeId="5276">
    <graphics x="15286.5126953125" y="965.1251831054688" z="0.0"/>
  </node>
  <node id="26874" label="Swi4_[DBD]_bind+_Swe1Gene_[scb]" cy:nodeId="1180">
    <graphics x="10659.9033203125" y="-2607.4482421875" z="0.0"/>
  </node>
  <node id="25865" label="Mad2_[mad2]--Mad2_[mad2]" cy:nodeId="5277">
    <graphics x="15204.125" y="1162.054931640625" z="0.0"/>
  </node>
  <node id="26873" label="Swe1Gene_[scb]--Swi4_[DBD]" cy:nodeId="1181">
    <graphics x="10663.8984375" y="-2519.43408203125" z="0.0"/>
  </node>
  <node id="25864" label="Cdc20_[mad2]_ppi-_Mad2_[cdc20]" cy:nodeId="5278">
    <graphics x="15175.5126953125" y="1265.5760498046875" z="0.0"/>
  </node>
  <node id="26361" label="Cdc5_[PBD]_ppi+_Swe1_[cdc5]" cy:nodeId="1182">
    <graphics x="14451.732421875" y="-633.8489379882812" z="0.0"/>
  </node>
  <node id="25860" label="Mad1_[KT]_ppi+_Ndc80_[mad1]" cy:nodeId="5279">
    <graphics x="15134.029296875" y="866.0158081054688" z="0.0"/>
  </node>
  <node id="26872" label="Swi4_[DBD]_bind-_Swe1Gene_[scb]" cy:nodeId="1183">
    <graphics x="10689.9033203125" y="-2580.3427734375" z="0.0"/>
  </node>
  <node id="25859" label="Mad1_[KT]--Ndc80_[mad1]" cy:nodeId="5280">
    <graphics x="15134.029296875" y="965.1251831054688" z="0.0"/>
  </node>
  <node id="26357" label="Swe1_p+_Cdc28_[(Y19)]" cy:nodeId="1184">
    <graphics x="11062.14453125" y="-451.26824951171875" z="0.0"/>
  </node>
  <node id="25858" label="Mad1_[KT]_ppi-_Ndc80_[mad1]" cy:nodeId="5281">
    <graphics x="15164.029296875" y="897.5509643554688" z="0.0"/>
  </node>
  <node id="26356" label="Swe1_[(scf)]-{ub}" cy:nodeId="1185">
    <graphics x="10471.9951171875" y="-1505.5811767578125" z="0.0"/>
  </node>
  <node id="25857" label="Mad1_[mad2]_ppi+_Mad2_[mad1]" cy:nodeId="5282">
    <graphics x="15286.5126953125" y="866.0158081054688" z="0.0"/>
  </node>
  <node id="26347" label="Proteasome_deg_Swe1" cy:nodeId="1186">
    <graphics x="10635.65625" y="-2182.611328125" z="0.0"/>
  </node>
  <node id="25856" label="Mad1_[mad2]_ppi-_Mad2_[mad1]" cy:nodeId="5283">
    <graphics x="15316.51171875" y="897.5509643554688" z="0.0"/>
  </node>
  <node id="26312" label="Hsl7_[swe1]_ppi+_Swe1_[hsl7]" cy:nodeId="1187">
    <graphics x="14352.2197265625" y="-1083.4957275390625" z="0.0"/>
  </node>
  <node id="25855" label="Mad2_[mad2]_ppi+_Mad2_[mad2]" cy:nodeId="5284">
    <graphics x="15204.125" y="1058.444580078125" z="0.0"/>
  </node>
  <node id="26291" label="Hcm1_[DBD]_bind+_Cin8Gene_[hcm1]" cy:nodeId="1188">
    <graphics x="13007.6689453125" y="-2548.599609375" z="0.0"/>
  </node>
  <node id="25854" label="KTMad1Mad2" cy:nodeId="5285">
    <graphics x="15204.125" y="997.3452758789062" z="0.0"/>
  </node>
  <node id="26288" label="Hcm1_[DBD]_bind+_Fkh1Gene_[hcm1]" cy:nodeId="1189">
    <graphics x="13264.3271484375" y="-2548.599609375" z="0.0"/>
  </node>
  <node id="25853" label="Mad2_[mad2]_ppi-_Mad2_[mad2]" cy:nodeId="5286">
    <graphics x="15174.123046875" y="1095.139892578125" z="0.0"/>
  </node>
  <node id="26285" label="Hcm1_[DBD]_bind+_Fkh2Gene_[hcm1]" cy:nodeId="1190">
    <graphics x="13392.65625" y="-2548.599609375" z="0.0"/>
  </node>
  <node id="25595" label="[DNAReplicated]" cy:nodeId="5287">
    <graphics x="11339.01171875" y="1537.884521484375" z="0.0"/>
  </node>
  <node id="26282" label="Hcm1_[DBD]_bind+_Ndd1Gene_[hcm1]" cy:nodeId="1191">
    <graphics x="13135.998046875" y="-2548.599609375" z="0.0"/>
  </node>
  <node id="25849" label="Ndc80_[nuf2]_ppi+_Nuf2_[ndc80]" cy:nodeId="5288">
    <graphics x="14457.0693359375" y="331.1789245605469" z="0.0"/>
  </node>
  <node id="26279" label="Hcm1_[DBD]_bind+_Yhp1Gene_[hcm1]" cy:nodeId="1192">
    <graphics x="12879.33984375" y="-2548.599609375" z="0.0"/>
  </node>
  <node id="24737" label="Cln1" cy:nodeId="1193">
    <graphics x="10800.630859375" y="-2133.76513671875" z="0.0"/>
  </node>
  <node id="25848" label="Ndc80_[nuf2]--Nuf2_[ndc80]" cy:nodeId="5289">
    <graphics x="14457.0693359375" y="423.3431701660156" z="0.0"/>
  </node>
  <node id="24736" label="Cln2" cy:nodeId="1194">
    <graphics x="10935.60546875" y="-2133.76513671875" z="0.0"/>
  </node>
  <node id="25847" label="Ndc80_[nuf2]_ppi-_Nuf2_[ndc80]" cy:nodeId="5290">
    <graphics x="14427.0693359375" y="363.7616271972656" z="0.0"/>
  </node>
  <node id="24733" label="Swe1" cy:nodeId="1195">
    <graphics x="10665.65625" y="-2133.76513671875" z="0.0"/>
  </node>
  <node id="25846" label="Spc24_[spc25]_ppi+_Spc25_[spc24]" cy:nodeId="5291">
    <graphics x="14538.81640625" y="331.1789245605469" z="0.0"/>
  </node>
  <node id="24732" label="Cln1mRNA" cy:nodeId="1196">
    <graphics x="10800.630859375" y="-2274.41015625" z="0.0"/>
  </node>
  <node id="25845" label="Spc24_[spc25]--Spc25_[spc24]" cy:nodeId="5292">
    <graphics x="14536.8984375" y="423.3431701660156" z="0.0"/>
  </node>
  <node id="24731" label="Cln2mRNA" cy:nodeId="1197">
    <graphics x="10935.60546875" y="-2274.41015625" z="0.0"/>
  </node>
  <node id="25844" label="Spc24_[spc25]_ppi-_Spc25_[spc24]" cy:nodeId="5293">
    <graphics x="14508.814453125" y="363.7616271972656" z="0.0"/>
  </node>
  <node id="24730" label="Pcl1mRNA" cy:nodeId="1198">
    <graphics x="11205.5546875" y="-2274.41015625" z="0.0"/>
  </node>
  <node id="25843" label="Ndc80_[spc24]_ppi+_Spc24_[ndc80]" cy:nodeId="5294">
    <graphics x="14375.3232421875" y="331.1789245605469" z="0.0"/>
  </node>
  <node id="24729" label="Pcl2mRNA" cy:nodeId="1199">
    <graphics x="11340.529296875" y="-2274.41015625" z="0.0"/>
  </node>
  <node id="25842" label="Ndc80_[spc24]--Spc24_[ndc80]" cy:nodeId="5295">
    <graphics x="14373.4052734375" y="423.3431701660156" z="0.0"/>
  </node>
  <node id="24727" label="Yox1mRNA" cy:nodeId="1200">
    <graphics x="11070.580078125" y="-2274.41015625" z="0.0"/>
  </node>
  <node id="25587" label="Ndc80Dam1Recruitment" cy:nodeId="5296">
    <graphics x="14863.48046875" y="932.3328247070312" z="0.0"/>
  </node>
  <node id="24726" label="Swe1mRNA" cy:nodeId="1201">
    <graphics x="10665.65625" y="-2274.41015625" z="0.0"/>
  </node>
  <node id="25841" label="Ndc80_[spc24]_ppi-_Spc24_[ndc80]" cy:nodeId="5297">
    <graphics x="14345.3232421875" y="363.7616271972656" z="0.0"/>
  </node>
  <node id="25586" label="Dam1MT" cy:nodeId="5298">
    <graphics x="14483.5185546875" y="1035.01904296875" z="0.0"/>
  </node>
  <node id="25741" label="Ribo_trsl_Pcl1mRNA" cy:nodeId="1202">
    <graphics x="11205.5546875" y="-2217.488525390625" z="0.0"/>
  </node>
  <node id="25740" label="Ribo_trsl_Pcl2mRNA" cy:nodeId="1203">
    <graphics x="11340.529296875" y="-2217.488525390625" z="0.0"/>
  </node>
  <node id="25840" label="Ipl1_[sli15]_ppi+_Sli15_[Inbox]" cy:nodeId="5299">
    <graphics x="15247.8466796875" y="88.46121215820312" z="0.0"/>
  </node>
  <node id="25585" label="Dam1Tub13" cy:nodeId="5300">
    <graphics x="14580.453125" y="992.3325805664062" z="0.0"/>
  </node>
  <node id="26765" label="Mec1_p+_Swe1_[(S385)]" cy:nodeId="1204">
    <graphics x="11361.330078125" y="364.0645446777344" z="0.0"/>
  </node>
  <node id="24716" label="Pcl1" cy:nodeId="1205">
    <graphics x="11205.5546875" y="-2133.76513671875" z="0.0"/>
  </node>
  <node id="25839" label="Ipl1_[sli15]--Sli15_[Inbox]" cy:nodeId="5301">
    <graphics x="15247.8466796875" y="176.49221801757812" z="0.0"/>
  </node>
  <node id="24715" label="Pcl2" cy:nodeId="1206">
    <graphics x="11340.529296875" y="-2133.76513671875" z="0.0"/>
  </node>
  <node id="25584" label="Duo1MT" cy:nodeId="5302">
    <graphics x="14289.5830078125" y="868.3092651367188" z="0.0"/>
  </node>
  <node id="25735" label="Ribo_trsl_Yox1mRNA" cy:nodeId="1207">
    <graphics x="11070.580078125" y="-2217.488525390625" z="0.0"/>
  </node>
  <node id="25838" label="Ipl1_[sli15]_ppi-_Sli15_[Inbox]" cy:nodeId="5303">
    <graphics x="15217.8486328125" y="120.72785949707031" z="0.0"/>
  </node>
  <node id="24713" label="Hcm1mRNA" cy:nodeId="1208">
    <graphics x="11542.9912109375" y="-2274.41015625" z="0.0"/>
  </node>
  <node id="25837" label="Bir1_[C]_ppi+_Nbl1_[bir1]" cy:nodeId="5304">
    <graphics x="15147.021484375" y="88.46121215820312" z="0.0"/>
  </node>
  <node id="24712" label="Hcm1" cy:nodeId="1209">
    <graphics x="11542.9912109375" y="-2133.76513671875" z="0.0"/>
  </node>
  <node id="25836" label="Bir1_[C]--Nbl1_[bir1]" cy:nodeId="5305">
    <graphics x="15147.021484375" y="176.49221801757812" z="0.0"/>
  </node>
  <node id="25722" label="Decay_deg_Hcm1mRNA" cy:nodeId="1210">
    <graphics x="11572.9912109375" y="-2338.74560546875" z="0.0"/>
  </node>
  <node id="25835" label="Bir1_[C]_ppi-_Nbl1_[bir1]" cy:nodeId="5306">
    <graphics x="15117.021484375" y="120.72785949707031" z="0.0"/>
  </node>
  <node id="25207" label="[HCM1TRSC01]" cy:nodeId="1211">
    <graphics x="11572.9912109375" y="-2406.090576171875" z="0.0"/>
  </node>
  <node id="25834" label="Nbl1_[sli15]_ppi+_Sli15_[N]" cy:nodeId="5307">
    <graphics x="15348.671875" y="88.46121215820312" z="0.0"/>
  </node>
  <node id="25206" label="HCM1TRSC" cy:nodeId="1212">
    <graphics x="11542.9912109375" y="-2447.07568359375" z="0.0"/>
  </node>
  <node id="25833" label="Nbl1_[sli15]--Sli15_[N]" cy:nodeId="5308">
    <graphics x="15348.671875" y="176.49221801757812" z="0.0"/>
  </node>
  <node id="25205" label="HCM1SBF" cy:nodeId="1213">
    <graphics x="11473.68359375" y="-2483.2548828125" z="0.0"/>
  </node>
  <node id="25832" label="Nbl1_[sli15]_ppi-_Sli15_[N]" cy:nodeId="5309">
    <graphics x="15318.66796875" y="120.72785949707031" z="0.0"/>
  </node>
  <node id="25577" label="[BipolarSpindle]" cy:nodeId="5310">
    <graphics x="14134.0986328125" y="89.70728302001953" z="0.0"/>
  </node>
  <node id="25713" label="Decay_deg_Cln1mRNA" cy:nodeId="1214">
    <graphics x="10830.630859375" y="-2338.74560546875" z="0.0"/>
  </node>
  <node id="25204" label="HCM1MBF" cy:nodeId="1215">
    <graphics x="11608.6474609375" y="-2483.2548828125" z="0.0"/>
  </node>
  <node id="25831" label="Bir1_[cbf2]_ppi+_Cbf2_[bir1]" cy:nodeId="5311">
    <graphics x="15046.19921875" y="88.46121215820312" z="0.0"/>
  </node>
  <node id="25576" label="CondensinAtCEN" cy:nodeId="5312">
    <graphics x="12122.09765625" y="416.2378234863281" z="0.0"/>
  </node>
  <node id="25712" label="Decay_deg_Cln2mRNA" cy:nodeId="1216">
    <graphics x="10965.60546875" y="-2338.74560546875" z="0.0"/>
  </node>
  <node id="25203" label="[HCM1TRSC02]" cy:nodeId="1217">
    <graphics x="11572.9912109375" y="-2406.090576171875" z="0.0"/>
  </node>
  <node id="25830" label="Bir1_[cbf2]--Cbf2_[bir1]" cy:nodeId="5313">
    <graphics x="15046.19921875" y="176.49221801757812" z="0.0"/>
  </node>
  <node id="25202" label="[HCM1TRSC03]" cy:nodeId="1218">
    <graphics x="11572.9912109375" y="-2406.090576171875" z="0.0"/>
  </node>
  <node id="25829" label="Bir1_[cbf2]_ppi-_Cbf2_[bir1]" cy:nodeId="5314">
    <graphics x="15016.19921875" y="120.72785949707031" z="0.0"/>
  </node>
  <node id="25201" label="[HCM1TRSC04]" cy:nodeId="1219">
    <graphics x="11572.9912109375" y="-2406.090576171875" z="0.0"/>
  </node>
  <node id="25828" label="Ipl1_p+_Sli15_[(S578)]" cy:nodeId="5315">
    <graphics x="15141.734375" y="331.1789245605469" z="0.0"/>
  </node>
  <node id="25200" label="[HCM1TRSC05]" cy:nodeId="1220">
    <graphics x="11572.9912109375" y="-2406.090576171875" z="0.0"/>
  </node>
  <node id="25827" label="Sli15_[(S578)]-{p}" cy:nodeId="5316">
    <graphics x="15141.734375" y="423.3431701660156" z="0.0"/>
  </node>
  <node id="25199" label="[HCM1TRSC06]" cy:nodeId="1221">
    <graphics x="11572.9912109375" y="-2406.090576171875" z="0.0"/>
  </node>
  <node id="25826" label="AuroraBActive" cy:nodeId="5317">
    <graphics x="15043.7265625" y="256.17889404296875" z="0.0"/>
  </node>
  <node id="25707" label="Decay_deg_Swe1mRNA" cy:nodeId="1222">
    <graphics x="10695.65625" y="-2338.74560546875" z="0.0"/>
  </node>
  <node id="25825" label="CPC" cy:nodeId="5318">
    <graphics x="15196.19921875" y="216.33489990234375" z="0.0"/>
  </node>
  <node id="25198" label="[HCM1TRSC07]" cy:nodeId="1223">
    <graphics x="11572.9912109375" y="-2406.090576171875" z="0.0"/>
  </node>
  <node id="25824" label="Cbf2_[centromere]--Centromere_[CDE]" cy:nodeId="5319">
    <graphics x="14945.375" y="176.49221801757812" z="0.0"/>
  </node>
  <node id="25197" label="[HCM1TRSC08]" cy:nodeId="1224">
    <graphics x="11572.9912109375" y="-2406.090576171875" z="0.0"/>
  </node>
  <node id="25823" label="Glc7_p-_Sli15_[(S578)]" cy:nodeId="5320">
    <graphics x="15111.734375" y="363.7616271972656" z="0.0"/>
  </node>
  <node id="25196" label="[HCM1TRSC09]" cy:nodeId="1225">
    <graphics x="11572.9912109375" y="-2406.090576171875" z="0.0"/>
  </node>
  <node id="25822" label="Cbf2_[centromere]_i+_Centromere_[CDE]" cy:nodeId="5321">
    <graphics x="14945.375" y="88.46121215820312" z="0.0"/>
  </node>
  <node id="25195" label="[HCM1TRSC10]" cy:nodeId="1226">
    <graphics x="11572.9912109375" y="-2406.090576171875" z="0.0"/>
  </node>
  <node id="25821" label="Cbf2_[centromere]_i-_Centromere_[CDE]" cy:nodeId="5322">
    <graphics x="14915.375" y="120.72785949707031" z="0.0"/>
  </node>
  <node id="25194" label="[HCM1TRSC11]" cy:nodeId="1227">
    <graphics x="11572.9912109375" y="-2406.090576171875" z="0.0"/>
  </node>
  <node id="25820" label="Ipl1_p+_Ndc80_[N(S100)]" cy:nodeId="5323">
    <graphics x="14192.8271484375" y="331.1789245605469" z="0.0"/>
  </node>
  <node id="25193" label="[HCM1TRSC12]" cy:nodeId="1228">
    <graphics x="11572.9912109375" y="-2406.090576171875" z="0.0"/>
  </node>
  <node id="25819" label="Ndc80_[N(S100)]-{p}" cy:nodeId="5324">
    <graphics x="14192.8271484375" y="423.3431701660156" z="0.0"/>
  </node>
  <node id="25192" label="[HCM1TRSC13]" cy:nodeId="1229">
    <graphics x="11572.9912109375" y="-2406.090576171875" z="0.0"/>
  </node>
  <node id="25818" label="Glc7_p-_Ndc80_[N(S100)]" cy:nodeId="5325">
    <graphics x="14222.8271484375" y="363.7616271972656" z="0.0"/>
  </node>
  <node id="25191" label="[HCM1TRSC14]" cy:nodeId="1230">
    <graphics x="11572.9912109375" y="-2406.090576171875" z="0.0"/>
  </node>
  <node id="25817" label="Dam1_[ndc80]_ppi+_Ndc80_[dam1]" cy:nodeId="5326">
    <graphics x="14944.541015625" y="783.0038452148438" z="0.0"/>
  </node>
  <node id="25699" label="Decay_deg_Pcl1mRNA" cy:nodeId="1231">
    <graphics x="11235.5546875" y="-2338.74560546875" z="0.0"/>
  </node>
  <node id="25816" label="Dam1_[ndc80]--Ndc80_[dam1]" cy:nodeId="5327">
    <graphics x="14944.541015625" y="865.5719604492188" z="0.0"/>
  </node>
  <node id="25190" label="[HCM1TRSC15]" cy:nodeId="1232">
    <graphics x="11572.9912109375" y="-2406.090576171875" z="0.0"/>
  </node>
  <node id="25815" label="Dam1Comp" cy:nodeId="5328">
    <graphics x="14483.5185546875" y="714.6764526367188" z="0.0"/>
  </node>
  <node id="25698" label="Decay_deg_Pcl2mRNA" cy:nodeId="1233">
    <graphics x="11370.529296875" y="-2338.74560546875" z="0.0"/>
  </node>
  <node id="25814" label="Dam1_[N1]--Spc34_[N]" cy:nodeId="5329">
    <graphics x="14543.341796875" y="636.4666137695312" z="0.0"/>
  </node>
  <node id="25189" label="[HCM1TRSC16]" cy:nodeId="1234">
    <graphics x="11572.9912109375" y="-2406.090576171875" z="0.0"/>
  </node>
  <node id="25813" label="Dam1_[cc]--Duo1_[cc]" cy:nodeId="5330">
    <graphics x="14333.6962890625" y="636.4666137695312" z="0.0"/>
  </node>
  <node id="25188" label="[HCM1TRSC17]" cy:nodeId="1235">
    <graphics x="11572.9912109375" y="-2406.090576171875" z="0.0"/>
  </node>
  <node id="25812" label="Dad4_[cc]--Dam1_[N2]" cy:nodeId="5331">
    <graphics x="14403.5791015625" y="636.4666137695312" z="0.0"/>
  </node>
  <node id="25187" label="[HCM1TRSC18]" cy:nodeId="1236">
    <graphics x="11572.9912109375" y="-2406.090576171875" z="0.0"/>
  </node>
  <node id="25811" label="Ask1_[N]--Dad4_[N]" cy:nodeId="5332">
    <graphics x="14473.4599609375" y="636.4666137695312" z="0.0"/>
  </node>
  <node id="25186" label="[HCM1TRSC19]" cy:nodeId="1237">
    <graphics x="11572.9912109375" y="-2406.090576171875" z="0.0"/>
  </node>
  <node id="25810" label="Ndc80Comp" cy:nodeId="5333">
    <graphics x="14536.8984375" y="479.66949462890625" z="0.0"/>
  </node>
  <node id="25692" label="Decay_deg_Yox1mRNA" cy:nodeId="1238">
    <graphics x="11100.580078125" y="-2338.74560546875" z="0.0"/>
  </node>
  <node id="25809" label="Dam1P1" cy:nodeId="5334">
    <graphics x="14958.44140625" y="507.65972900390625" z="0.0"/>
  </node>
  <node id="25689" label="Proteasome_deg_Hcm1" cy:nodeId="1239">
    <graphics x="11512.9912109375" y="-2182.611328125" z="0.0"/>
  </node>
  <node id="25808" label="Dam1_[(S257)]-{p}" cy:nodeId="5335">
    <graphics x="14886.810546875" y="423.3431701660156" z="0.0"/>
  </node>
  <node id="25807" label="Dam1_[(S265)]-{p}" cy:nodeId="5336">
    <graphics x="14958.44140625" y="423.3431701660156" z="0.0"/>
  </node>
  <node id="27227" label="Cdc28_[cyclin]_ppi+_Cln1_[cdc28]" cy:nodeId="1240">
    <graphics x="10063.7333984375" y="-636.0363159179688" z="0.0"/>
  </node>
  <node id="25806" label="Dam1_[(S292)]-{p}" cy:nodeId="5337">
    <graphics x="15030.072265625" y="423.3431701660156" z="0.0"/>
  </node>
  <node id="27223" label="Cdc28_[cyclin]_ppi+_Cln2_[cdc28]" cy:nodeId="1241">
    <graphics x="10226.5703125" y="-636.0363159179688" z="0.0"/>
  </node>
  <node id="25805" label="Dam1_[ndc80]_ppi-_Ndc80_[dam1]" cy:nodeId="5338">
    <graphics x="14974.541015625" y="814.0896606445312" z="0.0"/>
  </node>
  <node id="27185" label="Pcl1_[pho85]_ppi+_Pho85_[cyclin]" cy:nodeId="1242">
    <graphics x="9221.984375" y="-636.0363159179688" z="0.0"/>
  </node>
  <node id="25804" label="Ask1_[ndc80]_ppi+_Ndc80_[ask1]" cy:nodeId="5339">
    <graphics x="14782.419921875" y="783.0038452148438" z="0.0"/>
  </node>
  <node id="27182" label="Pcl2_[pho85]_ppi+_Pho85_[cyclin]" cy:nodeId="1243">
    <graphics x="9343.0283203125" y="-636.0363159179688" z="0.0"/>
  </node>
  <node id="25803" label="Ask1_[ndc80]--Ndc80_[ask1]" cy:nodeId="5340">
    <graphics x="14782.419921875" y="865.5719604492188" z="0.0"/>
  </node>
  <node id="27176" label="Cdc28Cln123" cy:nodeId="1244">
    <graphics x="9992.7744140625" y="-144.9319305419922" z="0.0"/>
  </node>
  <node id="25621" label="Cdc14_p-_Swi4_[(cdc28)]" cy:nodeId="1245">
    <graphics x="10761.3857421875" y="-2760.3427734375" z="0.0"/>
  </node>
  <node id="25802" label="Ask1_[ndc80]_ppi-_Ndc80_[ask1]" cy:nodeId="5341">
    <graphics x="14812.419921875" y="814.0896606445312" z="0.0"/>
  </node>
  <node id="25617" label="Cdc14_p-_Swi6_[(S160)]" cy:nodeId="1246">
    <graphics x="11950.6650390625" y="-3057.986083984375" z="0.0"/>
  </node>
  <node id="25801" label="Ndc80_[spc34]_ppi+_Spc34_[ndc80]" cy:nodeId="5342">
    <graphics x="14863.48046875" y="783.0038452148438" z="0.0"/>
  </node>
  <node id="25616" label="Cdc14_p-_Swi6_[(T179)]" cy:nodeId="1247">
    <graphics x="11830.689453125" y="-3057.986083984375" z="0.0"/>
  </node>
  <node id="25800" label="Ndc80_[spc34]--Spc34_[ndc80]" cy:nodeId="5343">
    <graphics x="14863.48046875" y="865.5719604492188" z="0.0"/>
  </node>
  <node id="25615" label="Cdc14_p-_Swi6_[(S228)]" cy:nodeId="1248">
    <graphics x="11770.701171875" y="-3057.986083984375" z="0.0"/>
  </node>
  <node id="25799" label="Ndc80_[spc34]_ppi-_Spc34_[ndc80]" cy:nodeId="5344">
    <graphics x="14893.48046875" y="814.0896606445312" z="0.0"/>
  </node>
  <node id="25614" label="Cdc14_p-_Swi6_[(S238)]" cy:nodeId="1249">
    <graphics x="11890.6767578125" y="-3057.986083984375" z="0.0"/>
  </node>
  <node id="25798" label="Dam1_[N1]_ppi+_Spc34_[N]" cy:nodeId="5345">
    <graphics x="14543.341796875" y="543.3198852539062" z="0.0"/>
  </node>
  <node id="25609" label="Cdc14_p-_Whi5_[(T57)]" cy:nodeId="1250">
    <graphics x="11674.4287109375" y="-3057.986083984375" z="0.0"/>
  </node>
  <node id="25797" label="Dam1_[N1]_ppi-_Spc34_[N]" cy:nodeId="5346">
    <graphics x="14513.33984375" y="573.7277221679688" z="0.0"/>
  </node>
  <node id="25608" label="Cdc14_p-_Whi5_[(S59)]" cy:nodeId="1251">
    <graphics x="11594.5068359375" y="-3057.986083984375" z="0.0"/>
  </node>
  <node id="25796" label="Dam1_[cc]_ppi+_Duo1_[cc]" cy:nodeId="5347">
    <graphics x="14333.6962890625" y="543.3198852539062" z="0.0"/>
  </node>
  <node id="25607" label="Cdc14_p-_Whi5_[(S62)]" cy:nodeId="1252">
    <graphics x="11514.5859375" y="-3057.986083984375" z="0.0"/>
  </node>
  <node id="25795" label="Dam1_[cc]_ppi-_Duo1_[cc]" cy:nodeId="5348">
    <graphics x="14303.6962890625" y="573.7277221679688" z="0.0"/>
  </node>
  <node id="25606" label="Cdc14_p-_Whi5_[(S88)]" cy:nodeId="1253">
    <graphics x="11434.6640625" y="-3057.986083984375" z="0.0"/>
  </node>
  <node id="25794" label="Dad4_[cc]_ppi+_Dam1_[N2]" cy:nodeId="5349">
    <graphics x="14403.5791015625" y="543.3198852539062" z="0.0"/>
  </node>
  <node id="25605" label="Cdc14_p-_Whi5_[(T143)]" cy:nodeId="1254">
    <graphics x="11354.7421875" y="-3057.986083984375" z="0.0"/>
  </node>
  <node id="25793" label="Dad4_[cc]_ppi-_Dam1_[N2]" cy:nodeId="5350">
    <graphics x="14373.5791015625" y="573.7277221679688" z="0.0"/>
  </node>
  <node id="25792" label="Ask1_[N]_ppi+_Dad4_[N]" cy:nodeId="5351">
    <graphics x="14473.4599609375" y="543.3198852539062" z="0.0"/>
  </node>
  <node id="25604" label="Cdc14_p-_Whi5_[(S154)]" cy:nodeId="1255">
    <graphics x="11194.8994140625" y="-3057.986083984375" z="0.0"/>
  </node>
  <node id="25791" label="Ask1_[N]_ppi-_Dad4_[N]" cy:nodeId="5352">
    <graphics x="14443.4599609375" y="573.7277221679688" z="0.0"/>
  </node>
  <node id="25603" label="Cdc14_p-_Whi5_[(S156)]" cy:nodeId="1256">
    <graphics x="11114.9775390625" y="-3057.986083984375" z="0.0"/>
  </node>
  <node id="25790" label="Dam1_[Ca]_ppi+_Tub3_[dam1]" cy:nodeId="5353">
    <graphics x="14661.333984375" y="843.0037231445312" z="0.0"/>
  </node>
  <node id="25602" label="Cdc14_p-_Whi5_[(S161)]" cy:nodeId="1257">
    <graphics x="11035.056640625" y="-3057.986083984375" z="0.0"/>
  </node>
  <node id="25789" label="Dam1_[Ca]--Tub3_[dam1]" cy:nodeId="5354">
    <graphics x="14661.333984375" y="925.5723266601562" z="0.0"/>
  </node>
  <node id="25601" label="Cdc14_p-_Whi5_[(S215)]" cy:nodeId="1258">
    <graphics x="11274.8212890625" y="-3057.986083984375" z="0.0"/>
  </node>
  <node id="25788" label="Dam1CompP" cy:nodeId="5355">
    <graphics x="14605.896484375" y="789.5116577148438" z="0.0"/>
  </node>
  <node id="25600" label="Cdc14_p-_Whi5_[(S262)]" cy:nodeId="1259">
    <graphics x="10955.134765625" y="-3057.986083984375" z="0.0"/>
  </node>
  <node id="25599" label="Cdc14_p-_Whi5_[(pho85)]" cy:nodeId="1260">
    <graphics x="10847.3369140625" y="-2968.1728515625" z="0.0"/>
  </node>
  <node id="25787" label="Spc34_[(T199)]-{p}" cy:nodeId="5356">
    <graphics x="14703.248046875" y="423.3431701660156" z="0.0"/>
  </node>
  <node id="25533" label="[SWE1TRSC01]" cy:nodeId="1261">
    <graphics x="10695.65625" y="-2406.090576171875" z="0.0"/>
  </node>
  <node id="25786" label="Dam1P3" cy:nodeId="5357">
    <graphics x="14904.716796875" y="507.65972900390625" z="0.0"/>
  </node>
  <node id="25532" label="SWE1SBF" cy:nodeId="1262">
    <graphics x="10665.65625" y="-2447.07568359375" z="0.0"/>
  </node>
  <node id="25785" label="Dam1P2" cy:nodeId="5358">
    <graphics x="14850.994140625" y="464.6797180175781" z="0.0"/>
  </node>
  <node id="25531" label="SBF" cy:nodeId="1263">
    <graphics x="11414.4638671875" y="-2670.599609375" z="0.0"/>
  </node>
  <node id="25784" label="Dam1_[(S20)]-{p}" cy:nodeId="5359">
    <graphics x="14815.1796875" y="423.3431701660156" z="0.0"/>
  </node>
  <node id="25530" label="SBFnotHDAC" cy:nodeId="1264">
    <graphics x="11325.494140625" y="-2679.2421875" z="0.0"/>
  </node>
  <node id="25783" label="Dam1_[Ca]_ppi-_Tub3_[dam1]" cy:nodeId="5360">
    <graphics x="14631.333984375" y="874.0894165039062" z="0.0"/>
  </node>
  <node id="25529" label="SBFHDAC" cy:nodeId="1265">
    <graphics x="11236.5244140625" y="-2687.884765625" z="0.0"/>
  </node>
  <node id="25782" label="Dam1_[Ca]_ppi+_Tub1_[dam1]" cy:nodeId="5361">
    <graphics x="14559.560546875" y="843.0037231445312" z="0.0"/>
  </node>
  <node id="25528" label="Whi5HDAC" cy:nodeId="1266">
    <graphics x="11147.5546875" y="-2696.52734375" z="0.0"/>
  </node>
  <node id="25781" label="Dam1_[Ca]--Tub1_[dam1]" cy:nodeId="5362">
    <graphics x="14559.560546875" y="925.5723266601562" z="0.0"/>
  </node>
  <node id="25527" label="[SWE1TRSC02]" cy:nodeId="1267">
    <graphics x="10695.65625" y="-2406.090576171875" z="0.0"/>
  </node>
  <node id="25780" label="Dam1_[Ca]_ppi-_Tub1_[dam1]" cy:nodeId="5363">
    <graphics x="14529.55859375" y="874.0894165039062" z="0.0"/>
  </node>
  <node id="25526" label="[SWE1TRSC03]" cy:nodeId="1268">
    <graphics x="10695.65625" y="-2406.090576171875" z="0.0"/>
  </node>
  <node id="25779" label="Dam1_[Cb]_ppi+_Tub2_[dam1]" cy:nodeId="5364">
    <graphics x="14431.0185546875" y="828.0037231445312" z="0.0"/>
  </node>
  <node id="25525" label="[SWE1TRSC04]" cy:nodeId="1269">
    <graphics x="10695.65625" y="-2406.090576171875" z="0.0"/>
  </node>
  <node id="25778" label="Dam1_[Cb]--Tub2_[dam1]" cy:nodeId="5365">
    <graphics x="14431.0185546875" y="910.5714721679688" z="0.0"/>
  </node>
  <node id="25524" label="[SWE1TRSC05]" cy:nodeId="1270">
    <graphics x="10695.65625" y="-2406.090576171875" z="0.0"/>
  </node>
  <node id="25777" label="Dam1_[Cb]_ppi-_Tub2_[dam1]" cy:nodeId="5366">
    <graphics x="14401.0185546875" y="859.0895385742188" z="0.0"/>
  </node>
  <node id="25523" label="[SWE1TRSC06]" cy:nodeId="1271">
    <graphics x="10695.65625" y="-2406.090576171875" z="0.0"/>
  </node>
  <node id="25776" label="Duo1_[Ca]_ppi+_Tub3_[duo1]" cy:nodeId="5367">
    <graphics x="14379.9052734375" y="701.5838012695312" z="0.0"/>
  </node>
  <node id="25522" label="[SWE1TRSC07]" cy:nodeId="1272">
    <graphics x="10695.65625" y="-2406.090576171875" z="0.0"/>
  </node>
  <node id="25775" label="Duo1_[Ca]--Tub3_[duo1]" cy:nodeId="5368">
    <graphics x="14379.9052734375" y="787.9374389648438" z="0.0"/>
  </node>
  <node id="25521" label="[SWE1TRSC08]" cy:nodeId="1273">
    <graphics x="10695.65625" y="-2406.090576171875" z="0.0"/>
  </node>
  <node id="25774" label="Duo1_[Ca]_ppi-_Tub3_[duo1]" cy:nodeId="5369">
    <graphics x="14349.9052734375" y="735.8211059570312" z="0.0"/>
  </node>
  <node id="25520" label="[SWE1TRSC09]" cy:nodeId="1274">
    <graphics x="10695.65625" y="-2406.090576171875" z="0.0"/>
  </node>
  <node id="25773" label="Duo1_[Ca]_ppi+_Tub1_[duo1]" cy:nodeId="5370">
    <graphics x="14289.1416015625" y="701.5838012695312" z="0.0"/>
  </node>
  <node id="25519" label="[SWE1TRSC10]" cy:nodeId="1275">
    <graphics x="10695.65625" y="-2406.090576171875" z="0.0"/>
  </node>
  <node id="25772" label="Duo1_[Ca]--Tub1_[duo1]" cy:nodeId="5371">
    <graphics x="14289.1416015625" y="787.9374389648438" z="0.0"/>
  </node>
  <node id="25518" label="[SWE1TRSC11]" cy:nodeId="1276">
    <graphics x="10695.65625" y="-2406.090576171875" z="0.0"/>
  </node>
  <node id="25771" label="Duo1_[Ca]_ppi-_Tub1_[duo1]" cy:nodeId="5372">
    <graphics x="14259.1416015625" y="735.8211059570312" z="0.0"/>
  </node>
  <node id="25517" label="[SWE1TRSC12]" cy:nodeId="1277">
    <graphics x="10695.65625" y="-2406.090576171875" z="0.0"/>
  </node>
  <node id="25770" label="Duo1_[Cb]_ppi+_Tub2_[duo1]" cy:nodeId="5373">
    <graphics x="14192.1259765625" y="701.5838012695312" z="0.0"/>
  </node>
  <node id="25516" label="[SWE1TRSC13]" cy:nodeId="1278">
    <graphics x="10695.65625" y="-2406.090576171875" z="0.0"/>
  </node>
  <node id="25769" label="Duo1_[Cb]--Tub2_[duo1]" cy:nodeId="5374">
    <graphics x="14192.1259765625" y="787.9374389648438" z="0.0"/>
  </node>
  <node id="25515" label="[SWE1TRSC14]" cy:nodeId="1279">
    <graphics x="10695.65625" y="-2406.090576171875" z="0.0"/>
  </node>
  <node id="25768" label="Ndc80_[CH]--Tub2_[ndc80]" cy:nodeId="5375">
    <graphics x="14192.1259765625" y="636.4666137695312" z="0.0"/>
  </node>
  <node id="25514" label="[SWE1TRSC15]" cy:nodeId="1280">
    <graphics x="10695.65625" y="-2406.090576171875" z="0.0"/>
  </node>
  <node id="25767" label="Duo1_[Cb]_ppi-_Tub2_[duo1]" cy:nodeId="5376">
    <graphics x="14162.1259765625" y="735.8211059570312" z="0.0"/>
  </node>
  <node id="25513" label="[SWE1TRSC16]" cy:nodeId="1281">
    <graphics x="10695.65625" y="-2406.090576171875" z="0.0"/>
  </node>
  <node id="25766" label="Ipl1_p+_Dam1_[(S20)]" cy:nodeId="5377">
    <graphics x="14815.1796875" y="331.1789245605469" z="0.0"/>
  </node>
  <node id="25512" label="[SWE1TRSC17]" cy:nodeId="1282">
    <graphics x="10695.65625" y="-2406.090576171875" z="0.0"/>
  </node>
  <node id="25765" label="Ipl1_p+_Dam1_[(S257)]" cy:nodeId="5378">
    <graphics x="14886.810546875" y="331.1789245605469" z="0.0"/>
  </node>
  <node id="25511" label="[SWE1TRSC18]" cy:nodeId="1283">
    <graphics x="10695.65625" y="-2406.090576171875" z="0.0"/>
  </node>
  <node id="25764" label="Ipl1_p+_Dam1_[(S265)]" cy:nodeId="5379">
    <graphics x="14958.44140625" y="331.1789245605469" z="0.0"/>
  </node>
  <node id="25510" label="[SWE1TRSC19]" cy:nodeId="1284">
    <graphics x="10695.65625" y="-2406.090576171875" z="0.0"/>
  </node>
  <node id="25763" label="Ipl1_p+_Dam1_[(S292)]" cy:nodeId="5380">
    <graphics x="15030.072265625" y="331.1789245605469" z="0.0"/>
  </node>
  <node id="25509" label="[CLN1TRSC01]" cy:nodeId="1285">
    <graphics x="10830.630859375" y="-2406.090576171875" z="0.0"/>
  </node>
  <node id="25762" label="Ipl1_p+_Spc34_[(T199)]" cy:nodeId="5381">
    <graphics x="14703.248046875" y="331.1789245605469" z="0.0"/>
  </node>
  <node id="25508" label="CLN1SBF" cy:nodeId="1286">
    <graphics x="10800.630859375" y="-2447.07568359375" z="0.0"/>
  </node>
  <node id="25761" label="Glc7_p-_Dam1_[(S20)]" cy:nodeId="5382">
    <graphics x="14785.1796875" y="363.7616271972656" z="0.0"/>
  </node>
  <node id="25507" label="[CLN1TRSC02]" cy:nodeId="1287">
    <graphics x="10830.630859375" y="-2406.090576171875" z="0.0"/>
  </node>
  <node id="25760" label="Glc7_p-_Dam1_[(S257)]" cy:nodeId="5383">
    <graphics x="14856.810546875" y="363.7616271972656" z="0.0"/>
  </node>
  <node id="25506" label="[CLN1TRSC03]" cy:nodeId="1288">
    <graphics x="10830.630859375" y="-2406.090576171875" z="0.0"/>
  </node>
  <node id="25759" label="Glc7_p-_Dam1_[(S265)]" cy:nodeId="5384">
    <graphics x="14928.44140625" y="363.7616271972656" z="0.0"/>
  </node>
  <node id="25505" label="[CLN1TRSC04]" cy:nodeId="1289">
    <graphics x="10830.630859375" y="-2406.090576171875" z="0.0"/>
  </node>
  <node id="25758" label="Glc7_p-_Dam1_[(S292)]" cy:nodeId="5385">
    <graphics x="15000.072265625" y="363.7616271972656" z="0.0"/>
  </node>
  <node id="25504" label="[CLN1TRSC05]" cy:nodeId="1290">
    <graphics x="10830.630859375" y="-2406.090576171875" z="0.0"/>
  </node>
  <node id="25757" label="Glc7_p-_Spc34_[(T199)]" cy:nodeId="5386">
    <graphics x="14673.248046875" y="363.7616271972656" z="0.0"/>
  </node>
  <node id="25755" label="Ndc80_[N(S100)]-{0}" cy:nodeId="5387">
    <graphics x="14192.8271484375" y="479.66949462890625" z="0.0"/>
  </node>
  <node id="27039" label="Swi4_[(cdc28)]-{p}" cy:nodeId="1291">
    <graphics x="10731.3857421875" y="-2699.43408203125" z="0.0"/>
  </node>
  <node id="25503" label="[CLN1TRSC06]" cy:nodeId="1292">
    <graphics x="10830.630859375" y="-2406.090576171875" z="0.0"/>
  </node>
  <node id="25754" label="Ndc80_[CH]_ppi-_Tub2_[ndc80]" cy:nodeId="5388">
    <graphics x="14162.1259765625" y="573.7277221679688" z="0.0"/>
  </node>
  <node id="25502" label="[CLN1TRSC07]" cy:nodeId="1293">
    <graphics x="10830.630859375" y="-2406.090576171875" z="0.0"/>
  </node>
  <node id="27027" label="Spc105_[(mps1)]-{p}" cy:nodeId="5389">
    <graphics x="15247.9072265625" y="678.3428344726562" z="0.0"/>
  </node>
  <node id="26525" label="Cln1_[(scf)]-{ub}" cy:nodeId="1294">
    <graphics x="9997.896484375" y="-1505.5811767578125" z="0.0"/>
  </node>
  <node id="27026" label="Mps1_[ndc80]--Ndc80_[mps1]" cy:nodeId="5390">
    <graphics x="15182.904296875" y="559.2388916015625" z="0.0"/>
  </node>
  <node id="25501" label="[CLN1TRSC08]" cy:nodeId="1295">
    <graphics x="10830.630859375" y="-2406.090576171875" z="0.0"/>
  </node>
  <node id="27025" label="Glc7_p-_Spc105_[(mps1)]" cy:nodeId="5391">
    <graphics x="15217.9072265625" y="618.7622680664062" z="0.0"/>
  </node>
  <node id="25500" label="[CLN1TRSC09]" cy:nodeId="1296">
    <graphics x="10830.630859375" y="-2406.090576171875" z="0.0"/>
  </node>
  <node id="27024" label="Glc7_[spc105]--Spc105_[rvsf]" cy:nodeId="5392">
    <graphics x="14691.103515625" y="263.81097412109375" z="0.0"/>
  </node>
  <node id="25499" label="[CLN1TRSC10]" cy:nodeId="1297">
    <graphics x="10830.630859375" y="-2406.090576171875" z="0.0"/>
  </node>
  <node id="27023" label="Glc7_[spc105]_ppi+_Spc105_[rvsf]" cy:nodeId="5393">
    <graphics x="14691.103515625" y="179.43809509277344" z="0.0"/>
  </node>
  <node id="26522" label="Cln2_[(scf)]-{ub}" cy:nodeId="1298">
    <graphics x="10336.5380859375" y="-1505.5811767578125" z="0.0"/>
  </node>
  <node id="27021" label="Glc7_[spc105]_ppi-_Spc105_[rvsf]" cy:nodeId="5394">
    <graphics x="14661.103515625" y="209.82225036621094" z="0.0"/>
  </node>
  <node id="25498" label="[CLN1TRSC11]" cy:nodeId="1299">
    <graphics x="10830.630859375" y="-2406.090576171875" z="0.0"/>
  </node>
  <node id="27019" label="[StableTension]" cy:nodeId="5395">
    <graphics x="14866.228515625" y="1098.395263671875" z="0.0"/>
  </node>
  <node id="25497" label="[CLN1TRSC12]" cy:nodeId="1300">
    <graphics x="10830.630859375" y="-2406.090576171875" z="0.0"/>
  </node>
  <node id="27018" label="Mps1_[ndc80]_ppi-_Ndc80_[mps1]" cy:nodeId="5396">
    <graphics x="15212.90625" y="501.75274658203125" z="0.0"/>
  </node>
  <node id="26520" label="Pcl1_[(dma)]-{ub}" cy:nodeId="1301">
    <graphics x="10801.7841796875" y="-1505.5811767578125" z="0.0"/>
  </node>
  <node id="27017" label="Ndc80_[spc105]_ppi+_Spc105_[ndc80]" cy:nodeId="5397">
    <graphics x="15087.228515625" y="736.7644653320312" z="0.0"/>
  </node>
  <node id="25496" label="[CLN1TRSC13]" cy:nodeId="1302">
    <graphics x="10830.630859375" y="-2406.090576171875" z="0.0"/>
  </node>
  <node id="27016" label="Ndc80_[spc105]--Spc105_[ndc80]" cy:nodeId="5398">
    <graphics x="15087.228515625" y="825.1277465820312" z="0.0"/>
  </node>
  <node id="25495" label="[CLN1TRSC14]" cy:nodeId="1303">
    <graphics x="10830.630859375" y="-2406.090576171875" z="0.0"/>
  </node>
  <node id="27015" label="Ndc80_[spc105]_ppi-_Spc105_[ndc80]" cy:nodeId="5399">
    <graphics x="15057.228515625" y="770.0005493164062" z="0.0"/>
  </node>
  <node id="26518" label="Pcl2_[(dma)]-{ub}" cy:nodeId="1304">
    <graphics x="10895.453125" y="-1505.5811767578125" z="0.0"/>
  </node>
  <node id="27014" label="Bub1_[spc105]_ppi+_Spc105_[bub1]" cy:nodeId="5400">
    <graphics x="15194.03125" y="736.7644653320312" z="0.0"/>
  </node>
  <node id="25494" label="[CLN1TRSC15]" cy:nodeId="1305">
    <graphics x="10830.630859375" y="-2406.090576171875" z="0.0"/>
  </node>
  <node id="27013" label="Bub1_[spc105]--Spc105_[bub1]" cy:nodeId="5401">
    <graphics x="15194.03125" y="825.1277465820312" z="0.0"/>
  </node>
  <node id="25493" label="[CLN1TRSC16]" cy:nodeId="1306">
    <graphics x="10830.630859375" y="-2406.090576171875" z="0.0"/>
  </node>
  <node id="27012" label="Bub1_[spc105]_ppi-_Spc105_[bub1]" cy:nodeId="5402">
    <graphics x="15164.029296875" y="770.0005493164062" z="0.0"/>
  </node>
  <node id="25492" label="[CLN1TRSC17]" cy:nodeId="1307">
    <graphics x="10830.630859375" y="-2406.090576171875" z="0.0"/>
  </node>
  <node id="27011" label="Bub3_[spc105]_ppi+_Spc105_[bub3]" cy:nodeId="5403">
    <graphics x="15305.25390625" y="736.7644653320312" z="0.0"/>
  </node>
  <node id="26515" label="Proteasome_deg_Cln1" cy:nodeId="1308">
    <graphics x="10770.630859375" y="-2182.611328125" z="0.0"/>
  </node>
  <node id="27010" label="Bub3_[spc105]--Spc105_[bub3]" cy:nodeId="5404">
    <graphics x="15305.25390625" y="825.1277465820312" z="0.0"/>
  </node>
  <node id="25491" label="[CLN1TRSC18]" cy:nodeId="1309">
    <graphics x="10830.630859375" y="-2406.090576171875" z="0.0"/>
  </node>
  <node id="27009" label="Bub3_[spc105]_ppi-_Spc105_[bub3]" cy:nodeId="5405">
    <graphics x="15275.2548828125" y="770.0005493164062" z="0.0"/>
  </node>
  <node id="26214" label="APC_[activator]_ppi+_Cdc20_[APC]" cy:nodeId="5406">
    <graphics x="9460.5390625" y="-1212.07568359375" z="0.0"/>
  </node>
  <node id="26514" label="Proteasome_deg_Cln2" cy:nodeId="1310">
    <graphics x="10905.60546875" y="-2182.611328125" z="0.0"/>
  </node>
  <node id="25490" label="[CLN1TRSC19]" cy:nodeId="1311">
    <graphics x="10830.630859375" y="-2406.090576171875" z="0.0"/>
  </node>
  <node id="26513" label="Proteasome_deg_Pcl1" cy:nodeId="1312">
    <graphics x="11175.5546875" y="-2182.611328125" z="0.0"/>
  </node>
  <node id="25489" label="[CLN2TRSC01]" cy:nodeId="1313">
    <graphics x="10965.60546875" y="-2406.090576171875" z="0.0"/>
  </node>
  <node id="26512" label="Proteasome_deg_Pcl2" cy:nodeId="1314">
    <graphics x="11310.529296875" y="-2182.611328125" z="0.0"/>
  </node>
  <node id="25488" label="CLN2SBF" cy:nodeId="1315">
    <graphics x="10935.60546875" y="-2447.07568359375" z="0.0"/>
  </node>
  <node id="25487" label="[CLN2TRSC02]" cy:nodeId="1316">
    <graphics x="10965.60546875" y="-2406.090576171875" z="0.0"/>
  </node>
  <node id="25486" label="[CLN2TRSC03]" cy:nodeId="1317">
    <graphics x="10965.60546875" y="-2406.090576171875" z="0.0"/>
  </node>
  <node id="25485" label="[CLN2TRSC04]" cy:nodeId="1318">
    <graphics x="10965.60546875" y="-2406.090576171875" z="0.0"/>
  </node>
  <node id="25484" label="[CLN2TRSC05]" cy:nodeId="1319">
    <graphics x="10965.60546875" y="-2406.090576171875" z="0.0"/>
  </node>
  <node id="25483" label="[CLN2TRSC06]" cy:nodeId="1320">
    <graphics x="10965.60546875" y="-2406.090576171875" z="0.0"/>
  </node>
  <node id="25482" label="[CLN2TRSC07]" cy:nodeId="1321">
    <graphics x="10965.60546875" y="-2406.090576171875" z="0.0"/>
  </node>
  <node id="25481" label="[CLN2TRSC08]" cy:nodeId="1322">
    <graphics x="10965.60546875" y="-2406.090576171875" z="0.0"/>
  </node>
  <node id="25480" label="[CLN2TRSC09]" cy:nodeId="1323">
    <graphics x="10965.60546875" y="-2406.090576171875" z="0.0"/>
  </node>
  <node id="25479" label="[CLN2TRSC10]" cy:nodeId="1324">
    <graphics x="10965.60546875" y="-2406.090576171875" z="0.0"/>
  </node>
  <node id="25478" label="[CLN2TRSC11]" cy:nodeId="1325">
    <graphics x="10965.60546875" y="-2406.090576171875" z="0.0"/>
  </node>
  <node id="25477" label="[CLN2TRSC12]" cy:nodeId="1326">
    <graphics x="10965.60546875" y="-2406.090576171875" z="0.0"/>
  </node>
  <node id="25476" label="[CLN2TRSC13]" cy:nodeId="1327">
    <graphics x="10965.60546875" y="-2406.090576171875" z="0.0"/>
  </node>
  <node id="25475" label="[CLN2TRSC14]" cy:nodeId="1328">
    <graphics x="10965.60546875" y="-2406.090576171875" z="0.0"/>
  </node>
  <node id="25474" label="[CLN2TRSC15]" cy:nodeId="1329">
    <graphics x="10965.60546875" y="-2406.090576171875" z="0.0"/>
  </node>
  <node id="25473" label="[CLN2TRSC16]" cy:nodeId="1330">
    <graphics x="10965.60546875" y="-2406.090576171875" z="0.0"/>
  </node>
  <node id="25472" label="[CLN2TRSC17]" cy:nodeId="1331">
    <graphics x="10965.60546875" y="-2406.090576171875" z="0.0"/>
  </node>
  <node id="25471" label="[CLN2TRSC18]" cy:nodeId="1332">
    <graphics x="10965.60546875" y="-2406.090576171875" z="0.0"/>
  </node>
  <node id="25470" label="[CLN2TRSC19]" cy:nodeId="1333">
    <graphics x="10965.60546875" y="-2406.090576171875" z="0.0"/>
  </node>
  <node id="25469" label="[YOX1TRSC01]" cy:nodeId="1334">
    <graphics x="11100.580078125" y="-2406.090576171875" z="0.0"/>
  </node>
  <node id="25468" label="YOX1SBF" cy:nodeId="1335">
    <graphics x="11070.580078125" y="-2447.07568359375" z="0.0"/>
  </node>
  <node id="25467" label="[YOX1TRSC02]" cy:nodeId="1336">
    <graphics x="11100.580078125" y="-2406.090576171875" z="0.0"/>
  </node>
  <node id="25466" label="[YOX1TRSC03]" cy:nodeId="1337">
    <graphics x="11100.580078125" y="-2406.090576171875" z="0.0"/>
  </node>
  <node id="25465" label="[YOX1TRSC04]" cy:nodeId="1338">
    <graphics x="11100.580078125" y="-2406.090576171875" z="0.0"/>
  </node>
  <node id="25464" label="[YOX1TRSC05]" cy:nodeId="1339">
    <graphics x="11100.580078125" y="-2406.090576171875" z="0.0"/>
  </node>
  <node id="25463" label="[YOX1TRSC06]" cy:nodeId="1340">
    <graphics x="11100.580078125" y="-2406.090576171875" z="0.0"/>
  </node>
  <node id="25462" label="[YOX1TRSC07]" cy:nodeId="1341">
    <graphics x="11100.580078125" y="-2406.090576171875" z="0.0"/>
  </node>
  <node id="25461" label="[YOX1TRSC08]" cy:nodeId="1342">
    <graphics x="11100.580078125" y="-2406.090576171875" z="0.0"/>
  </node>
  <node id="25460" label="[YOX1TRSC09]" cy:nodeId="1343">
    <graphics x="11100.580078125" y="-2406.090576171875" z="0.0"/>
  </node>
  <node id="25968" label="APC_ub+_Yox1_[(apc)]" cy:nodeId="1344">
    <graphics x="11327.513671875" y="-1015.37939453125" z="0.0"/>
  </node>
  <node id="25459" label="[YOX1TRSC10]" cy:nodeId="1345">
    <graphics x="11100.580078125" y="-2406.090576171875" z="0.0"/>
  </node>
  <node id="25967" label="Yox1_[(apc)]-{ub}" cy:nodeId="1346">
    <graphics x="11327.513671875" y="-946.0028686523438" z="0.0"/>
  </node>
  <node id="25458" label="[YOX1TRSC11]" cy:nodeId="1347">
    <graphics x="11100.580078125" y="-2406.090576171875" z="0.0"/>
  </node>
  <node id="25457" label="[YOX1TRSC12]" cy:nodeId="1348">
    <graphics x="11100.580078125" y="-2406.090576171875" z="0.0"/>
  </node>
  <node id="25456" label="[YOX1TRSC13]" cy:nodeId="1349">
    <graphics x="11100.580078125" y="-2406.090576171875" z="0.0"/>
  </node>
  <node id="25964" label="Proteasome_deg_Yox1" cy:nodeId="1350">
    <graphics x="11040.580078125" y="-2182.611328125" z="0.0"/>
  </node>
  <node id="25455" label="[YOX1TRSC14]" cy:nodeId="1351">
    <graphics x="11100.580078125" y="-2406.090576171875" z="0.0"/>
  </node>
  <node id="25454" label="[YOX1TRSC15]" cy:nodeId="1352">
    <graphics x="11100.580078125" y="-2406.090576171875" z="0.0"/>
  </node>
  <node id="25453" label="[YOX1TRSC16]" cy:nodeId="1353">
    <graphics x="11100.580078125" y="-2406.090576171875" z="0.0"/>
  </node>
  <node id="25452" label="[YOX1TRSC17]" cy:nodeId="1354">
    <graphics x="11100.580078125" y="-2406.090576171875" z="0.0"/>
  </node>
  <node id="25451" label="[YOX1TRSC18]" cy:nodeId="1355">
    <graphics x="11100.580078125" y="-2406.090576171875" z="0.0"/>
  </node>
  <node id="25450" label="[YOX1TRSC19]" cy:nodeId="1356">
    <graphics x="11100.580078125" y="-2406.090576171875" z="0.0"/>
  </node>
  <node id="25449" label="[PCL1TRSC01]" cy:nodeId="1357">
    <graphics x="11235.5546875" y="-2406.090576171875" z="0.0"/>
  </node>
  <node id="25448" label="PCL1SBF" cy:nodeId="1358">
    <graphics x="11205.5546875" y="-2447.07568359375" z="0.0"/>
  </node>
  <node id="25447" label="[PCL1TRSC02]" cy:nodeId="1359">
    <graphics x="11235.5546875" y="-2406.090576171875" z="0.0"/>
  </node>
  <node id="25446" label="[PCL1TRSC03]" cy:nodeId="1360">
    <graphics x="11235.5546875" y="-2406.090576171875" z="0.0"/>
  </node>
  <node id="25445" label="[PCL1TRSC04]" cy:nodeId="1361">
    <graphics x="11235.5546875" y="-2406.090576171875" z="0.0"/>
  </node>
  <node id="25444" label="[PCL1TRSC05]" cy:nodeId="1362">
    <graphics x="11235.5546875" y="-2406.090576171875" z="0.0"/>
  </node>
  <node id="25443" label="[PCL1TRSC06]" cy:nodeId="1363">
    <graphics x="11235.5546875" y="-2406.090576171875" z="0.0"/>
  </node>
  <node id="25442" label="[PCL1TRSC07]" cy:nodeId="1364">
    <graphics x="11235.5546875" y="-2406.090576171875" z="0.0"/>
  </node>
  <node id="25441" label="[PCL1TRSC08]" cy:nodeId="1365">
    <graphics x="11235.5546875" y="-2406.090576171875" z="0.0"/>
  </node>
  <node id="25440" label="[PCL1TRSC09]" cy:nodeId="1366">
    <graphics x="11235.5546875" y="-2406.090576171875" z="0.0"/>
  </node>
  <node id="26975" label="Ribo_trsl_Cln1mRNA" cy:nodeId="1367">
    <graphics x="10800.630859375" y="-2217.488525390625" z="0.0"/>
  </node>
  <node id="25439" label="[PCL1TRSC10]" cy:nodeId="1368">
    <graphics x="11235.5546875" y="-2406.090576171875" z="0.0"/>
  </node>
  <node id="26974" label="Ribo_trsl_Cln2mRNA" cy:nodeId="1369">
    <graphics x="10935.60546875" y="-2217.488525390625" z="0.0"/>
  </node>
  <node id="26462" label="PolII_trsc_Hcm1Gene" cy:nodeId="1370">
    <graphics x="11542.9912109375" y="-2367.14501953125" z="0.0"/>
  </node>
  <node id="25438" label="[PCL1TRSC11]" cy:nodeId="1371">
    <graphics x="11235.5546875" y="-2406.090576171875" z="0.0"/>
  </node>
  <node id="26461" label="[HCM1TRSC20]" cy:nodeId="1372">
    <graphics x="11572.9912109375" y="-2406.090576171875" z="0.0"/>
  </node>
  <node id="25437" label="[PCL1TRSC12]" cy:nodeId="1373">
    <graphics x="11235.5546875" y="-2406.090576171875" z="0.0"/>
  </node>
  <node id="26460" label="Ribo_trsl_Hcm1mRNA" cy:nodeId="1374">
    <graphics x="11542.9912109375" y="-2217.488525390625" z="0.0"/>
  </node>
  <node id="25436" label="[PCL1TRSC13]" cy:nodeId="1375">
    <graphics x="11235.5546875" y="-2406.090576171875" z="0.0"/>
  </node>
  <node id="25435" label="[PCL1TRSC14]" cy:nodeId="1376">
    <graphics x="11235.5546875" y="-2406.090576171875" z="0.0"/>
  </node>
  <node id="26970" label="Ribo_trsl_Swe1mRNA" cy:nodeId="1377">
    <graphics x="10665.65625" y="-2217.488525390625" z="0.0"/>
  </node>
  <node id="25434" label="[PCL1TRSC15]" cy:nodeId="1378">
    <graphics x="11235.5546875" y="-2406.090576171875" z="0.0"/>
  </node>
  <node id="25433" label="[PCL1TRSC16]" cy:nodeId="1379">
    <graphics x="11235.5546875" y="-2406.090576171875" z="0.0"/>
  </node>
  <node id="26456" label="Swi4_[DBD]_bind+_Hcm1Gene_[scb]" cy:nodeId="1380">
    <graphics x="11471.6875" y="-2607.4482421875" z="0.0"/>
  </node>
  <node id="25432" label="[PCL1TRSC17]" cy:nodeId="1381">
    <graphics x="11235.5546875" y="-2406.090576171875" z="0.0"/>
  </node>
  <node id="26455" label="Hcm1Gene_[scb]--Swi4_[DBD]" cy:nodeId="1382">
    <graphics x="11473.68359375" y="-2519.43408203125" z="0.0"/>
  </node>
  <node id="25431" label="[PCL1TRSC18]" cy:nodeId="1383">
    <graphics x="11235.5546875" y="-2406.090576171875" z="0.0"/>
  </node>
  <node id="26454" label="Swi4_[DBD]_bind-_Hcm1Gene_[scb]" cy:nodeId="1384">
    <graphics x="11501.6875" y="-2580.3427734375" z="0.0"/>
  </node>
  <node id="25430" label="[PCL1TRSC19]" cy:nodeId="1385">
    <graphics x="11235.5546875" y="-2406.090576171875" z="0.0"/>
  </node>
  <node id="25429" label="[PCL2TRSC01]" cy:nodeId="1386">
    <graphics x="11370.529296875" y="-2406.090576171875" z="0.0"/>
  </node>
  <node id="25428" label="PCL2SBF" cy:nodeId="1387">
    <graphics x="11340.529296875" y="-2447.07568359375" z="0.0"/>
  </node>
  <node id="25427" label="[PCL2TRSC02]" cy:nodeId="1388">
    <graphics x="11370.529296875" y="-2406.090576171875" z="0.0"/>
  </node>
  <node id="25426" label="[PCL2TRSC03]" cy:nodeId="1389">
    <graphics x="11370.529296875" y="-2406.090576171875" z="0.0"/>
  </node>
  <node id="25425" label="[PCL2TRSC04]" cy:nodeId="1390">
    <graphics x="11370.529296875" y="-2406.090576171875" z="0.0"/>
  </node>
  <node id="26960" label="Swi6_[whi5]_ppi+_Whi5_[swi6]" cy:nodeId="1391">
    <graphics x="11415.162109375" y="-2820.510009765625" z="0.0"/>
  </node>
  <node id="25424" label="[PCL2TRSC05]" cy:nodeId="1392">
    <graphics x="11370.529296875" y="-2406.090576171875" z="0.0"/>
  </node>
  <node id="26959" label="Swi6_[whi5]--Whi5_[swi6]" cy:nodeId="1393">
    <graphics x="11415.162109375" y="-2732.495849609375" z="0.0"/>
  </node>
  <node id="25423" label="[PCL2TRSC06]" cy:nodeId="1394">
    <graphics x="11370.529296875" y="-2406.090576171875" z="0.0"/>
  </node>
  <node id="26958" label="Whi5release" cy:nodeId="1395">
    <graphics x="11419.162109375" y="-2863.732666015625" z="0.0"/>
  </node>
  <node id="25422" label="[PCL2TRSC07]" cy:nodeId="1396">
    <graphics x="11370.529296875" y="-2406.090576171875" z="0.0"/>
  </node>
  <node id="26957" label="Whi5Px10" cy:nodeId="1397">
    <graphics x="11376.6494140625" y="-2893.4423828125" z="0.0"/>
  </node>
  <node id="25421" label="[PCL2TRSC08]" cy:nodeId="1398">
    <graphics x="11370.529296875" y="-2406.090576171875" z="0.0"/>
  </node>
  <node id="26956" label="Whi5_[(T57)]-{p}" cy:nodeId="1399">
    <graphics x="11644.4287109375" y="-2997.077392578125" z="0.0"/>
  </node>
  <node id="25420" label="[PCL2TRSC09]" cy:nodeId="1400">
    <graphics x="11370.529296875" y="-2406.090576171875" z="0.0"/>
  </node>
  <node id="26955" label="Whi5_[(S59)]-{p}" cy:nodeId="1401">
    <graphics x="11564.5068359375" y="-2997.077392578125" z="0.0"/>
  </node>
  <node id="25419" label="[PCL2TRSC10]" cy:nodeId="1402">
    <graphics x="11370.529296875" y="-2406.090576171875" z="0.0"/>
  </node>
  <node id="26954" label="Whi5_[(S62)]-{p}" cy:nodeId="1403">
    <graphics x="11484.5859375" y="-2997.077392578125" z="0.0"/>
  </node>
  <node id="25418" label="[PCL2TRSC11]" cy:nodeId="1404">
    <graphics x="11370.529296875" y="-2406.090576171875" z="0.0"/>
  </node>
  <node id="26953" label="Whi5_[(S88)]-{p}" cy:nodeId="1405">
    <graphics x="11404.6640625" y="-2997.077392578125" z="0.0"/>
  </node>
  <node id="25417" label="[PCL2TRSC12]" cy:nodeId="1406">
    <graphics x="11370.529296875" y="-2406.090576171875" z="0.0"/>
  </node>
  <node id="26952" label="Whi5_[(T143)]-{p}" cy:nodeId="1407">
    <graphics x="11324.7421875" y="-2997.077392578125" z="0.0"/>
  </node>
  <node id="25416" label="[PCL2TRSC13]" cy:nodeId="1408">
    <graphics x="11370.529296875" y="-2406.090576171875" z="0.0"/>
  </node>
  <node id="26951" label="Whi5_[(S154)]-{p}" cy:nodeId="1409">
    <graphics x="11164.8994140625" y="-2997.077392578125" z="0.0"/>
  </node>
  <node id="25415" label="[PCL2TRSC14]" cy:nodeId="1410">
    <graphics x="11370.529296875" y="-2406.090576171875" z="0.0"/>
  </node>
  <node id="26950" label="Whi5_[(S156)]-{p}" cy:nodeId="1411">
    <graphics x="11084.9775390625" y="-2997.077392578125" z="0.0"/>
  </node>
  <node id="25414" label="[PCL2TRSC15]" cy:nodeId="1412">
    <graphics x="11370.529296875" y="-2406.090576171875" z="0.0"/>
  </node>
  <node id="26949" label="Whi5_[(S161)]-{p}" cy:nodeId="1413">
    <graphics x="11005.056640625" y="-2997.077392578125" z="0.0"/>
  </node>
  <node id="25413" label="[PCL2TRSC16]" cy:nodeId="1414">
    <graphics x="11370.529296875" y="-2406.090576171875" z="0.0"/>
  </node>
  <node id="26948" label="Whi5_[(S215)]-{p}" cy:nodeId="1415">
    <graphics x="11244.8212890625" y="-2997.077392578125" z="0.0"/>
  </node>
  <node id="25412" label="[PCL2TRSC17]" cy:nodeId="1416">
    <graphics x="11370.529296875" y="-2406.090576171875" z="0.0"/>
  </node>
  <node id="26947" label="Whi5_[(S262)]-{p}" cy:nodeId="1417">
    <graphics x="10925.134765625" y="-2997.077392578125" z="0.0"/>
  </node>
  <node id="25411" label="[PCL2TRSC18]" cy:nodeId="1418">
    <graphics x="11370.529296875" y="-2406.090576171875" z="0.0"/>
  </node>
  <node id="26946" label="Swi6P" cy:nodeId="1419">
    <graphics x="11830.689453125" y="-2893.4423828125" z="0.0"/>
  </node>
  <node id="25410" label="[PCL2TRSC19]" cy:nodeId="1420">
    <graphics x="11370.529296875" y="-2406.090576171875" z="0.0"/>
  </node>
  <node id="26945" label="Swi6_[(S160)]-{p}" cy:nodeId="1421">
    <graphics x="11920.6708984375" y="-2997.077392578125" z="0.0"/>
  </node>
  <node id="26944" label="Swi6_[(T179)]-{p}" cy:nodeId="1422">
    <graphics x="11800.6953125" y="-2997.077392578125" z="0.0"/>
  </node>
  <node id="26943" label="Swi6_[(S228)]-{p}" cy:nodeId="1423">
    <graphics x="11740.70703125" y="-2997.077392578125" z="0.0"/>
  </node>
  <node id="26942" label="Swi6_[(S238)]-{p}" cy:nodeId="1424">
    <graphics x="11860.6826171875" y="-2997.077392578125" z="0.0"/>
  </node>
  <node id="26941" label="Swi4_[swi6]--Swi6_[swi4]" cy:nodeId="1425">
    <graphics x="11489.4638671875" y="-2732.495849609375" z="0.0"/>
  </node>
  <node id="26940" label="Swi6_[whi5]_ppi-_Whi5_[swi6]" cy:nodeId="1426">
    <graphics x="11385.162109375" y="-2793.404541015625" z="0.0"/>
  </node>
  <node id="26939" label="Hos3_[whi5]_ppi+_Whi5_[hdac]" cy:nodeId="1427">
    <graphics x="11088.1123046875" y="-2820.510009765625" z="0.0"/>
  </node>
  <node id="26938" label="Hos3_[whi5]--Whi5_[hdac]" cy:nodeId="1428">
    <graphics x="11088.1123046875" y="-2732.495849609375" z="0.0"/>
  </node>
  <node id="26937" label="Whi5_[(pho85)]-{p}" cy:nodeId="1429">
    <graphics x="10877.3369140625" y="-2910.270263671875" z="0.0"/>
  </node>
  <node id="26936" label="Whi5P12" cy:nodeId="1430">
    <graphics x="11147.5546875" y="-2851.943603515625" z="0.0"/>
  </node>
  <node id="26935" label="Whi5P1" cy:nodeId="1431">
    <graphics x="11171.8515625" y="-2893.4423828125" z="0.0"/>
  </node>
  <node id="26934" label="Whi5P2" cy:nodeId="1432">
    <graphics x="11115.2314453125" y="-2893.4423828125" z="0.0"/>
  </node>
  <node id="26933" label="Hos3_[whi5]_ppi-_Whi5_[hdac]" cy:nodeId="1433">
    <graphics x="11058.1123046875" y="-2793.404541015625" z="0.0"/>
  </node>
  <node id="26931" label="Swi4_[swi6]_ppi-_Swi6_[swi4]" cy:nodeId="1434">
    <graphics x="11519.4638671875" y="-2793.404541015625" z="0.0"/>
  </node>
  <node id="27177" label="Cdc28_p+_Bem2_[(cdc28)]" cy:nodeId="5631">
    <graphics x="13080.4912109375" y="-1442.79345703125" z="0.0"/>
  </node>
  <node id="27170" label="Cdc28_p+_Bem3_[(cdc28)]" cy:nodeId="5632">
    <graphics x="12821.3603515625" y="-1442.79345703125" z="0.0"/>
  </node>
  <node id="27169" label="Cdc28_p+_Rga1_[(cdc28)]" cy:nodeId="5633">
    <graphics x="12994.1142578125" y="-1442.79345703125" z="0.0"/>
  </node>
  <node id="27168" label="Cdc28_p+_Rga2_[(cdc28)]" cy:nodeId="5634">
    <graphics x="12907.7373046875" y="-1442.79345703125" z="0.0"/>
  </node>
  <node id="27167" label="Cdc28_p+_Bem1_[(cdc28)]" cy:nodeId="5635">
    <graphics x="12232.6669921875" y="-1652.7933349609375" z="0.0"/>
  </node>
  <node id="27166" label="Bem1_[(cdc28)]-{p}" cy:nodeId="5636">
    <graphics x="12232.6669921875" y="-1537.6309814453125" z="0.0"/>
  </node>
  <node id="26654" label="Cdc42_[switch]_ppi+_Sec3_[N]" cy:nodeId="5637">
    <graphics x="13172.2177734375" y="-1235.533203125" z="0.0"/>
  </node>
  <node id="27165" label="Bem1_[SH3]_ppi+_Ste20_[bem1]" cy:nodeId="5638">
    <graphics x="12347.2490234375" y="-1457.7935791015625" z="0.0"/>
  </node>
  <node id="27164" label="Bem1_[SH3]_ppi-_Ste20_[bem1]" cy:nodeId="5639">
    <graphics x="12317.2490234375" y="-1423.779052734375" z="0.0"/>
  </node>
  <node id="27163" label="Bem1_[SH3]_ppi+_Cla4_[bem1]" cy:nodeId="5640">
    <graphics x="12461.830078125" y="-1457.7935791015625" z="0.0"/>
  </node>
  <node id="26651" label="Cdc42_[switch]_ppi+_Exo70_[cdc42]" cy:nodeId="5641">
    <graphics x="13387.41796875" y="-1235.533203125" z="0.0"/>
  </node>
  <node id="27162" label="Bem1_[SH3]_ppi-_Cla4_[bem1]" cy:nodeId="5642">
    <graphics x="12431.830078125" y="-1423.779052734375" z="0.0"/>
  </node>
  <node id="27161" label="Bem1_[PB1]_ppi+_Cdc24_[bem1]" cy:nodeId="5643">
    <graphics x="12232.6669921875" y="-1457.7935791015625" z="0.0"/>
  </node>
  <node id="27160" label="Cdc24_[far1]--0" cy:nodeId="5644">
    <graphics x="12065.7060546875" y="-1514.2874755859375" z="0.0"/>
  </node>
  <node id="27159" label="Cdc24_[far1]--Far1_[cdc24]" cy:nodeId="5645">
    <graphics x="12005.0068359375" y="-1537.6309814453125" z="0.0"/>
  </node>
  <node id="27158" label="Bem1_[PB1]_ppi-_Cdc24_[bem1]" cy:nodeId="5646">
    <graphics x="12202.6669921875" y="-1423.779052734375" z="0.0"/>
  </node>
  <node id="27157" label="Bem1_[CI]_ppi+_Cdc42_[bem1]" cy:nodeId="5647">
    <graphics x="12118.0849609375" y="-1457.7935791015625" z="0.0"/>
  </node>
  <node id="27156" label="Bem1_[CI]_ppi-_Cdc42_[bem1]" cy:nodeId="5648">
    <graphics x="12088.0849609375" y="-1423.779052734375" z="0.0"/>
  </node>
  <node id="27155" label="Cla4_p+_Cdc24_[(PAK)]" cy:nodeId="5649">
    <graphics x="12035.7060546875" y="-779.0037841796875" z="0.0"/>
  </node>
  <node id="27154" label="Cdc24_[(PAK)]-{p}" cy:nodeId="5650">
    <graphics x="12035.7060546875" y="-679.05810546875" z="0.0"/>
  </node>
  <node id="27153" label="Cla4Active" cy:nodeId="5651">
    <graphics x="12675.994140625" y="-899.3881225585938" z="0.0"/>
  </node>
  <node id="27152" label="Cla4_[(ap)]-{p}" cy:nodeId="5652">
    <graphics x="12758.7724609375" y="-1235.60693359375" z="0.0"/>
  </node>
  <node id="26639" label="Cdc42_[switch]_ppi+_Cla4_[CRIB]" cy:nodeId="5653">
    <graphics x="12660.994140625" y="-1457.7935791015625" z="0.0"/>
  </node>
  <node id="26638" label="Cdc42_[switch]_ppi-_Cla4_[CRIB]" cy:nodeId="5654">
    <graphics x="12705.994140625" y="-1423.779052734375" z="0.0"/>
  </node>
  <node id="26637" label="Cdc42_[switch]_ppi+_Ste20_[CRIB]" cy:nodeId="5655">
    <graphics x="12591.412109375" y="-1457.7935791015625" z="0.0"/>
  </node>
  <node id="26636" label="Cdc42_[switch]_ppi-_Ste20_[CRIB]" cy:nodeId="5656">
    <graphics x="12546.412109375" y="-1423.779052734375" z="0.0"/>
  </node>
  <node id="26634" label="Boi1_[cdc42]_ppi+_Cdc42_[switch]" cy:nodeId="5657">
    <graphics x="12162.6455078125" y="-603.0659790039062" z="0.0"/>
  </node>
  <node id="26633" label="Boi1_[cdc42]--Cdc42_[switch]" cy:nodeId="5658">
    <graphics x="12162.6455078125" y="-510.39215087890625" z="0.0"/>
  </node>
  <node id="26632" label="Boi1_[(cdc28)]-{p}" cy:nodeId="5659">
    <graphics x="12132.6494140625" y="-679.05810546875" z="0.0"/>
  </node>
  <node id="26631" label="Boi1_[cdc42]_ppi-_Cdc42_[switch]" cy:nodeId="5660">
    <graphics x="12147.6494140625" y="-569.9514770507812" z="0.0"/>
  </node>
  <node id="26630" label="Boi2_[cdc42]_ppi+_Cdc42_[switch]" cy:nodeId="5661">
    <graphics x="12280.5205078125" y="-603.0659790039062" z="0.0"/>
  </node>
  <node id="26629" label="Boi2_[cdc42]--Cdc42_[switch]" cy:nodeId="5662">
    <graphics x="12280.5205078125" y="-510.39215087890625" z="0.0"/>
  </node>
  <node id="26628" label="Boi2_[(cdc28)]-{p}" cy:nodeId="5663">
    <graphics x="12280.5205078125" y="-679.05810546875" z="0.0"/>
  </node>
  <node id="26627" label="Boi2_[cdc42]_ppi-_Cdc42_[switch]" cy:nodeId="5664">
    <graphics x="12250.5205078125" y="-569.9514770507812" z="0.0"/>
  </node>
  <node id="26626" label="Cdc28_p+_Boi1_[(cdc28)]" cy:nodeId="5665">
    <graphics x="12177.6455078125" y="-779.0037841796875" z="0.0"/>
  </node>
  <node id="26625" label="Cdc28_p+_Boi2_[(cdc28)]" cy:nodeId="5666">
    <graphics x="12280.5205078125" y="-779.0037841796875" z="0.0"/>
  </node>
  <node id="26366" label="Cla4_p+_Swe1_[(cla4)]" cy:nodeId="5667">
    <graphics x="14255.6279296875" y="-917.8861694335938" z="0.0"/>
  </node>
  <node id="25590" label="SymmetryBreakingBud" cy:nodeId="5668">
    <graphics x="12494.2255859375" y="-1207.2811279296875" z="0.0"/>
  </node>
  <node id="25589" label="SeptinPol" cy:nodeId="5669">
    <graphics x="12852.1328125" y="-220.33436584472656" z="0.0"/>
  </node>
  <node id="25588" label="Cdc12Gic12" cy:nodeId="5670">
    <graphics x="12417.9052734375" y="-288.6448059082031" z="0.0"/>
  </node>
  <node id="26346" label="Cdc42_[switch]_ppi+_Gic1_[cdc42]" cy:nodeId="5671">
    <graphics x="12363.6376953125" y="-606.00341796875" z="0.0"/>
  </node>
  <node id="26345" label="Cdc42_[switch]--Gic1_[cdc42]" cy:nodeId="5672">
    <graphics x="12363.6376953125" y="-506.05792236328125" z="0.0"/>
  </node>
  <node id="26344" label="Cdc42_[switch]_ppi-_Gic1_[cdc42]" cy:nodeId="5673">
    <graphics x="12333.6376953125" y="-575.0764770507812" z="0.0"/>
  </node>
  <node id="26343" label="Cdc42_[switch]_ppi+_Gic2_[cdc42]" cy:nodeId="5674">
    <graphics x="12472.1728515625" y="-606.00341796875" z="0.0"/>
  </node>
  <node id="26342" label="Cdc42_[switch]--Gic2_[cdc42]" cy:nodeId="5675">
    <graphics x="12472.1728515625" y="-506.05792236328125" z="0.0"/>
  </node>
  <node id="26341" label="Cdc42_[switch]_ppi-_Gic2_[cdc42]" cy:nodeId="5676">
    <graphics x="12442.1728515625" y="-575.0764770507812" z="0.0"/>
  </node>
  <node id="26340" label="Cdc12_[gic1]_ppi+_Gic1_[cdc12]" cy:nodeId="5677">
    <graphics x="12363.6376953125" y="-438.06646728515625" z="0.0"/>
  </node>
  <node id="26339" label="Cdc12_[gic1]--Gic1_[cdc12]" cy:nodeId="5678">
    <graphics x="12363.6376953125" y="-345.3920593261719" z="0.0"/>
  </node>
  <node id="26338" label="Cdc12_[gic1]_ppi-_Gic1_[cdc12]" cy:nodeId="5679">
    <graphics x="12333.6376953125" y="-404.9516296386719" z="0.0"/>
  </node>
  <node id="26337" label="Cdc12_[gic2]_ppi+_Gic2_[cdc12]" cy:nodeId="5680">
    <graphics x="12472.1728515625" y="-438.06646728515625" z="0.0"/>
  </node>
  <node id="26336" label="Cdc12_[gic2]--Gic2_[cdc12]" cy:nodeId="5681">
    <graphics x="12472.1728515625" y="-345.3920593261719" z="0.0"/>
  </node>
  <node id="26335" label="Cdc12_[gic2]_ppi-_Gic2_[cdc12]" cy:nodeId="5682">
    <graphics x="12442.1728515625" y="-404.9516296386719" z="0.0"/>
  </node>
  <node id="26334" label="Cdc11_[cdc12]_ppi+_Cdc12_[cdc11]" cy:nodeId="5683">
    <graphics x="12580.7080078125" y="-438.06646728515625" z="0.0"/>
  </node>
  <node id="26333" label="Cdc11_[cdc12]--Cdc12_[cdc11]" cy:nodeId="5684">
    <graphics x="12580.7080078125" y="-345.3920593261719" z="0.0"/>
  </node>
  <node id="27356" label="Cell_EM_Cell_[(bud)]" cy:nodeId="5685">
    <graphics x="12852.1328125" y="-83.3475341796875" z="0.0"/>
  </node>
  <node id="26332" label="Cdc11_[cdc12]_ppi-_Cdc12_[cdc11]" cy:nodeId="5686">
    <graphics x="12550.7080078125" y="-404.9516296386719" z="0.0"/>
  </node>
  <node id="27355" label="Cell_[(bud)]-{small}" cy:nodeId="5687">
    <graphics x="13925.5107421875" y="-8.347648620605469" z="0.0"/>
  </node>
  <node id="26331" label="Cdc3_[cdc12]_ppi+_Cdc12_[cdc3]" cy:nodeId="5688">
    <graphics x="12689.2421875" y="-438.06646728515625" z="0.0"/>
  </node>
  <node id="27354" label="[SeptinPol]" cy:nodeId="5689">
    <graphics x="12852.1328125" y="-152.02392578125" z="0.0"/>
  </node>
  <node id="26330" label="Cdc12_[cdc3]--Cdc3_[cdc12]" cy:nodeId="5690">
    <graphics x="12689.2421875" y="-345.3920593261719" z="0.0"/>
  </node>
  <node id="26329" label="Cdc3_[(cla4)]-{p}" cy:nodeId="5691">
    <graphics x="12689.2421875" y="-506.05792236328125" z="0.0"/>
  </node>
  <node id="26328" label="Cdc3_[cdc12]_ppi-_Cdc12_[cdc3]" cy:nodeId="5692">
    <graphics x="12659.2421875" y="-404.9516296386719" z="0.0"/>
  </node>
  <node id="27351" label="[ApicalGrowth]" cy:nodeId="5693">
    <graphics x="13902.3681640625" y="-152.02392578125" z="0.0"/>
  </node>
  <node id="26327" label="Cdc3_[cdc10]_ppi+_Cdc10_[cdc3]" cy:nodeId="5694">
    <graphics x="12797.77734375" y="-438.06646728515625" z="0.0"/>
  </node>
  <node id="26326" label="Cdc10_[cdc3]--Cdc3_[cdc10]" cy:nodeId="5695">
    <graphics x="12797.77734375" y="-345.3920593261719" z="0.0"/>
  </node>
  <node id="26325" label="Cdc10_[(cla4)]-{p}" cy:nodeId="5696">
    <graphics x="12797.77734375" y="-506.05792236328125" z="0.0"/>
  </node>
  <node id="26324" label="Cdc3_[cdc10]_ppi-_Cdc10_[cdc3]" cy:nodeId="5697">
    <graphics x="12767.77734375" y="-404.9516296386719" z="0.0"/>
  </node>
  <node id="26323" label="Cla4_ap+_Cla4_[(ap)]" cy:nodeId="5698">
    <graphics x="12773.7724609375" y="-1283.7059326171875" z="0.0"/>
  </node>
  <node id="26322" label="Cla4_p+_Cdc3_[(cla4)]" cy:nodeId="5699">
    <graphics x="12689.2421875" y="-606.00341796875" z="0.0"/>
  </node>
  <node id="26321" label="Cla4_p+_Cdc10_[(cla4)]" cy:nodeId="5700">
    <graphics x="12797.77734375" y="-606.00341796875" z="0.0"/>
  </node>
  <node id="27289" label="Cdc24_gef_Cdc42_[(act)]" cy:nodeId="5701">
    <graphics x="12479.2255859375" y="-1086.35400390625" z="0.0"/>
  </node>
  <node id="27288" label="Cdc42_[(act)]-{gtp}" cy:nodeId="5702">
    <graphics x="12618.703125" y="-1035.024658203125" z="0.0"/>
  </node>
  <node id="27287" label="Bem1Cdc24Ste20Cdc42" cy:nodeId="5703">
    <graphics x="12397.0400390625" y="-1283.9405517578125" z="0.0"/>
  </node>
  <node id="27286" label="Bem1_[SH3]--Ste20_[bem1]" cy:nodeId="5704">
    <graphics x="12347.2490234375" y="-1357.63037109375" z="0.0"/>
  </node>
  <node id="27285" label="Bem1_[PB1]--Cdc24_[bem1]" cy:nodeId="5705">
    <graphics x="12232.6669921875" y="-1357.63037109375" z="0.0"/>
  </node>
  <node id="27284" label="Cdc42_[switch]--Ste20_[CRIB]" cy:nodeId="5706">
    <graphics x="12576.412109375" y="-1357.63037109375" z="0.0"/>
  </node>
  <node id="27283" label="Bem1Cdc24Cla4Cdc42" cy:nodeId="5707">
    <graphics x="12576.412109375" y="-1283.9405517578125" z="0.0"/>
  </node>
  <node id="27282" label="Bem1_[SH3]--Cla4_[bem1]" cy:nodeId="5708">
    <graphics x="12461.830078125" y="-1357.63037109375" z="0.0"/>
  </node>
  <node id="27281" label="Cdc42_[switch]--Cla4_[CRIB]" cy:nodeId="5709">
    <graphics x="12675.994140625" y="-1357.63037109375" z="0.0"/>
  </node>
  <node id="27280" label="Cdc42LocAct" cy:nodeId="5710">
    <graphics x="12167.8759765625" y="-1128.5830078125" z="0.0"/>
  </node>
  <node id="27279" label="Cdc42Bem1Loc" cy:nodeId="5711">
    <graphics x="12167.8759765625" y="-1283.9405517578125" z="0.0"/>
  </node>
  <node id="27278" label="Bem1_[CI]--Cdc42_[bem1]" cy:nodeId="5712">
    <graphics x="12118.0849609375" y="-1357.63037109375" z="0.0"/>
  </node>
  <node id="27277" label="Cdc42Rsr1Loc" cy:nodeId="5713">
    <graphics x="11925.8671875" y="-1165.101318359375" z="0.0"/>
  </node>
  <node id="27276" label="Cdc24_[rsr1]--Rsr1_[cdc24]" cy:nodeId="5714">
    <graphics x="11986.26171875" y="-1222.630126953125" z="0.0"/>
  </node>
  <node id="27275" label="Cdc42_[switch]--Rsr1_[cdc42]" cy:nodeId="5715">
    <graphics x="11865.47265625" y="-1222.630126953125" z="0.0"/>
  </node>
  <node id="27274" label="Bem2_gap_Cdc42_[(act)]" cy:nodeId="5716">
    <graphics x="13080.4912109375" y="-1234.3125" z="0.0"/>
  </node>
  <node id="27273" label="Bem2_[(cdc28)]-{0}" cy:nodeId="5717">
    <graphics x="13080.4912109375" y="-1289.4659423828125" z="0.0"/>
  </node>
  <node id="27272" label="Bem2_[(cdc28)]-{p}" cy:nodeId="5718">
    <graphics x="13080.4912109375" y="-1342.6304931640625" z="0.0"/>
  </node>
  <node id="27271" label="Bem3_gap_Cdc42_[(act)]" cy:nodeId="5719">
    <graphics x="12821.3603515625" y="-1234.3125" z="0.0"/>
  </node>
  <node id="27270" label="Bem3_[(cdc28)]-{0}" cy:nodeId="5720">
    <graphics x="12821.3603515625" y="-1289.4659423828125" z="0.0"/>
  </node>
  <node id="27269" label="Bem3_[(cdc28)]-{p}" cy:nodeId="5721">
    <graphics x="12821.3603515625" y="-1342.6304931640625" z="0.0"/>
  </node>
  <node id="27268" label="Rga1_gap_Cdc42_[(act)]" cy:nodeId="5722">
    <graphics x="12994.1142578125" y="-1234.3125" z="0.0"/>
  </node>
  <node id="27267" label="Rga1_[(cdc28)]-{0}" cy:nodeId="5723">
    <graphics x="12994.1142578125" y="-1289.4659423828125" z="0.0"/>
  </node>
  <node id="27266" label="Rga1_[(cdc28)]-{p}" cy:nodeId="5724">
    <graphics x="12994.1142578125" y="-1342.6304931640625" z="0.0"/>
  </node>
  <node id="27265" label="Rga2_gap_Cdc42_[(act)]" cy:nodeId="5725">
    <graphics x="12907.7373046875" y="-1234.3125" z="0.0"/>
  </node>
  <node id="27264" label="Rga2_[(cdc28)]-{0}" cy:nodeId="5726">
    <graphics x="12907.7373046875" y="-1289.4659423828125" z="0.0"/>
  </node>
  <node id="27263" label="Rga2_[(cdc28)]-{p}" cy:nodeId="5727">
    <graphics x="12907.7373046875" y="-1342.6304931640625" z="0.0"/>
  </node>
  <node id="27262" label="Bem2_gap_Rho1_[(act)]" cy:nodeId="5728">
    <graphics x="13654.1142578125" y="-1361.82763671875" z="0.0"/>
  </node>
  <node id="26737" label="Cdc24_[far1]_ppi-_Far1_[cdc24]" cy:nodeId="5729">
    <graphics x="11973.7060546875" y="-1618.7794189453125" z="0.0"/>
  </node>
  <node id="26735" label="Bud5_[lm]_ppi+_LM_[cyt]" cy:nodeId="5730">
    <graphics x="11901.2509765625" y="-1652.7933349609375" z="0.0"/>
  </node>
  <node id="26734" label="Bud5_[lm]--LM_[cyt]" cy:nodeId="5731">
    <graphics x="11902.5517578125" y="-1537.6309814453125" z="0.0"/>
  </node>
  <node id="26733" label="Bud5_[lm]_ppi-_LM_[cyt]" cy:nodeId="5732">
    <graphics x="11871.2509765625" y="-1618.7794189453125" z="0.0"/>
  </node>
  <node id="27239" label="Cla4_[lipid]_i+_PI_[head]" cy:nodeId="5733">
    <graphics x="12781.34375" y="-804.0814208984375" z="0.0"/>
  </node>
  <node id="27238" label="Cla4_[lipid]--PI_[head]" cy:nodeId="5734">
    <graphics x="12781.34375" y="-704.1358642578125" z="0.0"/>
  </node>
  <node id="27237" label="PI_[(4)]-{p}" cy:nodeId="5735">
    <graphics x="13220.76171875" y="-1705.819580078125" z="0.0"/>
  </node>
  <node id="27236" label="Cla4_[lipid]_i-_PI_[head]" cy:nodeId="5736">
    <graphics x="12751.34375" y="-773.154052734375" z="0.0"/>
  </node>
  <node id="26723" label="Bud5_gef_Rsr1_[(act)]" cy:nodeId="5737">
    <graphics x="11903.2509765625" y="-1457.7935791015625" z="0.0"/>
  </node>
  <node id="26722" label="Rsr1_[(act)]-{gtp}" cy:nodeId="5738">
    <graphics x="11903.2509765625" y="-1357.63037109375" z="0.0"/>
  </node>
  <node id="26721" label="Bud2_gap_Rsr1_[(act)]" cy:nodeId="5739">
    <graphics x="11813.2509765625" y="-1423.779052734375" z="0.0"/>
  </node>
  <node id="26720" label="Cdc24_[rsr1]_ppi+_Rsr1_[cdc24]" cy:nodeId="5740">
    <graphics x="11986.26171875" y="-1322.7939453125" z="0.0"/>
  </node>
  <node id="26719" label="Cdc24_[rsr1]_ppi-_Rsr1_[cdc24]" cy:nodeId="5741">
    <graphics x="12016.26171875" y="-1288.7794189453125" z="0.0"/>
  </node>
  <node id="26718" label="Cdc42_[switch]_ppi+_Rsr1_[cdc42]" cy:nodeId="5742">
    <graphics x="11813.119140625" y="-1322.7939453125" z="0.0"/>
  </node>
  <node id="26717" label="Cdc42_[(act)]-{0}" cy:nodeId="5743">
    <graphics x="11813.119140625" y="-1145.242431640625" z="0.0"/>
  </node>
  <node id="26716" label="Cdc42_[switch]_ppi-_Rsr1_[cdc42]" cy:nodeId="5744">
    <graphics x="11863.4658203125" y="-1288.7794189453125" z="0.0"/>
  </node>
  <node id="26715" label="Bni1_[GBD]_ppi+_Cdc42_[switch]" cy:nodeId="5745">
    <graphics x="13476.998046875" y="-1235.533203125" z="0.0"/>
  </node>
  <node id="26713" label="[SymmetryBreakingBud]" cy:nodeId="5746">
    <graphics x="12852.1328125" y="-1058.89794921875" z="0.0"/>
  </node>
  <node id="26708" label="Bnr1_[GBD]_ppi+_Cdc42_[switch]" cy:nodeId="5747">
    <graphics x="13745.5634765625" y="-1235.533203125" z="0.0"/>
  </node>
  <node id="25675" label="Cdc3PPT_p-_Cdc3_[(cla4)]" cy:nodeId="5748">
    <graphics x="12659.2421875" y="-575.0764770507812" z="0.0"/>
  </node>
  <node id="25674" label="Cdc10PPT_p-_Cdc10_[(cla4)]" cy:nodeId="5749">
    <graphics x="12767.77734375" y="-575.0764770507812" z="0.0"/>
  </node>
  <node id="25672" label="Cdc24PPT_p-_Cdc24_[(PAK)]" cy:nodeId="5750">
    <graphics x="12020.7060546875" y="-749.0040283203125" z="0.0"/>
  </node>
  <node id="26668" label="Msb3_gap_Sec4_[(act)]" cy:nodeId="5947">
    <graphics x="13453.92578125" y="-485.57586669921875" z="0.0"/>
  </node>
  <node id="26667" label="Sec4_[(act)]-{gtp}" cy:nodeId="5948">
    <graphics x="13498.919921875" y="-421.1804504394531" z="0.0"/>
  </node>
  <node id="26666" label="PolarisomeMsb3" cy:nodeId="5949">
    <graphics x="13455.19921875" y="-569.9560546875" z="0.0"/>
  </node>
  <node id="26665" label="Msb4_gap_Sec4_[(act)]" cy:nodeId="5950">
    <graphics x="13543.919921875" y="-485.57586669921875" z="0.0"/>
  </node>
  <node id="26664" label="PolarisomeMsb4" cy:nodeId="5951">
    <graphics x="13543.919921875" y="-569.7509765625" z="0.0"/>
  </node>
  <node id="26663" label="Tus1_gef_Rho1_[(act)]" cy:nodeId="5952">
    <graphics x="13805.1142578125" y="-1410.841796875" z="0.0"/>
  </node>
  <node id="26662" label="Tus1P" cy:nodeId="5953">
    <graphics x="14623.9814453125" y="-1590.841552734375" z="0.0"/>
  </node>
  <node id="26658" label="Bni1_[DID]_ipi+_Bni1_[DAD]" cy:nodeId="5954">
    <graphics x="13535.44921875" y="-1107.4073486328125" z="0.0"/>
  </node>
  <node id="26657" label="Bni1_[DID]_ipi-_Bni1_[DAD]" cy:nodeId="5955">
    <graphics x="13535.44921875" y="-1070.9136962890625" z="0.0"/>
  </node>
  <node id="26656" label="Bnr1_[DID]_ipi+_Bnr1_[DAD]" cy:nodeId="5956">
    <graphics x="13805.2001953125" y="-1092.407470703125" z="0.0"/>
  </node>
  <node id="26655" label="Bnr1_[DID]_ipi-_Bnr1_[DAD]" cy:nodeId="5957">
    <graphics x="13775.1982421875" y="-1055.9136962890625" z="0.0"/>
  </node>
  <node id="26653" label="Cdc42_[switch]--Sec3_[N]" cy:nodeId="5958">
    <graphics x="13172.2177734375" y="-1147.9593505859375" z="0.0"/>
  </node>
  <node id="26652" label="Cdc42_[switch]_ppi-_Sec3_[N]" cy:nodeId="5959">
    <graphics x="13142.216796875" y="-1206.560546875" z="0.0"/>
  </node>
  <node id="26650" label="Cdc42_[switch]--Exo70_[cdc42]" cy:nodeId="5960">
    <graphics x="13387.41796875" y="-1147.9593505859375" z="0.0"/>
  </node>
  <node id="26649" label="Cdc42_[switch]_ppi-_Exo70_[cdc42]" cy:nodeId="5961">
    <graphics x="13357.41796875" y="-1206.560546875" z="0.0"/>
  </node>
  <node id="26648" label="Rho1_[switch]_ppi+_Sec3_[N]" cy:nodeId="5962">
    <graphics x="13279.0166015625" y="-1235.533203125" z="0.0"/>
  </node>
  <node id="26647" label="Rho1_[switch]--Sec3_[N]" cy:nodeId="5963">
    <graphics x="13279.0166015625" y="-1147.9593505859375" z="0.0"/>
  </node>
  <node id="26646" label="Rho1_[switch]_ppi-_Sec3_[N]" cy:nodeId="5964">
    <graphics x="13249.0166015625" y="-1206.560546875" z="0.0"/>
  </node>
  <node id="26645" label="Exo70_[C]_i+_PI_[head]" cy:nodeId="5965">
    <graphics x="13215.52734375" y="-1633.3118896484375" z="0.0"/>
  </node>
  <node id="26644" label="Exo70_[C]--PI_[head]" cy:nodeId="5966">
    <graphics x="13215.52734375" y="-1533.148193359375" z="0.0"/>
  </node>
  <node id="26643" label="Exo70_[C]_i-_PI_[head]" cy:nodeId="5967">
    <graphics x="13185.5283203125" y="-1599.297119140625" z="0.0"/>
  </node>
  <node id="26642" label="Sec3_[PH]_i+_PI_[head]" cy:nodeId="5968">
    <graphics x="13338.45703125" y="-1633.3118896484375" z="0.0"/>
  </node>
  <node id="26641" label="PI_[head]--Sec3_[PH]" cy:nodeId="5969">
    <graphics x="13336.3349609375" y="-1533.148193359375" z="0.0"/>
  </node>
  <node id="26640" label="Sec3_[PH]_i-_PI_[head]" cy:nodeId="5970">
    <graphics x="13308.45703125" y="-1599.297119140625" z="0.0"/>
  </node>
  <node id="26635" label="Sec2_gef_Sec4_[(act)]" cy:nodeId="5971">
    <graphics x="13498.919921875" y="-521.050537109375" z="0.0"/>
  </node>
  <node id="25594" label="[Exocytosis]" cy:nodeId="5972">
    <graphics x="13228.759765625" y="-239.99832153320312" z="0.0"/>
  </node>
  <node id="25593" label="Sec4_[(act)]-{0}" cy:nodeId="5973">
    <graphics x="13513.92578125" y="-373.98321533203125" z="0.0"/>
  </node>
  <node id="25592" label="Sec3PM" cy:nodeId="5974">
    <graphics x="13194.3359375" y="-988.975830078125" z="0.0"/>
  </node>
  <node id="25591" label="Sec3" cy:nodeId="5975">
    <graphics x="13195.6181640625" y="-1074.9041748046875" z="0.0"/>
  </node>
  <node id="27358" label="Cell_[(bud)]-{large}" cy:nodeId="5976">
    <graphics x="14161.6357421875" y="-8.347648620605469" z="0.0"/>
  </node>
  <node id="27357" label="[Cytokinesis]" cy:nodeId="5977">
    <graphics x="14878.3310546875" y="-152.02392578125" z="0.0"/>
  </node>
  <node id="27353" label="Cell_Growth_Cell_[(bud)]" cy:nodeId="5978">
    <graphics x="13962.3486328125" y="-83.3475341796875" z="0.0"/>
  </node>
  <node id="27352" label="[GlucanSynthesis]" cy:nodeId="5979">
    <graphics x="13962.3486328125" y="-152.02392578125" z="0.0"/>
  </node>
  <node id="24766" label="[SymmetryBreakingCyt]" cy:nodeId="5980">
    <graphics x="14682.9775390625" y="-399.7746276855469" z="0.0"/>
  </node>
  <node id="26295" label="Fks1_[rho1]_ppi+_Rho1_[switch]" cy:nodeId="5981">
    <graphics x="13992.3486328125" y="-1235.533203125" z="0.0"/>
  </node>
  <node id="27318" label="BudTipCables" cy:nodeId="5982">
    <graphics x="13659.3837890625" y="-372.6999206542969" z="0.0"/>
  </node>
  <node id="26294" label="Fks1_[rho1]_ppi-_Rho1_[switch]" cy:nodeId="5983">
    <graphics x="14022.3505859375" y="-1206.560546875" z="0.0"/>
  </node>
  <node id="27317" label="Act1_[formin]--Bni1_[actin]" cy:nodeId="5984">
    <graphics x="13644.3779296875" y="-631.1810302734375" z="0.0"/>
  </node>
  <node id="26293" label="Gsc2_[rho1]_ppi+_Rho1_[switch]" cy:nodeId="5985">
    <graphics x="14098.6357421875" y="-1235.533203125" z="0.0"/>
  </node>
  <node id="27316" label="Act1_[self1]--Act1_[self2]" cy:nodeId="5986">
    <graphics x="13751.0439453125" y="-391.18280029296875" z="0.0"/>
  </node>
  <node id="26292" label="Gsc2_[rho1]_ppi-_Rho1_[switch]" cy:nodeId="5987">
    <graphics x="14128.6357421875" y="-1221.56005859375" z="0.0"/>
  </node>
  <node id="27315" label="BudNeckCables" cy:nodeId="5988">
    <graphics x="13879.8408203125" y="-372.6999206542969" z="0.0"/>
  </node>
  <node id="27314" label="Act1_[formin]--Bnr1_[actin]" cy:nodeId="5989">
    <graphics x="13797.7001953125" y="-631.1810302734375" z="0.0"/>
  </node>
  <node id="27313" label="Bnr1_[FH2]--Bnr1_[FH2]" cy:nodeId="5990">
    <graphics x="13864.8388671875" y="-827.5385131835938" z="0.0"/>
  </node>
  <node id="27261" label="Rho1_[(act)]-{gtp}" cy:nodeId="5991">
    <graphics x="13745.1162109375" y="-1295.678955078125" z="0.0"/>
  </node>
  <node id="27260" label="Lrg1_gap_Rho1_[(act)]" cy:nodeId="5992">
    <graphics x="13835.1123046875" y="-1361.82763671875" z="0.0"/>
  </node>
  <node id="27259" label="GlucanSynthase" cy:nodeId="5993">
    <graphics x="13977.3486328125" y="-1047.407470703125" z="0.0"/>
  </node>
  <node id="27258" label="Fks1_[rho1]--Rho1_[switch]" cy:nodeId="5994">
    <graphics x="13977.3486328125" y="-1147.9593505859375" z="0.0"/>
  </node>
  <node id="27257" label="Gsc2_[rho1]--Rho1_[switch]" cy:nodeId="5995">
    <graphics x="14083.6357421875" y="-1147.9593505859375" z="0.0"/>
  </node>
  <node id="27256" label="Rom2_gef_Rho1_[(act)]" cy:nodeId="5996">
    <graphics x="13685.1142578125" y="-1395.841796875" z="0.0"/>
  </node>
  <node id="27255" label="Rho1Activation" cy:nodeId="5997">
    <graphics x="13745.1162109375" y="-1440.816162109375" z="0.0"/>
  </node>
  <node id="27254" label="PI_[head]--Rom2_[PH]" cy:nodeId="5998">
    <graphics x="13513.349609375" y="-1518.148681640625" z="0.0"/>
  </node>
  <node id="27253" label="Rho1_[rom2]--Rom2_[rho1]" cy:nodeId="5999">
    <graphics x="13642.0009765625" y="-1518.148681640625" z="0.0"/>
  </node>
  <node id="27252" label="Rom2" cy:nodeId="6000">
    <graphics x="13796.6669921875" y="-1479.482421875" z="0.0"/>
  </node>
  <node id="27251" label="Rom2_[cwi]--Slg1_[cyt]" cy:nodeId="6001">
    <graphics x="13745.1162109375" y="-1518.148681640625" z="0.0"/>
  </node>
  <node id="27250" label="Mid2_[rom2]--Rom2_[cwi]" cy:nodeId="6002">
    <graphics x="13848.2197265625" y="-1518.148681640625" z="0.0"/>
  </node>
  <node id="27249" label="[CWI]" cy:nodeId="6003">
    <graphics x="13902.3681640625" y="-1479.482421875" z="0.0"/>
  </node>
  <node id="27245" label="Rho1_[rom2]_ppi+_Rom2_[rho1]" cy:nodeId="6004">
    <graphics x="13642.0009765625" y="-1618.311279296875" z="0.0"/>
  </node>
  <node id="27244" label="Rho1_[rom2]_ppi-_Rom2_[rho1]" cy:nodeId="6005">
    <graphics x="13612.0009765625" y="-1584.29736328125" z="0.0"/>
  </node>
  <node id="27243" label="Rom2_[cwi]_ppi+_Slg1_[cyt]" cy:nodeId="6006">
    <graphics x="13745.1162109375" y="-1618.311279296875" z="0.0"/>
  </node>
  <node id="27242" label="Rom2_[cwi]_ppi-_Slg1_[cyt]" cy:nodeId="6007">
    <graphics x="13715.1064453125" y="-1584.29736328125" z="0.0"/>
  </node>
  <node id="27241" label="Mid2_[rom2]_ppi+_Rom2_[cwi]" cy:nodeId="6008">
    <graphics x="13848.2197265625" y="-1618.311279296875" z="0.0"/>
  </node>
  <node id="27240" label="Mid2_[rom2]_ppi-_Rom2_[cwi]" cy:nodeId="6009">
    <graphics x="13818.2197265625" y="-1584.29736328125" z="0.0"/>
  </node>
  <node id="27235" label="Sst4_p+_PI_[(4)]" cy:nodeId="6010">
    <graphics x="13220.76171875" y="-1790.982421875" z="0.0"/>
  </node>
  <node id="27234" label="Mss4_p+_PI_[(5)]" cy:nodeId="6011">
    <graphics x="13334.041015625" y="-1790.982421875" z="0.0"/>
  </node>
  <node id="27233" label="PI_[(5)]-{p}" cy:nodeId="6012">
    <graphics x="13334.041015625" y="-1705.819580078125" z="0.0"/>
  </node>
  <node id="27232" label="Sac1_p-_PI_[(4)]" cy:nodeId="6013">
    <graphics x="13190.7626953125" y="-1756.968505859375" z="0.0"/>
  </node>
  <node id="27231" label="Inp51_p-_PI_[(5)]" cy:nodeId="6014">
    <graphics x="13364.041015625" y="-1756.968505859375" z="0.0"/>
  </node>
  <node id="27230" label="Rom2_[PH]_i+_PI_[head]" cy:nodeId="6015">
    <graphics x="13513.349609375" y="-1618.311279296875" z="0.0"/>
  </node>
  <node id="27229" label="PI45P2" cy:nodeId="6016">
    <graphics x="13275.52734375" y="-1669.98486328125" z="0.0"/>
  </node>
  <node id="27228" label="Rom2_[PH]_i-_PI_[head]" cy:nodeId="6017">
    <graphics x="13483.345703125" y="-1584.29736328125" z="0.0"/>
  </node>
  <node id="26714" label="Bni1_[GBD]--Cdc42_[switch]" cy:nodeId="6018">
    <graphics x="13476.998046875" y="-1147.9593505859375" z="0.0"/>
  </node>
  <node id="26712" label="Bni1_[GBD]_ppi-_Cdc42_[switch]" cy:nodeId="6019">
    <graphics x="13447.001953125" y="-1206.560546875" z="0.0"/>
  </node>
  <node id="26711" label="Bni1_[GBD]_ppi+_Rho1_[switch]" cy:nodeId="6020">
    <graphics x="13596.2861328125" y="-1235.533203125" z="0.0"/>
  </node>
  <node id="26710" label="Bni1_[GBD]--Rho1_[switch]" cy:nodeId="6021">
    <graphics x="13596.2861328125" y="-1147.9593505859375" z="0.0"/>
  </node>
  <node id="26709" label="Bni1_[GBD]_ppi-_Rho1_[switch]" cy:nodeId="6022">
    <graphics x="13566.2880859375" y="-1206.560546875" z="0.0"/>
  </node>
  <node id="26707" label="Bnr1_[GBD]--Cdc42_[switch]" cy:nodeId="6023">
    <graphics x="13745.5634765625" y="-1147.9593505859375" z="0.0"/>
  </node>
  <node id="26706" label="[BudSite]" cy:nodeId="6024">
    <graphics x="13925.5107421875" y="-1337.577880859375" z="0.0"/>
  </node>
  <node id="26705" label="Bnr1_[GBD]_ppi-_Cdc42_[switch]" cy:nodeId="6025">
    <graphics x="13715.5634765625" y="-1206.560546875" z="0.0"/>
  </node>
  <node id="26704" label="Bnr1_[GBD]_ppi+_Rho1_[switch]" cy:nodeId="6026">
    <graphics x="13864.8388671875" y="-1235.533203125" z="0.0"/>
  </node>
  <node id="26703" label="Bnr1_[GBD]--Rho1_[switch]" cy:nodeId="6027">
    <graphics x="13864.8388671875" y="-1147.9593505859375" z="0.0"/>
  </node>
  <node id="26702" label="Bnr1_[GBD]_ppi-_Rho1_[switch]" cy:nodeId="6028">
    <graphics x="13834.8369140625" y="-1206.560546875" z="0.0"/>
  </node>
  <node id="26701" label="Pea2_[spa2]_ppi+_Spa2_[pea2]" cy:nodeId="6029">
    <graphics x="13320.197265625" y="-927.4071655273438" z="0.0"/>
  </node>
  <node id="26700" label="Pea2_[spa2]--Spa2_[pea2]" cy:nodeId="6030">
    <graphics x="13320.197265625" y="-827.5385131835938" z="0.0"/>
  </node>
  <node id="26699" label="Pea2_[spa2]_ppi-_Spa2_[pea2]" cy:nodeId="6031">
    <graphics x="13290.197265625" y="-890.9136352539062" z="0.0"/>
  </node>
  <node id="26698" label="Bni1_[SBD]_ppi+_Spa2_[bni1]" cy:nodeId="6032">
    <graphics x="13535.44921875" y="-927.4071655273438" z="0.0"/>
  </node>
  <node id="26697" label="Bni1_[SBD]--Spa2_[bni1]" cy:nodeId="6033">
    <graphics x="13535.44921875" y="-827.5385131835938" z="0.0"/>
  </node>
  <node id="26696" label="Bni1_[DAD]--[DID]" cy:nodeId="6034">
    <graphics x="13535.44921875" y="-1007.537841796875" z="0.0"/>
  </node>
  <node id="26695" label="Bni1_[SBD]_ppi-_Spa2_[bni1]" cy:nodeId="6035">
    <graphics x="13505.447265625" y="-890.9136352539062" z="0.0"/>
  </node>
  <node id="26694" label="Msb3_[spa2]_ppi+_Spa2_[MSB]" cy:nodeId="6036">
    <graphics x="13320.197265625" y="-748.6773681640625" z="0.0"/>
  </node>
  <node id="26693" label="Msb3_[spa2]--Spa2_[MSB]" cy:nodeId="6037">
    <graphics x="13320.197265625" y="-648.8084716796875" z="0.0"/>
  </node>
  <node id="26692" label="Msb3_[spa2]_ppi-_Spa2_[MSB]" cy:nodeId="6038">
    <graphics x="13290.197265625" y="-712.1831665039062" z="0.0"/>
  </node>
  <node id="26691" label="Msb4_[spa2]_ppi+_Spa2_[MSB]" cy:nodeId="6039">
    <graphics x="13427.224609375" y="-748.6773681640625" z="0.0"/>
  </node>
  <node id="26690" label="Msb4_[spa2]--Spa2_[MSB]" cy:nodeId="6040">
    <graphics x="13427.224609375" y="-648.8084716796875" z="0.0"/>
  </node>
  <node id="26689" label="Msb4_[spa2]_ppi-_Spa2_[MSB]" cy:nodeId="6041">
    <graphics x="13397.224609375" y="-712.1831665039062" z="0.0"/>
  </node>
  <node id="26688" label="Bud6_[spa2]_ppi+_Spa2_[bud6]" cy:nodeId="6042">
    <graphics x="13427.224609375" y="-927.4071655273438" z="0.0"/>
  </node>
  <node id="26687" label="Bud6_[spa2]--Spa2_[bud6]" cy:nodeId="6043">
    <graphics x="13427.224609375" y="-827.5385131835938" z="0.0"/>
  </node>
  <node id="26686" label="Bud6_[spa2]_ppi-_Spa2_[bud6]" cy:nodeId="6044">
    <graphics x="13397.224609375" y="-890.9136352539062" z="0.0"/>
  </node>
  <node id="26685" label="Bni1_[FH2]_ppi+_Bni1_[FH2]" cy:nodeId="6045">
    <graphics x="13641.2744140625" y="-927.4071655273438" z="0.0"/>
  </node>
  <node id="26684" label="Bni1_[FH2]--Bni1_[FH2]" cy:nodeId="6046">
    <graphics x="13641.2744140625" y="-827.5385131835938" z="0.0"/>
  </node>
  <node id="26683" label="Bni1_[FH2]_ppi-_Bni1_[FH2]" cy:nodeId="6047">
    <graphics x="13611.2822265625" y="-890.9136352539062" z="0.0"/>
  </node>
  <node id="26682" label="Bnr1_[FH2]_ppi+_Bnr1_[FH2]" cy:nodeId="6048">
    <graphics x="13819.8388671875" y="-927.4071655273438" z="0.0"/>
  </node>
  <node id="26681" label="Bnr1_[DAD]--[DID]" cy:nodeId="6049">
    <graphics x="13805.2001953125" y="-992.538330078125" z="0.0"/>
  </node>
  <node id="26680" label="Bnr1_[FH2]_ppi-_Bnr1_[FH2]" cy:nodeId="6050">
    <graphics x="13834.8369140625" y="-890.9136352539062" z="0.0"/>
  </node>
  <node id="26679" label="Act1_[self1]_ppi+_Act1_[self2]" cy:nodeId="6051">
    <graphics x="13751.0439453125" y="-506.0509033203125" z="0.0"/>
  </node>
  <node id="26678" label="[LatA]" cy:nodeId="6052">
    <graphics x="13774.3701171875" y="-573.75390625" z="0.0"/>
  </node>
  <node id="26677" label="Formin" cy:nodeId="6053">
    <graphics x="13721.0361328125" y="-588.9818725585938" z="0.0"/>
  </node>
  <node id="26676" label="Act1_[self1]_ppi-_Act1_[self2]" cy:nodeId="6054">
    <graphics x="13721.0361328125" y="-470.5760498046875" z="0.0"/>
  </node>
  <node id="26675" label="Act1_[formin]_ppi+_Bni1_[actin]" cy:nodeId="6055">
    <graphics x="13644.3779296875" y="-746.0503540039062" z="0.0"/>
  </node>
  <node id="26674" label="Polarisome" cy:nodeId="6056">
    <graphics x="13498.919921875" y="-775.4713745117188" z="0.0"/>
  </node>
  <node id="26673" label="Act1_[formin]_ppi-_Bni1_[actin]" cy:nodeId="6057">
    <graphics x="13614.3779296875" y="-710.5747680664062" z="0.0"/>
  </node>
  <node id="26672" label="Act1_[formin]_ppi+_Bnr1_[actin]" cy:nodeId="6058">
    <graphics x="13797.7001953125" y="-746.0503540039062" z="0.0"/>
  </node>
  <node id="26671" label="Act1_[formin]_ppi-_Bnr1_[actin]" cy:nodeId="6059">
    <graphics x="13767.7021484375" y="-710.5747680664062" z="0.0"/>
  </node>
  <node id="26926" label="Stb1_[N]_ppi+_Swi6_[stb1]" cy:nodeId="2011">
    <graphics x="12062.501953125" y="-2957.284423828125" z="0.0"/>
  </node>
  <node id="26925" label="Stb1_[(cdc28)]-{p}" cy:nodeId="2012">
    <graphics x="12139.25" y="-2869.270263671875" z="0.0"/>
  </node>
  <node id="26924" label="Stb1_[N]_ppi-_Swi6_[stb1]" cy:nodeId="2013">
    <graphics x="12092.501953125" y="-2930.178955078125" z="0.0"/>
  </node>
  <node id="26923" label="Cdc28_p+_Stb1_[(cdc28)]" cy:nodeId="2014">
    <graphics x="12139.25" y="-2957.284423828125" z="0.0"/>
  </node>
  <node id="25369" label="[ACM1TRSC01]" cy:nodeId="2015">
    <graphics x="11760.453125" y="-2406.090576171875" z="0.0"/>
  </node>
  <node id="25368" label="ACM1MBF" cy:nodeId="2016">
    <graphics x="11730.453125" y="-2447.07568359375" z="0.0"/>
  </node>
  <node id="25366" label="Swi6notNrm1" cy:nodeId="2017">
    <graphics x="11907.8720703125" y="-2701.5478515625" z="0.0"/>
  </node>
  <node id="25365" label="[ACM1TRSC02]" cy:nodeId="2018">
    <graphics x="11760.453125" y="-2406.090576171875" z="0.0"/>
  </node>
  <node id="25364" label="[ACM1TRSC03]" cy:nodeId="2019">
    <graphics x="11760.453125" y="-2406.090576171875" z="0.0"/>
  </node>
  <node id="25363" label="[ACM1TRSC04]" cy:nodeId="2020">
    <graphics x="11760.453125" y="-2406.090576171875" z="0.0"/>
  </node>
  <node id="25362" label="[ACM1TRSC05]" cy:nodeId="2021">
    <graphics x="11760.453125" y="-2406.090576171875" z="0.0"/>
  </node>
  <node id="25361" label="[ACM1TRSC06]" cy:nodeId="2022">
    <graphics x="11760.453125" y="-2406.090576171875" z="0.0"/>
  </node>
  <node id="25360" label="[ACM1TRSC07]" cy:nodeId="2023">
    <graphics x="11760.453125" y="-2406.090576171875" z="0.0"/>
  </node>
  <node id="25359" label="[ACM1TRSC08]" cy:nodeId="2024">
    <graphics x="11760.453125" y="-2406.090576171875" z="0.0"/>
  </node>
  <node id="25358" label="[ACM1TRSC09]" cy:nodeId="2025">
    <graphics x="11760.453125" y="-2406.090576171875" z="0.0"/>
  </node>
  <node id="25357" label="[ACM1TRSC10]" cy:nodeId="2026">
    <graphics x="11760.453125" y="-2406.090576171875" z="0.0"/>
  </node>
  <node id="25356" label="[ACM1TRSC11]" cy:nodeId="2027">
    <graphics x="11760.453125" y="-2406.090576171875" z="0.0"/>
  </node>
  <node id="25355" label="[ACM1TRSC12]" cy:nodeId="2028">
    <graphics x="11760.453125" y="-2406.090576171875" z="0.0"/>
  </node>
  <node id="25354" label="[ACM1TRSC13]" cy:nodeId="2029">
    <graphics x="11760.453125" y="-2406.090576171875" z="0.0"/>
  </node>
  <node id="25353" label="[ACM1TRSC14]" cy:nodeId="2030">
    <graphics x="11760.453125" y="-2406.090576171875" z="0.0"/>
  </node>
  <node id="25352" label="[ACM1TRSC15]" cy:nodeId="2031">
    <graphics x="11760.453125" y="-2406.090576171875" z="0.0"/>
  </node>
  <node id="25351" label="[ACM1TRSC16]" cy:nodeId="2032">
    <graphics x="11760.453125" y="-2406.090576171875" z="0.0"/>
  </node>
  <node id="25350" label="[ACM1TRSC17]" cy:nodeId="2033">
    <graphics x="11760.453125" y="-2406.090576171875" z="0.0"/>
  </node>
  <node id="25349" label="[ACM1TRSC18]" cy:nodeId="2034">
    <graphics x="11760.453125" y="-2406.090576171875" z="0.0"/>
  </node>
  <node id="25348" label="[ACM1TRSC19]" cy:nodeId="2035">
    <graphics x="11760.453125" y="-2406.090576171875" z="0.0"/>
  </node>
  <node id="25347" label="[SPC42TRSC01]" cy:nodeId="2036">
    <graphics x="11895.427734375" y="-2406.090576171875" z="0.0"/>
  </node>
  <node id="25346" label="SPC42MBF" cy:nodeId="2037">
    <graphics x="11865.427734375" y="-2447.07568359375" z="0.0"/>
  </node>
  <node id="25345" label="[SPC42TRSC02]" cy:nodeId="2038">
    <graphics x="11895.427734375" y="-2406.090576171875" z="0.0"/>
  </node>
  <node id="25344" label="[SPC42TRSC03]" cy:nodeId="2039">
    <graphics x="11895.427734375" y="-2406.090576171875" z="0.0"/>
  </node>
  <node id="25343" label="[SPC42TRSC04]" cy:nodeId="2040">
    <graphics x="11895.427734375" y="-2406.090576171875" z="0.0"/>
  </node>
  <node id="25342" label="[SPC42TRSC05]" cy:nodeId="2041">
    <graphics x="11895.427734375" y="-2406.090576171875" z="0.0"/>
  </node>
  <node id="25341" label="[SPC42TRSC06]" cy:nodeId="2042">
    <graphics x="11895.427734375" y="-2406.090576171875" z="0.0"/>
  </node>
  <node id="25340" label="[SPC42TRSC07]" cy:nodeId="2043">
    <graphics x="11895.427734375" y="-2406.090576171875" z="0.0"/>
  </node>
  <node id="25339" label="[SPC42TRSC08]" cy:nodeId="2044">
    <graphics x="11895.427734375" y="-2406.090576171875" z="0.0"/>
  </node>
  <node id="25338" label="[SPC42TRSC09]" cy:nodeId="2045">
    <graphics x="11895.427734375" y="-2406.090576171875" z="0.0"/>
  </node>
  <node id="25337" label="[SPC42TRSC10]" cy:nodeId="2046">
    <graphics x="11895.427734375" y="-2406.090576171875" z="0.0"/>
  </node>
  <node id="25336" label="[SPC42TRSC11]" cy:nodeId="2047">
    <graphics x="11895.427734375" y="-2406.090576171875" z="0.0"/>
  </node>
  <node id="25335" label="[SPC42TRSC12]" cy:nodeId="2048">
    <graphics x="11895.427734375" y="-2406.090576171875" z="0.0"/>
  </node>
  <node id="25334" label="[SPC42TRSC13]" cy:nodeId="2049">
    <graphics x="11895.427734375" y="-2406.090576171875" z="0.0"/>
  </node>
  <node id="25333" label="[SPC42TRSC14]" cy:nodeId="2050">
    <graphics x="11895.427734375" y="-2406.090576171875" z="0.0"/>
  </node>
  <node id="26868" label="PolII_trsc_Clb5Gene" cy:nodeId="2051">
    <graphics x="12000.40234375" y="-2367.14501953125" z="0.0"/>
  </node>
  <node id="25332" label="[SPC42TRSC15]" cy:nodeId="2052">
    <graphics x="11895.427734375" y="-2406.090576171875" z="0.0"/>
  </node>
  <node id="26867" label="[CLB5TRSC20]" cy:nodeId="2053">
    <graphics x="12030.40234375" y="-2406.090576171875" z="0.0"/>
  </node>
  <node id="25331" label="[SPC42TRSC16]" cy:nodeId="2054">
    <graphics x="11895.427734375" y="-2406.090576171875" z="0.0"/>
  </node>
  <node id="26866" label="PolII_trsc_Clb6Gene" cy:nodeId="2055">
    <graphics x="12135.376953125" y="-2367.14501953125" z="0.0"/>
  </node>
  <node id="25330" label="[SPC42TRSC17]" cy:nodeId="2056">
    <graphics x="11895.427734375" y="-2406.090576171875" z="0.0"/>
  </node>
  <node id="26865" label="[CLB6TRSC20]" cy:nodeId="2057">
    <graphics x="12165.376953125" y="-2406.090576171875" z="0.0"/>
  </node>
  <node id="25329" label="[SPC42TRSC18]" cy:nodeId="2058">
    <graphics x="11895.427734375" y="-2406.090576171875" z="0.0"/>
  </node>
  <node id="26864" label="PolII_trsc_Pds1Gene" cy:nodeId="2059">
    <graphics x="12675.275390625" y="-2367.14501953125" z="0.0"/>
  </node>
  <node id="25328" label="[SPC42TRSC19]" cy:nodeId="2060">
    <graphics x="11895.427734375" y="-2406.090576171875" z="0.0"/>
  </node>
  <node id="26863" label="[PDS1TRSC20]" cy:nodeId="2061">
    <graphics x="12705.275390625" y="-2406.090576171875" z="0.0"/>
  </node>
  <node id="25327" label="[CLB5TRSC01]" cy:nodeId="2062">
    <graphics x="12030.40234375" y="-2406.090576171875" z="0.0"/>
  </node>
  <node id="26862" label="PolII_trsc_Rad53Gene" cy:nodeId="2063">
    <graphics x="12405.326171875" y="-2367.14501953125" z="0.0"/>
  </node>
  <node id="25326" label="CLB5MBF" cy:nodeId="2064">
    <graphics x="12000.40234375" y="-2447.07568359375" z="0.0"/>
  </node>
  <node id="26861" label="[RAD53TRSC20]" cy:nodeId="2065">
    <graphics x="12450.326171875" y="-2406.090576171875" z="0.0"/>
  </node>
  <node id="25325" label="[CLB5TRSC02]" cy:nodeId="2066">
    <graphics x="12030.40234375" y="-2406.090576171875" z="0.0"/>
  </node>
  <node id="26860" label="PolII_trsc_Scc1Gene" cy:nodeId="2067">
    <graphics x="12540.30078125" y="-2367.14501953125" z="0.0"/>
  </node>
  <node id="25324" label="[CLB5TRSC03]" cy:nodeId="2068">
    <graphics x="12030.40234375" y="-2406.090576171875" z="0.0"/>
  </node>
  <node id="26859" label="[SCC1TRSC20]" cy:nodeId="2069">
    <graphics x="12570.30078125" y="-2406.090576171875" z="0.0"/>
  </node>
  <node id="25323" label="[CLB5TRSC04]" cy:nodeId="2070">
    <graphics x="12030.40234375" y="-2406.090576171875" z="0.0"/>
  </node>
  <node id="26858" label="Mbp1_[DBD]_bind+_Acm1Gene_[mcb]" cy:nodeId="2071">
    <graphics x="11727.2822265625" y="-2607.4482421875" z="0.0"/>
  </node>
  <node id="25322" label="[CLB5TRSC05]" cy:nodeId="2072">
    <graphics x="12030.40234375" y="-2406.090576171875" z="0.0"/>
  </node>
  <node id="26857" label="Acm1Gene_[mcb]--Mbp1_[DBD]" cy:nodeId="2073">
    <graphics x="11728.611328125" y="-2519.43408203125" z="0.0"/>
  </node>
  <node id="25321" label="[CLB5TRSC06]" cy:nodeId="2074">
    <graphics x="12030.40234375" y="-2406.090576171875" z="0.0"/>
  </node>
  <node id="26856" label="Mbp1_[DBD]_bind-_Acm1Gene_[mcb]" cy:nodeId="2075">
    <graphics x="11757.2822265625" y="-2580.3427734375" z="0.0"/>
  </node>
  <node id="25320" label="[CLB5TRSC07]" cy:nodeId="2076">
    <graphics x="12030.40234375" y="-2406.090576171875" z="0.0"/>
  </node>
  <node id="26855" label="Mbp1_[DBD]_bind+_Clb5Gene_[mcb]" cy:nodeId="2077">
    <graphics x="11997.876953125" y="-2607.4482421875" z="0.0"/>
  </node>
  <node id="25319" label="[CLB5TRSC08]" cy:nodeId="2078">
    <graphics x="12030.40234375" y="-2406.090576171875" z="0.0"/>
  </node>
  <node id="26854" label="Clb5Gene_[mcb]--Mbp1_[DBD]" cy:nodeId="2079">
    <graphics x="11998.5400390625" y="-2519.43408203125" z="0.0"/>
  </node>
  <node id="25318" label="[CLB5TRSC09]" cy:nodeId="2080">
    <graphics x="12030.40234375" y="-2406.090576171875" z="0.0"/>
  </node>
  <node id="26853" label="Mbp1_[DBD]_bind-_Clb5Gene_[mcb]" cy:nodeId="2081">
    <graphics x="12027.876953125" y="-2580.3427734375" z="0.0"/>
  </node>
  <node id="25317" label="[CLB5TRSC10]" cy:nodeId="2082">
    <graphics x="12030.40234375" y="-2406.090576171875" z="0.0"/>
  </node>
  <node id="26852" label="Mbp1_[DBD]_bind+_Clb6Gene_[mcb]" cy:nodeId="2083">
    <graphics x="12133.1748046875" y="-2607.4482421875" z="0.0"/>
  </node>
  <node id="25316" label="[CLB5TRSC11]" cy:nodeId="2084">
    <graphics x="12030.40234375" y="-2406.090576171875" z="0.0"/>
  </node>
  <node id="26851" label="Clb6Gene_[mcb]--Mbp1_[DBD]" cy:nodeId="2085">
    <graphics x="12133.50390625" y="-2519.43408203125" z="0.0"/>
  </node>
  <node id="25315" label="[CLB5TRSC12]" cy:nodeId="2086">
    <graphics x="12030.40234375" y="-2406.090576171875" z="0.0"/>
  </node>
  <node id="26850" label="Mbp1_[DBD]_bind-_Clb6Gene_[mcb]" cy:nodeId="2087">
    <graphics x="12163.1748046875" y="-2580.3427734375" z="0.0"/>
  </node>
  <node id="25314" label="[CLB5TRSC13]" cy:nodeId="2088">
    <graphics x="12030.40234375" y="-2406.090576171875" z="0.0"/>
  </node>
  <node id="26849" label="Mbp1_[DBD]_bind+_Spc42Gene_[mcb]" cy:nodeId="2089">
    <graphics x="11862.580078125" y="-2607.4482421875" z="0.0"/>
  </node>
  <node id="25313" label="[CLB5TRSC14]" cy:nodeId="2090">
    <graphics x="12030.40234375" y="-2406.090576171875" z="0.0"/>
  </node>
  <node id="26848" label="Mbp1_[DBD]--Spc42Gene_[mcb]" cy:nodeId="2091">
    <graphics x="11863.5751953125" y="-2519.43408203125" z="0.0"/>
  </node>
  <node id="25312" label="[CLB5TRSC15]" cy:nodeId="2092">
    <graphics x="12030.40234375" y="-2406.090576171875" z="0.0"/>
  </node>
  <node id="26847" label="Mbp1_[DBD]_bind-_Spc42Gene_[mcb]" cy:nodeId="2093">
    <graphics x="11892.580078125" y="-2580.3427734375" z="0.0"/>
  </node>
  <node id="25311" label="[CLB5TRSC16]" cy:nodeId="2094">
    <graphics x="12030.40234375" y="-2406.090576171875" z="0.0"/>
  </node>
  <node id="26846" label="Mbp1_[DBD]_bind+_Pds1Gene_[mcb]" cy:nodeId="2095">
    <graphics x="12674.3642578125" y="-2607.4482421875" z="0.0"/>
  </node>
  <node id="25310" label="[CLB5TRSC17]" cy:nodeId="2096">
    <graphics x="12030.40234375" y="-2406.090576171875" z="0.0"/>
  </node>
  <node id="26845" label="Mbp1_[DBD]--Pds1Gene_[mcb]" cy:nodeId="2097">
    <graphics x="12673.3603515625" y="-2519.43408203125" z="0.0"/>
  </node>
  <node id="25309" label="[CLB5TRSC18]" cy:nodeId="2098">
    <graphics x="12030.40234375" y="-2406.090576171875" z="0.0"/>
  </node>
  <node id="26844" label="Mbp1_[DBD]_bind-_Pds1Gene_[mcb]" cy:nodeId="2099">
    <graphics x="12704.3642578125" y="-2580.3427734375" z="0.0"/>
  </node>
  <node id="25308" label="[CLB5TRSC19]" cy:nodeId="2100">
    <graphics x="12030.40234375" y="-2406.090576171875" z="0.0"/>
  </node>
  <node id="26843" label="Mbp1_[DBD]_bind+_Rad53Gene_[mcb]" cy:nodeId="2101">
    <graphics x="12403.76953125" y="-2607.4482421875" z="0.0"/>
  </node>
  <node id="25307" label="[CLB6TRSC01]" cy:nodeId="2102">
    <graphics x="12165.376953125" y="-2406.090576171875" z="0.0"/>
  </node>
  <node id="26842" label="Mbp1_[DBD]--Rad53Gene_[mcb]" cy:nodeId="2103">
    <graphics x="12403.431640625" y="-2519.43408203125" z="0.0"/>
  </node>
  <node id="25306" label="CLB6MBF" cy:nodeId="2104">
    <graphics x="12135.376953125" y="-2447.07568359375" z="0.0"/>
  </node>
  <node id="26841" label="Mbp1_[DBD]_bind-_Rad53Gene_[mcb]" cy:nodeId="2105">
    <graphics x="12433.76953125" y="-2580.3427734375" z="0.0"/>
  </node>
  <node id="25305" label="[CLB6TRSC02]" cy:nodeId="2106">
    <graphics x="12165.376953125" y="-2406.090576171875" z="0.0"/>
  </node>
  <node id="26840" label="Mbp1_[DBD]_bind+_Scc1Gene_[mcb]" cy:nodeId="2107">
    <graphics x="12539.06640625" y="-2607.4482421875" z="0.0"/>
  </node>
  <node id="25304" label="[CLB6TRSC03]" cy:nodeId="2108">
    <graphics x="12165.376953125" y="-2406.090576171875" z="0.0"/>
  </node>
  <node id="26839" label="Mbp1_[DBD]--Scc1Gene_[mcb]" cy:nodeId="2109">
    <graphics x="12538.396484375" y="-2519.43408203125" z="0.0"/>
  </node>
  <node id="25303" label="[CLB6TRSC04]" cy:nodeId="2110">
    <graphics x="12165.376953125" y="-2406.090576171875" z="0.0"/>
  </node>
  <node id="26838" label="Mbp1_[DBD]_bind-_Scc1Gene_[mcb]" cy:nodeId="2111">
    <graphics x="12569.06640625" y="-2580.3427734375" z="0.0"/>
  </node>
  <node id="25302" label="[CLB6TRSC05]" cy:nodeId="2112">
    <graphics x="12165.376953125" y="-2406.090576171875" z="0.0"/>
  </node>
  <node id="26837" label="APC_ub+_Clb5_[(apc)]" cy:nodeId="2113">
    <graphics x="9967.814453125" y="-1015.37939453125" z="0.0"/>
  </node>
  <node id="25301" label="[CLB6TRSC06]" cy:nodeId="2114">
    <graphics x="12165.376953125" y="-2406.090576171875" z="0.0"/>
  </node>
  <node id="26836" label="Clb5_[(apc)]-{ub}" cy:nodeId="2115">
    <graphics x="9967.814453125" y="-946.0028686523438" z="0.0"/>
  </node>
  <node id="25300" label="[CLB6TRSC07]" cy:nodeId="2116">
    <graphics x="12165.376953125" y="-2406.090576171875" z="0.0"/>
  </node>
  <node id="25299" label="[CLB6TRSC08]" cy:nodeId="2117">
    <graphics x="12165.376953125" y="-2406.090576171875" z="0.0"/>
  </node>
  <node id="25298" label="[CLB6TRSC09]" cy:nodeId="2118">
    <graphics x="12165.376953125" y="-2406.090576171875" z="0.0"/>
  </node>
  <node id="25297" label="[CLB6TRSC10]" cy:nodeId="2119">
    <graphics x="12165.376953125" y="-2406.090576171875" z="0.0"/>
  </node>
  <node id="25296" label="[CLB6TRSC11]" cy:nodeId="2120">
    <graphics x="12165.376953125" y="-2406.090576171875" z="0.0"/>
  </node>
  <node id="25295" label="[CLB6TRSC12]" cy:nodeId="2121">
    <graphics x="12165.376953125" y="-2406.090576171875" z="0.0"/>
  </node>
  <node id="25294" label="[CLB6TRSC13]" cy:nodeId="2122">
    <graphics x="12165.376953125" y="-2406.090576171875" z="0.0"/>
  </node>
  <node id="25293" label="[CLB6TRSC14]" cy:nodeId="2123">
    <graphics x="12165.376953125" y="-2406.090576171875" z="0.0"/>
  </node>
  <node id="25292" label="[CLB6TRSC15]" cy:nodeId="2124">
    <graphics x="12165.376953125" y="-2406.090576171875" z="0.0"/>
  </node>
  <node id="25291" label="[CLB6TRSC16]" cy:nodeId="2125">
    <graphics x="12165.376953125" y="-2406.090576171875" z="0.0"/>
  </node>
  <node id="25290" label="[CLB6TRSC17]" cy:nodeId="2126">
    <graphics x="12165.376953125" y="-2406.090576171875" z="0.0"/>
  </node>
  <node id="26825" label="Proteasome_deg_Clb5" cy:nodeId="2127">
    <graphics x="11970.40234375" y="-2182.611328125" z="0.0"/>
  </node>
  <node id="25289" label="[CLB6TRSC18]" cy:nodeId="2128">
    <graphics x="12165.376953125" y="-2406.090576171875" z="0.0"/>
  </node>
  <node id="25288" label="[CLB6TRSC19]" cy:nodeId="2129">
    <graphics x="12165.376953125" y="-2406.090576171875" z="0.0"/>
  </node>
  <node id="25287" label="[RAD53TRSC01]" cy:nodeId="2130">
    <graphics x="12450.326171875" y="-2406.090576171875" z="0.0"/>
  </node>
  <node id="25286" label="RAD53MBF" cy:nodeId="2131">
    <graphics x="12405.326171875" y="-2447.07568359375" z="0.0"/>
  </node>
  <node id="25285" label="[RAD53TRSC02]" cy:nodeId="2132">
    <graphics x="12450.326171875" y="-2406.090576171875" z="0.0"/>
  </node>
  <node id="25284" label="[RAD53TRSC03]" cy:nodeId="2133">
    <graphics x="12450.326171875" y="-2406.090576171875" z="0.0"/>
  </node>
  <node id="25283" label="[RAD53TRSC04]" cy:nodeId="2134">
    <graphics x="12450.326171875" y="-2406.090576171875" z="0.0"/>
  </node>
  <node id="25282" label="[RAD53TRSC05]" cy:nodeId="2135">
    <graphics x="12450.326171875" y="-2406.090576171875" z="0.0"/>
  </node>
  <node id="25281" label="[RAD53TRSC06]" cy:nodeId="2136">
    <graphics x="12450.326171875" y="-2406.090576171875" z="0.0"/>
  </node>
  <node id="25280" label="[RAD53TRSC07]" cy:nodeId="2137">
    <graphics x="12450.326171875" y="-2406.090576171875" z="0.0"/>
  </node>
  <node id="25279" label="[RAD53TRSC08]" cy:nodeId="2138">
    <graphics x="12450.326171875" y="-2406.090576171875" z="0.0"/>
  </node>
  <node id="25278" label="[RAD53TRSC09]" cy:nodeId="2139">
    <graphics x="12450.326171875" y="-2406.090576171875" z="0.0"/>
  </node>
  <node id="25277" label="[RAD53TRSC10]" cy:nodeId="2140">
    <graphics x="12450.326171875" y="-2406.090576171875" z="0.0"/>
  </node>
  <node id="25276" label="[RAD53TRSC11]" cy:nodeId="2141">
    <graphics x="12450.326171875" y="-2406.090576171875" z="0.0"/>
  </node>
  <node id="25275" label="[RAD53TRSC12]" cy:nodeId="2142">
    <graphics x="12450.326171875" y="-2406.090576171875" z="0.0"/>
  </node>
  <node id="25274" label="[RAD53TRSC13]" cy:nodeId="2143">
    <graphics x="12450.326171875" y="-2406.090576171875" z="0.0"/>
  </node>
  <node id="25273" label="[RAD53TRSC14]" cy:nodeId="2144">
    <graphics x="12450.326171875" y="-2406.090576171875" z="0.0"/>
  </node>
  <node id="25272" label="[RAD53TRSC15]" cy:nodeId="2145">
    <graphics x="12450.326171875" y="-2406.090576171875" z="0.0"/>
  </node>
  <node id="26155" label="Bfa1_[(cdc5)]-{p}" cy:nodeId="6241">
    <graphics x="14823.2451171875" y="-1344.203857421875" z="0.0"/>
  </node>
  <node id="25271" label="[RAD53TRSC16]" cy:nodeId="2146">
    <graphics x="12450.326171875" y="-2406.090576171875" z="0.0"/>
  </node>
  <node id="26154" label="Bfa1_[(kin4)]-{p}" cy:nodeId="6242">
    <graphics x="15035.650390625" y="-1479.2037353515625" z="0.0"/>
  </node>
  <node id="25270" label="[RAD53TRSC17]" cy:nodeId="2147">
    <graphics x="12450.326171875" y="-2406.090576171875" z="0.0"/>
  </node>
  <node id="26153" label="Bfa1_[bub2]_ppi+_Bub2_[bfa1]" cy:nodeId="6243">
    <graphics x="15101.451171875" y="-1434.71923828125" z="0.0"/>
  </node>
  <node id="25269" label="[RAD53TRSC18]" cy:nodeId="2148">
    <graphics x="12450.326171875" y="-2406.090576171875" z="0.0"/>
  </node>
  <node id="26152" label="Bfa1_[bub2]--Bub2_[bfa1]" cy:nodeId="6244">
    <graphics x="15101.451171875" y="-1344.203857421875" z="0.0"/>
  </node>
  <node id="25268" label="[RAD53TRSC19]" cy:nodeId="2149">
    <graphics x="12450.326171875" y="-2406.090576171875" z="0.0"/>
  </node>
  <node id="26151" label="Bfa1_[bub2]_ppi-_Bub2_[bfa1]" cy:nodeId="6245">
    <graphics x="15131.45703125" y="-1400.70458984375" z="0.0"/>
  </node>
  <node id="25267" label="[NRM1TRSC01]" cy:nodeId="2150">
    <graphics x="12300.3515625" y="-2406.090576171875" z="0.0"/>
  </node>
  <node id="26150" label="Bub2_gap_Tem1_[(act)]" cy:nodeId="6246">
    <graphics x="15009.044921875" y="-1215.9208984375" z="0.0"/>
  </node>
  <node id="25266" label="NRM1MBF" cy:nodeId="2151">
    <graphics x="12270.3515625" y="-2447.07568359375" z="0.0"/>
  </node>
  <node id="26149" label="Tem1Inhibition" cy:nodeId="6247">
    <graphics x="15035.650390625" y="-1300.66064453125" z="0.0"/>
  </node>
  <node id="25265" label="[NRM1TRSC02]" cy:nodeId="2152">
    <graphics x="12300.3515625" y="-2406.090576171875" z="0.0"/>
  </node>
  <node id="26148" label="Bfa1_[tem1]--Tem1_[bfa1]" cy:nodeId="6248">
    <graphics x="14969.841796875" y="-1344.203857421875" z="0.0"/>
  </node>
  <node id="25264" label="[NRM1TRSC03]" cy:nodeId="2153">
    <graphics x="12300.3515625" y="-2406.090576171875" z="0.0"/>
  </node>
  <node id="26147" label="Kin4_p+_Bfa1_[(kin4)]" cy:nodeId="6249">
    <graphics x="15035.650390625" y="-1579.3660888671875" z="0.0"/>
  </node>
  <node id="25263" label="[NRM1TRSC04]" cy:nodeId="2154">
    <graphics x="12300.3515625" y="-2406.090576171875" z="0.0"/>
  </node>
  <node id="26661" label="Tus1_[(cdc5)]-{p}" cy:nodeId="6250">
    <graphics x="14682.9775390625" y="-1641.47119140625" z="0.0"/>
  </node>
  <node id="25262" label="[NRM1TRSC05]" cy:nodeId="2155">
    <graphics x="12300.3515625" y="-2406.090576171875" z="0.0"/>
  </node>
  <node id="26146" label="Kin4_[AL(T209)]-{p}" cy:nodeId="6251">
    <graphics x="15269.69140625" y="-1682.849609375" z="0.0"/>
  </node>
  <node id="25261" label="[NRM1TRSC06]" cy:nodeId="2156">
    <graphics x="12300.3515625" y="-2406.090576171875" z="0.0"/>
  </node>
  <node id="26660" label="Tus1_[(cdc28)]-{p}" cy:nodeId="6252">
    <graphics x="14565.0166015625" y="-1641.47119140625" z="0.0"/>
  </node>
  <node id="25260" label="[NRM1TRSC07]" cy:nodeId="2157">
    <graphics x="12300.3515625" y="-2406.090576171875" z="0.0"/>
  </node>
  <node id="26145" label="Kin4_[(HP)]-{0}" cy:nodeId="6253">
    <graphics x="15063.865234375" y="-1630.606689453125" z="0.0"/>
  </node>
  <node id="25259" label="[NRM1TRSC08]" cy:nodeId="2158">
    <graphics x="12300.3515625" y="-2406.090576171875" z="0.0"/>
  </node>
  <node id="26659" label="Cdc28_p+_Tus1_[(cdc28)]" cy:nodeId="6254">
    <graphics x="14565.0166015625" y="-1741.63330078125" z="0.0"/>
  </node>
  <node id="25258" label="[NRM1TRSC09]" cy:nodeId="2159">
    <graphics x="12300.3515625" y="-2406.090576171875" z="0.0"/>
  </node>
  <node id="26144" label="Kin4_[(HP)]-{p}" cy:nodeId="6255">
    <graphics x="15033.865234375" y="-1682.849609375" z="0.0"/>
  </node>
  <node id="25257" label="[NRM1TRSC10]" cy:nodeId="2160">
    <graphics x="12300.3515625" y="-2406.090576171875" z="0.0"/>
  </node>
  <node id="26143" label="Kin4_[lte1]--Lte1_[n]" cy:nodeId="6256">
    <graphics x="14840.2412109375" y="-1768.0521240234375" z="0.0"/>
  </node>
  <node id="25256" label="[NRM1TRSC11]" cy:nodeId="2161">
    <graphics x="12300.3515625" y="-2406.090576171875" z="0.0"/>
  </node>
  <node id="26142" label="Elm1_p+_Kin4_[AL(T209)]" cy:nodeId="6257">
    <graphics x="15269.69140625" y="-1784.442626953125" z="0.0"/>
  </node>
  <node id="24744" label="Clb5" cy:nodeId="2162">
    <graphics x="12000.40234375" y="-2133.76513671875" z="0.0"/>
  </node>
  <node id="26140" label="Lte1_[n]_ppi+_Kin4_[lte1]" cy:nodeId="6258">
    <graphics x="14840.2412109375" y="-1869.6466064453125" z="0.0"/>
  </node>
  <node id="25255" label="[NRM1TRSC12]" cy:nodeId="2163">
    <graphics x="12300.3515625" y="-2406.090576171875" z="0.0"/>
  </node>
  <node id="26139" label="Lte1_[(cla4)]-{p}" cy:nodeId="6259">
    <graphics x="14870.2392578125" y="-1923.4024658203125" z="0.0"/>
  </node>
  <node id="24743" label="Clb6" cy:nodeId="2164">
    <graphics x="12135.376953125" y="-2133.76513671875" z="0.0"/>
  </node>
  <node id="26138" label="Lte1_[n]_ppi-_Kin4_[lte1]" cy:nodeId="6260">
    <graphics x="14870.2392578125" y="-1835.6324462890625" z="0.0"/>
  </node>
  <node id="25254" label="[NRM1TRSC13]" cy:nodeId="2165">
    <graphics x="12300.3515625" y="-2406.090576171875" z="0.0"/>
  </node>
  <node id="25610" label="Tus1PPT_p-_Tus1_[(cdc5)]" cy:nodeId="6261">
    <graphics x="14652.9619140625" y="-1707.618408203125" z="0.0"/>
  </node>
  <node id="24742" label="Rad53" cy:nodeId="2166">
    <graphics x="12405.326171875" y="-2133.76513671875" z="0.0"/>
  </node>
  <node id="26115" label="Pph21_p-_Kin4_[(HP)]" cy:nodeId="6262">
    <graphics x="15033.865234375" y="-1784.442626953125" z="0.0"/>
  </node>
  <node id="25253" label="[NRM1TRSC14]" cy:nodeId="2167">
    <graphics x="12300.3515625" y="-2406.090576171875" z="0.0"/>
  </node>
  <node id="26114" label="PP2ARts1Pph21" cy:nodeId="6263">
    <graphics x="15029.6953125" y="-1850.4210205078125" z="0.0"/>
  </node>
  <node id="24741" label="Spc42mRNA" cy:nodeId="2168">
    <graphics x="11865.427734375" y="-2274.41015625" z="0.0"/>
  </node>
  <node id="26113" label="Pph21_[tpd3]--Tpd3_[pph]" cy:nodeId="6264">
    <graphics x="15029.6953125" y="-1925.0264892578125" z="0.0"/>
  </node>
  <node id="25252" label="[NRM1TRSC15]" cy:nodeId="2169">
    <graphics x="12300.3515625" y="-2406.090576171875" z="0.0"/>
  </node>
  <node id="26112" label="Rts1_[tpd3]--Tpd3_[RD]" cy:nodeId="6265">
    <graphics x="15228.86328125" y="-1925.0264892578125" z="0.0"/>
  </node>
  <node id="24740" label="Spc42" cy:nodeId="2170">
    <graphics x="11865.427734375" y="-2133.76513671875" z="0.0"/>
  </node>
  <node id="26111" label="Pph22_p-_Kin4_[(HP)]" cy:nodeId="6266">
    <graphics x="15078.865234375" y="-1750.4281005859375" z="0.0"/>
  </node>
  <node id="25251" label="[NRM1TRSC16]" cy:nodeId="2171">
    <graphics x="12300.3515625" y="-2406.090576171875" z="0.0"/>
  </node>
  <node id="26110" label="PP2ARts1Pph22" cy:nodeId="6267">
    <graphics x="15129.287109375" y="-1850.4210205078125" z="0.0"/>
  </node>
  <node id="26109" label="Pph22_[tpd3]--Tpd3_[pph]" cy:nodeId="6268">
    <graphics x="15129.287109375" y="-1925.0264892578125" z="0.0"/>
  </node>
  <node id="25250" label="[NRM1TRSC17]" cy:nodeId="2172">
    <graphics x="12300.3515625" y="-2406.090576171875" z="0.0"/>
  </node>
  <node id="25249" label="[NRM1TRSC18]" cy:nodeId="2173">
    <graphics x="12300.3515625" y="-2406.090576171875" z="0.0"/>
  </node>
  <node id="26108" label="Pph21_p-_Kin4_[AL(T209)]" cy:nodeId="6269">
    <graphics x="15224.69140625" y="-1750.4281005859375" z="0.0"/>
  </node>
  <node id="25248" label="[NRM1TRSC19]" cy:nodeId="2174">
    <graphics x="12300.3515625" y="-2406.090576171875" z="0.0"/>
  </node>
  <node id="26107" label="Pph22_p-_Kin4_[AL(T209)]" cy:nodeId="6270">
    <graphics x="15314.69140625" y="-1750.4281005859375" z="0.0"/>
  </node>
  <node id="25247" label="[SCC1TRSC01]" cy:nodeId="2175">
    <graphics x="12570.30078125" y="-2406.090576171875" z="0.0"/>
  </node>
  <node id="26097" label="Kin4Kinase_p+_Kin4_[(HP)]" cy:nodeId="6271">
    <graphics x="14988.859375" y="-1750.4281005859375" z="0.0"/>
  </node>
  <node id="25246" label="SCC1MBF" cy:nodeId="2176">
    <graphics x="12540.30078125" y="-2447.07568359375" z="0.0"/>
  </node>
  <node id="26082" label="Cla4_p+_Lte1_[(cla4)]" cy:nodeId="6272">
    <graphics x="14870.2392578125" y="-2026.3118896484375" z="0.0"/>
  </node>
  <node id="25245" label="[SCC1TRSC02]" cy:nodeId="2177">
    <graphics x="12570.30078125" y="-2406.090576171875" z="0.0"/>
  </node>
  <node id="26079" label="Tem1_gef_Tem1_[(act)]" cy:nodeId="6273">
    <graphics x="14979.0390625" y="-1249.9345703125" z="0.0"/>
  </node>
  <node id="25753" label="PolII_trsc_Acm1Gene" cy:nodeId="2178">
    <graphics x="11730.453125" y="-2367.14501953125" z="0.0"/>
  </node>
  <node id="26078" label="Tem1Activation" cy:nodeId="6274">
    <graphics x="14896.5458984375" y="-1300.66064453125" z="0.0"/>
  </node>
  <node id="25244" label="[SCC1TRSC03]" cy:nodeId="2179">
    <graphics x="12570.30078125" y="-2406.090576171875" z="0.0"/>
  </node>
  <node id="27359" label="Cell_CYT_Cell_[(bud)]" cy:nodeId="6275">
    <graphics x="14878.3310546875" y="-83.3475341796875" z="0.0"/>
  </node>
  <node id="25752" label="[ACM1TRSC20]" cy:nodeId="2180">
    <graphics x="11760.453125" y="-2406.090576171875" z="0.0"/>
  </node>
  <node id="26578" label="Cdc28_p+_Chs2_[(S14)]" cy:nodeId="6276">
    <graphics x="15072.5234375" y="-619.9349975585938" z="0.0"/>
  </node>
  <node id="25243" label="[SCC1TRSC04]" cy:nodeId="2181">
    <graphics x="12570.30078125" y="-2406.090576171875" z="0.0"/>
  </node>
  <node id="26577" label="Chs2_[(S14)]-{p}" cy:nodeId="6277">
    <graphics x="15072.5234375" y="-519.7741088867188" z="0.0"/>
  </node>
  <node id="25242" label="[SCC1TRSC05]" cy:nodeId="2182">
    <graphics x="12570.30078125" y="-2406.090576171875" z="0.0"/>
  </node>
  <node id="26576" label="Cdc28_p+_Chs2_[(S60)]" cy:nodeId="6278">
    <graphics x="15157.244140625" y="-619.9349975585938" z="0.0"/>
  </node>
  <node id="25241" label="[SCC1TRSC06]" cy:nodeId="2183">
    <graphics x="12570.30078125" y="-2406.090576171875" z="0.0"/>
  </node>
  <node id="26575" label="Chs2_[(S60)]-{p}" cy:nodeId="6279">
    <graphics x="15157.244140625" y="-519.7741088867188" z="0.0"/>
  </node>
  <node id="25240" label="[SCC1TRSC07]" cy:nodeId="2184">
    <graphics x="12570.30078125" y="-2406.090576171875" z="0.0"/>
  </node>
  <node id="26574" label="Cdc28_p+_Chs2_[(S69)]" cy:nodeId="6280">
    <graphics x="15241.953125" y="-619.9349975585938" z="0.0"/>
  </node>
  <node id="25239" label="[SCC1TRSC08]" cy:nodeId="2185">
    <graphics x="12570.30078125" y="-2406.090576171875" z="0.0"/>
  </node>
  <node id="26573" label="Chs2_[(S69)]-{p}" cy:nodeId="6281">
    <graphics x="15241.953125" y="-519.7741088867188" z="0.0"/>
  </node>
  <node id="25238" label="[SCC1TRSC09]" cy:nodeId="2186">
    <graphics x="12570.30078125" y="-2406.090576171875" z="0.0"/>
  </node>
  <node id="26572" label="Cdc28_p+_Chs2_[(S100)]" cy:nodeId="6282">
    <graphics x="15326.669921875" y="-619.9349975585938" z="0.0"/>
  </node>
  <node id="25746" label="Ribo_trsl_Acm1mRNA" cy:nodeId="2187">
    <graphics x="11730.453125" y="-2217.488525390625" z="0.0"/>
  </node>
  <node id="26571" label="Chs2_[(S100)]-{p}" cy:nodeId="6283">
    <graphics x="15326.669921875" y="-519.7741088867188" z="0.0"/>
  </node>
  <node id="25237" label="[SCC1TRSC10]" cy:nodeId="2188">
    <graphics x="12570.30078125" y="-2406.090576171875" z="0.0"/>
  </node>
  <node id="26034" label="Cdc55_[tpd3]--Tpd3_[RD]" cy:nodeId="6284">
    <graphics x="15328.44921875" y="-1925.0264892578125" z="0.0"/>
  </node>
  <node id="24725" label="Clb5mRNA" cy:nodeId="2189">
    <graphics x="12000.40234375" y="-2274.41015625" z="0.0"/>
  </node>
  <node id="26031" label="Pph21_[tpd3]_ppi+_Tpd3_[pph]" cy:nodeId="6285">
    <graphics x="15029.6953125" y="-2026.6204833984375" z="0.0"/>
  </node>
  <node id="25236" label="[SCC1TRSC11]" cy:nodeId="2190">
    <graphics x="12570.30078125" y="-2406.090576171875" z="0.0"/>
  </node>
  <node id="26030" label="Pph21_[tpd3]_ppi-_Tpd3_[pph]" cy:nodeId="6286">
    <graphics x="15059.6953125" y="-1992.6065673828125" z="0.0"/>
  </node>
  <node id="24724" label="Clb6mRNA" cy:nodeId="2191">
    <graphics x="12135.376953125" y="-2274.41015625" z="0.0"/>
  </node>
  <node id="26029" label="Pph22_[tpd3]_ppi+_Tpd3_[pph]" cy:nodeId="6287">
    <graphics x="15129.287109375" y="-2026.6204833984375" z="0.0"/>
  </node>
  <node id="26028" label="Pph22_[tpd3]_ppi-_Tpd3_[pph]" cy:nodeId="6288">
    <graphics x="15159.28515625" y="-1992.6065673828125" z="0.0"/>
  </node>
  <node id="26771" label="Mrc1_[rad53]_ppi+_Rad53_[FHA1]" cy:nodeId="2192">
    <graphics x="11052.513671875" y="591.4472045898438" z="0.0"/>
  </node>
  <node id="25235" label="[SCC1TRSC12]" cy:nodeId="2193">
    <graphics x="12570.30078125" y="-2406.090576171875" z="0.0"/>
  </node>
  <node id="26027" label="Cdc55_[tpd3]_ppi+_Tpd3_[RD]" cy:nodeId="6289">
    <graphics x="15328.44921875" y="-2026.6204833984375" z="0.0"/>
  </node>
  <node id="24723" label="Pds1mRNA" cy:nodeId="2194">
    <graphics x="12675.275390625" y="-2274.41015625" z="0.0"/>
  </node>
  <node id="26026" label="Cdc55_[tpd3]_ppi-_Tpd3_[RD]" cy:nodeId="6290">
    <graphics x="15358.44921875" y="-1992.6065673828125" z="0.0"/>
  </node>
  <node id="25234" label="[SCC1TRSC13]" cy:nodeId="2195">
    <graphics x="12570.30078125" y="-2406.090576171875" z="0.0"/>
  </node>
  <node id="26025" label="Rts1_[tpd3]_ppi+_Tpd3_[RD]" cy:nodeId="6291">
    <graphics x="15228.86328125" y="-2026.6204833984375" z="0.0"/>
  </node>
  <node id="24722" label="Rad53mRNA" cy:nodeId="2196">
    <graphics x="12405.326171875" y="-2274.41015625" z="0.0"/>
  </node>
  <node id="26024" label="Rts1_[tpd3]_ppi-_Tpd3_[RD]" cy:nodeId="6292">
    <graphics x="15258.86328125" y="-1992.6065673828125" z="0.0"/>
  </node>
  <node id="25233" label="[SCC1TRSC14]" cy:nodeId="2197">
    <graphics x="12570.30078125" y="-2406.090576171875" z="0.0"/>
  </node>
  <node id="26023" label="Bfa1_[tem1]_ppi+_Tem1_[bfa1]" cy:nodeId="6293">
    <graphics x="14960.84375" y="-1434.71923828125" z="0.0"/>
  </node>
  <node id="24721" label="Scc1mRNA" cy:nodeId="2198">
    <graphics x="12540.30078125" y="-2274.41015625" z="0.0"/>
  </node>
  <node id="26022" label="Bfa1_[tem1]_ppi-_Tem1_[bfa1]" cy:nodeId="6294">
    <graphics x="14981.986328125" y="-1400.70458984375" z="0.0"/>
  </node>
  <node id="25232" label="[SCC1TRSC15]" cy:nodeId="2199">
    <graphics x="12570.30078125" y="-2406.090576171875" z="0.0"/>
  </node>
  <node id="25958" label="Chs2PPT_p-_Chs2_[(dbf2)]" cy:nodeId="6295">
    <graphics x="15084.478515625" y="-390.92315673828125" z="0.0"/>
  </node>
  <node id="25679" label="Bfa1PPT_p-_Bfa1_[(cdc5)]" cy:nodeId="6296">
    <graphics x="14853.2431640625" y="-1400.70458984375" z="0.0"/>
  </node>
  <node id="26767" label="Rad53_[SCD1(mec1)]-{p}" cy:nodeId="2200">
    <graphics x="11014.8212890625" y="868.958984375" z="0.0"/>
  </node>
  <node id="25231" label="[SCC1TRSC16]" cy:nodeId="2201">
    <graphics x="12570.30078125" y="-2406.090576171875" z="0.0"/>
  </node>
  <node id="25678" label="Bfa1PPT_p-_Bfa1_[(kin4)]" cy:nodeId="6297">
    <graphics x="15065.650390625" y="-1545.351806640625" z="0.0"/>
  </node>
  <node id="24719" label="Nrm1" cy:nodeId="2202">
    <graphics x="12270.3515625" y="-2133.76513671875" z="0.0"/>
  </node>
  <node id="25669" label="Dbf2PPT_p-_Dbf2_[(HM)]" cy:nodeId="6298">
    <graphics x="14908.3310546875" y="-555.9214477539062" z="0.0"/>
  </node>
  <node id="25230" label="[SCC1TRSC17]" cy:nodeId="2203">
    <graphics x="12570.30078125" y="-2406.090576171875" z="0.0"/>
  </node>
  <node id="26180" label="Dbf2_[n]--Mob1_[dbf2]" cy:nodeId="6299">
    <graphics x="15068.396484375" y="-684.7733154296875" z="0.0"/>
  </node>
  <node id="25738" label="Ribo_trsl_Pds1mRNA" cy:nodeId="2204">
    <graphics x="12675.275390625" y="-2217.488525390625" z="0.0"/>
  </node>
  <node id="26179" label="Dbf2_[(HM)]-{p}" cy:nodeId="6300">
    <graphics x="14878.3310546875" y="-489.77325439453125" z="0.0"/>
  </node>
  <node id="25229" label="[SCC1TRSC18]" cy:nodeId="2205">
    <graphics x="12570.30078125" y="-2406.090576171875" z="0.0"/>
  </node>
  <node id="26178" label="Dbf2_[n]_ppi+_Mob1_[dbf2]" cy:nodeId="6301">
    <graphics x="15068.396484375" y="-784.9351806640625" z="0.0"/>
  </node>
  <node id="24717" label="Nrm1mRNA" cy:nodeId="2206">
    <graphics x="12270.3515625" y="-2274.41015625" z="0.0"/>
  </node>
  <node id="26177" label="Dbf2_[n]_ppi-_Mob1_[dbf2]" cy:nodeId="6302">
    <graphics x="15098.396484375" y="-750.9208984375" z="0.0"/>
  </node>
  <node id="25737" label="Ribo_trsl_Scc1mRNA" cy:nodeId="2207">
    <graphics x="12540.30078125" y="-2217.488525390625" z="0.0"/>
  </node>
  <node id="26176" label="Cdc15_p+_Dbf2_[(HM)]" cy:nodeId="6303">
    <graphics x="14878.3310546875" y="-589.9346923828125" z="0.0"/>
  </node>
  <node id="25228" label="[SCC1TRSC19]" cy:nodeId="2208">
    <graphics x="12570.30078125" y="-2406.090576171875" z="0.0"/>
  </node>
  <node id="26175" label="Dbf2Mob1Nud1" cy:nodeId="6304">
    <graphics x="14923.3310546875" y="-644.8536376953125" z="0.0"/>
  </node>
  <node id="25227" label="[PDS1TRSC01]" cy:nodeId="2209">
    <graphics x="12705.275390625" y="-2406.090576171875" z="0.0"/>
  </node>
  <node id="26174" label="Mob1_[nud1]--Nud1_[mob1]" cy:nodeId="6305">
    <graphics x="14968.326171875" y="-684.7733154296875" z="0.0"/>
  </node>
  <node id="25226" label="PDS1MBF" cy:nodeId="2210">
    <graphics x="12675.275390625" y="-2447.07568359375" z="0.0"/>
  </node>
  <node id="25662" label="Hof1PPT_p-_Hof1_[(dbf2)]" cy:nodeId="6306">
    <graphics x="14951.9951171875" y="-390.92315673828125" z="0.0"/>
  </node>
  <node id="25225" label="[PDS1TRSC02]" cy:nodeId="2211">
    <graphics x="12705.275390625" y="-2406.090576171875" z="0.0"/>
  </node>
  <node id="26173" label="Cdc15Active" cy:nodeId="6307">
    <graphics x="14878.3310546875" y="-974.375732421875" z="0.0"/>
  </node>
  <node id="25224" label="[PDS1TRSC03]" cy:nodeId="2212">
    <graphics x="12705.275390625" y="-2406.090576171875" z="0.0"/>
  </node>
  <node id="26172" label="Cdc15_[tem1]--Tem1_[cdc15]" cy:nodeId="6308">
    <graphics x="14822.6181640625" y="-1014.7725830078125" z="0.0"/>
  </node>
  <node id="25223" label="[PDS1TRSC04]" cy:nodeId="2213">
    <graphics x="12705.275390625" y="-2406.090576171875" z="0.0"/>
  </node>
  <node id="26171" label="Tem1_[(act)]-{gtp}" cy:nodeId="6309">
    <graphics x="14979.0390625" y="-1149.7724609375" z="0.0"/>
  </node>
  <node id="25659" label="Lte1PPT_p-_Lte1_[(cla4)]" cy:nodeId="6310">
    <graphics x="14900.2412109375" y="-1990.9825439453125" z="0.0"/>
  </node>
  <node id="25731" label="Decay_deg_Acm1mRNA" cy:nodeId="2214">
    <graphics x="11760.453125" y="-2338.74560546875" z="0.0"/>
  </node>
  <node id="25222" label="[PDS1TRSC05]" cy:nodeId="2215">
    <graphics x="12705.275390625" y="-2406.090576171875" z="0.0"/>
  </node>
  <node id="26170" label="Nud1_[tem1]--Tem1_[nud1]" cy:nodeId="6311">
    <graphics x="14878.3310546875" y="-1149.7724609375" z="0.0"/>
  </node>
  <node id="25221" label="[PDS1TRSC06]" cy:nodeId="2216">
    <graphics x="12705.275390625" y="-2406.090576171875" z="0.0"/>
  </node>
  <node id="26169" label="Cdc15_p+_Nud1_[(T78)]" cy:nodeId="6312">
    <graphics x="14927.4580078125" y="-934.9347534179688" z="0.0"/>
  </node>
  <node id="25220" label="[PDS1TRSC07]" cy:nodeId="2217">
    <graphics x="12705.275390625" y="-2406.090576171875" z="0.0"/>
  </node>
  <node id="26168" label="Nud1_[(T78)]-{p}" cy:nodeId="6313">
    <graphics x="14927.4580078125" y="-834.7728881835938" z="0.0"/>
  </node>
  <node id="25219" label="[PDS1TRSC08]" cy:nodeId="2218">
    <graphics x="12705.275390625" y="-2406.090576171875" z="0.0"/>
  </node>
  <node id="26167" label="Nud1_[tem1]_ppi+_Tem1_[nud1]" cy:nodeId="6314">
    <graphics x="14878.3310546875" y="-1249.9345703125" z="0.0"/>
  </node>
  <node id="25218" label="[PDS1TRSC09]" cy:nodeId="2219">
    <graphics x="12705.275390625" y="-2406.090576171875" z="0.0"/>
  </node>
  <node id="26166" label="Nud1_[tem1]_ppi-_Tem1_[nud1]" cy:nodeId="6315">
    <graphics x="14908.3310546875" y="-1215.9208984375" z="0.0"/>
  </node>
  <node id="26165" label="Cdc15_[tem1]_ppi+_Tem1_[cdc15]" cy:nodeId="6316">
    <graphics x="14822.6181640625" y="-1114.9354248046875" z="0.0"/>
  </node>
  <node id="26753" label="Rad53_p+_Nrm1_[(rad53)]" cy:nodeId="2220">
    <graphics x="12098.830078125" y="-2820.510009765625" z="0.0"/>
  </node>
  <node id="25217" label="[PDS1TRSC10]" cy:nodeId="2221">
    <graphics x="12705.275390625" y="-2406.090576171875" z="0.0"/>
  </node>
  <node id="26164" label="Cdc15_[tem1]_ppi-_Tem1_[cdc15]" cy:nodeId="6317">
    <graphics x="14792.6181640625" y="-1080.9217529296875" z="0.0"/>
  </node>
  <node id="26163" label="Mob1_[nud1]_ppi+_Nud1_[mob1]" cy:nodeId="6318">
    <graphics x="14968.326171875" y="-784.9351806640625" z="0.0"/>
  </node>
  <node id="26752" label="Nrm1_[(rad53)]-{p}" cy:nodeId="2222">
    <graphics x="12098.830078125" y="-2732.495849609375" z="0.0"/>
  </node>
  <node id="25216" label="[PDS1TRSC11]" cy:nodeId="2223">
    <graphics x="12705.275390625" y="-2406.090576171875" z="0.0"/>
  </node>
  <node id="26162" label="Mob1_[nud1]_ppi-_Nud1_[mob1]" cy:nodeId="6319">
    <graphics x="14998.330078125" y="-750.9208984375" z="0.0"/>
  </node>
  <node id="25215" label="[PDS1TRSC12]" cy:nodeId="2224">
    <graphics x="12705.275390625" y="-2406.090576171875" z="0.0"/>
  </node>
  <node id="26161" label="Dbf2_p+_Chs2_[(dbf2)]" cy:nodeId="6320">
    <graphics x="15054.48046875" y="-424.93621826171875" z="0.0"/>
  </node>
  <node id="25723" label="Decay_deg_Nrm1mRNA" cy:nodeId="2225">
    <graphics x="12300.3515625" y="-2338.74560546875" z="0.0"/>
  </node>
  <node id="26160" label="Chs2_[(dbf2)]-{p}" cy:nodeId="6321">
    <graphics x="15054.48046875" y="-324.7749938964844" z="0.0"/>
  </node>
  <node id="25214" label="[PDS1TRSC13]" cy:nodeId="2226">
    <graphics x="12705.275390625" y="-2406.090576171875" z="0.0"/>
  </node>
  <node id="25648" label="Nud1PPT_p-_Nud1_[(T78)]" cy:nodeId="6322">
    <graphics x="14957.4580078125" y="-900.9213256835938" z="0.0"/>
  </node>
  <node id="25213" label="[PDS1TRSC14]" cy:nodeId="2227">
    <graphics x="12705.275390625" y="-2406.090576171875" z="0.0"/>
  </node>
  <node id="26159" label="Chs2ERRetention" cy:nodeId="6323">
    <graphics x="15199.59375" y="-472.4356994628906" z="0.0"/>
  </node>
  <node id="25212" label="[PDS1TRSC15]" cy:nodeId="2228">
    <graphics x="12705.275390625" y="-2406.090576171875" z="0.0"/>
  </node>
  <node id="26158" label="Dbf2_p+_Hof1_[(dbf2)]" cy:nodeId="6324">
    <graphics x="14921.9951171875" y="-424.93621826171875" z="0.0"/>
  </node>
  <node id="25211" label="[PDS1TRSC16]" cy:nodeId="2229">
    <graphics x="12705.275390625" y="-2406.090576171875" z="0.0"/>
  </node>
  <node id="26157" label="Hof1_[(dbf2)]-{p}" cy:nodeId="6325">
    <graphics x="14923.9013671875" y="-324.7749938964844" z="0.0"/>
  </node>
  <node id="25210" label="[PDS1TRSC17]" cy:nodeId="2230">
    <graphics x="12705.275390625" y="-2406.090576171875" z="0.0"/>
  </node>
  <node id="25209" label="[PDS1TRSC18]" cy:nodeId="2231">
    <graphics x="12705.275390625" y="-2406.090576171875" z="0.0"/>
  </node>
  <node id="25208" label="[PDS1TRSC19]" cy:nodeId="2232">
    <graphics x="12705.275390625" y="-2406.090576171875" z="0.0"/>
  </node>
  <node id="25715" label="Decay_deg_Clb5mRNA" cy:nodeId="2233">
    <graphics x="12030.40234375" y="-2338.74560546875" z="0.0"/>
  </node>
  <node id="25714" label="Decay_deg_Clb6mRNA" cy:nodeId="2234">
    <graphics x="12165.376953125" y="-2338.74560546875" z="0.0"/>
  </node>
  <node id="24686" label="Pds1" cy:nodeId="2235">
    <graphics x="12675.275390625" y="-2133.76513671875" z="0.0"/>
  </node>
  <node id="24685" label="Scc1" cy:nodeId="2236">
    <graphics x="12540.30078125" y="-2133.76513671875" z="0.0"/>
  </node>
  <node id="26211" label="Acm1_[cdh1]_ppi+_Cdh1_[acm1]" cy:nodeId="2237">
    <graphics x="10487.2109375" y="-1388.300048828125" z="0.0"/>
  </node>
  <node id="26209" label="Acm1_[bmh]_ppi+_Bmh1_[acm1]" cy:nodeId="2238">
    <graphics x="10245.265625" y="-1388.300048828125" z="0.0"/>
  </node>
  <node id="25696" label="Decay_deg_Pds1mRNA" cy:nodeId="2239">
    <graphics x="12705.275390625" y="-2338.74560546875" z="0.0"/>
  </node>
  <node id="26207" label="Acm1_[bmh]_ppi+_Bmh2_[acm1]" cy:nodeId="2240">
    <graphics x="10366.23828125" y="-1388.300048828125" z="0.0"/>
  </node>
  <node id="25695" label="Decay_deg_Rad53mRNA" cy:nodeId="2241">
    <graphics x="12435.326171875" y="-2338.74560546875" z="0.0"/>
  </node>
  <node id="25694" label="Decay_deg_Scc1mRNA" cy:nodeId="2242">
    <graphics x="12570.30078125" y="-2338.74560546875" z="0.0"/>
  </node>
  <node id="26205" label="Cdc28_p+_Acm1_[(S3)]" cy:nodeId="2243">
    <graphics x="9121.58203125" y="-1243.839111328125" z="0.0"/>
  </node>
  <node id="25693" label="Decay_deg_Spc42mRNA" cy:nodeId="2244">
    <graphics x="11895.427734375" y="-2338.74560546875" z="0.0"/>
  </node>
  <node id="26203" label="Cdc28_p+_Acm1_[(S31)]" cy:nodeId="2245">
    <graphics x="9193.072265625" y="-1243.839111328125" z="0.0"/>
  </node>
  <node id="25690" label="Proteasome_deg_Acm1" cy:nodeId="2246">
    <graphics x="11700.453125" y="-2182.611328125" z="0.0"/>
  </node>
  <node id="26201" label="Cdc28_p+_Acm1_[(S48)]" cy:nodeId="2247">
    <graphics x="9264.5625" y="-1243.839111328125" z="0.0"/>
  </node>
  <node id="25688" label="Proteasome_deg_Spc42" cy:nodeId="2248">
    <graphics x="11835.427734375" y="-2182.611328125" z="0.0"/>
  </node>
  <node id="26199" label="Cdc28_p+_Acm1_[(T161)]" cy:nodeId="2249">
    <graphics x="9336.052734375" y="-1243.839111328125" z="0.0"/>
  </node>
  <node id="25687" label="Spc42Crystal" cy:nodeId="2250">
    <graphics x="13140.298828125" y="1430.5596923828125" z="0.0"/>
  </node>
  <node id="26196" label="Acm1_[(Dbox)]-{ub}" cy:nodeId="2251">
    <graphics x="9287.96484375" y="-946.0028686523438" z="0.0"/>
  </node>
  <node id="24663" label="Acm1mRNA" cy:nodeId="2252">
    <graphics x="11730.453125" y="-2274.41015625" z="0.0"/>
  </node>
  <node id="24658" label="Acm1" cy:nodeId="2253">
    <graphics x="11730.453125" y="-2133.76513671875" z="0.0"/>
  </node>
  <node id="25649" label="Nrm1PPT_p-_Nrm1_[(rad53)]" cy:nodeId="2254">
    <graphics x="12128.830078125" y="-2793.404541015625" z="0.0"/>
  </node>
  <node id="25622" label="Cdc14_p-_Stb1_[(cdc28)]" cy:nodeId="2255">
    <graphics x="12169.25" y="-2930.178955078125" z="0.0"/>
  </node>
  <node id="27149" label="Ribo_trsl_Clb5mRNA" cy:nodeId="2256">
    <graphics x="12000.40234375" y="-2217.488525390625" z="0.0"/>
  </node>
  <node id="27148" label="Ribo_trsl_Clb6mRNA" cy:nodeId="2257">
    <graphics x="12135.376953125" y="-2217.488525390625" z="0.0"/>
  </node>
  <node id="27147" label="Ribo_trsl_Rad53mRNA" cy:nodeId="2258">
    <graphics x="12405.326171875" y="-2217.488525390625" z="0.0"/>
  </node>
  <node id="26621" label="Proteasome_deg_Clb6" cy:nodeId="2259">
    <graphics x="12105.376953125" y="-2182.611328125" z="0.0"/>
  </node>
  <node id="26620" label="Clb6_[(scf)]-{ub}" cy:nodeId="2260">
    <graphics x="9523.7978515625" y="-1505.5811767578125" z="0.0"/>
  </node>
  <node id="26613" label="Pho85_p+_Clb6_[(deg)]" cy:nodeId="2261">
    <graphics x="9486.4404296875" y="-1727.641357421875" z="0.0"/>
  </node>
  <node id="26068" label="Pds1_[(apc)]-{ub}" cy:nodeId="2262">
    <graphics x="9627.8896484375" y="-946.0028686523438" z="0.0"/>
  </node>
  <node id="26581" label="Nrm1_[GTB]_ppi+_Swi6_[nrm1]" cy:nodeId="2263">
    <graphics x="12019.0546875" y="-2820.510009765625" z="0.0"/>
  </node>
  <node id="26066" label="Esp1_[pds1]_ppi+_Pds1_[esp1]" cy:nodeId="2264">
    <graphics x="11440.8486328125" y="932.7942504882812" z="0.0"/>
  </node>
  <node id="26580" label="Nrm1_[GTB]--Swi6_[nrm1]" cy:nodeId="2265">
    <graphics x="12019.0546875" y="-2732.495849609375" z="0.0"/>
  </node>
  <node id="26579" label="Nrm1_[GTB]_ppi-_Swi6_[nrm1]" cy:nodeId="2266">
    <graphics x="12049.0546875" y="-2793.404541015625" z="0.0"/>
  </node>
  <node id="26062" label="Scc1_[(esp1)]-{truncated}" cy:nodeId="2267">
    <graphics x="11385.8486328125" y="1186.677978515625" z="0.0"/>
  </node>
  <node id="26570" label="Ribo_trsl_Nrm1mRNA" cy:nodeId="2268">
    <graphics x="12270.3515625" y="-2217.488525390625" z="0.0"/>
  </node>
  <node id="27071" label="Cdc28_[cyclin]_ppi+_Clb5_[cdc28]" cy:nodeId="2269">
    <graphics x="10434.404296875" y="-636.0363159179688" z="0.0"/>
  </node>
  <node id="27069" label="Cdc28_[cyclin]_ppi+_Clb6_[cdc28]" cy:nodeId="2270">
    <graphics x="10567.2373046875" y="-636.0363159179688" z="0.0"/>
  </node>
  <node id="26546" label="PolII_trsc_Nrm1Gene" cy:nodeId="2271">
    <graphics x="12270.3515625" y="-2367.14501953125" z="0.0"/>
  </node>
  <node id="26545" label="[NRM1TRSC20]" cy:nodeId="2272">
    <graphics x="12300.3515625" y="-2406.090576171875" z="0.0"/>
  </node>
  <node id="26544" label="APC_ub+_Nrm1_[(apc)]" cy:nodeId="2273">
    <graphics x="11100.8974609375" y="-1015.37939453125" z="0.0"/>
  </node>
  <node id="26543" label="Nrm1_[(apc)]-{ub}" cy:nodeId="2274">
    <graphics x="11100.8974609375" y="-946.0028686523438" z="0.0"/>
  </node>
  <node id="26542" label="Proteasome_deg_Nrm1" cy:nodeId="2275">
    <graphics x="12240.3515625" y="-2182.611328125" z="0.0"/>
  </node>
  <node id="26541" label="Mbp1_[DBD]_bind+_Nrm1Gene_[mcb]" cy:nodeId="2276">
    <graphics x="12268.4716796875" y="-2607.4482421875" z="0.0"/>
  </node>
  <node id="26540" label="Mbp1_[DBD]--Nrm1Gene_[mcb]" cy:nodeId="2277">
    <graphics x="12268.4677734375" y="-2519.43408203125" z="0.0"/>
  </node>
  <node id="27051" label="PolII_trsc_Spc42Gene" cy:nodeId="2278">
    <graphics x="11865.427734375" y="-2367.14501953125" z="0.0"/>
  </node>
  <node id="26539" label="Mbp1_[DBD]_bind-_Nrm1Gene_[mcb]" cy:nodeId="2279">
    <graphics x="12298.4716796875" y="-2580.3427734375" z="0.0"/>
  </node>
  <node id="27050" label="[SPC42TRSC20]" cy:nodeId="2280">
    <graphics x="11895.427734375" y="-2406.090576171875" z="0.0"/>
  </node>
  <node id="27049" label="Ribo_trsl_Spc42mRNA" cy:nodeId="2281">
    <graphics x="11865.427734375" y="-2217.488525390625" z="0.0"/>
  </node>
  <node id="26021" label="Cdc5_p+_Scc1_[(cdc5)]" cy:nodeId="2282">
    <graphics x="11329.6728515625" y="932.7942504882812" z="0.0"/>
  </node>
  <node id="27046" label="Cdc28_p+_Spc42_[(S4)]" cy:nodeId="2283">
    <graphics x="12455.9580078125" y="472.50787353515625" z="0.0"/>
  </node>
  <node id="27044" label="Cdc28_p+_Spc42_[(T6)]" cy:nodeId="2284">
    <graphics x="12569.8056640625" y="472.50787353515625" z="0.0"/>
  </node>
  <node id="26014" label="Proteasome_deg_Pds1" cy:nodeId="2285">
    <graphics x="12645.275390625" y="-2182.611328125" z="0.0"/>
  </node>
  <node id="26013" label="Proteasome_deg_Rad53" cy:nodeId="2286">
    <graphics x="12375.326171875" y="-2182.611328125" z="0.0"/>
  </node>
  <node id="26012" label="Proteasome_deg_Scc1" cy:nodeId="2287">
    <graphics x="12510.30078125" y="-2182.611328125" z="0.0"/>
  </node>
  <node id="27031" label="Mps1_p+_Spc42_[(mps1)]" cy:nodeId="2288">
    <graphics x="12621.2158203125" y="512.5081176757812" z="0.0"/>
  </node>
  <node id="26999" label="Cmd1_[spc42]_ppi+_Spc42_[Cmd1]" cy:nodeId="2289">
    <graphics x="13440.2861328125" y="898.3395385742188" z="0.0"/>
  </node>
  <node id="26996" label="Spc29_[spc42]_ppi+_Spc42_[spc29]" cy:nodeId="2290">
    <graphics x="13301.8046875" y="559.7095947265625" z="0.0"/>
  </node>
  <node id="26459" label="Mbp1_[DBD]_bind+_Hcm1Gene_[mcb]" cy:nodeId="2291">
    <graphics x="11606.9853515625" y="-2607.4482421875" z="0.0"/>
  </node>
  <node id="26458" label="Hcm1Gene_[mcb]--Mbp1_[DBD]" cy:nodeId="2292">
    <graphics x="11608.6474609375" y="-2519.43408203125" z="0.0"/>
  </node>
  <node id="26457" label="Mbp1_[DBD]_bind-_Hcm1Gene_[mcb]" cy:nodeId="2293">
    <graphics x="11636.9853515625" y="-2580.3427734375" z="0.0"/>
  </node>
  <node id="25938" label="Cdc28_p+_Pds1_[(cdc28)]" cy:nodeId="2294">
    <graphics x="9633.671875" y="-1212.07568359375" z="0.0"/>
  </node>
  <node id="25937" label="Chk1_p+_Pds1_[(chk1)]" cy:nodeId="2295">
    <graphics x="14952.9521484375" y="-3086.96923828125" z="0.0"/>
  </node>
  <node id="26963" label="Scc1_[scc2]_ppi+_Scc2_[scc1]" cy:nodeId="2296">
    <graphics x="11579.3115234375" y="843.891357421875" z="0.0"/>
  </node>
  <node id="26930" label="Mbp1_[swi6]_ppi+_Swi6_[mbp1]" cy:nodeId="2297">
    <graphics x="11978.421875" y="-2957.284423828125" z="0.0"/>
  </node>
  <node id="26929" label="Mbp1_[swi6]--Swi6_[mbp1]" cy:nodeId="2298">
    <graphics x="11978.421875" y="-2869.270263671875" z="0.0"/>
  </node>
  <node id="26928" label="Stb1_[N]--Swi6_[stb1]" cy:nodeId="2299">
    <graphics x="12062.501953125" y="-2869.270263671875" z="0.0"/>
  </node>
  <node id="26927" label="Mbp1_[swi6]_ppi-_Swi6_[mbp1]" cy:nodeId="2300">
    <graphics x="12008.421875" y="-2927.1728515625" z="0.0"/>
  </node>
  <node id="25575" label="Condensin" cy:nodeId="6480">
    <graphics x="11927.919921875" y="350.1189270019531" z="0.0"/>
  </node>
  <node id="26453" label="Smc2_[smc4]_ppi+_Smc4_[smc2]" cy:nodeId="6481">
    <graphics x="11989.38671875" y="186.9194793701172" z="0.0"/>
  </node>
  <node id="26452" label="Smc2_[smc4]--Smc4_[smc2]" cy:nodeId="6482">
    <graphics x="11989.38671875" y="292.9480895996094" z="0.0"/>
  </node>
  <node id="26451" label="Smc2_[smc4]_ppi-_Smc4_[smc2]" cy:nodeId="6483">
    <graphics x="12018.65234375" y="211.4587860107422" z="0.0"/>
  </node>
  <node id="26450" label="Brn1_[smc2]_ppi+_Smc2_[brn1]" cy:nodeId="6484">
    <graphics x="11927.919921875" y="186.9194793701172" z="0.0"/>
  </node>
  <node id="26449" label="Brn1_[smc2]--Smc2_[brn1]" cy:nodeId="6485">
    <graphics x="11927.919921875" y="292.9480895996094" z="0.0"/>
  </node>
  <node id="26448" label="Brn1_[smc2]_ppi-_Smc2_[brn1]" cy:nodeId="6486">
    <graphics x="11957.185546875" y="211.4587860107422" z="0.0"/>
  </node>
  <node id="26447" label="Brn1_[smc4]_ppi+_Smc4_[brn1]" cy:nodeId="6487">
    <graphics x="11866.453125" y="186.9194793701172" z="0.0"/>
  </node>
  <node id="26446" label="Brn1_[smc4]--Smc4_[brn1]" cy:nodeId="6488">
    <graphics x="11866.453125" y="292.9480895996094" z="0.0"/>
  </node>
  <node id="26445" label="Brn1_[smc4]_ppi-_Smc4_[brn1]" cy:nodeId="6489">
    <graphics x="11895.71875" y="211.4587860107422" z="0.0"/>
  </node>
  <node id="26444" label="Brn1_[ycg1]_ppi+_Ycg1_[brn1]" cy:nodeId="6490">
    <graphics x="11804.984375" y="186.9194793701172" z="0.0"/>
  </node>
  <node id="26443" label="Brn1_[ycg1]--Ycg1_[brn1]" cy:nodeId="6491">
    <graphics x="11804.984375" y="292.9480895996094" z="0.0"/>
  </node>
  <node id="26442" label="Brn1_[ycg1]_ppi-_Ycg1_[brn1]" cy:nodeId="6492">
    <graphics x="11834.25390625" y="211.4587860107422" z="0.0"/>
  </node>
  <node id="26441" label="Brn1_[ycs4]_ppi+_Ycs4_[brn1]" cy:nodeId="6493">
    <graphics x="12050.853515625" y="186.9194793701172" z="0.0"/>
  </node>
  <node id="26440" label="Brn1_[ycs4]--Ycs4_[brn1]" cy:nodeId="6494">
    <graphics x="12050.853515625" y="292.9480895996094" z="0.0"/>
  </node>
  <node id="26439" label="Brn1_[ycs4]_ppi-_Ycs4_[brn1]" cy:nodeId="6495">
    <graphics x="12080.12109375" y="211.4587860107422" z="0.0"/>
  </node>
  <node id="26106" label="Sgo1_[DBD]_i+_Centromere_[sgo1]" cy:nodeId="6496">
    <graphics x="12122.09765625" y="-23.079933166503906" z="0.0"/>
  </node>
  <node id="26105" label="Centromere_[sgo1]--Sgo1_[DBD]" cy:nodeId="6497">
    <graphics x="12122.09765625" y="82.94668579101562" z="0.0"/>
  </node>
  <node id="26104" label="Sgo1_[DBD]_i-_Centromere_[sgo1]" cy:nodeId="6498">
    <graphics x="12152.095703125" y="1.4596900939941406" z="0.0"/>
  </node>
  <node id="26103" label="Rts1_[sgo1]_ppi+_Sgo1_[N]" cy:nodeId="6499">
    <graphics x="12167.095703125" y="135.0049285888672" z="0.0"/>
  </node>
  <node id="26102" label="Rts1_[sgo1]--Sgo1_[N]" cy:nodeId="6500">
    <graphics x="12167.095703125" y="226.03213500976562" z="0.0"/>
  </node>
  <node id="26101" label="Rts1_[sgo1]_ppi-_Sgo1_[N]" cy:nodeId="6501">
    <graphics x="12197.09765625" y="159.54344177246094" z="0.0"/>
  </node>
  <node id="26100" label="Smc2_[sgo1]_ppi+_Sgo1_[smc2]" cy:nodeId="6502">
    <graphics x="12167.095703125" y="285.0056457519531" z="0.0"/>
  </node>
  <node id="26099" label="Sgo1_[smc2]--Smc2_[sgo1]" cy:nodeId="6503">
    <graphics x="12167.095703125" y="376.0332336425781" z="0.0"/>
  </node>
  <node id="26098" label="Smc2_[sgo1]_ppi-_Sgo1_[smc2]" cy:nodeId="6504">
    <graphics x="12197.09765625" y="309.5449523925781" z="0.0"/>
  </node>
  <node id="27151" label="Cdc28_p+_Cdc24_[(cdc28)]" cy:nodeId="6549">
    <graphics x="9117.474609375" y="2.0777931213378906" z="0.0"/>
  </node>
  <node id="27150" label="Cdc24_[(cdc28)]-{p}" cy:nodeId="6550">
    <graphics x="9117.474609375" y="103.52059173583984" z="0.0"/>
  </node>
  <node id="26624" label="Cdc28_p+_Tgl4_[(cdc28)]" cy:nodeId="6551">
    <graphics x="9543.5986328125" y="2.0777931213378906" z="0.0"/>
  </node>
  <node id="26623" label="Tgl4_[(cdc28)]-{p}" cy:nodeId="6552">
    <graphics x="9543.5986328125" y="103.52059173583984" z="0.0"/>
  </node>
  <node id="26081" label="Cdc28_p+_Lte1_[(cdc28)]" cy:nodeId="6553">
    <graphics x="9809.935546875" y="2.0777931213378906" z="0.0"/>
  </node>
  <node id="26080" label="Lte1_[(cdc28)]-{p}" cy:nodeId="6554">
    <graphics x="9809.935546875" y="103.52059173583984" z="0.0"/>
  </node>
  <node id="26188" label="Cdc28_p+_Fin1_[(cdc28)]" cy:nodeId="6555">
    <graphics x="9666.2529296875" y="2.0777931213378906" z="0.0"/>
  </node>
  <node id="26187" label="Fin1_[(cdc28)]-{p}" cy:nodeId="6556">
    <graphics x="9666.2529296875" y="103.52059173583984" z="0.0"/>
  </node>
  <node id="27211" label="Cdc28_p+_Ssa1_[(T36)]" cy:nodeId="6557">
    <graphics x="9315.853515625" y="2.0777931213378906" z="0.0"/>
  </node>
  <node id="27210" label="Ssa1_[(T36)]-{p}" cy:nodeId="6558">
    <graphics x="9270.8525390625" y="103.52059173583984" z="0.0"/>
  </node>
  <node id="26438" label="Cdc28_p+_Smc4_[(S4)]" cy:nodeId="6559">
    <graphics x="9116.6201171875" y="166.716064453125" z="0.0"/>
  </node>
  <node id="26437" label="Smc4_[(S4)]-{p}" cy:nodeId="6560">
    <graphics x="9116.6201171875" y="268.15887451171875" z="0.0"/>
  </node>
  <node id="26436" label="Cdc28_p+_Smc4_[(T43)]" cy:nodeId="6561">
    <graphics x="9221.5263671875" y="166.716064453125" z="0.0"/>
  </node>
  <node id="26435" label="Smc4_[(T43)]-{p}" cy:nodeId="6562">
    <graphics x="9221.5263671875" y="268.15887451171875" z="0.0"/>
  </node>
  <node id="26434" label="Cdc28_p+_Smc4_[(T60)]" cy:nodeId="6563">
    <graphics x="9326.431640625" y="166.716064453125" z="0.0"/>
  </node>
  <node id="26433" label="Smc4_[(T60)]-{p}" cy:nodeId="6564">
    <graphics x="9326.431640625" y="268.15887451171875" z="0.0"/>
  </node>
  <node id="26432" label="Cdc28_p+_Smc4_[(S109)]" cy:nodeId="6565">
    <graphics x="9431.3369140625" y="166.716064453125" z="0.0"/>
  </node>
  <node id="26431" label="Smc4_[(S109)]-{p}" cy:nodeId="6566">
    <graphics x="9431.3369140625" y="268.15887451171875" z="0.0"/>
  </node>
  <node id="26430" label="Cdc28_p+_Smc4_[(S113)]" cy:nodeId="6567">
    <graphics x="9536.2421875" y="166.716064453125" z="0.0"/>
  </node>
  <node id="26043" label="Cdc5_[(T238)]-{p}" cy:nodeId="6568">
    <graphics x="9914.9443359375" y="103.52057647705078" z="0.0"/>
  </node>
  <node id="26429" label="Smc4_[(S113)]-{p}" cy:nodeId="6569">
    <graphics x="9536.2421875" y="268.15887451171875" z="0.0"/>
  </node>
  <node id="26428" label="Cdc28_p+_Smc4_[(S117)]" cy:nodeId="6570">
    <graphics x="9746.0537109375" y="166.716064453125" z="0.0"/>
  </node>
  <node id="26427" label="Smc4_[(S117)]-{p}" cy:nodeId="6571">
    <graphics x="9746.0537109375" y="268.15887451171875" z="0.0"/>
  </node>
  <node id="26426" label="Cdc28_p+_Smc4_[(S128)]" cy:nodeId="6572">
    <graphics x="9641.1484375" y="166.716064453125" z="0.0"/>
  </node>
  <node id="26425" label="Smc4_[(S128)]-{p}" cy:nodeId="6573">
    <graphics x="9641.1484375" y="268.15887451171875" z="0.0"/>
  </node>
  <node id="27063" label="Dbf4_[(cdc28)]-{p}" cy:nodeId="6574">
    <graphics x="9420.9443359375" y="103.52059173583984" z="0.0"/>
  </node>
  <node id="26019" label="Cdc11_[cdc5]--Cdc5_[PBD]" cy:nodeId="6640">
    <graphics x="14806.1025390625" y="-2700.261474609375" z="0.0"/>
  </node>
  <node id="26018" label="Cdc5_[PBD]_ppi-_Cdc11_[cdc5]" cy:nodeId="6641">
    <graphics x="14836.1044921875" y="-2752.345947265625" z="0.0"/>
  </node>
  <node id="26016" label="Cdc12_[cdc5]--Cdc5_[PBD]" cy:nodeId="6642">
    <graphics x="15090.80859375" y="-3002.28515625" z="0.0"/>
  </node>
  <node id="26015" label="Cdc5_[PBD]_ppi-_Cdc12_[cdc5]" cy:nodeId="6643">
    <graphics x="15120.80859375" y="-3054.3701171875" z="0.0"/>
  </node>
  <node id="26011" label="Hym1_[kic1]_ppi+_Kic1_[hym1]" cy:nodeId="6644">
    <graphics x="15227.18359375" y="-2942.66943359375" z="0.0"/>
  </node>
  <node id="26010" label="Hym1_[kic1]--Kic1_[hym1]" cy:nodeId="6645">
    <graphics x="15227.18359375" y="-2857.9833984375" z="0.0"/>
  </node>
  <node id="26009" label="Hym1_[kic1]_ppi-_Kic1_[hym1]" cy:nodeId="6646">
    <graphics x="15257.1865234375" y="-2910.06884765625" z="0.0"/>
  </node>
  <node id="26008" label="Kic1_p+_Cbk1_[(Kic1)]" cy:nodeId="6647">
    <graphics x="14951.4697265625" y="-2942.66943359375" z="0.0"/>
  </node>
  <node id="26007" label="Cbk1_[(Kic1)]-{p}" cy:nodeId="6648">
    <graphics x="14951.4697265625" y="-2857.9833984375" z="0.0"/>
  </node>
  <node id="26006" label="Cbk1_[mob2]_ppi+_Mob2_[cbk1]" cy:nodeId="6649">
    <graphics x="14815.095703125" y="-3086.96923828125" z="0.0"/>
  </node>
  <node id="26005" label="Cbk1_[mob2]--Mob2_[cbk1]" cy:nodeId="6650">
    <graphics x="14815.095703125" y="-3002.28515625" z="0.0"/>
  </node>
  <node id="26004" label="Cbk1_[mob2]_ppi-_Mob2_[cbk1]" cy:nodeId="6651">
    <graphics x="14845.095703125" y="-3054.3701171875" z="0.0"/>
  </node>
  <node id="26003" label="Hym1_[sog2]_ppi+_Sog2_[hym1]" cy:nodeId="6652">
    <graphics x="15081.810546875" y="-2784.9462890625" z="0.0"/>
  </node>
  <node id="26002" label="Hym1_[sog2]--Sog2_[hym1]" cy:nodeId="6653">
    <graphics x="15081.810546875" y="-2700.261474609375" z="0.0"/>
  </node>
  <node id="26001" label="Hym1_[sog2]_ppi-_Sog2_[hym1]" cy:nodeId="6654">
    <graphics x="15111.8125" y="-2752.345947265625" z="0.0"/>
  </node>
  <node id="25999" label="Ace2_[(cbk1)]-{p}" cy:nodeId="6655">
    <graphics x="14815.095703125" y="-2857.9833984375" z="0.0"/>
  </node>
  <node id="25998" label="Cbk1_[tao3]_ppi+_Tao3_[cbk1]" cy:nodeId="6656">
    <graphics x="14943.95703125" y="-2784.9462890625" z="0.0"/>
  </node>
  <node id="25997" label="Cbk1_[tao3]--Tao3_[cbk1]" cy:nodeId="6657">
    <graphics x="14943.95703125" y="-2700.261474609375" z="0.0"/>
  </node>
  <node id="25996" label="Cbk1_[tao3]_ppi-_Tao3_[cbk1]" cy:nodeId="6658">
    <graphics x="14973.955078125" y="-2752.345947265625" z="0.0"/>
  </node>
  <node id="25995" label="Kic1_[tao3]_ppi+_Tao3_[kic1]" cy:nodeId="6659">
    <graphics x="15089.326171875" y="-2942.66943359375" z="0.0"/>
  </node>
  <node id="25994" label="Kic1_[tao3]--Tao3_[kic1]" cy:nodeId="6660">
    <graphics x="15089.326171875" y="-2857.9833984375" z="0.0"/>
  </node>
  <node id="25993" label="Kic1_[tao3]_ppi-_Tao3_[kic1]" cy:nodeId="6661">
    <graphics x="15119.326171875" y="-2910.06884765625" z="0.0"/>
  </node>
  <node id="25862" label="Cdc20_[mad3]--Mad3_[cdc20]" cy:nodeId="6662">
    <graphics x="15228.66796875" y="-3002.28515625" z="0.0"/>
  </node>
  <node id="25861" label="Cdc20_[mad3]_ppi-_Mad3_[cdc20]" cy:nodeId="6663">
    <graphics x="15258.6669921875" y="-3054.3701171875" z="0.0"/>
  </node>
  <node id="27248" label="Cdc42_[rdi1]_ppi+_Rdi1_[cdc42]" cy:nodeId="6664">
    <graphics x="14942.47265625" y="-2640.64453125" z="0.0"/>
  </node>
  <node id="27247" label="Cdc42_[rdi1]--Rdi1_[cdc42]" cy:nodeId="6665">
    <graphics x="14942.47265625" y="-2555.96044921875" z="0.0"/>
  </node>
  <node id="27246" label="Cdc42_[rdi1]_ppi-_Rdi1_[cdc42]" cy:nodeId="6666">
    <graphics x="14972.47265625" y="-2608.045166015625" z="0.0"/>
  </node>
  <node id="26732" label="Axl1_[bud3]_ppi+_Bud3_[axl1]" cy:nodeId="6667">
    <graphics x="15219.669921875" y="-2784.9462890625" z="0.0"/>
  </node>
  <node id="26731" label="Axl1_[bud3]--Bud3_[axl1]" cy:nodeId="6668">
    <graphics x="15219.669921875" y="-2700.261474609375" z="0.0"/>
  </node>
  <node id="26730" label="Axl1_[bud3]_ppi-_Bud3_[axl1]" cy:nodeId="6669">
    <graphics x="15249.669921875" y="-2752.345947265625" z="0.0"/>
  </node>
  <node id="26729" label="Bud3_[bud4]_ppi+_Bud4_[bud3]" cy:nodeId="6670">
    <graphics x="14804.6220703125" y="-2640.64453125" z="0.0"/>
  </node>
  <node id="26728" label="Bud3_[bud4]--Bud4_[bud3]" cy:nodeId="6671">
    <graphics x="14804.6220703125" y="-2555.96044921875" z="0.0"/>
  </node>
  <node id="26727" label="Bud3_[bud4]_ppi-_Bud4_[bud3]" cy:nodeId="6672">
    <graphics x="14834.6201171875" y="-2608.045166015625" z="0.0"/>
  </node>
  <node id="26726" label="Bud3_[bud5]_ppi+_Bud5_[bud3]" cy:nodeId="6673">
    <graphics x="15080.328125" y="-2640.64453125" z="0.0"/>
  </node>
  <node id="26725" label="Bud3_[bud5]--Bud5_[bud3]" cy:nodeId="6674">
    <graphics x="15080.328125" y="-2555.96044921875" z="0.0"/>
  </node>
  <node id="26724" label="Bud3_[bud5]_ppi-_Bud5_[bud3]" cy:nodeId="6675">
    <graphics x="15110.328125" y="-2608.045166015625" z="0.0"/>
  </node>
  <node id="25936" label="Pds1_[(chk1)]-{p}" cy:nodeId="6676">
    <graphics x="14952.9521484375" y="-3002.28515625" z="0.0"/>
  </node>
  <node id="25644" label="Pds1PPT_p-_Pds1_[(chk1)]" cy:nodeId="6677">
    <graphics x="14982.9521484375" y="-3054.3701171875" z="0.0"/>
  </node>
  <node id="25572" label="[SEG]" cy:nodeId="6732">
    <graphics x="14582.2734375" y="1384.1094970703125" z="0.0"/>
  </node>
  <node id="25571" label="SEGNotND" cy:nodeId="6733">
    <graphics x="14664.3427734375" y="1384.1094970703125" z="0.0"/>
  </node>
  <node id="25570" label="NotND" cy:nodeId="6734">
    <graphics x="14725.6064453125" y="1426.2418212890625" z="0.0"/>
  </node>
  <node id="25569" label="[ND]" cy:nodeId="6735">
    <graphics x="14755.6064453125" y="1384.1094970703125" z="0.0"/>
  </node>
  <node id="25568" label="SEGorSelf" cy:nodeId="6736">
    <graphics x="14627.2734375" y="1340.420166015625" z="0.0"/>
  </node>
  <node id="25567" label="SEG" cy:nodeId="6737">
    <graphics x="14627.2734375" y="1280.48388671875" z="0.0"/>
  </node>
  <node id="25566" label="[SEP]" cy:nodeId="6738">
    <graphics x="14407.79296875" y="1384.1094970703125" z="0.0"/>
  </node>
  <node id="25565" label="SEPnotND" cy:nodeId="6739">
    <graphics x="14499.798828125" y="1384.1094970703125" z="0.0"/>
  </node>
  <node id="25564" label="SEPorSelf" cy:nodeId="6740">
    <graphics x="14452.79296875" y="1340.420166015625" z="0.0"/>
  </node>
  <node id="25563" label="SEP" cy:nodeId="6741">
    <graphics x="14451.23828125" y="1280.48388671875" z="0.0"/>
  </node>
  <node id="25562" label="NotCohesin" cy:nodeId="6742">
    <graphics x="11601.21875" y="1431.397705078125" z="0.0"/>
  </node>
  <node id="25561" label="[SEGerror]" cy:nodeId="6743">
    <graphics x="14406.1669921875" y="1545.6739501953125" z="0.0"/>
  </node>
  <node id="25560" label="SEPnotSEGorSelf" cy:nodeId="6744">
    <graphics x="14451.1669921875" y="1516.587646484375" z="0.0"/>
  </node>
  <node id="25559" label="SEPnotSEG" cy:nodeId="6745">
    <graphics x="14496.1669921875" y="1474.8671875" z="0.0"/>
  </node>
  <node id="25558" label="NotSEG" cy:nodeId="6746">
    <graphics x="14552.2734375" y="1426.2418212890625" z="0.0"/>
  </node>
  <node id="25557" label="NDnotCD" cy:nodeId="6747">
    <graphics x="14846.142578125" y="1384.1094970703125" z="0.0"/>
  </node>
  <node id="25556" label="NDorSelf" cy:nodeId="6748">
    <graphics x="14800.6064453125" y="1340.420166015625" z="0.0"/>
  </node>
  <node id="25555" label="ND" cy:nodeId="6749">
    <graphics x="14800.6064453125" y="1280.483642578125" z="0.0"/>
  </node>
  <node id="25554" label="NotCD" cy:nodeId="6750">
    <graphics x="14906.9111328125" y="1426.2418212890625" z="0.0"/>
  </node>
  <node id="25553" label="[CD]" cy:nodeId="6751">
    <graphics x="14951.9111328125" y="1384.1094970703125" z="0.0"/>
  </node>
  <node id="25552" label="[NDerror]" cy:nodeId="6752">
    <graphics x="14687.2734375" y="1545.6739501953125" z="0.0"/>
  </node>
  <node id="25551" label="NDerrorOrSelf" cy:nodeId="6753">
    <graphics x="14732.2734375" y="1516.587646484375" z="0.0"/>
  </node>
  <node id="25550" label="NDerror" cy:nodeId="6754">
    <graphics x="14672.2734375" y="1474.8671875" z="0.0"/>
  </node>
  <node id="25549" label="[SPBloss]" cy:nodeId="6755">
    <graphics x="14296.0126953125" y="1545.6739501953125" z="0.0"/>
  </node>
  <node id="25548" label="SPBlossOrSelf" cy:nodeId="6756">
    <graphics x="14341.0126953125" y="1516.587646484375" z="0.0"/>
  </node>
  <node id="25547" label="SPBloss" cy:nodeId="6757">
    <graphics x="14296.0126953125" y="1474.8671875" z="0.0"/>
  </node>
  <node id="25545" label="NotSfi1Dimer" cy:nodeId="6758">
    <graphics x="12195.32421875" y="1500.5596923828125" z="0.0"/>
  </node>
  <node id="25544" label="CDnotReset" cy:nodeId="6759">
    <graphics x="15036.0615234375" y="1384.1094970703125" z="0.0"/>
  </node>
  <node id="25543" label="CDorSelf" cy:nodeId="6760">
    <graphics x="14996.9111328125" y="1340.420166015625" z="0.0"/>
  </node>
  <node id="25542" label="NotReset" cy:nodeId="6761">
    <graphics x="15068.9033203125" y="1441.2418212890625" z="0.0"/>
  </node>
  <node id="25541" label="[Reset]" cy:nodeId="6762">
    <graphics x="15111.7998046875" y="1384.1094970703125" z="0.0"/>
  </node>
  <node id="25540" label="[CDerror]" cy:nodeId="6763">
    <graphics x="14804.2294921875" y="1545.6739501953125" z="0.0"/>
  </node>
  <node id="25539" label="CDerrorORself" cy:nodeId="6764">
    <graphics x="14849.2294921875" y="1516.587646484375" z="0.0"/>
  </node>
  <node id="25538" label="CDerror" cy:nodeId="6765">
    <graphics x="14894.2294921875" y="1474.8671875" z="0.0"/>
  </node>
  <node id="25537" label="NotNDorSPO" cy:nodeId="6766">
    <graphics x="14791.232421875" y="1447.74755859375" z="0.0"/>
  </node>
  <node id="25536" label="NotSPO" cy:nodeId="6767">
    <graphics x="14359.607421875" y="1425.519287109375" z="0.0"/>
  </node>
  <node id="25535" label="[CriticalError]" cy:nodeId="6768">
    <graphics x="14561.6630859375" y="1545.6739501953125" z="0.0"/>
  </node>
  <node id="25534" label="CriticalError" cy:nodeId="6769">
    <graphics x="14606.6630859375" y="1516.587646484375" z="0.0"/>
  </node>
  <node id="26250" label="Proteasome_deg_Fkh2" cy:nodeId="6844">
    <graphics x="13362.65625" y="-2182.611328125" z="0.0"/>
  </node>
  <node id="26290" label="Cin8Gene_[hcm1]--Hcm1_[DBD]" cy:nodeId="6845">
    <graphics x="13007.6689453125" y="-2447.07568359375" z="0.0"/>
  </node>
  <node id="26289" label="Hcm1_[DBD]_bind-_Cin8Gene_[hcm1]" cy:nodeId="6846">
    <graphics x="12977.6689453125" y="-2512.04931640625" z="0.0"/>
  </node>
  <node id="26287" label="Fkh1Gene_[hcm1]--Hcm1_[DBD]" cy:nodeId="6847">
    <graphics x="13264.3271484375" y="-2447.07568359375" z="0.0"/>
  </node>
  <node id="26286" label="Hcm1_[DBD]_bind-_Fkh1Gene_[hcm1]" cy:nodeId="6848">
    <graphics x="13234.3271484375" y="-2512.04931640625" z="0.0"/>
  </node>
  <node id="26284" label="Fkh2Gene_[hcm1]--Hcm1_[DBD]" cy:nodeId="6849">
    <graphics x="13392.65625" y="-2447.07568359375" z="0.0"/>
  </node>
  <node id="26283" label="Hcm1_[DBD]_bind-_Fkh2Gene_[hcm1]" cy:nodeId="6850">
    <graphics x="13362.65625" y="-2512.04931640625" z="0.0"/>
  </node>
  <node id="26281" label="Hcm1_[DBD]--Ndd1Gene_[hcm1]" cy:nodeId="6851">
    <graphics x="13135.998046875" y="-2447.07568359375" z="0.0"/>
  </node>
  <node id="26280" label="Hcm1_[DBD]_bind-_Ndd1Gene_[hcm1]" cy:nodeId="6852">
    <graphics x="13105.998046875" y="-2512.04931640625" z="0.0"/>
  </node>
  <node id="26278" label="Hcm1_[DBD]--Yhp1Gene_[hcm1]" cy:nodeId="6853">
    <graphics x="12879.33984375" y="-2447.07568359375" z="0.0"/>
  </node>
  <node id="26277" label="Hcm1_[DBD]_bind-_Yhp1Gene_[hcm1]" cy:nodeId="6854">
    <graphics x="12849.33984375" y="-2512.04931640625" z="0.0"/>
  </node>
  <node id="26276" label="PolII_trsc_Fkh1Gene" cy:nodeId="6855">
    <graphics x="13264.3271484375" y="-2367.14501953125" z="0.0"/>
  </node>
  <node id="26275" label="[FKH1TRSC20]" cy:nodeId="6856">
    <graphics x="13294.3271484375" y="-2406.090576171875" z="0.0"/>
  </node>
  <node id="26274" label="PolII_trsc_Fkh2Gene" cy:nodeId="6857">
    <graphics x="13392.65625" y="-2367.14501953125" z="0.0"/>
  </node>
  <node id="26273" label="[FKH2TRSC20]" cy:nodeId="6858">
    <graphics x="13422.65625" y="-2406.090576171875" z="0.0"/>
  </node>
  <node id="26272" label="PolII_trsc_Ndd1Gene" cy:nodeId="6859">
    <graphics x="13135.998046875" y="-2367.14501953125" z="0.0"/>
  </node>
  <node id="26271" label="[NDD1TRSC20]" cy:nodeId="6860">
    <graphics x="13165.998046875" y="-2406.090576171875" z="0.0"/>
  </node>
  <node id="26270" label="PolII_trsc_Yhp1Gene" cy:nodeId="6861">
    <graphics x="12879.33984375" y="-2367.14501953125" z="0.0"/>
  </node>
  <node id="26269" label="[YHP1TRSC20]" cy:nodeId="6862">
    <graphics x="12909.33984375" y="-2406.090576171875" z="0.0"/>
  </node>
  <node id="26268" label="Ribo_trsl_Fkh1mRNA" cy:nodeId="6863">
    <graphics x="13264.3271484375" y="-2217.488525390625" z="0.0"/>
  </node>
  <node id="26267" label="Ribo_trsl_Fkh2mRNA" cy:nodeId="6864">
    <graphics x="13392.65625" y="-2217.488525390625" z="0.0"/>
  </node>
  <node id="26266" label="Ribo_trsl_Ndd1mRNA" cy:nodeId="6865">
    <graphics x="13135.998046875" y="-2217.488525390625" z="0.0"/>
  </node>
  <node id="26265" label="Ribo_trsl_Yhp1mRNA" cy:nodeId="6866">
    <graphics x="12879.33984375" y="-2217.488525390625" z="0.0"/>
  </node>
  <node id="25750" label="PolII_trsc_Cin8Gene" cy:nodeId="6867">
    <graphics x="13007.6689453125" y="-2367.14501953125" z="0.0"/>
  </node>
  <node id="25749" label="[CIN8TRSC20]" cy:nodeId="6868">
    <graphics x="13037.6689453125" y="-2406.090576171875" z="0.0"/>
  </node>
  <node id="25744" label="Ribo_trsl_Cin8mRNA" cy:nodeId="6869">
    <graphics x="13007.6689453125" y="-2217.488525390625" z="0.0"/>
  </node>
  <node id="26255" label="APC_ub+_Fkh1_[(apc)]" cy:nodeId="6870">
    <graphics x="10874.2802734375" y="-1015.37939453125" z="0.0"/>
  </node>
  <node id="26254" label="Fkh1_[(apc)]-{ub}" cy:nodeId="6871">
    <graphics x="10874.2802734375" y="-946.0028686523438" z="0.0"/>
  </node>
  <node id="26251" label="Proteasome_deg_Fkh1" cy:nodeId="6872">
    <graphics x="13234.3271484375" y="-2182.611328125" z="0.0"/>
  </node>
  <node id="26252" label="Fkh2_[(apc)]-{ub}" cy:nodeId="6873">
    <graphics x="10987.5888671875" y="-946.0028686523438" z="0.0"/>
  </node>
  <node id="26253" label="APC_ub+_Fkh2_[(apc)]" cy:nodeId="6874">
    <graphics x="10987.5888671875" y="-1015.37939453125" z="0.0"/>
  </node>
  <node id="24703" label="Fkh1mRNA" cy:nodeId="6875">
    <graphics x="13264.3271484375" y="-2274.41015625" z="0.0"/>
  </node>
  <node id="24702" label="Fkh2mRNA" cy:nodeId="6876">
    <graphics x="13392.65625" y="-2274.41015625" z="0.0"/>
  </node>
  <node id="25724" label="Decay_deg_Ndd1mRNA" cy:nodeId="6877">
    <graphics x="13165.998046875" y="-2338.74560546875" z="0.0"/>
  </node>
  <node id="24701" label="Ndd1mRNA" cy:nodeId="6878">
    <graphics x="13135.998046875" y="-2274.41015625" z="0.0"/>
  </node>
  <node id="24700" label="Yhp1mRNA" cy:nodeId="6879">
    <graphics x="12879.33984375" y="-2274.41015625" z="0.0"/>
  </node>
  <node id="24699" label="Fkh1" cy:nodeId="6880">
    <graphics x="13264.3271484375" y="-2133.76513671875" z="0.0"/>
  </node>
  <node id="25721" label="Decay_deg_Fkh1mRNA" cy:nodeId="6881">
    <graphics x="13294.3271484375" y="-2338.74560546875" z="0.0"/>
  </node>
  <node id="25720" label="Decay_deg_Fkh2mRNA" cy:nodeId="6882">
    <graphics x="13422.65625" y="-2338.74560546875" z="0.0"/>
  </node>
  <node id="24878" label="[CLB2TRSC08]" cy:nodeId="2787">
    <graphics x="13890.29296875" y="-2406.090576171875" z="0.0"/>
  </node>
  <node id="25966" label="APC_ub+_Yhp1_[(apc)]" cy:nodeId="6883">
    <graphics x="11214.205078125" y="-1015.37939453125" z="0.0"/>
  </node>
  <node id="24877" label="[CLB2TRSC09]" cy:nodeId="2788">
    <graphics x="13890.29296875" y="-2406.090576171875" z="0.0"/>
  </node>
  <node id="25965" label="Yhp1_[(apc)]-{ub}" cy:nodeId="6884">
    <graphics x="11214.205078125" y="-946.0028686523438" z="0.0"/>
  </node>
  <node id="24876" label="[CLB2TRSC10]" cy:nodeId="2789">
    <graphics x="13890.29296875" y="-2406.090576171875" z="0.0"/>
  </node>
  <node id="25708" label="Decay_deg_Cin8mRNA" cy:nodeId="6885">
    <graphics x="13037.6689453125" y="-2338.74560546875" z="0.0"/>
  </node>
  <node id="25963" label="Proteasome_deg_Yhp1" cy:nodeId="6886">
    <graphics x="12849.33984375" y="-2182.611328125" z="0.0"/>
  </node>
  <node id="26411" label="Fkh2_[mcm1]_ppi+_Mcm1_[fkh2]" cy:nodeId="2790">
    <graphics x="13630.4521484375" y="-2656.560302734375" z="0.0"/>
  </node>
  <node id="24875" label="[CLB2TRSC11]" cy:nodeId="2791">
    <graphics x="13890.29296875" y="-2406.090576171875" z="0.0"/>
  </node>
  <node id="25185" label="[YHP1TRSC01]" cy:nodeId="6887">
    <graphics x="12909.33984375" y="-2406.090576171875" z="0.0"/>
  </node>
  <node id="25184" label="[YHP1TRSC02]" cy:nodeId="6888">
    <graphics x="12909.33984375" y="-2406.090576171875" z="0.0"/>
  </node>
  <node id="26410" label="Fkh2_[mcm1]--Mcm1_[fkh2]" cy:nodeId="2792">
    <graphics x="13630.4521484375" y="-2568.546142578125" z="0.0"/>
  </node>
  <node id="24874" label="[CLB2TRSC12]" cy:nodeId="2793">
    <graphics x="13890.29296875" y="-2406.090576171875" z="0.0"/>
  </node>
  <node id="25183" label="[YHP1TRSC03]" cy:nodeId="6889">
    <graphics x="12909.33984375" y="-2406.090576171875" z="0.0"/>
  </node>
  <node id="25182" label="[YHP1TRSC04]" cy:nodeId="6890">
    <graphics x="12909.33984375" y="-2406.090576171875" z="0.0"/>
  </node>
  <node id="26409" label="Fkh2_[mcm1]_ppi-_Mcm1_[fkh2]" cy:nodeId="2794">
    <graphics x="13660.4521484375" y="-2629.454833984375" z="0.0"/>
  </node>
  <node id="24873" label="[CLB2TRSC13]" cy:nodeId="2795">
    <graphics x="13890.29296875" y="-2406.090576171875" z="0.0"/>
  </node>
  <node id="25181" label="[YHP1TRSC05]" cy:nodeId="6891">
    <graphics x="12909.33984375" y="-2406.090576171875" z="0.0"/>
  </node>
  <node id="25691" label="Decay_deg_Yhp1mRNA" cy:nodeId="6892">
    <graphics x="12909.33984375" y="-2338.74560546875" z="0.0"/>
  </node>
  <node id="26408" label="Cdc28_[cyclin]_ppi+_Clb1_[cdc28]" cy:nodeId="2796">
    <graphics x="10980.7412109375" y="-636.0363159179688" z="0.0"/>
  </node>
  <node id="24872" label="[CLB2TRSC14]" cy:nodeId="2797">
    <graphics x="13890.29296875" y="-2406.090576171875" z="0.0"/>
  </node>
  <node id="25180" label="[YHP1TRSC06]" cy:nodeId="6893">
    <graphics x="12909.33984375" y="-2406.090576171875" z="0.0"/>
  </node>
  <node id="24871" label="[CLB2TRSC15]" cy:nodeId="2798">
    <graphics x="13890.29296875" y="-2406.090576171875" z="0.0"/>
  </node>
  <node id="25179" label="[YHP1TRSC07]" cy:nodeId="6894">
    <graphics x="12909.33984375" y="-2406.090576171875" z="0.0"/>
  </node>
  <node id="25178" label="[YHP1TRSC08]" cy:nodeId="6895">
    <graphics x="12909.33984375" y="-2406.090576171875" z="0.0"/>
  </node>
  <node id="26406" label="Cdc28_[cyclin]_ppi+_Clb2_[cdc28]" cy:nodeId="2799">
    <graphics x="11143.57421875" y="-636.0363159179688" z="0.0"/>
  </node>
  <node id="24870" label="[CLB2TRSC16]" cy:nodeId="2800">
    <graphics x="13890.29296875" y="-2406.090576171875" z="0.0"/>
  </node>
  <node id="25177" label="[YHP1TRSC09]" cy:nodeId="6896">
    <graphics x="12909.33984375" y="-2406.090576171875" z="0.0"/>
  </node>
  <node id="24869" label="[CLB2TRSC17]" cy:nodeId="2801">
    <graphics x="13890.29296875" y="-2406.090576171875" z="0.0"/>
  </node>
  <node id="25176" label="[YHP1TRSC10]" cy:nodeId="6897">
    <graphics x="12909.33984375" y="-2406.090576171875" z="0.0"/>
  </node>
  <node id="25175" label="[YHP1TRSC11]" cy:nodeId="6898">
    <graphics x="12909.33984375" y="-2406.090576171875" z="0.0"/>
  </node>
  <node id="26404" label="Cdc28_p+_Fkh2_[(S683)]" cy:nodeId="2802">
    <graphics x="13453.8310546875" y="-2866.560302734375" z="0.0"/>
  </node>
  <node id="24868" label="[CLB2TRSC18]" cy:nodeId="2803">
    <graphics x="13890.29296875" y="-2406.090576171875" z="0.0"/>
  </node>
  <node id="25174" label="[YHP1TRSC12]" cy:nodeId="6899">
    <graphics x="12909.33984375" y="-2406.090576171875" z="0.0"/>
  </node>
  <node id="25173" label="[YHP1TRSC13]" cy:nodeId="6900">
    <graphics x="12909.33984375" y="-2406.090576171875" z="0.0"/>
  </node>
  <node id="26403" label="Fkh2_[(S683)]-{p}" cy:nodeId="2804">
    <graphics x="13453.8310546875" y="-2778.546142578125" z="0.0"/>
  </node>
  <node id="24867" label="[CLB2TRSC19]" cy:nodeId="2805">
    <graphics x="13890.29296875" y="-2406.090576171875" z="0.0"/>
  </node>
  <node id="24661" label="Cin8mRNA" cy:nodeId="6901">
    <graphics x="13007.6689453125" y="-2274.41015625" z="0.0"/>
  </node>
  <node id="25172" label="[YHP1TRSC14]" cy:nodeId="6902">
    <graphics x="12909.33984375" y="-2406.090576171875" z="0.0"/>
  </node>
  <node id="26402" label="Cdc28_p+_Fkh2_[(T697)]" cy:nodeId="2806">
    <graphics x="13517.7607421875" y="-2866.560302734375" z="0.0"/>
  </node>
  <node id="24866" label="[CLB3TRSC01]" cy:nodeId="2807">
    <graphics x="14014.2333984375" y="-2406.090576171875" z="0.0"/>
  </node>
  <node id="26194" label="APC_ub+_Cin8_[(apc)]" cy:nodeId="6903">
    <graphics x="10760.97265625" y="-1015.37939453125" z="0.0"/>
  </node>
  <node id="25171" label="[YHP1TRSC15]" cy:nodeId="6904">
    <graphics x="12909.33984375" y="-2406.090576171875" z="0.0"/>
  </node>
  <node id="26401" label="Fkh2_[(T697)]-{p}" cy:nodeId="2808">
    <graphics x="13517.7607421875" y="-2778.546142578125" z="0.0"/>
  </node>
  <node id="24865" label="Clb3TRSC" cy:nodeId="2809">
    <graphics x="13984.2333984375" y="-2447.07568359375" z="0.0"/>
  </node>
  <node id="26193" label="Cin8_[(apc)]-{ub}" cy:nodeId="6905">
    <graphics x="10760.97265625" y="-946.0028686523438" z="0.0"/>
  </node>
  <node id="25170" label="[YHP1TRSC16]" cy:nodeId="6906">
    <graphics x="12909.33984375" y="-2406.090576171875" z="0.0"/>
  </node>
  <node id="26400" label="Cdc28_p+_Ndd1_[(T319)]" cy:nodeId="2810">
    <graphics x="13600.220703125" y="-2866.560302734375" z="0.0"/>
  </node>
  <node id="24864" label="[CLB3TRSC02]" cy:nodeId="2811">
    <graphics x="14014.2333984375" y="-2406.090576171875" z="0.0"/>
  </node>
  <node id="25169" label="[YHP1TRSC17]" cy:nodeId="6907">
    <graphics x="12909.33984375" y="-2406.090576171875" z="0.0"/>
  </node>
  <node id="25168" label="[YHP1TRSC18]" cy:nodeId="6908">
    <graphics x="12909.33984375" y="-2406.090576171875" z="0.0"/>
  </node>
  <node id="26399" label="Ndd1_[(T319)]-{p}" cy:nodeId="2812">
    <graphics x="13600.220703125" y="-2778.546142578125" z="0.0"/>
  </node>
  <node id="24863" label="[CLB3TRSC03]" cy:nodeId="2813">
    <graphics x="14014.2333984375" y="-2406.090576171875" z="0.0"/>
  </node>
  <node id="25167" label="[YHP1TRSC19]" cy:nodeId="6909">
    <graphics x="12909.33984375" y="-2406.090576171875" z="0.0"/>
  </node>
  <node id="25166" label="[CIN8TRSC01]" cy:nodeId="6910">
    <graphics x="13037.6689453125" y="-2406.090576171875" z="0.0"/>
  </node>
  <node id="26398" label="Fkh2_[ndd1]_ppi+_Ndd1_[fkh2]" cy:nodeId="2814">
    <graphics x="13547.7607421875" y="-2656.560302734375" z="0.0"/>
  </node>
  <node id="24862" label="[CLB3TRSC04]" cy:nodeId="2815">
    <graphics x="14014.2333984375" y="-2406.090576171875" z="0.0"/>
  </node>
  <node id="25165" label="[CIN8TRSC02]" cy:nodeId="6911">
    <graphics x="13037.6689453125" y="-2406.090576171875" z="0.0"/>
  </node>
  <node id="25164" label="[CIN8TRSC03]" cy:nodeId="6912">
    <graphics x="13037.6689453125" y="-2406.090576171875" z="0.0"/>
  </node>
  <node id="26397" label="Fkh2_[ndd1]--Ndd1_[fkh2]" cy:nodeId="2816">
    <graphics x="13547.7607421875" y="-2568.546142578125" z="0.0"/>
  </node>
  <node id="24861" label="[CLB3TRSC05]" cy:nodeId="2817">
    <graphics x="14014.2333984375" y="-2406.090576171875" z="0.0"/>
  </node>
  <node id="25163" label="[CIN8TRSC04]" cy:nodeId="6913">
    <graphics x="13037.6689453125" y="-2406.090576171875" z="0.0"/>
  </node>
  <node id="25162" label="[CIN8TRSC05]" cy:nodeId="6914">
    <graphics x="13037.6689453125" y="-2406.090576171875" z="0.0"/>
  </node>
  <node id="26396" label="Ndd1actP" cy:nodeId="2818">
    <graphics x="13639.314453125" y="-2704.721435546875" z="0.0"/>
  </node>
  <node id="24860" label="[CLB3TRSC06]" cy:nodeId="2819">
    <graphics x="14014.2333984375" y="-2406.090576171875" z="0.0"/>
  </node>
  <node id="25928" label="Proteasome_deg_Cin8" cy:nodeId="6915">
    <graphics x="12977.6689453125" y="-2182.611328125" z="0.0"/>
  </node>
  <node id="25161" label="[CIN8TRSC06]" cy:nodeId="6916">
    <graphics x="13037.6689453125" y="-2406.090576171875" z="0.0"/>
  </node>
  <node id="26395" label="Ndd1_[(S85)]-{p}" cy:nodeId="2820">
    <graphics x="13678.408203125" y="-2778.546142578125" z="0.0"/>
  </node>
  <node id="24859" label="[CLB3TRSC07]" cy:nodeId="2821">
    <graphics x="14014.2333984375" y="-2406.090576171875" z="0.0"/>
  </node>
  <node id="25160" label="[CIN8TRSC07]" cy:nodeId="6917">
    <graphics x="13037.6689453125" y="-2406.090576171875" z="0.0"/>
  </node>
  <node id="25159" label="[CIN8TRSC08]" cy:nodeId="6918">
    <graphics x="13037.6689453125" y="-2406.090576171875" z="0.0"/>
  </node>
  <node id="26394" label="Fkh2_[ndd1]_ppi-_Ndd1_[fkh2]" cy:nodeId="2822">
    <graphics x="13577.3525390625" y="-2629.454833984375" z="0.0"/>
  </node>
  <node id="24858" label="[CLB3TRSC08]" cy:nodeId="2823">
    <graphics x="14014.2333984375" y="-2406.090576171875" z="0.0"/>
  </node>
  <node id="25158" label="[CIN8TRSC09]" cy:nodeId="6919">
    <graphics x="13037.6689453125" y="-2406.090576171875" z="0.0"/>
  </node>
  <node id="25157" label="[CIN8TRSC10]" cy:nodeId="6920">
    <graphics x="13037.6689453125" y="-2406.090576171875" z="0.0"/>
  </node>
  <node id="26393" label="PolII_trsc_Clb1Gene" cy:nodeId="2824">
    <graphics x="13736.3515625" y="-2367.14501953125" z="0.0"/>
  </node>
  <node id="24857" label="[CLB3TRSC09]" cy:nodeId="2825">
    <graphics x="14014.2333984375" y="-2406.090576171875" z="0.0"/>
  </node>
  <node id="25156" label="[CIN8TRSC11]" cy:nodeId="6921">
    <graphics x="13037.6689453125" y="-2406.090576171875" z="0.0"/>
  </node>
  <node id="25155" label="[CIN8TRSC12]" cy:nodeId="6922">
    <graphics x="13037.6689453125" y="-2406.090576171875" z="0.0"/>
  </node>
  <node id="26392" label="[CLB1TRSC20]" cy:nodeId="2826">
    <graphics x="13766.3515625" y="-2406.090576171875" z="0.0"/>
  </node>
  <node id="24856" label="[CLB3TRSC10]" cy:nodeId="2827">
    <graphics x="14014.2333984375" y="-2406.090576171875" z="0.0"/>
  </node>
  <node id="25154" label="[CIN8TRSC13]" cy:nodeId="6923">
    <graphics x="13037.6689453125" y="-2406.090576171875" z="0.0"/>
  </node>
  <node id="25153" label="[CIN8TRSC14]" cy:nodeId="6924">
    <graphics x="13037.6689453125" y="-2406.090576171875" z="0.0"/>
  </node>
  <node id="26391" label="PolII_trsc_Clb2Gene" cy:nodeId="2828">
    <graphics x="13860.29296875" y="-2367.14501953125" z="0.0"/>
  </node>
  <node id="25152" label="[CIN8TRSC15]" cy:nodeId="6925">
    <graphics x="13037.6689453125" y="-2406.090576171875" z="0.0"/>
  </node>
  <node id="24855" label="[CLB3TRSC11]" cy:nodeId="2829">
    <graphics x="14014.2333984375" y="-2406.090576171875" z="0.0"/>
  </node>
  <node id="25151" label="[CIN8TRSC16]" cy:nodeId="6926">
    <graphics x="13037.6689453125" y="-2406.090576171875" z="0.0"/>
  </node>
  <node id="26390" label="[CLB2TRSC20]" cy:nodeId="2830">
    <graphics x="13890.29296875" y="-2406.090576171875" z="0.0"/>
  </node>
  <node id="25150" label="[CIN8TRSC17]" cy:nodeId="6927">
    <graphics x="13037.6689453125" y="-2406.090576171875" z="0.0"/>
  </node>
  <node id="24854" label="[CLB3TRSC12]" cy:nodeId="2831">
    <graphics x="14014.2333984375" y="-2406.090576171875" z="0.0"/>
  </node>
  <node id="25149" label="[CIN8TRSC18]" cy:nodeId="6928">
    <graphics x="13037.6689453125" y="-2406.090576171875" z="0.0"/>
  </node>
  <node id="26389" label="PolII_trsc_Clb3Gene" cy:nodeId="2832">
    <graphics x="13984.2333984375" y="-2367.14501953125" z="0.0"/>
  </node>
  <node id="25148" label="[CIN8TRSC19]" cy:nodeId="6929">
    <graphics x="13037.6689453125" y="-2406.090576171875" z="0.0"/>
  </node>
  <node id="24853" label="[CLB3TRSC13]" cy:nodeId="2833">
    <graphics x="14014.2333984375" y="-2406.090576171875" z="0.0"/>
  </node>
  <node id="25147" label="[NDD1TRSC01]" cy:nodeId="6930">
    <graphics x="13165.998046875" y="-2406.090576171875" z="0.0"/>
  </node>
  <node id="26388" label="[CLB3TRSC20]" cy:nodeId="2834">
    <graphics x="14014.2333984375" y="-2406.090576171875" z="0.0"/>
  </node>
  <node id="25146" label="[NDD1TRSC02]" cy:nodeId="6931">
    <graphics x="13165.998046875" y="-2406.090576171875" z="0.0"/>
  </node>
  <node id="24852" label="[CLB3TRSC14]" cy:nodeId="2835">
    <graphics x="14014.2333984375" y="-2406.090576171875" z="0.0"/>
  </node>
  <node id="24851" label="[CLB3TRSC15]" cy:nodeId="2836">
    <graphics x="14014.2333984375" y="-2406.090576171875" z="0.0"/>
  </node>
  <node id="25145" label="[NDD1TRSC03]" cy:nodeId="6932">
    <graphics x="13165.998046875" y="-2406.090576171875" z="0.0"/>
  </node>
  <node id="25144" label="[NDD1TRSC04]" cy:nodeId="6933">
    <graphics x="13165.998046875" y="-2406.090576171875" z="0.0"/>
  </node>
  <node id="26386" label="Mcm1_[DBD]_bind+_Clb1Gene_[mcm1]" cy:nodeId="2837">
    <graphics x="13805.2763671875" y="-2709.884521484375" z="0.0"/>
  </node>
  <node id="24850" label="[CLB3TRSC16]" cy:nodeId="2838">
    <graphics x="14014.2333984375" y="-2406.090576171875" z="0.0"/>
  </node>
  <node id="25143" label="[NDD1TRSC05]" cy:nodeId="6934">
    <graphics x="13165.998046875" y="-2406.090576171875" z="0.0"/>
  </node>
  <node id="25142" label="[NDD1TRSC06]" cy:nodeId="6935">
    <graphics x="13165.998046875" y="-2406.090576171875" z="0.0"/>
  </node>
  <node id="26385" label="Clb1Gene_[mcm1]--Mcm1_[DBD]" cy:nodeId="2839">
    <graphics x="13805.2763671875" y="-2629.487060546875" z="0.0"/>
  </node>
  <node id="24849" label="[CLB3TRSC17]" cy:nodeId="2840">
    <graphics x="14014.2333984375" y="-2406.090576171875" z="0.0"/>
  </node>
  <node id="25141" label="[NDD1TRSC07]" cy:nodeId="6936">
    <graphics x="13165.998046875" y="-2406.090576171875" z="0.0"/>
  </node>
  <node id="25140" label="[NDD1TRSC08]" cy:nodeId="6937">
    <graphics x="13165.998046875" y="-2406.090576171875" z="0.0"/>
  </node>
  <node id="26384" label="Mcm1_[DBD]_bind-_Clb1Gene_[mcm1]" cy:nodeId="2841">
    <graphics x="13775.2763671875" y="-2688.0703125" z="0.0"/>
  </node>
  <node id="24848" label="[CLB3TRSC18]" cy:nodeId="2842">
    <graphics x="14014.2333984375" y="-2406.090576171875" z="0.0"/>
  </node>
  <node id="25139" label="[NDD1TRSC09]" cy:nodeId="6938">
    <graphics x="13165.998046875" y="-2406.090576171875" z="0.0"/>
  </node>
  <node id="25138" label="[NDD1TRSC10]" cy:nodeId="6939">
    <graphics x="13165.998046875" y="-2406.090576171875" z="0.0"/>
  </node>
  <node id="26383" label="Fkh2_[DBD]_bind+_Clb1Gene_[fkh2]" cy:nodeId="2843">
    <graphics x="13736.3515625" y="-2590.84423828125" z="0.0"/>
  </node>
  <node id="25137" label="[NDD1TRSC11]" cy:nodeId="6940">
    <graphics x="13165.998046875" y="-2406.090576171875" z="0.0"/>
  </node>
  <node id="25868" label="Cdc20_[mad2]_ppi+_Mad2_[cdc20]" cy:nodeId="2844">
    <graphics x="15205.5107421875" y="1230.4571533203125" z="0.0"/>
  </node>
  <node id="24847" label="[CLB3TRSC19]" cy:nodeId="2845">
    <graphics x="14014.2333984375" y="-2406.090576171875" z="0.0"/>
  </node>
  <node id="25136" label="[NDD1TRSC12]" cy:nodeId="6941">
    <graphics x="13165.998046875" y="-2406.090576171875" z="0.0"/>
  </node>
  <node id="25135" label="[NDD1TRSC13]" cy:nodeId="6942">
    <graphics x="13165.998046875" y="-2406.090576171875" z="0.0"/>
  </node>
  <node id="26382" label="Clb1Gene_[fkh2]--Fkh2_[DBD]" cy:nodeId="2846">
    <graphics x="13736.3515625" y="-2511.94970703125" z="0.0"/>
  </node>
  <node id="24846" label="[CDC5TRSC01]" cy:nodeId="2847">
    <graphics x="14138.1748046875" y="-2406.090576171875" z="0.0"/>
  </node>
  <node id="25134" label="[NDD1TRSC14]" cy:nodeId="6943">
    <graphics x="13165.998046875" y="-2406.090576171875" z="0.0"/>
  </node>
  <node id="25133" label="[NDD1TRSC15]" cy:nodeId="6944">
    <graphics x="13165.998046875" y="-2406.090576171875" z="0.0"/>
  </node>
  <node id="26381" label="Fkh2_[DBD]_bind-_Clb1Gene_[fkh2]" cy:nodeId="2848">
    <graphics x="13706.3515625" y="-2569.030029296875" z="0.0"/>
  </node>
  <node id="24845" label="Cdc5TRSC" cy:nodeId="2849">
    <graphics x="14108.1748046875" y="-2447.07568359375" z="0.0"/>
  </node>
  <node id="25132" label="[NDD1TRSC16]" cy:nodeId="6945">
    <graphics x="13165.998046875" y="-2406.090576171875" z="0.0"/>
  </node>
  <node id="25131" label="[NDD1TRSC17]" cy:nodeId="6946">
    <graphics x="13165.998046875" y="-2406.090576171875" z="0.0"/>
  </node>
  <node id="26380" label="Mcm1_[DBD]_bind+_Clb2Gene_[mcm1]" cy:nodeId="2850">
    <graphics x="13929.2177734375" y="-2709.884521484375" z="0.0"/>
  </node>
  <node id="24844" label="[CDC5TRSC02]" cy:nodeId="2851">
    <graphics x="14138.1748046875" y="-2406.090576171875" z="0.0"/>
  </node>
  <node id="25130" label="[NDD1TRSC18]" cy:nodeId="6947">
    <graphics x="13165.998046875" y="-2406.090576171875" z="0.0"/>
  </node>
  <node id="25129" label="[NDD1TRSC19]" cy:nodeId="6948">
    <graphics x="13165.998046875" y="-2406.090576171875" z="0.0"/>
  </node>
  <node id="26379" label="Clb2Gene_[mcm1]--Mcm1_[DBD]" cy:nodeId="2852">
    <graphics x="13929.2177734375" y="-2629.487060546875" z="0.0"/>
  </node>
  <node id="24843" label="[CDC5TRSC03]" cy:nodeId="2853">
    <graphics x="14138.1748046875" y="-2406.090576171875" z="0.0"/>
  </node>
  <node id="25128" label="[FKH1TRSC01]" cy:nodeId="6949">
    <graphics x="13294.3271484375" y="-2406.090576171875" z="0.0"/>
  </node>
  <node id="25127" label="[FKH1TRSC02]" cy:nodeId="6950">
    <graphics x="13294.3271484375" y="-2406.090576171875" z="0.0"/>
  </node>
  <node id="26378" label="Mcm1_[DBD]_bind-_Clb2Gene_[mcm1]" cy:nodeId="2854">
    <graphics x="13899.2177734375" y="-2688.0703125" z="0.0"/>
  </node>
  <node id="25126" label="[FKH1TRSC03]" cy:nodeId="6951">
    <graphics x="13294.3271484375" y="-2406.090576171875" z="0.0"/>
  </node>
  <node id="25863" label="Cdc20_[mad3]_ppi+_Mad3_[cdc20]" cy:nodeId="2855">
    <graphics x="15228.66796875" y="-3086.96923828125" z="0.0"/>
  </node>
  <node id="24842" label="[CDC5TRSC04]" cy:nodeId="2856">
    <graphics x="14138.1748046875" y="-2406.090576171875" z="0.0"/>
  </node>
  <node id="25125" label="[FKH1TRSC04]" cy:nodeId="6952">
    <graphics x="13294.3271484375" y="-2406.090576171875" z="0.0"/>
  </node>
  <node id="25124" label="[FKH1TRSC05]" cy:nodeId="6953">
    <graphics x="13294.3271484375" y="-2406.090576171875" z="0.0"/>
  </node>
  <node id="26377" label="Fkh2_[DBD]_bind+_Clb2Gene_[fkh2]" cy:nodeId="2857">
    <graphics x="13860.29296875" y="-2590.84423828125" z="0.0"/>
  </node>
  <node id="24841" label="[CDC5TRSC05]" cy:nodeId="2858">
    <graphics x="14138.1748046875" y="-2406.090576171875" z="0.0"/>
  </node>
  <node id="25123" label="[FKH1TRSC06]" cy:nodeId="6954">
    <graphics x="13294.3271484375" y="-2406.090576171875" z="0.0"/>
  </node>
  <node id="25122" label="[FKH1TRSC07]" cy:nodeId="6955">
    <graphics x="13294.3271484375" y="-2406.090576171875" z="0.0"/>
  </node>
  <node id="26376" label="Clb2Gene_[fkh2]--Fkh2_[DBD]" cy:nodeId="2859">
    <graphics x="13860.29296875" y="-2511.94970703125" z="0.0"/>
  </node>
  <node id="24840" label="[CDC5TRSC06]" cy:nodeId="2860">
    <graphics x="14138.1748046875" y="-2406.090576171875" z="0.0"/>
  </node>
  <node id="25121" label="[FKH1TRSC08]" cy:nodeId="6956">
    <graphics x="13294.3271484375" y="-2406.090576171875" z="0.0"/>
  </node>
  <node id="25120" label="[FKH1TRSC09]" cy:nodeId="6957">
    <graphics x="13294.3271484375" y="-2406.090576171875" z="0.0"/>
  </node>
  <node id="26375" label="Fkh2_[DBD]_bind-_Clb2Gene_[fkh2]" cy:nodeId="2861">
    <graphics x="13830.29296875" y="-2569.030029296875" z="0.0"/>
  </node>
  <node id="24839" label="[CDC5TRSC07]" cy:nodeId="2862">
    <graphics x="14138.1748046875" y="-2406.090576171875" z="0.0"/>
  </node>
  <node id="25119" label="[FKH1TRSC10]" cy:nodeId="6958">
    <graphics x="13294.3271484375" y="-2406.090576171875" z="0.0"/>
  </node>
  <node id="25118" label="[FKH1TRSC11]" cy:nodeId="6959">
    <graphics x="13294.3271484375" y="-2406.090576171875" z="0.0"/>
  </node>
  <node id="26374" label="Mcm1_[DBD]_bind+_Clb3Gene_[mcm1]" cy:nodeId="2863">
    <graphics x="14053.158203125" y="-2709.884521484375" z="0.0"/>
  </node>
  <node id="24838" label="[CDC5TRSC08]" cy:nodeId="2864">
    <graphics x="14138.1748046875" y="-2406.090576171875" z="0.0"/>
  </node>
  <node id="25117" label="[FKH1TRSC12]" cy:nodeId="6960">
    <graphics x="13294.3271484375" y="-2406.090576171875" z="0.0"/>
  </node>
  <node id="25116" label="[FKH1TRSC13]" cy:nodeId="6961">
    <graphics x="13294.3271484375" y="-2406.090576171875" z="0.0"/>
  </node>
  <node id="26373" label="Clb3Gene_[mcm1]--Mcm1_[DBD]" cy:nodeId="2865">
    <graphics x="14053.158203125" y="-2629.487060546875" z="0.0"/>
  </node>
  <node id="24837" label="[CDC5TRSC09]" cy:nodeId="2866">
    <graphics x="14138.1748046875" y="-2406.090576171875" z="0.0"/>
  </node>
  <node id="25115" label="[FKH1TRSC14]" cy:nodeId="6962">
    <graphics x="13294.3271484375" y="-2406.090576171875" z="0.0"/>
  </node>
  <node id="25114" label="[FKH1TRSC15]" cy:nodeId="6963">
    <graphics x="13294.3271484375" y="-2406.090576171875" z="0.0"/>
  </node>
  <node id="26372" label="Mcm1_[DBD]_bind-_Clb3Gene_[mcm1]" cy:nodeId="2867">
    <graphics x="14023.158203125" y="-2688.0703125" z="0.0"/>
  </node>
  <node id="24836" label="[CDC5TRSC10]" cy:nodeId="2868">
    <graphics x="14138.1748046875" y="-2406.090576171875" z="0.0"/>
  </node>
  <node id="25113" label="[FKH1TRSC16]" cy:nodeId="6964">
    <graphics x="13294.3271484375" y="-2406.090576171875" z="0.0"/>
  </node>
  <node id="25112" label="[FKH1TRSC17]" cy:nodeId="6965">
    <graphics x="13294.3271484375" y="-2406.090576171875" z="0.0"/>
  </node>
  <node id="26371" label="Fkh2_[DBD]_bind+_Clb3Gene_[fkh2]" cy:nodeId="2869">
    <graphics x="13984.2333984375" y="-2590.84423828125" z="0.0"/>
  </node>
  <node id="24835" label="[CDC5TRSC11]" cy:nodeId="2870">
    <graphics x="14138.1748046875" y="-2406.090576171875" z="0.0"/>
  </node>
  <node id="25111" label="[FKH1TRSC18]" cy:nodeId="6966">
    <graphics x="13294.3271484375" y="-2406.090576171875" z="0.0"/>
  </node>
  <node id="25110" label="[FKH1TRSC19]" cy:nodeId="6967">
    <graphics x="13294.3271484375" y="-2406.090576171875" z="0.0"/>
  </node>
  <node id="26370" label="Clb3Gene_[fkh2]--Fkh2_[DBD]" cy:nodeId="2871">
    <graphics x="13984.2333984375" y="-2511.94970703125" z="0.0"/>
  </node>
  <node id="24834" label="[CDC5TRSC12]" cy:nodeId="2872">
    <graphics x="14138.1748046875" y="-2406.090576171875" z="0.0"/>
  </node>
  <node id="25109" label="[FKH2TRSC01]" cy:nodeId="6968">
    <graphics x="13422.65625" y="-2406.090576171875" z="0.0"/>
  </node>
  <node id="25108" label="[FKH2TRSC02]" cy:nodeId="6969">
    <graphics x="13422.65625" y="-2406.090576171875" z="0.0"/>
  </node>
  <node id="26369" label="Fkh2_[DBD]_bind-_Clb3Gene_[fkh2]" cy:nodeId="2873">
    <graphics x="13954.2333984375" y="-2569.030029296875" z="0.0"/>
  </node>
  <node id="24833" label="[CDC5TRSC13]" cy:nodeId="2874">
    <graphics x="14138.1748046875" y="-2406.090576171875" z="0.0"/>
  </node>
  <node id="25107" label="[FKH2TRSC03]" cy:nodeId="6970">
    <graphics x="13422.65625" y="-2406.090576171875" z="0.0"/>
  </node>
  <node id="25106" label="[FKH2TRSC04]" cy:nodeId="6971">
    <graphics x="13422.65625" y="-2406.090576171875" z="0.0"/>
  </node>
  <node id="26368" label="Ribo_trsl_Clb1mRNA" cy:nodeId="2875">
    <graphics x="13736.3515625" y="-2217.488525390625" z="0.0"/>
  </node>
  <node id="24832" label="[CDC5TRSC14]" cy:nodeId="2876">
    <graphics x="14138.1748046875" y="-2406.090576171875" z="0.0"/>
  </node>
  <node id="25105" label="[FKH2TRSC05]" cy:nodeId="6972">
    <graphics x="13422.65625" y="-2406.090576171875" z="0.0"/>
  </node>
  <node id="25104" label="[FKH2TRSC06]" cy:nodeId="6973">
    <graphics x="13422.65625" y="-2406.090576171875" z="0.0"/>
  </node>
  <node id="26367" label="Ribo_trsl_Clb2mRNA" cy:nodeId="2877">
    <graphics x="13860.29296875" y="-2217.488525390625" z="0.0"/>
  </node>
  <node id="24831" label="[CDC5TRSC15]" cy:nodeId="2878">
    <graphics x="14138.1748046875" y="-2406.090576171875" z="0.0"/>
  </node>
  <node id="25103" label="[FKH2TRSC07]" cy:nodeId="6974">
    <graphics x="13422.65625" y="-2406.090576171875" z="0.0"/>
  </node>
  <node id="24830" label="[CDC5TRSC16]" cy:nodeId="2879">
    <graphics x="14138.1748046875" y="-2406.090576171875" z="0.0"/>
  </node>
  <node id="25102" label="[FKH2TRSC08]" cy:nodeId="6975">
    <graphics x="13422.65625" y="-2406.090576171875" z="0.0"/>
  </node>
  <node id="24829" label="[CDC5TRSC17]" cy:nodeId="2880">
    <graphics x="14138.1748046875" y="-2406.090576171875" z="0.0"/>
  </node>
  <node id="25101" label="[FKH2TRSC09]" cy:nodeId="6976">
    <graphics x="13422.65625" y="-2406.090576171875" z="0.0"/>
  </node>
  <node id="24828" label="[CDC5TRSC18]" cy:nodeId="2881">
    <graphics x="14138.1748046875" y="-2406.090576171875" z="0.0"/>
  </node>
  <node id="25100" label="[FKH2TRSC10]" cy:nodeId="6977">
    <graphics x="13422.65625" y="-2406.090576171875" z="0.0"/>
  </node>
  <node id="24827" label="[CDC5TRSC19]" cy:nodeId="2882">
    <graphics x="14138.1748046875" y="-2406.090576171875" z="0.0"/>
  </node>
  <node id="25099" label="[FKH2TRSC11]" cy:nodeId="6978">
    <graphics x="13422.65625" y="-2406.090576171875" z="0.0"/>
  </node>
  <node id="24826" label="[SWI5TRSC01]" cy:nodeId="2883">
    <graphics x="14262.1162109375" y="-2406.090576171875" z="0.0"/>
  </node>
  <node id="25098" label="[FKH2TRSC12]" cy:nodeId="6979">
    <graphics x="13422.65625" y="-2406.090576171875" z="0.0"/>
  </node>
  <node id="24825" label="Swi5TRSC" cy:nodeId="2884">
    <graphics x="14232.1162109375" y="-2447.07568359375" z="0.0"/>
  </node>
  <node id="25097" label="[FKH2TRSC13]" cy:nodeId="6980">
    <graphics x="13422.65625" y="-2406.090576171875" z="0.0"/>
  </node>
  <node id="24824" label="[SWI5TRSC02]" cy:nodeId="2885">
    <graphics x="14262.1162109375" y="-2406.090576171875" z="0.0"/>
  </node>
  <node id="25096" label="[FKH2TRSC14]" cy:nodeId="6981">
    <graphics x="13422.65625" y="-2406.090576171875" z="0.0"/>
  </node>
  <node id="24823" label="[SWI5TRSC03]" cy:nodeId="2886">
    <graphics x="14262.1162109375" y="-2406.090576171875" z="0.0"/>
  </node>
  <node id="25095" label="[FKH2TRSC15]" cy:nodeId="6982">
    <graphics x="13422.65625" y="-2406.090576171875" z="0.0"/>
  </node>
  <node id="24822" label="[SWI5TRSC04]" cy:nodeId="2887">
    <graphics x="14262.1162109375" y="-2406.090576171875" z="0.0"/>
  </node>
  <node id="25094" label="[FKH2TRSC16]" cy:nodeId="6983">
    <graphics x="13422.65625" y="-2406.090576171875" z="0.0"/>
  </node>
  <node id="24821" label="[SWI5TRSC05]" cy:nodeId="2888">
    <graphics x="14262.1162109375" y="-2406.090576171875" z="0.0"/>
  </node>
  <node id="25093" label="[FKH2TRSC17]" cy:nodeId="6984">
    <graphics x="13422.65625" y="-2406.090576171875" z="0.0"/>
  </node>
  <node id="24820" label="[SWI5TRSC06]" cy:nodeId="2889">
    <graphics x="14262.1162109375" y="-2406.090576171875" z="0.0"/>
  </node>
  <node id="25092" label="[FKH2TRSC18]" cy:nodeId="6985">
    <graphics x="13422.65625" y="-2406.090576171875" z="0.0"/>
  </node>
  <node id="24819" label="[SWI5TRSC07]" cy:nodeId="2890">
    <graphics x="14262.1162109375" y="-2406.090576171875" z="0.0"/>
  </node>
  <node id="25091" label="[FKH2TRSC19]" cy:nodeId="6986">
    <graphics x="13422.65625" y="-2406.090576171875" z="0.0"/>
  </node>
  <node id="24818" label="[SWI5TRSC08]" cy:nodeId="2891">
    <graphics x="14262.1162109375" y="-2406.090576171875" z="0.0"/>
  </node>
  <node id="24817" label="[SWI5TRSC09]" cy:nodeId="2892">
    <graphics x="14262.1162109375" y="-2406.090576171875" z="0.0"/>
  </node>
  <node id="24816" label="[SWI5TRSC10]" cy:nodeId="2893">
    <graphics x="14262.1162109375" y="-2406.090576171875" z="0.0"/>
  </node>
  <node id="24815" label="[SWI5TRSC11]" cy:nodeId="2894">
    <graphics x="14262.1162109375" y="-2406.090576171875" z="0.0"/>
  </node>
  <node id="24814" label="[SWI5TRSC12]" cy:nodeId="2895">
    <graphics x="14262.1162109375" y="-2406.090576171875" z="0.0"/>
  </node>
  <node id="24813" label="[SWI5TRSC13]" cy:nodeId="2896">
    <graphics x="14262.1162109375" y="-2406.090576171875" z="0.0"/>
  </node>
  <node id="24812" label="[SWI5TRSC14]" cy:nodeId="2897">
    <graphics x="14262.1162109375" y="-2406.090576171875" z="0.0"/>
  </node>
  <node id="24811" label="[SWI5TRSC15]" cy:nodeId="2898">
    <graphics x="14262.1162109375" y="-2406.090576171875" z="0.0"/>
  </node>
  <node id="24810" label="[SWI5TRSC16]" cy:nodeId="2899">
    <graphics x="14262.1162109375" y="-2406.090576171875" z="0.0"/>
  </node>
  <node id="24809" label="[SWI5TRSC17]" cy:nodeId="2900">
    <graphics x="14262.1162109375" y="-2406.090576171875" z="0.0"/>
  </node>
  <node id="24808" label="[SWI5TRSC18]" cy:nodeId="2901">
    <graphics x="14262.1162109375" y="-2406.090576171875" z="0.0"/>
  </node>
  <node id="24807" label="[SWI5TRSC19]" cy:nodeId="2902">
    <graphics x="14262.1162109375" y="-2406.090576171875" z="0.0"/>
  </node>
  <node id="24806" label="[CDC20TRSC01]" cy:nodeId="2903">
    <graphics x="14386.056640625" y="-2406.090576171875" z="0.0"/>
  </node>
  <node id="24805" label="Cdc20TRSC" cy:nodeId="2904">
    <graphics x="14356.056640625" y="-2447.07568359375" z="0.0"/>
  </node>
  <node id="24804" label="[CDC20TRSC02]" cy:nodeId="2905">
    <graphics x="14386.056640625" y="-2406.090576171875" z="0.0"/>
  </node>
  <node id="24803" label="[CDC20TRSC03]" cy:nodeId="2906">
    <graphics x="14386.056640625" y="-2406.090576171875" z="0.0"/>
  </node>
  <node id="24802" label="[CDC20TRSC04]" cy:nodeId="2907">
    <graphics x="14386.056640625" y="-2406.090576171875" z="0.0"/>
  </node>
  <node id="24801" label="[CDC20TRSC05]" cy:nodeId="2908">
    <graphics x="14386.056640625" y="-2406.090576171875" z="0.0"/>
  </node>
  <node id="24800" label="[CDC20TRSC06]" cy:nodeId="2909">
    <graphics x="14386.056640625" y="-2406.090576171875" z="0.0"/>
  </node>
  <node id="24799" label="[CDC20TRSC07]" cy:nodeId="2910">
    <graphics x="14386.056640625" y="-2406.090576171875" z="0.0"/>
  </node>
  <node id="24798" label="[CDC20TRSC08]" cy:nodeId="2911">
    <graphics x="14386.056640625" y="-2406.090576171875" z="0.0"/>
  </node>
  <node id="24797" label="[CDC20TRSC09]" cy:nodeId="2912">
    <graphics x="14386.056640625" y="-2406.090576171875" z="0.0"/>
  </node>
  <node id="24796" label="[CDC20TRSC10]" cy:nodeId="2913">
    <graphics x="14386.056640625" y="-2406.090576171875" z="0.0"/>
  </node>
  <node id="24795" label="[CDC20TRSC11]" cy:nodeId="2914">
    <graphics x="14386.056640625" y="-2406.090576171875" z="0.0"/>
  </node>
  <node id="24794" label="[CDC20TRSC12]" cy:nodeId="2915">
    <graphics x="14386.056640625" y="-2406.090576171875" z="0.0"/>
  </node>
  <node id="24793" label="[CDC20TRSC13]" cy:nodeId="2916">
    <graphics x="14386.056640625" y="-2406.090576171875" z="0.0"/>
  </node>
  <node id="24792" label="[CDC20TRSC14]" cy:nodeId="2917">
    <graphics x="14386.056640625" y="-2406.090576171875" z="0.0"/>
  </node>
  <node id="24791" label="[CDC20TRSC15]" cy:nodeId="2918">
    <graphics x="14386.056640625" y="-2406.090576171875" z="0.0"/>
  </node>
  <node id="24790" label="[CDC20TRSC16]" cy:nodeId="2919">
    <graphics x="14386.056640625" y="-2406.090576171875" z="0.0"/>
  </node>
  <node id="24789" label="[CDC20TRSC17]" cy:nodeId="2920">
    <graphics x="14386.056640625" y="-2406.090576171875" z="0.0"/>
  </node>
  <node id="24788" label="[CDC20TRSC18]" cy:nodeId="2921">
    <graphics x="14386.056640625" y="-2406.090576171875" z="0.0"/>
  </node>
  <node id="24787" label="[CDC20TRSC19]" cy:nodeId="2922">
    <graphics x="14386.056640625" y="-2406.090576171875" z="0.0"/>
  </node>
  <node id="24786" label="[ACE2TRSC01]" cy:nodeId="2923">
    <graphics x="14509.998046875" y="-2406.090576171875" z="0.0"/>
  </node>
  <node id="24785" label="Ace2TRSC" cy:nodeId="2924">
    <graphics x="14479.998046875" y="-2447.07568359375" z="0.0"/>
  </node>
  <node id="24784" label="[ACE2TRSC02]" cy:nodeId="2925">
    <graphics x="14509.998046875" y="-2406.090576171875" z="0.0"/>
  </node>
  <node id="24783" label="[ACE2TRSC03]" cy:nodeId="2926">
    <graphics x="14509.998046875" y="-2406.090576171875" z="0.0"/>
  </node>
  <node id="24782" label="[ACE2TRSC04]" cy:nodeId="2927">
    <graphics x="14509.998046875" y="-2406.090576171875" z="0.0"/>
  </node>
  <node id="24781" label="[ACE2TRSC05]" cy:nodeId="2928">
    <graphics x="14509.998046875" y="-2406.090576171875" z="0.0"/>
  </node>
  <node id="24780" label="[ACE2TRSC06]" cy:nodeId="2929">
    <graphics x="14509.998046875" y="-2406.090576171875" z="0.0"/>
  </node>
  <node id="24779" label="[ACE2TRSC07]" cy:nodeId="2930">
    <graphics x="14509.998046875" y="-2406.090576171875" z="0.0"/>
  </node>
  <node id="24778" label="[ACE2TRSC08]" cy:nodeId="2931">
    <graphics x="14509.998046875" y="-2406.090576171875" z="0.0"/>
  </node>
  <node id="24777" label="[ACE2TRSC09]" cy:nodeId="2932">
    <graphics x="14509.998046875" y="-2406.090576171875" z="0.0"/>
  </node>
  <node id="24776" label="[ACE2TRSC10]" cy:nodeId="2933">
    <graphics x="14509.998046875" y="-2406.090576171875" z="0.0"/>
  </node>
  <node id="24775" label="[ACE2TRSC11]" cy:nodeId="2934">
    <graphics x="14509.998046875" y="-2406.090576171875" z="0.0"/>
  </node>
  <node id="24774" label="[ACE2TRSC12]" cy:nodeId="2935">
    <graphics x="14509.998046875" y="-2406.090576171875" z="0.0"/>
  </node>
  <node id="24773" label="[ACE2TRSC13]" cy:nodeId="2936">
    <graphics x="14509.998046875" y="-2406.090576171875" z="0.0"/>
  </node>
  <node id="26308" label="Ribo_trsl_Clb3mRNA" cy:nodeId="2937">
    <graphics x="13984.2333984375" y="-2217.488525390625" z="0.0"/>
  </node>
  <node id="24772" label="[ACE2TRSC14]" cy:nodeId="2938">
    <graphics x="14509.998046875" y="-2406.090576171875" z="0.0"/>
  </node>
  <node id="24771" label="[ACE2TRSC15]" cy:nodeId="2939">
    <graphics x="14509.998046875" y="-2406.090576171875" z="0.0"/>
  </node>
  <node id="26306" label="Cdc5_p+_Ndd1_[(S85)]" cy:nodeId="2940">
    <graphics x="13678.408203125" y="-2866.560302734375" z="0.0"/>
  </node>
  <node id="24770" label="[ACE2TRSC16]" cy:nodeId="2941">
    <graphics x="14509.998046875" y="-2406.090576171875" z="0.0"/>
  </node>
  <node id="24769" label="[ACE2TRSC17]" cy:nodeId="2942">
    <graphics x="14509.998046875" y="-2406.090576171875" z="0.0"/>
  </node>
  <node id="24768" label="[ACE2TRSC18]" cy:nodeId="2943">
    <graphics x="14509.998046875" y="-2406.090576171875" z="0.0"/>
  </node>
  <node id="24767" label="[ACE2TRSC19]" cy:nodeId="2944">
    <graphics x="14509.998046875" y="-2406.090576171875" z="0.0"/>
  </node>
  <node id="26301" label="Cdc28_[cyclin]_ppi+_Clb3_[cdc28]" cy:nodeId="2945">
    <graphics x="10700.072265625" y="-636.0363159179688" z="0.0"/>
  </node>
  <node id="26264" label="PolII_trsc_Cdc5Gene" cy:nodeId="2946">
    <graphics x="14108.1748046875" y="-2367.14501953125" z="0.0"/>
  </node>
  <node id="26263" label="[CDC5TRSC20]" cy:nodeId="2947">
    <graphics x="14138.1748046875" y="-2406.090576171875" z="0.0"/>
  </node>
  <node id="26262" label="PolII_trsc_Cdc20Gene" cy:nodeId="2948">
    <graphics x="14356.056640625" y="-2367.14501953125" z="0.0"/>
  </node>
  <node id="26261" label="[CDC20TRSC20]" cy:nodeId="2949">
    <graphics x="14386.056640625" y="-2406.090576171875" z="0.0"/>
  </node>
  <node id="26260" label="PolII_trsc_Ace2Gene" cy:nodeId="2950">
    <graphics x="14479.998046875" y="-2367.14501953125" z="0.0"/>
  </node>
  <node id="26259" label="[ACE2TRSC20]" cy:nodeId="2951">
    <graphics x="14509.998046875" y="-2406.090576171875" z="0.0"/>
  </node>
  <node id="26257" label="PolII_trsc_Swi5Gene" cy:nodeId="2952">
    <graphics x="14232.1162109375" y="-2367.14501953125" z="0.0"/>
  </node>
  <node id="26256" label="[SWI5TRSC20]" cy:nodeId="2953">
    <graphics x="14262.1162109375" y="-2406.090576171875" z="0.0"/>
  </node>
  <node id="26246" label="Mcm1_[DBD]_bind+_Cdc5Gene_[mcm1]" cy:nodeId="2954">
    <graphics x="14177.099609375" y="-2709.884521484375" z="0.0"/>
  </node>
  <node id="26245" label="Cdc5Gene_[mcm1]--Mcm1_[DBD]" cy:nodeId="2955">
    <graphics x="14177.099609375" y="-2629.487060546875" z="0.0"/>
  </node>
  <node id="26759" label="Rad53_p+_Ndd1_[(rad53)]" cy:nodeId="2956">
    <graphics x="13389.4931640625" y="-2866.560302734375" z="0.0"/>
  </node>
  <node id="26244" label="Mcm1_[DBD]_bind-_Cdc5Gene_[mcm1]" cy:nodeId="2957">
    <graphics x="14147.099609375" y="-2688.0703125" z="0.0"/>
  </node>
  <node id="25732" label="Decay_deg_Swi5mRNA" cy:nodeId="2958">
    <graphics x="14262.1162109375" y="-2338.74560546875" z="0.0"/>
  </node>
  <node id="24711" label="Clb1mRNA" cy:nodeId="2959">
    <graphics x="13736.3515625" y="-2274.41015625" z="0.0"/>
  </node>
  <node id="26758" label="Ndd1_[(rad53)]-{p}" cy:nodeId="2960">
    <graphics x="13389.4931640625" y="-2778.546142578125" z="0.0"/>
  </node>
  <node id="26243" label="Fkh2_[DBD]_bind+_Cdc5Gene_[fkh2]" cy:nodeId="2961">
    <graphics x="14108.1748046875" y="-2590.84423828125" z="0.0"/>
  </node>
  <node id="24710" label="Clb2mRNA" cy:nodeId="2962">
    <graphics x="13860.29296875" y="-2274.41015625" z="0.0"/>
  </node>
  <node id="26242" label="Cdc5Gene_[fkh2]--Fkh2_[DBD]" cy:nodeId="2963">
    <graphics x="14108.1748046875" y="-2511.94970703125" z="0.0"/>
  </node>
  <node id="24709" label="Clb3mRNA" cy:nodeId="2964">
    <graphics x="13984.2333984375" y="-2274.41015625" z="0.0"/>
  </node>
  <node id="26241" label="Fkh2_[DBD]_bind-_Cdc5Gene_[fkh2]" cy:nodeId="2965">
    <graphics x="14078.1748046875" y="-2569.030029296875" z="0.0"/>
  </node>
  <node id="26240" label="Mcm1_[DBD]_bind+_Cdc20Gene_[mcm1]" cy:nodeId="2966">
    <graphics x="14424.9814453125" y="-2709.884521484375" z="0.0"/>
  </node>
  <node id="24707" label="Clb1" cy:nodeId="2967">
    <graphics x="13736.3515625" y="-2133.76513671875" z="0.0"/>
  </node>
  <node id="26239" label="Cdc20Gene_[mcm1]--Mcm1_[DBD]" cy:nodeId="2968">
    <graphics x="14424.9814453125" y="-2629.487060546875" z="0.0"/>
  </node>
  <node id="24706" label="Clb2" cy:nodeId="2969">
    <graphics x="13860.29296875" y="-2133.76513671875" z="0.0"/>
  </node>
  <node id="26238" label="Mcm1_[DBD]_bind-_Cdc20Gene_[mcm1]" cy:nodeId="2970">
    <graphics x="14394.9814453125" y="-2688.0703125" z="0.0"/>
  </node>
  <node id="24705" label="Clb3" cy:nodeId="2971">
    <graphics x="13984.2333984375" y="-2133.76513671875" z="0.0"/>
  </node>
  <node id="26237" label="Fkh2_[DBD]_bind+_Cdc20Gene_[fkh2]" cy:nodeId="2972">
    <graphics x="14356.056640625" y="-2590.84423828125" z="0.0"/>
  </node>
  <node id="26236" label="Cdc20Gene_[fkh2]--Fkh2_[DBD]" cy:nodeId="2973">
    <graphics x="14356.056640625" y="-2511.94970703125" z="0.0"/>
  </node>
  <node id="26235" label="Fkh2_[DBD]_bind-_Cdc20Gene_[fkh2]" cy:nodeId="2974">
    <graphics x="14326.056640625" y="-2569.030029296875" z="0.0"/>
  </node>
  <node id="26234" label="Mcm1_[DBD]_bind+_Ace2Gene_[mcm1]" cy:nodeId="2975">
    <graphics x="14548.9228515625" y="-2709.884521484375" z="0.0"/>
  </node>
  <node id="26233" label="Ace2Gene_[mcm1]--Mcm1_[DBD]" cy:nodeId="2976">
    <graphics x="14548.9228515625" y="-2629.487060546875" z="0.0"/>
  </node>
  <node id="26232" label="Mcm1_[DBD]_bind-_Ace2Gene_[mcm1]" cy:nodeId="2977">
    <graphics x="14518.9228515625" y="-2688.0703125" z="0.0"/>
  </node>
  <node id="26231" label="Fkh2_[DBD]_bind+_Ace2Gene_[fkh2]" cy:nodeId="2978">
    <graphics x="14479.998046875" y="-2590.84423828125" z="0.0"/>
  </node>
  <node id="25719" label="Decay_deg_Clb1mRNA" cy:nodeId="2979">
    <graphics x="13766.3515625" y="-2338.74560546875" z="0.0"/>
  </node>
  <node id="24698" label="Fkh2" cy:nodeId="2980">
    <graphics x="13392.65625" y="-2133.76513671875" z="0.0"/>
  </node>
  <node id="26230" label="Ace2Gene_[fkh2]--Fkh2_[DBD]" cy:nodeId="2981">
    <graphics x="14479.998046875" y="-2510.44677734375" z="0.0"/>
  </node>
  <node id="25718" label="Decay_deg_Clb2mRNA" cy:nodeId="2982">
    <graphics x="13890.29296875" y="-2338.74560546875" z="0.0"/>
  </node>
  <node id="24697" label="Ndd1" cy:nodeId="2983">
    <graphics x="13135.998046875" y="-2133.76513671875" z="0.0"/>
  </node>
  <node id="26229" label="Fkh2_[DBD]_bind-_Ace2Gene_[fkh2]" cy:nodeId="2984">
    <graphics x="14449.998046875" y="-2569.030029296875" z="0.0"/>
  </node>
  <node id="25717" label="Decay_deg_Clb3mRNA" cy:nodeId="2985">
    <graphics x="14014.2333984375" y="-2338.74560546875" z="0.0"/>
  </node>
  <node id="26228" label="Mcm1_[DBD]_bind+_Swi5Gene_[mcm1]" cy:nodeId="2986">
    <graphics x="14301.041015625" y="-2709.884521484375" z="0.0"/>
  </node>
  <node id="24695" label="Cdc5mRNA" cy:nodeId="2987">
    <graphics x="14108.1748046875" y="-2274.41015625" z="0.0"/>
  </node>
  <node id="26227" label="Mcm1_[DBD]--Swi5Gene_[mcm1]" cy:nodeId="2988">
    <graphics x="14301.041015625" y="-2629.487060546875" z="0.0"/>
  </node>
  <node id="24694" label="Cdc20mRNA" cy:nodeId="2989">
    <graphics x="14356.056640625" y="-2274.41015625" z="0.0"/>
  </node>
  <node id="26226" label="Mcm1_[DBD]_bind-_Swi5Gene_[mcm1]" cy:nodeId="2990">
    <graphics x="14271.041015625" y="-2688.0703125" z="0.0"/>
  </node>
  <node id="24693" label="Ace2mRNA" cy:nodeId="2991">
    <graphics x="14479.998046875" y="-2274.41015625" z="0.0"/>
  </node>
  <node id="26225" label="Fkh2_[DBD]_bind+_Swi5Gene_[fkh2]" cy:nodeId="2992">
    <graphics x="14232.1162109375" y="-2590.84423828125" z="0.0"/>
  </node>
  <node id="26224" label="Fkh2_[DBD]--Swi5Gene_[fkh2]" cy:nodeId="2993">
    <graphics x="14232.1162109375" y="-2511.94970703125" z="0.0"/>
  </node>
  <node id="24691" label="Swi5mRNA" cy:nodeId="2994">
    <graphics x="14232.1162109375" y="-2274.41015625" z="0.0"/>
  </node>
  <node id="26223" label="Fkh2_[DBD]_bind-_Swi5Gene_[fkh2]" cy:nodeId="2995">
    <graphics x="14202.1162109375" y="-2569.030029296875" z="0.0"/>
  </node>
  <node id="24690" label="Cdc5" cy:nodeId="2996">
    <graphics x="14108.1748046875" y="-2133.76513671875" z="0.0"/>
  </node>
  <node id="26222" label="Ribo_trsl_Cdc5mRNA" cy:nodeId="2997">
    <graphics x="14108.1748046875" y="-2217.488525390625" z="0.0"/>
  </node>
  <node id="24689" label="Cdc20" cy:nodeId="2998">
    <graphics x="14356.056640625" y="-2133.76513671875" z="0.0"/>
  </node>
  <node id="26221" label="Ribo_trsl_Cdc20mRNA" cy:nodeId="2999">
    <graphics x="14356.056640625" y="-2217.488525390625" z="0.0"/>
  </node>
  <node id="25709" label="Decay_deg_Cdc20mRNA" cy:nodeId="3000">
    <graphics x="14386.056640625" y="-2338.74560546875" z="0.0"/>
  </node>
  <node id="26220" label="Ribo_trsl_Ace2mRNA" cy:nodeId="3001">
    <graphics x="14479.998046875" y="-2217.488525390625" z="0.0"/>
  </node>
  <node id="26219" label="Ribo_trsl_Swi5mRNA" cy:nodeId="3002">
    <graphics x="14232.1162109375" y="-2217.488525390625" z="0.0"/>
  </node>
  <node id="25705" label="Decay_deg_Ace2mRNA" cy:nodeId="3003">
    <graphics x="14509.998046875" y="-2338.74560546875" z="0.0"/>
  </node>
  <node id="25703" label="Decay_deg_Cdc5mRNA" cy:nodeId="3004">
    <graphics x="14138.1748046875" y="-2338.74560546875" z="0.0"/>
  </node>
  <node id="26213" label="Cdc20_[mad2]--Mad2_[cdc20]" cy:nodeId="3005">
    <graphics x="15205.5107421875" y="1331.0570068359375" z="0.0"/>
  </node>
  <node id="25664" label="Cdc14_p-_Fkh2_[(S683)]" cy:nodeId="3006">
    <graphics x="13481.662109375" y="-2839.454833984375" z="0.0"/>
  </node>
  <node id="25663" label="Cdc14_p-_Fkh2_[(T697)]" cy:nodeId="3007">
    <graphics x="13546.0" y="-2839.454833984375" z="0.0"/>
  </node>
  <node id="25652" label="Cdc14_p-_Ndd1_[(T319)]" cy:nodeId="3008">
    <graphics x="13635.0107421875" y="-2839.454833984375" z="0.0"/>
  </node>
  <node id="25651" label="Ndd1PPT_p-_Ndd1_[(rad53)]" cy:nodeId="3009">
    <graphics x="13417.32421875" y="-2839.454833984375" z="0.0"/>
  </node>
  <node id="25650" label="Ndd1PPT_p-_Ndd1_[(S85)]" cy:nodeId="3010">
    <graphics x="13717.599609375" y="-2839.454833984375" z="0.0"/>
  </node>
  <node id="26077" label="APC_ub+_Clb1_[(apc)]" cy:nodeId="3011">
    <graphics x="9741.1982421875" y="-1015.37939453125" z="0.0"/>
  </node>
  <node id="26076" label="Clb1_[(apc)]-{ub}" cy:nodeId="3012">
    <graphics x="9741.1982421875" y="-946.0028686523438" z="0.0"/>
  </node>
  <node id="26075" label="APC_ub+_Clb2_[(apc)]" cy:nodeId="3013">
    <graphics x="9854.505859375" y="-1015.37939453125" z="0.0"/>
  </node>
  <node id="26074" label="Clb2_[(apc)]-{ub}" cy:nodeId="3014">
    <graphics x="9854.505859375" y="-946.0028686523438" z="0.0"/>
  </node>
  <node id="26073" label="APC_ub+_Clb3_[(apc)]" cy:nodeId="3015">
    <graphics x="10421.0478515625" y="-1015.37939453125" z="0.0"/>
  </node>
  <node id="26072" label="Clb3_[(apc)]-{ub}" cy:nodeId="3016">
    <graphics x="10421.0478515625" y="-946.0028686523438" z="0.0"/>
  </node>
  <node id="26056" label="APC_ub+_Cdc20_[(apc)]" cy:nodeId="3017">
    <graphics x="10647.6640625" y="-1015.37939453125" z="0.0"/>
  </node>
  <node id="26055" label="Cdc20_[(apc)]-{ub}" cy:nodeId="3018">
    <graphics x="10647.6640625" y="-946.0028686523438" z="0.0"/>
  </node>
  <node id="26054" label="APC_ub+_Cdc5_[(apc)]" cy:nodeId="3019">
    <graphics x="10534.35546875" y="-1015.37939453125" z="0.0"/>
  </node>
  <node id="26053" label="Cdc5_[(apc)]-{ub}" cy:nodeId="3020">
    <graphics x="10534.35546875" y="-946.0028686523438" z="0.0"/>
  </node>
  <node id="26044" label="Cdc28_p+_Cdc5_[(T238)]" cy:nodeId="3021">
    <graphics x="9914.83984375" y="2.0777931213378906" z="0.0"/>
  </node>
  <node id="26042" label="Cdc28_p+_Cdc5_[(T242)]" cy:nodeId="3022">
    <graphics x="11562.9697265625" y="-669.1851806640625" z="0.0"/>
  </node>
  <node id="26020" label="Cdc5_[PBD]_ppi+_Cdc11_[cdc5]" cy:nodeId="3023">
    <graphics x="14806.1025390625" y="-2784.9462890625" z="0.0"/>
  </node>
  <node id="26017" label="Cdc5_[PBD]_ppi+_Cdc12_[cdc5]" cy:nodeId="3024">
    <graphics x="15090.80859375" y="-3086.96923828125" z="0.0"/>
  </node>
  <node id="26000" label="Cbk1_p+_Ace2_[(cbk1)]" cy:nodeId="3025">
    <graphics x="14815.095703125" y="-2942.66943359375" z="0.0"/>
  </node>
  <node id="27006" label="Cdc28Clb1256" cy:nodeId="3026">
    <graphics x="10781.4892578125" y="-144.9319305419922" z="0.0"/>
  </node>
  <node id="26490" label="Cdc5_[(T242)]-{p}" cy:nodeId="3027">
    <graphics x="11562.9697265625" y="-559.134521484375" z="0.0"/>
  </node>
  <node id="24907" label="[CLB1TRSC01]" cy:nodeId="3028">
    <graphics x="13766.3515625" y="-2406.090576171875" z="0.0"/>
  </node>
  <node id="24906" label="Clb1TRSC" cy:nodeId="3029">
    <graphics x="13736.3515625" y="-2447.07568359375" z="0.0"/>
  </node>
  <node id="24905" label="Fkh2Ndd1Mcm1" cy:nodeId="3030">
    <graphics x="13589.1064453125" y="-2492.404052734375" z="0.0"/>
  </node>
  <node id="25925" label="Proteasome_deg_Clb1" cy:nodeId="3031">
    <graphics x="13706.3515625" y="-2182.611328125" z="0.0"/>
  </node>
  <node id="24904" label="[CLB1TRSC02]" cy:nodeId="3032">
    <graphics x="13766.3515625" y="-2406.090576171875" z="0.0"/>
  </node>
  <node id="25924" label="Proteasome_deg_Clb2" cy:nodeId="3033">
    <graphics x="13830.29296875" y="-2182.611328125" z="0.0"/>
  </node>
  <node id="24903" label="[CLB1TRSC03]" cy:nodeId="3034">
    <graphics x="13766.3515625" y="-2406.090576171875" z="0.0"/>
  </node>
  <node id="25923" label="Proteasome_deg_Clb3" cy:nodeId="3035">
    <graphics x="13954.2333984375" y="-2182.611328125" z="0.0"/>
  </node>
  <node id="24902" label="[CLB1TRSC04]" cy:nodeId="3036">
    <graphics x="13766.3515625" y="-2406.090576171875" z="0.0"/>
  </node>
  <node id="24901" label="[CLB1TRSC05]" cy:nodeId="3037">
    <graphics x="13766.3515625" y="-2406.090576171875" z="0.0"/>
  </node>
  <node id="25921" label="Proteasome_deg_Cdc20" cy:nodeId="3038">
    <graphics x="14326.056640625" y="-2182.611328125" z="0.0"/>
  </node>
  <node id="24900" label="[CLB1TRSC06]" cy:nodeId="3039">
    <graphics x="13766.3515625" y="-2406.090576171875" z="0.0"/>
  </node>
  <node id="25920" label="Proteasome_deg_Cdc5" cy:nodeId="3040">
    <graphics x="14078.1748046875" y="-2182.611328125" z="0.0"/>
  </node>
  <node id="24899" label="[CLB1TRSC07]" cy:nodeId="3041">
    <graphics x="13766.3515625" y="-2406.090576171875" z="0.0"/>
  </node>
  <node id="24898" label="[CLB1TRSC08]" cy:nodeId="3042">
    <graphics x="13766.3515625" y="-2406.090576171875" z="0.0"/>
  </node>
  <node id="24897" label="[CLB1TRSC09]" cy:nodeId="3043">
    <graphics x="13766.3515625" y="-2406.090576171875" z="0.0"/>
  </node>
  <node id="24896" label="[CLB1TRSC10]" cy:nodeId="3044">
    <graphics x="13766.3515625" y="-2406.090576171875" z="0.0"/>
  </node>
  <node id="24895" label="[CLB1TRSC11]" cy:nodeId="3045">
    <graphics x="13766.3515625" y="-2406.090576171875" z="0.0"/>
  </node>
  <node id="24894" label="[CLB1TRSC12]" cy:nodeId="3046">
    <graphics x="13766.3515625" y="-2406.090576171875" z="0.0"/>
  </node>
  <node id="24893" label="[CLB1TRSC13]" cy:nodeId="3047">
    <graphics x="13766.3515625" y="-2406.090576171875" z="0.0"/>
  </node>
  <node id="24892" label="[CLB1TRSC14]" cy:nodeId="3048">
    <graphics x="13766.3515625" y="-2406.090576171875" z="0.0"/>
  </node>
  <node id="24891" label="[CLB1TRSC15]" cy:nodeId="3049">
    <graphics x="13766.3515625" y="-2406.090576171875" z="0.0"/>
  </node>
  <node id="24890" label="[CLB1TRSC16]" cy:nodeId="3050">
    <graphics x="13766.3515625" y="-2406.090576171875" z="0.0"/>
  </node>
  <node id="24889" label="[CLB1TRSC17]" cy:nodeId="3051">
    <graphics x="13766.3515625" y="-2406.090576171875" z="0.0"/>
  </node>
  <node id="24888" label="[CLB1TRSC18]" cy:nodeId="3052">
    <graphics x="13766.3515625" y="-2406.090576171875" z="0.0"/>
  </node>
  <node id="24887" label="[CLB1TRSC19]" cy:nodeId="3053">
    <graphics x="13766.3515625" y="-2406.090576171875" z="0.0"/>
  </node>
  <node id="24886" label="[CLB2TRSC01]" cy:nodeId="3054">
    <graphics x="13890.29296875" y="-2406.090576171875" z="0.0"/>
  </node>
  <node id="24885" label="Clb2TRSC" cy:nodeId="3055">
    <graphics x="13860.29296875" y="-2447.07568359375" z="0.0"/>
  </node>
  <node id="24884" label="[CLB2TRSC02]" cy:nodeId="3056">
    <graphics x="13890.29296875" y="-2406.090576171875" z="0.0"/>
  </node>
  <node id="24883" label="[CLB2TRSC03]" cy:nodeId="3057">
    <graphics x="13890.29296875" y="-2406.090576171875" z="0.0"/>
  </node>
  <node id="24882" label="[CLB2TRSC04]" cy:nodeId="3058">
    <graphics x="13890.29296875" y="-2406.090576171875" z="0.0"/>
  </node>
  <node id="24881" label="[CLB2TRSC05]" cy:nodeId="3059">
    <graphics x="13890.29296875" y="-2406.090576171875" z="0.0"/>
  </node>
  <node id="24880" label="[CLB2TRSC06]" cy:nodeId="3060">
    <graphics x="13890.29296875" y="-2406.090576171875" z="0.0"/>
  </node>
  <node id="24879" label="[CLB2TRSC07]" cy:nodeId="3061">
    <graphics x="13890.29296875" y="-2406.090576171875" z="0.0"/>
  </node>
  <node id="27226" label="Cdc28_[cyclin]--Cln1_[cdc28]" cy:nodeId="7298">
    <graphics x="10063.7333984375" y="-547.4259643554688" z="0.0"/>
  </node>
  <node id="27225" label="Cdc28_[Tloop(T169)]-{p}" cy:nodeId="7299">
    <graphics x="9961.546875" y="-742.0720825195312" z="0.0"/>
  </node>
  <node id="27224" label="Cdc28_[cyclin]_ppi-_Cln1_[cdc28]" cy:nodeId="7300">
    <graphics x="10093.7333984375" y="-601.2932739257812" z="0.0"/>
  </node>
  <node id="27222" label="Cdc28_[cyclin]--Cln2_[cdc28]" cy:nodeId="7301">
    <graphics x="10226.5703125" y="-547.4259643554688" z="0.0"/>
  </node>
  <node id="27221" label="Cdc28_[cyclin]_ppi-_Cln2_[cdc28]" cy:nodeId="7302">
    <graphics x="10256.5703125" y="-601.2932739257812" z="0.0"/>
  </node>
  <node id="27219" label="Cdc28_[cyclin]--Cln3_[cdc28]" cy:nodeId="7303">
    <graphics x="9840.9013671875" y="-547.4259643554688" z="0.0"/>
  </node>
  <node id="27218" label="Cdc28_[cyclin]_ppi-_Cln3_[cdc28]" cy:nodeId="7304">
    <graphics x="9870.900390625" y="-601.2932739257812" z="0.0"/>
  </node>
  <node id="27217" label="Ssa1_[ydj1]_ppi+_Ydj1_[ssa]" cy:nodeId="7305">
    <graphics x="9565.7509765625" y="-822.0171508789062" z="0.0"/>
  </node>
  <node id="27216" label="Ssa1_[ydj1]--Ydj1_[ssa]" cy:nodeId="7306">
    <graphics x="9565.7509765625" y="-742.0720825195312" z="0.0"/>
  </node>
  <node id="27215" label="Ssa1_[ydj1]_ppi-_Ydj1_[ssa]" cy:nodeId="7307">
    <graphics x="9595.7509765625" y="-791.0059204101562" z="0.0"/>
  </node>
  <node id="27214" label="Ssa2_[ydj1]_ppi+_Ydj1_[ssa]" cy:nodeId="7308">
    <graphics x="9729.796875" y="-822.0171508789062" z="0.0"/>
  </node>
  <node id="27213" label="Ssa2_[ydj1]--Ydj1_[ssa]" cy:nodeId="7309">
    <graphics x="9729.796875" y="-742.0720825195312" z="0.0"/>
  </node>
  <node id="27212" label="Ssa2_[ydj1]_ppi-_Ydj1_[ssa]" cy:nodeId="7310">
    <graphics x="9759.796875" y="-791.0059204101562" z="0.0"/>
  </node>
  <node id="27208" label="Cdc28Clb5" cy:nodeId="7311">
    <graphics x="10434.404296875" y="-249.86834716796875" z="0.0"/>
  </node>
  <node id="27207" label="Cdc28_[cyclin]--Clb5_[cdc28]" cy:nodeId="7312">
    <graphics x="10434.404296875" y="-547.4259643554688" z="0.0"/>
  </node>
  <node id="27206" label="NotSic1" cy:nodeId="7313">
    <graphics x="10766.3349609375" y="-314.2854919433594" z="0.0"/>
  </node>
  <node id="27205" label="Cdc28_[sic1]--Sic1_[cdc28]" cy:nodeId="7314">
    <graphics x="10766.3349609375" y="-368.3481750488281" z="0.0"/>
  </node>
  <node id="27204" label="Cdc28_[whi3]--0" cy:nodeId="7315">
    <graphics x="9746.837890625" y="-312.1833801269531" z="0.0"/>
  </node>
  <node id="27203" label="Cdc28_[whi3]--Whi3_[cdc28]" cy:nodeId="7316">
    <graphics x="9746.837890625" y="-368.3481750488281" z="0.0"/>
  </node>
  <node id="27202" label="Cdc28Clb6" cy:nodeId="7317">
    <graphics x="10567.2373046875" y="-249.86834716796875" z="0.0"/>
  </node>
  <node id="27201" label="Cdc28_[cyclin]--Clb6_[cdc28]" cy:nodeId="7318">
    <graphics x="10567.2373046875" y="-547.4259643554688" z="0.0"/>
  </node>
  <node id="27197" label="Cln3_[JD]--Ydj1_[cln3]" cy:nodeId="7319">
    <graphics x="9647.7744140625" y="-547.4259643554688" z="0.0"/>
  </node>
  <node id="27196" label="Ydj1Active" cy:nodeId="7320">
    <graphics x="9647.7744140625" y="-695.3029174804688" z="0.0"/>
  </node>
  <node id="27195" label="Cln3_[JD]_ppi-_Ydj1_[cln3]" cy:nodeId="7321">
    <graphics x="9677.7744140625" y="-601.2932739257812" z="0.0"/>
  </node>
  <node id="27191" label="Cdc28_[whi3]_ppi+_Whi3_[cdc28]" cy:nodeId="7322">
    <graphics x="9746.837890625" y="-451.26824951171875" z="0.0"/>
  </node>
  <node id="27190" label="ERRelease" cy:nodeId="7323">
    <graphics x="9746.837890625" y="-511.64996337890625" z="0.0"/>
  </node>
  <node id="27189" label="Cdc28_[whi3]_ppi-_Whi3_[cdc28]" cy:nodeId="7324">
    <graphics x="9776.837890625" y="-423.52862548828125" z="0.0"/>
  </node>
  <node id="27188" label="Cdc28_[cks1]_ppi+_Cks1_[cdc28]" cy:nodeId="7325">
    <graphics x="9962.2734375" y="-451.26824951171875" z="0.0"/>
  </node>
  <node id="27187" label="Cdc28_[cks1]--Cks1_[cdc28]" cy:nodeId="7326">
    <graphics x="9962.2734375" y="-368.3481750488281" z="0.0"/>
  </node>
  <node id="27186" label="Cdc28_[cks1]_ppi-_Cks1_[cdc28]" cy:nodeId="7327">
    <graphics x="9992.2734375" y="-423.52862548828125" z="0.0"/>
  </node>
  <node id="27175" label="Cdc28Cln1" cy:nodeId="7328">
    <graphics x="10063.7333984375" y="-249.86834716796875" z="0.0"/>
  </node>
  <node id="27174" label="Cdc28_[far1]--0" cy:nodeId="7329">
    <graphics x="9548.6806640625" y="-312.1833801269531" z="0.0"/>
  </node>
  <node id="27173" label="Cdc28_[far1]--Far1_[cdc28]" cy:nodeId="7330">
    <graphics x="9548.6806640625" y="-368.3481750488281" z="0.0"/>
  </node>
  <node id="27172" label="Cdc28Cln2" cy:nodeId="7331">
    <graphics x="10226.5703125" y="-249.86834716796875" z="0.0"/>
  </node>
  <node id="27171" label="Cdc28Cln3" cy:nodeId="7332">
    <graphics x="9840.9013671875" y="-249.86834716796875" z="0.0"/>
  </node>
  <node id="27070" label="Cdc28_[cyclin]_ppi-_Clb5_[cdc28]" cy:nodeId="7333">
    <graphics x="10464.404296875" y="-601.2932739257812" z="0.0"/>
  </node>
  <node id="27068" label="Cdc28_[cyclin]_ppi-_Clb6_[cdc28]" cy:nodeId="7334">
    <graphics x="10597.2373046875" y="-601.2932739257812" z="0.0"/>
  </node>
  <node id="27041" label="Mps1_[(T29)]-{p}" cy:nodeId="7335">
    <graphics x="9978.263671875" y="-1125.405517578125" z="0.0"/>
  </node>
  <node id="27037" label="Cdc28Clb1" cy:nodeId="7336">
    <graphics x="10980.7412109375" y="-249.86834716796875" z="0.0"/>
  </node>
  <node id="27036" label="Cdc28_[cyclin]--Clb1_[cdc28]" cy:nodeId="7337">
    <graphics x="10980.7412109375" y="-547.4259643554688" z="0.0"/>
  </node>
  <node id="27035" label="NotCdc28pY" cy:nodeId="7338">
    <graphics x="11062.14453125" y="-314.2854919433594" z="0.0"/>
  </node>
  <node id="27034" label="Cdc28_[(Y19)]-{p}" cy:nodeId="7339">
    <graphics x="11062.14453125" y="-368.3481750488281" z="0.0"/>
  </node>
  <node id="27033" label="Cdc28Clb2" cy:nodeId="7340">
    <graphics x="11143.57421875" y="-249.86834716796875" z="0.0"/>
  </node>
  <node id="27032" label="Cdc28_[cyclin]--Clb2_[cdc28]" cy:nodeId="7341">
    <graphics x="11143.57421875" y="-547.4259643554688" z="0.0"/>
  </node>
  <node id="26871" label="Cak1_p+_Cdc28_[Tloop(T169)]" cy:nodeId="7342">
    <graphics x="9961.546875" y="-822.0171508789062" z="0.0"/>
  </node>
  <node id="26870" label="Ptc2_p-_Cdc28_[Tloop(T169)]" cy:nodeId="7343">
    <graphics x="10051.546875" y="-775.7656860351562" z="0.0"/>
  </node>
  <node id="26869" label="Ptc3_p-_Cdc28_[Tloop(T169)]" cy:nodeId="7344">
    <graphics x="10006.546875" y="-798.8914184570312" z="0.0"/>
  </node>
  <node id="26835" label="APCCdh1Cdc20" cy:nodeId="7345">
    <graphics x="9911.16015625" y="-1053.2481689453125" z="0.0"/>
  </node>
  <node id="26834" label="APCCdh1Active" cy:nodeId="7346">
    <graphics x="10576.744140625" y="-1087.7943115234375" z="0.0"/>
  </node>
  <node id="26833" label="APC_[activator]--Cdh1_[APC]" cy:nodeId="7347">
    <graphics x="10624.298828125" y="-1120.3690185546875" z="0.0"/>
  </node>
  <node id="26832" label="NotCAB" cy:nodeId="7348">
    <graphics x="10468.9482421875" y="-1153.9560546875" z="0.0"/>
  </node>
  <node id="26831" label="CAB" cy:nodeId="7349">
    <graphics x="10366.23828125" y="-1221.070556640625" z="0.0"/>
  </node>
  <node id="26830" label="Acm1_[cdh1]--Cdh1_[acm1]" cy:nodeId="7350">
    <graphics x="10487.2109375" y="-1303.6153564453125" z="0.0"/>
  </node>
  <node id="26829" label="Acm1Bmh12" cy:nodeId="7351">
    <graphics x="10307.962890625" y="-1257.6988525390625" z="0.0"/>
  </node>
  <node id="26828" label="Acm1_[bmh]--Bmh1_[acm1]" cy:nodeId="7352">
    <graphics x="10245.265625" y="-1303.6153564453125" z="0.0"/>
  </node>
  <node id="26827" label="Acm1_[bmh]--Bmh2_[acm1]" cy:nodeId="7353">
    <graphics x="10366.23828125" y="-1303.6153564453125" z="0.0"/>
  </node>
  <node id="26826" label="APC_[activator]--Cdc20_[APC]" cy:nodeId="7354">
    <graphics x="9460.5390625" y="-1125.405517578125" z="0.0"/>
  </node>
  <node id="26670" label="Act1_[motor]_ppi+_Myo2_[actin]" cy:nodeId="7355">
    <graphics x="14066.4072265625" y="829.2747192382812" z="0.0"/>
  </node>
  <node id="26669" label="Act1_[motor]_ppi-_Myo2_[actin]" cy:nodeId="7356">
    <graphics x="14096.4072265625" y="865.9879760742188" z="0.0"/>
  </node>
  <node id="26610" label="Cdc28_[far1]_ppi-_Far1_[cdc28]" cy:nodeId="7357">
    <graphics x="9548.6806640625" y="-451.26824951171875" z="0.0"/>
  </node>
  <node id="26609" label="[Pheromone]" cy:nodeId="7358">
    <graphics x="9548.6806640625" y="-533.8334350585938" z="0.0"/>
  </node>
  <node id="26565" label="Cdc28_[sic1]_ppi-_Sic1_[cdc28]" cy:nodeId="7359">
    <graphics x="10796.4892578125" y="-423.52862548828125" z="0.0"/>
  </node>
  <node id="26407" label="Cdc28_[cyclin]_ppi-_Clb1_[cdc28]" cy:nodeId="7360">
    <graphics x="11010.740234375" y="-601.2932739257812" z="0.0"/>
  </node>
  <node id="26405" label="Cdc28_[cyclin]_ppi-_Clb2_[cdc28]" cy:nodeId="7361">
    <graphics x="11173.57421875" y="-601.2932739257812" z="0.0"/>
  </node>
  <node id="26365" label="Swe1_[(cla4)]-{p}" cy:nodeId="7362">
    <graphics x="14257.7490234375" y="-834.7514038085938" z="0.0"/>
  </node>
  <node id="26364" label="Hsl7_[swe1]--Swe1_[hsl7]" cy:nodeId="7363">
    <graphics x="14352.2197265625" y="-991.5953369140625" z="0.0"/>
  </node>
  <node id="26363" label="Cdc28_p+_Swe1_[cdc28(deg)]" cy:nodeId="7364">
    <graphics x="14352.2197265625" y="-917.8861694335938" z="0.0"/>
  </node>
  <node id="26362" label="Swe1_[cdc28(deg)]-{p}" cy:nodeId="7365">
    <graphics x="14352.2197265625" y="-834.7514038085938" z="0.0"/>
  </node>
  <node id="26360" label="Cdc5_[PBD]--Swe1_[cdc5]" cy:nodeId="7366">
    <graphics x="14451.732421875" y="-547.2950439453125" z="0.0"/>
  </node>
  <node id="26359" label="Swe1_[cdc5(HP)]-{p}" cy:nodeId="7367">
    <graphics x="14451.732421875" y="-731.7514038085938" z="0.0"/>
  </node>
  <node id="26358" label="Cdc5_[PBD]_ppi-_Swe1_[cdc5]" cy:nodeId="7368">
    <graphics x="14491.2802734375" y="-600.1513671875" z="0.0"/>
  </node>
  <node id="26354" label="Mih1_p-_Cdc28_[(Y19)]" cy:nodeId="7369">
    <graphics x="11032.158203125" y="-423.52862548828125" z="0.0"/>
  </node>
  <node id="26320" label="Hsl1_[septin]_ppi+_Cdc3_[hsl1]" cy:nodeId="7370">
    <graphics x="14352.2197265625" y="-1426.25244140625" z="0.0"/>
  </node>
  <node id="26319" label="Cdc3_[hsl1]--Hsl1_[septin]" cy:nodeId="7371">
    <graphics x="14352.2197265625" y="-1329.927001953125" z="0.0"/>
  </node>
  <node id="26318" label="[LargeBud]" cy:nodeId="7372">
    <graphics x="14161.6357421875" y="-1509.482421875" z="0.0"/>
  </node>
  <node id="26317" label="Hsl1_[septin]_ppi-_Cdc3_[hsl1]" cy:nodeId="7373">
    <graphics x="14308.5087890625" y="-1396.175537109375" z="0.0"/>
  </node>
  <node id="26316" label="Hsl1_[hsl7]_ppi+_Hsl7_[hsl1]" cy:nodeId="7374">
    <graphics x="14352.2197265625" y="-1240.91650390625" z="0.0"/>
  </node>
  <node id="26315" label="Hsl1_[hsl7]--Hsl7_[hsl1]" cy:nodeId="7375">
    <graphics x="14352.2197265625" y="-1151.919921875" z="0.0"/>
  </node>
  <node id="26314" label="Hsl7_[(hsl1)]-{p}" cy:nodeId="7376">
    <graphics x="14466.8720703125" y="-1320.572509765625" z="0.0"/>
  </node>
  <node id="26313" label="Hsl1_[hsl7]_ppi-_Hsl7_[hsl1]" cy:nodeId="7377">
    <graphics x="14302.7978515625" y="-1216.07421875" z="0.0"/>
  </node>
  <node id="26311" label="Hsl7_[swe1]_ppi-_Swe1_[hsl7]" cy:nodeId="7378">
    <graphics x="14285.4169921875" y="-1055.2593994140625" z="0.0"/>
  </node>
  <node id="26310" label="Hsl1_p+_Hsl7_[(hsl1)]" cy:nodeId="7379">
    <graphics x="14466.8720703125" y="-1408.184814453125" z="0.0"/>
  </node>
  <node id="26309" label="Swe1PPT_p-_Swe1_[cdc5(HP)]" cy:nodeId="7380">
    <graphics x="14491.2802734375" y="-784.5068969726562" z="0.0"/>
  </node>
  <node id="26300" label="Cdc28_[cyclin]--Clb3_[cdc28]" cy:nodeId="7381">
    <graphics x="10700.072265625" y="-547.4259643554688" z="0.0"/>
  </node>
  <node id="26299" label="Cdc28_[cyclin]_ppi-_Clb3_[cdc28]" cy:nodeId="7382">
    <graphics x="10730.072265625" y="-601.2932739257812" z="0.0"/>
  </node>
  <node id="26297" label="Cdc28_[cyclin]--Clb4_[cdc28]" cy:nodeId="7383">
    <graphics x="10817.90625" y="-547.4259643554688" z="0.0"/>
  </node>
  <node id="26296" label="Cdc28_[cyclin]_ppi-_Clb4_[cdc28]" cy:nodeId="7384">
    <graphics x="10847.90625" y="-601.2932739257812" z="0.0"/>
  </node>
  <node id="26218" label="APC_[activator]_ppi+_Cdh1_[APC]" cy:nodeId="7385">
    <graphics x="10624.298828125" y="-1207.9091796875" z="0.0"/>
  </node>
  <node id="26217" label="Cdh1_[(cdc28)]-{0}" cy:nodeId="7386">
    <graphics x="10646.798828125" y="-1255.7623291015625" z="0.0"/>
  </node>
  <node id="26216" label="Cdh1_[(cdc28)]-{p}" cy:nodeId="7387">
    <graphics x="10669.298828125" y="-1303.6153564453125" z="0.0"/>
  </node>
  <node id="26215" label="APC_[activator]_ppi-_Cdh1_[APC]" cy:nodeId="7388">
    <graphics x="10654.298828125" y="-1176.69921875" z="0.0"/>
  </node>
  <node id="26212" label="APC_[activator]_ppi-_Cdc20_[APC]" cy:nodeId="7389">
    <graphics x="9490.5390625" y="-1182.906494140625" z="0.0"/>
  </node>
  <node id="26210" label="Acm1_[cdh1]_ppi-_Cdh1_[acm1]" cy:nodeId="7390">
    <graphics x="10518.2109375" y="-1355.699462890625" z="0.0"/>
  </node>
  <node id="26208" label="Acm1_[bmh]_ppi-_Bmh1_[acm1]" cy:nodeId="7391">
    <graphics x="10276.265625" y="-1355.699462890625" z="0.0"/>
  </node>
  <node id="26206" label="Acm1_[bmh]_ppi-_Bmh2_[acm1]" cy:nodeId="7392">
    <graphics x="10396.23828125" y="-1355.699462890625" z="0.0"/>
  </node>
  <node id="26204" label="Acm1_[(S3)]-{p}" cy:nodeId="7393">
    <graphics x="9121.58203125" y="-1137.995849609375" z="0.0"/>
  </node>
  <node id="26202" label="Acm1_[(S31)]-{p}" cy:nodeId="7394">
    <graphics x="9193.072265625" y="-1137.995849609375" z="0.0"/>
  </node>
  <node id="26200" label="Acm1_[(S48)]-{p}" cy:nodeId="7395">
    <graphics x="9264.5625" y="-1137.995849609375" z="0.0"/>
  </node>
  <node id="26198" label="Acm1_[(T161)]-{p}" cy:nodeId="7396">
    <graphics x="9336.052734375" y="-1137.995849609375" z="0.0"/>
  </node>
  <node id="26197" label="APC_ub+_Acm1_[(Dbox)]" cy:nodeId="7397">
    <graphics x="9287.96484375" y="-1015.37939453125" z="0.0"/>
  </node>
  <node id="26195" label="Acm1P" cy:nodeId="7398">
    <graphics x="9287.96484375" y="-1080.405517578125" z="0.0"/>
  </node>
  <node id="26185" label="Clb2_[swi4]--Swi4_[cyclin]" cy:nodeId="7399">
    <graphics x="11208.9052734375" y="-355.7762756347656" z="0.0"/>
  </node>
  <node id="26184" label="Clb2_[swi4]_ppi-_Swi4_[cyclin]" cy:nodeId="7400">
    <graphics x="11238.9052734375" y="-409.64300537109375" z="0.0"/>
  </node>
  <node id="26069" label="APC_ub+_Pds1_[(apc)]" cy:nodeId="7401">
    <graphics x="9627.8896484375" y="-1015.37939453125" z="0.0"/>
  </node>
  <node id="26067" label="Pds1_[(cdc28)]-{p}" cy:nodeId="7402">
    <graphics x="9633.671875" y="-1125.405517578125" z="0.0"/>
  </node>
  <node id="26050" label="Cdc28_p+_Cdh1_[(cdc28)]" cy:nodeId="7403">
    <graphics x="10669.298828125" y="-1388.300048828125" z="0.0"/>
  </node>
  <node id="25670" label="Cdc28PPT_p-_Cdc28_[(Y19)]" cy:nodeId="7404">
    <graphics x="11107.1572265625" y="-423.52862548828125" z="0.0"/>
  </node>
  <node id="25661" label="Hsl7PPT_p-_Hsl7_[(hsl1)]" cy:nodeId="7405">
    <graphics x="14494.8896484375" y="-1374.080322265625" z="0.0"/>
  </node>
  <node id="25619" label="Swe1PPT_p-_Swe1_[(cla4)]" cy:nodeId="7406">
    <graphics x="14230.0849609375" y="-887.5068969726562" z="0.0"/>
  </node>
  <node id="24765" label="[RepFinish01]" cy:nodeId="7407">
    <graphics x="11087.2587890625" y="1397.80126953125" z="0.0"/>
  </node>
  <node id="24762" label="[RepFinish02]" cy:nodeId="7408">
    <graphics x="11087.2587890625" y="1397.80126953125" z="0.0"/>
  </node>
  <node id="24761" label="[RepFinish03]" cy:nodeId="7409">
    <graphics x="11087.2587890625" y="1397.80126953125" z="0.0"/>
  </node>
  <node id="24760" label="[RepFinish04]" cy:nodeId="7410">
    <graphics x="11087.2587890625" y="1397.80126953125" z="0.0"/>
  </node>
  <node id="24759" label="[RepFinish05]" cy:nodeId="7411">
    <graphics x="11087.2587890625" y="1397.80126953125" z="0.0"/>
  </node>
  <node id="24758" label="[RepFinish06]" cy:nodeId="7412">
    <graphics x="11087.2587890625" y="1397.80126953125" z="0.0"/>
  </node>
  <node id="24757" label="[RepFinish07]" cy:nodeId="7413">
    <graphics x="11087.2587890625" y="1397.80126953125" z="0.0"/>
  </node>
  <node id="24756" label="[RepFinish08]" cy:nodeId="7414">
    <graphics x="11087.2587890625" y="1397.80126953125" z="0.0"/>
  </node>
  <node id="24755" label="[RepFinish09]" cy:nodeId="7415">
    <graphics x="11087.2587890625" y="1397.80126953125" z="0.0"/>
  </node>
  <node id="27048" label="PolII_trsc_Mps1Gene" cy:nodeId="3574">
    <graphics x="15149.8193359375" y="-2367.14501953125" z="0.0"/>
  </node>
  <node id="27047" label="Ribo_trsl_Mps1mRNA" cy:nodeId="3575">
    <graphics x="15149.8193359375" y="-2217.488525390625" z="0.0"/>
  </node>
  <node id="24739" label="Mps1mRNA" cy:nodeId="3576">
    <graphics x="15149.8193359375" y="-2274.41015625" z="0.0"/>
  </node>
  <node id="27042" label="Cdc28_p+_Mps1_[(T29)]" cy:nodeId="3577">
    <graphics x="9978.263671875" y="-1212.07568359375" z="0.0"/>
  </node>
  <node id="24738" label="Mps1" cy:nodeId="3578">
    <graphics x="15149.8193359375" y="-2133.76513671875" z="0.0"/>
  </node>
  <node id="24734" label="Far1" cy:nodeId="3579">
    <graphics x="15271.37890625" y="-2133.76513671875" z="0.0"/>
  </node>
  <node id="25751" label="PolII_trsc_Ase1Gene" cy:nodeId="3580">
    <graphics x="14648.5810546875" y="-2367.14501953125" z="0.0"/>
  </node>
  <node id="25748" label="PolII_trsc_Dbf4Gene" cy:nodeId="3581">
    <graphics x="14906.7001953125" y="-2367.14501953125" z="0.0"/>
  </node>
  <node id="25747" label="PolII_trsc_Kip1Gene" cy:nodeId="3582">
    <graphics x="15028.259765625" y="-2367.14501953125" z="0.0"/>
  </node>
  <node id="25745" label="Ribo_trsl_Ase1mRNA" cy:nodeId="3583">
    <graphics x="14648.5810546875" y="-2217.488525390625" z="0.0"/>
  </node>
  <node id="26387" label="PolII_trsc_Clb4Gene" cy:nodeId="3584">
    <graphics x="14770.140625" y="-2367.14501953125" z="0.0"/>
  </node>
  <node id="26258" label="PolII_trsc_Far1Gene" cy:nodeId="3585">
    <graphics x="15271.37890625" y="-2367.14501953125" z="0.0"/>
  </node>
  <node id="25743" label="Ribo_trsl_Dbf4mRNA" cy:nodeId="3586">
    <graphics x="14906.7001953125" y="-2217.488525390625" z="0.0"/>
  </node>
  <node id="25742" label="Ribo_trsl_Kip1mRNA" cy:nodeId="3587">
    <graphics x="15028.259765625" y="-2217.488525390625" z="0.0"/>
  </node>
  <node id="27020" label="Mps1_[ndc80]_ppi+_Ndc80_[mps1]" cy:nodeId="3588">
    <graphics x="15182.904296875" y="473.11749267578125" z="0.0"/>
  </node>
  <node id="25734" label="Decay_deg_Far1mRNA" cy:nodeId="3589">
    <graphics x="15301.37890625" y="-2338.74560546875" z="0.0"/>
  </node>
  <node id="24708" label="Clb4mRNA" cy:nodeId="3590">
    <graphics x="14770.140625" y="-2274.41015625" z="0.0"/>
  </node>
  <node id="26755" label="Rad53_p+_Dbf4_[(rad53)]" cy:nodeId="3591">
    <graphics x="11189.419921875" y="917.7942504882812" z="0.0"/>
  </node>
  <node id="24704" label="Clb4" cy:nodeId="3592">
    <graphics x="14770.140625" y="-2133.76513671875" z="0.0"/>
  </node>
  <node id="25852" label="Mps1_ap+_Mps1_[(AP)]" cy:nodeId="3593">
    <graphics x="12681.2158203125" y="372.5273742675781" z="0.0"/>
  </node>
  <node id="26748" label="Cdc28_p+_Far1_[(S87)]" cy:nodeId="3594">
    <graphics x="9117.427734375" y="-1727.641357421875" z="0.0"/>
  </node>
  <node id="27003" label="Mps1_p+_Spc110_[(S60)]" cy:nodeId="3595">
    <graphics x="13253.384765625" y="372.5273742675781" z="0.0"/>
  </node>
  <node id="27001" label="Mps1_p+_Spc110_[(T68)]" cy:nodeId="3596">
    <graphics x="13321.634765625" y="372.5273742675781" z="0.0"/>
  </node>
  <node id="26745" label="Far1_[(scf)]-{ub}" cy:nodeId="3597">
    <graphics x="9117.427734375" y="-1505.5811767578125" z="0.0"/>
  </node>
  <node id="25716" label="Decay_deg_Clb4mRNA" cy:nodeId="3598">
    <graphics x="14800.140625" y="-2338.74560546875" z="0.0"/>
  </node>
  <node id="24692" label="Far1mRNA" cy:nodeId="3599">
    <graphics x="15271.37890625" y="-2274.41015625" z="0.0"/>
  </node>
  <node id="26611" label="Cdc28_[far1]_ppi+_Far1_[cdc28]" cy:nodeId="3600">
    <graphics x="9578.6787109375" y="-423.52862548828125" z="0.0"/>
  </node>
  <node id="26096" label="Ase1_[dimer]_ppi+_Ase1_[dimer]" cy:nodeId="3601">
    <graphics x="13619.8046875" y="396.1979064941406" z="0.0"/>
  </node>
  <node id="26738" label="Cdc24_[far1]_ppi+_Far1_[cdc24]" cy:nodeId="3602">
    <graphics x="12003.7060546875" y="-1652.7933349609375" z="0.0"/>
  </node>
  <node id="26094" label="Ase1_[mt]_ppi+_Tub1_[ase1]" cy:nodeId="3603">
    <graphics x="13699.154296875" y="396.1979064941406" z="0.0"/>
  </node>
  <node id="26736" label="Proteasome_deg_Far1" cy:nodeId="3604">
    <graphics x="15241.37890625" y="-2182.611328125" z="0.0"/>
  </node>
  <node id="25704" label="Decay_deg_Ase1mRNA" cy:nodeId="3605">
    <graphics x="14678.5810546875" y="-2338.74560546875" z="0.0"/>
  </node>
  <node id="26086" label="Kip1_[mt]_ppi+_Tub1_[motor]" cy:nodeId="3606">
    <graphics x="13590.55859375" y="676.6790161132812" z="0.0"/>
  </node>
  <node id="25702" label="Decay_deg_Dbf4mRNA" cy:nodeId="3607">
    <graphics x="14936.7001953125" y="-2338.74560546875" z="0.0"/>
  </node>
  <node id="25701" label="Decay_deg_Kip1mRNA" cy:nodeId="3608">
    <graphics x="15058.259765625" y="-2338.74560546875" z="0.0"/>
  </node>
  <node id="26084" label="Kip1_[stalk]_ppi+_Kip1_[stalk]" cy:nodeId="3609">
    <graphics x="13672.001953125" y="676.6790161132812" z="0.0"/>
  </node>
  <node id="25700" label="Decay_deg_Mps1mRNA" cy:nodeId="3610">
    <graphics x="15179.8193359375" y="-2338.74560546875" z="0.0"/>
  </node>
  <node id="24676" label="Dbf4" cy:nodeId="3611">
    <graphics x="14906.7001953125" y="-2133.76513671875" z="0.0"/>
  </node>
  <node id="24674" label="Ase1" cy:nodeId="3612">
    <graphics x="14648.5810546875" y="-2133.76513671875" z="0.0"/>
  </node>
  <node id="24673" label="Kip1" cy:nodeId="3613">
    <graphics x="15028.259765625" y="-2133.76513671875" z="0.0"/>
  </node>
  <node id="26971" label="Ribo_trsl_Far1mRNA" cy:nodeId="3614">
    <graphics x="15271.37890625" y="-2217.488525390625" z="0.0"/>
  </node>
  <node id="26071" label="APC_ub+_Clb4_[(apc)]" cy:nodeId="3615">
    <graphics x="10194.4306640625" y="-1015.37939453125" z="0.0"/>
  </node>
  <node id="26070" label="Clb4_[(apc)]-{ub}" cy:nodeId="3616">
    <graphics x="10194.4306640625" y="-946.0028686523438" z="0.0"/>
  </node>
  <node id="25941" label="APC_ub+_Dbf4_[(apc)]" cy:nodeId="3617">
    <graphics x="9401.2734375" y="-1015.37939453125" z="0.0"/>
  </node>
  <node id="25940" label="Dbf4_[(apc)]-{ub}" cy:nodeId="3618">
    <graphics x="9401.2734375" y="-946.0028686523438" z="0.0"/>
  </node>
  <node id="25939" label="Proteasome_deg_Dbf4" cy:nodeId="3619">
    <graphics x="14876.7001953125" y="-2182.611328125" z="0.0"/>
  </node>
  <node id="24662" label="Ase1mRNA" cy:nodeId="3620">
    <graphics x="14648.5810546875" y="-2274.41015625" z="0.0"/>
  </node>
  <node id="24660" label="Dbf4mRNA" cy:nodeId="3621">
    <graphics x="14906.7001953125" y="-2274.41015625" z="0.0"/>
  </node>
  <node id="26192" label="APC_ub+_Ase1_[(apc)]" cy:nodeId="3622">
    <graphics x="10307.7392578125" y="-1015.37939453125" z="0.0"/>
  </node>
  <node id="24659" label="Kip1mRNA" cy:nodeId="3623">
    <graphics x="15028.259765625" y="-2274.41015625" z="0.0"/>
  </node>
  <node id="26191" label="Ase1_[(apc)]-{ub}" cy:nodeId="3624">
    <graphics x="10307.7392578125" y="-946.0028686523438" z="0.0"/>
  </node>
  <node id="26190" label="APC_ub+_Kip1_[(apc)]" cy:nodeId="3625">
    <graphics x="9514.5810546875" y="-1015.37939453125" z="0.0"/>
  </node>
  <node id="26189" label="Kip1_[(apc)]-{ub}" cy:nodeId="3626">
    <graphics x="9514.5810546875" y="-946.0028686523438" z="0.0"/>
  </node>
  <node id="25927" label="Proteasome_deg_Ase1" cy:nodeId="3627">
    <graphics x="14618.5810546875" y="-2182.611328125" z="0.0"/>
  </node>
  <node id="26569" label="APC_ub+_Mps1_[(apc)]" cy:nodeId="3628">
    <graphics x="10081.123046875" y="-1015.37939453125" z="0.0"/>
  </node>
  <node id="25926" label="Proteasome_deg_Kip1" cy:nodeId="3629">
    <graphics x="14998.259765625" y="-2182.611328125" z="0.0"/>
  </node>
  <node id="26568" label="Mps1_[(apc)]-{ub}" cy:nodeId="3630">
    <graphics x="10081.123046875" y="-946.0028686523438" z="0.0"/>
  </node>
  <node id="26567" label="Proteasome_deg_Mps1" cy:nodeId="3631">
    <graphics x="15119.8193359375" y="-2182.611328125" z="0.0"/>
  </node>
  <node id="25922" label="Proteasome_deg_Clb4" cy:nodeId="3632">
    <graphics x="14740.140625" y="-2182.611328125" z="0.0"/>
  </node>
  <node id="26307" label="Ribo_trsl_Clb4mRNA" cy:nodeId="3633">
    <graphics x="14770.140625" y="-2217.488525390625" z="0.0"/>
  </node>
  <node id="27067" label="Cdc7_[dbf4]_ppi+_Dbf4_[cdc7]" cy:nodeId="3634">
    <graphics x="10384.2939453125" y="351.6324768066406" z="0.0"/>
  </node>
  <node id="26298" label="Cdc28_[cyclin]_ppi+_Clb4_[cdc28]" cy:nodeId="3635">
    <graphics x="10817.90625" y="-636.0363159179688" z="0.0"/>
  </node>
  <node id="27064" label="Cdc28_p+_Dbf4_[(cdc28)]" cy:nodeId="3636">
    <graphics x="9420.9443359375" y="2.0777931213378906" z="0.0"/>
  </node>
  <node id="26619" label="Cdc4_ub+_Clb6_[(scf)]" cy:nodeId="3717">
    <graphics x="9523.7978515625" y="-1572.6180419921875" z="0.0"/>
  </node>
  <node id="26618" label="Clb6_[(deg)]-{p}" cy:nodeId="3718">
    <graphics x="9523.7978515625" y="-1640.971435546875" z="0.0"/>
  </node>
  <node id="26617" label="Cdc4_ub+_Cdc6_[(scf)]" cy:nodeId="3719">
    <graphics x="9252.884765625" y="-1572.6180419921875" z="0.0"/>
  </node>
  <node id="26615" label="Cdc6_[(cdc28)]-{p}" cy:nodeId="3720">
    <graphics x="9252.884765625" y="-1640.971435546875" z="0.0"/>
  </node>
  <node id="26614" label="Cdc28_p+_Clb6_[(deg)]" cy:nodeId="3721">
    <graphics x="9567.7890625" y="-1727.641357421875" z="0.0"/>
  </node>
  <node id="26612" label="Pho85Cyclin" cy:nodeId="3722">
    <graphics x="9282.5068359375" y="-144.9319305419922" z="0.0"/>
  </node>
  <node id="26353" label="Met30_ub+_Swe1_[(scf)]" cy:nodeId="3723">
    <graphics x="10471.9951171875" y="-1572.6180419921875" z="0.0"/>
  </node>
  <node id="26352" label="SCFMet30" cy:nodeId="3724">
    <graphics x="10473.005859375" y="-1640.971435546875" z="0.0"/>
  </node>
  <node id="26607" label="Sic1_[(T2)]-{p}" cy:nodeId="3725">
    <graphics x="9117.427734375" y="-1832.057373046875" z="0.0"/>
  </node>
  <node id="26351" label="Met30_[scf]--Skp1_[Fprotein]" cy:nodeId="3726">
    <graphics x="10473.005859375" y="-1712.61376953125" z="0.0"/>
  </node>
  <node id="26606" label="Cdc28Cln12" cy:nodeId="3727">
    <graphics x="10145.15234375" y="-204.90020751953125" z="0.0"/>
  </node>
  <node id="26350" label="Swe1degP" cy:nodeId="3728">
    <graphics x="14357.4541015625" y="-712.3255004882812" z="0.0"/>
  </node>
  <node id="26349" label="Met30_[scf]_ppi+_Skp1_[Fprotein]" cy:nodeId="3729">
    <graphics x="10473.005859375" y="-1815.9888916015625" z="0.0"/>
  </node>
  <node id="26604" label="Sic1_[(T5)]-{p}" cy:nodeId="3730">
    <graphics x="9219.0205078125" y="-1832.057373046875" z="0.0"/>
  </node>
  <node id="26348" label="Met30_[scf]_ppi-_Skp1_[Fprotein]" cy:nodeId="3731">
    <graphics x="10503.005859375" y="-1776.0146484375" z="0.0"/>
  </node>
  <node id="26602" label="Sic1_[(T33)]-{p}" cy:nodeId="3732">
    <graphics x="9320.6123046875" y="-1832.057373046875" z="0.0"/>
  </node>
  <node id="26600" label="Sic1_[(T45)]-{p}" cy:nodeId="3733">
    <graphics x="9422.205078125" y="-1832.057373046875" z="0.0"/>
  </node>
  <node id="26598" label="Sic1_[(S69)]-{p}" cy:nodeId="3734">
    <graphics x="9625.390625" y="-1832.057373046875" z="0.0"/>
  </node>
  <node id="26596" label="Sic1_[(S76)]-{p}" cy:nodeId="3735">
    <graphics x="9523.7978515625" y="-1832.057373046875" z="0.0"/>
  </node>
  <node id="26594" label="Sic1_[(S80)]-{p}" cy:nodeId="3736">
    <graphics x="9726.982421875" y="-1832.057373046875" z="0.0"/>
  </node>
  <node id="26586" label="Cdc4_ub+_Sic1_[(scf)]" cy:nodeId="3737">
    <graphics x="9388.3408203125" y="-1572.6180419921875" z="0.0"/>
  </node>
  <node id="26584" label="Sic1Px6" cy:nodeId="3738">
    <graphics x="9388.3408203125" y="-1727.641357421875" z="0.0"/>
  </node>
  <node id="26583" label="Sic1P1" cy:nodeId="3739">
    <graphics x="9661.7822265625" y="-1783.2257080078125" z="0.0"/>
  </node>
  <node id="26563" label="Cdc4_[scf]_ppi+_Skp1_[Fprotein]" cy:nodeId="3740">
    <graphics x="9859.349609375" y="-1815.9888916015625" z="0.0"/>
  </node>
  <node id="26562" label="Cdc4_[scf]_ppi-_Skp1_[Fprotein]" cy:nodeId="3741">
    <graphics x="9889.349609375" y="-1776.0146484375" z="0.0"/>
  </node>
  <node id="26561" label="Cdc53_[scf]_ppi+_Skp1_[cdc53]" cy:nodeId="3742">
    <graphics x="10337.484375" y="-1961.6331787109375" z="0.0"/>
  </node>
  <node id="26560" label="Cdc53_[scf]_ppi-_Skp1_[cdc53]" cy:nodeId="3743">
    <graphics x="10362.84765625" y="-1933.2545166015625" z="0.0"/>
  </node>
  <node id="26559" label="Hrt1_[scf]_ppi+_Cdc53_[hrt1]" cy:nodeId="3744">
    <graphics x="10226.4482421875" y="-1961.6331787109375" z="0.0"/>
  </node>
  <node id="26558" label="Hrt1_[scf]_ppi-_Cdc53_[hrt1]" cy:nodeId="3745">
    <graphics x="10251.8115234375" y="-1933.2545166015625" z="0.0"/>
  </node>
  <node id="26557" label="Cdc34_[scf]_ppi+_Hrt1_[cdc34]" cy:nodeId="3746">
    <graphics x="10449.953125" y="-1961.6331787109375" z="0.0"/>
  </node>
  <node id="26556" label="Cdc34_[scf]_ppi-_Hrt1_[cdc34]" cy:nodeId="3747">
    <graphics x="10475.31640625" y="-1933.2545166015625" z="0.0"/>
  </node>
  <node id="26554" label="Cdc28_p+_Cln3_[(cdc28)]" cy:nodeId="3748">
    <graphics x="9726.982421875" y="-1727.641357421875" z="0.0"/>
  </node>
  <node id="26553" label="Cln3_[(cdc28)]-{p}" cy:nodeId="3749">
    <graphics x="9726.982421875" y="-1640.971435546875" z="0.0"/>
  </node>
  <node id="26552" label="Cdc4_ub+_Cln3_[(scf)]" cy:nodeId="3750">
    <graphics x="9659.2548828125" y="-1572.6180419921875" z="0.0"/>
  </node>
  <node id="26550" label="Grr1_ub+_Cln3_[(scf)]" cy:nodeId="3751">
    <graphics x="9794.7109375" y="-1572.6180419921875" z="0.0"/>
  </node>
  <node id="26549" label="SCFGrr1" cy:nodeId="3752">
    <graphics x="10164.126953125" y="-1640.971435546875" z="0.0"/>
  </node>
  <node id="26548" label="Grr1_[scf]--Skp1_[Fprotein]" cy:nodeId="3753">
    <graphics x="10164.126953125" y="-1712.61376953125" z="0.0"/>
  </node>
  <node id="26538" label="Cdc28_p+_Cln1_[(cdc28)]" cy:nodeId="3754">
    <graphics x="9991.716796875" y="-1727.641357421875" z="0.0"/>
  </node>
  <node id="26537" label="Cln1_[(cdc28)]-{p}" cy:nodeId="3755">
    <graphics x="9991.716796875" y="-1640.971435546875" z="0.0"/>
  </node>
  <node id="26536" label="Cdc28_p+_Cln2_[(cdc28)]" cy:nodeId="3756">
    <graphics x="10336.5380859375" y="-1727.641357421875" z="0.0"/>
  </node>
  <node id="26535" label="Cln2_[(cdc28)]-{p}" cy:nodeId="3757">
    <graphics x="10336.5380859375" y="-1640.971435546875" z="0.0"/>
  </node>
  <node id="26528" label="Grr1_[scf]_ppi+_Skp1_[Fprotein]" cy:nodeId="3758">
    <graphics x="10164.126953125" y="-1815.9888916015625" z="0.0"/>
  </node>
  <node id="26527" label="Grr1_[scf]_ppi-_Skp1_[Fprotein]" cy:nodeId="3759">
    <graphics x="10194.126953125" y="-1776.0146484375" z="0.0"/>
  </node>
  <node id="26526" label="Cdc4_ub+_Cln1_[(scf)]" cy:nodeId="3760">
    <graphics x="9930.16796875" y="-1572.6180419921875" z="0.0"/>
  </node>
  <node id="26524" label="Grr1_ub+_Cln1_[(scf)]" cy:nodeId="3761">
    <graphics x="10065.625" y="-1572.6180419921875" z="0.0"/>
  </node>
  <node id="26523" label="Grr1_ub+_Cln2_[(scf)]" cy:nodeId="3762">
    <graphics x="10336.5380859375" y="-1572.6180419921875" z="0.0"/>
  </node>
  <node id="26764" label="Swe1_[(S385)]-{p}" cy:nodeId="3763">
    <graphics x="11361.330078125" y="447.2439270019531" z="0.0"/>
  </node>
  <node id="26249" label="Grr1_ub+_Ndd1_[(Grr1)]" cy:nodeId="3764">
    <graphics x="10201.08203125" y="-1572.6180419921875" z="0.0"/>
  </node>
  <node id="26248" label="Ndd1_[(Grr1)]-{ub}" cy:nodeId="3765">
    <graphics x="10201.08203125" y="-1505.5811767578125" z="0.0"/>
  </node>
  <node id="26247" label="Proteasome_deg_Ndd1" cy:nodeId="3766">
    <graphics x="13105.998046875" y="-2182.611328125" z="0.0"/>
  </node>
  <node id="26747" label="Far1_[(S87)]-{p}" cy:nodeId="3767">
    <graphics x="9117.427734375" y="-1640.971435546875" z="0.0"/>
  </node>
  <node id="26746" label="Cdc4_ub+_Far1_[(scf)]" cy:nodeId="3768">
    <graphics x="9117.427734375" y="-1572.6180419921875" z="0.0"/>
  </node>
  <node id="26744" label="SCFCdc4" cy:nodeId="3769">
    <graphics x="9859.349609375" y="-1640.971435546875" z="0.0"/>
  </node>
  <node id="26743" label="SCF" cy:nodeId="3770">
    <graphics x="10337.484375" y="-1788.6492919921875" z="0.0"/>
  </node>
  <node id="26742" label="Cdc53_[scf]--Skp1_[cdc53]" cy:nodeId="3771">
    <graphics x="10337.484375" y="-1873.2724609375" z="0.0"/>
  </node>
  <node id="26741" label="Cdc53_[hrt1]--Hrt1_[scf]" cy:nodeId="3772">
    <graphics x="10226.4482421875" y="-1873.2724609375" z="0.0"/>
  </node>
  <node id="26740" label="Cdc34_[scf]--Hrt1_[cdc34]" cy:nodeId="3773">
    <graphics x="10449.953125" y="-1873.2724609375" z="0.0"/>
  </node>
  <node id="26739" label="Cdc4_[scf]--Skp1_[Fprotein]" cy:nodeId="3774">
    <graphics x="9859.349609375" y="-1712.61376953125" z="0.0"/>
  </node>
  <node id="27209" label="Cdc28Clb56" cy:nodeId="3775">
    <graphics x="10500.8193359375" y="-204.90020751953125" z="0.0"/>
  </node>
  <node id="27184" label="Pcl1_[pho85]--Pho85_[cyclin]" cy:nodeId="3776">
    <graphics x="9221.984375" y="-547.4259643554688" z="0.0"/>
  </node>
  <node id="26534" label="Pho85_p+_Pcl1_[(deg)]" cy:nodeId="3899">
    <graphics x="10801.7841796875" y="-1727.641357421875" z="0.0"/>
  </node>
  <node id="26533" label="Pcl1_[(deg)]-{p}" cy:nodeId="3900">
    <graphics x="10801.7841796875" y="-1640.971435546875" z="0.0"/>
  </node>
  <node id="26532" label="Pho85_p+_Pcl2_[(deg)]" cy:nodeId="3901">
    <graphics x="10895.453125" y="-1727.641357421875" z="0.0"/>
  </node>
  <node id="26531" label="Pcl2_[(deg)]-{p}" cy:nodeId="3902">
    <graphics x="10895.453125" y="-1640.971435546875" z="0.0"/>
  </node>
  <node id="26530" label="Pho85_p+_Pcl9_[(deg)]" cy:nodeId="3903">
    <graphics x="10989.1220703125" y="-1727.641357421875" z="0.0"/>
  </node>
  <node id="26529" label="Pcl9_[(deg)]-{p}" cy:nodeId="3904">
    <graphics x="10989.1220703125" y="-1640.971435546875" z="0.0"/>
  </node>
  <node id="26521" label="Dma1_ub+_Pcl1_[(dma)]" cy:nodeId="3905">
    <graphics x="10801.7841796875" y="-1572.6180419921875" z="0.0"/>
  </node>
  <node id="26519" label="Dma1_ub+_Pcl2_[(dma)]" cy:nodeId="3906">
    <graphics x="10895.453125" y="-1572.6180419921875" z="0.0"/>
  </node>
  <node id="26517" label="Dma1_ub+_Pcl9_[(dma)]" cy:nodeId="3907">
    <graphics x="10989.1220703125" y="-1572.6180419921875" z="0.0"/>
  </node>
  <node id="27181" label="Pcl2_[pho85]_ppi-_Pho85_[cyclin]" cy:nodeId="3930">
    <graphics x="9373.0283203125" y="-601.2932739257812" z="0.0"/>
  </node>
  <node id="27179" label="Pcl9_[pho85]--Pho85_[cyclin]" cy:nodeId="3931">
    <graphics x="9100.9375" y="-547.4259643554688" z="0.0"/>
  </node>
  <node id="27178" label="Pcl9_[pho85]_ppi-_Pho85_[cyclin]" cy:nodeId="3932">
    <graphics x="9130.9404296875" y="-601.2932739257812" z="0.0"/>
  </node>
  <node id="27200" label="Pho85_p+_Ssa1_[(T36)]" cy:nodeId="3933">
    <graphics x="9225.8525390625" y="2.0777931213378906" z="0.0"/>
  </node>
  <node id="27199" label="Pcl2_[pho85]--Pho85_[cyclin]" cy:nodeId="3934">
    <graphics x="9343.0283203125" y="-547.4259643554688" z="0.0"/>
  </node>
  <node id="27183" label="Pcl1_[pho85]_ppi-_Pho85_[cyclin]" cy:nodeId="3935">
    <graphics x="9251.984375" y="-601.2932739257812" z="0.0"/>
  </node>
  <node id="25642" label="Cdc14_p-_Rga1_[(cdc28)]" cy:nodeId="3961">
    <graphics x="12979.1142578125" y="-1408.779052734375" z="0.0"/>
  </node>
  <node id="25641" label="Cdc14_p-_Rga2_[(cdc28)]" cy:nodeId="3962">
    <graphics x="12892.7373046875" y="-1408.779052734375" z="0.0"/>
  </node>
  <node id="25640" label="Cdc14_p-_Sld2_[(T84)]" cy:nodeId="3963">
    <graphics x="10608.7958984375" y="998.2666015625" z="0.0"/>
  </node>
  <node id="25639" label="Cdc14_p-_Sld3_[(T600)]" cy:nodeId="3964">
    <graphics x="10490.8740234375" y="816.6154174804688" z="0.0"/>
  </node>
  <node id="25638" label="Cdc14_p-_Sld3_[(S622)]" cy:nodeId="3965">
    <graphics x="10589.0537109375" y="816.6154174804688" z="0.0"/>
  </node>
  <node id="25636" label="Cdc14_p-_Smc4_[(S4)]" cy:nodeId="3966">
    <graphics x="9146.6201171875" y="202.73597717285156" z="0.0"/>
  </node>
  <node id="25635" label="Cdc14_p-_Smc4_[(T43)]" cy:nodeId="3967">
    <graphics x="9251.53125" y="202.73597717285156" z="0.0"/>
  </node>
  <node id="25634" label="Cdc14_p-_Smc4_[(T60)]" cy:nodeId="3968">
    <graphics x="9356.431640625" y="202.73597717285156" z="0.0"/>
  </node>
  <node id="25633" label="Cdc14_p-_Smc4_[(S109)]" cy:nodeId="3969">
    <graphics x="9461.3369140625" y="202.73597717285156" z="0.0"/>
  </node>
  <node id="25632" label="Cdc14_p-_Smc4_[(S113)]" cy:nodeId="3970">
    <graphics x="9566.2421875" y="202.73597717285156" z="0.0"/>
  </node>
  <node id="25631" label="Cdc14_p-_Smc4_[(S117)]" cy:nodeId="3971">
    <graphics x="9776.0537109375" y="202.73597717285156" z="0.0"/>
  </node>
  <node id="25630" label="Cdc14_p-_Smc4_[(S128)]" cy:nodeId="3972">
    <graphics x="9671.1484375" y="202.73597717285156" z="0.0"/>
  </node>
  <node id="25628" label="Cdc14_p-_Spc42_[(S4)]" cy:nodeId="3973">
    <graphics x="12431.6669921875" y="509.43438720703125" z="0.0"/>
  </node>
  <node id="25627" label="Cdc14_p-_Spc42_[(T6)]" cy:nodeId="3974">
    <graphics x="12539.8056640625" y="509.43438720703125" z="0.0"/>
  </node>
  <node id="25626" label="Cdc14_p-_Spc110_[(S36)]" cy:nodeId="3975">
    <graphics x="13219.2578125" y="398.9812316894531" z="0.0"/>
  </node>
  <node id="25625" label="Cdc14_p-_Spc110_[(S91)]" cy:nodeId="3976">
    <graphics x="13151.009765625" y="398.9812316894531" z="0.0"/>
  </node>
  <node id="25620" label="Cdc14_p-_Swe1_[cdc28(deg)]" cy:nodeId="3977">
    <graphics x="14390.2548828125" y="-887.5068969726562" z="0.0"/>
  </node>
  <node id="25869" label="Cdc5_p+_Tus1_[(cdc5)]" cy:nodeId="3978">
    <graphics x="14682.9775390625" y="-1741.63330078125" z="0.0"/>
  </node>
  <node id="25613" label="Cdc14_p-_Tgl4_[(cdc28)]" cy:nodeId="3979">
    <graphics x="9573.5986328125" y="38.097679138183594" z="0.0"/>
  </node>
  <node id="25612" label="Cdc14_p-_Tub4_[(S360)]" cy:nodeId="3980">
    <graphics x="13746.328125" y="425.7938537597656" z="0.0"/>
  </node>
  <node id="25611" label="Cdc14_p-_Tus1_[(cdc28)]" cy:nodeId="3981">
    <graphics x="14535.0224609375" y="-1707.618408203125" z="0.0"/>
  </node>
  <node id="26355" label="Cdc5_p+_Swe1_[cdc5(HP)]" cy:nodeId="3982">
    <graphics x="14451.732421875" y="-814.8861694335938" z="0.0"/>
  </node>
  <node id="26060" label="Esp1_CUT_Slk19_[(Esp1)]" cy:nodeId="3983">
    <graphics x="11493.00390625" y="-312.3520812988281" z="0.0"/>
  </node>
  <node id="26059" label="Slk19_[(Esp1)]-{truncated}" cy:nodeId="3984">
    <graphics x="11493.00390625" y="-217.9405517578125" z="0.0"/>
  </node>
  <node id="26058" label="Slk19_[(Cdc5)]-{p}" cy:nodeId="3985">
    <graphics x="11493.00390625" y="-395.85638427734375" z="0.0"/>
  </node>
  <node id="26057" label="Cdc5_p+_Slk19_[(Cdc5)]" cy:nodeId="3986">
    <graphics x="11493.00390625" y="-490.2681579589844" z="0.0"/>
  </node>
  <node id="26052" label="Cdc14_p-_Cdh1_[(cdc28)]" cy:nodeId="3987">
    <graphics x="10699.298828125" y="-1355.699462890625" z="0.0"/>
  </node>
  <node id="26049" label="Cdc14_[net1]_ppi+_Net1_[n]" cy:nodeId="3988">
    <graphics x="11764.14453125" y="-238.39950561523438" z="0.0"/>
  </node>
  <node id="26048" label="Net1PP" cy:nodeId="3989">
    <graphics x="11702.9736328125" y="-301.7149353027344" z="0.0"/>
  </node>
  <node id="26047" label="Net1_[(cdc28x6)]-{p}" cy:nodeId="3990">
    <graphics x="11702.9736328125" y="-559.134521484375" z="0.0"/>
  </node>
  <node id="26046" label="Net1_[(cdc5)]-{p}" cy:nodeId="3991">
    <graphics x="11757.96875" y="-410.8564147949219" z="0.0"/>
  </node>
  <node id="26045" label="Cdc14_[net1]_ppi-_Net1_[n]" cy:nodeId="3992">
    <graphics x="11798.1328125" y="-208.414794921875" z="0.0"/>
  </node>
  <node id="26041" label="Cdc28_p+_Net1_[(cdc28x6)]" cy:nodeId="3993">
    <graphics x="11702.9736328125" y="-669.1851806640625" z="0.0"/>
  </node>
  <node id="26040" label="Cdc14_p-_Net1_[(cdc28x6)]" cy:nodeId="3994">
    <graphics x="11672.9736328125" y="-628.6304321289062" z="0.0"/>
  </node>
  <node id="26039" label="Cdc14_p-_Cdc5_[(T238)]" cy:nodeId="3995">
    <graphics x="9944.9443359375" y="38.097679138183594" z="0.0"/>
  </node>
  <node id="26038" label="Cdc14_p-_Cdc5_[(T242)]" cy:nodeId="3996">
    <graphics x="11592.9697265625" y="-628.6304321289062" z="0.0"/>
  </node>
  <node id="26037" label="Cdc5_p+_Net1_[(cdc5)]" cy:nodeId="3997">
    <graphics x="11757.96875" y="-505.26812744140625" z="0.0"/>
  </node>
  <node id="26036" label="Pph21_p-_Net1_[(cdc5)]" cy:nodeId="3998">
    <graphics x="11787.96875" y="-478.0508728027344" z="0.0"/>
  </node>
  <node id="26035" label="PP2ACdc55Pph21" cy:nodeId="3999">
    <graphics x="15228.86328125" y="-1850.4210205078125" z="0.0"/>
  </node>
  <node id="26033" label="Pph22_p-_Net1_[(cdc5)]" cy:nodeId="4000">
    <graphics x="11817.96875" y="-450.8335876464844" z="0.0"/>
  </node>
  <node id="26032" label="PP2ACdc55Pph22" cy:nodeId="4001">
    <graphics x="15328.44921875" y="-1850.4210205078125" z="0.0"/>
  </node>
  <node id="26492" label="Cdc5_p+_Sfi1_[C(S826)]" cy:nodeId="4002">
    <graphics x="12029.65234375" y="892.5077514648438" z="0.0"/>
  </node>
  <node id="25975" label="Cdc14_p-_Pds1_[(cdc28)]" cy:nodeId="4003">
    <graphics x="9663.671875" y="-1182.906494140625" z="0.0"/>
  </node>
  <node id="26489" label="Cdc5_p+_Sfi1_[C(T866)]" cy:nodeId="4004">
    <graphics x="11942.109375" y="892.5077514648438" z="0.0"/>
  </node>
  <node id="26487" label="Cdc5_p+_Sfi1_[C(T876)]" cy:nodeId="4005">
    <graphics x="12117.197265625" y="892.5077514648438" z="0.0"/>
  </node>
  <node id="25962" label="Cdc14_p-_Chs2_[(S14)]" cy:nodeId="4006">
    <graphics x="15102.521484375" y="-585.9214477539062" z="0.0"/>
  </node>
  <node id="25961" label="Cdc14_p-_Chs2_[(S60)]" cy:nodeId="4007">
    <graphics x="15187.234375" y="-585.9214477539062" z="0.0"/>
  </node>
  <node id="25960" label="Cdc14_p-_Chs2_[(S69)]" cy:nodeId="4008">
    <graphics x="15271.953125" y="-585.9214477539062" z="0.0"/>
  </node>
  <node id="25959" label="Cdc14_p-_Chs2_[(S100)]" cy:nodeId="4009">
    <graphics x="15356.669921875" y="-585.9214477539062" z="0.0"/>
  </node>
  <node id="25950" label="Cdc14_p-_Sfi1_[C(T816)]" cy:nodeId="4010">
    <graphics x="11910.1064453125" y="732.96533203125" z="0.0"/>
  </node>
  <node id="25949" label="Cdc14_p-_Sfi1_[C(S855)]" cy:nodeId="4011">
    <graphics x="12347.830078125" y="732.96533203125" z="0.0"/>
  </node>
  <node id="25948" label="Cdc14_p-_Sfi1_[C(S882)]" cy:nodeId="4012">
    <graphics x="12172.73828125" y="732.96533203125" z="0.0"/>
  </node>
  <node id="25947" label="Cdc14_p-_Sfi1_[C(S892)]" cy:nodeId="4013">
    <graphics x="12085.193359375" y="732.96533203125" z="0.0"/>
  </node>
  <node id="25946" label="Cdc14_p-_Sfi1_[C(S801)]" cy:nodeId="4014">
    <graphics x="11997.6513671875" y="732.96533203125" z="0.0"/>
  </node>
  <node id="25945" label="Cdc14_p-_Sfi1_[C(S923)]" cy:nodeId="4015">
    <graphics x="12260.291015625" y="732.96533203125" z="0.0"/>
  </node>
  <node id="25686" label="Cdc14_p-_Acm1_[(S3)]" cy:nodeId="4016">
    <graphics x="9093.3369140625" y="-1215.4412841796875" z="0.0"/>
  </node>
  <node id="25685" label="Cdc14_p-_Acm1_[(S31)]" cy:nodeId="4017">
    <graphics x="9164.8271484375" y="-1215.4412841796875" z="0.0"/>
  </node>
  <node id="25684" label="Cdc14_p-_Acm1_[(S48)]" cy:nodeId="4018">
    <graphics x="9236.3173828125" y="-1215.4412841796875" z="0.0"/>
  </node>
  <node id="25683" label="Cdc14_p-_Acm1_[(T161)]" cy:nodeId="4019">
    <graphics x="9307.8076171875" y="-1215.4412841796875" z="0.0"/>
  </node>
  <node id="25682" label="Cdc14_p-_Bem1_[(cdc28)]" cy:nodeId="4020">
    <graphics x="12217.6669921875" y="-1618.7794189453125" z="0.0"/>
  </node>
  <node id="25681" label="Cdc14_p-_Bem2_[(cdc28)]" cy:nodeId="4021">
    <graphics x="13065.4912109375" y="-1408.779052734375" z="0.0"/>
  </node>
  <node id="25680" label="Cdc14_p-_Bem3_[(cdc28)]" cy:nodeId="4022">
    <graphics x="12806.3603515625" y="-1408.779052734375" z="0.0"/>
  </node>
  <node id="25677" label="Cdc14_p-_Boi1_[(cdc28)]" cy:nodeId="4023">
    <graphics x="12147.6494140625" y="-748.0762939453125" z="0.0"/>
  </node>
  <node id="25676" label="Cdc14_p-_Boi2_[(cdc28)]" cy:nodeId="4024">
    <graphics x="12250.5205078125" y="-748.0762939453125" z="0.0"/>
  </node>
  <node id="25673" label="Cdc14PPT_p-_Cdc14_[(NLS)]" cy:nodeId="4025">
    <graphics x="11884.0087890625" y="-390.6601257324219" z="0.0"/>
  </node>
  <node id="26183" label="Dbf2_p+_Cdc14_[(NLS)]" cy:nodeId="4026">
    <graphics x="11854.0087890625" y="-421.48602294921875" z="0.0"/>
  </node>
  <node id="25671" label="Cdc14_p-_Cdc24_[(cdc28)]" cy:nodeId="4027">
    <graphics x="9147.474609375" y="38.097679138183594" z="0.0"/>
  </node>
  <node id="26182" label="Cdc14_[(NLS)]-{p}" cy:nodeId="4028">
    <graphics x="11854.0087890625" y="-322.9327087402344" z="0.0"/>
  </node>
  <node id="26181" label="Dbf2Active" cy:nodeId="4029">
    <graphics x="14973.359375" y="-472.5372619628906" z="0.0"/>
  </node>
  <node id="25668" label="Cdc14_p-_Dbf4_[(cdc28)]" cy:nodeId="4030">
    <graphics x="9450.943359375" y="38.097679138183594" z="0.0"/>
  </node>
  <node id="25665" label="Cdc14_p-_Fin1_[(cdc28)]" cy:nodeId="4031">
    <graphics x="9696.2529296875" y="38.097679138183594" z="0.0"/>
  </node>
  <node id="25660" label="Cdc14_p-_Kar9_[(cdc28)]" cy:nodeId="4032">
    <graphics x="14065.9726341924" y="510.22662353515625" z="0.0"/>
  </node>
  <node id="25658" label="Cdc14_p-_Lte1_[(cdc28)]" cy:nodeId="4033">
    <graphics x="9839.939453125" y="38.097679138183594" z="0.0"/>
  </node>
  <node id="25657" label="Cdc14_p-_Mcm3_[NLS(cdc28)]" cy:nodeId="4034">
    <graphics x="9814.9921875" y="1041.7271728515625" z="0.0"/>
  </node>
  <node id="25654" label="Cdc14_p-_Mps1_[(T29)]" cy:nodeId="4035">
    <graphics x="10008.263671875" y="-1182.906494140625" z="0.0"/>
  </node>
  <node id="25646" label="Cdc14_p-_Orc2_[(cdc28)]" cy:nodeId="4036">
    <graphics x="9402.0205078125" y="782.9929809570312" z="0.0"/>
  </node>
  <node id="25645" label="Cdc14_p-_Orc6_[(cdc28)]" cy:nodeId="4037">
    <graphics x="9319.2431640625" y="796.9927978515625" z="0.0"/>
  </node>
  <node id="26156" label="Cdc5_p+_Bfa1_[(cdc5)]" cy:nodeId="4038">
    <graphics x="14823.2451171875" y="-1434.71923828125" z="0.0"/>
  </node>
</graph>
