# Supplementary material for: A comprehensive, mechanistically detailed, and executable model of the cell division cycle in Saccharomyces cerevisiae
Source: Nat Commun. 2019 Mar 21;10:1308. doi: 10.1038/s41467-019-08903-w (PMC6428898; doi:10.1038/s41467-019-08903-w)
Supplement: Supplementary file 4 — Supplementary Data 2 [file 41467_2019_8903_MOESM4_ESM.zip › CytoscapeSession-2018_05_18-12_22/views/4131-32508-DNA1+Licensing.xgmml]

<?xml version="1.0" encoding="UTF-8" standalone="yes"?>
<graph id="32508" label="DNA1 Licensing" cy:view="1" cy:networkId="4131" cy:visualStyle="rxncon2regulatorygraph" cy:rendererId="org.cytoscape.ding" cy:documentVersion="3.0" xmlns:dc="http://purl.org/dc/elements/1.1/" xmlns:xlink="http://www.w3.org/1999/xlink" xmlns:rdf="http://www.w3.org/1999/02/22-rdf-syntax-ns#" xmlns:cy="http://www.cytoscape.org" xmlns="http://www.cs.rpi.edu/XGMML">
  <graphics>
    <att name="NETWORK_CENTER_Z_LOCATION" value="0.0" type="string" cy:type="String"/>
    <att name="NETWORK_CENTER_X_LOCATION" value="9705.48095703125" type="string" cy:type="String"/>
    <att name="NETWORK_SCALE_FACTOR" value="0.7634373933150702" type="string" cy:type="String"/>
    <att name="NETWORK_CENTER_Y_LOCATION" value="963.7651062011719" type="string" cy:type="String"/>
    <att name="NETWORK_NODE_SELECTION" value="true" type="string" cy:type="String"/>
    <att name="NETWORK_HEIGHT" value="689.0" type="string" cy:type="String"/>
    <att name="NETWORK_WIDTH" value="1918.0" type="string" cy:type="String"/>
    <att name="NETWORK_DEPTH" value="0.0" type="string" cy:type="String"/>
    <att name="NETWORK_EDGE_SELECTION" value="true" type="string" cy:type="String"/>
    <att name="NETWORK_TITLE" value="DNA1 Licensing" type="string" cy:type="String"/>
  </graphics>
  <node id="32559" label="Mcm6" cy:nodeId="111">
    <graphics x="9862.6572265625" y="334.8710632324219" z="0.0"/>
  </node>
  <node id="32558" label="Mcm7" cy:nodeId="112">
    <graphics x="9629.765625" y="334.8710632324219" z="0.0"/>
  </node>
  <node id="32582" label="Mcm2_[mcm6]_ppi+_Mcm6_[mcm2]" cy:nodeId="129">
    <graphics x="9984.234375" y="822.1784057617188" z="0.0"/>
  </node>
  <node id="32579" label="Mcm6_[mcm4]_ppi+_Mcm4_[mcm6]" cy:nodeId="130">
    <graphics x="9916.869140625" y="822.1784057617188" z="0.0"/>
  </node>
  <node id="32584" label="Cdc28Clb12" cy:nodeId="898">
    <graphics x="10017.91796875" y="334.8710632324219" z="0.0"/>
  </node>
  <node id="32576" label="Mcm4_[mcm7]_ppi+_Mcm7_[mcm4]" cy:nodeId="131">
    <graphics x="9782.1376953125" y="822.1784057617188" z="0.0"/>
  </node>
  <node id="32573" label="Mcm5_[mcm6]_ppi+_Mcm6_[mcm5]" cy:nodeId="133">
    <graphics x="9849.50390625" y="822.1784057617188" z="0.0"/>
  </node>
  <node id="32570" label="Mcm7_[mcm3]_ppi+_Mcm3_[mcm7]" cy:nodeId="137">
    <graphics x="9647.40625" y="822.1784057617188" z="0.0"/>
  </node>
  <node id="32569" label="Cdc28_p+_Mcm3_[NLS(cdc28)]" cy:nodeId="138">
    <graphics x="9784.990234375" y="1008.8470458984375" z="0.0"/>
  </node>
  <node id="32566" label="Mcm3_[mcm5]_ppi+_Mcm5_[mcm3]" cy:nodeId="142">
    <graphics x="9714.771484375" y="822.1784057617188" z="0.0"/>
  </node>
  <node id="32581" label="Mcm2_[mcm6]--Mcm6_[mcm2]" cy:nodeId="4141">
    <graphics x="9984.234375" y="907.1681518554688" z="0.0"/>
  </node>
  <node id="32580" label="Mcm2_[mcm6]_ppi-_Mcm6_[mcm2]" cy:nodeId="4142">
    <graphics x="10017.91796875" y="850.4385375976562" z="0.0"/>
  </node>
  <node id="32578" label="Mcm4_[mcm6]--Mcm6_[mcm4]" cy:nodeId="4143">
    <graphics x="9916.869140625" y="907.1681518554688" z="0.0"/>
  </node>
  <node id="32577" label="Mcm6_[mcm4]_ppi-_Mcm4_[mcm6]" cy:nodeId="4144">
    <graphics x="9950.5546875" y="850.4385375976562" z="0.0"/>
  </node>
  <node id="32575" label="Mcm4_[mcm7]--Mcm7_[mcm4]" cy:nodeId="4145">
    <graphics x="9782.1376953125" y="907.1681518554688" z="0.0"/>
  </node>
  <node id="32574" label="Mcm4_[mcm7]_ppi-_Mcm7_[mcm4]" cy:nodeId="4146">
    <graphics x="9815.8212890625" y="850.4385375976562" z="0.0"/>
  </node>
  <node id="32572" label="Mcm5_[mcm6]--Mcm6_[mcm5]" cy:nodeId="4147">
    <graphics x="9849.50390625" y="907.1681518554688" z="0.0"/>
  </node>
  <node id="32571" label="Mcm5_[mcm6]_ppi-_Mcm6_[mcm5]" cy:nodeId="4148">
    <graphics x="9883.1875" y="850.4385375976562" z="0.0"/>
  </node>
  <node id="32568" label="Mcm3_[mcm7]--Mcm7_[mcm3]" cy:nodeId="4149">
    <graphics x="9647.40625" y="907.1681518554688" z="0.0"/>
  </node>
  <node id="32567" label="Mcm7_[mcm3]_ppi-_Mcm3_[mcm7]" cy:nodeId="4150">
    <graphics x="9681.087890625" y="850.4385375976562" z="0.0"/>
  </node>
  <node id="32520" label="Cdc14_[net1]--Net1_[n]" cy:nodeId="951">
    <graphics x="9474.50390625" y="334.8710632324219" z="0.0"/>
  </node>
  <node id="32565" label="Mcm3_[mcm5]--Mcm5_[mcm3]" cy:nodeId="4151">
    <graphics x="9714.771484375" y="907.1681518554688" z="0.0"/>
  </node>
  <node id="32564" label="Mcm3_[mcm5]_ppi-_Mcm5_[mcm3]" cy:nodeId="4152">
    <graphics x="9748.4521484375" y="850.4385375976562" z="0.0"/>
  </node>
  <node id="32557" label="Cdt1_[C]_ppi+_Mcm6_[C]" cy:nodeId="4153">
    <graphics x="9692.69140625" y="1008.8470458984375" z="0.0"/>
  </node>
  <node id="32556" label="Cdt1_[C]--Mcm6_[C]" cy:nodeId="4154">
    <graphics x="9692.69140625" y="1099.011962890625" z="0.0"/>
  </node>
  <node id="32555" label="MCM" cy:nodeId="4155">
    <graphics x="9647.40625" y="963.6729125976562" z="0.0"/>
  </node>
  <node id="32554" label="Cdt1_[C]_ppi-_Mcm6_[C]" cy:nodeId="4156">
    <graphics x="9722.6904296875" y="1041.7271728515625" z="0.0"/>
  </node>
  <node id="32553" label="Cdt1_[orc6]_ppi+_Orc6_[cdt1]" cy:nodeId="4157">
    <graphics x="9613.7412109375" y="1200.544921875" z="0.0"/>
  </node>
  <node id="32552" label="Cdt1_[orc6]--Orc6_[cdt1]" cy:nodeId="4158">
    <graphics x="9613.7412109375" y="1288.211181640625" z="0.0"/>
  </node>
  <node id="32528" label="Cdc28Clb56" cy:nodeId="3775">
    <graphics x="9396.8740234375" y="334.8710632324219" z="0.0"/>
  </node>
  <node id="32551" label="MCMCdt1" cy:nodeId="4159">
    <graphics x="9647.40625" y="1150.626708984375" z="0.0"/>
  </node>
  <node id="32550" label="NotMcm3P" cy:nodeId="4160">
    <graphics x="9716.1982421875" y="1139.8193359375" z="0.0"/>
  </node>
  <node id="32549" label="Mcm3_[NLS(cdc28)]-{p}" cy:nodeId="4161">
    <graphics x="9784.990234375" y="1099.011962890625" z="0.0"/>
  </node>
  <node id="32512" label="Cdc14_p-_Mcm3_[NLS(cdc28)]" cy:nodeId="4034">
    <graphics x="9814.9921875" y="1041.7271728515625" z="0.0"/>
  </node>
  <node id="32548" label="ORCCdc6" cy:nodeId="4162">
    <graphics x="9580.0751953125" y="1150.626708984375" z="0.0"/>
  </node>
  <node id="32547" label="Cdc6_[orc1]--Orc1_[cdc6]" cy:nodeId="4163">
    <graphics x="9538.7958984375" y="1099.011962890625" z="0.0"/>
  </node>
  <node id="32511" label="Cdc14_p-_Orc2_[(cdc28)]" cy:nodeId="4036">
    <graphics x="9402.0205078125" y="782.9929809570312" z="0.0"/>
  </node>
  <node id="32546" label="ORCOrigin" cy:nodeId="4164">
    <graphics x="9580.0751953125" y="963.6729125976562" z="0.0"/>
  </node>
  <node id="32510" label="Cdc14_p-_Orc6_[(cdc28)]" cy:nodeId="4037">
    <graphics x="9319.2431640625" y="796.9927978515625" z="0.0"/>
  </node>
  <node id="32545" label="ORC" cy:nodeId="4165">
    <graphics x="9580.0751953125" y="768.4620361328125" z="0.0"/>
  </node>
  <node id="32544" label="Cell_LIC_Cell_[(DNA)]" cy:nodeId="4166">
    <graphics x="9613.7412109375" y="1536.429931640625" z="0.0"/>
  </node>
  <node id="32543" label="Orc1_[orc4]--Orc4_[orc1]" cy:nodeId="4167">
    <graphics x="9585.994140625" y="723.176513671875" z="0.0"/>
  </node>
  <node id="32542" label="Cell_[(DNA)]-{lic}" cy:nodeId="4168">
    <graphics x="10091.71875" y="1592.6591796875" z="0.0"/>
  </node>
  <node id="32541" label="Orc4_[orc5]--Orc5_[orc4]" cy:nodeId="4169">
    <graphics x="9805.0751953125" y="723.176513671875" z="0.0"/>
  </node>
  <node id="32540" label="[HelicaseLoading]" cy:nodeId="4170">
    <graphics x="9613.7412109375" y="1360.0634765625" z="0.0"/>
  </node>
  <node id="32539" label="Orc2_[orc5]--Orc5_[orc2]" cy:nodeId="4171">
    <graphics x="9659.2236328125" y="723.176513671875" z="0.0"/>
  </node>
  <node id="32538" label="Orc2_[orc3]--Orc3_[orc2]" cy:nodeId="4172">
    <graphics x="9732.4541015625" y="723.176513671875" z="0.0"/>
  </node>
  <node id="32537" label="Orc2_[orc6]--Orc6_[orc2]" cy:nodeId="4173">
    <graphics x="9512.7666015625" y="723.176513671875" z="0.0"/>
  </node>
  <node id="32536" label="ORI_[origin]--Orc1_[DBD]" cy:nodeId="4174">
    <graphics x="9538.7958984375" y="907.1681518554688" z="0.0"/>
  </node>
  <node id="32535" label="Orc2uP" cy:nodeId="4175">
    <graphics x="9463.19921875" y="890.8184204101562" z="0.0"/>
  </node>
  <node id="32534" label="Orc2_[(cdc28)]-{p}" cy:nodeId="4176">
    <graphics x="9432.021484375" y="846.9638061523438" z="0.0"/>
  </node>
  <node id="32533" label="Orc6uP" cy:nodeId="4177">
    <graphics x="9401.712890625" y="900.4382934570312" z="0.0"/>
  </node>
  <node id="32532" label="Orc6_[(cdc28)]-{p}" cy:nodeId="4178">
    <graphics x="9349.2451171875" y="860.9640502929688" z="0.0"/>
  </node>
  <node id="32531" label="Cdt1_[orc6]_ppi-_Orc6_[cdt1]" cy:nodeId="4179">
    <graphics x="9643.740234375" y="1231.286865234375" z="0.0"/>
  </node>
  <node id="32530" label="Orc1_[orc4]_ppi+_Orc4_[orc1]" cy:nodeId="4180">
    <graphics x="9584.04296875" y="622.7034912109375" z="0.0"/>
  </node>
  <node id="32529" label="Orc1_[orc4]_ppi-_Orc4_[orc1]" cy:nodeId="4181">
    <graphics x="9562.4287109375" y="662.94970703125" z="0.0"/>
  </node>
  <node id="32527" label="Orc4_[orc5]_ppi+_Orc5_[orc4]" cy:nodeId="4182">
    <graphics x="9805.0751953125" y="622.7034912109375" z="0.0"/>
  </node>
  <node id="32526" label="Orc4_[orc5]_ppi-_Orc5_[orc4]" cy:nodeId="4183">
    <graphics x="9782.1162109375" y="662.94970703125" z="0.0"/>
  </node>
  <node id="32525" label="Orc1_[DBD]_i+_ORI_[origin]" cy:nodeId="4184">
    <graphics x="9538.7958984375" y="822.1784057617188" z="0.0"/>
  </node>
  <node id="32524" label="Orc2_[orc5]_ppi+_Orc5_[orc2]" cy:nodeId="4185">
    <graphics x="9657.2724609375" y="622.7034912109375" z="0.0"/>
  </node>
  <node id="32523" label="Orc1_[DBD]_i-_ORI_[origin]" cy:nodeId="4186">
    <graphics x="9508.7998046875" y="850.4385375976562" z="0.0"/>
  </node>
  <node id="32522" label="Orc2_[orc5]_ppi-_Orc5_[orc2]" cy:nodeId="4187">
    <graphics x="9635.658203125" y="662.94970703125" z="0.0"/>
  </node>
  <node id="32519" label="Orc2_[orc3]_ppi+_Orc3_[orc2]" cy:nodeId="4188">
    <graphics x="9730.5029296875" y="622.7034912109375" z="0.0"/>
  </node>
  <node id="32521" label="Cdc6_[orc1]_ppi+_Orc1_[cdc6]" cy:nodeId="92">
    <graphics x="9538.7958984375" y="1008.8470458984375" z="0.0"/>
  </node>
  <node id="32518" label="Cdc6_[orc1]_ppi-_Orc1_[cdc6]" cy:nodeId="4189">
    <graphics x="9493.7998046875" y="1041.7271728515625" z="0.0"/>
  </node>
  <node id="32517" label="Orc2_[orc3]_ppi-_Orc3_[orc2]" cy:nodeId="4190">
    <graphics x="9708.8857421875" y="662.94970703125" z="0.0"/>
  </node>
  <node id="32583" label="Cdc6" cy:nodeId="94">
    <graphics x="9319.2431640625" y="334.8710632324219" z="0.0"/>
  </node>
  <node id="32516" label="Orc2_[orc6]_ppi+_Orc6_[orc2]" cy:nodeId="4191">
    <graphics x="9510.8154296875" y="622.7034912109375" z="0.0"/>
  </node>
  <node id="32515" label="Orc2_[orc6]_ppi-_Orc6_[orc2]" cy:nodeId="4192">
    <graphics x="9489.2001953125" y="662.94970703125" z="0.0"/>
  </node>
  <node id="32514" label="Cdc28_p+_Orc2_[(cdc28)]" cy:nodeId="4193">
    <graphics x="9432.021484375" y="743.7452392578125" z="0.0"/>
  </node>
  <node id="32513" label="Cdc28_p+_Orc6_[(cdc28)]" cy:nodeId="4194">
    <graphics x="9349.2451171875" y="757.7447509765625" z="0.0"/>
  </node>
  <node id="32563" label="Mcm2" cy:nodeId="107">
    <graphics x="9940.287109375" y="334.8710632324219" z="0.0"/>
  </node>
  <node id="32562" label="Mcm3" cy:nodeId="108">
    <graphics x="9552.134765625" y="334.8710632324219" z="0.0"/>
  </node>
  <node id="32561" label="Mcm4" cy:nodeId="109">
    <graphics x="9785.0263671875" y="334.8710632324219" z="0.0"/>
  </node>
  <node id="32560" label="Mcm5" cy:nodeId="110">
    <graphics x="9707.3955078125" y="334.8710632324219" z="0.0"/>
  </node>
</graph>
