# Supplementary material for: A comprehensive, mechanistically detailed, and executable model of the cell division cycle in Saccharomyces cerevisiae
Source: Nat Commun. 2019 Mar 21;10:1308. doi: 10.1038/s41467-019-08903-w (PMC6428898; doi:10.1038/s41467-019-08903-w)
Supplement: Supplementary file 4 — Supplementary Data 2 [file 41467_2019_8903_MOESM4_ESM.zip › CytoscapeSession-2018_05_18-12_22/views/4409-24176-DNA3+Replication.xgmml]

<?xml version="1.0" encoding="UTF-8" standalone="yes"?>
<graph id="24176" label="DNA3 Replication" cy:view="1" cy:networkId="4409" cy:visualStyle="rxncon2regulatorygraph" cy:rendererId="org.cytoscape.ding" cy:documentVersion="3.0" xmlns:dc="http://purl.org/dc/elements/1.1/" xmlns:xlink="http://www.w3.org/1999/xlink" xmlns:rdf="http://www.w3.org/1999/02/22-rdf-syntax-ns#" xmlns:cy="http://www.cytoscape.org" xmlns="http://www.cs.rpi.edu/XGMML">
  <graphics>
    <att name="NETWORK_CENTER_Z_LOCATION" value="0.0" type="string" cy:type="String"/>
    <att name="NETWORK_CENTER_X_LOCATION" value="11111.896484375" type="string" cy:type="String"/>
    <att name="NETWORK_SCALE_FACTOR" value="0.5126311086261408" type="string" cy:type="String"/>
    <att name="NETWORK_CENTER_Y_LOCATION" value="678.6165924072266" type="string" cy:type="String"/>
    <att name="NETWORK_NODE_SELECTION" value="true" type="string" cy:type="String"/>
    <att name="NETWORK_HEIGHT" value="689.0" type="string" cy:type="String"/>
    <att name="NETWORK_WIDTH" value="1918.0" type="string" cy:type="String"/>
    <att name="NETWORK_DEPTH" value="0.0" type="string" cy:type="String"/>
    <att name="NETWORK_EDGE_SELECTION" value="true" type="string" cy:type="String"/>
    <att name="NETWORK_TITLE" value="DNA3 Replication" type="string" cy:type="String"/>
  </graphics>
  <node id="24187" label="Rad53_p+_Dbf4_[(rad53)]" cy:nodeId="3591">
    <graphics x="11189.419921875" y="917.7942504882812" z="0.0"/>
  </node>
  <node id="24181" label="Dbf4" cy:nodeId="3611">
    <graphics x="11189.419921875" y="-267.7508239746094" z="0.0"/>
  </node>
  <node id="24280" label="Rad53PPT_p-_Rad53_[SCD1(mec1)]" cy:nodeId="4419">
    <graphics x="11044.8203125" y="817.7191162109375" z="0.0"/>
  </node>
  <node id="24279" label="Sld3PPT_p-_Sld3_[(rad53)]" cy:nodeId="4420">
    <graphics x="11110.8359375" y="948.824462890625" z="0.0"/>
  </node>
  <node id="24278" label="Sml1PPT_p-_Sml1_[(dun1)]" cy:nodeId="4421">
    <graphics x="10980.6357421875" y="1097.9266357421875" z="0.0"/>
  </node>
  <node id="24277" label="Swe1PPT_p-_Swe1_[(S385)]" cy:nodeId="4422">
    <graphics x="11391.330078125" y="396.01092529296875" z="0.0"/>
  </node>
  <node id="24276" label="[dNTP]" cy:nodeId="4423">
    <graphics x="10951.333984375" y="1347.3883056640625" z="0.0"/>
  </node>
  <node id="24275" label="[HU]" cy:nodeId="4424">
    <graphics x="10886.435546875" y="1289.1939697265625" z="0.0"/>
  </node>
  <node id="24274" label="Rfa1_[C]_i+_ssDNA_[rfa1]" cy:nodeId="4425">
    <graphics x="11316.9296875" y="163.77748107910156" z="0.0"/>
  </node>
  <node id="24273" label="Rfa1_[C]--ssDNA_[rfa1]" cy:nodeId="4426">
    <graphics x="11316.9296875" y="259.63177490234375" z="0.0"/>
  </node>
  <node id="24272" label="RPA" cy:nodeId="4427">
    <graphics x="11467.3671875" y="121.26026916503906" z="0.0"/>
  </node>
  <node id="24271" label="Rfa1_[rfa2]--Rfa2_[rfa1]" cy:nodeId="4428">
    <graphics x="11517.037109375" y="83.65306854248047" z="0.0"/>
  </node>
  <node id="24269" label="Rfa2_[rfa3]--Rfa3_[rfa2]" cy:nodeId="4429">
    <graphics x="11417.697265625" y="83.65306854248047" z="0.0"/>
  </node>
  <node id="24268" label="[ssDNA]" cy:nodeId="4430">
    <graphics x="10676.7578125" y="-2.978574752807617" z="0.0"/>
  </node>
  <node id="24267" label="Rfa1_[C]_i-_ssDNA_[rfa1]" cy:nodeId="4431">
    <graphics x="11316.9296875" y="197.5832061767578" z="0.0"/>
  </node>
  <node id="24266" label="Rfa2_[D]_i+_ssDNA_[rfa2]" cy:nodeId="4432">
    <graphics x="11402.73828125" y="163.77748107910156" z="0.0"/>
  </node>
  <node id="24265" label="Rfa2_[D]--ssDNA_[rfa2]" cy:nodeId="4433">
    <graphics x="11402.73828125" y="259.63177490234375" z="0.0"/>
  </node>
  <node id="24264" label="Rfa2_[D]_i-_ssDNA_[rfa2]" cy:nodeId="4434">
    <graphics x="11402.73828125" y="197.5832061767578" z="0.0"/>
  </node>
  <node id="24263" label="Rfa1_[rfa2]_ppi+_Rfa2_[rfa1]" cy:nodeId="4435">
    <graphics x="11517.037109375" y="-2.978574752807617" z="0.0"/>
  </node>
  <node id="24262" label="Rfa1_[rfa2]_ppi-_Rfa2_[rfa1]" cy:nodeId="4436">
    <graphics x="11547.03515625" y="26.30689239501953" z="0.0"/>
  </node>
  <node id="24261" label="Rfa2_[rfa3]_ppi+_Rfa3_[rfa2]" cy:nodeId="4437">
    <graphics x="11417.697265625" y="-2.978574752807617" z="0.0"/>
  </node>
  <node id="24260" label="Rfa2_[rfa3]_ppi-_Rfa3_[rfa2]" cy:nodeId="4438">
    <graphics x="11447.697265625" y="26.30689239501953" z="0.0"/>
  </node>
  <node id="24259" label="Rfa1_[sgs1]_ppi+_Sgs1_[rfa1]" cy:nodeId="4439">
    <graphics x="11510.109375" y="364.0645446777344" z="0.0"/>
  </node>
  <node id="24258" label="Rfa1_[sgs1]--Sgs1_[rfa1]" cy:nodeId="4440">
    <graphics x="11510.109375" y="447.2439270019531" z="0.0"/>
  </node>
  <node id="24257" label="RPAssDNA" cy:nodeId="4441">
    <graphics x="11467.3671875" y="307.6174621582031" z="0.0"/>
  </node>
  <node id="24256" label="Rfa1_[sgs1]_ppi-_Sgs1_[rfa1]" cy:nodeId="4442">
    <graphics x="11540.107421875" y="396.01092529296875" z="0.0"/>
  </node>
  <node id="24254" label="Cell_RepFinish_Cell_[(DNA)]" cy:nodeId="4443">
    <graphics x="11023.9609375" y="1568.056884765625" z="0.0"/>
  </node>
  <node id="24253" label="Cell_[(DNA)]-{replicated}" cy:nodeId="4444">
    <graphics x="11279.01171875" y="1624.9840087890625" z="0.0"/>
  </node>
  <node id="24252" label="[RepFinish20]" cy:nodeId="4445">
    <graphics x="11087.2587890625" y="1397.80126953125" z="0.0"/>
  </node>
  <node id="24251" label="[RepFinish1]" cy:nodeId="4446">
    <graphics x="11087.2587890625" y="1397.80126953125" z="0.0"/>
  </node>
  <node id="24250" label="RepFinish" cy:nodeId="4447">
    <graphics x="11023.9609375" y="1362.5457763671875" z="0.0"/>
  </node>
  <node id="24249" label="[Histones]" cy:nodeId="4448">
    <graphics x="11096.5888671875" y="1347.3883056640625" z="0.0"/>
  </node>
  <node id="24248" label="[RepFinish2]" cy:nodeId="4449">
    <graphics x="11087.2587890625" y="1397.80126953125" z="0.0"/>
  </node>
  <node id="24247" label="[RepFinish3]" cy:nodeId="4450">
    <graphics x="11087.2587890625" y="1397.80126953125" z="0.0"/>
  </node>
  <node id="24246" label="[RepFinish4]" cy:nodeId="4451">
    <graphics x="11087.2587890625" y="1397.80126953125" z="0.0"/>
  </node>
  <node id="24245" label="[RepFinish5]" cy:nodeId="4452">
    <graphics x="11087.2587890625" y="1397.80126953125" z="0.0"/>
  </node>
  <node id="24244" label="[RepFinish6]" cy:nodeId="4453">
    <graphics x="11087.2587890625" y="1397.80126953125" z="0.0"/>
  </node>
  <node id="24243" label="[RepFinish7]" cy:nodeId="4454">
    <graphics x="11087.2587890625" y="1397.80126953125" z="0.0"/>
  </node>
  <node id="24242" label="[RepFinish8]" cy:nodeId="4455">
    <graphics x="11087.2587890625" y="1397.80126953125" z="0.0"/>
  </node>
  <node id="24241" label="[RepFinish9]" cy:nodeId="4456">
    <graphics x="11087.2587890625" y="1397.80126953125" z="0.0"/>
  </node>
  <node id="24240" label="[RepFinish10]" cy:nodeId="4457">
    <graphics x="11087.2587890625" y="1397.80126953125" z="0.0"/>
  </node>
  <node id="24239" label="[RepFinish11]" cy:nodeId="4458">
    <graphics x="11087.2587890625" y="1397.80126953125" z="0.0"/>
  </node>
  <node id="24238" label="[RepFinish12]" cy:nodeId="4459">
    <graphics x="11087.2587890625" y="1397.80126953125" z="0.0"/>
  </node>
  <node id="24237" label="[RepFinish13]" cy:nodeId="4460">
    <graphics x="11087.2587890625" y="1397.80126953125" z="0.0"/>
  </node>
  <node id="24236" label="[RepFinish14]" cy:nodeId="4461">
    <graphics x="11087.2587890625" y="1397.80126953125" z="0.0"/>
  </node>
  <node id="24235" label="RFC_[dna]_i+_ssDNA_[rfc]" cy:nodeId="4462">
    <graphics x="10762.203125" y="163.77748107910156" z="0.0"/>
  </node>
  <node id="24234" label="[RepFinish15]" cy:nodeId="4463">
    <graphics x="11087.2587890625" y="1397.80126953125" z="0.0"/>
  </node>
  <node id="24233" label="RFC_[dna]--ssDNA_[rfc]" cy:nodeId="4464">
    <graphics x="10762.203125" y="259.63177490234375" z="0.0"/>
  </node>
  <node id="24232" label="[RepFinish16]" cy:nodeId="4465">
    <graphics x="11087.2587890625" y="1397.80126953125" z="0.0"/>
  </node>
  <node id="24231" label="[ssdsDNAjunctions]" cy:nodeId="4466">
    <graphics x="10719.48046875" y="80.39881134033203" z="0.0"/>
  </node>
  <node id="24230" label="[RepFinish17]" cy:nodeId="4467">
    <graphics x="11087.2587890625" y="1397.80126953125" z="0.0"/>
  </node>
  <node id="24229" label="RFC_[dna]_i-_ssDNA_[rfc]" cy:nodeId="4468">
    <graphics x="10762.203125" y="197.5832061767578" z="0.0"/>
  </node>
  <node id="24228" label="[RepFinish18]" cy:nodeId="4469">
    <graphics x="11087.2587890625" y="1397.80126953125" z="0.0"/>
  </node>
  <node id="24222" label="Rad53" cy:nodeId="2166">
    <graphics x="11052.513671875" y="-267.7508239746094" z="0.0"/>
  </node>
  <node id="24227" label="Ctf18_[rfc]_ppi+_RFC_[ctf18]" cy:nodeId="4470">
    <graphics x="10843.6201171875" y="163.77748107910156" z="0.0"/>
  </node>
  <node id="24226" label="[RepFinish19]" cy:nodeId="4471">
    <graphics x="11087.2587890625" y="1397.80126953125" z="0.0"/>
  </node>
  <node id="24225" label="Ctf18_[rfc]--RFC_[ctf18]" cy:nodeId="4472">
    <graphics x="10843.6201171875" y="259.63177490234375" z="0.0"/>
  </node>
  <node id="24224" label="Ctf18_[rfc]_ppi-_RFC_[ctf18]" cy:nodeId="4473">
    <graphics x="10843.6201171875" y="197.5832061767578" z="0.0"/>
  </node>
  <node id="24223" label="Pol2_[rfc]_ppi+_RFC_[pol2]" cy:nodeId="4474">
    <graphics x="10925.03515625" y="163.77748107910156" z="0.0"/>
  </node>
  <node id="24221" label="Pol2_[rfc]--RFC_[pol2]" cy:nodeId="4475">
    <graphics x="10925.03515625" y="259.63177490234375" z="0.0"/>
  </node>
  <node id="24220" label="Pol2_[rfc]_ppi-_RFC_[pol2]" cy:nodeId="4476">
    <graphics x="10925.03515625" y="197.5832061767578" z="0.0"/>
  </node>
  <node id="24219" label="Mrc1_[pol2]_ppi+_Pol2_[mrc1]" cy:nodeId="4477">
    <graphics x="11006.4521484375" y="163.77748107910156" z="0.0"/>
  </node>
  <node id="24218" label="Mrc1_[pol2]--Pol2_[mrc1]" cy:nodeId="4478">
    <graphics x="11006.4521484375" y="259.63177490234375" z="0.0"/>
  </node>
  <node id="24217" label="Mrc1_[pol2]_ppi-_Pol2_[mrc1]" cy:nodeId="4479">
    <graphics x="11006.4521484375" y="197.5832061767578" z="0.0"/>
  </node>
  <node id="24216" label="Lcd1_[rfa1]_ppi+_Rfa1_[lcd1]" cy:nodeId="4480">
    <graphics x="11193.17578125" y="163.77748107910156" z="0.0"/>
  </node>
  <node id="24215" label="Lcd1_[rfa1]--Rfa1_[lcd1]" cy:nodeId="4481">
    <graphics x="11193.17578125" y="259.63177490234375" z="0.0"/>
  </node>
  <node id="24214" label="Lcd1_[rfa1]_ppi-_Rfa1_[lcd1]" cy:nodeId="4482">
    <graphics x="11193.17578125" y="197.5832061767578" z="0.0"/>
  </node>
  <node id="24213" label="Lcd1_[mec1]_ppi+_Mec1_[lcd1]" cy:nodeId="4483">
    <graphics x="11119.2421875" y="163.77748107910156" z="0.0"/>
  </node>
  <node id="24211" label="Lcd1_[mec1]--Mec1_[lcd1]" cy:nodeId="4484">
    <graphics x="11119.2421875" y="259.63177490234375" z="0.0"/>
  </node>
  <node id="24210" label="Lcd1_[mec1]_ppi-_Mec1_[lcd1]" cy:nodeId="4485">
    <graphics x="11119.2421875" y="197.5832061767578" z="0.0"/>
  </node>
  <node id="24209" label="Mec1_[mrc1]_ppi+_Mrc1_[cT2T3]" cy:nodeId="4486">
    <graphics x="11014.8212890625" y="364.0645446777344" z="0.0"/>
  </node>
  <node id="24208" label="Mec1_[mrc1]--Mrc1_[cT2T3]" cy:nodeId="4487">
    <graphics x="11014.8212890625" y="447.2439270019531" z="0.0"/>
  </node>
  <node id="24207" label="RPAssDNALcd1Mec1" cy:nodeId="4488">
    <graphics x="11156.208984375" y="307.6174621582031" z="0.0"/>
  </node>
  <node id="24206" label="DNARFCCtf18Pol2Mrc1" cy:nodeId="4489">
    <graphics x="10884.328125" y="307.6174621582031" z="0.0"/>
  </node>
  <node id="24205" label="Mec1_[mrc1]_ppi-_Mrc1_[cT2T3]" cy:nodeId="4490">
    <graphics x="11044.8203125" y="396.01092529296875" z="0.0"/>
  </node>
  <node id="24204" label="Mec1_p+_Mrc1_[(mec1)]" cy:nodeId="4491">
    <graphics x="11106.755859375" y="478.30645751953125" z="0.0"/>
  </node>
  <node id="24270" label="Met30_ub+_Swe1_[(scf)]" cy:nodeId="3723">
    <graphics x="11361.330078125" y="1568.056884765625" z="0.0"/>
  </node>
  <node id="24190" label="Rad53_p+_Ndd1_[(rad53)]" cy:nodeId="2956">
    <graphics x="11276.98828125" y="1568.056884765625" z="0.0"/>
  </node>
  <node id="24203" label="Mrc1_[(mec1)]-{p}" cy:nodeId="4492">
    <graphics x="11106.755859375" y="556.5374755859375" z="0.0"/>
  </node>
  <node id="24201" label="Mrc1_[rad53]--Rad53_[FHA1]" cy:nodeId="4493">
    <graphics x="11052.513671875" y="672.9617309570312" z="0.0"/>
  </node>
  <node id="24200" label="Mrc1_[rad53]_ppi-_Rad53_[FHA1]" cy:nodeId="4494">
    <graphics x="11082.513671875" y="617.7537231445312" z="0.0"/>
  </node>
  <node id="24199" label="Mec1_p+_Rad53_[SCD1(mec1)]" cy:nodeId="4495">
    <graphics x="11014.8212890625" y="788.6072998046875" z="0.0"/>
  </node>
  <node id="24197" label="Mec1Mrc1Rad53" cy:nodeId="4496">
    <graphics x="11014.8212890625" y="716.3447875976562" z="0.0"/>
  </node>
  <node id="24202" label="Mrc1_[rad53]_ppi+_Rad53_[FHA1]" cy:nodeId="2192">
    <graphics x="11052.513671875" y="591.4472045898438" z="0.0"/>
  </node>
  <node id="24194" label="Rad53_p+_Dun1_[(T380)]" cy:nodeId="4497">
    <graphics x="10950.6357421875" y="917.7942504882812" z="0.0"/>
  </node>
  <node id="24193" label="Dun1_[(T380)]-{p}" cy:nodeId="4498">
    <graphics x="10950.6357421875" y="1005.7744140625" z="0.0"/>
  </node>
  <node id="24192" label="Dun1_p+_Sml1_[(dun1)]" cy:nodeId="4499">
    <graphics x="10950.6357421875" y="1068.3682861328125" z="0.0"/>
  </node>
  <node id="24191" label="Sml1_[(dun1)]-{p}" cy:nodeId="4500">
    <graphics x="10950.6357421875" y="1150.7730712890625" z="0.0"/>
  </node>
  <node id="24189" label="Rad53_p+_Sld3_[(rad53)]" cy:nodeId="4501">
    <graphics x="11080.8359375" y="917.7942504882812" z="0.0"/>
  </node>
  <node id="24188" label="Sld3_[(rad53)]-{p}" cy:nodeId="4502">
    <graphics x="11080.8359375" y="1005.7744140625" z="0.0"/>
  </node>
  <node id="24186" label="Dbf4_[(rad53)]-{p}" cy:nodeId="4503">
    <graphics x="11189.419921875" y="1005.7744140625" z="0.0"/>
  </node>
  <node id="24184" label="Rnr1_[sml1]_ppi+_Sml1_[rnr1]" cy:nodeId="4504">
    <graphics x="10950.6357421875" y="1208.9566650390625" z="0.0"/>
  </node>
  <node id="24198" label="Rad53_[SCD1(mec1)]-{p}" cy:nodeId="2200">
    <graphics x="11014.8212890625" y="868.958984375" z="0.0"/>
  </node>
  <node id="24183" label="Rnr1_[sml1]--Sml1_[rnr1]" cy:nodeId="4505">
    <graphics x="10950.6357421875" y="1289.1939697265625" z="0.0"/>
  </node>
  <node id="24182" label="Rnr1_[sml1]_ppi-_Sml1_[rnr1]" cy:nodeId="4506">
    <graphics x="10980.6357421875" y="1238.4898681640625" z="0.0"/>
  </node>
  <node id="24180" label="Dbf4PPT_p-_Dbf4_[(rad53)]" cy:nodeId="4507">
    <graphics x="11219.419921875" y="948.824462890625" z="0.0"/>
  </node>
  <node id="24179" label="Dun1PPT_p-_Dun1_[(T380)]" cy:nodeId="4508">
    <graphics x="10980.6357421875" y="948.824462890625" z="0.0"/>
  </node>
  <node id="24178" label="Mrc1PPT_p-_Mrc1_[(mec1)]" cy:nodeId="4509">
    <graphics x="11138.755859375" y="505.49017333984375" z="0.0"/>
  </node>
  <node id="24212" label="Swe1" cy:nodeId="1195">
    <graphics x="11361.330078125" y="-267.7508239746094" z="0.0"/>
  </node>
  <node id="24185" label="Rad53_p+_Nrm1_[(rad53)]" cy:nodeId="2220">
    <graphics x="11192.6455078125" y="1568.056884765625" z="0.0"/>
  </node>
  <node id="24195" label="Swe1_[(S385)]-{p}" cy:nodeId="3763">
    <graphics x="11361.330078125" y="447.2439270019531" z="0.0"/>
  </node>
  <node id="24196" label="Mec1_p+_Swe1_[(S385)]" cy:nodeId="1204">
    <graphics x="11361.330078125" y="364.0645446777344" z="0.0"/>
  </node>
  <node id="24255" label="Cell_[(DNA)]-{replicating}" cy:nodeId="4301">
    <graphics x="10676.7578125" y="1624.9840087890625" z="0.0"/>
  </node>
</graph>
