# Supplementary material for: A comprehensive, mechanistically detailed, and executable model of the cell division cycle in Saccharomyces cerevisiae
Source: Nat Commun. 2019 Mar 21;10:1308. doi: 10.1038/s41467-019-08903-w (PMC6428898; doi:10.1038/s41467-019-08903-w)
Supplement: Supplementary file 4 — Supplementary Data 2 [file 41467_2019_8903_MOESM4_ESM.zip › CytoscapeSession-2018_05_18-12_22/views/3920-17138-CDK1+Pho85.xgmml]

<?xml version="1.0" encoding="UTF-8" standalone="yes"?>
<graph id="17138" label="CDK1 Pho85" cy:view="1" cy:networkId="3920" cy:visualStyle="rxncon2regulatorygraph" cy:rendererId="org.cytoscape.ding" cy:documentVersion="3.0" xmlns:dc="http://purl.org/dc/elements/1.1/" xmlns:xlink="http://www.w3.org/1999/xlink" xmlns:rdf="http://www.w3.org/1999/02/22-rdf-syntax-ns#" xmlns:cy="http://www.cytoscape.org" xmlns="http://www.cs.rpi.edu/XGMML">
  <graphics>
    <att name="NETWORK_CENTER_Z_LOCATION" value="0.0" type="string" cy:type="String"/>
    <att name="NETWORK_CENTER_X_LOCATION" value="9237.08837890625" type="string" cy:type="String"/>
    <att name="NETWORK_SCALE_FACTOR" value="0.7968881492649277" type="string" cy:type="String"/>
    <att name="NETWORK_CENTER_Y_LOCATION" value="-421.25636291503906" type="string" cy:type="String"/>
    <att name="NETWORK_NODE_SELECTION" value="true" type="string" cy:type="String"/>
    <att name="NETWORK_HEIGHT" value="689.0" type="string" cy:type="String"/>
    <att name="NETWORK_WIDTH" value="1918.0" type="string" cy:type="String"/>
    <att name="NETWORK_DEPTH" value="0.0" type="string" cy:type="String"/>
    <att name="NETWORK_EDGE_SELECTION" value="true" type="string" cy:type="String"/>
    <att name="NETWORK_TITLE" value="CDK1 Pho85" type="string" cy:type="String"/>
  </graphics>
  <node id="17156" label="Pho85_p+_Sic1_[(T33)]" cy:nodeId="943">
    <graphics x="9138.798828125" y="180.3992462158203" z="0.0"/>
  </node>
  <node id="17155" label="Pho85_p+_Sic1_[(T45)]" cy:nodeId="944">
    <graphics x="9138.798828125" y="60.39927673339844" z="0.0"/>
  </node>
  <node id="17154" label="Pho85_p+_Sic1_[(S69)]" cy:nodeId="945">
    <graphics x="9218.798828125" y="140.39926147460938" z="0.0"/>
  </node>
  <node id="17152" label="Pho85_p+_Sic1_[(S76)]" cy:nodeId="946">
    <graphics x="9218.798828125" y="100.39924621582031" z="0.0"/>
  </node>
  <node id="17150" label="Pho85_p+_Sic1_[(S80)]" cy:nodeId="947">
    <graphics x="9138.798828125" y="100.39924621582031" z="0.0"/>
  </node>
  <node id="17164" label="Pcl9_[pho85]_ppi+_Pho85_[cyclin]" cy:nodeId="883">
    <graphics x="9100.9375" y="-636.0363159179688" z="0.0"/>
  </node>
  <node id="17149" label="Pcl1" cy:nodeId="1205">
    <graphics x="9221.984375" y="-1022.9119873046875" z="0.0"/>
  </node>
  <node id="17148" label="Pcl2" cy:nodeId="1206">
    <graphics x="9343.0283203125" y="-1022.9119873046875" z="0.0"/>
  </node>
  <node id="17161" label="Pho85_p+_Pcl1_[(deg)]" cy:nodeId="3899">
    <graphics x="9373.2392578125" y="101.08726501464844" z="0.0"/>
  </node>
  <node id="17153" label="Pho85_p+_Whi5_[(pho85)]" cy:nodeId="1147">
    <graphics x="9100.9375" y="-7.814720153808594" z="0.0"/>
  </node>
  <node id="17151" label="Pho85Pcl1Pcl9" cy:nodeId="1148">
    <graphics x="9152.25322553056" y="-214.10617065429688" z="0.0"/>
  </node>
  <node id="17160" label="Pho85_p+_Pcl2_[(deg)]" cy:nodeId="3901">
    <graphics x="9373.2392578125" y="61.087310791015625" z="0.0"/>
  </node>
  <node id="17159" label="Pho85_p+_Pcl9_[(deg)]" cy:nodeId="3903">
    <graphics x="9293.2392578125" y="101.08726501464844" z="0.0"/>
  </node>
  <node id="17141" label="Pcl1_[pho85]--Pho85_[cyclin]" cy:nodeId="3776">
    <graphics x="9221.984375" y="-547.4259643554688" z="0.0"/>
  </node>
  <node id="17143" label="Pho85Cyclin" cy:nodeId="3722">
    <graphics x="9273.30010053056" y="-154.1378936767578" z="0.0"/>
  </node>
  <node id="17147" label="Pcl9" cy:nodeId="913">
    <graphics x="9100.9375" y="-1022.9119873046875" z="0.0"/>
  </node>
  <node id="17144" label="Pho85_p+_Clb6_[(deg)]" cy:nodeId="2261">
    <graphics x="9293.2392578125" y="61.087310791015625" z="0.0"/>
  </node>
  <node id="17142" label="Pcl1_[pho85]_ppi+_Pho85_[cyclin]" cy:nodeId="1242">
    <graphics x="9221.984375" y="-636.0363159179688" z="0.0"/>
  </node>
  <node id="17165" label="Pcl2_[pho85]_ppi-_Pho85_[cyclin]" cy:nodeId="3930">
    <graphics x="9373.2392578125" y="-601.2932739257812" z="0.0"/>
  </node>
  <node id="17163" label="Pcl9_[pho85]--Pho85_[cyclin]" cy:nodeId="3931">
    <graphics x="9100.9375" y="-547.4259643554688" z="0.0"/>
  </node>
  <node id="17166" label="Pcl2_[pho85]_ppi+_Pho85_[cyclin]" cy:nodeId="1243">
    <graphics x="9343.0283203125" y="-636.0363159179688" z="0.0"/>
  </node>
  <node id="17162" label="Pcl9_[pho85]_ppi-_Pho85_[cyclin]" cy:nodeId="3932">
    <graphics x="9130.9404296875" y="-601.2932739257812" z="0.0"/>
  </node>
  <node id="17146" label="Pho85_p+_Ssa1_[(T36)]" cy:nodeId="3933">
    <graphics x="9373.2392578125" y="-7.814720153808594" z="0.0"/>
  </node>
  <node id="17145" label="Pcl2_[pho85]--Pho85_[cyclin]" cy:nodeId="3934">
    <graphics x="9343.0283203125" y="-547.4259643554688" z="0.0"/>
  </node>
  <node id="17140" label="Pcl1_[pho85]_ppi-_Pho85_[cyclin]" cy:nodeId="3935">
    <graphics x="9251.984375" y="-601.2932739257812" z="0.0"/>
  </node>
  <node id="17158" label="Pho85_p+_Sic1_[(T2)]" cy:nodeId="941">
    <graphics x="9218.798828125" y="60.39927673339844" z="0.0"/>
  </node>
  <node id="17157" label="Pho85_p+_Sic1_[(T5)]" cy:nodeId="942">
    <graphics x="9138.798828125" y="140.39926147460938" z="0.0"/>
  </node>
</graph>
