# Supplementary material for: A comprehensive, mechanistically detailed, and executable model of the cell division cycle in Saccharomyces cerevisiae
Source: Nat Commun. 2019 Mar 21;10:1308. doi: 10.1038/s41467-019-08903-w (PMC6428898; doi:10.1038/s41467-019-08903-w)
Supplement: Supplementary file 4 — Supplementary Data 2 [file 41467_2019_8903_MOESM4_ESM.zip › CytoscapeSession-2018_05_18-12_22/views/5082-31981-ND4+SPBSeparationAndNuclearDivision.xgmml]

<?xml version="1.0" encoding="UTF-8" standalone="yes"?>
<graph id="31981" label="ND4 SPBSeparationAndNuclearDivision" cy:view="1" cy:networkId="5082" cy:visualStyle="rxncon2regulatorygraph" cy:rendererId="org.cytoscape.ding" cy:documentVersion="3.0" xmlns:dc="http://purl.org/dc/elements/1.1/" xmlns:xlink="http://www.w3.org/1999/xlink" xmlns:rdf="http://www.w3.org/1999/02/22-rdf-syntax-ns#" xmlns:cy="http://www.cytoscape.org" xmlns="http://www.cs.rpi.edu/XGMML">
  <graphics>
    <att name="NETWORK_CENTER_Z_LOCATION" value="0.0" type="string" cy:type="String"/>
    <att name="NETWORK_CENTER_X_LOCATION" value="13911.6494140625" type="string" cy:type="String"/>
    <att name="NETWORK_SCALE_FACTOR" value="0.5703801055751753" type="string" cy:type="String"/>
    <att name="NETWORK_CENTER_Y_LOCATION" value="679.2065811157227" type="string" cy:type="String"/>
    <att name="NETWORK_NODE_SELECTION" value="true" type="string" cy:type="String"/>
    <att name="NETWORK_HEIGHT" value="689.0" type="string" cy:type="String"/>
    <att name="NETWORK_WIDTH" value="1918.0" type="string" cy:type="String"/>
    <att name="NETWORK_DEPTH" value="0.0" type="string" cy:type="String"/>
    <att name="NETWORK_EDGE_SELECTION" value="true" type="string" cy:type="String"/>
    <att name="NETWORK_TITLE" value="ND4 SPBSeparationAndNuclearDivision" type="string" cy:type="String"/>
  </graphics>
  <node id="32054" label="KinesinMotors" cy:nodeId="5103">
    <graphics x="13805.8359375" y="1045.279052734375" z="0.0"/>
  </node>
  <node id="32053" label="Cin8TetramerTub1" cy:nodeId="5104">
    <graphics x="13805.8359375" y="981.2241821289062" z="0.0"/>
  </node>
  <node id="32052" label="Cin8_[mt]--Tub1_[motor]" cy:nodeId="5105">
    <graphics x="13687.12109375" y="926.4180297851562" z="0.0"/>
  </node>
  <node id="32051" label="Cin8Tetramer" cy:nodeId="5106">
    <graphics x="13805.8359375" y="889.6603393554688" z="0.0"/>
  </node>
  <node id="32050" label="[SpindlePositioning]" cy:nodeId="5107">
    <graphics x="14177.3701171875" y="1527.732666015625" z="0.0"/>
  </node>
  <node id="32049" label="Cin8HD" cy:nodeId="5108">
    <graphics x="13805.8359375" y="729.8782348632812" z="0.0"/>
  </node>
  <node id="32048" label="Ndc80_[CH]_ppi+_Tub2_[ndc80]" cy:nodeId="5109">
    <graphics x="14006.154622395834" y="1394.66650390625" z="0.0"/>
  </node>
  <node id="32047" label="Cin8_[stalk]--Cin8_[stalk]" cy:nodeId="5110">
    <graphics x="13754.396484375" y="687.2158813476562" z="0.0"/>
  </node>
  <node id="32045" label="Cin8_[HD]--Cin8_[HD]" cy:nodeId="5111">
    <graphics x="13754.669921875" y="867.0343627929688" z="0.0"/>
  </node>
  <node id="32044" label="Kip1Motor" cy:nodeId="5112">
    <graphics x="13590.55859375" y="936.6682739257812" z="0.0"/>
  </node>
  <node id="32043" label="Kip1_[mt]--Tub1_[motor]" cy:nodeId="5113">
    <graphics x="13590.55859375" y="767.7758178710938" z="0.0"/>
  </node>
  <node id="32042" label="Kip1_[stalk]--Kip1_[stalk]" cy:nodeId="5114">
    <graphics x="13672.001953125" y="767.7758178710938" z="0.0"/>
  </node>
  <node id="32041" label="Tub1_[tub2]_ppi+_Tub2_[tub]" cy:nodeId="5115">
    <graphics x="13715.640625" y="163.848388671875" z="0.0"/>
  </node>
  <node id="32040" label="[Nocodazole]" cy:nodeId="5116">
    <graphics x="13763.27734375" y="125.63967895507812" z="0.0"/>
  </node>
  <node id="32037" label="Tub1_[tub2]_ppi-_Tub2_[tub]" cy:nodeId="5117">
    <graphics x="13685.640625" y="192.81192016601562" z="0.0"/>
  </node>
  <node id="32036" label="Tub2_[tub]_ppi+_Tub3_[tub2]" cy:nodeId="5118">
    <graphics x="13810.912109375" y="163.848388671875" z="0.0"/>
  </node>
  <node id="32035" label="Tub2_[tub]_ppi-_Tub3_[tub2]" cy:nodeId="5119">
    <graphics x="13780.912109375" y="192.81192016601562" z="0.0"/>
  </node>
  <node id="32000" label="Cell_[(SPB)]-{spb}" cy:nodeId="4992">
    <graphics x="13548.3427734375" y="1461.1995849609375" z="0.0"/>
  </node>
  <node id="32034" label="Tub1_[tub4]_ppi+_Tub4_[tub1]" cy:nodeId="5120">
    <graphics x="13907.1826171875" y="163.848388671875" z="0.0"/>
  </node>
  <node id="32033" label="Tub1_[tub4]_ppi-_Tub4_[tub1]" cy:nodeId="5121">
    <graphics x="13877.1826171875" y="192.81192016601562" z="0.0"/>
  </node>
  <node id="32032" label="Tub3_[tub4]_ppi+_Tub4_[tub3]" cy:nodeId="5122">
    <graphics x="14002.4541015625" y="163.848388671875" z="0.0"/>
  </node>
  <node id="32046" label="Cdc28Clb12" cy:nodeId="898">
    <graphics x="13871.282009548611" y="-169.3195037841797" z="0.0"/>
  </node>
  <node id="32031" label="Tub3_[tub4]_ppi-_Tub4_[tub3]" cy:nodeId="5123">
    <graphics x="13972.4541015625" y="192.81192016601562" z="0.0"/>
  </node>
  <node id="32030" label="Cdc28_p+_Tub4_[(S360)]" cy:nodeId="5124">
    <graphics x="13778.501953125" y="396.1979064941406" z="0.0"/>
  </node>
  <node id="32027" label="Ase1_[dimer]_ppi-_Ase1_[dimer]" cy:nodeId="5125">
    <graphics x="13587.630859375" y="425.7938537597656" z="0.0"/>
  </node>
  <node id="32025" label="Ase1_[mt]_ppi-_Tub1_[ase1]" cy:nodeId="5126">
    <graphics x="13666.98046875" y="425.7938537597656" z="0.0"/>
  </node>
  <node id="32024" label="Cin8_[stalk]_ppi+_Cin8_[stalk]" cy:nodeId="5127">
    <graphics x="13754.396484375" y="596.1198120117188" z="0.0"/>
  </node>
  <node id="32023" label="Cin8_[stalk]_ppi-_Cin8_[stalk]" cy:nodeId="5128">
    <graphics x="13724.396484375" y="629.2979125976562" z="0.0"/>
  </node>
  <node id="32022" label="Cin8_[HD]_ppi+_Cin8_[HD]" cy:nodeId="5129">
    <graphics x="13754.669921875" y="769.8848266601562" z="0.0"/>
  </node>
  <node id="32021" label="Cin8_[HD]_ppi-_Cin8_[HD]" cy:nodeId="5130">
    <graphics x="13724.669921875" y="804.0723266601562" z="0.0"/>
  </node>
  <node id="32020" label="DaughterSPB" cy:nodeId="5131">
    <graphics x="13548.3427734375" y="1167.750732421875" z="0.0"/>
  </node>
  <node id="32019" label="Cin8_[mt]_ppi+_Tub1_[motor]" cy:nodeId="5132">
    <graphics x="13687.12109375" y="832.2190551757812" z="0.0"/>
  </node>
  <node id="32039" label="Cdc14_p-_Tub4_[(S360)]" cy:nodeId="3980">
    <graphics x="13746.328125" y="425.7938537597656" z="0.0"/>
  </node>
  <node id="32018" label="Cin8_[mt]_ppi-_Tub1_[motor]" cy:nodeId="5133">
    <graphics x="13657.12109375" y="869.1315307617188" z="0.0"/>
  </node>
  <node id="32016" label="Kip1_[mt]_ppi-_Tub1_[motor]" cy:nodeId="5134">
    <graphics x="13560.55859375" y="709.8577270507812" z="0.0"/>
  </node>
  <node id="32014" label="Kip1_[stalk]_ppi-_Kip1_[stalk]" cy:nodeId="5135">
    <graphics x="13642.0" y="709.8577270507812" z="0.0"/>
  </node>
  <node id="32013" label="Cin8" cy:nodeId="5136">
    <graphics x="13790.547200520834" y="-169.3195037841797" z="0.0"/>
  </node>
  <node id="32010" label="Bim1_[MT]_ppi+_Tub2_[PlusEnd]" cy:nodeId="5137">
    <graphics x="13907.8173828125" y="474.04962158203125" z="0.0"/>
  </node>
  <node id="32028" label="Ase1_[dimer]_ppi+_Ase1_[dimer]" cy:nodeId="3601">
    <graphics x="13619.8046875" y="396.1979064941406" z="0.0"/>
  </node>
  <node id="32009" label="AstralMTPol" cy:nodeId="5138">
    <graphics x="13907.8173828125" y="352.6094055175781" z="0.0"/>
  </node>
  <node id="32008" label="Bim1_[MT]_ppi-_Tub2_[PlusEnd]" cy:nodeId="5139">
    <graphics x="13937.8173828125" y="510.22662353515625" z="0.0"/>
  </node>
  <node id="32026" label="Ase1_[mt]_ppi+_Tub1_[ase1]" cy:nodeId="3603">
    <graphics x="13699.154296875" y="396.1979064941406" z="0.0"/>
  </node>
  <node id="32007" label="Bim1_[kar9]_ppi+_Kar9_[bim1]" cy:nodeId="5140">
    <graphics x="13972.1591796875" y="624.0650024414062" z="0.0"/>
  </node>
  <node id="32006" label="Kar9_[(cdc28)]-{p}" cy:nodeId="5141">
    <graphics x="14036.5029296875" y="572.5783081054688" z="0.0"/>
  </node>
  <node id="32005" label="Bim1_[kar9]_ppi-_Kar9_[bim1]" cy:nodeId="5142">
    <graphics x="14002.1591796875" y="655.9993286132812" z="0.0"/>
  </node>
  <node id="32017" label="Kip1_[mt]_ppi+_Tub1_[motor]" cy:nodeId="3606">
    <graphics x="13590.55859375" y="676.6790161132812" z="0.0"/>
  </node>
  <node id="32003" label="Cdc28_p+_Kar9_[(cdc28)]" cy:nodeId="5143">
    <graphics x="14036.5029296875" y="474.04962158203125" z="0.0"/>
  </node>
  <node id="31998" label="Kar9_[myo2]_ppi+_Myo2_[kar9]" cy:nodeId="5144">
    <graphics x="13988.3994140625" y="808.7429809570312" z="0.0"/>
  </node>
  <node id="31997" label="Cell_[(SPB)]-{bipolar}" cy:nodeId="5145">
    <graphics x="14074.640625" y="1461.1995849609375" z="0.0"/>
  </node>
  <node id="32015" label="Kip1_[stalk]_ppi+_Kip1_[stalk]" cy:nodeId="3609">
    <graphics x="13672.001953125" y="676.6790161132812" z="0.0"/>
  </node>
  <node id="31996" label="Kar9_[myo2]_ppi-_Myo2_[kar9]" cy:nodeId="5146">
    <graphics x="14017.4521484375" y="847.1495971679688" z="0.0"/>
  </node>
  <node id="32002" label="[Bridge]" cy:nodeId="4762">
    <graphics x="13952.016818576389" y="-169.3195037841797" z="0.0"/>
  </node>
  <node id="31995" label="[MTForces]" cy:nodeId="5147">
    <graphics x="13869.1826171875" y="1212.395263671875" z="0.0"/>
  </node>
  <node id="31992" label="MTForces" cy:nodeId="5148">
    <graphics x="13906.8173828125" y="1167.750732421875" z="0.0"/>
  </node>
  <node id="32012" label="Ase1" cy:nodeId="3612">
    <graphics x="13709.812391493055" y="-169.3195037841797" z="0.0"/>
  </node>
  <node id="31991" label="CytoplasmicForce" cy:nodeId="5149">
    <graphics x="13907.8173828125" y="1090.335205078125" z="0.0"/>
  </node>
  <node id="32011" label="Kip1" cy:nodeId="3613">
    <graphics x="13629.077582465277" y="-169.3195037841797" z="0.0"/>
  </node>
  <node id="31990" label="Bim1_[MT]--Tub2_[PlusEnd]" cy:nodeId="5150">
    <graphics x="13907.8173828125" y="572.5783081054688" z="0.0"/>
  </node>
  <node id="31989" label="Bim1_[kar9]--Kar9_[bim1]" cy:nodeId="5151">
    <graphics x="13972.1591796875" y="716.9464721679688" z="0.0"/>
  </node>
  <node id="31988" label="ActinMotor" cy:nodeId="5152">
    <graphics x="13988.3994140625" y="978.6799926757812" z="0.0"/>
  </node>
  <node id="31987" label="Kar9_[myo2]--Myo2_[kar9]" cy:nodeId="5153">
    <graphics x="13988.3994140625" y="906.5429077148438" z="0.0"/>
  </node>
  <node id="31986" label="Act1_[motor]--Myo2_[actin]" cy:nodeId="5154">
    <graphics x="14066.4072265625" y="926.1323852539062" z="0.0"/>
  </node>
  <node id="31999" label="Cell_BIP_Cell_[(SPB)]" cy:nodeId="4770">
    <graphics x="13869.1826171875" y="1392.971923828125" z="0.0"/>
  </node>
  <node id="31985" label="ActinCables" cy:nodeId="5155">
    <graphics x="14194.221245659723" y="-169.3195037841797" z="0.0"/>
  </node>
  <node id="31984" label="NuclearForce" cy:nodeId="5156">
    <graphics x="13835.24609375" y="1120.3350830078125" z="0.0"/>
  </node>
  <node id="31983" label="CrosslinkedInterpolarMT" cy:nodeId="5157">
    <graphics x="13835.24609375" y="585.2726440429688" z="0.0"/>
  </node>
  <node id="32001" label="Cdc14_[net1]--Net1_[n]" cy:nodeId="951">
    <graphics x="14113.486436631945" y="-169.3195037841797" z="0.0"/>
  </node>
  <node id="31993" label="Cdc14_p-_Kar9_[(cdc28)]" cy:nodeId="4032">
    <graphics x="14066.5029296875" y="510.22662353515625" z="0.0"/>
  </node>
  <node id="32038" label="[TensionInitiation]" cy:nodeId="4681">
    <graphics x="13937.668619791666" y="1527.732666015625" z="0.0"/>
  </node>
  <node id="32004" label="[CohesinRing]" cy:nodeId="4683">
    <graphics x="14274.9560546875" y="-169.3195037841797" z="0.0"/>
  </node>
  <node id="31994" label="Cell_ND_Cell_[(SPB)]" cy:nodeId="4684">
    <graphics x="14274.9560546875" y="1392.971923828125" z="0.0"/>
  </node>
  <node id="32029" label="Cdc28Clb1256" cy:nodeId="3026">
    <graphics x="14032.751627604166" y="-169.3195037841797" z="0.0"/>
  </node>
  <node id="32065" label="NucMTPol" cy:nodeId="5092">
    <graphics x="13836.275390625" y="382.6094055175781" z="0.0"/>
  </node>
  <node id="32064" label="Tub1_[tub4]--Tub4_[tub1]" cy:nodeId="5093">
    <graphics x="13907.1826171875" y="252.75323486328125" z="0.0"/>
  </node>
  <node id="32063" label="Tub3_[tub4]--Tub4_[tub3]" cy:nodeId="5094">
    <graphics x="14002.4541015625" y="252.75323486328125" z="0.0"/>
  </node>
  <node id="32062" label="TubulinDimer" cy:nodeId="5095">
    <graphics x="13763.27734375" y="293.76287841796875" z="0.0"/>
  </node>
  <node id="32061" label="Tub1_[tub2]--Tub2_[tub]" cy:nodeId="5096">
    <graphics x="13715.640625" y="249.76248168945312" z="0.0"/>
  </node>
  <node id="32060" label="Tub2_[tub]--Tub3_[tub2]" cy:nodeId="5097">
    <graphics x="13810.912109375" y="252.75323486328125" z="0.0"/>
  </node>
  <node id="32059" label="[DaughterSPB]" cy:nodeId="5098">
    <graphics x="13548.3427734375" y="-169.3195037841797" z="0.0"/>
  </node>
  <node id="32058" label="Tub4_[(S360)]-{0}" cy:nodeId="5099">
    <graphics x="13806.873046875" y="541.2622680664062" z="0.0"/>
  </node>
  <node id="32057" label="Tub4_[(S360)]-{p}" cy:nodeId="5100">
    <graphics x="13778.501953125" y="497.25103759765625" z="0.0"/>
  </node>
  <node id="32056" label="Ase1_[dimer]--Ase1_[dimer]" cy:nodeId="5101">
    <graphics x="13617.630859375" y="497.25103759765625" z="0.0"/>
  </node>
  <node id="32055" label="Ase1_[mt]--Tub1_[ase1]" cy:nodeId="5102">
    <graphics x="13698.06640625" y="497.25103759765625" z="0.0"/>
  </node>
</graph>
