# Supplementary material for: A comprehensive, mechanistically detailed, and executable model of the cell division cycle in Saccharomyces cerevisiae
Source: Nat Commun. 2019 Mar 21;10:1308. doi: 10.1038/s41467-019-08903-w (PMC6428898; doi:10.1038/s41467-019-08903-w)
Supplement: Supplementary file 4 — Supplementary Data 2 [file 41467_2019_8903_MOESM4_ESM.zip › CytoscapeSession-2018_05_18-12_22/views/6539-22299-X2+CDKTargets.xgmml]

<?xml version="1.0" encoding="UTF-8" standalone="yes"?>
<graph id="22299" label="X2 CDKTargets" cy:view="1" cy:networkId="6539" cy:visualStyle="rxncon2regulatorygraph" cy:rendererId="org.cytoscape.ding" cy:documentVersion="3.0" xmlns:dc="http://purl.org/dc/elements/1.1/" xmlns:xlink="http://www.w3.org/1999/xlink" xmlns:rdf="http://www.w3.org/1999/02/22-rdf-syntax-ns#" xmlns:cy="http://www.cytoscape.org" xmlns="http://www.cs.rpi.edu/XGMML">
  <graphics>
    <att name="NETWORK_CENTER_Z_LOCATION" value="0.0" type="string" cy:type="String"/>
    <att name="NETWORK_CENTER_X_LOCATION" value="9530.7822265625" type="string" cy:type="String"/>
    <att name="NETWORK_SCALE_FACTOR" value="1.702469866863277" type="string" cy:type="String"/>
    <att name="NETWORK_CENTER_Y_LOCATION" value="-2.824249267578125" type="string" cy:type="String"/>
    <att name="NETWORK_NODE_SELECTION" value="true" type="string" cy:type="String"/>
    <att name="NETWORK_HEIGHT" value="689.0" type="string" cy:type="String"/>
    <att name="NETWORK_WIDTH" value="1918.0" type="string" cy:type="String"/>
    <att name="NETWORK_DEPTH" value="0.0" type="string" cy:type="String"/>
    <att name="NETWORK_EDGE_SELECTION" value="true" type="string" cy:type="String"/>
    <att name="NETWORK_TITLE" value="X2 CDKTargets" type="string" cy:type="String"/>
  </graphics>
  <node id="22348" label="Cdc14_p-_Smc4_[(S4)]" cy:nodeId="3966">
    <graphics x="9146.6201171875" y="202.73597717285156" z="0.0"/>
  </node>
  <node id="22347" label="Cdc14_p-_Smc4_[(T43)]" cy:nodeId="3967">
    <graphics x="9251.53125" y="202.73597717285156" z="0.0"/>
  </node>
  <node id="22346" label="Cdc14_p-_Smc4_[(T60)]" cy:nodeId="3968">
    <graphics x="9356.431640625" y="202.73597717285156" z="0.0"/>
  </node>
  <node id="22345" label="Cdc14_p-_Smc4_[(S109)]" cy:nodeId="3969">
    <graphics x="9461.3369140625" y="202.73597717285156" z="0.0"/>
  </node>
  <node id="22341" label="Cdc28Clb12" cy:nodeId="898">
    <graphics x="9809.935546875" y="-273.80736541748047" z="0.0"/>
  </node>
  <node id="22344" label="Cdc14_p-_Smc4_[(S113)]" cy:nodeId="3970">
    <graphics x="9566.2421875" y="202.73597717285156" z="0.0"/>
  </node>
  <node id="22343" label="Cdc14_p-_Smc4_[(S117)]" cy:nodeId="3971">
    <graphics x="9776.0537109375" y="202.73597717285156" z="0.0"/>
  </node>
  <node id="22342" label="Cdc14_p-_Smc4_[(S128)]" cy:nodeId="3972">
    <graphics x="9671.1484375" y="202.73597717285156" z="0.0"/>
  </node>
  <node id="22340" label="Cdc14_p-_Tgl4_[(cdc28)]" cy:nodeId="3979">
    <graphics x="9573.5986328125" y="38.097679138183594" z="0.0"/>
  </node>
  <node id="22339" label="Cdc28_p+_Cdc24_[(cdc28)]" cy:nodeId="6549">
    <graphics x="9117.474609375" y="2.0777931213378906" z="0.0"/>
  </node>
  <node id="22338" label="Cdc24_[(cdc28)]-{p}" cy:nodeId="6550">
    <graphics x="9117.474609375" y="103.52059173583984" z="0.0"/>
  </node>
  <node id="22337" label="Cdc28_p+_Tgl4_[(cdc28)]" cy:nodeId="6551">
    <graphics x="9543.5986328125" y="2.0777931213378906" z="0.0"/>
  </node>
  <node id="22336" label="Tgl4_[(cdc28)]-{p}" cy:nodeId="6552">
    <graphics x="9543.5986328125" y="103.52059173583984" z="0.0"/>
  </node>
  <node id="22334" label="Cdc28_p+_Lte1_[(cdc28)]" cy:nodeId="6553">
    <graphics x="9809.935546875" y="2.0777931213378906" z="0.0"/>
  </node>
  <node id="22332" label="Lte1_[(cdc28)]-{p}" cy:nodeId="6554">
    <graphics x="9809.935546875" y="103.52059173583984" z="0.0"/>
  </node>
  <node id="22304" label="Cdc14_p-_Cdc5_[(T238)]" cy:nodeId="3995">
    <graphics x="9944.9443359375" y="38.097679138183594" z="0.0"/>
  </node>
  <node id="22331" label="Cdc28_p+_Fin1_[(cdc28)]" cy:nodeId="6555">
    <graphics x="9666.2529296875" y="2.0777931213378906" z="0.0"/>
  </node>
  <node id="22333" label="Dbf4" cy:nodeId="3611">
    <graphics x="9420.9443359375" y="-273.80736541748047" z="0.0"/>
  </node>
  <node id="22330" label="Fin1_[(cdc28)]-{p}" cy:nodeId="6556">
    <graphics x="9666.2529296875" y="103.52059173583984" z="0.0"/>
  </node>
  <node id="22329" label="Cdc28_p+_Ssa1_[(T36)]" cy:nodeId="6557">
    <graphics x="9315.853515625" y="2.0777931213378906" z="0.0"/>
  </node>
  <node id="22328" label="Ssa1_[(T36)]-{p}" cy:nodeId="6558">
    <graphics x="9270.8525390625" y="103.52059173583984" z="0.0"/>
  </node>
  <node id="22324" label="Cdc28_p+_Smc4_[(S4)]" cy:nodeId="6559">
    <graphics x="9116.6201171875" y="166.716064453125" z="0.0"/>
  </node>
  <node id="22322" label="Smc4_[(S4)]-{p}" cy:nodeId="6560">
    <graphics x="9116.6201171875" y="268.15887451171875" z="0.0"/>
  </node>
  <node id="22321" label="Cdc28_p+_Smc4_[(T43)]" cy:nodeId="6561">
    <graphics x="9221.5263671875" y="166.716064453125" z="0.0"/>
  </node>
  <node id="22319" label="Smc4_[(T43)]-{p}" cy:nodeId="6562">
    <graphics x="9221.5263671875" y="268.15887451171875" z="0.0"/>
  </node>
  <node id="22318" label="Cdc28_p+_Smc4_[(T60)]" cy:nodeId="6563">
    <graphics x="9326.431640625" y="166.716064453125" z="0.0"/>
  </node>
  <node id="22317" label="Smc4_[(T60)]-{p}" cy:nodeId="6564">
    <graphics x="9326.431640625" y="268.15887451171875" z="0.0"/>
  </node>
  <node id="22315" label="Cdc28_p+_Smc4_[(S109)]" cy:nodeId="6565">
    <graphics x="9431.3369140625" y="166.716064453125" z="0.0"/>
  </node>
  <node id="22313" label="Smc4_[(S109)]-{p}" cy:nodeId="6566">
    <graphics x="9431.3369140625" y="268.15887451171875" z="0.0"/>
  </node>
  <node id="22311" label="Cdc28_p+_Smc4_[(S113)]" cy:nodeId="6567">
    <graphics x="9536.2421875" y="166.716064453125" z="0.0"/>
  </node>
  <node id="22310" label="Cdc5_[(T238)]-{p}" cy:nodeId="6568">
    <graphics x="9914.9443359375" y="103.52057647705078" z="0.0"/>
  </node>
  <node id="22309" label="Smc4_[(S113)]-{p}" cy:nodeId="6569">
    <graphics x="9536.2421875" y="268.15887451171875" z="0.0"/>
  </node>
  <node id="22307" label="Cdc28_p+_Smc4_[(S117)]" cy:nodeId="6570">
    <graphics x="9746.0537109375" y="166.716064453125" z="0.0"/>
  </node>
  <node id="22306" label="Smc4_[(S117)]-{p}" cy:nodeId="6571">
    <graphics x="9746.0537109375" y="268.15887451171875" z="0.0"/>
  </node>
  <node id="22305" label="Cdc28_p+_Smc4_[(S128)]" cy:nodeId="6572">
    <graphics x="9641.1484375" y="166.716064453125" z="0.0"/>
  </node>
  <node id="22303" label="Smc4_[(S128)]-{p}" cy:nodeId="6573">
    <graphics x="9641.1484375" y="268.15887451171875" z="0.0"/>
  </node>
  <node id="22301" label="Dbf4_[(cdc28)]-{p}" cy:nodeId="6574">
    <graphics x="9420.9443359375" y="103.52059173583984" z="0.0"/>
  </node>
  <node id="22302" label="Cdc28_p+_Dbf4_[(cdc28)]" cy:nodeId="3636">
    <graphics x="9420.9443359375" y="2.0777931213378906" z="0.0"/>
  </node>
  <node id="22335" label="Cdc5" cy:nodeId="2996">
    <graphics x="9914.83984375" y="-273.80736541748047" z="0.0"/>
  </node>
  <node id="22323" label="Cdc14_[net1]--Net1_[n]" cy:nodeId="951">
    <graphics x="9543.5986328125" y="-273.80736541748047" z="0.0"/>
  </node>
  <node id="22327" label="Cdc14_p-_Cdc24_[(cdc28)]" cy:nodeId="4027">
    <graphics x="9147.474609375" y="38.097679138183594" z="0.0"/>
  </node>
  <node id="22325" label="Cdc14_p-_Dbf4_[(cdc28)]" cy:nodeId="4030">
    <graphics x="9450.943359375" y="38.097679138183594" z="0.0"/>
  </node>
  <node id="22326" label="Cdc28Clb56" cy:nodeId="3775">
    <graphics x="9315.853515625" y="-273.80736541748047" z="0.0"/>
  </node>
  <node id="22320" label="Cdc14_p-_Fin1_[(cdc28)]" cy:nodeId="4031">
    <graphics x="9696.2529296875" y="38.097679138183594" z="0.0"/>
  </node>
  <node id="22308" label="Cdc14_p-_Lte1_[(cdc28)]" cy:nodeId="4033">
    <graphics x="9839.939453125" y="38.097679138183594" z="0.0"/>
  </node>
  <node id="22312" label="Cdc28_p+_Cdc5_[(T238)]" cy:nodeId="3021">
    <graphics x="9914.83984375" y="2.0777931213378906" z="0.0"/>
  </node>
  <node id="22349" label="Cdc28Cln123" cy:nodeId="1244">
    <graphics x="9117.474609375" y="-273.80736541748047" z="0.0"/>
  </node>
  <node id="22316" label="Pho85_p+_Ssa1_[(T36)]" cy:nodeId="3933">
    <graphics x="9225.8525390625" y="2.0777931213378906" z="0.0"/>
  </node>
  <node id="22314" label="Pcl2_[pho85]--Pho85_[cyclin]" cy:nodeId="3934">
    <graphics x="9225.8525390625" y="-273.80736541748047" z="0.0"/>
  </node>
</graph>
