# Supplementary material for: A comprehensive, mechanistically detailed, and executable model of the cell division cycle in Saccharomyces cerevisiae
Source: Nat Commun. 2019 Mar 21;10:1308. doi: 10.1038/s41467-019-08903-w (PMC6428898; doi:10.1038/s41467-019-08903-w)
Supplement: Supplementary file 4 — Supplementary Data 2 [file 41467_2019_8903_MOESM4_ESM.zip › CytoscapeSession-2018_05_18-12_22/views/3889-23274-Deg2+Dma1.xgmml]

<?xml version="1.0" encoding="UTF-8" standalone="yes"?>
<graph id="23274" label="Deg2 Dma1" cy:view="1" cy:networkId="3889" cy:visualStyle="rxncon2regulatorygraph" cy:rendererId="org.cytoscape.ding" cy:documentVersion="3.0" xmlns:dc="http://purl.org/dc/elements/1.1/" xmlns:xlink="http://www.w3.org/1999/xlink" xmlns:rdf="http://www.w3.org/1999/02/22-rdf-syntax-ns#" xmlns:cy="http://www.cytoscape.org" xmlns="http://www.cs.rpi.edu/XGMML">
  <graphics>
    <att name="NETWORK_CENTER_Z_LOCATION" value="0.0" type="string" cy:type="String"/>
    <att name="NETWORK_CENTER_X_LOCATION" value="10895.453125" type="string" cy:type="String"/>
    <att name="NETWORK_SCALE_FACTOR" value="1.3147242308474183" type="string" cy:type="String"/>
    <att name="NETWORK_CENTER_Y_LOCATION" value="-1643.9877319335938" type="string" cy:type="String"/>
    <att name="NETWORK_NODE_SELECTION" value="true" type="string" cy:type="String"/>
    <att name="NETWORK_HEIGHT" value="689.0" type="string" cy:type="String"/>
    <att name="NETWORK_WIDTH" value="1918.0" type="string" cy:type="String"/>
    <att name="NETWORK_DEPTH" value="0.0" type="string" cy:type="String"/>
    <att name="NETWORK_EDGE_SELECTION" value="true" type="string" cy:type="String"/>
    <att name="NETWORK_TITLE" value="Deg2 Dma1" type="string" cy:type="String"/>
  </graphics>
  <node id="23284" label="Pcl1_[(dma)]-{ub}" cy:nodeId="1301">
    <graphics x="10801.7841796875" y="-1505.5811767578125" z="0.0"/>
  </node>
  <node id="23282" label="Pcl2_[(dma)]-{ub}" cy:nodeId="1304">
    <graphics x="10895.453125" y="-1505.5811767578125" z="0.0"/>
  </node>
  <node id="23291" label="Pho85_p+_Pcl1_[(deg)]" cy:nodeId="3899">
    <graphics x="10801.7841796875" y="-1727.641357421875" z="0.0"/>
  </node>
  <node id="23290" label="Pcl1_[(deg)]-{p}" cy:nodeId="3900">
    <graphics x="10801.7841796875" y="-1640.971435546875" z="0.0"/>
  </node>
  <node id="23289" label="Pho85_p+_Pcl2_[(deg)]" cy:nodeId="3901">
    <graphics x="10895.453125" y="-1727.641357421875" z="0.0"/>
  </node>
  <node id="23288" label="Pcl2_[(deg)]-{p}" cy:nodeId="3902">
    <graphics x="10895.453125" y="-1640.971435546875" z="0.0"/>
  </node>
  <node id="23287" label="Pho85_p+_Pcl9_[(deg)]" cy:nodeId="3903">
    <graphics x="10989.1220703125" y="-1727.641357421875" z="0.0"/>
  </node>
  <node id="23278" label="Proteasome_deg_Pcl1" cy:nodeId="1312">
    <graphics x="10801.7841796875" y="-1287.186279296875" z="0.0"/>
  </node>
  <node id="23286" label="Pcl9_[(deg)]-{p}" cy:nodeId="3904">
    <graphics x="10989.1220703125" y="-1640.971435546875" z="0.0"/>
  </node>
  <node id="23285" label="Dma1_ub+_Pcl1_[(dma)]" cy:nodeId="3905">
    <graphics x="10801.7841796875" y="-1572.6180419921875" z="0.0"/>
  </node>
  <node id="23277" label="Proteasome_deg_Pcl2" cy:nodeId="1314">
    <graphics x="10895.453125" y="-1287.186279296875" z="0.0"/>
  </node>
  <node id="23283" label="Dma1_ub+_Pcl2_[(dma)]" cy:nodeId="3906">
    <graphics x="10895.453125" y="-1572.6180419921875" z="0.0"/>
  </node>
  <node id="23281" label="Dma1_ub+_Pcl9_[(dma)]" cy:nodeId="3907">
    <graphics x="10989.1220703125" y="-1572.6180419921875" z="0.0"/>
  </node>
  <node id="23279" label="Pcl9_[(dma)]-{ub}" cy:nodeId="905">
    <graphics x="10987.025390625" y="-1505.5811767578125" z="0.0"/>
  </node>
  <node id="23280" label="Pho85Cyclin" cy:nodeId="3722">
    <graphics x="10895.453125" y="-2000.7891845703125" z="0.0"/>
  </node>
  <node id="23276" label="Proteasome_deg_Pcl9" cy:nodeId="908">
    <graphics x="10987.025390625" y="-1287.186279296875" z="0.0"/>
  </node>
</graph>
