# Supplementary material for: A comprehensive, mechanistically detailed, and executable model of the cell division cycle in Saccharomyces cerevisiae
Source: Nat Commun. 2019 Mar 21;10:1308. doi: 10.1038/s41467-019-08903-w (PMC6428898; doi:10.1038/s41467-019-08903-w)
Supplement: Supplementary file 4 — Supplementary Data 2 [file 41467_2019_8903_MOESM4_ESM.zip › CytoscapeSession-2018_05_18-12_22/views/5621-32181-CD1+BudEmergence.xgmml]

<?xml version="1.0" encoding="UTF-8" standalone="yes"?>
<graph id="32181" label="CD1 BudEmergence" cy:view="1" cy:networkId="5621" cy:visualStyle="rxncon2regulatorygraph" cy:rendererId="org.cytoscape.ding" cy:documentVersion="3.0" xmlns:dc="http://purl.org/dc/elements/1.1/" xmlns:xlink="http://www.w3.org/1999/xlink" xmlns:rdf="http://www.w3.org/1999/02/22-rdf-syntax-ns#" xmlns:cy="http://www.cytoscape.org" xmlns="http://www.cs.rpi.edu/XGMML">
  <graphics>
    <att name="NETWORK_CENTER_Z_LOCATION" value="0.0" type="string" cy:type="String"/>
    <att name="NETWORK_CENTER_X_LOCATION" value="12446.80517578125" type="string" cy:type="String"/>
    <att name="NETWORK_SCALE_FACTOR" value="0.4541406149973132" type="string" cy:type="String"/>
    <att name="NETWORK_CENTER_Y_LOCATION" value="-846.6661834716797" type="string" cy:type="String"/>
    <att name="NETWORK_NODE_SELECTION" value="true" type="string" cy:type="String"/>
    <att name="NETWORK_HEIGHT" value="689.0" type="string" cy:type="String"/>
    <att name="NETWORK_WIDTH" value="1918.0" type="string" cy:type="String"/>
    <att name="NETWORK_DEPTH" value="0.0" type="string" cy:type="String"/>
    <att name="NETWORK_EDGE_SELECTION" value="true" type="string" cy:type="String"/>
    <att name="NETWORK_TITLE" value="CD1 BudEmergence" type="string" cy:type="String"/>
  </graphics>
  <node id="32239" label="Far1" cy:nodeId="3579">
    <graphics x="12003.7060546875" y="-1917.4957275390625" z="0.0"/>
  </node>
  <node id="32311" label="Cdc28_p+_Bem2_[(cdc28)]" cy:nodeId="5631">
    <graphics x="13080.4912109375" y="-1442.79345703125" z="0.0"/>
  </node>
  <node id="32309" label="Cdc28_p+_Bem3_[(cdc28)]" cy:nodeId="5632">
    <graphics x="12821.3603515625" y="-1442.79345703125" z="0.0"/>
  </node>
  <node id="32308" label="Cdc28_p+_Rga1_[(cdc28)]" cy:nodeId="5633">
    <graphics x="12994.1142578125" y="-1442.79345703125" z="0.0"/>
  </node>
  <node id="32307" label="Cdc28_p+_Rga2_[(cdc28)]" cy:nodeId="5634">
    <graphics x="12907.7373046875" y="-1442.79345703125" z="0.0"/>
  </node>
  <node id="32306" label="Cdc28_p+_Bem1_[(cdc28)]" cy:nodeId="5635">
    <graphics x="12232.6669921875" y="-1652.7933349609375" z="0.0"/>
  </node>
  <node id="32305" label="Bem1_[(cdc28)]-{p}" cy:nodeId="5636">
    <graphics x="12232.6669921875" y="-1537.6309814453125" z="0.0"/>
  </node>
  <node id="32304" label="Cdc42_[switch]_ppi+_Sec3_[N]" cy:nodeId="5637">
    <graphics x="12271.9169921875" y="99.70204162597656" z="0.0"/>
  </node>
  <node id="32303" label="Bem1_[SH3]_ppi+_Ste20_[bem1]" cy:nodeId="5638">
    <graphics x="12347.2490234375" y="-1457.7935791015625" z="0.0"/>
  </node>
  <node id="32302" label="Bem1_[SH3]_ppi-_Ste20_[bem1]" cy:nodeId="5639">
    <graphics x="12317.2490234375" y="-1423.779052734375" z="0.0"/>
  </node>
  <node id="32301" label="Bem1_[SH3]_ppi+_Cla4_[bem1]" cy:nodeId="5640">
    <graphics x="12461.830078125" y="-1457.7935791015625" z="0.0"/>
  </node>
  <node id="32300" label="Cdc42_[switch]_ppi+_Exo70_[cdc42]" cy:nodeId="5641">
    <graphics x="12504.0033203125" y="99.70204162597656" z="0.0"/>
  </node>
  <node id="32299" label="Bem1_[SH3]_ppi-_Cla4_[bem1]" cy:nodeId="5642">
    <graphics x="12431.830078125" y="-1423.779052734375" z="0.0"/>
  </node>
  <node id="32298" label="Bem1_[PB1]_ppi+_Cdc24_[bem1]" cy:nodeId="5643">
    <graphics x="12232.6669921875" y="-1457.7935791015625" z="0.0"/>
  </node>
  <node id="32297" label="Cdc24_[far1]--0" cy:nodeId="5644">
    <graphics x="12065.7060546875" y="-1514.2874755859375" z="0.0"/>
  </node>
  <node id="32296" label="Cdc24_[far1]--Far1_[cdc24]" cy:nodeId="5645">
    <graphics x="12005.0068359375" y="-1537.6309814453125" z="0.0"/>
  </node>
  <node id="32295" label="Bem1_[PB1]_ppi-_Cdc24_[bem1]" cy:nodeId="5646">
    <graphics x="12202.6669921875" y="-1423.779052734375" z="0.0"/>
  </node>
  <node id="32294" label="Bem1_[CI]_ppi+_Cdc42_[bem1]" cy:nodeId="5647">
    <graphics x="12118.0849609375" y="-1457.7935791015625" z="0.0"/>
  </node>
  <node id="32293" label="Bem1_[CI]_ppi-_Cdc42_[bem1]" cy:nodeId="5648">
    <graphics x="12088.0849609375" y="-1423.779052734375" z="0.0"/>
  </node>
  <node id="32292" label="Cla4_p+_Cdc24_[(PAK)]" cy:nodeId="5649">
    <graphics x="12035.7060546875" y="-779.0037841796875" z="0.0"/>
  </node>
  <node id="32210" label="Cdc24_[far1]_ppi+_Far1_[cdc24]" cy:nodeId="3602">
    <graphics x="12003.7060546875" y="-1652.7933349609375" z="0.0"/>
  </node>
  <node id="32291" label="Cdc24_[(PAK)]-{p}" cy:nodeId="5650">
    <graphics x="12035.7060546875" y="-679.05810546875" z="0.0"/>
  </node>
  <node id="32290" label="Cla4Active" cy:nodeId="5651">
    <graphics x="12675.994140625" y="-899.3881225585938" z="0.0"/>
  </node>
  <node id="32289" label="Cla4_[(ap)]-{p}" cy:nodeId="5652">
    <graphics x="12758.7724609375" y="-1235.60693359375" z="0.0"/>
  </node>
  <node id="32288" label="Cdc42_[switch]_ppi+_Cla4_[CRIB]" cy:nodeId="5653">
    <graphics x="12660.994140625" y="-1457.7935791015625" z="0.0"/>
  </node>
  <node id="32287" label="Cdc42_[switch]_ppi-_Cla4_[CRIB]" cy:nodeId="5654">
    <graphics x="12705.994140625" y="-1423.779052734375" z="0.0"/>
  </node>
  <node id="32286" label="Cdc42_[switch]_ppi+_Ste20_[CRIB]" cy:nodeId="5655">
    <graphics x="12591.412109375" y="-1457.7935791015625" z="0.0"/>
  </node>
  <node id="32285" label="Cdc42_[switch]_ppi-_Ste20_[CRIB]" cy:nodeId="5656">
    <graphics x="12546.412109375" y="-1423.779052734375" z="0.0"/>
  </node>
  <node id="32284" label="Boi1_[cdc42]_ppi+_Cdc42_[switch]" cy:nodeId="5657">
    <graphics x="12162.6455078125" y="-603.0659790039062" z="0.0"/>
  </node>
  <node id="32283" label="Boi1_[cdc42]--Cdc42_[switch]" cy:nodeId="5658">
    <graphics x="12162.6455078125" y="-510.39215087890625" z="0.0"/>
  </node>
  <node id="32282" label="Boi1_[(cdc28)]-{p}" cy:nodeId="5659">
    <graphics x="12132.6494140625" y="-679.05810546875" z="0.0"/>
  </node>
  <node id="32281" label="Boi1_[cdc42]_ppi-_Cdc42_[switch]" cy:nodeId="5660">
    <graphics x="12147.6494140625" y="-569.9514770507812" z="0.0"/>
  </node>
  <node id="32280" label="Boi2_[cdc42]_ppi+_Cdc42_[switch]" cy:nodeId="5661">
    <graphics x="12280.5205078125" y="-603.0659790039062" z="0.0"/>
  </node>
  <node id="32279" label="Boi2_[cdc42]--Cdc42_[switch]" cy:nodeId="5662">
    <graphics x="12280.5205078125" y="-510.39215087890625" z="0.0"/>
  </node>
  <node id="32278" label="Boi2_[(cdc28)]-{p}" cy:nodeId="5663">
    <graphics x="12280.5205078125" y="-679.05810546875" z="0.0"/>
  </node>
  <node id="32277" label="Boi2_[cdc42]_ppi-_Cdc42_[switch]" cy:nodeId="5664">
    <graphics x="12250.5205078125" y="-569.9514770507812" z="0.0"/>
  </node>
  <node id="32276" label="Cdc28_p+_Boi1_[(cdc28)]" cy:nodeId="5665">
    <graphics x="12177.6455078125" y="-779.0037841796875" z="0.0"/>
  </node>
  <node id="32275" label="Cdc28_p+_Boi2_[(cdc28)]" cy:nodeId="5666">
    <graphics x="12280.5205078125" y="-779.0037841796875" z="0.0"/>
  </node>
  <node id="32274" label="Cla4_p+_Swe1_[(cla4)]" cy:nodeId="5667">
    <graphics x="12620.046484375" y="99.70204162597656" z="0.0"/>
  </node>
  <node id="32273" label="SymmetryBreakingBud" cy:nodeId="5668">
    <graphics x="12494.2255859375" y="-1207.2811279296875" z="0.0"/>
  </node>
  <node id="32272" label="SeptinPol" cy:nodeId="5669">
    <graphics x="12852.1328125" y="-220.33436584472656" z="0.0"/>
  </node>
  <node id="32271" label="Cdc12Gic12" cy:nodeId="5670">
    <graphics x="12417.9052734375" y="-288.6448059082031" z="0.0"/>
  </node>
  <node id="32270" label="Cdc42_[switch]_ppi+_Gic1_[cdc42]" cy:nodeId="5671">
    <graphics x="12363.6376953125" y="-606.00341796875" z="0.0"/>
  </node>
  <node id="32269" label="Cdc42_[switch]--Gic1_[cdc42]" cy:nodeId="5672">
    <graphics x="12363.6376953125" y="-506.05792236328125" z="0.0"/>
  </node>
  <node id="32268" label="Cdc42_[switch]_ppi-_Gic1_[cdc42]" cy:nodeId="5673">
    <graphics x="12333.6376953125" y="-575.0764770507812" z="0.0"/>
  </node>
  <node id="32267" label="Cdc42_[switch]_ppi+_Gic2_[cdc42]" cy:nodeId="5674">
    <graphics x="12472.1728515625" y="-606.00341796875" z="0.0"/>
  </node>
  <node id="32266" label="Cdc42_[switch]--Gic2_[cdc42]" cy:nodeId="5675">
    <graphics x="12472.1728515625" y="-506.05792236328125" z="0.0"/>
  </node>
  <node id="32265" label="Cdc42_[switch]_ppi-_Gic2_[cdc42]" cy:nodeId="5676">
    <graphics x="12442.1728515625" y="-575.0764770507812" z="0.0"/>
  </node>
  <node id="32264" label="Cdc12_[gic1]_ppi+_Gic1_[cdc12]" cy:nodeId="5677">
    <graphics x="12363.6376953125" y="-438.06646728515625" z="0.0"/>
  </node>
  <node id="32263" label="Cdc12_[gic1]--Gic1_[cdc12]" cy:nodeId="5678">
    <graphics x="12363.6376953125" y="-345.3920593261719" z="0.0"/>
  </node>
  <node id="32262" label="Cdc12_[gic1]_ppi-_Gic1_[cdc12]" cy:nodeId="5679">
    <graphics x="12333.6376953125" y="-404.9516296386719" z="0.0"/>
  </node>
  <node id="32261" label="Cdc12_[gic2]_ppi+_Gic2_[cdc12]" cy:nodeId="5680">
    <graphics x="12472.1728515625" y="-438.06646728515625" z="0.0"/>
  </node>
  <node id="32260" label="Cdc12_[gic2]--Gic2_[cdc12]" cy:nodeId="5681">
    <graphics x="12472.1728515625" y="-345.3920593261719" z="0.0"/>
  </node>
  <node id="32259" label="Cdc12_[gic2]_ppi-_Gic2_[cdc12]" cy:nodeId="5682">
    <graphics x="12442.1728515625" y="-404.9516296386719" z="0.0"/>
  </node>
  <node id="32258" label="Cdc11_[cdc12]_ppi+_Cdc12_[cdc11]" cy:nodeId="5683">
    <graphics x="12580.7080078125" y="-438.06646728515625" z="0.0"/>
  </node>
  <node id="32257" label="Cdc11_[cdc12]--Cdc12_[cdc11]" cy:nodeId="5684">
    <graphics x="12580.7080078125" y="-345.3920593261719" z="0.0"/>
  </node>
  <node id="32256" label="Cell_EM_Cell_[(bud)]" cy:nodeId="5685">
    <graphics x="12852.1328125" y="99.70204162597656" z="0.0"/>
  </node>
  <node id="32255" label="Cdc11_[cdc12]_ppi-_Cdc12_[cdc11]" cy:nodeId="5686">
    <graphics x="12550.7080078125" y="-404.9516296386719" z="0.0"/>
  </node>
  <node id="32254" label="Cell_[(bud)]-{small}" cy:nodeId="5687">
    <graphics x="12852.1328125" y="224.16336059570312" z="0.0"/>
  </node>
  <node id="32253" label="Cdc3_[cdc12]_ppi+_Cdc12_[cdc3]" cy:nodeId="5688">
    <graphics x="12689.2421875" y="-438.06646728515625" z="0.0"/>
  </node>
  <node id="32252" label="[SeptinPol]" cy:nodeId="5689">
    <graphics x="12852.1328125" y="-152.02392578125" z="0.0"/>
  </node>
  <node id="32251" label="Cdc12_[cdc3]--Cdc3_[cdc12]" cy:nodeId="5690">
    <graphics x="12689.2421875" y="-345.3920593261719" z="0.0"/>
  </node>
  <node id="32250" label="Cdc3_[(cla4)]-{p}" cy:nodeId="5691">
    <graphics x="12689.2421875" y="-506.05792236328125" z="0.0"/>
  </node>
  <node id="32249" label="Cdc3_[cdc12]_ppi-_Cdc12_[cdc3]" cy:nodeId="5692">
    <graphics x="12659.2421875" y="-404.9516296386719" z="0.0"/>
  </node>
  <node id="32248" label="[ApicalGrowth]" cy:nodeId="5693">
    <graphics x="12966.31201171875" y="99.70204162597656" z="0.0"/>
  </node>
  <node id="32247" label="Cdc3_[cdc10]_ppi+_Cdc10_[cdc3]" cy:nodeId="5694">
    <graphics x="12797.77734375" y="-438.06646728515625" z="0.0"/>
  </node>
  <node id="32246" label="Cdc10_[cdc3]--Cdc3_[cdc10]" cy:nodeId="5695">
    <graphics x="12797.77734375" y="-345.3920593261719" z="0.0"/>
  </node>
  <node id="32245" label="Cdc10_[(cla4)]-{p}" cy:nodeId="5696">
    <graphics x="12797.77734375" y="-506.05792236328125" z="0.0"/>
  </node>
  <node id="32244" label="Cdc3_[cdc10]_ppi-_Cdc10_[cdc3]" cy:nodeId="5697">
    <graphics x="12767.77734375" y="-404.9516296386719" z="0.0"/>
  </node>
  <node id="32243" label="Cla4_ap+_Cla4_[(ap)]" cy:nodeId="5698">
    <graphics x="12773.7724609375" y="-1283.7059326171875" z="0.0"/>
  </node>
  <node id="32242" label="Cla4_p+_Cdc3_[(cla4)]" cy:nodeId="5699">
    <graphics x="12689.2421875" y="-606.00341796875" z="0.0"/>
  </node>
  <node id="32241" label="Cla4_p+_Cdc10_[(cla4)]" cy:nodeId="5700">
    <graphics x="12797.77734375" y="-606.00341796875" z="0.0"/>
  </node>
  <node id="32238" label="Cdc24_gef_Cdc42_[(act)]" cy:nodeId="5701">
    <graphics x="12479.2255859375" y="-1086.35400390625" z="0.0"/>
  </node>
  <node id="32237" label="Cdc42_[(act)]-{gtp}" cy:nodeId="5702">
    <graphics x="12618.703125" y="-1035.024658203125" z="0.0"/>
  </node>
  <node id="32236" label="Bem1Cdc24Ste20Cdc42" cy:nodeId="5703">
    <graphics x="12397.0400390625" y="-1283.9405517578125" z="0.0"/>
  </node>
  <node id="32235" label="Bem1_[SH3]--Ste20_[bem1]" cy:nodeId="5704">
    <graphics x="12347.2490234375" y="-1357.63037109375" z="0.0"/>
  </node>
  <node id="32234" label="Bem1_[PB1]--Cdc24_[bem1]" cy:nodeId="5705">
    <graphics x="12232.6669921875" y="-1357.63037109375" z="0.0"/>
  </node>
  <node id="32233" label="Cdc42_[switch]--Ste20_[CRIB]" cy:nodeId="5706">
    <graphics x="12576.412109375" y="-1357.63037109375" z="0.0"/>
  </node>
  <node id="32232" label="Bem1Cdc24Cla4Cdc42" cy:nodeId="5707">
    <graphics x="12576.412109375" y="-1283.9405517578125" z="0.0"/>
  </node>
  <node id="32231" label="Bem1_[SH3]--Cla4_[bem1]" cy:nodeId="5708">
    <graphics x="12461.830078125" y="-1357.63037109375" z="0.0"/>
  </node>
  <node id="32230" label="Cdc42_[switch]--Cla4_[CRIB]" cy:nodeId="5709">
    <graphics x="12675.994140625" y="-1357.63037109375" z="0.0"/>
  </node>
  <node id="32229" label="Cdc42LocAct" cy:nodeId="5710">
    <graphics x="12167.8759765625" y="-1128.5830078125" z="0.0"/>
  </node>
  <node id="32228" label="Cdc42Bem1Loc" cy:nodeId="5711">
    <graphics x="12167.8759765625" y="-1283.9405517578125" z="0.0"/>
  </node>
  <node id="32227" label="Bem1_[CI]--Cdc42_[bem1]" cy:nodeId="5712">
    <graphics x="12118.0849609375" y="-1357.63037109375" z="0.0"/>
  </node>
  <node id="32226" label="Cdc42Rsr1Loc" cy:nodeId="5713">
    <graphics x="11925.8671875" y="-1165.101318359375" z="0.0"/>
  </node>
  <node id="32225" label="Cdc24_[rsr1]--Rsr1_[cdc24]" cy:nodeId="5714">
    <graphics x="11986.26171875" y="-1222.630126953125" z="0.0"/>
  </node>
  <node id="32224" label="Cdc42_[switch]--Rsr1_[cdc42]" cy:nodeId="5715">
    <graphics x="11865.47265625" y="-1222.630126953125" z="0.0"/>
  </node>
  <node id="32223" label="Bem2_gap_Cdc42_[(act)]" cy:nodeId="5716">
    <graphics x="13080.4912109375" y="-1234.3125" z="0.0"/>
  </node>
  <node id="32222" label="Bem2_[(cdc28)]-{0}" cy:nodeId="5717">
    <graphics x="13080.4912109375" y="-1289.4659423828125" z="0.0"/>
  </node>
  <node id="32221" label="Bem2_[(cdc28)]-{p}" cy:nodeId="5718">
    <graphics x="13080.4912109375" y="-1342.6304931640625" z="0.0"/>
  </node>
  <node id="32220" label="Bem3_gap_Cdc42_[(act)]" cy:nodeId="5719">
    <graphics x="12821.3603515625" y="-1234.3125" z="0.0"/>
  </node>
  <node id="32219" label="Bem3_[(cdc28)]-{0}" cy:nodeId="5720">
    <graphics x="12821.3603515625" y="-1289.4659423828125" z="0.0"/>
  </node>
  <node id="32218" label="Bem3_[(cdc28)]-{p}" cy:nodeId="5721">
    <graphics x="12821.3603515625" y="-1342.6304931640625" z="0.0"/>
  </node>
  <node id="32217" label="Rga1_gap_Cdc42_[(act)]" cy:nodeId="5722">
    <graphics x="12994.1142578125" y="-1234.3125" z="0.0"/>
  </node>
  <node id="32216" label="Rga1_[(cdc28)]-{0}" cy:nodeId="5723">
    <graphics x="12994.1142578125" y="-1289.4659423828125" z="0.0"/>
  </node>
  <node id="32215" label="Rga1_[(cdc28)]-{p}" cy:nodeId="5724">
    <graphics x="12994.1142578125" y="-1342.6304931640625" z="0.0"/>
  </node>
  <node id="32214" label="Rga2_gap_Cdc42_[(act)]" cy:nodeId="5725">
    <graphics x="12907.7373046875" y="-1234.3125" z="0.0"/>
  </node>
  <node id="32213" label="Rga2_[(cdc28)]-{0}" cy:nodeId="5726">
    <graphics x="12907.7373046875" y="-1289.4659423828125" z="0.0"/>
  </node>
  <node id="32212" label="Rga2_[(cdc28)]-{p}" cy:nodeId="5727">
    <graphics x="12907.7373046875" y="-1342.6304931640625" z="0.0"/>
  </node>
  <node id="32211" label="Bem2_gap_Rho1_[(act)]" cy:nodeId="5728">
    <graphics x="13080.4912109375" y="99.70204162597656" z="0.0"/>
  </node>
  <node id="32209" label="Cdc24_[far1]_ppi-_Far1_[cdc24]" cy:nodeId="5729">
    <graphics x="11973.7060546875" y="-1618.7794189453125" z="0.0"/>
  </node>
  <node id="32208" label="Bud5_[lm]_ppi+_LM_[cyt]" cy:nodeId="5730">
    <graphics x="11901.2509765625" y="-1652.7933349609375" z="0.0"/>
  </node>
  <node id="32207" label="Bud5_[lm]--LM_[cyt]" cy:nodeId="5731">
    <graphics x="11902.5517578125" y="-1537.6309814453125" z="0.0"/>
  </node>
  <node id="32206" label="Bud5_[lm]_ppi-_LM_[cyt]" cy:nodeId="5732">
    <graphics x="11871.2509765625" y="-1618.7794189453125" z="0.0"/>
  </node>
  <node id="32205" label="Cla4_[lipid]_i+_PI_[head]" cy:nodeId="5733">
    <graphics x="12781.34375" y="-804.0814208984375" z="0.0"/>
  </node>
  <node id="32204" label="Cla4_[lipid]--PI_[head]" cy:nodeId="5734">
    <graphics x="12781.34375" y="-704.1358642578125" z="0.0"/>
  </node>
  <node id="32203" label="PI_[(4)]-{p}" cy:nodeId="5735">
    <graphics x="12781.34375" y="-1917.4957275390625" z="0.0"/>
  </node>
  <node id="32202" label="Cla4_[lipid]_i-_PI_[head]" cy:nodeId="5736">
    <graphics x="12751.34375" y="-773.154052734375" z="0.0"/>
  </node>
  <node id="32201" label="Bud5_gef_Rsr1_[(act)]" cy:nodeId="5737">
    <graphics x="11903.2509765625" y="-1457.7935791015625" z="0.0"/>
  </node>
  <node id="32200" label="Rsr1_[(act)]-{gtp}" cy:nodeId="5738">
    <graphics x="11903.2509765625" y="-1357.63037109375" z="0.0"/>
  </node>
  <node id="32199" label="Bud2_gap_Rsr1_[(act)]" cy:nodeId="5739">
    <graphics x="11813.2509765625" y="-1423.779052734375" z="0.0"/>
  </node>
  <node id="32198" label="Cdc24_[rsr1]_ppi+_Rsr1_[cdc24]" cy:nodeId="5740">
    <graphics x="11986.26171875" y="-1322.7939453125" z="0.0"/>
  </node>
  <node id="32197" label="Cdc24_[rsr1]_ppi-_Rsr1_[cdc24]" cy:nodeId="5741">
    <graphics x="12016.26171875" y="-1288.7794189453125" z="0.0"/>
  </node>
  <node id="32196" label="Cdc42_[switch]_ppi+_Rsr1_[cdc42]" cy:nodeId="5742">
    <graphics x="11813.119140625" y="-1322.7939453125" z="0.0"/>
  </node>
  <node id="32195" label="Cdc42_[(act)]-{0}" cy:nodeId="5743">
    <graphics x="11813.119140625" y="-1145.242431640625" z="0.0"/>
  </node>
  <node id="32194" label="Cdc42_[switch]_ppi-_Rsr1_[cdc42]" cy:nodeId="5744">
    <graphics x="11863.4658203125" y="-1288.7794189453125" z="0.0"/>
  </node>
  <node id="32193" label="Bni1_[GBD]_ppi+_Cdc42_[switch]" cy:nodeId="5745">
    <graphics x="12736.0896484375" y="99.70204162597656" z="0.0"/>
  </node>
  <node id="32192" label="[SymmetryBreakingBud]" cy:nodeId="5746">
    <graphics x="12852.1328125" y="-1058.89794921875" z="0.0"/>
  </node>
  <node id="32190" label="Bnr1_[GBD]_ppi+_Cdc42_[switch]" cy:nodeId="5747">
    <graphics x="12387.96015625" y="99.70204162597656" z="0.0"/>
  </node>
  <node id="32185" label="Cdc3PPT_p-_Cdc3_[(cla4)]" cy:nodeId="5748">
    <graphics x="12659.2421875" y="-575.0764770507812" z="0.0"/>
  </node>
  <node id="32184" label="Cdc10PPT_p-_Cdc10_[(cla4)]" cy:nodeId="5749">
    <graphics x="12767.77734375" y="-575.0764770507812" z="0.0"/>
  </node>
  <node id="32183" label="Cdc24PPT_p-_Cdc24_[(PAK)]" cy:nodeId="5750">
    <graphics x="12020.7060546875" y="-749.0040283203125" z="0.0"/>
  </node>
  <node id="32313" label="Cdc14_p-_Rga1_[(cdc28)]" cy:nodeId="3961">
    <graphics x="12979.1142578125" y="-1408.779052734375" z="0.0"/>
  </node>
  <node id="32312" label="Cdc14_p-_Rga2_[(cdc28)]" cy:nodeId="3962">
    <graphics x="12892.7373046875" y="-1408.779052734375" z="0.0"/>
  </node>
  <node id="32191" label="Cdc14_p-_Bem1_[(cdc28)]" cy:nodeId="4020">
    <graphics x="12217.6669921875" y="-1618.7794189453125" z="0.0"/>
  </node>
  <node id="32189" label="Cdc14_p-_Bem2_[(cdc28)]" cy:nodeId="4021">
    <graphics x="13065.4912109375" y="-1408.779052734375" z="0.0"/>
  </node>
  <node id="32188" label="Cdc14_p-_Bem3_[(cdc28)]" cy:nodeId="4022">
    <graphics x="12806.3603515625" y="-1408.779052734375" z="0.0"/>
  </node>
  <node id="32240" label="Cdc14_[net1]--Net1_[n]" cy:nodeId="951">
    <graphics x="12131.0087890625" y="-1917.4957275390625" z="0.0"/>
  </node>
  <node id="32187" label="Cdc14_p-_Boi1_[(cdc28)]" cy:nodeId="4023">
    <graphics x="12147.6494140625" y="-748.0762939453125" z="0.0"/>
  </node>
  <node id="32186" label="Cdc14_p-_Boi2_[(cdc28)]" cy:nodeId="4024">
    <graphics x="12250.5205078125" y="-748.0762939453125" z="0.0"/>
  </node>
  <node id="32310" label="Cdc28Cln123" cy:nodeId="1244">
    <graphics x="12317.884765625" y="-1917.4957275390625" z="0.0"/>
  </node>
</graph>
