# Supplementary material for: A comprehensive, mechanistically detailed, and executable model of the cell division cycle in Saccharomyces cerevisiae
Source: Nat Commun. 2019 Mar 21;10:1308. doi: 10.1038/s41467-019-08903-w (PMC6428898; doi:10.1038/s41467-019-08903-w)
Supplement: Supplementary file 4 — Supplementary Data 2 [file 41467_2019_8903_MOESM4_ESM.zip › CytoscapeSession-2018_05_18-12_22/views/6722-23711-X4+ModelChecks.xgmml]

<?xml version="1.0" encoding="UTF-8" standalone="yes"?>
<graph id="23711" label="X4 ModelChecks" cy:view="1" cy:networkId="6722" cy:visualStyle="rxncon2regulatorygraph" cy:rendererId="org.cytoscape.ding" cy:documentVersion="3.0" xmlns:dc="http://purl.org/dc/elements/1.1/" xmlns:xlink="http://www.w3.org/1999/xlink" xmlns:rdf="http://www.w3.org/1999/02/22-rdf-syntax-ns#" xmlns:cy="http://www.cytoscape.org" xmlns="http://www.cs.rpi.edu/XGMML">
  <graphics>
    <att name="NETWORK_CENTER_Z_LOCATION" value="0.0" type="string" cy:type="String"/>
    <att name="NETWORK_CENTER_X_LOCATION" value="14639.2919921875" type="string" cy:type="String"/>
    <att name="NETWORK_SCALE_FACTOR" value="1.5277653799903492" type="string" cy:type="String"/>
    <att name="NETWORK_CENTER_Y_LOCATION" value="1241.4160461425781" type="string" cy:type="String"/>
    <att name="NETWORK_NODE_SELECTION" value="true" type="string" cy:type="String"/>
    <att name="NETWORK_HEIGHT" value="689.0" type="string" cy:type="String"/>
    <att name="NETWORK_WIDTH" value="1918.0" type="string" cy:type="String"/>
    <att name="NETWORK_DEPTH" value="0.0" type="string" cy:type="String"/>
    <att name="NETWORK_EDGE_SELECTION" value="true" type="string" cy:type="String"/>
    <att name="NETWORK_TITLE" value="X4 ModelChecks" type="string" cy:type="String"/>
  </graphics>
  <node id="23716" label="NotSPO" cy:nodeId="6767">
    <graphics x="14359.607421875" y="1425.519287109375" z="0.0"/>
  </node>
  <node id="23715" label="[CriticalError]" cy:nodeId="6768">
    <graphics x="14561.6630859375" y="1545.6739501953125" z="0.0"/>
  </node>
  <node id="23713" label="CriticalError" cy:nodeId="6769">
    <graphics x="14606.6630859375" y="1516.587646484375" z="0.0"/>
  </node>
  <node id="23757" label="[SpindlePositioning]" cy:nodeId="5107">
    <graphics x="14399.2880859375" y="937.1581420898438" z="0.0"/>
  </node>
  <node id="23754" label="[BipolarSpindle]" cy:nodeId="5310">
    <graphics x="14636.7919921875" y="937.1581420898438" z="0.0"/>
  </node>
  <node id="23753" label="[SEG]" cy:nodeId="6732">
    <graphics x="14582.2734375" y="1384.1094970703125" z="0.0"/>
  </node>
  <node id="23752" label="SEGNotND" cy:nodeId="6733">
    <graphics x="14664.3427734375" y="1384.1094970703125" z="0.0"/>
  </node>
  <node id="23751" label="NotND" cy:nodeId="6734">
    <graphics x="14725.6064453125" y="1426.2418212890625" z="0.0"/>
  </node>
  <node id="23750" label="[ND]" cy:nodeId="6735">
    <graphics x="14755.6064453125" y="1384.1094970703125" z="0.0"/>
  </node>
  <node id="23749" label="SEGorSelf" cy:nodeId="6736">
    <graphics x="14627.2734375" y="1340.420166015625" z="0.0"/>
  </node>
  <node id="23748" label="SEG" cy:nodeId="6737">
    <graphics x="14627.2734375" y="1265.48388671875" z="0.0"/>
  </node>
  <node id="23747" label="[SEP]" cy:nodeId="6738">
    <graphics x="14407.79296875" y="1384.1094970703125" z="0.0"/>
  </node>
  <node id="23726" label="SPBsatORSPBdup" cy:nodeId="4883">
    <graphics x="14280.5361328125" y="937.1581420898438" z="0.0"/>
  </node>
  <node id="23745" label="SEPnotND" cy:nodeId="6739">
    <graphics x="14499.798828125" y="1384.1094970703125" z="0.0"/>
  </node>
  <node id="23744" label="SEPorSelf" cy:nodeId="6740">
    <graphics x="14452.79296875" y="1340.420166015625" z="0.0"/>
  </node>
  <node id="23743" label="SEP" cy:nodeId="6741">
    <graphics x="14451.23828125" y="1265.48388671875" z="0.0"/>
  </node>
  <node id="23742" label="NotCohesin" cy:nodeId="6742">
    <graphics x="14755.5439453125" y="937.1581420898438" z="0.0"/>
  </node>
  <node id="23741" label="[SEGerror]" cy:nodeId="6743">
    <graphics x="14406.1669921875" y="1545.6739501953125" z="0.0"/>
  </node>
  <node id="23740" label="SEPnotSEGorSelf" cy:nodeId="6744">
    <graphics x="14451.1669921875" y="1516.587646484375" z="0.0"/>
  </node>
  <node id="23739" label="SEPnotSEG" cy:nodeId="6745">
    <graphics x="14496.1669921875" y="1474.8671875" z="0.0"/>
  </node>
  <node id="23746" label="[Cytokinesis]" cy:nodeId="5977">
    <graphics x="15111.7998046875" y="937.1581420898438" z="0.0"/>
  </node>
  <node id="23738" label="NotSEG" cy:nodeId="6746">
    <graphics x="14552.2734375" y="1426.2418212890625" z="0.0"/>
  </node>
  <node id="23737" label="NDnotCD" cy:nodeId="6747">
    <graphics x="14846.142578125" y="1384.1094970703125" z="0.0"/>
  </node>
  <node id="23714" label="MTForces" cy:nodeId="5148">
    <graphics x="14993.0478515625" y="937.1581420898438" z="0.0"/>
  </node>
  <node id="23736" label="NDorSelf" cy:nodeId="6748">
    <graphics x="14800.6064453125" y="1340.420166015625" z="0.0"/>
  </node>
  <node id="23735" label="ND" cy:nodeId="6749">
    <graphics x="14800.6064453125" y="1265.483642578125" z="0.0"/>
  </node>
  <node id="23734" label="NotCD" cy:nodeId="6750">
    <graphics x="14906.9111328125" y="1426.2418212890625" z="0.0"/>
  </node>
  <node id="23733" label="[CD]" cy:nodeId="6751">
    <graphics x="14951.9111328125" y="1384.1094970703125" z="0.0"/>
  </node>
  <node id="23732" label="[NDerror]" cy:nodeId="6752">
    <graphics x="14687.2734375" y="1545.6739501953125" z="0.0"/>
  </node>
  <node id="23731" label="NDerrorOrSelf" cy:nodeId="6753">
    <graphics x="14732.2734375" y="1516.587646484375" z="0.0"/>
  </node>
  <node id="23730" label="NDerror" cy:nodeId="6754">
    <graphics x="14672.2734375" y="1474.8671875" z="0.0"/>
  </node>
  <node id="23729" label="[SPBloss]" cy:nodeId="6755">
    <graphics x="14296.0126953125" y="1545.6739501953125" z="0.0"/>
  </node>
  <node id="23728" label="SPBlossOrSelf" cy:nodeId="6756">
    <graphics x="14341.0126953125" y="1516.587646484375" z="0.0"/>
  </node>
  <node id="23727" label="SPBloss" cy:nodeId="6757">
    <graphics x="14296.0126953125" y="1474.8671875" z="0.0"/>
  </node>
  <node id="23756" label="KTMad1Mad2" cy:nodeId="5285">
    <graphics x="14874.2958984375" y="937.1581420898438" z="0.0"/>
  </node>
  <node id="23725" label="NotSfi1Dimer" cy:nodeId="6758">
    <graphics x="14161.7841796875" y="937.1581420898438" z="0.0"/>
  </node>
  <node id="23724" label="CDnotReset" cy:nodeId="6759">
    <graphics x="15036.0615234375" y="1384.1094970703125" z="0.0"/>
  </node>
  <node id="23755" label="[DNAReplicated]" cy:nodeId="5287">
    <graphics x="14518.0400390625" y="937.1581420898438" z="0.0"/>
  </node>
  <node id="23723" label="CDorSelf" cy:nodeId="6760">
    <graphics x="14996.9111328125" y="1340.420166015625" z="0.0"/>
  </node>
  <node id="23722" label="NotReset" cy:nodeId="6761">
    <graphics x="15068.9033203125" y="1441.2418212890625" z="0.0"/>
  </node>
  <node id="23721" label="[Reset]" cy:nodeId="6762">
    <graphics x="15111.7998046875" y="1384.1094970703125" z="0.0"/>
  </node>
  <node id="23720" label="[CDerror]" cy:nodeId="6763">
    <graphics x="14804.2294921875" y="1545.6739501953125" z="0.0"/>
  </node>
  <node id="23719" label="CDerrorORself" cy:nodeId="6764">
    <graphics x="14849.2294921875" y="1516.587646484375" z="0.0"/>
  </node>
  <node id="23718" label="CDerror" cy:nodeId="6765">
    <graphics x="14894.2294921875" y="1474.8671875" z="0.0"/>
  </node>
  <node id="23717" label="NotNDorSPO" cy:nodeId="6766">
    <graphics x="14791.232421875" y="1447.74755859375" z="0.0"/>
  </node>
</graph>
