# Supplementary material for: A comprehensive, mechanistically detailed, and executable model of the cell division cycle in Saccharomyces cerevisiae
Source: Nat Commun. 2019 Mar 21;10:1308. doi: 10.1038/s41467-019-08903-w (PMC6428898; doi:10.1038/s41467-019-08903-w)
Supplement: Supplementary file 4 — Supplementary Data 2 [file 41467_2019_8903_MOESM4_ESM.zip › CytoscapeSession-2018_05_18-12_22/views/6231-21055-CD4+Cytokinesis.xgmml]

<?xml version="1.0" encoding="UTF-8" standalone="yes"?>
<graph id="21055" label="CD4 Cytokinesis" cy:view="1" cy:networkId="6231" cy:visualStyle="rxncon2regulatorygraph" cy:rendererId="org.cytoscape.ding" cy:documentVersion="3.0" xmlns:dc="http://purl.org/dc/elements/1.1/" xmlns:xlink="http://www.w3.org/1999/xlink" xmlns:rdf="http://www.w3.org/1999/02/22-rdf-syntax-ns#" xmlns:cy="http://www.cytoscape.org" xmlns="http://www.cs.rpi.edu/XGMML">
  <graphics>
    <att name="NETWORK_CENTER_Z_LOCATION" value="0.0" type="string" cy:type="String"/>
    <att name="NETWORK_CENTER_X_LOCATION" value="14946.73583984375" type="string" cy:type="String"/>
    <att name="NETWORK_SCALE_FACTOR" value="0.4048997093132019" type="string" cy:type="String"/>
    <att name="NETWORK_CENTER_Y_LOCATION" value="-1076.8358154296875" type="string" cy:type="String"/>
    <att name="NETWORK_NODE_SELECTION" value="true" type="string" cy:type="String"/>
    <att name="NETWORK_HEIGHT" value="689.0" type="string" cy:type="String"/>
    <att name="NETWORK_WIDTH" value="1918.0" type="string" cy:type="String"/>
    <att name="NETWORK_DEPTH" value="0.0" type="string" cy:type="String"/>
    <att name="NETWORK_EDGE_SELECTION" value="true" type="string" cy:type="String"/>
    <att name="NETWORK_TITLE" value="CD4 Cytokinesis" type="string" cy:type="String"/>
  </graphics>
  <node id="21146" label="[SpindlePositioning]" cy:nodeId="5107">
    <graphics x="15269.69140625" y="-2280.323974609375" z="0.0"/>
  </node>
  <node id="21158" label="Tus1_gef_Rho1_[(act)]" cy:nodeId="5952">
    <graphics x="14623.9814453125" y="-1167.237548828125" z="0.0"/>
  </node>
  <node id="21156" label="Tus1P" cy:nodeId="5953">
    <graphics x="14623.9814453125" y="-1590.841552734375" z="0.0"/>
  </node>
  <node id="21130" label="[Exocytosis]" cy:nodeId="5972">
    <graphics x="14705.951171875" y="-2280.323974609375" z="0.0"/>
  </node>
  <node id="21124" label="Cell_[(bud)]-{large}" cy:nodeId="5976">
    <graphics x="14878.3310546875" y="126.65235137939453" z="0.0"/>
  </node>
  <node id="21123" label="[Cytokinesis]" cy:nodeId="5977">
    <graphics x="14878.3310546875" y="-152.02392578125" z="0.0"/>
  </node>
  <node id="21113" label="[SymmetryBreakingCyt]" cy:nodeId="5980">
    <graphics x="14682.9775390625" y="-399.7746276855469" z="0.0"/>
  </node>
  <node id="21166" label="Bfa1_[(cdc5)]-{p}" cy:nodeId="6241">
    <graphics x="14823.2451171875" y="-1344.203857421875" z="0.0"/>
  </node>
  <node id="21165" label="Bfa1_[(kin4)]-{p}" cy:nodeId="6242">
    <graphics x="15035.650390625" y="-1479.2037353515625" z="0.0"/>
  </node>
  <node id="21164" label="Bfa1_[bub2]_ppi+_Bub2_[bfa1]" cy:nodeId="6243">
    <graphics x="15101.451171875" y="-1434.71923828125" z="0.0"/>
  </node>
  <node id="21163" label="Bfa1_[bub2]--Bub2_[bfa1]" cy:nodeId="6244">
    <graphics x="15101.451171875" y="-1344.203857421875" z="0.0"/>
  </node>
  <node id="21162" label="Bfa1_[bub2]_ppi-_Bub2_[bfa1]" cy:nodeId="6245">
    <graphics x="15131.45703125" y="-1400.70458984375" z="0.0"/>
  </node>
  <node id="21161" label="Bub2_gap_Tem1_[(act)]" cy:nodeId="6246">
    <graphics x="15009.044921875" y="-1215.9208984375" z="0.0"/>
  </node>
  <node id="21096" label="Rho1_[(act)]-{gtp}" cy:nodeId="5991">
    <graphics x="14623.9814453125" y="-1052.07470703125" z="0.0"/>
  </node>
  <node id="21159" label="Tem1Inhibition" cy:nodeId="6247">
    <graphics x="15035.650390625" y="-1300.66064453125" z="0.0"/>
  </node>
  <node id="21157" label="Bfa1_[tem1]--Tem1_[bfa1]" cy:nodeId="6248">
    <graphics x="14969.841796875" y="-1344.203857421875" z="0.0"/>
  </node>
  <node id="21155" label="Kin4_p+_Bfa1_[(kin4)]" cy:nodeId="6249">
    <graphics x="15035.650390625" y="-1579.3660888671875" z="0.0"/>
  </node>
  <node id="21154" label="Tus1_[(cdc5)]-{p}" cy:nodeId="6250">
    <graphics x="14682.9775390625" y="-1641.47119140625" z="0.0"/>
  </node>
  <node id="21153" label="Kin4_[AL(T209)]-{p}" cy:nodeId="6251">
    <graphics x="15269.69140625" y="-1682.849609375" z="0.0"/>
  </node>
  <node id="21152" label="Tus1_[(cdc28)]-{p}" cy:nodeId="6252">
    <graphics x="14565.0166015625" y="-1641.47119140625" z="0.0"/>
  </node>
  <node id="21151" label="Kin4_[(HP)]-{0}" cy:nodeId="6253">
    <graphics x="15063.865234375" y="-1630.606689453125" z="0.0"/>
  </node>
  <node id="21150" label="Cdc28_p+_Tus1_[(cdc28)]" cy:nodeId="6254">
    <graphics x="14565.0166015625" y="-1741.63330078125" z="0.0"/>
  </node>
  <node id="21149" label="Kin4_[(HP)]-{p}" cy:nodeId="6255">
    <graphics x="15033.865234375" y="-1682.849609375" z="0.0"/>
  </node>
  <node id="21148" label="Kin4_[lte1]--Lte1_[n]" cy:nodeId="6256">
    <graphics x="14840.2412109375" y="-1768.0521240234375" z="0.0"/>
  </node>
  <node id="21147" label="Elm1_p+_Kin4_[AL(T209)]" cy:nodeId="6257">
    <graphics x="15269.69140625" y="-1784.442626953125" z="0.0"/>
  </node>
  <node id="21145" label="Lte1_[n]_ppi+_Kin4_[lte1]" cy:nodeId="6258">
    <graphics x="14840.2412109375" y="-1869.6466064453125" z="0.0"/>
  </node>
  <node id="21144" label="Lte1_[(cla4)]-{p}" cy:nodeId="6259">
    <graphics x="14870.2392578125" y="-1923.4024658203125" z="0.0"/>
  </node>
  <node id="21143" label="Lte1_[n]_ppi-_Kin4_[lte1]" cy:nodeId="6260">
    <graphics x="14870.2392578125" y="-1835.6324462890625" z="0.0"/>
  </node>
  <node id="21140" label="Tus1PPT_p-_Tus1_[(cdc5)]" cy:nodeId="6261">
    <graphics x="14652.9619140625" y="-1707.618408203125" z="0.0"/>
  </node>
  <node id="21139" label="Pph21_p-_Kin4_[(HP)]" cy:nodeId="6262">
    <graphics x="15033.865234375" y="-1784.442626953125" z="0.0"/>
  </node>
  <node id="21138" label="PP2ARts1Pph21" cy:nodeId="6263">
    <graphics x="15029.6953125" y="-1850.4210205078125" z="0.0"/>
  </node>
  <node id="21137" label="Pph21_[tpd3]--Tpd3_[pph]" cy:nodeId="6264">
    <graphics x="15029.6953125" y="-1925.0264892578125" z="0.0"/>
  </node>
  <node id="21136" label="Rts1_[tpd3]--Tpd3_[RD]" cy:nodeId="6265">
    <graphics x="15228.86328125" y="-1925.0264892578125" z="0.0"/>
  </node>
  <node id="21135" label="Pph22_p-_Kin4_[(HP)]" cy:nodeId="6266">
    <graphics x="15078.865234375" y="-1750.4281005859375" z="0.0"/>
  </node>
  <node id="21134" label="PP2ARts1Pph22" cy:nodeId="6267">
    <graphics x="15129.287109375" y="-1850.4210205078125" z="0.0"/>
  </node>
  <node id="21133" label="Pph22_[tpd3]--Tpd3_[pph]" cy:nodeId="6268">
    <graphics x="15129.287109375" y="-1925.0264892578125" z="0.0"/>
  </node>
  <node id="21132" label="Pph21_p-_Kin4_[AL(T209)]" cy:nodeId="6269">
    <graphics x="15224.69140625" y="-1750.4281005859375" z="0.0"/>
  </node>
  <node id="21131" label="Pph22_p-_Kin4_[AL(T209)]" cy:nodeId="6270">
    <graphics x="15314.69140625" y="-1750.4281005859375" z="0.0"/>
  </node>
  <node id="21129" label="Kin4Kinase_p+_Kin4_[(HP)]" cy:nodeId="6271">
    <graphics x="14988.859375" y="-1750.4281005859375" z="0.0"/>
  </node>
  <node id="21128" label="Cla4_p+_Lte1_[(cla4)]" cy:nodeId="6272">
    <graphics x="14870.2392578125" y="-2026.3118896484375" z="0.0"/>
  </node>
  <node id="21127" label="Tem1_gef_Tem1_[(act)]" cy:nodeId="6273">
    <graphics x="14979.0390625" y="-1249.9345703125" z="0.0"/>
  </node>
  <node id="21097" label="Cdc28Clb12" cy:nodeId="898">
    <graphics x="15128.7568359375" y="-2280.323974609375" z="0.0"/>
  </node>
  <node id="21126" label="Tem1Activation" cy:nodeId="6274">
    <graphics x="14896.5458984375" y="-1300.66064453125" z="0.0"/>
  </node>
  <node id="21125" label="Cell_CYT_Cell_[(bud)]" cy:nodeId="6275">
    <graphics x="14878.3310546875" y="51.6524658203125" z="0.0"/>
  </node>
  <node id="21122" label="Cdc28_p+_Chs2_[(S14)]" cy:nodeId="6276">
    <graphics x="15072.5234375" y="-619.9349975585938" z="0.0"/>
  </node>
  <node id="21121" label="Chs2_[(S14)]-{p}" cy:nodeId="6277">
    <graphics x="15072.5234375" y="-519.7741088867188" z="0.0"/>
  </node>
  <node id="21120" label="Cdc28_p+_Chs2_[(S60)]" cy:nodeId="6278">
    <graphics x="15157.244140625" y="-619.9349975585938" z="0.0"/>
  </node>
  <node id="21119" label="Chs2_[(S60)]-{p}" cy:nodeId="6279">
    <graphics x="15157.244140625" y="-519.7741088867188" z="0.0"/>
  </node>
  <node id="21118" label="Cdc28_p+_Chs2_[(S69)]" cy:nodeId="6280">
    <graphics x="15241.953125" y="-619.9349975585938" z="0.0"/>
  </node>
  <node id="21117" label="Chs2_[(S69)]-{p}" cy:nodeId="6281">
    <graphics x="15241.953125" y="-519.7741088867188" z="0.0"/>
  </node>
  <node id="21116" label="Cdc28_p+_Chs2_[(S100)]" cy:nodeId="6282">
    <graphics x="15326.669921875" y="-619.9349975585938" z="0.0"/>
  </node>
  <node id="21142" label="Cdc5_p+_Tus1_[(cdc5)]" cy:nodeId="3978">
    <graphics x="14682.9775390625" y="-1741.63330078125" z="0.0"/>
  </node>
  <node id="21115" label="Chs2_[(S100)]-{p}" cy:nodeId="6283">
    <graphics x="15326.669921875" y="-519.7741088867188" z="0.0"/>
  </node>
  <node id="21110" label="Cdc55_[tpd3]--Tpd3_[RD]" cy:nodeId="6284">
    <graphics x="15328.44921875" y="-1925.0264892578125" z="0.0"/>
  </node>
  <node id="21107" label="Pph21_[tpd3]_ppi+_Tpd3_[pph]" cy:nodeId="6285">
    <graphics x="15029.6953125" y="-2026.6204833984375" z="0.0"/>
  </node>
  <node id="21141" label="Cdc14_p-_Tus1_[(cdc28)]" cy:nodeId="3981">
    <graphics x="14535.0224609375" y="-1707.618408203125" z="0.0"/>
  </node>
  <node id="21106" label="Pph21_[tpd3]_ppi-_Tpd3_[pph]" cy:nodeId="6286">
    <graphics x="15059.6953125" y="-1992.6065673828125" z="0.0"/>
  </node>
  <node id="21105" label="Pph22_[tpd3]_ppi+_Tpd3_[pph]" cy:nodeId="6287">
    <graphics x="15129.287109375" y="-2026.6204833984375" z="0.0"/>
  </node>
  <node id="21104" label="Pph22_[tpd3]_ppi-_Tpd3_[pph]" cy:nodeId="6288">
    <graphics x="15159.28515625" y="-1992.6065673828125" z="0.0"/>
  </node>
  <node id="21103" label="Cdc55_[tpd3]_ppi+_Tpd3_[RD]" cy:nodeId="6289">
    <graphics x="15328.44921875" y="-2026.6204833984375" z="0.0"/>
  </node>
  <node id="21102" label="Cdc55_[tpd3]_ppi-_Tpd3_[RD]" cy:nodeId="6290">
    <graphics x="15358.44921875" y="-1992.6065673828125" z="0.0"/>
  </node>
  <node id="21101" label="Rts1_[tpd3]_ppi+_Tpd3_[RD]" cy:nodeId="6291">
    <graphics x="15228.86328125" y="-2026.6204833984375" z="0.0"/>
  </node>
  <node id="21100" label="Rts1_[tpd3]_ppi-_Tpd3_[RD]" cy:nodeId="6292">
    <graphics x="15258.86328125" y="-1992.6065673828125" z="0.0"/>
  </node>
  <node id="21099" label="Bfa1_[tem1]_ppi+_Tem1_[bfa1]" cy:nodeId="6293">
    <graphics x="14960.84375" y="-1434.71923828125" z="0.0"/>
  </node>
  <node id="21098" label="Bfa1_[tem1]_ppi-_Tem1_[bfa1]" cy:nodeId="6294">
    <graphics x="14981.986328125" y="-1400.70458984375" z="0.0"/>
  </node>
  <node id="21090" label="Chs2PPT_p-_Chs2_[(dbf2)]" cy:nodeId="6295">
    <graphics x="15084.478515625" y="-390.92315673828125" z="0.0"/>
  </node>
  <node id="21089" label="Bfa1PPT_p-_Bfa1_[(cdc5)]" cy:nodeId="6296">
    <graphics x="14853.2431640625" y="-1400.70458984375" z="0.0"/>
  </node>
  <node id="21088" label="Bfa1PPT_p-_Bfa1_[(kin4)]" cy:nodeId="6297">
    <graphics x="15065.650390625" y="-1545.351806640625" z="0.0"/>
  </node>
  <node id="21085" label="Dbf2PPT_p-_Dbf2_[(HM)]" cy:nodeId="6298">
    <graphics x="14908.3310546875" y="-555.9214477539062" z="0.0"/>
  </node>
  <node id="21084" label="Dbf2_[n]--Mob1_[dbf2]" cy:nodeId="6299">
    <graphics x="15068.396484375" y="-684.7733154296875" z="0.0"/>
  </node>
  <node id="21083" label="Dbf2_[(HM)]-{p}" cy:nodeId="6300">
    <graphics x="14878.3310546875" y="-489.77325439453125" z="0.0"/>
  </node>
  <node id="21082" label="Dbf2_[n]_ppi+_Mob1_[dbf2]" cy:nodeId="6301">
    <graphics x="15068.396484375" y="-784.9351806640625" z="0.0"/>
  </node>
  <node id="21081" label="Dbf2_[n]_ppi-_Mob1_[dbf2]" cy:nodeId="6302">
    <graphics x="15098.396484375" y="-750.9208984375" z="0.0"/>
  </node>
  <node id="21112" label="Pph21_p-_Net1_[(cdc5)]" cy:nodeId="3998">
    <graphics x="15197.2236328125" y="51.6524658203125" z="0.0"/>
  </node>
  <node id="21080" label="Cdc15_p+_Dbf2_[(HM)]" cy:nodeId="6303">
    <graphics x="14878.3310546875" y="-589.9346923828125" z="0.0"/>
  </node>
  <node id="21111" label="PP2ACdc55Pph21" cy:nodeId="3999">
    <graphics x="15228.86328125" y="-1850.4210205078125" z="0.0"/>
  </node>
  <node id="21079" label="Dbf2Mob1Nud1" cy:nodeId="6304">
    <graphics x="14923.3310546875" y="-644.8536376953125" z="0.0"/>
  </node>
  <node id="21109" label="Pph22_p-_Net1_[(cdc5)]" cy:nodeId="4000">
    <graphics x="15356.669921875" y="51.6524658203125" z="0.0"/>
  </node>
  <node id="21078" label="Mob1_[nud1]--Nud1_[mob1]" cy:nodeId="6305">
    <graphics x="14968.326171875" y="-684.7733154296875" z="0.0"/>
  </node>
  <node id="21108" label="PP2ACdc55Pph22" cy:nodeId="4001">
    <graphics x="15328.44921875" y="-1850.4210205078125" z="0.0"/>
  </node>
  <node id="21077" label="Hof1PPT_p-_Hof1_[(dbf2)]" cy:nodeId="6306">
    <graphics x="14951.9951171875" y="-390.92315673828125" z="0.0"/>
  </node>
  <node id="21076" label="Cdc15Active" cy:nodeId="6307">
    <graphics x="14878.3310546875" y="-974.375732421875" z="0.0"/>
  </node>
  <node id="21075" label="Cdc15_[tem1]--Tem1_[cdc15]" cy:nodeId="6308">
    <graphics x="14822.6181640625" y="-1014.7725830078125" z="0.0"/>
  </node>
  <node id="21074" label="Tem1_[(act)]-{gtp}" cy:nodeId="6309">
    <graphics x="14979.0390625" y="-1149.7724609375" z="0.0"/>
  </node>
  <node id="21073" label="Lte1PPT_p-_Lte1_[(cla4)]" cy:nodeId="6310">
    <graphics x="14900.2412109375" y="-1990.9825439453125" z="0.0"/>
  </node>
  <node id="21094" label="Cdc14_p-_Chs2_[(S14)]" cy:nodeId="4006">
    <graphics x="15102.521484375" y="-585.9214477539062" z="0.0"/>
  </node>
  <node id="21093" label="Cdc14_p-_Chs2_[(S60)]" cy:nodeId="4007">
    <graphics x="15187.234375" y="-585.9214477539062" z="0.0"/>
  </node>
  <node id="21072" label="Nud1_[tem1]--Tem1_[nud1]" cy:nodeId="6311">
    <graphics x="14878.3310546875" y="-1149.7724609375" z="0.0"/>
  </node>
  <node id="21071" label="Cdc15_p+_Nud1_[(T78)]" cy:nodeId="6312">
    <graphics x="14927.4580078125" y="-934.9347534179688" z="0.0"/>
  </node>
  <node id="21092" label="Cdc14_p-_Chs2_[(S69)]" cy:nodeId="4008">
    <graphics x="15271.953125" y="-585.9214477539062" z="0.0"/>
  </node>
  <node id="21070" label="Nud1_[(T78)]-{p}" cy:nodeId="6313">
    <graphics x="14927.4580078125" y="-834.7728881835938" z="0.0"/>
  </node>
  <node id="21091" label="Cdc14_p-_Chs2_[(S100)]" cy:nodeId="4009">
    <graphics x="15356.669921875" y="-585.9214477539062" z="0.0"/>
  </node>
  <node id="21069" label="Nud1_[tem1]_ppi+_Tem1_[nud1]" cy:nodeId="6314">
    <graphics x="14878.3310546875" y="-1249.9345703125" z="0.0"/>
  </node>
  <node id="21068" label="Nud1_[tem1]_ppi-_Tem1_[nud1]" cy:nodeId="6315">
    <graphics x="14908.3310546875" y="-1215.9208984375" z="0.0"/>
  </node>
  <node id="21067" label="Cdc15_[tem1]_ppi+_Tem1_[cdc15]" cy:nodeId="6316">
    <graphics x="14822.6181640625" y="-1114.9354248046875" z="0.0"/>
  </node>
  <node id="21066" label="Cdc15_[tem1]_ppi-_Tem1_[cdc15]" cy:nodeId="6317">
    <graphics x="14792.6181640625" y="-1080.9217529296875" z="0.0"/>
  </node>
  <node id="21065" label="Mob1_[nud1]_ppi+_Nud1_[mob1]" cy:nodeId="6318">
    <graphics x="14968.326171875" y="-784.9351806640625" z="0.0"/>
  </node>
  <node id="21064" label="Mob1_[nud1]_ppi-_Nud1_[mob1]" cy:nodeId="6319">
    <graphics x="14998.330078125" y="-750.9208984375" z="0.0"/>
  </node>
  <node id="21063" label="Dbf2_p+_Chs2_[(dbf2)]" cy:nodeId="6320">
    <graphics x="15054.48046875" y="-424.93621826171875" z="0.0"/>
  </node>
  <node id="21062" label="Chs2_[(dbf2)]-{p}" cy:nodeId="6321">
    <graphics x="15054.48046875" y="-324.7749938964844" z="0.0"/>
  </node>
  <node id="21061" label="Nud1PPT_p-_Nud1_[(T78)]" cy:nodeId="6322">
    <graphics x="14957.4580078125" y="-900.9213256835938" z="0.0"/>
  </node>
  <node id="21060" label="Chs2ERRetention" cy:nodeId="6323">
    <graphics x="15199.59375" y="-472.4356994628906" z="0.0"/>
  </node>
  <node id="21059" label="Dbf2_p+_Hof1_[(dbf2)]" cy:nodeId="6324">
    <graphics x="14921.9951171875" y="-424.93621826171875" z="0.0"/>
  </node>
  <node id="21058" label="Hof1_[(dbf2)]-{p}" cy:nodeId="6325">
    <graphics x="14923.9013671875" y="-324.7749938964844" z="0.0"/>
  </node>
  <node id="21114" label="Cdc14_[net1]--Net1_[n]" cy:nodeId="951">
    <graphics x="14987.8212890625" y="-2280.323974609375" z="0.0"/>
  </node>
  <node id="21087" label="Dbf2_p+_Cdc14_[(NLS)]" cy:nodeId="4026">
    <graphics x="15037.77734375" y="51.6524658203125" z="0.0"/>
  </node>
  <node id="21086" label="Dbf2Active" cy:nodeId="4029">
    <graphics x="14973.359375" y="-472.5372619628906" z="0.0"/>
  </node>
  <node id="21057" label="Cdc5_p+_Bfa1_[(cdc5)]" cy:nodeId="4038">
    <graphics x="14823.2451171875" y="-1434.71923828125" z="0.0"/>
  </node>
  <node id="21095" label="Cdc5_[(T242)]-{p}" cy:nodeId="3027">
    <graphics x="14846.88671875" y="-2280.323974609375" z="0.0"/>
  </node>
  <node id="21160" label="Cdc28Cln123" cy:nodeId="1244">
    <graphics x="14565.0166015625" y="-2280.323974609375" z="0.0"/>
  </node>
</graph>
