# Supplementary material for: A comprehensive, mechanistically detailed, and executable model of the cell division cycle in Saccharomyces cerevisiae
Source: Nat Commun. 2019 Mar 21;10:1308. doi: 10.1038/s41467-019-08903-w (PMC6428898; doi:10.1038/s41467-019-08903-w)
Supplement: Supplementary file 4 — Supplementary Data 2 [file 41467_2019_8903_MOESM4_ESM.zip › CytoscapeSession-2018_05_18-12_22/views/3564-20414-TF7+unregulated.xgmml]

<?xml version="1.0" encoding="UTF-8" standalone="yes"?>
<graph id="20414" label="TF7 unregulated" cy:view="1" cy:networkId="3564" cy:visualStyle="rxncon2regulatorygraph" cy:rendererId="org.cytoscape.ding" cy:documentVersion="3.0" xmlns:dc="http://purl.org/dc/elements/1.1/" xmlns:xlink="http://www.w3.org/1999/xlink" xmlns:rdf="http://www.w3.org/1999/02/22-rdf-syntax-ns#" xmlns:cy="http://www.cytoscape.org" xmlns="http://www.cs.rpi.edu/XGMML">
  <graphics>
    <att name="NETWORK_CENTER_Z_LOCATION" value="0.0" type="string" cy:type="String"/>
    <att name="NETWORK_CENTER_X_LOCATION" value="14959.97998046875" type="string" cy:type="String"/>
    <att name="NETWORK_SCALE_FACTOR" value="1.2528302832736" type="string" cy:type="String"/>
    <att name="NETWORK_CENTER_Y_LOCATION" value="-2208.2229614257812" type="string" cy:type="String"/>
    <att name="NETWORK_NODE_SELECTION" value="true" type="string" cy:type="String"/>
    <att name="NETWORK_HEIGHT" value="689.0" type="string" cy:type="String"/>
    <att name="NETWORK_WIDTH" value="1918.0" type="string" cy:type="String"/>
    <att name="NETWORK_DEPTH" value="0.0" type="string" cy:type="String"/>
    <att name="NETWORK_EDGE_SELECTION" value="true" type="string" cy:type="String"/>
    <att name="NETWORK_TITLE" value="TF7 unregulated" type="string" cy:type="String"/>
  </graphics>
  <node id="20472" label="Mps1_p+_Spc42_[(mps1)]" cy:nodeId="2288">
    <graphics x="15106.293619791666" y="-1832.8062220982142" z="0.0"/>
  </node>
  <node id="20479" label="PolII_trsc_Mps1Gene" cy:nodeId="3574">
    <graphics x="15149.8193359375" y="-2367.14501953125" z="0.0"/>
  </node>
  <node id="20478" label="Ribo_trsl_Mps1mRNA" cy:nodeId="3575">
    <graphics x="15149.8193359375" y="-2217.488525390625" z="0.0"/>
  </node>
  <node id="20477" label="Mps1mRNA" cy:nodeId="3576">
    <graphics x="15149.8193359375" y="-2274.41015625" z="0.0"/>
  </node>
  <node id="20476" label="Cdc28_p+_Mps1_[(T29)]" cy:nodeId="3577">
    <graphics x="15106.29380580357" y="-1912.8062744140625" z="0.0"/>
  </node>
  <node id="20475" label="Mps1" cy:nodeId="3578">
    <graphics x="15149.8193359375" y="-2133.76513671875" z="0.0"/>
  </node>
  <node id="20474" label="Far1" cy:nodeId="3579">
    <graphics x="15271.37890625" y="-2133.76513671875" z="0.0"/>
  </node>
  <node id="20473" label="PolII_trsc_Ase1Gene" cy:nodeId="3580">
    <graphics x="14648.5810546875" y="-2367.14501953125" z="0.0"/>
  </node>
  <node id="20471" label="PolII_trsc_Dbf4Gene" cy:nodeId="3581">
    <graphics x="14906.7001953125" y="-2367.14501953125" z="0.0"/>
  </node>
  <node id="20470" label="PolII_trsc_Kip1Gene" cy:nodeId="3582">
    <graphics x="15028.259765625" y="-2367.14501953125" z="0.0"/>
  </node>
  <node id="20469" label="Ribo_trsl_Ase1mRNA" cy:nodeId="3583">
    <graphics x="14648.5810546875" y="-2217.488525390625" z="0.0"/>
  </node>
  <node id="20468" label="PolII_trsc_Clb4Gene" cy:nodeId="3584">
    <graphics x="14770.140625" y="-2367.14501953125" z="0.0"/>
  </node>
  <node id="20467" label="PolII_trsc_Far1Gene" cy:nodeId="3585">
    <graphics x="15271.37890625" y="-2367.14501953125" z="0.0"/>
  </node>
  <node id="20466" label="Ribo_trsl_Dbf4mRNA" cy:nodeId="3586">
    <graphics x="14906.7001953125" y="-2217.488525390625" z="0.0"/>
  </node>
  <node id="20465" label="Ribo_trsl_Kip1mRNA" cy:nodeId="3587">
    <graphics x="15028.259765625" y="-2217.488525390625" z="0.0"/>
  </node>
  <node id="20464" label="Mps1_[ndc80]_ppi+_Ndc80_[mps1]" cy:nodeId="3588">
    <graphics x="15203.836356026786" y="-1912.8062744140625" z="0.0"/>
  </node>
  <node id="20463" label="Decay_deg_Far1mRNA" cy:nodeId="3589">
    <graphics x="15301.37890625" y="-2338.74560546875" z="0.0"/>
  </node>
  <node id="20462" label="Clb4mRNA" cy:nodeId="3590">
    <graphics x="14770.140625" y="-2274.41015625" z="0.0"/>
  </node>
  <node id="20461" label="Rad53_p+_Dbf4_[(rad53)]" cy:nodeId="3591">
    <graphics x="14813.66615513393" y="-1912.8062744140625" z="0.0"/>
  </node>
  <node id="20460" label="Clb4" cy:nodeId="3592">
    <graphics x="14770.140625" y="-2133.76513671875" z="0.0"/>
  </node>
  <node id="20459" label="Mps1_ap+_Mps1_[(AP)]" cy:nodeId="3593">
    <graphics x="15106.2939453125" y="-1952.8062744140625" z="0.0"/>
  </node>
  <node id="20458" label="Cdc28_p+_Far1_[(S87)]" cy:nodeId="3594">
    <graphics x="15301.37890625" y="-1912.8062744140625" z="0.0"/>
  </node>
  <node id="20457" label="Mps1_p+_Spc110_[(S60)]" cy:nodeId="3595">
    <graphics x="15203.836356026786" y="-1952.8062744140625" z="0.0"/>
  </node>
  <node id="20456" label="Mps1_p+_Spc110_[(T68)]" cy:nodeId="3596">
    <graphics x="15106.293619791666" y="-1872.8062744140625" z="0.0"/>
  </node>
  <node id="20455" label="Far1_[(scf)]-{ub}" cy:nodeId="3597">
    <graphics x="15241.37890625" y="-2583.6396484375" z="0.0"/>
  </node>
  <node id="20454" label="Decay_deg_Clb4mRNA" cy:nodeId="3598">
    <graphics x="14800.140625" y="-2338.74560546875" z="0.0"/>
  </node>
  <node id="20453" label="Far1mRNA" cy:nodeId="3599">
    <graphics x="15271.37890625" y="-2274.41015625" z="0.0"/>
  </node>
  <node id="20452" label="Cdc28_[far1]_ppi+_Far1_[cdc28]" cy:nodeId="3600">
    <graphics x="15301.37890625" y="-1952.8062744140625" z="0.0"/>
  </node>
  <node id="20451" label="Ase1_[dimer]_ppi+_Ase1_[dimer]" cy:nodeId="3601">
    <graphics x="14618.5810546875" y="-1952.8062744140625" z="0.0"/>
  </node>
  <node id="20450" label="Cdc24_[far1]_ppi+_Far1_[cdc24]" cy:nodeId="3602">
    <graphics x="15301.37890625" y="-1872.8062744140625" z="0.0"/>
  </node>
  <node id="20449" label="Ase1_[mt]_ppi+_Tub1_[ase1]" cy:nodeId="3603">
    <graphics x="14618.5810546875" y="-1872.8062744140625" z="0.0"/>
  </node>
  <node id="20448" label="Proteasome_deg_Far1" cy:nodeId="3604">
    <graphics x="15241.37890625" y="-2182.611328125" z="0.0"/>
  </node>
  <node id="20447" label="Decay_deg_Ase1mRNA" cy:nodeId="3605">
    <graphics x="14678.5810546875" y="-2338.74560546875" z="0.0"/>
  </node>
  <node id="20446" label="Kip1_[mt]_ppi+_Tub1_[motor]" cy:nodeId="3606">
    <graphics x="15008.7509765625" y="-1912.8062744140625" z="0.0"/>
  </node>
  <node id="20445" label="Decay_deg_Dbf4mRNA" cy:nodeId="3607">
    <graphics x="14936.7001953125" y="-2338.74560546875" z="0.0"/>
  </node>
  <node id="20444" label="Decay_deg_Kip1mRNA" cy:nodeId="3608">
    <graphics x="15058.259765625" y="-2338.74560546875" z="0.0"/>
  </node>
  <node id="20443" label="Kip1_[stalk]_ppi+_Kip1_[stalk]" cy:nodeId="3609">
    <graphics x="15008.7509765625" y="-1952.8062744140625" z="0.0"/>
  </node>
  <node id="20442" label="Decay_deg_Mps1mRNA" cy:nodeId="3610">
    <graphics x="15179.8193359375" y="-2338.74560546875" z="0.0"/>
  </node>
  <node id="20441" label="Dbf4" cy:nodeId="3611">
    <graphics x="14906.7001953125" y="-2133.76513671875" z="0.0"/>
  </node>
  <node id="20440" label="Ase1" cy:nodeId="3612">
    <graphics x="14648.5810546875" y="-2133.76513671875" z="0.0"/>
  </node>
  <node id="20439" label="Kip1" cy:nodeId="3613">
    <graphics x="15028.259765625" y="-2133.76513671875" z="0.0"/>
  </node>
  <node id="20438" label="Ribo_trsl_Far1mRNA" cy:nodeId="3614">
    <graphics x="15271.37890625" y="-2217.488525390625" z="0.0"/>
  </node>
  <node id="20437" label="APC_ub+_Clb4_[(apc)]" cy:nodeId="3615">
    <graphics x="14716.123604910714" y="-1952.8062744140625" z="0.0"/>
  </node>
  <node id="20436" label="Clb4_[(apc)]-{ub}" cy:nodeId="3616">
    <graphics x="14743.140625" y="-2583.6396484375" z="0.0"/>
  </node>
  <node id="20435" label="APC_ub+_Dbf4_[(apc)]" cy:nodeId="3617">
    <graphics x="14911.208705357143" y="-1912.8062744140625" z="0.0"/>
  </node>
  <node id="20434" label="Dbf4_[(apc)]-{ub}" cy:nodeId="3618">
    <graphics x="14867.7001953125" y="-2583.6396484375" z="0.0"/>
  </node>
  <node id="20433" label="Proteasome_deg_Dbf4" cy:nodeId="3619">
    <graphics x="14876.7001953125" y="-2182.611328125" z="0.0"/>
  </node>
  <node id="20432" label="Ase1mRNA" cy:nodeId="3620">
    <graphics x="14648.5810546875" y="-2274.41015625" z="0.0"/>
  </node>
  <node id="20431" label="Dbf4mRNA" cy:nodeId="3621">
    <graphics x="14906.7001953125" y="-2274.41015625" z="0.0"/>
  </node>
  <node id="20430" label="APC_ub+_Ase1_[(apc)]" cy:nodeId="3622">
    <graphics x="14618.5810546875" y="-1912.8062744140625" z="0.0"/>
  </node>
  <node id="20429" label="Kip1mRNA" cy:nodeId="3623">
    <graphics x="15028.259765625" y="-2274.41015625" z="0.0"/>
  </node>
  <node id="20428" label="Ase1_[(apc)]-{ub}" cy:nodeId="3624">
    <graphics x="14618.5810546875" y="-2583.6396484375" z="0.0"/>
  </node>
  <node id="20427" label="APC_ub+_Kip1_[(apc)]" cy:nodeId="3625">
    <graphics x="15008.7509765625" y="-1872.8062744140625" z="0.0"/>
  </node>
  <node id="20426" label="Kip1_[(apc)]-{ub}" cy:nodeId="3626">
    <graphics x="14992.259765625" y="-2583.6396484375" z="0.0"/>
  </node>
  <node id="20425" label="Proteasome_deg_Ase1" cy:nodeId="3627">
    <graphics x="14618.5810546875" y="-2182.611328125" z="0.0"/>
  </node>
  <node id="20424" label="APC_ub+_Mps1_[(apc)]" cy:nodeId="3628">
    <graphics x="15203.836263020834" y="-1872.8062744140625" z="0.0"/>
  </node>
  <node id="20423" label="Proteasome_deg_Kip1" cy:nodeId="3629">
    <graphics x="14998.259765625" y="-2182.611328125" z="0.0"/>
  </node>
  <node id="20422" label="Mps1_[(apc)]-{ub}" cy:nodeId="3630">
    <graphics x="15116.8193359375" y="-2583.6396484375" z="0.0"/>
  </node>
  <node id="20421" label="Proteasome_deg_Mps1" cy:nodeId="3631">
    <graphics x="15119.8193359375" y="-2182.611328125" z="0.0"/>
  </node>
  <node id="20420" label="Proteasome_deg_Clb4" cy:nodeId="3632">
    <graphics x="14740.140625" y="-2182.611328125" z="0.0"/>
  </node>
  <node id="20419" label="Ribo_trsl_Clb4mRNA" cy:nodeId="3633">
    <graphics x="14770.140625" y="-2217.488525390625" z="0.0"/>
  </node>
  <node id="20418" label="Cdc7_[dbf4]_ppi+_Dbf4_[cdc7]" cy:nodeId="3634">
    <graphics x="14813.66615513393" y="-1952.8062744140625" z="0.0"/>
  </node>
  <node id="20417" label="Cdc28_[cyclin]_ppi+_Clb4_[cdc28]" cy:nodeId="3635">
    <graphics x="14716.123604910714" y="-1912.8062744140625" z="0.0"/>
  </node>
  <node id="20416" label="Cdc28_p+_Dbf4_[(cdc28)]" cy:nodeId="3636">
    <graphics x="14911.208705357143" y="-1952.8062744140625" z="0.0"/>
  </node>
</graph>
