# Supplementary material for: A comprehensive, mechanistically detailed, and executable model of the cell division cycle in Saccharomyces cerevisiae
Source: Nat Commun. 2019 Mar 21;10:1308. doi: 10.1038/s41467-019-08903-w (PMC6428898; doi:10.1038/s41467-019-08903-w)
Supplement: Supplementary file 4 — Supplementary Data 2 [file 41467_2019_8903_MOESM4_ESM.zip › CytoscapeSession-2018_05_18-12_22/views/6470-23210-X1+Condensin.xgmml]

<?xml version="1.0" encoding="UTF-8" standalone="yes"?>
<graph id="23210" label="X1 Condensin" cy:view="1" cy:networkId="6470" cy:visualStyle="rxncon2regulatorygraph" cy:rendererId="org.cytoscape.ding" cy:documentVersion="3.0" xmlns:dc="http://purl.org/dc/elements/1.1/" xmlns:xlink="http://www.w3.org/1999/xlink" xmlns:rdf="http://www.w3.org/1999/02/22-rdf-syntax-ns#" xmlns:cy="http://www.cytoscape.org" xmlns="http://www.cs.rpi.edu/XGMML">
  <graphics>
    <att name="NETWORK_CENTER_Z_LOCATION" value="0.0" type="string" cy:type="String"/>
    <att name="NETWORK_CENTER_X_LOCATION" value="12001.041015625" type="string" cy:type="String"/>
    <att name="NETWORK_SCALE_FACTOR" value="1.3577270687638776" type="string" cy:type="String"/>
    <att name="NETWORK_CENTER_Y_LOCATION" value="321.7872123718262" type="string" cy:type="String"/>
    <att name="NETWORK_NODE_SELECTION" value="true" type="string" cy:type="String"/>
    <att name="NETWORK_HEIGHT" value="689.0" type="string" cy:type="String"/>
    <att name="NETWORK_WIDTH" value="1918.0" type="string" cy:type="String"/>
    <att name="NETWORK_DEPTH" value="0.0" type="string" cy:type="String"/>
    <att name="NETWORK_EDGE_SELECTION" value="true" type="string" cy:type="String"/>
    <att name="NETWORK_TITLE" value="X1 Condensin" type="string" cy:type="String"/>
  </graphics>
  <node id="23238" label="CondensinAtCEN" cy:nodeId="5312">
    <graphics x="12122.09765625" y="416.2378234863281" z="0.0"/>
  </node>
  <node id="23229" label="[TensionInitiation]" cy:nodeId="4681">
    <graphics x="12122.09765625" y="666.6543579101562" z="0.0"/>
  </node>
  <node id="23237" label="Condensin" cy:nodeId="6480">
    <graphics x="11927.919921875" y="350.1189270019531" z="0.0"/>
  </node>
  <node id="23236" label="Smc2_[smc4]_ppi+_Smc4_[smc2]" cy:nodeId="6481">
    <graphics x="11989.38671875" y="186.9194793701172" z="0.0"/>
  </node>
  <node id="23235" label="Smc2_[smc4]--Smc4_[smc2]" cy:nodeId="6482">
    <graphics x="11989.38671875" y="292.9480895996094" z="0.0"/>
  </node>
  <node id="23234" label="Smc2_[smc4]_ppi-_Smc4_[smc2]" cy:nodeId="6483">
    <graphics x="12018.65234375" y="211.4587860107422" z="0.0"/>
  </node>
  <node id="23233" label="Brn1_[smc2]_ppi+_Smc2_[brn1]" cy:nodeId="6484">
    <graphics x="11927.919921875" y="186.9194793701172" z="0.0"/>
  </node>
  <node id="23232" label="Brn1_[smc2]--Smc2_[brn1]" cy:nodeId="6485">
    <graphics x="11927.919921875" y="292.9480895996094" z="0.0"/>
  </node>
  <node id="23231" label="Brn1_[smc2]_ppi-_Smc2_[brn1]" cy:nodeId="6486">
    <graphics x="11957.185546875" y="211.4587860107422" z="0.0"/>
  </node>
  <node id="23230" label="Brn1_[smc4]_ppi+_Smc4_[brn1]" cy:nodeId="6487">
    <graphics x="11866.453125" y="186.9194793701172" z="0.0"/>
  </node>
  <node id="23228" label="Brn1_[smc4]--Smc4_[brn1]" cy:nodeId="6488">
    <graphics x="11866.453125" y="292.9480895996094" z="0.0"/>
  </node>
  <node id="23227" label="Brn1_[smc4]_ppi-_Smc4_[brn1]" cy:nodeId="6489">
    <graphics x="11895.71875" y="211.4587860107422" z="0.0"/>
  </node>
  <node id="23226" label="Brn1_[ycg1]_ppi+_Ycg1_[brn1]" cy:nodeId="6490">
    <graphics x="11804.984375" y="186.9194793701172" z="0.0"/>
  </node>
  <node id="23225" label="Brn1_[ycg1]--Ycg1_[brn1]" cy:nodeId="6491">
    <graphics x="11804.984375" y="292.9480895996094" z="0.0"/>
  </node>
  <node id="23224" label="Brn1_[ycg1]_ppi-_Ycg1_[brn1]" cy:nodeId="6492">
    <graphics x="11834.25390625" y="211.4587860107422" z="0.0"/>
  </node>
  <node id="23223" label="Brn1_[ycs4]_ppi+_Ycs4_[brn1]" cy:nodeId="6493">
    <graphics x="12050.853515625" y="186.9194793701172" z="0.0"/>
  </node>
  <node id="23222" label="Brn1_[ycs4]--Ycs4_[brn1]" cy:nodeId="6494">
    <graphics x="12050.853515625" y="292.9480895996094" z="0.0"/>
  </node>
  <node id="23221" label="Brn1_[ycs4]_ppi-_Ycs4_[brn1]" cy:nodeId="6495">
    <graphics x="12080.12109375" y="211.4587860107422" z="0.0"/>
  </node>
  <node id="23220" label="Sgo1_[DBD]_i+_Centromere_[sgo1]" cy:nodeId="6496">
    <graphics x="12122.09765625" y="-23.079933166503906" z="0.0"/>
  </node>
  <node id="23219" label="Centromere_[sgo1]--Sgo1_[DBD]" cy:nodeId="6497">
    <graphics x="12122.09765625" y="82.94668579101562" z="0.0"/>
  </node>
  <node id="23218" label="Sgo1_[DBD]_i-_Centromere_[sgo1]" cy:nodeId="6498">
    <graphics x="12152.095703125" y="1.4596900939941406" z="0.0"/>
  </node>
  <node id="23217" label="Rts1_[sgo1]_ppi+_Sgo1_[N]" cy:nodeId="6499">
    <graphics x="12167.095703125" y="135.0049285888672" z="0.0"/>
  </node>
  <node id="23216" label="Rts1_[sgo1]--Sgo1_[N]" cy:nodeId="6500">
    <graphics x="12167.095703125" y="226.03213500976562" z="0.0"/>
  </node>
  <node id="23215" label="Rts1_[sgo1]_ppi-_Sgo1_[N]" cy:nodeId="6501">
    <graphics x="12197.09765625" y="159.54344177246094" z="0.0"/>
  </node>
  <node id="23214" label="Smc2_[sgo1]_ppi+_Sgo1_[smc2]" cy:nodeId="6502">
    <graphics x="12167.095703125" y="285.0056457519531" z="0.0"/>
  </node>
  <node id="23213" label="Sgo1_[smc2]--Smc2_[sgo1]" cy:nodeId="6503">
    <graphics x="12167.095703125" y="376.0332336425781" z="0.0"/>
  </node>
  <node id="23212" label="Smc2_[sgo1]_ppi-_Sgo1_[smc2]" cy:nodeId="6504">
    <graphics x="12197.09765625" y="309.5449523925781" z="0.0"/>
  </node>
</graph>
