# Supplementary material for: A comprehensive, mechanistically detailed, and executable model of the cell division cycle in Saccharomyces cerevisiae
Source: Nat Commun. 2019 Mar 21;10:1308. doi: 10.1038/s41467-019-08903-w (PMC6428898; doi:10.1038/s41467-019-08903-w)
Supplement: Supplementary file 4 — Supplementary Data 2 [file 41467_2019_8903_MOESM4_ESM.zip › CytoscapeSession-2018_05_18-12_22/views/4933-23551-ND3+SPBDuplication.xgmml]

<?xml version="1.0" encoding="UTF-8" standalone="yes"?>
<graph id="23551" label="ND3 SPBDuplication" cy:view="1" cy:networkId="4933" cy:visualStyle="rxncon2regulatorygraph" cy:rendererId="org.cytoscape.ding" cy:documentVersion="3.0" xmlns:dc="http://purl.org/dc/elements/1.1/" xmlns:xlink="http://www.w3.org/1999/xlink" xmlns:rdf="http://www.w3.org/1999/02/22-rdf-syntax-ns#" xmlns:cy="http://www.cytoscape.org" xmlns="http://www.cs.rpi.edu/XGMML">
  <graphics>
    <att name="NETWORK_CENTER_Z_LOCATION" value="0.0" type="string" cy:type="String"/>
    <att name="NETWORK_CENTER_X_LOCATION" value="13171.2412109375" type="string" cy:type="String"/>
    <att name="NETWORK_SCALE_FACTOR" value="0.6872541326267398" type="string" cy:type="String"/>
    <att name="NETWORK_CENTER_Y_LOCATION" value="826.1937408447266" type="string" cy:type="String"/>
    <att name="NETWORK_NODE_SELECTION" value="true" type="string" cy:type="String"/>
    <att name="NETWORK_HEIGHT" value="689.0" type="string" cy:type="String"/>
    <att name="NETWORK_WIDTH" value="1918.0" type="string" cy:type="String"/>
    <att name="NETWORK_DEPTH" value="0.0" type="string" cy:type="String"/>
    <att name="NETWORK_EDGE_SELECTION" value="true" type="string" cy:type="String"/>
    <att name="NETWORK_TITLE" value="ND3 SPBDuplication" type="string" cy:type="String"/>
  </graphics>
  <node id="23575" label="Cmd1_[spc110]_ppi+_Spc110_[C]" cy:nodeId="4975">
    <graphics x="13413.83203125" y="559.7095947265625" z="0.0"/>
  </node>
  <node id="23574" label="Cmd1_[spc110]_ppi-_Spc110_[C]" cy:nodeId="4976">
    <graphics x="13383.83203125" y="593.4601440429688" z="0.0"/>
  </node>
  <node id="23573" label="Spc97_[spc110]_ppi+_Spc110_[spc97]" cy:nodeId="4977">
    <graphics x="13349.515625" y="898.3395385742188" z="0.0"/>
  </node>
  <node id="23589" label="Cmd1_[spc42]_ppi+_Spc42_[Cmd1]" cy:nodeId="2289">
    <graphics x="13440.2861328125" y="898.3395385742188" z="0.0"/>
  </node>
  <node id="23572" label="Spc110_[spc97]--Spc97_[spc110]" cy:nodeId="4978">
    <graphics x="13350.1328125" y="995.9517211914062" z="0.0"/>
  </node>
  <node id="23586" label="Spc29_[spc42]_ppi+_Spc42_[spc29]" cy:nodeId="2290">
    <graphics x="13301.8046875" y="559.7095947265625" z="0.0"/>
  </node>
  <node id="23571" label="Spc97_[spc110]_ppi-_Spc110_[spc97]" cy:nodeId="4979">
    <graphics x="13379.90234375" y="928.3394165039062" z="0.0"/>
  </node>
  <node id="23570" label="Spc98_[spc110]_ppi+_Spc110_[N]" cy:nodeId="4980">
    <graphics x="13224.201171875" y="853.3394165039062" z="0.0"/>
  </node>
  <node id="23569" label="Spc110_[N]--Spc98_[spc110]" cy:nodeId="4981">
    <graphics x="13239.201171875" y="950.9533081054688" z="0.0"/>
  </node>
  <node id="23568" label="yTubSmallComp" cy:nodeId="4982">
    <graphics x="13155.2890625" y="723.3190307617188" z="0.0"/>
  </node>
  <node id="23567" label="Spc97_[tub4]--Tub4_[spc]" cy:nodeId="4983">
    <graphics x="13061.306640625" y="655.2551879882812" z="0.0"/>
  </node>
  <node id="23566" label="Spc98_[tub4]--Tub4_[spc]" cy:nodeId="4984">
    <graphics x="13159.9140625" y="655.2551879882812" z="0.0"/>
  </node>
  <node id="23565" label="Spc97_[spc]--Spc98_[spc]" cy:nodeId="4985">
    <graphics x="12962.69921875" y="655.2551879882812" z="0.0"/>
  </node>
  <node id="23564" label="Spc110P" cy:nodeId="4986">
    <graphics x="13224.201171875" y="512.1519165039062" z="0.0"/>
  </node>
  <node id="23615" label="Mps1" cy:nodeId="3578">
    <graphics x="13321.634765625" y="125.36868286132812" z="0.0"/>
  </node>
  <node id="23616" label="Spc42" cy:nodeId="2170">
    <graphics x="13440.2861328125" y="125.36868286132812" z="0.0"/>
  </node>
  <node id="23563" label="Nud1_[spc72]_ppi+_Spc72_[nud1]" cy:nodeId="4987">
    <graphics x="13071.376953125" y="790.5375366210938" z="0.0"/>
  </node>
  <node id="23562" label="Spc98_[spc110]_ppi-_Spc110_[N]" cy:nodeId="4988">
    <graphics x="13254.201171875" y="883.3395385742188" z="0.0"/>
  </node>
  <node id="23561" label="Nud1_[spc72]--Spc72_[nud1]" cy:nodeId="4989">
    <graphics x="13071.376953125" y="884.9718627929688" z="0.0"/>
  </node>
  <node id="23560" label="Nud1_[spc72]_ppi-_Spc72_[nud1]" cy:nodeId="4990">
    <graphics x="13041.384765625" y="822.2747192382812" z="0.0"/>
  </node>
  <node id="23555" label="Cell_SPB_Cell_[(SPB)]" cy:nodeId="4991">
    <graphics x="13140.298828125" y="1449.7021484375" z="0.0"/>
  </node>
  <node id="23554" label="Cell_[(SPB)]-{spb}" cy:nodeId="4992">
    <graphics x="13436.0224609375" y="1527.018798828125" z="0.0"/>
  </node>
  <node id="23553" label="[PlaqueForm]" cy:nodeId="4993">
    <graphics x="13140.298828125" y="1248.395263671875" z="0.0"/>
  </node>
  <node id="23614" label="Cdc14_p-_Spc110_[(S36)]" cy:nodeId="3975">
    <graphics x="13219.2578125" y="398.9812316894531" z="0.0"/>
  </node>
  <node id="23612" label="Cdc14_p-_Spc110_[(S91)]" cy:nodeId="3976">
    <graphics x="13151.009765625" y="398.9812316894531" z="0.0"/>
  </node>
  <node id="23557" label="Cell_[(SPB)]-{dup}" cy:nodeId="4875">
    <graphics x="12871.8115234375" y="1527.018798828125" z="0.0"/>
  </node>
  <node id="23593" label="Mps1_p+_Spc110_[(S60)]" cy:nodeId="3595">
    <graphics x="13253.384765625" y="372.5273742675781" z="0.0"/>
  </node>
  <node id="23591" label="Mps1_p+_Spc110_[(T68)]" cy:nodeId="3596">
    <graphics x="13321.634765625" y="372.5273742675781" z="0.0"/>
  </node>
  <node id="23558" label="SPBsatORSPBdup" cy:nodeId="4883">
    <graphics x="12961.307291666666" y="1449.7021484375" z="0.0"/>
  </node>
  <node id="23556" label="Cdc14_[net1]--Net1_[n]" cy:nodeId="951">
    <graphics x="13219.263671875" y="125.36868286132812" z="0.0"/>
  </node>
  <node id="23559" label="Spc42Crystal" cy:nodeId="2250">
    <graphics x="13050.803059895834" y="1449.7021484375" z="0.0"/>
  </node>
  <node id="23613" label="Spc97_[tub4]_ppi+_Tub4_[spc]" cy:nodeId="4943">
    <graphics x="13061.306640625" y="559.7095947265625" z="0.0"/>
  </node>
  <node id="23611" label="Spc97_[tub4]_ppi-_Tub4_[spc]" cy:nodeId="4944">
    <graphics x="13031.310546875" y="593.4601440429688" z="0.0"/>
  </node>
  <node id="23610" label="Spc110PPT_p-_Spc110_[(S60)]" cy:nodeId="4945">
    <graphics x="13287.509765625" y="398.9812316894531" z="0.0"/>
  </node>
  <node id="23596" label="Cdc28Clb1256" cy:nodeId="3026">
    <graphics x="13116.892578125" y="125.36868286132812" z="0.0"/>
  </node>
  <node id="23609" label="Spc98_[tub4]_ppi+_Tub4_[spc]" cy:nodeId="4946">
    <graphics x="13159.9140625" y="559.7095947265625" z="0.0"/>
  </node>
  <node id="23608" label="Spc110PPT_p-_Spc110_[(T68)]" cy:nodeId="4947">
    <graphics x="13355.759765625" y="398.9812316894531" z="0.0"/>
  </node>
  <node id="23607" label="Spc98_[tub4]_ppi-_Tub4_[spc]" cy:nodeId="4948">
    <graphics x="13129.923828125" y="593.4601440429688" z="0.0"/>
  </node>
  <node id="23606" label="Spc97_[spc]_ppi+_Spc98_[spc]" cy:nodeId="4949">
    <graphics x="12962.69921875" y="559.7095947265625" z="0.0"/>
  </node>
  <node id="23605" label="Spc97_[spc]_ppi-_Spc98_[spc]" cy:nodeId="4950">
    <graphics x="12932.6962890625" y="593.4601440429688" z="0.0"/>
  </node>
  <node id="23604" label="Spc72_[spc97]_ppi+_Spc97_[spc72]" cy:nodeId="4951">
    <graphics x="12938.8271484375" y="937.1231079101562" z="0.0"/>
  </node>
  <node id="23603" label="Spc72_[spc97]--Spc97_[spc72]" cy:nodeId="4952">
    <graphics x="12938.8271484375" y="1043.334716796875" z="0.0"/>
  </node>
  <node id="23602" label="Spc72_[spc97]_ppi-_Spc97_[spc72]" cy:nodeId="4953">
    <graphics x="12908.8271484375" y="971.6643676757812" z="0.0"/>
  </node>
  <node id="23601" label="Spc72_[N]_ppi+_Spc98_[spc72]" cy:nodeId="4954">
    <graphics x="13034.263671875" y="937.1231079101562" z="0.0"/>
  </node>
  <node id="23600" label="Spc72_[N]--Spc98_[spc72]" cy:nodeId="4955">
    <graphics x="13034.263671875" y="1043.334716796875" z="0.0"/>
  </node>
  <node id="23599" label="Spc72_[N]_ppi-_Spc98_[spc72]" cy:nodeId="4956">
    <graphics x="13003.484375" y="971.6643676757812" z="0.0"/>
  </node>
  <node id="23598" label="Cdc28_p+_Spc110_[(S36)]" cy:nodeId="4957">
    <graphics x="13185.134765625" y="372.5273742675781" z="0.0"/>
  </node>
  <node id="23597" label="Spc110_[(S36)]-{p}" cy:nodeId="4958">
    <graphics x="13185.134765625" y="460.4811706542969" z="0.0"/>
  </node>
  <node id="23595" label="Cdc28_p+_Spc110_[(S91)]" cy:nodeId="4959">
    <graphics x="13116.892578125" y="372.5273742675781" z="0.0"/>
  </node>
  <node id="23594" label="Spc110_[(S91)]-{p}" cy:nodeId="4960">
    <graphics x="13116.892578125" y="460.4811706542969" z="0.0"/>
  </node>
  <node id="23592" label="Spc110_[(S60)]-{p}" cy:nodeId="4961">
    <graphics x="13253.384765625" y="460.4811706542969" z="0.0"/>
  </node>
  <node id="23590" label="Spc110_[(T68)]-{p}" cy:nodeId="4962">
    <graphics x="13321.634765625" y="460.4811706542969" z="0.0"/>
  </node>
  <node id="23588" label="Cmd1_[spc42]--Spc42_[Cmd1]" cy:nodeId="4963">
    <graphics x="13436.0224609375" y="995.9517211914062" z="0.0"/>
  </node>
  <node id="23587" label="Cmd1_[spc42]_ppi-_Spc42_[Cmd1]" cy:nodeId="4964">
    <graphics x="13470.6708984375" y="928.3394165039062" z="0.0"/>
  </node>
  <node id="23585" label="Spc29_[spc42]--Spc42_[spc29]" cy:nodeId="4965">
    <graphics x="13301.8046875" y="655.2551879882812" z="0.0"/>
  </node>
  <node id="23584" label="[DupPlaque]" cy:nodeId="4966">
    <graphics x="12871.8115234375" y="125.36868286132812" z="0.0"/>
  </node>
  <node id="23583" label="Spc29_[spc42]_ppi-_Spc42_[spc29]" cy:nodeId="4967">
    <graphics x="13271.8046875" y="593.4601440429688" z="0.0"/>
  </node>
  <node id="23582" label="Spc29_[spc110]_ppi+_Spc110_[spc29]" cy:nodeId="4968">
    <graphics x="13356.42578125" y="712.3137817382812" z="0.0"/>
  </node>
  <node id="23581" label="Spc110_[spc29]--Spc29_[spc110]" cy:nodeId="4969">
    <graphics x="13356.42578125" y="798.3190307617188" z="0.0"/>
  </node>
  <node id="23580" label="PlaqueForm" cy:nodeId="4970">
    <graphics x="13140.298828125" y="1167.750732421875" z="0.0"/>
  </node>
  <node id="23579" label="Cmd1_[spc110]--Spc110_[C]" cy:nodeId="4971">
    <graphics x="13413.83203125" y="655.2551879882812" z="0.0"/>
  </node>
  <node id="23578" label="InnerPlaque" cy:nodeId="4972">
    <graphics x="13239.201171875" y="1095.507080078125" z="0.0"/>
  </node>
  <node id="23577" label="Spc29_[spc110]_ppi-_Spc110_[spc29]" cy:nodeId="4973">
    <graphics x="13326.42578125" y="742.7815551757812" z="0.0"/>
  </node>
  <node id="23576" label="OuterPlaque" cy:nodeId="4974">
    <graphics x="13071.376953125" y="1095.507080078125" z="0.0"/>
  </node>
</graph>
