# Supplementary material for: A comprehensive, mechanistically detailed, and executable model of the cell division cycle in Saccharomyces cerevisiae
Source: Nat Commun. 2019 Mar 21;10:1308. doi: 10.1038/s41467-019-08903-w (PMC6428898; doi:10.1038/s41467-019-08903-w)
Supplement: Supplementary file 4 — Supplementary Data 2 [file 41467_2019_8903_MOESM4_ESM.zip › CytoscapeSession-2018_05_18-12_22/views/12047-21325-CD3+MorphologyCheckpoint.xgmml]

<?xml version="1.0" encoding="UTF-8" standalone="yes"?>
<graph id="21325" label="CD3 MorphologyCheckpoint" cy:view="1" cy:networkId="12047" cy:visualStyle="rxncon2regulatorygraph" cy:rendererId="org.cytoscape.ding" cy:documentVersion="3.0" xmlns:dc="http://purl.org/dc/elements/1.1/" xmlns:xlink="http://www.w3.org/1999/xlink" xmlns:rdf="http://www.w3.org/1999/02/22-rdf-syntax-ns#" xmlns:cy="http://www.cytoscape.org" xmlns="http://www.cs.rpi.edu/XGMML">
  <graphics>
    <att name="NETWORK_CENTER_Z_LOCATION" value="0.0" type="string" cy:type="String"/>
    <att name="NETWORK_CENTER_X_LOCATION" value="14424.15087890625" type="string" cy:type="String"/>
    <att name="NETWORK_SCALE_FACTOR" value="0.6015677520363983" type="string" cy:type="String"/>
    <att name="NETWORK_CENTER_Y_LOCATION" value="-958.0500793457031" type="string" cy:type="String"/>
    <att name="NETWORK_NODE_SELECTION" value="true" type="string" cy:type="String"/>
    <att name="NETWORK_HEIGHT" value="689.0" type="string" cy:type="String"/>
    <att name="NETWORK_WIDTH" value="1918.0" type="string" cy:type="String"/>
    <att name="NETWORK_DEPTH" value="0.0" type="string" cy:type="String"/>
    <att name="NETWORK_EDGE_SELECTION" value="true" type="string" cy:type="String"/>
    <att name="NETWORK_TITLE" value="CD3 MorphologyCheckpoint" type="string" cy:type="String"/>
  </graphics>
  <node id="21358" label="Cdc5" cy:nodeId="2996">
    <graphics x="14561.2265625" y="-1518.81591796875" z="0.0"/>
  </node>
  <node id="21357" label="Cdc14_[net1]--Net1_[n]" cy:nodeId="951">
    <graphics x="14390.2548828125" y="-1518.81591796875" z="0.0"/>
  </node>
  <node id="21336" label="Swe1_[(cla4)]-{p}" cy:nodeId="7362">
    <graphics x="14257.7490234375" y="-834.7514038085938" z="0.0"/>
  </node>
  <node id="21334" label="Hsl7_[swe1]--Swe1_[hsl7]" cy:nodeId="7363">
    <graphics x="14352.2197265625" y="-991.5953369140625" z="0.0"/>
  </node>
  <node id="21354" label="Cdc28_p+_Swe1_[cdc28(deg)]" cy:nodeId="7364">
    <graphics x="14352.2197265625" y="-917.8861694335938" z="0.0"/>
  </node>
  <node id="21333" label="Swe1_[cdc28(deg)]-{p}" cy:nodeId="7365">
    <graphics x="14352.2197265625" y="-834.7514038085938" z="0.0"/>
  </node>
  <node id="21332" label="Cdc5_[PBD]--Swe1_[cdc5]" cy:nodeId="7366">
    <graphics x="14451.732421875" y="-547.2950439453125" z="0.0"/>
  </node>
  <node id="21331" label="Swe1_[cdc5(HP)]-{p}" cy:nodeId="7367">
    <graphics x="14451.732421875" y="-731.7514038085938" z="0.0"/>
  </node>
  <node id="21330" label="Cdc5_[PBD]_ppi-_Swe1_[cdc5]" cy:nodeId="7368">
    <graphics x="14491.2802734375" y="-600.1513671875" z="0.0"/>
  </node>
  <node id="21328" label="Cdc14_p-_Swe1_[cdc28(deg)]" cy:nodeId="3977">
    <graphics x="14390.2548828125" y="-887.5068969726562" z="0.0"/>
  </node>
  <node id="21351" label="Hsl1_[septin]_ppi+_Cdc3_[hsl1]" cy:nodeId="7370">
    <graphics x="14352.2197265625" y="-1426.25244140625" z="0.0"/>
  </node>
  <node id="21350" label="Cdc3_[hsl1]--Hsl1_[septin]" cy:nodeId="7371">
    <graphics x="14352.2197265625" y="-1329.927001953125" z="0.0"/>
  </node>
  <node id="21355" label="Met30_ub+_Swe1_[(scf)]" cy:nodeId="3723">
    <graphics x="14352.2197265625" y="-397.28424072265625" z="0.0"/>
  </node>
  <node id="21348" label="[LargeBud]" cy:nodeId="7372">
    <graphics x="14352.2197265625" y="-1518.81591796875" z="0.0"/>
  </node>
  <node id="21346" label="Hsl1_[septin]_ppi-_Cdc3_[hsl1]" cy:nodeId="7373">
    <graphics x="14308.5087890625" y="-1396.175537109375" z="0.0"/>
  </node>
  <node id="21345" label="Hsl1_[hsl7]_ppi+_Hsl7_[hsl1]" cy:nodeId="7374">
    <graphics x="14352.2197265625" y="-1240.91650390625" z="0.0"/>
  </node>
  <node id="21359" label="Cdc5_p+_Swe1_[cdc5(HP)]" cy:nodeId="3982">
    <graphics x="14451.732421875" y="-814.8861694335938" z="0.0"/>
  </node>
  <node id="21344" label="Hsl1_[hsl7]--Hsl7_[hsl1]" cy:nodeId="7375">
    <graphics x="14352.2197265625" y="-1151.919921875" z="0.0"/>
  </node>
  <node id="21343" label="Hsl7_[(hsl1)]-{p}" cy:nodeId="7376">
    <graphics x="14466.8720703125" y="-1320.572509765625" z="0.0"/>
  </node>
  <node id="21352" label="Swe1degP" cy:nodeId="3728">
    <graphics x="14352.2197265625" y="-712.3255004882812" z="0.0"/>
  </node>
  <node id="21342" label="Hsl1_[hsl7]_ppi-_Hsl7_[hsl1]" cy:nodeId="7377">
    <graphics x="14302.7978515625" y="-1216.07421875" z="0.0"/>
  </node>
  <node id="21340" label="Hsl7_[swe1]_ppi-_Swe1_[hsl7]" cy:nodeId="7378">
    <graphics x="14285.4169921875" y="-1055.2593994140625" z="0.0"/>
  </node>
  <node id="21349" label="Cdc28Clb1256" cy:nodeId="3026">
    <graphics x="14447.2451171875" y="-1518.81591796875" z="0.0"/>
  </node>
  <node id="21339" label="Hsl1_p+_Hsl7_[(hsl1)]" cy:nodeId="7379">
    <graphics x="14466.8720703125" y="-1408.184814453125" z="0.0"/>
  </node>
  <node id="21347" label="Cdc5_[(T242)]-{p}" cy:nodeId="3027">
    <graphics x="14504.236328125" y="-1518.81591796875" z="0.0"/>
  </node>
  <node id="21356" label="Cla4Active" cy:nodeId="5651">
    <graphics x="14255.6279296875" y="-1518.81591796875" z="0.0"/>
  </node>
  <node id="21338" label="Swe1PPT_p-_Swe1_[cdc5(HP)]" cy:nodeId="7380">
    <graphics x="14491.2802734375" y="-784.5068969726562" z="0.0"/>
  </node>
  <node id="21335" label="Cdc5_[PBD]_ppi+_Swe1_[cdc5]" cy:nodeId="1182">
    <graphics x="14451.732421875" y="-633.8489379882812" z="0.0"/>
  </node>
  <node id="21329" label="Hsl7_[swe1]_ppi+_Swe1_[hsl7]" cy:nodeId="1187">
    <graphics x="14352.2197265625" y="-1083.4957275390625" z="0.0"/>
  </node>
  <node id="21341" label="Cla4_p+_Swe1_[(cla4)]" cy:nodeId="5667">
    <graphics x="14255.6279296875" y="-917.8861694335938" z="0.0"/>
  </node>
  <node id="21327" label="Swe1" cy:nodeId="1195">
    <graphics x="14618.216796875" y="-1518.81591796875" z="0.0"/>
  </node>
  <node id="21337" label="Hsl7PPT_p-_Hsl7_[(hsl1)]" cy:nodeId="7405">
    <graphics x="14494.8896484375" y="-1374.080322265625" z="0.0"/>
  </node>
  <node id="21353" label="Swe1PPT_p-_Swe1_[(cla4)]" cy:nodeId="7406">
    <graphics x="14230.0849609375" y="-887.5068969726562" z="0.0"/>
  </node>
</graph>
