# Supplementary material for: A comprehensive, mechanistically detailed, and executable model of the cell division cycle in Saccharomyces cerevisiae
Source: Nat Commun. 2019 Mar 21;10:1308. doi: 10.1038/s41467-019-08903-w (PMC6428898; doi:10.1038/s41467-019-08903-w)
Supplement: Supplementary file 4 — Supplementary Data 2 [file 41467_2019_8903_MOESM4_ESM.zip › CytoscapeSession-2018_05_18-12_22/tables/52-TF1+%2DECB/LOCAL_ATTRS-org.cytoscape.model.CyNode-TF1+%2DECB+default+node.cytable]

CyCSV-Version	1
SUID	name	selected
java.lang.Long	java.lang.String	java.lang.Boolean
TF1 -ECB default node
62	Mcm1_[DBD]_bind+_Mcm4Gene_[ECB]	false
63	Mcm1_[DBD]--Mcm4Gene_[ECB]	false
64	Mcm1_[DBD]_bind-_Mcm4Gene_[ECB]	false
65	Mcm1_[DBD]_bind+_Mcm5Gene_[ECB]	false
66	Mcm1_[DBD]--Mcm5Gene_[ECB]	false
67	Mcm1_[DBD]_bind-_Mcm5Gene_[ECB]	false
68	Mcm1_[DBD]_bind+_Mcm6Gene_[ECB]	false
69	Mcm1_[DBD]--Mcm6Gene_[ECB]	false
70	Mcm1_[DBD]_bind-_Mcm6Gene_[ECB]	false
71	Mcm1_[DBD]_bind+_Mcm7Gene_[ECB]	false
72	Mcm1_[DBD]--Mcm7Gene_[ECB]	false
73	Mcm1_[DBD]_bind-_Mcm7Gene_[ECB]	false
74	PolII_trsc_Cln3Gene	false
75	[CLN3TRSC20]	false
76	PolII_trsc_Swi4Gene	false
77	[SWI4TRSC20]	false
78	PolII_trsc_Cdc6Gene	false
79	[CDC6TRSC20]	false
80	PolII_trsc_Mcm2Gene	false
81	[MCM2TRSC20]	false
82	PolII_trsc_Mcm3Gene	false
83	[MCM3TRSC20]	false
84	PolII_trsc_Mcm4Gene	false
85	[MCM4TRSC20]	false
86	PolII_trsc_Mcm5Gene	false
87	[MCM5TRSC20]	false
88	PolII_trsc_Mcm6Gene	false
89	[MCM6TRSC20]	false
90	PolII_trsc_Mcm7Gene	false
91	[MCM7TRSC20]	false
92	Cdc6_[orc1]_ppi+_Orc1_[cdc6]	false
93	Cln3	false
94	Cdc6	false
95	Ribo_trsl_Swi4mRNA	false
96	Decay_deg_Mcm2mRNA	false
97	Decay_deg_Mcm3mRNA	false
98	Decay_deg_Mcm4mRNA	false
99	Decay_deg_Mcm5mRNA	false
100	Decay_deg_Mcm6mRNA	false
101	Decay_deg_Mcm7mRNA	false
102	Yhp1	false
103	Decay_deg_Cln3mRNA	false
104	Decay_deg_Cdc6mRNA	false
105	Decay_deg_Swi4mRNA	false
106	Yox1	false
107	Mcm2	false
108	Mcm3	false
109	Mcm4	false
110	Mcm5	false
111	Mcm6	false
112	Mcm7	false
113	Cln3mRNA	false
114	Swi4mRNA	false
115	Cdc6mRNA	false
116	Mcm2mRNA	false
117	Mcm3mRNA	false
118	Mcm4mRNA	false
119	Mcm5mRNA	false
120	Mcm6mRNA	false
121	Mcm7mRNA	false
122	Cdc28_[cyclin]_ppi+_Cln3_[cdc28]	false
123	Swi4	false
124	Clb2_[swi4]_ppi+_Swi4_[cyclin]	false
125	Cln3_[JD]_ppi+_Ydj1_[cln3]	false
126	Cln3mRNA_[Whi3]_i+_Whi3_[mrna]	false
127	Cln3mRNA_[Whi3]--Whi3_[mrna]	false
128	Cln3mRNA_[Whi3]_i-_Whi3_[mrna]	false
129	Mcm2_[mcm6]_ppi+_Mcm6_[mcm2]	false
130	Mcm6_[mcm4]_ppi+_Mcm4_[mcm6]	false
131	Mcm4_[mcm7]_ppi+_Mcm7_[mcm4]	false
132	[CDC6TRSC01]	false
133	Mcm5_[mcm6]_ppi+_Mcm6_[mcm5]	false
134	CDC6Mcm1	false
135	Mcm1	false
136	Mcm1notYhp1	false
137	Mcm7_[mcm3]_ppi+_Mcm3_[mcm7]	false
138	Cdc28_p+_Mcm3_[NLS(cdc28)]	false
139	Mcm1notYox1	false
140	[CDC6TRSC02]	false
141	[CDC6TRSC03]	false
142	Mcm3_[mcm5]_ppi+_Mcm5_[mcm3]	false
143	[CDC6TRSC04]	false
144	[CDC6TRSC05]	false
145	[CDC6TRSC06]	false
146	Mcm2_[mcm10]_ppi+_Mcm10_[mcm2]	false
147	Cdc6_[(scf)]-{ub}	false
148	[CDC6TRSC07]	false
149	[CDC6TRSC08]	false
150	[CDC6TRSC09]	false
151	[CDC6TRSC10]	false
152	[CDC6TRSC11]	false
153	[CDC6TRSC12]	false
154	[CDC6TRSC13]	false
155	[CDC6TRSC14]	false
156	[CDC6TRSC15]	false
157	[CDC6TRSC16]	false
158	[CDC6TRSC17]	false
159	[CDC6TRSC18]	false
160	[CDC6TRSC19]	false
161	[MCM2TRSC01]	false
162	MCM2Mcm1	false
163	[MCM2TRSC02]	false
164	[MCM2TRSC03]	false
165	[MCM2TRSC04]	false
166	[MCM2TRSC05]	false
167	[MCM2TRSC06]	false
168	[MCM2TRSC07]	false
169	[MCM2TRSC08]	false
170	[MCM2TRSC09]	false
171	[MCM2TRSC10]	false
172	[MCM2TRSC11]	false
173	[MCM2TRSC12]	false
174	[MCM2TRSC13]	false
175	[MCM2TRSC14]	false
176	[MCM2TRSC15]	false
177	[MCM2TRSC16]	false
178	[MCM2TRSC17]	false
179	[MCM2TRSC18]	false
180	[MCM2TRSC19]	false
181	[MCM3TRSC01]	false
182	MCM3Mcm1	false
183	[MCM3TRSC02]	false
184	[MCM3TRSC03]	false
185	[MCM3TRSC04]	false
186	[MCM3TRSC05]	false
187	[MCM3TRSC06]	false
188	[MCM3TRSC07]	false
189	[MCM3TRSC08]	false
190	[MCM3TRSC09]	false
191	[MCM3TRSC10]	false
192	[MCM3TRSC11]	false
193	[MCM3TRSC12]	false
194	[MCM3TRSC13]	false
195	[MCM3TRSC14]	false
196	[MCM3TRSC15]	false
197	[MCM3TRSC16]	false
198	[MCM3TRSC17]	false
199	[MCM3TRSC18]	false
200	Cdc28_p+_Cdc6_[(cdc28)]	false
201	[MCM3TRSC19]	false
202	[MCM4TRSC01]	false
203	MCM4Mcm1	false
204	[MCM4TRSC02]	false
205	[MCM4TRSC03]	false
206	[MCM4TRSC04]	false
207	[MCM4TRSC05]	false
208	[MCM4TRSC06]	false
209	[MCM4TRSC07]	false
210	Proteasome_deg_Cdc6	false
211	[MCM4TRSC08]	false
212	[MCM4TRSC09]	false
213	[MCM4TRSC10]	false
214	[MCM4TRSC11]	false
215	Cln3_[(scf)]-{ub}	false
216	[MCM4TRSC12]	false
217	Cdc7_p+_Mcm4_[(cdc7)]	false
218	[MCM4TRSC13]	false
219	[MCM4TRSC14]	false
220	[MCM4TRSC15]	false
221	Cdc7_p+_Mcm6_[(cdc7)]	false
222	Proteasome_deg_Cln3	false
223	[MCM4TRSC16]	false
224	[MCM4TRSC17]	false
225	[MCM4TRSC18]	false
226	[MCM4TRSC19]	false
227	[MCM5TRSC01]	false
228	MCM5Mcm1	false
229	[MCM5TRSC02]	false
230	[MCM5TRSC03]	false
231	[MCM5TRSC04]	false
232	[MCM5TRSC05]	false
233	[MCM5TRSC06]	false
234	[MCM5TRSC07]	false
235	[MCM5TRSC08]	false
236	[MCM5TRSC09]	false
237	[MCM5TRSC10]	false
238	[MCM5TRSC11]	false
239	[MCM5TRSC12]	false
240	[MCM5TRSC13]	false
241	[MCM5TRSC14]	false
242	Cdc28_p+_Swi4_[(cdc28)]	false
243	[MCM5TRSC15]	false
244	[MCM5TRSC16]	false
245	[MCM5TRSC17]	false
246	[MCM5TRSC18]	false
247	[MCM5TRSC19]	false
248	[MCM6TRSC01]	false
249	MCM6Mcm1	false
250	[MCM6TRSC02]	false
251	[MCM6TRSC03]	false
252	[MCM6TRSC04]	false
253	[MCM6TRSC05]	false
254	[MCM6TRSC06]	false
255	[MCM6TRSC07]	false
256	[MCM6TRSC08]	false
257	[MCM6TRSC09]	false
258	[MCM6TRSC10]	false
259	[MCM6TRSC11]	false
260	[MCM6TRSC12]	false
261	[MCM6TRSC13]	false
262	[MCM6TRSC14]	false
263	[MCM6TRSC15]	false
264	[MCM6TRSC16]	false
265	[MCM6TRSC17]	false
266	[MCM6TRSC18]	false
267	[MCM6TRSC19]	false
268	[MCM7TRSC01]	false
269	MCM7Mcm1	false
270	[MCM7TRSC02]	false
271	[MCM7TRSC03]	false
272	[MCM7TRSC04]	false
273	[MCM7TRSC05]	false
274	[MCM7TRSC06]	false
275	[MCM7TRSC07]	false
276	[MCM7TRSC08]	false
277	[MCM7TRSC09]	false
278	[MCM7TRSC10]	false
279	[MCM7TRSC11]	false
280	[MCM7TRSC12]	false
281	[MCM7TRSC13]	false
282	Mcm1_[yox1]_ppi+_Yox1_[mcm1]	false
283	[MCM7TRSC14]	false
284	Mcm1_[yox1]--Yox1_[mcm1]	false
285	[MCM7TRSC15]	false
286	Mcm1_[yox1]_ppi-_Yox1_[mcm1]	false
287	[MCM7TRSC16]	false
288	Mcm1_[yhp1]_ppi+_Yhp1_[mcm1]	false
289	[MCM7TRSC17]	false
290	Mcm1_[yhp1]--Yhp1_[mcm1]	false
291	[MCM7TRSC18]	false
292	Mcm1_[yhp1]_ppi-_Yhp1_[mcm1]	false
293	[MCM7TRSC19]	false
294	[SWI4TRSC01]	false
295	SWI4Mcm1	false
296	[SWI4TRSC02]	false
297	[SWI4TRSC03]	false
298	[SWI4TRSC04]	false
299	[SWI4TRSC05]	false
300	[SWI4TRSC06]	false
301	[SWI4TRSC07]	false
302	[SWI4TRSC08]	false
303	[SWI4TRSC09]	false
304	[SWI4TRSC10]	false
305	Ribo_trsl_Mcm2mRNA	false
306	[SWI4TRSC11]	false
307	Ribo_trsl_Mcm3mRNA	false
308	[SWI4TRSC12]	false
309	Ribo_trsl_Mcm4mRNA	false
310	[SWI4TRSC13]	false
311	Ribo_trsl_Mcm5mRNA	false
312	[SWI4TRSC14]	false
313	Ribo_trsl_Mcm6mRNA	false
314	[SWI4TRSC15]	false
315	Ribo_trsl_Mcm7mRNA	false
316	[SWI4TRSC16]	false
317	Ribo_trsl_Cdc6mRNA	false
318	[SWI4TRSC17]	false
319	[SWI4TRSC18]	false
320	[SWI4TRSC19]	false
321	[CLN3TRSC01]	false
322	CLN3Mcm1	false
323	Ribo_trsl_Cln3mRNA	false
324	[CLN3TRSC02]	false
325	[Nutrients]	false
326	[CLN3TRSC03]	false
327	[CLN3TRSC04]	false
328	[CLN3TRSC05]	false
329	[CLN3TRSC06]	false
330	[CLN3TRSC07]	false
331	[CLN3TRSC08]	false
332	[CLN3TRSC09]	false
333	[CLN3TRSC10]	false
334	[CLN3TRSC11]	false
335	[CLN3TRSC12]	false
336	[CLN3TRSC13]	false
337	[CLN3TRSC14]	false
338	[CLN3TRSC15]	false
339	[CLN3TRSC16]	false
340	[CLN3TRSC17]	false
341	[CLN3TRSC18]	false
342	[CLN3TRSC19]	false
343	Bck2_[mcm1]_ppi+_Mcm1_[bck2]	false
344	Bck2_[mcm1]--Mcm1_[bck2]	false
345	Bck2_[mcm1]_ppi-_Mcm1_[bck2]	false
346	Mcm1_[DBD]_bind+_Cln3Gene_[ECB]	false
347	Cln3Gene_[ECB]--Mcm1_[DBD]	false
348	Mcm1_[DBD]_bind-_Cln3Gene_[ECB]	false
349	Mcm1_[DBD]_bind+_Swi4Gene_[ECB]	false
350	Mcm1_[DBD]--Swi4Gene_[ECB]	false
351	Mcm1_[DBD]_bind-_Swi4Gene_[ECB]	false
352	Mcm1_[DBD]_bind+_Cdc6Gene_[ECB]	false
353	Cdc6Gene_[ECB]--Mcm1_[DBD]	false
354	Mcm1_[DBD]_bind-_Cdc6Gene_[ECB]	false
355	Swi4_[swi6]_ppi+_Swi6_[swi4]	false
356	Mcm1_[DBD]_bind+_Mcm2Gene_[ECB]	false
357	Mcm1_[DBD]--Mcm2Gene_[ECB]	false
358	Mcm1_[DBD]_bind-_Mcm2Gene_[ECB]	false
359	Mcm1_[DBD]_bind+_Mcm3Gene_[ECB]	false
360	Mcm1_[DBD]--Mcm3Gene_[ECB]	false
361	Mcm1_[DBD]_bind-_Mcm3Gene_[ECB]	false
