# Supplementary material for: A comprehensive, mechanistically detailed, and executable model of the cell division cycle in Saccharomyces cerevisiae
Source: Nat Commun. 2019 Mar 21;10:1308. doi: 10.1038/s41467-019-08903-w (PMC6428898; doi:10.1038/s41467-019-08903-w)
Supplement: Supplementary file 4 — Supplementary Data 2 [file 41467_2019_8903_MOESM4_ESM.zip › CytoscapeSession-2018_05_18-12_22/tables/1123-TF3+SBF/LOCAL_ATTRS-org.cytoscape.model.CyEdge-TF3+SBF+default+edge.cytable]

CyCSV-Version	1
SUID	interaction	name	selected
java.lang.Long	java.lang.String	java.lang.String	java.lang.Boolean
TF3 SBF default edge
1435	produce	Cdc28_p+_Swi6_[(S160)] (directed) Swi6_[(S160)]-{p}	false
1436	produce	Cdc28_p+_Swi6_[(T179)] (directed) Swi6_[(T179)]-{p}	false
1437	produce	Cdc28_p+_Swi6_[(S228)] (directed) Swi6_[(S228)]-{p}	false
1438	produce	Cdc28_p+_Swi6_[(S238)] (directed) Swi6_[(S238)]-{p}	false
1439	produce	Cdc28_p+_Whi5_[(T57)] (directed) Whi5_[(T57)]-{p}	false
1440	produce	Cdc28_p+_Whi5_[(S59)] (directed) Whi5_[(S59)]-{p}	false
1441	produce	Cdc28_p+_Whi5_[(S62)] (directed) Whi5_[(S62)]-{p}	false
1442	produce	Cdc28_p+_Whi5_[(S88)] (directed) Whi5_[(S88)]-{p}	false
1443	produce	Cdc28_p+_Whi5_[(T143)] (directed) Whi5_[(T143)]-{p}	false
1444	produce	Cdc28_p+_Whi5_[(S154)] (directed) Whi5_[(S154)]-{p}	false
1445	produce	Cdc28_p+_Whi5_[(S156)] (directed) Whi5_[(S156)]-{p}	false
1446	produce	Cdc28_p+_Whi5_[(S161)] (directed) Whi5_[(S161)]-{p}	false
1447	produce	Cdc28_p+_Whi5_[(S215)] (directed) Whi5_[(S215)]-{p}	false
1448	produce	Cdc28_p+_Whi5_[(S262)] (directed) Whi5_[(S262)]-{p}	false
1449	produce	Pho85_p+_Whi5_[(pho85)] (directed) Whi5_[(pho85)]-{p}	false
1450	!	Pho85Pcl1Pcl9 (directed) Pho85_p+_Whi5_[(pho85)]	false
1451	produce	Rpd3_[whi5]_ppi+_Whi5_[hdac] (directed) Rpd3_[whi5]--Whi5_[hdac]	false
1452	OR	Rpd3_[whi5]--Whi5_[hdac] (directed) Whi5HDAC	false
1453	ss	Rpd3_[whi5]--Whi5_[hdac] (directed) Rpd3_[whi5]_ppi-_Whi5_[hdac]	false
1454	consume	Rpd3_[whi5]_ppi-_Whi5_[hdac] (directed) Rpd3_[whi5]--Whi5_[hdac]	false
1455	synthesis	PolII_trsc_Cln1Gene (directed) Cln1mRNA	false
1456	AND	MBF (directed) HCM1MBF	false
1457	!	[CLN1TRSC20] (directed) PolII_trsc_Cln1Gene	false
1458	synthesis	PolII_trsc_Cln2Gene (directed) Cln2mRNA	false
1459	!	[CLN2TRSC20] (directed) PolII_trsc_Cln2Gene	false
1460	synthesis	PolII_trsc_Pcl1Gene (directed) Pcl1mRNA	false
1461	!	[PCL1TRSC20] (directed) PolII_trsc_Pcl1Gene	false
1462	synthesis	PolII_trsc_Pcl2Gene (directed) Pcl2mRNA	false
1463	!	[PCL2TRSC20] (directed) PolII_trsc_Pcl2Gene	false
1464	synthesis	PolII_trsc_Yox1Gene (directed) Yox1mRNA	false
1465	!	[YOX1TRSC20] (directed) PolII_trsc_Yox1Gene	false
1466	synthesis	PolII_trsc_Swe1Gene (directed) Swe1mRNA	false
1467	!	[SWE1TRSC20] (directed) PolII_trsc_Swe1Gene	false
1468	produce	Swi4_[DBD]_bind+_Cln1Gene_[scb] (directed) Cln1Gene_[scb]--Swi4_[DBD]	false
1469	mutually_exclusive	Cln1Gene_[scb]--Swi4_[DBD] (directed) Swi4_[DBD]_bind+_Hcm1Gene_[scb]	false
1470	mutually_exclusive	Cln1Gene_[scb]--Swi4_[DBD] (directed) Swi4_[DBD]_bind+_Swe1Gene_[scb]	false
1471	mutually_exclusive	Cln1Gene_[scb]--Swi4_[DBD] (directed) Swi4_[DBD]_bind+_Yox1Gene_[scb]	false
1472	mutually_exclusive	Cln1Gene_[scb]--Swi4_[DBD] (directed) Swi4_[DBD]_bind+_Pcl2Gene_[scb]	false
1473	mutually_exclusive	Cln1Gene_[scb]--Swi4_[DBD] (directed) Swi4_[DBD]_bind+_Pcl1Gene_[scb]	false
1474	mutually_exclusive	Cln1Gene_[scb]--Swi4_[DBD] (directed) Swi4_[DBD]_bind+_Cln2Gene_[scb]	false
1475	AND	Cln1Gene_[scb]--Swi4_[DBD] (directed) CLN1SBF	false
1476	ss	Cln1Gene_[scb]--Swi4_[DBD] (directed) Swi4_[DBD]_bind-_Cln1Gene_[scb]	false
1477	consume	Swi4_[DBD]_bind-_Cln1Gene_[scb] (directed) Cln1Gene_[scb]--Swi4_[DBD]	false
1478	produce	Swi4_[DBD]_bind+_Cln2Gene_[scb] (directed) Cln2Gene_[scb]--Swi4_[DBD]	false
1479	mutually_exclusive	Cln2Gene_[scb]--Swi4_[DBD] (directed) Swi4_[DBD]_bind+_Hcm1Gene_[scb]	false
1480	mutually_exclusive	Cln2Gene_[scb]--Swi4_[DBD] (directed) Swi4_[DBD]_bind+_Swe1Gene_[scb]	false
1481	mutually_exclusive	Cln2Gene_[scb]--Swi4_[DBD] (directed) Swi4_[DBD]_bind+_Yox1Gene_[scb]	false
1482	mutually_exclusive	Cln2Gene_[scb]--Swi4_[DBD] (directed) Swi4_[DBD]_bind+_Pcl2Gene_[scb]	false
1483	mutually_exclusive	Cln2Gene_[scb]--Swi4_[DBD] (directed) Swi4_[DBD]_bind+_Pcl1Gene_[scb]	false
1484	mutually_exclusive	Cln2Gene_[scb]--Swi4_[DBD] (directed) Swi4_[DBD]_bind+_Cln1Gene_[scb]	false
1485	AND	Cln2Gene_[scb]--Swi4_[DBD] (directed) CLN2SBF	false
1486	ss	Cln2Gene_[scb]--Swi4_[DBD] (directed) Swi4_[DBD]_bind-_Cln2Gene_[scb]	false
1487	consume	Swi4_[DBD]_bind-_Cln2Gene_[scb] (directed) Cln2Gene_[scb]--Swi4_[DBD]	false
1488	produce	Swi4_[DBD]_bind+_Pcl1Gene_[scb] (directed) Pcl1Gene_[scb]--Swi4_[DBD]	false
1489	mutually_exclusive	Pcl1Gene_[scb]--Swi4_[DBD] (directed) Swi4_[DBD]_bind+_Hcm1Gene_[scb]	false
1490	mutually_exclusive	Pcl1Gene_[scb]--Swi4_[DBD] (directed) Swi4_[DBD]_bind+_Swe1Gene_[scb]	false
1491	mutually_exclusive	Pcl1Gene_[scb]--Swi4_[DBD] (directed) Swi4_[DBD]_bind+_Yox1Gene_[scb]	false
1492	mutually_exclusive	Pcl1Gene_[scb]--Swi4_[DBD] (directed) Swi4_[DBD]_bind+_Pcl2Gene_[scb]	false
1493	mutually_exclusive	Pcl1Gene_[scb]--Swi4_[DBD] (directed) Swi4_[DBD]_bind+_Cln2Gene_[scb]	false
1494	mutually_exclusive	Pcl1Gene_[scb]--Swi4_[DBD] (directed) Swi4_[DBD]_bind+_Cln1Gene_[scb]	false
1495	AND	Pcl1Gene_[scb]--Swi4_[DBD] (directed) PCL1SBF	false
1496	ss	Pcl1Gene_[scb]--Swi4_[DBD] (directed) Swi4_[DBD]_bind-_Pcl1Gene_[scb]	false
1497	consume	Swi4_[DBD]_bind-_Pcl1Gene_[scb] (directed) Pcl1Gene_[scb]--Swi4_[DBD]	false
1498	produce	Swi4_[DBD]_bind+_Pcl2Gene_[scb] (directed) Pcl2Gene_[scb]--Swi4_[DBD]	false
1499	mutually_exclusive	Pcl2Gene_[scb]--Swi4_[DBD] (directed) Swi4_[DBD]_bind+_Hcm1Gene_[scb]	false
1500	mutually_exclusive	Pcl2Gene_[scb]--Swi4_[DBD] (directed) Swi4_[DBD]_bind+_Swe1Gene_[scb]	false
1501	mutually_exclusive	Pcl2Gene_[scb]--Swi4_[DBD] (directed) Swi4_[DBD]_bind+_Yox1Gene_[scb]	false
1502	mutually_exclusive	Pcl2Gene_[scb]--Swi4_[DBD] (directed) Swi4_[DBD]_bind+_Pcl1Gene_[scb]	false
1503	mutually_exclusive	Pcl2Gene_[scb]--Swi4_[DBD] (directed) Swi4_[DBD]_bind+_Cln2Gene_[scb]	false
1504	mutually_exclusive	Pcl2Gene_[scb]--Swi4_[DBD] (directed) Swi4_[DBD]_bind+_Cln1Gene_[scb]	false
1505	AND	Pcl2Gene_[scb]--Swi4_[DBD] (directed) PCL2SBF	false
1506	ss	Pcl2Gene_[scb]--Swi4_[DBD] (directed) Swi4_[DBD]_bind-_Pcl2Gene_[scb]	false
1507	consume	Swi4_[DBD]_bind-_Pcl2Gene_[scb] (directed) Pcl2Gene_[scb]--Swi4_[DBD]	false
1508	produce	Swi4_[DBD]_bind+_Yox1Gene_[scb] (directed) Swi4_[DBD]--Yox1Gene_[scb]	false
1509	mutually_exclusive	Swi4_[DBD]--Yox1Gene_[scb] (directed) Swi4_[DBD]_bind+_Hcm1Gene_[scb]	false
1510	mutually_exclusive	Swi4_[DBD]--Yox1Gene_[scb] (directed) Swi4_[DBD]_bind+_Swe1Gene_[scb]	false
1511	mutually_exclusive	Swi4_[DBD]--Yox1Gene_[scb] (directed) Swi4_[DBD]_bind+_Pcl2Gene_[scb]	false
1512	mutually_exclusive	Swi4_[DBD]--Yox1Gene_[scb] (directed) Swi4_[DBD]_bind+_Pcl1Gene_[scb]	false
1513	mutually_exclusive	Swi4_[DBD]--Yox1Gene_[scb] (directed) Swi4_[DBD]_bind+_Cln2Gene_[scb]	false
1514	mutually_exclusive	Swi4_[DBD]--Yox1Gene_[scb] (directed) Swi4_[DBD]_bind+_Cln1Gene_[scb]	false
1515	AND	Swi4_[DBD]--Yox1Gene_[scb] (directed) YOX1SBF	false
1516	ss	Swi4_[DBD]--Yox1Gene_[scb] (directed) Swi4_[DBD]_bind-_Yox1Gene_[scb]	false
1517	consume	Swi4_[DBD]_bind-_Yox1Gene_[scb] (directed) Swi4_[DBD]--Yox1Gene_[scb]	false
1518	produce	Swi4_[DBD]_bind+_Swe1Gene_[scb] (directed) Swe1Gene_[scb]--Swi4_[DBD]	false
1519	mutually_exclusive	Swe1Gene_[scb]--Swi4_[DBD] (directed) Swi4_[DBD]_bind+_Hcm1Gene_[scb]	false
1520	mutually_exclusive	Swe1Gene_[scb]--Swi4_[DBD] (directed) Swi4_[DBD]_bind+_Yox1Gene_[scb]	false
1521	mutually_exclusive	Swe1Gene_[scb]--Swi4_[DBD] (directed) Swi4_[DBD]_bind+_Pcl2Gene_[scb]	false
1522	mutually_exclusive	Swe1Gene_[scb]--Swi4_[DBD] (directed) Swi4_[DBD]_bind+_Pcl1Gene_[scb]	false
1523	mutually_exclusive	Swe1Gene_[scb]--Swi4_[DBD] (directed) Swi4_[DBD]_bind+_Cln2Gene_[scb]	false
1524	mutually_exclusive	Swe1Gene_[scb]--Swi4_[DBD] (directed) Swi4_[DBD]_bind+_Cln1Gene_[scb]	false
1525	AND	Swe1Gene_[scb]--Swi4_[DBD] (directed) SWE1SBF	false
1526	ss	Swe1Gene_[scb]--Swi4_[DBD] (directed) Swi4_[DBD]_bind-_Swe1Gene_[scb]	false
1527	consume	Swi4_[DBD]_bind-_Swe1Gene_[scb] (directed) Swe1Gene_[scb]--Swi4_[DBD]	false
1528	!	Swe1_[(scf)]-{ub} (directed) Proteasome_deg_Swe1	false
1529	degrade	Proteasome_deg_Swe1 (directed) Swe1	false
1530	ss	Cln1 (directed) Proteasome_deg_Cln1	false
1531	is	Cln1 (directed) Cdc28_[cyclin]_ppi+_Cln1_[cdc28]	false
1532	ss	Cln2 (directed) Proteasome_deg_Cln2	false
1533	is	Cln2 (directed) Cdc28_[cyclin]_ppi+_Cln2_[cdc28]	false
1534	ss	Swe1 (directed) Proteasome_deg_Swe1	false
1535	is	Swe1 (directed) Hsl7_[swe1]_ppi+_Swe1_[hsl7]	false
1536	modifiy	Swe1 (directed) Swe1_p+_Cdc28_[(Y19)]	false
1537	is	Swe1 (directed) Cdc5_[PBD]_ppi+_Swe1_[cdc5]	false
1538	is	Swe1 (directed) Mec1_p+_Swe1_[(S385)]	false
1539	ss	Cln1mRNA (directed) Decay_deg_Cln1mRNA	false
1540	modifiy	Cln1mRNA (directed) Ribo_trsl_Cln1mRNA	false
1541	ss	Cln2mRNA (directed) Decay_deg_Cln2mRNA	false
1542	modifiy	Cln2mRNA (directed) Ribo_trsl_Cln2mRNA	false
1543	ss	Pcl1mRNA (directed) Decay_deg_Pcl1mRNA	false
1544	modifiy	Pcl1mRNA (directed) Ribo_trsl_Pcl1mRNA	false
1545	ss	Pcl2mRNA (directed) Decay_deg_Pcl2mRNA	false
1546	modifiy	Pcl2mRNA (directed) Ribo_trsl_Pcl2mRNA	false
1547	ss	Yox1mRNA (directed) Decay_deg_Yox1mRNA	false
1548	modifiy	Yox1mRNA (directed) Ribo_trsl_Yox1mRNA	false
1549	ss	Swe1mRNA (directed) Decay_deg_Swe1mRNA	false
1550	modifiy	Swe1mRNA (directed) Ribo_trsl_Swe1mRNA	false
1551	synthesis	Ribo_trsl_Pcl1mRNA (directed) Pcl1	false
1552	synthesis	Ribo_trsl_Pcl2mRNA (directed) Pcl2	false
1553	ss	Pcl1 (directed) Proteasome_deg_Pcl1	false
1554	is	Pcl1 (directed) Pcl1_[pho85]_ppi+_Pho85_[cyclin]	false
1555	ss	Pcl2 (directed) Proteasome_deg_Pcl2	false
1556	is	Pcl2 (directed) Pcl2_[pho85]_ppi+_Pho85_[cyclin]	false
1557	synthesis	Ribo_trsl_Yox1mRNA (directed) Yox1	false
1558	ss	Hcm1mRNA (directed) Decay_deg_Hcm1mRNA	false
1559	modifiy	Hcm1mRNA (directed) Ribo_trsl_Hcm1mRNA	false
1560	ss	Hcm1 (directed) Proteasome_deg_Hcm1	false
1561	is	Hcm1 (directed) Hcm1_[DBD]_bind+_Yhp1Gene_[hcm1]	false
1562	is	Hcm1 (directed) Hcm1_[DBD]_bind+_Ndd1Gene_[hcm1]	false
1563	is	Hcm1 (directed) Hcm1_[DBD]_bind+_Fkh2Gene_[hcm1]	false
1564	is	Hcm1 (directed) Hcm1_[DBD]_bind+_Fkh1Gene_[hcm1]	false
1565	is	Hcm1 (directed) Hcm1_[DBD]_bind+_Cin8Gene_[hcm1]	false
1566	degrade	Decay_deg_Hcm1mRNA (directed) Hcm1mRNA	false
1567	!	[HCM1TRSC01] (directed) [HCM1TRSC02]	false
1568	!	HCM1TRSC (directed) [HCM1TRSC20]	false
1569	!	HCM1TRSC (directed) [HCM1TRSC19]	false
1570	!	HCM1TRSC (directed) [HCM1TRSC18]	false
1571	!	HCM1TRSC (directed) [HCM1TRSC17]	false
1572	!	HCM1TRSC (directed) [HCM1TRSC16]	false
1573	!	HCM1TRSC (directed) [HCM1TRSC15]	false
1574	!	HCM1TRSC (directed) [HCM1TRSC14]	false
1575	!	HCM1TRSC (directed) [HCM1TRSC13]	false
1576	!	HCM1TRSC (directed) [HCM1TRSC12]	false
1577	!	HCM1TRSC (directed) [HCM1TRSC11]	false
1578	!	HCM1TRSC (directed) [HCM1TRSC10]	false
1579	!	HCM1TRSC (directed) [HCM1TRSC09]	false
1580	!	HCM1TRSC (directed) [HCM1TRSC08]	false
1581	!	HCM1TRSC (directed) [HCM1TRSC07]	false
1582	!	HCM1TRSC (directed) [HCM1TRSC06]	false
1583	!	HCM1TRSC (directed) [HCM1TRSC05]	false
1584	!	HCM1TRSC (directed) [HCM1TRSC04]	false
1585	!	HCM1TRSC (directed) [HCM1TRSC03]	false
1586	!	HCM1TRSC (directed) [HCM1TRSC02]	false
1587	!	HCM1TRSC (directed) [HCM1TRSC01]	false
1588	OR	HCM1SBF (directed) HCM1TRSC	false
1589	degrade	Decay_deg_Cln1mRNA (directed) Cln1mRNA	false
1590	OR	HCM1MBF (directed) HCM1TRSC	false
1591	degrade	Decay_deg_Cln2mRNA (directed) Cln2mRNA	false
1592	!	[HCM1TRSC02] (directed) [HCM1TRSC03]	false
1593	!	[HCM1TRSC03] (directed) [HCM1TRSC04]	false
1594	!	[HCM1TRSC04] (directed) [HCM1TRSC05]	false
1595	!	[HCM1TRSC05] (directed) [HCM1TRSC06]	false
1596	!	[HCM1TRSC06] (directed) [HCM1TRSC07]	false
1597	degrade	Decay_deg_Swe1mRNA (directed) Swe1mRNA	false
1598	!	[HCM1TRSC07] (directed) [HCM1TRSC08]	false
1599	!	[HCM1TRSC08] (directed) [HCM1TRSC09]	false
1600	!	[HCM1TRSC09] (directed) [HCM1TRSC10]	false
1601	!	[HCM1TRSC10] (directed) [HCM1TRSC11]	false
1602	ss	Yox1 (directed) Proteasome_deg_Yox1	false
1603	is	Yox1 (directed) APC_ub+_Yox1_[(apc)]	false
1604	!	[HCM1TRSC11] (directed) [HCM1TRSC12]	false
1605	!	[HCM1TRSC12] (directed) [HCM1TRSC13]	false
1606	!	[HCM1TRSC13] (directed) [HCM1TRSC14]	false
1607	!	[HCM1TRSC14] (directed) [HCM1TRSC15]	false
1608	degrade	Decay_deg_Pcl1mRNA (directed) Pcl1mRNA	false
1609	!	[HCM1TRSC15] (directed) [HCM1TRSC16]	false
1610	degrade	Decay_deg_Pcl2mRNA (directed) Pcl2mRNA	false
1611	!	[HCM1TRSC16] (directed) [HCM1TRSC17]	false
1612	!	[HCM1TRSC17] (directed) [HCM1TRSC18]	false
1613	!	[HCM1TRSC18] (directed) [HCM1TRSC19]	false
1614	!	[HCM1TRSC19] (directed) [HCM1TRSC20]	false
1615	degrade	Decay_deg_Yox1mRNA (directed) Yox1mRNA	false
1616	degrade	Proteasome_deg_Hcm1 (directed) Hcm1	false
1617	!	Cdc28Cln123 (directed) Cdc28_p+_Whi5_[(S262)]	false
1618	!	Cdc28Cln123 (directed) Cdc28_p+_Whi5_[(S215)]	false
1619	!	Cdc28Cln123 (directed) Cdc28_p+_Whi5_[(S161)]	false
1620	!	Cdc28Cln123 (directed) Cdc28_p+_Whi5_[(S156)]	false
1621	!	Cdc28Cln123 (directed) Cdc28_p+_Whi5_[(S154)]	false
1622	!	Cdc28Cln123 (directed) Cdc28_p+_Whi5_[(T143)]	false
1623	!	Cdc28Cln123 (directed) Cdc28_p+_Whi5_[(S88)]	false
1624	!	Cdc28Cln123 (directed) Cdc28_p+_Whi5_[(S62)]	false
1625	!	Cdc28Cln123 (directed) Cdc28_p+_Whi5_[(S59)]	false
1626	!	Cdc28Cln123 (directed) Cdc28_p+_Whi5_[(T57)]	false
1627	!	Cdc28Cln123 (directed) Cdc28_p+_Swi6_[(S238)]	false
1628	!	Cdc28Cln123 (directed) Cdc28_p+_Swi6_[(S228)]	false
1629	!	Cdc28Cln123 (directed) Cdc28_p+_Swi6_[(T179)]	false
1630	!	Cdc28Cln123 (directed) Cdc28_p+_Swi6_[(S160)]	false
1631	consume	Cdc14_p-_Swi4_[(cdc28)] (directed) Swi4_[(cdc28)]-{p}	false
1632	consume	Cdc14_p-_Swi6_[(S160)] (directed) Swi6_[(S160)]-{p}	false
1633	consume	Cdc14_p-_Swi6_[(T179)] (directed) Swi6_[(T179)]-{p}	false
1634	consume	Cdc14_p-_Swi6_[(S228)] (directed) Swi6_[(S228)]-{p}	false
1635	consume	Cdc14_p-_Swi6_[(S238)] (directed) Swi6_[(S238)]-{p}	false
1636	consume	Cdc14_p-_Whi5_[(T57)] (directed) Whi5_[(T57)]-{p}	false
1637	consume	Cdc14_p-_Whi5_[(S59)] (directed) Whi5_[(S59)]-{p}	false
1638	consume	Cdc14_p-_Whi5_[(S62)] (directed) Whi5_[(S62)]-{p}	false
1639	consume	Cdc14_p-_Whi5_[(S88)] (directed) Whi5_[(S88)]-{p}	false
1640	consume	Cdc14_p-_Whi5_[(T143)] (directed) Whi5_[(T143)]-{p}	false
1641	consume	Cdc14_p-_Whi5_[(S154)] (directed) Whi5_[(S154)]-{p}	false
1642	consume	Cdc14_p-_Whi5_[(S156)] (directed) Whi5_[(S156)]-{p}	false
1643	consume	Cdc14_p-_Whi5_[(S161)] (directed) Whi5_[(S161)]-{p}	false
1644	consume	Cdc14_p-_Whi5_[(S215)] (directed) Whi5_[(S215)]-{p}	false
1645	consume	Cdc14_p-_Whi5_[(S262)] (directed) Whi5_[(S262)]-{p}	false
1646	consume	Cdc14_p-_Whi5_[(pho85)] (directed) Whi5_[(pho85)]-{p}	false
1647	x	Cdc14_[net1]--Net1_[n] (directed) Cdc14_p-_Whi5_[(pho85)]	false
1648	x	Cdc14_[net1]--Net1_[n] (directed) Cdc14_p-_Whi5_[(S262)]	false
1649	x	Cdc14_[net1]--Net1_[n] (directed) Cdc14_p-_Whi5_[(S215)]	false
1650	x	Cdc14_[net1]--Net1_[n] (directed) Cdc14_p-_Whi5_[(S161)]	false
1651	x	Cdc14_[net1]--Net1_[n] (directed) Cdc14_p-_Whi5_[(S156)]	false
1652	x	Cdc14_[net1]--Net1_[n] (directed) Cdc14_p-_Whi5_[(S154)]	false
1653	x	Cdc14_[net1]--Net1_[n] (directed) Cdc14_p-_Whi5_[(T143)]	false
1654	x	Cdc14_[net1]--Net1_[n] (directed) Cdc14_p-_Whi5_[(S88)]	false
1655	x	Cdc14_[net1]--Net1_[n] (directed) Cdc14_p-_Whi5_[(S62)]	false
1656	x	Cdc14_[net1]--Net1_[n] (directed) Cdc14_p-_Whi5_[(S59)]	false
1657	x	Cdc14_[net1]--Net1_[n] (directed) Cdc14_p-_Whi5_[(T57)]	false
1658	x	Cdc14_[net1]--Net1_[n] (directed) Cdc14_p-_Swi6_[(S238)]	false
1659	x	Cdc14_[net1]--Net1_[n] (directed) Cdc14_p-_Swi6_[(S228)]	false
1660	x	Cdc14_[net1]--Net1_[n] (directed) Cdc14_p-_Swi6_[(T179)]	false
1661	x	Cdc14_[net1]--Net1_[n] (directed) Cdc14_p-_Swi6_[(S160)]	false
1662	x	Cdc14_[net1]--Net1_[n] (directed) Cdc14_p-_Swi4_[(cdc28)]	false
1663	!	[SWE1TRSC01] (directed) [SWE1TRSC02]	false
1664	!	SWE1SBF (directed) [SWE1TRSC20]	false
1665	!	SWE1SBF (directed) [SWE1TRSC19]	false
1666	!	SWE1SBF (directed) [SWE1TRSC18]	false
1667	!	SWE1SBF (directed) [SWE1TRSC17]	false
1668	!	SWE1SBF (directed) [SWE1TRSC16]	false
1669	!	SWE1SBF (directed) [SWE1TRSC15]	false
1670	!	SWE1SBF (directed) [SWE1TRSC14]	false
1671	!	SWE1SBF (directed) [SWE1TRSC13]	false
1672	!	SWE1SBF (directed) [SWE1TRSC12]	false
1673	!	SWE1SBF (directed) [SWE1TRSC11]	false
1674	!	SWE1SBF (directed) [SWE1TRSC10]	false
1675	!	SWE1SBF (directed) [SWE1TRSC09]	false
1676	!	SWE1SBF (directed) [SWE1TRSC08]	false
1677	!	SWE1SBF (directed) [SWE1TRSC07]	false
1678	!	SWE1SBF (directed) [SWE1TRSC06]	false
1679	!	SWE1SBF (directed) [SWE1TRSC05]	false
1680	!	SWE1SBF (directed) [SWE1TRSC04]	false
1681	!	SWE1SBF (directed) [SWE1TRSC03]	false
1682	!	SWE1SBF (directed) [SWE1TRSC02]	false
1683	!	SWE1SBF (directed) [SWE1TRSC01]	false
1684	AND	SBF (directed) HCM1SBF	false
1685	AND	SBF (directed) PCL2SBF	false
1686	AND	SBF (directed) PCL1SBF	false
1687	AND	SBF (directed) YOX1SBF	false
1688	AND	SBF (directed) CLN2SBF	false
1689	AND	SBF (directed) CLN1SBF	false
1690	AND	SBF (directed) SWE1SBF	false
1691	AND	SBFnotHDAC (directed) SBF	false
1692	NOT	SBFHDAC (directed) SBFnotHDAC	false
1693	AND	Whi5HDAC (directed) SBFHDAC	false
1694	!	[SWE1TRSC02] (directed) [SWE1TRSC03]	false
1695	!	[SWE1TRSC03] (directed) [SWE1TRSC04]	false
1696	!	[SWE1TRSC04] (directed) [SWE1TRSC05]	false
1697	!	[SWE1TRSC05] (directed) [SWE1TRSC06]	false
1698	!	[SWE1TRSC06] (directed) [SWE1TRSC07]	false
1699	!	[SWE1TRSC07] (directed) [SWE1TRSC08]	false
1700	!	[SWE1TRSC08] (directed) [SWE1TRSC09]	false
1701	!	[SWE1TRSC09] (directed) [SWE1TRSC10]	false
1702	!	[SWE1TRSC10] (directed) [SWE1TRSC11]	false
1703	!	[SWE1TRSC11] (directed) [SWE1TRSC12]	false
1704	!	[SWE1TRSC12] (directed) [SWE1TRSC13]	false
1705	!	[SWE1TRSC13] (directed) [SWE1TRSC14]	false
1706	!	[SWE1TRSC14] (directed) [SWE1TRSC15]	false
1707	!	[SWE1TRSC15] (directed) [SWE1TRSC16]	false
1708	!	[SWE1TRSC16] (directed) [SWE1TRSC17]	false
1709	!	[SWE1TRSC17] (directed) [SWE1TRSC18]	false
1710	!	[SWE1TRSC18] (directed) [SWE1TRSC19]	false
1711	!	[SWE1TRSC19] (directed) [SWE1TRSC20]	false
1712	!	[CLN1TRSC01] (directed) [CLN1TRSC02]	false
1713	!	CLN1SBF (directed) [CLN1TRSC20]	false
1714	!	CLN1SBF (directed) [CLN1TRSC19]	false
1715	!	CLN1SBF (directed) [CLN1TRSC18]	false
1716	!	CLN1SBF (directed) [CLN1TRSC17]	false
1717	!	CLN1SBF (directed) [CLN1TRSC16]	false
1718	!	CLN1SBF (directed) [CLN1TRSC15]	false
1719	!	CLN1SBF (directed) [CLN1TRSC14]	false
1720	!	CLN1SBF (directed) [CLN1TRSC13]	false
1721	!	CLN1SBF (directed) [CLN1TRSC12]	false
1722	!	CLN1SBF (directed) [CLN1TRSC11]	false
1723	!	CLN1SBF (directed) [CLN1TRSC10]	false
1724	!	CLN1SBF (directed) [CLN1TRSC09]	false
1725	!	CLN1SBF (directed) [CLN1TRSC08]	false
1726	!	CLN1SBF (directed) [CLN1TRSC07]	false
1727	!	CLN1SBF (directed) [CLN1TRSC06]	false
1728	!	CLN1SBF (directed) [CLN1TRSC05]	false
1729	!	CLN1SBF (directed) [CLN1TRSC04]	false
1730	!	CLN1SBF (directed) [CLN1TRSC03]	false
1731	!	CLN1SBF (directed) [CLN1TRSC02]	false
1732	!	CLN1SBF (directed) [CLN1TRSC01]	false
1733	!	[CLN1TRSC02] (directed) [CLN1TRSC03]	false
1734	!	[CLN1TRSC03] (directed) [CLN1TRSC04]	false
1735	!	[CLN1TRSC04] (directed) [CLN1TRSC05]	false
1736	produce	Cdc28_p+_Swi4_[(cdc28)] (directed) Swi4_[(cdc28)]-{p}	false
1737	!	[CLN1TRSC05] (directed) [CLN1TRSC06]	false
1738	ss	Swi4_[(cdc28)]-{p} (directed) Cdc14_p-_Swi4_[(cdc28)]	false
1739	x	Swi4_[(cdc28)]-{p} (directed) Swi4_[DBD]_bind+_Hcm1Gene_[scb]	false
1740	x	Swi4_[(cdc28)]-{p} (directed) Swi4_[DBD]_bind+_Swe1Gene_[scb]	false
1741	x	Swi4_[(cdc28)]-{p} (directed) Swi4_[DBD]_bind+_Yox1Gene_[scb]	false
1742	x	Swi4_[(cdc28)]-{p} (directed) Swi4_[DBD]_bind+_Pcl2Gene_[scb]	false
1743	x	Swi4_[(cdc28)]-{p} (directed) Swi4_[DBD]_bind+_Pcl1Gene_[scb]	false
1744	x	Swi4_[(cdc28)]-{p} (directed) Swi4_[DBD]_bind+_Cln2Gene_[scb]	false
1745	x	Swi4_[(cdc28)]-{p} (directed) Swi4_[DBD]_bind+_Cln1Gene_[scb]	false
1746	!	[CLN1TRSC06] (directed) [CLN1TRSC07]	false
1747	!	Cdc28Clb12 (directed) Cdc28_p+_Swi4_[(cdc28)]	false
1748	!	[CLN1TRSC07] (directed) [CLN1TRSC08]	false
1749	!	Cln1_[(scf)]-{ub} (directed) Proteasome_deg_Cln1	false
1750	!	[CLN1TRSC08] (directed) [CLN1TRSC09]	false
1751	!	[CLN1TRSC09] (directed) [CLN1TRSC10]	false
1752	!	[CLN1TRSC10] (directed) [CLN1TRSC11]	false
1753	!	Cln2_[(scf)]-{ub} (directed) Proteasome_deg_Cln2	false
1754	!	[CLN1TRSC11] (directed) [CLN1TRSC12]	false
1755	!	[CLN1TRSC12] (directed) [CLN1TRSC13]	false
1756	!	Pcl1_[(dma)]-{ub} (directed) Proteasome_deg_Pcl1	false
1757	!	[CLN1TRSC13] (directed) [CLN1TRSC14]	false
1758	!	[CLN1TRSC14] (directed) [CLN1TRSC15]	false
1759	!	Pcl2_[(dma)]-{ub} (directed) Proteasome_deg_Pcl2	false
1760	!	[CLN1TRSC15] (directed) [CLN1TRSC16]	false
1761	!	[CLN1TRSC16] (directed) [CLN1TRSC17]	false
1762	!	[CLN1TRSC17] (directed) [CLN1TRSC18]	false
1763	degrade	Proteasome_deg_Cln1 (directed) Cln1	false
1764	!	[CLN1TRSC18] (directed) [CLN1TRSC19]	false
1765	degrade	Proteasome_deg_Cln2 (directed) Cln2	false
1766	!	[CLN1TRSC19] (directed) [CLN1TRSC20]	false
1767	degrade	Proteasome_deg_Pcl1 (directed) Pcl1	false
1768	!	[CLN2TRSC01] (directed) [CLN2TRSC02]	false
1769	degrade	Proteasome_deg_Pcl2 (directed) Pcl2	false
1770	!	CLN2SBF (directed) [CLN2TRSC20]	false
1771	!	CLN2SBF (directed) [CLN2TRSC19]	false
1772	!	CLN2SBF (directed) [CLN2TRSC18]	false
1773	!	CLN2SBF (directed) [CLN2TRSC17]	false
1774	!	CLN2SBF (directed) [CLN2TRSC16]	false
1775	!	CLN2SBF (directed) [CLN2TRSC15]	false
1776	!	CLN2SBF (directed) [CLN2TRSC14]	false
1777	!	CLN2SBF (directed) [CLN2TRSC13]	false
1778	!	CLN2SBF (directed) [CLN2TRSC12]	false
1779	!	CLN2SBF (directed) [CLN2TRSC11]	false
1780	!	CLN2SBF (directed) [CLN2TRSC10]	false
1781	!	CLN2SBF (directed) [CLN2TRSC09]	false
1782	!	CLN2SBF (directed) [CLN2TRSC08]	false
1783	!	CLN2SBF (directed) [CLN2TRSC07]	false
1784	!	CLN2SBF (directed) [CLN2TRSC06]	false
1785	!	CLN2SBF (directed) [CLN2TRSC05]	false
1786	!	CLN2SBF (directed) [CLN2TRSC04]	false
1787	!	CLN2SBF (directed) [CLN2TRSC03]	false
1788	!	CLN2SBF (directed) [CLN2TRSC02]	false
1789	!	CLN2SBF (directed) [CLN2TRSC01]	false
1790	!	[CLN2TRSC02] (directed) [CLN2TRSC03]	false
1791	!	[CLN2TRSC03] (directed) [CLN2TRSC04]	false
1792	!	[CLN2TRSC04] (directed) [CLN2TRSC05]	false
1793	!	[CLN2TRSC05] (directed) [CLN2TRSC06]	false
1794	!	[CLN2TRSC06] (directed) [CLN2TRSC07]	false
1795	!	[CLN2TRSC07] (directed) [CLN2TRSC08]	false
1796	!	[CLN2TRSC08] (directed) [CLN2TRSC09]	false
1797	!	[CLN2TRSC09] (directed) [CLN2TRSC10]	false
1798	!	[CLN2TRSC10] (directed) [CLN2TRSC11]	false
1799	!	[CLN2TRSC11] (directed) [CLN2TRSC12]	false
1800	!	[CLN2TRSC12] (directed) [CLN2TRSC13]	false
1801	!	[CLN2TRSC13] (directed) [CLN2TRSC14]	false
1802	!	[CLN2TRSC14] (directed) [CLN2TRSC15]	false
1803	!	[CLN2TRSC15] (directed) [CLN2TRSC16]	false
1804	!	[CLN2TRSC16] (directed) [CLN2TRSC17]	false
1805	!	[CLN2TRSC17] (directed) [CLN2TRSC18]	false
1806	!	[CLN2TRSC18] (directed) [CLN2TRSC19]	false
1807	!	[CLN2TRSC19] (directed) [CLN2TRSC20]	false
1808	!	[YOX1TRSC01] (directed) [YOX1TRSC02]	false
1809	!	YOX1SBF (directed) [YOX1TRSC20]	false
1810	!	YOX1SBF (directed) [YOX1TRSC19]	false
1811	!	YOX1SBF (directed) [YOX1TRSC18]	false
1812	!	YOX1SBF (directed) [YOX1TRSC17]	false
1813	!	YOX1SBF (directed) [YOX1TRSC16]	false
1814	!	YOX1SBF (directed) [YOX1TRSC15]	false
1815	!	YOX1SBF (directed) [YOX1TRSC14]	false
1816	!	YOX1SBF (directed) [YOX1TRSC13]	false
1817	!	YOX1SBF (directed) [YOX1TRSC12]	false
1818	!	YOX1SBF (directed) [YOX1TRSC11]	false
1819	!	YOX1SBF (directed) [YOX1TRSC10]	false
1820	!	YOX1SBF (directed) [YOX1TRSC09]	false
1821	!	YOX1SBF (directed) [YOX1TRSC08]	false
1822	!	YOX1SBF (directed) [YOX1TRSC07]	false
1823	!	YOX1SBF (directed) [YOX1TRSC06]	false
1824	!	YOX1SBF (directed) [YOX1TRSC05]	false
1825	!	YOX1SBF (directed) [YOX1TRSC04]	false
1826	!	YOX1SBF (directed) [YOX1TRSC03]	false
1827	!	YOX1SBF (directed) [YOX1TRSC02]	false
1828	!	YOX1SBF (directed) [YOX1TRSC01]	false
1829	!	[YOX1TRSC02] (directed) [YOX1TRSC03]	false
1830	!	[YOX1TRSC03] (directed) [YOX1TRSC04]	false
1831	!	[YOX1TRSC04] (directed) [YOX1TRSC05]	false
1832	!	[YOX1TRSC05] (directed) [YOX1TRSC06]	false
1833	!	[YOX1TRSC06] (directed) [YOX1TRSC07]	false
1834	!	[YOX1TRSC07] (directed) [YOX1TRSC08]	false
1835	!	[YOX1TRSC08] (directed) [YOX1TRSC09]	false
1836	!	[YOX1TRSC09] (directed) [YOX1TRSC10]	false
1837	!	[YOX1TRSC10] (directed) [YOX1TRSC11]	false
1838	!	Yox1_[(apc)]-{ub} (directed) Proteasome_deg_Yox1	false
1839	!	[YOX1TRSC11] (directed) [YOX1TRSC12]	false
1840	!	[YOX1TRSC12] (directed) [YOX1TRSC13]	false
1841	!	[YOX1TRSC13] (directed) [YOX1TRSC14]	false
1842	degrade	Proteasome_deg_Yox1 (directed) Yox1	false
1843	!	[YOX1TRSC14] (directed) [YOX1TRSC15]	false
1844	!	[YOX1TRSC15] (directed) [YOX1TRSC16]	false
1845	!	[YOX1TRSC16] (directed) [YOX1TRSC17]	false
1846	!	[YOX1TRSC17] (directed) [YOX1TRSC18]	false
1847	!	[YOX1TRSC18] (directed) [YOX1TRSC19]	false
1848	!	[YOX1TRSC19] (directed) [YOX1TRSC20]	false
1849	!	[PCL1TRSC01] (directed) [PCL1TRSC02]	false
1850	!	PCL1SBF (directed) [PCL1TRSC20]	false
1851	!	PCL1SBF (directed) [PCL1TRSC19]	false
1852	!	PCL1SBF (directed) [PCL1TRSC18]	false
1853	!	PCL1SBF (directed) [PCL1TRSC17]	false
1854	!	PCL1SBF (directed) [PCL1TRSC16]	false
1855	!	PCL1SBF (directed) [PCL1TRSC15]	false
1856	!	PCL1SBF (directed) [PCL1TRSC14]	false
1857	!	PCL1SBF (directed) [PCL1TRSC13]	false
1858	!	PCL1SBF (directed) [PCL1TRSC12]	false
1859	!	PCL1SBF (directed) [PCL1TRSC11]	false
1860	!	PCL1SBF (directed) [PCL1TRSC10]	false
1861	!	PCL1SBF (directed) [PCL1TRSC09]	false
1862	!	PCL1SBF (directed) [PCL1TRSC08]	false
1863	!	PCL1SBF (directed) [PCL1TRSC07]	false
1864	!	PCL1SBF (directed) [PCL1TRSC06]	false
1865	!	PCL1SBF (directed) [PCL1TRSC05]	false
1866	!	PCL1SBF (directed) [PCL1TRSC04]	false
1867	!	PCL1SBF (directed) [PCL1TRSC03]	false
1868	!	PCL1SBF (directed) [PCL1TRSC02]	false
1869	!	PCL1SBF (directed) [PCL1TRSC01]	false
1870	!	[PCL1TRSC02] (directed) [PCL1TRSC03]	false
1871	!	[PCL1TRSC03] (directed) [PCL1TRSC04]	false
1872	!	[PCL1TRSC04] (directed) [PCL1TRSC05]	false
1873	!	[PCL1TRSC05] (directed) [PCL1TRSC06]	false
1874	!	[PCL1TRSC06] (directed) [PCL1TRSC07]	false
1875	!	[PCL1TRSC07] (directed) [PCL1TRSC08]	false
1876	!	[PCL1TRSC08] (directed) [PCL1TRSC09]	false
1877	!	[PCL1TRSC09] (directed) [PCL1TRSC10]	false
1878	synthesis	Ribo_trsl_Cln1mRNA (directed) Cln1	false
1879	!	[PCL1TRSC10] (directed) [PCL1TRSC11]	false
1880	synthesis	Ribo_trsl_Cln2mRNA (directed) Cln2	false
1881	synthesis	PolII_trsc_Hcm1Gene (directed) Hcm1mRNA	false
1882	!	[PCL1TRSC11] (directed) [PCL1TRSC12]	false
1883	!	[HCM1TRSC20] (directed) PolII_trsc_Hcm1Gene	false
1884	!	[PCL1TRSC12] (directed) [PCL1TRSC13]	false
1885	synthesis	Ribo_trsl_Hcm1mRNA (directed) Hcm1	false
1886	!	[PCL1TRSC13] (directed) [PCL1TRSC14]	false
1887	!	[PCL1TRSC14] (directed) [PCL1TRSC15]	false
1888	synthesis	Ribo_trsl_Swe1mRNA (directed) Swe1	false
1889	!	[PCL1TRSC15] (directed) [PCL1TRSC16]	false
1890	!	[PCL1TRSC16] (directed) [PCL1TRSC17]	false
1891	produce	Swi4_[DBD]_bind+_Hcm1Gene_[scb] (directed) Hcm1Gene_[scb]--Swi4_[DBD]	false
1892	!	[PCL1TRSC17] (directed) [PCL1TRSC18]	false
1893	mutually_exclusive	Hcm1Gene_[scb]--Swi4_[DBD] (directed) Swi4_[DBD]_bind+_Swe1Gene_[scb]	false
1894	mutually_exclusive	Hcm1Gene_[scb]--Swi4_[DBD] (directed) Swi4_[DBD]_bind+_Yox1Gene_[scb]	false
1895	mutually_exclusive	Hcm1Gene_[scb]--Swi4_[DBD] (directed) Swi4_[DBD]_bind+_Pcl2Gene_[scb]	false
1896	mutually_exclusive	Hcm1Gene_[scb]--Swi4_[DBD] (directed) Swi4_[DBD]_bind+_Pcl1Gene_[scb]	false
1897	mutually_exclusive	Hcm1Gene_[scb]--Swi4_[DBD] (directed) Swi4_[DBD]_bind+_Cln2Gene_[scb]	false
1898	mutually_exclusive	Hcm1Gene_[scb]--Swi4_[DBD] (directed) Swi4_[DBD]_bind+_Cln1Gene_[scb]	false
1899	AND	Hcm1Gene_[scb]--Swi4_[DBD] (directed) HCM1SBF	false
1900	ss	Hcm1Gene_[scb]--Swi4_[DBD] (directed) Swi4_[DBD]_bind-_Hcm1Gene_[scb]	false
1901	!	[PCL1TRSC18] (directed) [PCL1TRSC19]	false
1902	consume	Swi4_[DBD]_bind-_Hcm1Gene_[scb] (directed) Hcm1Gene_[scb]--Swi4_[DBD]	false
1903	!	[PCL1TRSC19] (directed) [PCL1TRSC20]	false
1904	!	[PCL2TRSC01] (directed) [PCL2TRSC02]	false
1905	!	PCL2SBF (directed) [PCL2TRSC20]	false
1906	!	PCL2SBF (directed) [PCL2TRSC19]	false
1907	!	PCL2SBF (directed) [PCL2TRSC18]	false
1908	!	PCL2SBF (directed) [PCL2TRSC17]	false
1909	!	PCL2SBF (directed) [PCL2TRSC16]	false
1910	!	PCL2SBF (directed) [PCL2TRSC15]	false
1911	!	PCL2SBF (directed) [PCL2TRSC14]	false
1912	!	PCL2SBF (directed) [PCL2TRSC13]	false
1913	!	PCL2SBF (directed) [PCL2TRSC12]	false
1914	!	PCL2SBF (directed) [PCL2TRSC11]	false
1915	!	PCL2SBF (directed) [PCL2TRSC10]	false
1916	!	PCL2SBF (directed) [PCL2TRSC09]	false
1917	!	PCL2SBF (directed) [PCL2TRSC08]	false
1918	!	PCL2SBF (directed) [PCL2TRSC07]	false
1919	!	PCL2SBF (directed) [PCL2TRSC06]	false
1920	!	PCL2SBF (directed) [PCL2TRSC05]	false
1921	!	PCL2SBF (directed) [PCL2TRSC04]	false
1922	!	PCL2SBF (directed) [PCL2TRSC03]	false
1923	!	PCL2SBF (directed) [PCL2TRSC02]	false
1924	!	PCL2SBF (directed) [PCL2TRSC01]	false
1925	!	[PCL2TRSC02] (directed) [PCL2TRSC03]	false
1926	!	[PCL2TRSC03] (directed) [PCL2TRSC04]	false
1927	!	[PCL2TRSC04] (directed) [PCL2TRSC05]	false
1928	produce	Swi6_[whi5]_ppi+_Whi5_[swi6] (directed) Swi6_[whi5]--Whi5_[swi6]	false
1929	!	[PCL2TRSC05] (directed) [PCL2TRSC06]	false
1930	AND	Swi6_[whi5]--Whi5_[swi6] (directed) SBFHDAC	false
1931	ss	Swi6_[whi5]--Whi5_[swi6] (directed) Swi6_[whi5]_ppi-_Whi5_[swi6]	false
1932	!	[PCL2TRSC06] (directed) [PCL2TRSC07]	false
1933	x	Whi5release (directed) Swi6_[whi5]_ppi+_Whi5_[swi6]	false
1934	!	[PCL2TRSC07] (directed) [PCL2TRSC08]	false
1935	OR	Whi5Px10 (directed) Whi5release	false
1936	!	[PCL2TRSC08] (directed) [PCL2TRSC09]	false
1937	ss	Whi5_[(T57)]-{p} (directed) Cdc14_p-_Whi5_[(T57)]	false
1938	AND	Whi5_[(T57)]-{p} (directed) Whi5Px10	false
1939	!	[PCL2TRSC09] (directed) [PCL2TRSC10]	false
1940	ss	Whi5_[(S59)]-{p} (directed) Cdc14_p-_Whi5_[(S59)]	false
1941	AND	Whi5_[(S59)]-{p} (directed) Whi5Px10	false
1942	!	[PCL2TRSC10] (directed) [PCL2TRSC11]	false
1943	ss	Whi5_[(S62)]-{p} (directed) Cdc14_p-_Whi5_[(S62)]	false
1944	AND	Whi5_[(S62)]-{p} (directed) Whi5Px10	false
1945	!	[PCL2TRSC11] (directed) [PCL2TRSC12]	false
1946	ss	Whi5_[(S88)]-{p} (directed) Cdc14_p-_Whi5_[(S88)]	false
1947	AND	Whi5_[(S88)]-{p} (directed) Whi5Px10	false
1948	!	[PCL2TRSC12] (directed) [PCL2TRSC13]	false
1949	ss	Whi5_[(T143)]-{p} (directed) Cdc14_p-_Whi5_[(T143)]	false
1950	AND	Whi5_[(T143)]-{p} (directed) Whi5Px10	false
1951	!	[PCL2TRSC13] (directed) [PCL2TRSC14]	false
1952	ss	Whi5_[(S154)]-{p} (directed) Cdc14_p-_Whi5_[(S154)]	false
1953	AND	Whi5_[(S154)]-{p} (directed) Whi5P2	false
1954	AND	Whi5_[(S154)]-{p} (directed) Whi5P1	false
1955	AND	Whi5_[(S154)]-{p} (directed) Whi5Px10	false
1956	!	[PCL2TRSC14] (directed) [PCL2TRSC15]	false
1957	ss	Whi5_[(S156)]-{p} (directed) Cdc14_p-_Whi5_[(S156)]	false
1958	AND	Whi5_[(S156)]-{p} (directed) Whi5P2	false
1959	AND	Whi5_[(S156)]-{p} (directed) Whi5P1	false
1960	AND	Whi5_[(S156)]-{p} (directed) Whi5Px10	false
1961	!	[PCL2TRSC15] (directed) [PCL2TRSC16]	false
1962	ss	Whi5_[(S161)]-{p} (directed) Cdc14_p-_Whi5_[(S161)]	false
1963	AND	Whi5_[(S161)]-{p} (directed) Whi5P1	false
1964	AND	Whi5_[(S161)]-{p} (directed) Whi5Px10	false
1965	!	[PCL2TRSC16] (directed) [PCL2TRSC17]	false
1966	ss	Whi5_[(S215)]-{p} (directed) Cdc14_p-_Whi5_[(S215)]	false
1967	AND	Whi5_[(S215)]-{p} (directed) Whi5Px10	false
1968	!	[PCL2TRSC17] (directed) [PCL2TRSC18]	false
1969	ss	Whi5_[(S262)]-{p} (directed) Cdc14_p-_Whi5_[(S262)]	false
1970	AND	Whi5_[(S262)]-{p} (directed) Whi5P2	false
1971	AND	Whi5_[(S262)]-{p} (directed) Whi5Px10	false
1972	!	[PCL2TRSC18] (directed) [PCL2TRSC19]	false
1973	AND	Swi6P (directed) MBF	false
1974	OR	Swi6P (directed) Whi5release	false
1975	!	[PCL2TRSC19] (directed) [PCL2TRSC20]	false
1976	ss	Swi6_[(S160)]-{p} (directed) Cdc14_p-_Swi6_[(S160)]	false
1977	AND	Swi6_[(S160)]-{p} (directed) Swi6P	false
1978	ss	Swi6_[(T179)]-{p} (directed) Cdc14_p-_Swi6_[(T179)]	false
1979	AND	Swi6_[(T179)]-{p} (directed) Swi6P	false
1980	ss	Swi6_[(S228)]-{p} (directed) Cdc14_p-_Swi6_[(S228)]	false
1981	AND	Swi6_[(S228)]-{p} (directed) Swi6P	false
1982	ss	Swi6_[(S238)]-{p} (directed) Cdc14_p-_Swi6_[(S238)]	false
1983	AND	Swi6_[(S238)]-{p} (directed) Swi6P	false
1984	AND	Swi4_[swi6]--Swi6_[swi4] (directed) SBF	false
1985	ss	Swi4_[swi6]--Swi6_[swi4] (directed) Swi4_[swi6]_ppi-_Swi6_[swi4]	false
1986	k+	Swi4_[swi6]--Swi6_[swi4] (directed) Swi6_[whi5]_ppi+_Whi5_[swi6]	false
1987	consume	Swi6_[whi5]_ppi-_Whi5_[swi6] (directed) Swi6_[whi5]--Whi5_[swi6]	false
1988	produce	Hos3_[whi5]_ppi+_Whi5_[hdac] (directed) Hos3_[whi5]--Whi5_[hdac]	false
1989	OR	Hos3_[whi5]--Whi5_[hdac] (directed) Whi5HDAC	false
1990	ss	Hos3_[whi5]--Whi5_[hdac] (directed) Hos3_[whi5]_ppi-_Whi5_[hdac]	false
1991	ss	Whi5_[(pho85)]-{p} (directed) Cdc14_p-_Whi5_[(pho85)]	false
1992	k-	Whi5_[(pho85)]-{p} (directed) Rpd3_[whi5]_ppi+_Whi5_[hdac]	false
1993	k-	Whi5_[(pho85)]-{p} (directed) Hos3_[whi5]_ppi+_Whi5_[hdac]	false
1994	x	Whi5P12 (directed) Rpd3_[whi5]_ppi+_Whi5_[hdac]	false
1995	x	Whi5P12 (directed) Hos3_[whi5]_ppi+_Whi5_[hdac]	false
1996	OR	Whi5P1 (directed) Whi5P12	false
1997	OR	Whi5P2 (directed) Whi5P12	false
1998	consume	Hos3_[whi5]_ppi-_Whi5_[hdac] (directed) Hos3_[whi5]--Whi5_[hdac]	false
1999	produce	Swi4_[swi6]_ppi+_Swi6_[swi4] (directed) Swi4_[swi6]--Swi6_[swi4]	false
2000	consume	Swi4_[swi6]_ppi-_Swi6_[swi4] (directed) Swi4_[swi6]--Swi6_[swi4]	false
413	is	Yox1 (directed) Mcm1_[yox1]_ppi+_Yox1_[mcm1]	false
451	is	Swi4 (directed) Cdc28_p+_Swi4_[(cdc28)]	false
450	is	Swi4 (directed) Swi4_[swi6]_ppi+_Swi6_[swi4]	false
