# Supplementary material for: A comprehensive, mechanistically detailed, and executable model of the cell division cycle in Saccharomyces cerevisiae
Source: Nat Commun. 2019 Mar 21;10:1308. doi: 10.1038/s41467-019-08903-w (PMC6428898; doi:10.1038/s41467-019-08903-w)
Supplement: Supplementary file 4 — Supplementary Data 2 [file 41467_2019_8903_MOESM4_ESM.zip › CytoscapeSession-2018_05_18-12_22/tables/6834-TF5+Hcm1/LOCAL_ATTRS-org.cytoscape.model.CyNode-TF5+Hcm1+default+node.cytable]

CyCSV-Version	1
SUID	name	selected
java.lang.Long	java.lang.String	java.lang.Boolean
TF5 Hcm1 default node
2869	Fkh2_[DBD]_bind+_Clb3Gene_[fkh2]	false
6844	Proteasome_deg_Fkh2	false
5127	Cin8_[stalk]_ppi+_Cin8_[stalk]	false
5132	Cin8_[mt]_ppi+_Tub1_[motor]	false
2940	Cdc5_p+_Ndd1_[(S85)]	false
1188	Hcm1_[DBD]_bind+_Cin8Gene_[hcm1]	false
6845	Cin8Gene_[hcm1]--Hcm1_[DBD]	false
6846	Hcm1_[DBD]_bind-_Cin8Gene_[hcm1]	false
1189	Hcm1_[DBD]_bind+_Fkh1Gene_[hcm1]	false
6847	Fkh1Gene_[hcm1]--Hcm1_[DBD]	false
6848	Hcm1_[DBD]_bind-_Fkh1Gene_[hcm1]	false
1190	Hcm1_[DBD]_bind+_Fkh2Gene_[hcm1]	false
6849	Fkh2Gene_[hcm1]--Hcm1_[DBD]	false
6850	Hcm1_[DBD]_bind-_Fkh2Gene_[hcm1]	false
1191	Hcm1_[DBD]_bind+_Ndd1Gene_[hcm1]	false
6851	Hcm1_[DBD]--Ndd1Gene_[hcm1]	false
6852	Hcm1_[DBD]_bind-_Ndd1Gene_[hcm1]	false
1192	Hcm1_[DBD]_bind+_Yhp1Gene_[hcm1]	false
6853	Hcm1_[DBD]--Yhp1Gene_[hcm1]	false
6854	Hcm1_[DBD]_bind-_Yhp1Gene_[hcm1]	false
6855	PolII_trsc_Fkh1Gene	false
6856	[FKH1TRSC20]	false
6857	PolII_trsc_Fkh2Gene	false
6858	[FKH2TRSC20]	false
6859	PolII_trsc_Ndd1Gene	false
6860	[NDD1TRSC20]	false
6861	PolII_trsc_Yhp1Gene	false
6862	[YHP1TRSC20]	false
6863	Ribo_trsl_Fkh1mRNA	false
6864	Ribo_trsl_Fkh2mRNA	false
6865	Ribo_trsl_Ndd1mRNA	false
6866	Ribo_trsl_Yhp1mRNA	false
6867	PolII_trsc_Cin8Gene	false
6868	[CIN8TRSC20]	false
6869	Ribo_trsl_Cin8mRNA	false
6870	APC_ub+_Fkh1_[(apc)]	false
6871	Fkh1_[(apc)]-{ub}	false
6872	Proteasome_deg_Fkh1	false
3764	Grr1_ub+_Ndd1_[(Grr1)]	false
3765	Ndd1_[(Grr1)]-{ub}	false
3766	Proteasome_deg_Ndd1	false
1209	Hcm1	false
6873	Fkh2_[(apc)]-{ub}	false
2956	Rad53_p+_Ndd1_[(rad53)]	false
6874	APC_ub+_Fkh2_[(apc)]	false
2961	Fkh2_[DBD]_bind+_Cdc5Gene_[fkh2]	false
6875	Fkh1mRNA	false
2972	Fkh2_[DBD]_bind+_Cdc20Gene_[fkh2]	false
6876	Fkh2mRNA	false
6877	Decay_deg_Ndd1mRNA	false
6878	Ndd1mRNA	false
6879	Yhp1mRNA	false
6880	Fkh1	false
6881	Decay_deg_Fkh1mRNA	false
2980	Fkh2	false
6882	Decay_deg_Fkh2mRNA	false
2983	Ndd1	false
2978	Fkh2_[DBD]_bind+_Ace2Gene_[fkh2]	false
102	Yhp1	false
288	Mcm1_[yhp1]_ppi+_Yhp1_[mcm1]	false
2992	Fkh2_[DBD]_bind+_Swi5Gene_[fkh2]	false
6883	APC_ub+_Yhp1_[(apc)]	false
6884	Yhp1_[(apc)]-{ub}	false
6885	Decay_deg_Cin8mRNA	false
6886	Proteasome_deg_Yhp1	false
5136	Cin8	false
6887	[YHP1TRSC01]	false
6888	[YHP1TRSC02]	false
6889	[YHP1TRSC03]	false
6890	[YHP1TRSC04]	false
6891	[YHP1TRSC05]	false
6892	Decay_deg_Yhp1mRNA	false
6893	[YHP1TRSC06]	false
6894	[YHP1TRSC07]	false
6895	[YHP1TRSC08]	false
6896	[YHP1TRSC09]	false
6897	[YHP1TRSC10]	false
6898	[YHP1TRSC11]	false
6899	[YHP1TRSC12]	false
6900	[YHP1TRSC13]	false
6901	Cin8mRNA	false
6902	[YHP1TRSC14]	false
6903	APC_ub+_Cin8_[(apc)]	false
6904	[YHP1TRSC15]	false
6905	Cin8_[(apc)]-{ub}	false
6906	[YHP1TRSC16]	false
6907	[YHP1TRSC17]	false
6908	[YHP1TRSC18]	false
6909	[YHP1TRSC19]	false
6910	[CIN8TRSC01]	false
6911	[CIN8TRSC02]	false
6912	[CIN8TRSC03]	false
6913	[CIN8TRSC04]	false
6914	[CIN8TRSC05]	false
6915	Proteasome_deg_Cin8	false
6916	[CIN8TRSC06]	false
6917	[CIN8TRSC07]	false
6918	[CIN8TRSC08]	false
6919	[CIN8TRSC09]	false
6920	[CIN8TRSC10]	false
6921	[CIN8TRSC11]	false
6922	[CIN8TRSC12]	false
6923	[CIN8TRSC13]	false
6924	[CIN8TRSC14]	false
6925	[CIN8TRSC15]	false
6926	[CIN8TRSC16]	false
6927	[CIN8TRSC17]	false
6928	[CIN8TRSC18]	false
6929	[CIN8TRSC19]	false
6930	[NDD1TRSC01]	false
6931	[NDD1TRSC02]	false
6932	[NDD1TRSC03]	false
6933	[NDD1TRSC04]	false
6934	[NDD1TRSC05]	false
6935	[NDD1TRSC06]	false
6936	[NDD1TRSC07]	false
6937	[NDD1TRSC08]	false
6938	[NDD1TRSC09]	false
6939	[NDD1TRSC10]	false
6940	[NDD1TRSC11]	false
6941	[NDD1TRSC12]	false
6942	[NDD1TRSC13]	false
6943	[NDD1TRSC14]	false
6944	[NDD1TRSC15]	false
6945	[NDD1TRSC16]	false
6946	[NDD1TRSC17]	false
6947	[NDD1TRSC18]	false
2790	Fkh2_[mcm1]_ppi+_Mcm1_[fkh2]	false
6948	[NDD1TRSC19]	false
6949	[FKH1TRSC01]	false
6950	[FKH1TRSC02]	false
6951	[FKH1TRSC03]	false
6952	[FKH1TRSC04]	false
6953	[FKH1TRSC05]	false
6954	[FKH1TRSC06]	false
2802	Cdc28_p+_Fkh2_[(S683)]	false
6955	[FKH1TRSC07]	false
6956	[FKH1TRSC08]	false
2806	Cdc28_p+_Fkh2_[(T697)]	false
6957	[FKH1TRSC09]	false
6958	[FKH1TRSC10]	false
2810	Cdc28_p+_Ndd1_[(T319)]	false
6959	[FKH1TRSC11]	false
6960	[FKH1TRSC12]	false
6961	[FKH1TRSC13]	false
6962	[FKH1TRSC14]	false
6963	[FKH1TRSC15]	false
6964	[FKH1TRSC16]	false
6965	[FKH1TRSC17]	false
6966	[FKH1TRSC18]	false
6967	[FKH1TRSC19]	false
6968	[FKH2TRSC01]	false
6969	[FKH2TRSC02]	false
6970	[FKH2TRSC03]	false
6971	[FKH2TRSC04]	false
6972	[FKH2TRSC05]	false
6973	[FKH2TRSC06]	false
6974	[FKH2TRSC07]	false
6975	[FKH2TRSC08]	false
2843	Fkh2_[DBD]_bind+_Clb1Gene_[fkh2]	false
6976	[FKH2TRSC09]	false
6977	[FKH2TRSC10]	false
6978	[FKH2TRSC11]	false
6979	[FKH2TRSC12]	false
6980	[FKH2TRSC13]	false
6981	[FKH2TRSC14]	false
2857	Fkh2_[DBD]_bind+_Clb2Gene_[fkh2]	false
6982	[FKH2TRSC15]	false
6983	[FKH2TRSC16]	false
6984	[FKH2TRSC17]	false
6985	[FKH2TRSC18]	false
6986	[FKH2TRSC19]	false
