# Supplementary material for: A comprehensive, mechanistically detailed, and executable model of the cell division cycle in Saccharomyces cerevisiae
Source: Nat Commun. 2019 Mar 21;10:1308. doi: 10.1038/s41467-019-08903-w (PMC6428898; doi:10.1038/s41467-019-08903-w)
Supplement: Supplementary file 4 — Supplementary Data 2 [file 41467_2019_8903_MOESM4_ESM.zip › CytoscapeSession-2018_05_18-12_22/tables/12037-CDK2+Cdc28/LOCAL_ATTRS-org.cytoscape.model.CyEdge-CDK2+Cdc28+default+edge.cytable]

CyCSV-Version	1
SUID	interaction	name	selected
java.lang.Long	java.lang.String	java.lang.String	java.lang.Boolean
CDK2 Cdc28 default edge
7676	AND	Cdc28_[Tloop(T169)]-{p} (directed) Cdc28Cln2	false
7675	AND	Cdc28_[Tloop(T169)]-{p} (directed) Cdc28Cln1	false
7674	AND	Cdc28_[Tloop(T169)]-{p} (directed) Cdc28Clb6	false
7673	AND	Cdc28_[Tloop(T169)]-{p} (directed) Cdc28Clb5	false
7672	!	Cdc28_[Tloop(T169)]-{p} (directed) Cdc28_[cyclin]_ppi+_Cln3_[cdc28]	false
7671	!	Cdc28_[Tloop(T169)]-{p} (directed) Cdc28_[cyclin]_ppi+_Cln2_[cdc28]	false
7670	!	Cdc28_[Tloop(T169)]-{p} (directed) Cdc28_[cyclin]_ppi+_Cln1_[cdc28]	false
7669	AND	Cdc28_[cyclin]--Cln1_[cdc28] (directed) Cdc28Cln1	false
7668	ss	Cdc28_[cyclin]--Cln1_[cdc28] (directed) Cdc28_[cyclin]_ppi-_Cln1_[cdc28]	false
7667	produce	Cdc28_[cyclin]_ppi+_Cln1_[cdc28] (directed) Cdc28_[cyclin]--Cln1_[cdc28]	false
9156	consume	Cdc28_[cyclin]_ppi-_Clb4_[cdc28] (directed) Cdc28_[cyclin]--Clb4_[cdc28]	false
9155	ss	Cdc28_[cyclin]--Clb4_[cdc28] (directed) Cdc28_[cyclin]_ppi-_Clb4_[cdc28]	false
9154	produce	Cdc28_[cyclin]_ppi+_Clb4_[cdc28] (directed) Cdc28_[cyclin]--Clb4_[cdc28]	false
9153	consume	Cdc28_[cyclin]_ppi-_Clb3_[cdc28] (directed) Cdc28_[cyclin]--Clb3_[cdc28]	false
9152	ss	Cdc28_[cyclin]--Clb3_[cdc28] (directed) Cdc28_[cyclin]_ppi-_Clb3_[cdc28]	false
9151	produce	Cdc28_[cyclin]_ppi+_Clb3_[cdc28] (directed) Cdc28_[cyclin]--Clb3_[cdc28]	false
8108	!	Cdc28Clb1256 (directed) Cdc28_p+_Kar9_[(cdc28)]	false
10155	consume	Cdc28PPT_p-_Cdc28_[(Y19)] (directed) Cdc28_[(Y19)]-{p}	false
8107	!	Cdc28Clb1256 (directed) Cdc28_p+_Swe1_[cdc28(deg)]	false
8106	!	Cdc28Clb1256 (directed) Cdc28_p+_Fkh2_[(T697)]	false
8105	!	Cdc28Clb1256 (directed) Cdc28_p+_Fkh2_[(S683)]	false
8104	!	Cdc28Clb1256 (directed) Cdc28_p+_Spc110_[(S91)]	false
8103	!	Cdc28Clb1256 (directed) Cdc28_p+_Spc110_[(S36)]	false
9081	consume	Mih1_p-_Cdc28_[(Y19)] (directed) Cdc28_[(Y19)]-{p}	false
9078	x	Swe1_[(scf)]-{ub} (directed) Swe1_p+_Cdc28_[(Y19)]	false
9077	produce	Swe1_p+_Cdc28_[(Y19)] (directed) Cdc28_[(Y19)]-{p}	false
8053	!	Cdc28_[cyclin]--Clb2_[cdc28] (directed) Clb2_[swi4]_ppi+_Swi4_[cyclin]	false
8052	ss	Cdc28_[cyclin]--Clb2_[cdc28] (directed) Cdc28_[cyclin]_ppi-_Clb2_[cdc28]	false
8051	AND	Cdc28_[cyclin]--Clb2_[cdc28] (directed) Cdc28Clb2	false
8050	OR	Cdc28Clb2 (directed) Cdc28Clb12	false
8049	ss	Cdc28_[(Y19)]-{p} (directed) Cdc28PPT_p-_Cdc28_[(Y19)]	false
8048	ss	Cdc28_[(Y19)]-{p} (directed) Mih1_p-_Cdc28_[(Y19)]	false
8047	NOT	Cdc28_[(Y19)]-{p} (directed) NotCdc28pY	false
8046	AND	NotCdc28pY (directed) Cdc28Clb2	false
8045	AND	NotCdc28pY (directed) Cdc28Clb1	false
8044	ss	Cdc28_[cyclin]--Clb1_[cdc28] (directed) Cdc28_[cyclin]_ppi-_Clb1_[cdc28]	false
8043	AND	Cdc28_[cyclin]--Clb1_[cdc28] (directed) Cdc28Clb1	false
8042	OR	Cdc28Clb1 (directed) Cdc28Clb12	false
8041	!	Cdc28Clb12 (directed) Cdc28_p+_Net1_[(cdc28x6)]	false
8040	!	Cdc28Clb12 (directed) Cdc28_p+_Cdc5_[(T242)]	false
8039	!	Cdc28Clb12 (directed) Cdc28_p+_Cdc5_[(T238)]	false
8038	!	Cdc28Clb12 (directed) Cdc28_p+_Lte1_[(cdc28)]	false
8037	!	Cdc28Clb12 (directed) Cdc28_p+_Tub4_[(S360)]	false
8036	!	Cdc28Clb12 (directed) Cdc28_p+_Ace2_[NLS(cdc28)]	false
8035	!	Cdc28Clb12 (directed) Cdc28_p+_Swi5_[NLS(cdc28)]	false
8034	!	Cdc28Clb12 (directed) Cdc28_p+_Ndd1_[(T319)]	false
8033	!	Cdc28Clb12 (directed) Cdc28_p+_Smc4_[(S128)]	false
8032	!	Cdc28Clb12 (directed) Cdc28_p+_Smc4_[(S117)]	false
8031	!	Cdc28Clb12 (directed) Cdc28_p+_Smc4_[(S113)]	false
8030	!	Cdc28Clb12 (directed) Cdc28_p+_Smc4_[(S109)]	false
8029	!	Cdc28Clb12 (directed) Cdc28_p+_Smc4_[(T60)]	false
8028	!	Cdc28Clb12 (directed) Cdc28_p+_Smc4_[(T43)]	false
8027	!	Cdc28Clb12 (directed) Cdc28_p+_Smc4_[(S4)]	false
8026	!	Cdc28Clb12 (directed) Cdc28_p+_Sfi1_[C(S923)]	false
8025	!	Cdc28Clb12 (directed) Cdc28_p+_Sfi1_[C(S801)]	false
8024	!	Cdc28Clb12 (directed) Cdc28_p+_Sfi1_[C(S892)]	false
8023	!	Cdc28Clb12 (directed) Cdc28_p+_Sfi1_[C(S882)]	false
8022	!	Cdc28Clb12 (directed) Cdc28_p+_Sfi1_[C(S855)]	false
8021	!	Cdc28Clb12 (directed) Cdc28_p+_Sfi1_[C(T816)]	false
8020	!	Cdc28Clb12 (directed) Cdc28_p+_Chs2_[(S100)]	false
8019	!	Cdc28Clb12 (directed) Cdc28_p+_Chs2_[(S69)]	false
8018	!	Cdc28Clb12 (directed) Cdc28_p+_Chs2_[(S60)]	false
8017	!	Cdc28Clb12 (directed) Cdc28_p+_Chs2_[(S14)]	false
8016	!	Cdc28Clb12 (directed) Cdc28_p+_Mcm3_[NLS(cdc28)]	false
8015	OR	Cdc28Clb12 (directed) Cdc28Clb1256	false
8014	!	Cdc28Clb12 (directed) Cdc28_p+_Swi4_[(cdc28)]	false
8991	consume	Cdc28_[cyclin]_ppi-_Clb2_[cdc28] (directed) Cdc28_[cyclin]--Clb2_[cdc28]	false
8990	produce	Cdc28_[cyclin]_ppi+_Clb2_[cdc28] (directed) Cdc28_[cyclin]--Clb2_[cdc28]	false
7966	consume	Cdc28_[cyclin]_ppi-_Clb6_[cdc28] (directed) Cdc28_[cyclin]--Clb6_[cdc28]	false
8989	consume	Cdc28_[cyclin]_ppi-_Clb1_[cdc28] (directed) Cdc28_[cyclin]--Clb1_[cdc28]	false
7965	produce	Cdc28_[cyclin]_ppi+_Clb6_[cdc28] (directed) Cdc28_[cyclin]--Clb6_[cdc28]	false
7964	consume	Cdc28_[cyclin]_ppi-_Clb5_[cdc28] (directed) Cdc28_[cyclin]--Clb5_[cdc28]	false
8988	produce	Cdc28_[cyclin]_ppi+_Clb1_[cdc28] (directed) Cdc28_[cyclin]--Clb1_[cdc28]	false
7963	produce	Cdc28_[cyclin]_ppi+_Clb5_[cdc28] (directed) Cdc28_[cyclin]--Clb5_[cdc28]	false
12036	is	Swi4 (directed) Clb2_[swi4]_ppi+_Swi4_[cyclin]	false
9427	consume	Clb2_[swi4]_ppi-_Swi4_[cyclin] (directed) Clb2_[swi4]--Swi4_[cyclin]	false
9426	ss	Clb2_[swi4]--Swi4_[cyclin] (directed) Clb2_[swi4]_ppi-_Swi4_[cyclin]	false
9425	produce	Clb2_[swi4]_ppi+_Swi4_[cyclin] (directed) Clb2_[swi4]--Swi4_[cyclin]	false
8343	consume	Ptc3_p-_Cdc28_[Tloop(T169)] (directed) Cdc28_[Tloop(T169)]-{p}	false
8342	consume	Ptc2_p-_Cdc28_[Tloop(T169)] (directed) Cdc28_[Tloop(T169)]-{p}	false
8341	produce	Cak1_p+_Cdc28_[Tloop(T169)] (directed) Cdc28_[Tloop(T169)]-{p}	false
7826	OR	Cdc28Cln3 (directed) Cdc28Cln123	false
7825	OR	Cdc28Cln2 (directed) Cdc28Cln12	false
7824	OR	Cdc28Cln2 (directed) Cdc28Cln123	false
7823	ss	Cdc28_[far1]--Far1_[cdc28] (directed) Cdc28_[far1]_ppi-_Far1_[cdc28]	false
7822	NOT	Cdc28_[far1]--Far1_[cdc28] (directed) Cdc28_[far1]--0	false
7821	AND	Cdc28_[far1]--0 (directed) Cdc28Cln3	false
7820	AND	Cdc28_[far1]--0 (directed) Cdc28Cln2	false
7819	AND	Cdc28_[far1]--0 (directed) Cdc28Cln1	false
7818	OR	Cdc28Cln1 (directed) Cdc28Cln12	false
7817	OR	Cdc28Cln1 (directed) Cdc28Cln123	false
7816	!	Cdc28Cln123 (directed) Cdc28_p+_Pds1_[(cdc28)]	false
7815	!	Cdc28Cln123 (directed) Cdc28_p+_Acm1_[(T161)]	false
7814	!	Cdc28Cln123 (directed) Cdc28_p+_Acm1_[(S48)]	false
7813	!	Cdc28Cln123 (directed) Cdc28_p+_Acm1_[(S31)]	false
7812	!	Cdc28Cln123 (directed) Cdc28_p+_Acm1_[(S3)]	false
7811	!	Cdc28Cln123 (directed) Cdc28_p+_Cln2_[(cdc28)]	false
7810	!	Cdc28Cln123 (directed) Cdc28_p+_Cln1_[(cdc28)]	false
7809	!	Cdc28Cln123 (directed) Cdc28_p+_Cln3_[(cdc28)]	false
7808	!	Cdc28Cln123 (directed) Cdc28_p+_Boi2_[(cdc28)]	false
7807	!	Cdc28Cln123 (directed) Cdc28_p+_Boi1_[(cdc28)]	false
7806	!	Cdc28Cln123 (directed) Cdc28_p+_Tus1_[(cdc28)]	false
7805	!	Cdc28Cln123 (directed) Cdc28_p+_Far1_[(S87)]	false
7804	!	Cdc28Cln123 (directed) Cdc28_p+_Whi5_[(S262)]	false
7803	!	Cdc28Cln123 (directed) Cdc28_p+_Whi5_[(S215)]	false
7802	!	Cdc28Cln123 (directed) Cdc28_p+_Whi5_[(S161)]	false
7801	!	Cdc28Cln123 (directed) Cdc28_p+_Whi5_[(S156)]	false
7800	!	Cdc28Cln123 (directed) Cdc28_p+_Whi5_[(S154)]	false
11895	is	Clb4 (directed) Cdc28_[cyclin]_ppi+_Clb4_[cdc28]	false
7799	!	Cdc28Cln123 (directed) Cdc28_p+_Whi5_[(T143)]	false
7798	!	Cdc28Cln123 (directed) Cdc28_p+_Whi5_[(S88)]	false
7797	!	Cdc28Cln123 (directed) Cdc28_p+_Whi5_[(S62)]	false
11892	is	Clb3 (directed) Cdc28_[cyclin]_ppi+_Clb3_[cdc28]	false
7796	!	Cdc28Cln123 (directed) Cdc28_p+_Whi5_[(S59)]	false
7795	!	Cdc28Cln123 (directed) Cdc28_p+_Whi5_[(T57)]	false
7794	!	Cdc28Cln123 (directed) Cdc28_p+_Swi6_[(S238)]	false
11889	is	Clb2 (directed) Cdc28_[cyclin]_ppi+_Clb2_[cdc28]	false
7793	!	Cdc28Cln123 (directed) Cdc28_p+_Swi6_[(S228)]	false
7792	!	Cdc28Cln123 (directed) Cdc28_p+_Swi6_[(T179)]	false
7791	!	Cdc28Cln123 (directed) Cdc28_p+_Swi6_[(S160)]	false
11886	is	Clb1 (directed) Cdc28_[cyclin]_ppi+_Clb1_[cdc28]	false
7790	!	Cdc28Cln123 (directed) Cdc28_p+_Stb1_[(cdc28)]	false
7789	!	Cdc28Cln123 (directed) Cdc28_p+_Mps1_[(T29)]	false
7788	!	Cdc28Cln123 (directed) Cdc28_p+_Spc42_[(T6)]	false
7787	!	Cdc28Cln123 (directed) Cdc28_p+_Spc42_[(S4)]	false
7786	!	Cdc28Cln123 (directed) Cdc28_p+_Cdc24_[(cdc28)]	false
7785	!	Cdc28Cln123 (directed) Cdc28_p+_Bem1_[(cdc28)]	false
7784	!	Cdc28Cln123 (directed) Cdc28_p+_Rga2_[(cdc28)]	false
7783	!	Cdc28Cln123 (directed) Cdc28_p+_Rga1_[(cdc28)]	false
7782	!	Cdc28Cln123 (directed) Cdc28_p+_Bem3_[(cdc28)]	false
7781	!	Cdc28Cln123 (directed) Cdc28_p+_Bem2_[(cdc28)]	false
7760	consume	Cdc28_[cks1]_ppi-_Cks1_[cdc28] (directed) Cdc28_[cks1]--Cks1_[cdc28]	false
7759	AND	Cdc28_[cks1]--Cks1_[cdc28] (directed) Cdc28Cln3	false
7758	AND	Cdc28_[cks1]--Cks1_[cdc28] (directed) Cdc28Cln2	false
7757	AND	Cdc28_[cks1]--Cks1_[cdc28] (directed) Cdc28Cln1	false
7756	ss	Cdc28_[cks1]--Cks1_[cdc28] (directed) Cdc28_[cks1]_ppi-_Cks1_[cdc28]	false
7755	produce	Cdc28_[cks1]_ppi+_Cks1_[cdc28] (directed) Cdc28_[cks1]--Cks1_[cdc28]	false
7754	consume	Cdc28_[whi3]_ppi-_Whi3_[cdc28] (directed) Cdc28_[whi3]--Whi3_[cdc28]	false
7753	x	ERRelease (directed) Cdc28_[whi3]_ppi+_Whi3_[cdc28]	false
7752	produce	Cdc28_[whi3]_ppi+_Whi3_[cdc28] (directed) Cdc28_[whi3]--Whi3_[cdc28]	false
7747	consume	Cln3_[JD]_ppi-_Ydj1_[cln3] (directed) Cln3_[JD]--Ydj1_[cln3]	false
8770	consume	Cdc28_[sic1]_ppi-_Sic1_[cdc28] (directed) Cdc28_[sic1]--Sic1_[cdc28]	false
7746	!	Ydj1Active (directed) Cln3_[JD]_ppi+_Ydj1_[cln3]	false
8769	produce	Cdc28_[sic1]_ppi+_Sic1_[cdc28] (directed) Cdc28_[sic1]--Sic1_[cdc28]	false
7745	AND	Cln3_[JD]--Ydj1_[cln3] (directed) ERRelease	false
7744	ss	Cln3_[JD]--Ydj1_[cln3] (directed) Cln3_[JD]_ppi-_Ydj1_[cln3]	false
7743	produce	Cln3_[JD]_ppi+_Ydj1_[cln3] (directed) Cln3_[JD]--Ydj1_[cln3]	false
7738	ss	Cdc28_[cyclin]--Clb6_[cdc28] (directed) Cdc28_[cyclin]_ppi-_Clb6_[cdc28]	false
7737	AND	Cdc28_[cyclin]--Clb6_[cdc28] (directed) Cdc28Clb6	false
7736	OR	Cdc28Clb6 (directed) Cdc28Clb56	false
7735	ss	Cdc28_[whi3]--Whi3_[cdc28] (directed) Cdc28_[whi3]_ppi-_Whi3_[cdc28]	false
7734	NOT	Cdc28_[whi3]--Whi3_[cdc28] (directed) Cdc28_[whi3]--0	false
7733	AND	Cdc28_[whi3]--0 (directed) Cdc28Clb2	false
7732	AND	Cdc28_[whi3]--0 (directed) Cdc28Clb1	false
7731	AND	Cdc28_[whi3]--0 (directed) Cdc28Cln3	false
7730	AND	Cdc28_[whi3]--0 (directed) Cdc28Clb6	false
7729	AND	Cdc28_[whi3]--0 (directed) Cdc28Clb5	false
7728	ss	Cdc28_[sic1]--Sic1_[cdc28] (directed) Cdc28_[sic1]_ppi-_Sic1_[cdc28]	false
7727	NOT	Cdc28_[sic1]--Sic1_[cdc28] (directed) NotSic1	false
7726	AND	NotSic1 (directed) Cdc28Clb2	false
7725	AND	NotSic1 (directed) Cdc28Clb1	false
7724	AND	NotSic1 (directed) Cdc28Clb6	false
7723	AND	NotSic1 (directed) Cdc28Clb5	false
7722	ss	Cdc28_[cyclin]--Clb5_[cdc28] (directed) Cdc28_[cyclin]_ppi-_Clb5_[cdc28]	false
8745	x	Sic1_[(scf)]-{ub} (directed) Cdc28_[sic1]_ppi+_Sic1_[cdc28]	false
7721	AND	Cdc28_[cyclin]--Clb5_[cdc28] (directed) Cdc28Clb5	false
7720	OR	Cdc28Clb5 (directed) Cdc28Clb56	false
7719	!	Cdc28Clb56 (directed) Cdc28_p+_Cdh1_[(cdc28)]	false
7718	!	Cdc28Clb56 (directed) Cdc28_p+_Fin1_[(cdc28)]	false
7717	!	Cdc28Clb56 (directed) Cdc28_p+_Cdc6_[(cdc28)]	false
7716	!	Cdc28Clb56 (directed) Cdc28_p+_Clb6_[(deg)]	false
11811	is	Far1 (directed) Cdc28_[far1]_ppi+_Far1_[cdc28]	false
7715	!	Cdc28Clb56 (directed) Cdc28_p+_Tgl4_[(cdc28)]	false
7714	OR	Cdc28Clb56 (directed) Cdc28Clb1256	false
7713	!	Cdc28Clb56 (directed) Cdc28_p+_Sld3_[(S622)]	false
7712	!	Cdc28Clb56 (directed) Cdc28_p+_Sld3_[(T600)]	false
11807	is	Cln3 (directed) Cln3_[JD]_ppi+_Ydj1_[cln3]	false
7711	!	Cdc28Clb56 (directed) Cdc28_p+_Sld2_[(T84)]	false
11806	is	Cln3 (directed) Cdc28_[cyclin]_ppi+_Cln3_[cdc28]	false
7710	!	Cdc28Clb56 (directed) Cdc28_p+_Dbf4_[(cdc28)]	false
7709	!	Cdc28Clb56 (directed) Cdc28_p+_Orc6_[(cdc28)]	false
11804	is	Cln2 (directed) Cdc28_[cyclin]_ppi+_Cln2_[cdc28]	false
7708	!	Cdc28Clb56 (directed) Cdc28_p+_Orc2_[(cdc28)]	false
7707	!	Cdc28Clb56 (directed) Cdc28_p+_Ssa1_[(T36)]	false
11802	is	Cln1 (directed) Cdc28_[cyclin]_ppi+_Cln1_[cdc28]	false
7705	consume	Ssa2_[ydj1]_ppi-_Ydj1_[ssa] (directed) Ssa2_[ydj1]--Ydj1_[ssa]	false
7704	OR	Ssa2_[ydj1]--Ydj1_[ssa] (directed) Ydj1Active	false
7703	ss	Ssa2_[ydj1]--Ydj1_[ssa] (directed) Ssa2_[ydj1]_ppi-_Ydj1_[ssa]	false
7702	produce	Ssa2_[ydj1]_ppi+_Ydj1_[ssa] (directed) Ssa2_[ydj1]--Ydj1_[ssa]	false
7701	consume	Ssa1_[ydj1]_ppi-_Ydj1_[ssa] (directed) Ssa1_[ydj1]--Ydj1_[ssa]	false
7700	OR	Ssa1_[ydj1]--Ydj1_[ssa] (directed) Ydj1Active	false
8723	!	Cdc28Cln12 (directed) Cdc28_p+_Sic1_[(S80)]	false
7699	ss	Ssa1_[ydj1]--Ydj1_[ssa] (directed) Ssa1_[ydj1]_ppi-_Ydj1_[ssa]	false
8722	!	Cdc28Cln12 (directed) Cdc28_p+_Sic1_[(S76)]	false
7698	produce	Ssa1_[ydj1]_ppi+_Ydj1_[ssa] (directed) Ssa1_[ydj1]--Ydj1_[ssa]	false
8721	!	Cdc28Cln12 (directed) Cdc28_p+_Sic1_[(S69)]	false
7697	consume	Cdc28_[cyclin]_ppi-_Cln3_[cdc28] (directed) Cdc28_[cyclin]--Cln3_[cdc28]	false
8720	!	Cdc28Cln12 (directed) Cdc28_p+_Sic1_[(T45)]	false
7696	AND	Cdc28_[cyclin]--Cln3_[cdc28] (directed) Cdc28Cln3	false
8719	!	Cdc28Cln12 (directed) Cdc28_p+_Sic1_[(T33)]	false
7695	AND	Cdc28_[cyclin]--Cln3_[cdc28] (directed) ERRelease	false
8718	!	Cdc28Cln12 (directed) Cdc28_p+_Sic1_[(T5)]	false
7694	ss	Cdc28_[cyclin]--Cln3_[cdc28] (directed) Cdc28_[cyclin]_ppi-_Cln3_[cdc28]	false
7693	produce	Cdc28_[cyclin]_ppi+_Cln3_[cdc28] (directed) Cdc28_[cyclin]--Cln3_[cdc28]	false
8717	!	Cdc28Cln12 (directed) Cdc28_p+_Sic1_[(T2)]	false
7692	consume	Cdc28_[cyclin]_ppi-_Cln2_[cdc28] (directed) Cdc28_[cyclin]--Cln2_[cdc28]	false
7691	AND	Cdc28_[cyclin]--Cln2_[cdc28] (directed) Cdc28Cln2	false
8714	x	[Pheromone] (directed) Cdc28_[far1]_ppi-_Far1_[cdc28]	false
7690	ss	Cdc28_[cyclin]--Cln2_[cdc28] (directed) Cdc28_[cyclin]_ppi-_Cln2_[cdc28]	false
8713	consume	Cdc28_[far1]_ppi-_Far1_[cdc28] (directed) Cdc28_[far1]--Far1_[cdc28]	false
7689	produce	Cdc28_[cyclin]_ppi+_Cln2_[cdc28] (directed) Cdc28_[cyclin]--Cln2_[cdc28]	false
8712	produce	Cdc28_[far1]_ppi+_Far1_[cdc28] (directed) Cdc28_[far1]--Far1_[cdc28]	false
7688	consume	Cdc28_[cyclin]_ppi-_Cln1_[cdc28] (directed) Cdc28_[cyclin]--Cln1_[cdc28]	false
7687	!	Cdc28_[Tloop(T169)]-{p} (directed) Cdc28_[cyclin]_ppi+_Clb4_[cdc28]	false
7686	!	Cdc28_[Tloop(T169)]-{p} (directed) Cdc28_[cyclin]_ppi+_Clb3_[cdc28]	false
7685	!	Cdc28_[Tloop(T169)]-{p} (directed) Cdc28_[cyclin]_ppi+_Clb2_[cdc28]	false
7684	!	Cdc28_[Tloop(T169)]-{p} (directed) Cdc28_[cyclin]_ppi+_Clb1_[cdc28]	false
11779	is	Clb6 (directed) Cdc28_[cyclin]_ppi+_Clb6_[cdc28]	false
7683	ss	Cdc28_[Tloop(T169)]-{p} (directed) Ptc3_p-_Cdc28_[Tloop(T169)]	false
7682	ss	Cdc28_[Tloop(T169)]-{p} (directed) Ptc2_p-_Cdc28_[Tloop(T169)]	false
7681	AND	Cdc28_[Tloop(T169)]-{p} (directed) Cdc28Clb2	false
11776	is	Clb5 (directed) Cdc28_[cyclin]_ppi+_Clb5_[cdc28]	false
7680	AND	Cdc28_[Tloop(T169)]-{p} (directed) Cdc28Clb1	false
7679	!	Cdc28_[Tloop(T169)]-{p} (directed) Cdc28_[cyclin]_ppi+_Clb6_[cdc28]	false
7678	!	Cdc28_[Tloop(T169)]-{p} (directed) Cdc28_[cyclin]_ppi+_Clb5_[cdc28]	false
7677	AND	Cdc28_[Tloop(T169)]-{p} (directed) Cdc28Cln3	false
