# Supplementary material for: A comprehensive, mechanistically detailed, and executable model of the cell division cycle in Saccharomyces cerevisiae
Source: Nat Commun. 2019 Mar 21;10:1308. doi: 10.1038/s41467-019-08903-w (PMC6428898; doi:10.1038/s41467-019-08903-w)
Supplement: Supplementary file 4 — Supplementary Data 2 [file 41467_2019_8903_MOESM4_ESM.zip › CytoscapeSession-2018_05_18-12_22/tables/6630-X3+Unconnected/LOCAL_ATTRS-org.cytoscape.model.CyEdge-X3+Unconnected+default+edge.cytable]

CyCSV-Version	1
SUID	interaction	name	selected
java.lang.Long	java.lang.String	java.lang.String	java.lang.Boolean
X3 Unconnected default edge
6678	produce	Cdc5_[PBD]_ppi+_Cdc11_[cdc5] (directed) Cdc11_[cdc5]--Cdc5_[PBD]	false
6679	mutually_exclusive	Cdc11_[cdc5]--Cdc5_[PBD] (directed) Cdc5_[PBD]_ppi+_Cdc12_[cdc5]	false
6680	ss	Cdc11_[cdc5]--Cdc5_[PBD] (directed) Cdc5_[PBD]_ppi-_Cdc11_[cdc5]	false
6681	consume	Cdc5_[PBD]_ppi-_Cdc11_[cdc5] (directed) Cdc11_[cdc5]--Cdc5_[PBD]	false
6682	produce	Cdc5_[PBD]_ppi+_Cdc12_[cdc5] (directed) Cdc12_[cdc5]--Cdc5_[PBD]	false
6683	mutually_exclusive	Cdc12_[cdc5]--Cdc5_[PBD] (directed) Cdc5_[PBD]_ppi+_Cdc11_[cdc5]	false
6684	ss	Cdc12_[cdc5]--Cdc5_[PBD] (directed) Cdc5_[PBD]_ppi-_Cdc12_[cdc5]	false
6685	consume	Cdc5_[PBD]_ppi-_Cdc12_[cdc5] (directed) Cdc12_[cdc5]--Cdc5_[PBD]	false
6686	produce	Hym1_[kic1]_ppi+_Kic1_[hym1] (directed) Hym1_[kic1]--Kic1_[hym1]	false
6687	ss	Hym1_[kic1]--Kic1_[hym1] (directed) Hym1_[kic1]_ppi-_Kic1_[hym1]	false
6688	consume	Hym1_[kic1]_ppi-_Kic1_[hym1] (directed) Hym1_[kic1]--Kic1_[hym1]	false
6689	produce	Kic1_p+_Cbk1_[(Kic1)] (directed) Cbk1_[(Kic1)]-{p}	false
6690	produce	Cbk1_[mob2]_ppi+_Mob2_[cbk1] (directed) Cbk1_[mob2]--Mob2_[cbk1]	false
6691	!	Cbk1_[mob2]--Mob2_[cbk1] (directed) Cbk1_p+_Ace2_[(cbk1)]	false
6692	ss	Cbk1_[mob2]--Mob2_[cbk1] (directed) Cbk1_[mob2]_ppi-_Mob2_[cbk1]	false
6693	consume	Cbk1_[mob2]_ppi-_Mob2_[cbk1] (directed) Cbk1_[mob2]--Mob2_[cbk1]	false
6694	produce	Hym1_[sog2]_ppi+_Sog2_[hym1] (directed) Hym1_[sog2]--Sog2_[hym1]	false
6695	ss	Hym1_[sog2]--Sog2_[hym1] (directed) Hym1_[sog2]_ppi-_Sog2_[hym1]	false
6696	consume	Hym1_[sog2]_ppi-_Sog2_[hym1] (directed) Hym1_[sog2]--Sog2_[hym1]	false
6697	produce	Cbk1_p+_Ace2_[(cbk1)] (directed) Ace2_[(cbk1)]-{p}	false
6698	produce	Cbk1_[tao3]_ppi+_Tao3_[cbk1] (directed) Cbk1_[tao3]--Tao3_[cbk1]	false
6699	ss	Cbk1_[tao3]--Tao3_[cbk1] (directed) Cbk1_[tao3]_ppi-_Tao3_[cbk1]	false
6700	consume	Cbk1_[tao3]_ppi-_Tao3_[cbk1] (directed) Cbk1_[tao3]--Tao3_[cbk1]	false
6701	produce	Kic1_[tao3]_ppi+_Tao3_[kic1] (directed) Kic1_[tao3]--Tao3_[kic1]	false
6702	ss	Kic1_[tao3]--Tao3_[kic1] (directed) Kic1_[tao3]_ppi-_Tao3_[kic1]	false
6703	consume	Kic1_[tao3]_ppi-_Tao3_[kic1] (directed) Kic1_[tao3]--Tao3_[kic1]	false
6704	produce	Cdc20_[mad3]_ppi+_Mad3_[cdc20] (directed) Cdc20_[mad3]--Mad3_[cdc20]	false
6705	ss	Cdc20_[mad3]--Mad3_[cdc20] (directed) Cdc20_[mad3]_ppi-_Mad3_[cdc20]	false
6706	consume	Cdc20_[mad3]_ppi-_Mad3_[cdc20] (directed) Cdc20_[mad3]--Mad3_[cdc20]	false
6707	produce	Cdc42_[rdi1]_ppi+_Rdi1_[cdc42] (directed) Cdc42_[rdi1]--Rdi1_[cdc42]	false
6708	ss	Cdc42_[rdi1]--Rdi1_[cdc42] (directed) Cdc42_[rdi1]_ppi-_Rdi1_[cdc42]	false
6709	consume	Cdc42_[rdi1]_ppi-_Rdi1_[cdc42] (directed) Cdc42_[rdi1]--Rdi1_[cdc42]	false
6710	produce	Axl1_[bud3]_ppi+_Bud3_[axl1] (directed) Axl1_[bud3]--Bud3_[axl1]	false
6711	ss	Axl1_[bud3]--Bud3_[axl1] (directed) Axl1_[bud3]_ppi-_Bud3_[axl1]	false
6712	consume	Axl1_[bud3]_ppi-_Bud3_[axl1] (directed) Axl1_[bud3]--Bud3_[axl1]	false
6713	produce	Bud3_[bud4]_ppi+_Bud4_[bud3] (directed) Bud3_[bud4]--Bud4_[bud3]	false
6714	ss	Bud3_[bud4]--Bud4_[bud3] (directed) Bud3_[bud4]_ppi-_Bud4_[bud3]	false
6715	consume	Bud3_[bud4]_ppi-_Bud4_[bud3] (directed) Bud3_[bud4]--Bud4_[bud3]	false
6716	produce	Bud3_[bud5]_ppi+_Bud5_[bud3] (directed) Bud3_[bud5]--Bud5_[bud3]	false
6717	ss	Bud3_[bud5]--Bud5_[bud3] (directed) Bud3_[bud5]_ppi-_Bud5_[bud3]	false
6718	consume	Bud3_[bud5]_ppi-_Bud5_[bud3] (directed) Bud3_[bud5]--Bud5_[bud3]	false
6719	produce	Chk1_p+_Pds1_[(chk1)] (directed) Pds1_[(chk1)]-{p}	false
6720	ss	Pds1_[(chk1)]-{p} (directed) Pds1PPT_p-_Pds1_[(chk1)]	false
6721	consume	Pds1PPT_p-_Pds1_[(chk1)] (directed) Pds1_[(chk1)]-{p}	false
3451	is	Cdc5 (directed) Cdc5_[PBD]_ppi+_Cdc11_[cdc5]	false
3450	is	Cdc5 (directed) Cdc5_[PBD]_ppi+_Cdc12_[cdc5]	false
3463	is	Ace2 (directed) Cbk1_p+_Ace2_[(cbk1)]	false
2712	is	Pds1 (directed) Chk1_p+_Pds1_[(chk1)]	false
3458	is	Cdc20 (directed) Cdc20_[mad3]_ppi+_Mad3_[cdc20]	false
