# Supplementary material for: A comprehensive, mechanistically detailed, and executable model of the cell division cycle in Saccharomyces cerevisiae
Source: Nat Commun. 2019 Mar 21;10:1308. doi: 10.1038/s41467-019-08903-w (PMC6428898; doi:10.1038/s41467-019-08903-w)
Supplement: Supplementary file 4 — Supplementary Data 2 [file 41467_2019_8903_MOESM4_ESM.zip › CytoscapeSession-2018_05_18-12_22/tables/2001-TF4+MBF/LOCAL_ATTRS-org.cytoscape.model.CyNode-TF4+MBF+default+node.cytable]

CyCSV-Version	1
SUID	name	selected
java.lang.Long	java.lang.String	java.lang.Boolean
TF4 MBF default node
2011	Stb1_[N]_ppi+_Swi6_[stb1]	false
2012	Stb1_[(cdc28)]-{p}	false
2013	Stb1_[N]_ppi-_Swi6_[stb1]	false
2014	Cdc28_p+_Stb1_[(cdc28)]	false
1133	Cdc28_p+_Swi6_[(S160)]	false
1134	Cdc28_p+_Swi6_[(T179)]	false
1135	Cdc28_p+_Swi6_[(S228)]	false
1136	Cdc28_p+_Swi6_[(S238)]	false
2015	[ACM1TRSC01]	false
2016	ACM1MBF	false
1153	MBF	false
2017	Swi6notNrm1	false
2018	[ACM1TRSC02]	false
2019	[ACM1TRSC03]	false
2020	[ACM1TRSC04]	false
2021	[ACM1TRSC05]	false
2022	[ACM1TRSC06]	false
2023	[ACM1TRSC07]	false
2024	[ACM1TRSC08]	false
2025	[ACM1TRSC09]	false
2026	[ACM1TRSC10]	false
2027	[ACM1TRSC11]	false
2028	[ACM1TRSC12]	false
2029	[ACM1TRSC13]	false
2030	[ACM1TRSC14]	false
2031	[ACM1TRSC15]	false
2032	[ACM1TRSC16]	false
2033	[ACM1TRSC17]	false
2034	[ACM1TRSC18]	false
2035	[ACM1TRSC19]	false
2036	[SPC42TRSC01]	false
2037	SPC42MBF	false
2038	[SPC42TRSC02]	false
2039	[SPC42TRSC03]	false
2040	[SPC42TRSC04]	false
2041	[SPC42TRSC05]	false
2042	[SPC42TRSC06]	false
2043	[SPC42TRSC07]	false
2044	[SPC42TRSC08]	false
2045	[SPC42TRSC09]	false
2046	[SPC42TRSC10]	false
2047	[SPC42TRSC11]	false
2048	[SPC42TRSC12]	false
2049	[SPC42TRSC13]	false
2050	[SPC42TRSC14]	false
2051	PolII_trsc_Clb5Gene	false
2052	[SPC42TRSC15]	false
2053	[CLB5TRSC20]	false
2054	[SPC42TRSC16]	false
2055	PolII_trsc_Clb6Gene	false
2056	[SPC42TRSC17]	false
2057	[CLB6TRSC20]	false
2058	[SPC42TRSC18]	false
2059	PolII_trsc_Pds1Gene	false
2060	[SPC42TRSC19]	false
2061	[PDS1TRSC20]	false
2062	[CLB5TRSC01]	false
2063	PolII_trsc_Rad53Gene	false
2064	CLB5MBF	false
2065	[RAD53TRSC20]	false
2066	[CLB5TRSC02]	false
2067	PolII_trsc_Scc1Gene	false
2068	[CLB5TRSC03]	false
2069	[SCC1TRSC20]	false
2070	[CLB5TRSC04]	false
2071	Mbp1_[DBD]_bind+_Acm1Gene_[mcb]	false
2072	[CLB5TRSC05]	false
2073	Acm1Gene_[mcb]--Mbp1_[DBD]	false
2074	[CLB5TRSC06]	false
2075	Mbp1_[DBD]_bind-_Acm1Gene_[mcb]	false
2076	[CLB5TRSC07]	false
2077	Mbp1_[DBD]_bind+_Clb5Gene_[mcb]	false
2078	[CLB5TRSC08]	false
2079	Clb5Gene_[mcb]--Mbp1_[DBD]	false
2080	[CLB5TRSC09]	false
2081	Mbp1_[DBD]_bind-_Clb5Gene_[mcb]	false
2082	[CLB5TRSC10]	false
2083	Mbp1_[DBD]_bind+_Clb6Gene_[mcb]	false
2084	[CLB5TRSC11]	false
2085	Clb6Gene_[mcb]--Mbp1_[DBD]	false
2086	[CLB5TRSC12]	false
2087	Mbp1_[DBD]_bind-_Clb6Gene_[mcb]	false
2088	[CLB5TRSC13]	false
2089	Mbp1_[DBD]_bind+_Spc42Gene_[mcb]	false
2090	[CLB5TRSC14]	false
2091	Mbp1_[DBD]--Spc42Gene_[mcb]	false
2092	[CLB5TRSC15]	false
2093	Mbp1_[DBD]_bind-_Spc42Gene_[mcb]	false
2094	[CLB5TRSC16]	false
2095	Mbp1_[DBD]_bind+_Pds1Gene_[mcb]	false
2096	[CLB5TRSC17]	false
2097	Mbp1_[DBD]--Pds1Gene_[mcb]	false
2098	[CLB5TRSC18]	false
2099	Mbp1_[DBD]_bind-_Pds1Gene_[mcb]	false
2100	[CLB5TRSC19]	false
2101	Mbp1_[DBD]_bind+_Rad53Gene_[mcb]	false
2102	[CLB6TRSC01]	false
2103	Mbp1_[DBD]--Rad53Gene_[mcb]	false
2104	CLB6MBF	false
2105	Mbp1_[DBD]_bind-_Rad53Gene_[mcb]	false
2106	[CLB6TRSC02]	false
2107	Mbp1_[DBD]_bind+_Scc1Gene_[mcb]	false
2108	[CLB6TRSC03]	false
2109	Mbp1_[DBD]--Scc1Gene_[mcb]	false
2110	[CLB6TRSC04]	false
2111	Mbp1_[DBD]_bind-_Scc1Gene_[mcb]	false
2112	[CLB6TRSC05]	false
2113	APC_ub+_Clb5_[(apc)]	false
2114	[CLB6TRSC06]	false
2115	Clb5_[(apc)]-{ub}	false
2116	[CLB6TRSC07]	false
2117	[CLB6TRSC08]	false
2118	[CLB6TRSC09]	false
2119	[CLB6TRSC10]	false
2120	[CLB6TRSC11]	false
2121	[CLB6TRSC12]	false
2122	[CLB6TRSC13]	false
2123	[CLB6TRSC14]	false
2124	[CLB6TRSC15]	false
2125	[CLB6TRSC16]	false
2126	[CLB6TRSC17]	false
2127	Proteasome_deg_Clb5	false
2128	[CLB6TRSC18]	false
2129	[CLB6TRSC19]	false
2130	[RAD53TRSC01]	false
2131	RAD53MBF	false
2132	[RAD53TRSC02]	false
2133	[RAD53TRSC03]	false
2134	[RAD53TRSC04]	false
2135	[RAD53TRSC05]	false
2136	[RAD53TRSC06]	false
2137	[RAD53TRSC07]	false
2138	[RAD53TRSC08]	false
2139	[RAD53TRSC09]	false
2140	[RAD53TRSC10]	false
2141	[RAD53TRSC11]	false
2142	[RAD53TRSC12]	false
2143	[RAD53TRSC13]	false
2144	[RAD53TRSC14]	false
2145	[RAD53TRSC15]	false
2146	[RAD53TRSC16]	false
2147	[RAD53TRSC17]	false
2148	[RAD53TRSC18]	false
2149	[RAD53TRSC19]	false
1188	Hcm1_[DBD]_bind+_Cin8Gene_[hcm1]	false
2150	[NRM1TRSC01]	false
2151	NRM1MBF	false
2152	[NRM1TRSC02]	false
1189	Hcm1_[DBD]_bind+_Fkh1Gene_[hcm1]	false
2153	[NRM1TRSC03]	false
2154	[NRM1TRSC04]	false
2155	[NRM1TRSC05]	false
1190	Hcm1_[DBD]_bind+_Fkh2Gene_[hcm1]	false
2156	[NRM1TRSC06]	false
2157	[NRM1TRSC07]	false
2158	[NRM1TRSC08]	false
1191	Hcm1_[DBD]_bind+_Ndd1Gene_[hcm1]	false
2159	[NRM1TRSC09]	false
2160	[NRM1TRSC10]	false
2161	[NRM1TRSC11]	false
2162	Clb5	false
1192	Hcm1_[DBD]_bind+_Yhp1Gene_[hcm1]	false
2163	[NRM1TRSC12]	false
2164	Clb6	false
2165	[NRM1TRSC13]	false
2166	Rad53	false
2167	[NRM1TRSC14]	false
2168	Spc42mRNA	false
2169	[NRM1TRSC15]	false
2170	Spc42	false
2171	[NRM1TRSC16]	false
2172	[NRM1TRSC17]	false
2173	[NRM1TRSC18]	false
2174	[NRM1TRSC19]	false
2175	[SCC1TRSC01]	false
2176	SCC1MBF	false
2177	[SCC1TRSC02]	false
2178	PolII_trsc_Acm1Gene	false
2179	[SCC1TRSC03]	false
2180	[ACM1TRSC20]	false
2181	[SCC1TRSC04]	false
2182	[SCC1TRSC05]	false
2183	[SCC1TRSC06]	false
2184	[SCC1TRSC07]	false
2185	[SCC1TRSC08]	false
2186	[SCC1TRSC09]	false
2187	Ribo_trsl_Acm1mRNA	false
2188	[SCC1TRSC10]	false
2189	Clb5mRNA	false
2190	[SCC1TRSC11]	false
2191	Clb6mRNA	false
2192	Mrc1_[rad53]_ppi+_Rad53_[FHA1]	false
2193	[SCC1TRSC12]	false
2194	Pds1mRNA	false
2195	[SCC1TRSC13]	false
2196	Rad53mRNA	false
2197	[SCC1TRSC14]	false
2198	Scc1mRNA	false
2199	[SCC1TRSC15]	false
2200	Rad53_[SCD1(mec1)]-{p}	false
2201	[SCC1TRSC16]	false
2202	Nrm1	false
2203	[SCC1TRSC17]	false
2204	Ribo_trsl_Pds1mRNA	false
2205	[SCC1TRSC18]	false
2206	Nrm1mRNA	false
2207	Ribo_trsl_Scc1mRNA	false
2208	[SCC1TRSC19]	false
2209	[PDS1TRSC01]	false
2210	PDS1MBF	false
2211	[PDS1TRSC02]	false
1208	Hcm1mRNA	false
2212	[PDS1TRSC03]	false
1209	Hcm1	false
2213	[PDS1TRSC04]	false
2214	Decay_deg_Acm1mRNA	false
2215	[PDS1TRSC05]	false
2216	[PDS1TRSC06]	false
2217	[PDS1TRSC07]	false
2218	[PDS1TRSC08]	false
2219	[PDS1TRSC09]	false
2220	Rad53_p+_Nrm1_[(rad53)]	false
2221	[PDS1TRSC10]	false
2222	Nrm1_[(rad53)]-{p}	false
2223	[PDS1TRSC11]	false
2224	[PDS1TRSC12]	false
2225	Decay_deg_Nrm1mRNA	false
2226	[PDS1TRSC13]	false
1210	Decay_deg_Hcm1mRNA	false
2227	[PDS1TRSC14]	false
2228	[PDS1TRSC15]	false
2229	[PDS1TRSC16]	false
2230	[PDS1TRSC17]	false
2231	[PDS1TRSC18]	false
2232	[PDS1TRSC19]	false
1211	[HCM1TRSC01]	false
2233	Decay_deg_Clb5mRNA	false
1212	HCM1TRSC	false
2234	Decay_deg_Clb6mRNA	false
1215	HCM1MBF	false
1217	[HCM1TRSC02]	false
1218	[HCM1TRSC03]	false
1219	[HCM1TRSC04]	false
1220	[HCM1TRSC05]	false
1221	[HCM1TRSC06]	false
1223	[HCM1TRSC07]	false
2235	Pds1	false
1224	[HCM1TRSC08]	false
2236	Scc1	false
1225	[HCM1TRSC09]	false
1226	[HCM1TRSC10]	false
1227	[HCM1TRSC11]	false
1228	[HCM1TRSC12]	false
1229	[HCM1TRSC13]	false
1230	[HCM1TRSC14]	false
2237	Acm1_[cdh1]_ppi+_Cdh1_[acm1]	false
1232	[HCM1TRSC15]	false
1234	[HCM1TRSC16]	false
2238	Acm1_[bmh]_ppi+_Bmh1_[acm1]	false
1235	[HCM1TRSC17]	false
2239	Decay_deg_Pds1mRNA	false
1236	[HCM1TRSC18]	false
2240	Acm1_[bmh]_ppi+_Bmh2_[acm1]	false
2241	Decay_deg_Rad53mRNA	false
1237	[HCM1TRSC19]	false
2242	Decay_deg_Scc1mRNA	false
2243	Cdc28_p+_Acm1_[(S3)]	false
2244	Decay_deg_Spc42mRNA	false
2245	Cdc28_p+_Acm1_[(S31)]	false
2246	Proteasome_deg_Acm1	false
2247	Cdc28_p+_Acm1_[(S48)]	false
1239	Proteasome_deg_Hcm1	false
2248	Proteasome_deg_Spc42	false
2249	Cdc28_p+_Acm1_[(T161)]	false
2250	Spc42Crystal	false
2251	Acm1_[(Dbox)]-{ub}	false
2252	Acm1mRNA	false
2253	Acm1	false
2254	Nrm1PPT_p-_Nrm1_[(rad53)]	false
1244	Cdc28Cln123	false
2255	Cdc14_p-_Stb1_[(cdc28)]	false
1246	Cdc14_p-_Swi6_[(S160)]	false
1247	Cdc14_p-_Swi6_[(T179)]	false
1248	Cdc14_p-_Swi6_[(S228)]	false
1249	Cdc14_p-_Swi6_[(S238)]	false
2256	Ribo_trsl_Clb5mRNA	false
2257	Ribo_trsl_Clb6mRNA	false
2258	Ribo_trsl_Rad53mRNA	false
2259	Proteasome_deg_Clb6	false
2260	Clb6_[(scf)]-{ub}	false
2261	Pho85_p+_Clb6_[(deg)]	false
2262	Pds1_[(apc)]-{ub}	false
2263	Nrm1_[GTB]_ppi+_Swi6_[nrm1]	false
2264	Esp1_[pds1]_ppi+_Pds1_[esp1]	false
2265	Nrm1_[GTB]--Swi6_[nrm1]	false
2266	Nrm1_[GTB]_ppi-_Swi6_[nrm1]	false
2267	Scc1_[(esp1)]-{truncated}	false
2268	Ribo_trsl_Nrm1mRNA	false
951	Cdc14_[net1]--Net1_[n]	false
2269	Cdc28_[cyclin]_ppi+_Clb5_[cdc28]	false
2270	Cdc28_[cyclin]_ppi+_Clb6_[cdc28]	false
2271	PolII_trsc_Nrm1Gene	false
2272	[NRM1TRSC20]	false
2273	APC_ub+_Nrm1_[(apc)]	false
2274	Nrm1_[(apc)]-{ub}	false
2275	Proteasome_deg_Nrm1	false
2276	Mbp1_[DBD]_bind+_Nrm1Gene_[mcb]	false
2277	Mbp1_[DBD]--Nrm1Gene_[mcb]	false
2278	PolII_trsc_Spc42Gene	false
2279	Mbp1_[DBD]_bind-_Nrm1Gene_[mcb]	false
2280	[SPC42TRSC20]	false
2281	Ribo_trsl_Spc42mRNA	false
2282	Cdc5_p+_Scc1_[(cdc5)]	false
2283	Cdc28_p+_Spc42_[(S4)]	false
2284	Cdc28_p+_Spc42_[(T6)]	false
2285	Proteasome_deg_Pds1	false
2286	Proteasome_deg_Rad53	false
2287	Proteasome_deg_Scc1	false
2288	Mps1_p+_Spc42_[(mps1)]	false
2289	Cmd1_[spc42]_ppi+_Spc42_[Cmd1]	false
2290	Spc29_[spc42]_ppi+_Spc42_[spc29]	false
1370	PolII_trsc_Hcm1Gene	false
1372	[HCM1TRSC20]	false
1374	Ribo_trsl_Hcm1mRNA	false
2291	Mbp1_[DBD]_bind+_Hcm1Gene_[mcb]	false
2292	Hcm1Gene_[mcb]--Mbp1_[DBD]	false
2293	Mbp1_[DBD]_bind-_Hcm1Gene_[mcb]	false
2294	Cdc28_p+_Pds1_[(cdc28)]	false
2295	Chk1_p+_Pds1_[(chk1)]	false
2296	Scc1_[scc2]_ppi+_Scc2_[scc1]	false
1419	Swi6P	false
1421	Swi6_[(S160)]-{p}	false
1422	Swi6_[(T179)]-{p}	false
1423	Swi6_[(S228)]-{p}	false
1424	Swi6_[(S238)]-{p}	false
2297	Mbp1_[swi6]_ppi+_Swi6_[mbp1]	false
2298	Mbp1_[swi6]--Swi6_[mbp1]	false
2299	Stb1_[N]--Swi6_[stb1]	false
2300	Mbp1_[swi6]_ppi-_Swi6_[mbp1]	false
