# Supplementary material for: A comprehensive, mechanistically detailed, and executable model of the cell division cycle in Saccharomyces cerevisiae
Source: Nat Commun. 2019 Mar 21;10:1308. doi: 10.1038/s41467-019-08903-w (PMC6428898; doi:10.1038/s41467-019-08903-w)
Supplement: Supplementary file 4 — Supplementary Data 2 [file 41467_2019_8903_MOESM4_ESM.zip › CytoscapeSession-2018_05_18-12_22/tables/3889-Deg2+Dma1/LOCAL_ATTRS-org.cytoscape.model.CyNode-Deg2+Dma1+default+node.cytable]

CyCSV-Version	1
SUID	name	selected
java.lang.Long	java.lang.String	java.lang.Boolean
Deg2 Dma1 default node
3899	Pho85_p+_Pcl1_[(deg)]	false
3900	Pcl1_[(deg)]-{p}	false
3901	Pho85_p+_Pcl2_[(deg)]	false
3902	Pcl2_[(deg)]-{p}	false
3903	Pho85_p+_Pcl9_[(deg)]	false
3904	Pcl9_[(deg)]-{p}	false
3905	Dma1_ub+_Pcl1_[(dma)]	false
1301	Pcl1_[(dma)]-{ub}	false
3906	Dma1_ub+_Pcl2_[(dma)]	false
1304	Pcl2_[(dma)]-{ub}	false
3907	Dma1_ub+_Pcl9_[(dma)]	false
3722	Pho85Cyclin	false
905	Pcl9_[(dma)]-{ub}	false
1312	Proteasome_deg_Pcl1	false
1314	Proteasome_deg_Pcl2	false
908	Proteasome_deg_Pcl9	false
