# Supplementary material for: A comprehensive, mechanistically detailed, and executable model of the cell division cycle in Saccharomyces cerevisiae
Source: Nat Commun. 2019 Mar 21;10:1308. doi: 10.1038/s41467-019-08903-w (PMC6428898; doi:10.1038/s41467-019-08903-w)
Supplement: Supplementary file 4 — Supplementary Data 2 [file 41467_2019_8903_MOESM4_ESM.zip › CytoscapeSession-2018_05_18-12_22/tables/6630-X3+Unconnected/LOCAL_ATTRS-org.cytoscape.model.CyNode-X3+Unconnected+default+node.cytable]

CyCSV-Version	1
SUID	name	selected
java.lang.Long	java.lang.String	java.lang.Boolean
X3 Unconnected default node
3023	Cdc5_[PBD]_ppi+_Cdc11_[cdc5]	false
6640	Cdc11_[cdc5]--Cdc5_[PBD]	false
6641	Cdc5_[PBD]_ppi-_Cdc11_[cdc5]	false
3024	Cdc5_[PBD]_ppi+_Cdc12_[cdc5]	false
6642	Cdc12_[cdc5]--Cdc5_[PBD]	false
6643	Cdc5_[PBD]_ppi-_Cdc12_[cdc5]	false
6644	Hym1_[kic1]_ppi+_Kic1_[hym1]	false
6645	Hym1_[kic1]--Kic1_[hym1]	false
6646	Hym1_[kic1]_ppi-_Kic1_[hym1]	false
6647	Kic1_p+_Cbk1_[(Kic1)]	false
6648	Cbk1_[(Kic1)]-{p}	false
6649	Cbk1_[mob2]_ppi+_Mob2_[cbk1]	false
6650	Cbk1_[mob2]--Mob2_[cbk1]	false
6651	Cbk1_[mob2]_ppi-_Mob2_[cbk1]	false
6652	Hym1_[sog2]_ppi+_Sog2_[hym1]	false
6653	Hym1_[sog2]--Sog2_[hym1]	false
6654	Hym1_[sog2]_ppi-_Sog2_[hym1]	false
3025	Cbk1_p+_Ace2_[(cbk1)]	false
6655	Ace2_[(cbk1)]-{p}	false
6656	Cbk1_[tao3]_ppi+_Tao3_[cbk1]	false
6657	Cbk1_[tao3]--Tao3_[cbk1]	false
6658	Cbk1_[tao3]_ppi-_Tao3_[cbk1]	false
6659	Kic1_[tao3]_ppi+_Tao3_[kic1]	false
6660	Kic1_[tao3]--Tao3_[kic1]	false
6661	Kic1_[tao3]_ppi-_Tao3_[kic1]	false
2855	Cdc20_[mad3]_ppi+_Mad3_[cdc20]	false
6662	Cdc20_[mad3]--Mad3_[cdc20]	false
6663	Cdc20_[mad3]_ppi-_Mad3_[cdc20]	false
2996	Cdc5	false
2998	Cdc20	false
6664	Cdc42_[rdi1]_ppi+_Rdi1_[cdc42]	false
931	Ace2	false
6665	Cdc42_[rdi1]--Rdi1_[cdc42]	false
6666	Cdc42_[rdi1]_ppi-_Rdi1_[cdc42]	false
2235	Pds1	false
6667	Axl1_[bud3]_ppi+_Bud3_[axl1]	false
6668	Axl1_[bud3]--Bud3_[axl1]	false
6669	Axl1_[bud3]_ppi-_Bud3_[axl1]	false
6670	Bud3_[bud4]_ppi+_Bud4_[bud3]	false
6671	Bud3_[bud4]--Bud4_[bud3]	false
6672	Bud3_[bud4]_ppi-_Bud4_[bud3]	false
6673	Bud3_[bud5]_ppi+_Bud5_[bud3]	false
6674	Bud3_[bud5]--Bud5_[bud3]	false
6675	Bud3_[bud5]_ppi-_Bud5_[bud3]	false
2295	Chk1_p+_Pds1_[(chk1)]	false
6676	Pds1_[(chk1)]-{p}	false
6677	Pds1PPT_p-_Pds1_[(chk1)]	false
