# Supplementary material for: A comprehensive, mechanistically detailed, and executable model of the cell division cycle in Saccharomyces cerevisiae
Source: Nat Commun. 2019 Mar 21;10:1308. doi: 10.1038/s41467-019-08903-w (PMC6428898; doi:10.1038/s41467-019-08903-w)
Supplement: Supplementary file 4 — Supplementary Data 2 [file 41467_2019_8903_MOESM4_ESM.zip › CytoscapeSession-2018_05_18-12_22/tables/3920-CDK1+Pho85/LOCAL_ATTRS-org.cytoscape.model.CyEdge-CDK1+Pho85+default+edge.cytable]

CyCSV-Version	1
SUID	interaction	name	selected
java.lang.Long	java.lang.String	java.lang.String	java.lang.Boolean
CDK1 Pho85 default edge
3936	produce	Pcl2_[pho85]_ppi+_Pho85_[cyclin] (directed) Pcl2_[pho85]--Pho85_[cyclin]	false
3937	consume	Pcl2_[pho85]_ppi-_Pho85_[cyclin] (directed) Pcl2_[pho85]--Pho85_[cyclin]	false
3938	produce	Pcl9_[pho85]_ppi+_Pho85_[cyclin] (directed) Pcl9_[pho85]--Pho85_[cyclin]	false
3939	OR	Pcl9_[pho85]--Pho85_[cyclin] (directed) Pho85Cyclin	false
3940	OR	Pcl9_[pho85]--Pho85_[cyclin] (directed) Pho85Pcl1Pcl9	false
3941	ss	Pcl9_[pho85]--Pho85_[cyclin] (directed) Pcl9_[pho85]_ppi-_Pho85_[cyclin]	false
3942	consume	Pcl9_[pho85]_ppi-_Pho85_[cyclin] (directed) Pcl9_[pho85]--Pho85_[cyclin]	false
3943	OR	Pcl2_[pho85]--Pho85_[cyclin] (directed) Pho85Cyclin	false
3944	ss	Pcl2_[pho85]--Pho85_[cyclin] (directed) Pcl2_[pho85]_ppi-_Pho85_[cyclin]	false
3945	!	Pcl2_[pho85]--Pho85_[cyclin] (directed) Pho85_p+_Ssa1_[(T36)]	false
3946	produce	Pcl1_[pho85]_ppi+_Pho85_[cyclin] (directed) Pcl1_[pho85]--Pho85_[cyclin]	false
3947	OR	Pcl1_[pho85]--Pho85_[cyclin] (directed) Pho85Cyclin	false
3948	OR	Pcl1_[pho85]--Pho85_[cyclin] (directed) Pho85Pcl1Pcl9	false
3949	ss	Pcl1_[pho85]--Pho85_[cyclin] (directed) Pcl1_[pho85]_ppi-_Pho85_[cyclin]	false
3950	consume	Pcl1_[pho85]_ppi-_Pho85_[cyclin] (directed) Pcl1_[pho85]--Pho85_[cyclin]	false
1450	!	Pho85Pcl1Pcl9 (directed) Pho85_p+_Whi5_[(pho85)]	false
3888	!	Pcl1_[pho85]--Pho85_[cyclin] (directed) Pho85_p+_Sic1_[(T2)]	false
3887	!	Pcl1_[pho85]--Pho85_[cyclin] (directed) Pho85_p+_Sic1_[(T5)]	false
3886	!	Pcl1_[pho85]--Pho85_[cyclin] (directed) Pho85_p+_Sic1_[(T33)]	false
3919	!	Pho85Cyclin (directed) Pho85_p+_Pcl1_[(deg)]	false
3885	!	Pcl1_[pho85]--Pho85_[cyclin] (directed) Pho85_p+_Sic1_[(T45)]	false
3918	!	Pho85Cyclin (directed) Pho85_p+_Pcl2_[(deg)]	false
3884	!	Pcl1_[pho85]--Pho85_[cyclin] (directed) Pho85_p+_Sic1_[(S69)]	false
3917	!	Pho85Cyclin (directed) Pho85_p+_Pcl9_[(deg)]	false
3787	!	Pho85Cyclin (directed) Pho85_p+_Clb6_[(deg)]	false
3883	!	Pcl1_[pho85]--Pho85_[cyclin] (directed) Pho85_p+_Sic1_[(S76)]	false
3882	!	Pcl1_[pho85]--Pho85_[cyclin] (directed) Pho85_p+_Sic1_[(S80)]	false
1556	is	Pcl2 (directed) Pcl2_[pho85]_ppi+_Pho85_[cyclin]	false
1554	is	Pcl1 (directed) Pcl1_[pho85]_ppi+_Pho85_[cyclin]	false
1043	is	Pcl9 (directed) Pcl9_[pho85]_ppi+_Pho85_[cyclin]	false
