# Supplementary material for: A comprehensive, mechanistically detailed, and executable model of the cell division cycle in Saccharomyces cerevisiae
Source: Nat Commun. 2019 Mar 21;10:1308. doi: 10.1038/s41467-019-08903-w (PMC6428898; doi:10.1038/s41467-019-08903-w)
Supplement: Supplementary file 4 — Supplementary Data 2 [file 41467_2019_8903_MOESM4_ESM.zip › CytoscapeSession-2018_05_18-12_22/tables/3707-Deg1+SCF/LOCAL_ATTRS-org.cytoscape.model.CyNode-Deg1+SCF+default+node.cytable]

CyCSV-Version	1
SUID	name	selected
java.lang.Long	java.lang.String	java.lang.Boolean
Deg1 SCF default node
1244	Cdc28Cln123	false
2259	Proteasome_deg_Clb6	false
2260	Clb6_[(scf)]-{ub}	false
3717	Cdc4_ub+_Clb6_[(scf)]	false
3718	Clb6_[(deg)]-{p}	false
3719	Cdc4_ub+_Cdc6_[(scf)]	false
147	Cdc6_[(scf)]-{ub}	false
3720	Cdc6_[(cdc28)]-{p}	false
3721	Cdc28_p+_Clb6_[(deg)]	false
2261	Pho85_p+_Clb6_[(deg)]	false
3722	Pho85Cyclin	false
3723	Met30_ub+_Swe1_[(scf)]	false
1185	Swe1_[(scf)]-{ub}	false
930	Cdc28_p+_Sic1_[(T2)]	false
3724	SCFMet30	false
3725	Sic1_[(T2)]-{p}	false
3726	Met30_[scf]--Skp1_[Fprotein]	false
3727	Cdc28Cln12	false
3728	Swe1degP	false
933	Cdc28_p+_Sic1_[(T5)]	false
3729	Met30_[scf]_ppi+_Skp1_[Fprotein]	false
3730	Sic1_[(T5)]-{p}	false
3731	Met30_[scf]_ppi-_Skp1_[Fprotein]	false
935	Cdc28_p+_Sic1_[(T33)]	false
1186	Proteasome_deg_Swe1	false
3732	Sic1_[(T33)]-{p}	false
936	Cdc28_p+_Sic1_[(T45)]	false
3733	Sic1_[(T45)]-{p}	false
937	Cdc28_p+_Sic1_[(S69)]	false
3734	Sic1_[(S69)]-{p}	false
938	Cdc28_p+_Sic1_[(S76)]	false
3735	Sic1_[(S76)]-{p}	false
940	Cdc28_p+_Sic1_[(S80)]	false
3736	Sic1_[(S80)]-{p}	false
941	Pho85_p+_Sic1_[(T2)]	false
942	Pho85_p+_Sic1_[(T5)]	false
943	Pho85_p+_Sic1_[(T33)]	false
944	Pho85_p+_Sic1_[(T45)]	false
945	Pho85_p+_Sic1_[(S69)]	false
946	Pho85_p+_Sic1_[(S76)]	false
947	Pho85_p+_Sic1_[(S80)]	false
3737	Cdc4_ub+_Sic1_[(scf)]	false
948	Sic1_[(scf)]-{ub}	false
3738	Sic1Px6	false
3739	Sic1P1	false
949	Proteasome_deg_Sic1	false
200	Cdc28_p+_Cdc6_[(cdc28)]	false
3740	Cdc4_[scf]_ppi+_Skp1_[Fprotein]	false
3741	Cdc4_[scf]_ppi-_Skp1_[Fprotein]	false
3742	Cdc53_[scf]_ppi+_Skp1_[cdc53]	false
3743	Cdc53_[scf]_ppi-_Skp1_[cdc53]	false
3744	Hrt1_[scf]_ppi+_Cdc53_[hrt1]	false
3745	Hrt1_[scf]_ppi-_Cdc53_[hrt1]	false
3746	Cdc34_[scf]_ppi+_Hrt1_[cdc34]	false
3747	Cdc34_[scf]_ppi-_Hrt1_[cdc34]	false
210	Proteasome_deg_Cdc6	false
3748	Cdc28_p+_Cln3_[(cdc28)]	false
3749	Cln3_[(cdc28)]-{p}	false
3750	Cdc4_ub+_Cln3_[(scf)]	false
215	Cln3_[(scf)]-{ub}	false
3751	Grr1_ub+_Cln3_[(scf)]	false
3752	SCFGrr1	false
3753	Grr1_[scf]--Skp1_[Fprotein]	false
222	Proteasome_deg_Cln3	false
3754	Cdc28_p+_Cln1_[(cdc28)]	false
3755	Cln1_[(cdc28)]-{p}	false
3756	Cdc28_p+_Cln2_[(cdc28)]	false
3757	Cln2_[(cdc28)]-{p}	false
2164	Clb6	false
3758	Grr1_[scf]_ppi+_Skp1_[Fprotein]	false
3759	Grr1_[scf]_ppi-_Skp1_[Fprotein]	false
3760	Cdc4_ub+_Cln1_[(scf)]	false
3579	Far1	false
1294	Cln1_[(scf)]-{ub}	false
3761	Grr1_ub+_Cln1_[(scf)]	false
3762	Grr1_ub+_Cln2_[(scf)]	false
1298	Cln2_[(scf)]-{ub}	false
1308	Proteasome_deg_Cln1	false
1310	Proteasome_deg_Cln2	false
906	Sic1	false
94	Cdc6	false
3763	Swe1_[(S385)]-{p}	false
3764	Grr1_ub+_Ndd1_[(Grr1)]	false
3765	Ndd1_[(Grr1)]-{ub}	false
3766	Proteasome_deg_Ndd1	false
3594	Cdc28_p+_Far1_[(S87)]	false
3767	Far1_[(S87)]-{p}	false
3768	Cdc4_ub+_Far1_[(scf)]	false
3597	Far1_[(scf)]-{ub}	false
2983	Ndd1	false
3769	SCFCdc4	false
3770	SCF	false
3771	Cdc53_[scf]--Skp1_[cdc53]	false
3772	Cdc53_[hrt1]--Hrt1_[scf]	false
3773	Cdc34_[scf]--Hrt1_[cdc34]	false
3774	Cdc4_[scf]--Skp1_[Fprotein]	false
3604	Proteasome_deg_Far1	false
3775	Cdc28Clb56	false
3776	Pcl1_[pho85]--Pho85_[cyclin]	false
