# Supplementary material for: A comprehensive, mechanistically detailed, and executable model of the cell division cycle in Saccharomyces cerevisiae
Source: Nat Commun. 2019 Mar 21;10:1308. doi: 10.1038/s41467-019-08903-w (PMC6428898; doi:10.1038/s41467-019-08903-w)
Supplement: Supplementary file 4 — Supplementary Data 2 [file 41467_2019_8903_MOESM4_ESM.zip › CytoscapeSession-2018_05_18-12_22/tables/4933-ND3+SPBDuplication/LOCAL_ATTRS-org.cytoscape.model.CyNode-ND3+SPBDuplication+default+node.cytable]

CyCSV-Version	1
SUID	name	selected
java.lang.Long	java.lang.String	java.lang.Boolean
ND3 SPBDuplication default node
2170	Spc42	false
3578	Mps1	false
3975	Cdc14_p-_Spc110_[(S36)]	false
4943	Spc97_[tub4]_ppi+_Tub4_[spc]	false
3976	Cdc14_p-_Spc110_[(S91)]	false
4944	Spc97_[tub4]_ppi-_Tub4_[spc]	false
4945	Spc110PPT_p-_Spc110_[(S60)]	false
4946	Spc98_[tub4]_ppi+_Tub4_[spc]	false
4947	Spc110PPT_p-_Spc110_[(T68)]	false
4948	Spc98_[tub4]_ppi-_Tub4_[spc]	false
4949	Spc97_[spc]_ppi+_Spc98_[spc]	false
4950	Spc97_[spc]_ppi-_Spc98_[spc]	false
4951	Spc72_[spc97]_ppi+_Spc97_[spc72]	false
4952	Spc72_[spc97]--Spc97_[spc72]	false
4953	Spc72_[spc97]_ppi-_Spc97_[spc72]	false
4954	Spc72_[N]_ppi+_Spc98_[spc72]	false
4955	Spc72_[N]--Spc98_[spc72]	false
4956	Spc72_[N]_ppi-_Spc98_[spc72]	false
4957	Cdc28_p+_Spc110_[(S36)]	false
4958	Spc110_[(S36)]-{p}	false
3026	Cdc28Clb1256	false
4959	Cdc28_p+_Spc110_[(S91)]	false
4960	Spc110_[(S91)]-{p}	false
3595	Mps1_p+_Spc110_[(S60)]	false
4961	Spc110_[(S60)]-{p}	false
3596	Mps1_p+_Spc110_[(T68)]	false
4962	Spc110_[(T68)]-{p}	false
2289	Cmd1_[spc42]_ppi+_Spc42_[Cmd1]	false
4963	Cmd1_[spc42]--Spc42_[Cmd1]	false
4964	Cmd1_[spc42]_ppi-_Spc42_[Cmd1]	false
2290	Spc29_[spc42]_ppi+_Spc42_[spc29]	false
4965	Spc29_[spc42]--Spc42_[spc29]	false
4966	[DupPlaque]	false
4967	Spc29_[spc42]_ppi-_Spc42_[spc29]	false
4968	Spc29_[spc110]_ppi+_Spc110_[spc29]	false
4969	Spc110_[spc29]--Spc29_[spc110]	false
4970	PlaqueForm	false
4971	Cmd1_[spc110]--Spc110_[C]	false
4972	InnerPlaque	false
4973	Spc29_[spc110]_ppi-_Spc110_[spc29]	false
4974	OuterPlaque	false
4975	Cmd1_[spc110]_ppi+_Spc110_[C]	false
4976	Cmd1_[spc110]_ppi-_Spc110_[C]	false
4977	Spc97_[spc110]_ppi+_Spc110_[spc97]	false
4978	Spc110_[spc97]--Spc97_[spc110]	false
4979	Spc97_[spc110]_ppi-_Spc110_[spc97]	false
4980	Spc98_[spc110]_ppi+_Spc110_[N]	false
4981	Spc110_[N]--Spc98_[spc110]	false
4982	yTubSmallComp	false
4983	Spc97_[tub4]--Tub4_[spc]	false
4984	Spc98_[tub4]--Tub4_[spc]	false
4985	Spc97_[spc]--Spc98_[spc]	false
4986	Spc110P	false
4987	Nud1_[spc72]_ppi+_Spc72_[nud1]	false
4988	Spc98_[spc110]_ppi-_Spc110_[N]	false
4989	Nud1_[spc72]--Spc72_[nud1]	false
4990	Nud1_[spc72]_ppi-_Spc72_[nud1]	false
2250	Spc42Crystal	false
4883	SPBsatORSPBdup	false
4875	Cell_[(SPB)]-{dup}	false
951	Cdc14_[net1]--Net1_[n]	false
4991	Cell_SPB_Cell_[(SPB)]	false
4992	Cell_[(SPB)]-{spb}	false
4993	[PlaqueForm]	false
