# Supplementary material for: A comprehensive, mechanistically detailed, and executable model of the cell division cycle in Saccharomyces cerevisiae
Source: Nat Commun. 2019 Mar 21;10:1308. doi: 10.1038/s41467-019-08903-w (PMC6428898; doi:10.1038/s41467-019-08903-w)
Supplement: Supplementary file 4 — Supplementary Data 2 [file 41467_2019_8903_MOESM4_ESM.zip › CytoscapeSession-2018_05_18-12_22/tables/4742-ND1+SPBSatellite/HIDDEN-org.cytoscape.model.CyNode-4742+hidden+node.cytable]

"CyCSV-Version","1"
"SUID"
"java.lang.Long"
""
"4742 hidden node",""
