# Supplementary material for: A comprehensive, mechanistically detailed, and executable model of the cell division cycle in Saccharomyces cerevisiae
Source: Nat Commun. 2019 Mar 21;10:1308. doi: 10.1038/s41467-019-08903-w (PMC6428898; doi:10.1038/s41467-019-08903-w)
Supplement: Supplementary file 4 — Supplementary Data 2 [file 41467_2019_8903_MOESM4_ESM.zip › CytoscapeSession-2018_05_18-12_22/tables/3707-Deg1+SCF/LOCAL_ATTRS-org.cytoscape.model.CyEdge-Deg1+SCF+default+edge.cytable]

CyCSV-Version	1
SUID	interaction	name	selected
java.lang.Long	java.lang.String	java.lang.String	java.lang.Boolean
Deg1 SCF default edge
3777	!	Cdc28Cln123 (directed) Cdc28_p+_Cln2_[(cdc28)]	false
3778	!	Cdc28Cln123 (directed) Cdc28_p+_Cln1_[(cdc28)]	false
3779	!	Cdc28Cln123 (directed) Cdc28_p+_Cln3_[(cdc28)]	false
3780	!	Cdc28Cln123 (directed) Cdc28_p+_Far1_[(S87)]	false
3781	produce	Cdc4_ub+_Clb6_[(scf)] (directed) Clb6_[(scf)]-{ub}	false
3782	!	Clb6_[(deg)]-{p} (directed) Cdc4_ub+_Clb6_[(scf)]	false
3783	produce	Cdc4_ub+_Cdc6_[(scf)] (directed) Cdc6_[(scf)]-{ub}	false
3784	!	Cdc6_[(cdc28)]-{p} (directed) Cdc4_ub+_Cdc6_[(scf)]	false
3785	produce	Cdc28_p+_Clb6_[(deg)] (directed) Clb6_[(deg)]-{p}	false
3786	produce	Pho85_p+_Clb6_[(deg)] (directed) Clb6_[(deg)]-{p}	false
3787	!	Pho85Cyclin (directed) Pho85_p+_Clb6_[(deg)]	false
3788	produce	Met30_ub+_Swe1_[(scf)] (directed) Swe1_[(scf)]-{ub}	false
3789	produce	Cdc28_p+_Sic1_[(T2)] (directed) Sic1_[(T2)]-{p}	false
3790	!	SCFMet30 (directed) Met30_ub+_Swe1_[(scf)]	false
3791	AND	Sic1_[(T2)]-{p} (directed) Sic1Px6	false
3792	ss	Met30_[scf]--Skp1_[Fprotein] (directed) Met30_[scf]_ppi-_Skp1_[Fprotein]	false
3793	AND	Met30_[scf]--Skp1_[Fprotein] (directed) SCFMet30	false
3794	!	Cdc28Cln12 (directed) Cdc28_p+_Sic1_[(S80)]	false
3795	!	Cdc28Cln12 (directed) Cdc28_p+_Sic1_[(S76)]	false
3796	!	Cdc28Cln12 (directed) Cdc28_p+_Sic1_[(S69)]	false
3797	!	Cdc28Cln12 (directed) Cdc28_p+_Sic1_[(T45)]	false
3798	!	Cdc28Cln12 (directed) Cdc28_p+_Sic1_[(T33)]	false
3799	!	Cdc28Cln12 (directed) Cdc28_p+_Sic1_[(T5)]	false
3800	!	Cdc28Cln12 (directed) Cdc28_p+_Sic1_[(T2)]	false
3801	!	Swe1degP (directed) Met30_ub+_Swe1_[(scf)]	false
3802	produce	Cdc28_p+_Sic1_[(T5)] (directed) Sic1_[(T5)]-{p}	false
3803	produce	Met30_[scf]_ppi+_Skp1_[Fprotein] (directed) Met30_[scf]--Skp1_[Fprotein]	false
3804	AND	Sic1_[(T5)]-{p} (directed) Sic1Px6	false
3805	consume	Met30_[scf]_ppi-_Skp1_[Fprotein] (directed) Met30_[scf]--Skp1_[Fprotein]	false
3806	produce	Cdc28_p+_Sic1_[(T33)] (directed) Sic1_[(T33)]-{p}	false
3807	AND	Sic1_[(T33)]-{p} (directed) Sic1Px6	false
3808	produce	Cdc28_p+_Sic1_[(T45)] (directed) Sic1_[(T45)]-{p}	false
3809	AND	Sic1_[(T45)]-{p} (directed) Sic1Px6	false
3810	produce	Cdc28_p+_Sic1_[(S69)] (directed) Sic1_[(S69)]-{p}	false
3811	OR	Sic1_[(S69)]-{p} (directed) Sic1P1	false
3812	produce	Cdc28_p+_Sic1_[(S76)] (directed) Sic1_[(S76)]-{p}	false
3813	AND	Sic1_[(S76)]-{p} (directed) Sic1Px6	false
3814	produce	Cdc28_p+_Sic1_[(S80)] (directed) Sic1_[(S80)]-{p}	false
3815	OR	Sic1_[(S80)]-{p} (directed) Sic1P1	false
3816	produce	Pho85_p+_Sic1_[(T2)] (directed) Sic1_[(T2)]-{p}	false
3817	produce	Pho85_p+_Sic1_[(T5)] (directed) Sic1_[(T5)]-{p}	false
3818	produce	Pho85_p+_Sic1_[(T33)] (directed) Sic1_[(T33)]-{p}	false
3819	produce	Pho85_p+_Sic1_[(T45)] (directed) Sic1_[(T45)]-{p}	false
3820	produce	Pho85_p+_Sic1_[(S69)] (directed) Sic1_[(S69)]-{p}	false
3821	produce	Pho85_p+_Sic1_[(S76)] (directed) Sic1_[(S76)]-{p}	false
3822	produce	Pho85_p+_Sic1_[(S80)] (directed) Sic1_[(S80)]-{p}	false
3823	produce	Cdc4_ub+_Sic1_[(scf)] (directed) Sic1_[(scf)]-{ub}	false
3824	!	Sic1Px6 (directed) Cdc4_ub+_Sic1_[(scf)]	false
3825	AND	Sic1P1 (directed) Sic1Px6	false
3826	produce	Cdc28_p+_Cdc6_[(cdc28)] (directed) Cdc6_[(cdc28)]-{p}	false
3827	produce	Cdc4_[scf]_ppi+_Skp1_[Fprotein] (directed) Cdc4_[scf]--Skp1_[Fprotein]	false
3828	consume	Cdc4_[scf]_ppi-_Skp1_[Fprotein] (directed) Cdc4_[scf]--Skp1_[Fprotein]	false
3829	produce	Cdc53_[scf]_ppi+_Skp1_[cdc53] (directed) Cdc53_[scf]--Skp1_[cdc53]	false
3830	consume	Cdc53_[scf]_ppi-_Skp1_[cdc53] (directed) Cdc53_[scf]--Skp1_[cdc53]	false
3831	produce	Hrt1_[scf]_ppi+_Cdc53_[hrt1] (directed) Cdc53_[hrt1]--Hrt1_[scf]	false
3832	consume	Hrt1_[scf]_ppi-_Cdc53_[hrt1] (directed) Cdc53_[hrt1]--Hrt1_[scf]	false
3833	produce	Cdc34_[scf]_ppi+_Hrt1_[cdc34] (directed) Cdc34_[scf]--Hrt1_[cdc34]	false
3834	consume	Cdc34_[scf]_ppi-_Hrt1_[cdc34] (directed) Cdc34_[scf]--Hrt1_[cdc34]	false
3835	produce	Cdc28_p+_Cln3_[(cdc28)] (directed) Cln3_[(cdc28)]-{p}	false
3836	!	Cln3_[(cdc28)]-{p} (directed) Grr1_ub+_Cln3_[(scf)]	false
3837	!	Cln3_[(cdc28)]-{p} (directed) Cdc4_ub+_Cln3_[(scf)]	false
3838	produce	Cdc4_ub+_Cln3_[(scf)] (directed) Cln3_[(scf)]-{ub}	false
3839	produce	Grr1_ub+_Cln3_[(scf)] (directed) Cln3_[(scf)]-{ub}	false
3840	!	SCFGrr1 (directed) Grr1_ub+_Ndd1_[(Grr1)]	false
3841	!	SCFGrr1 (directed) Grr1_ub+_Cln2_[(scf)]	false
3842	!	SCFGrr1 (directed) Grr1_ub+_Cln1_[(scf)]	false
3843	!	SCFGrr1 (directed) Grr1_ub+_Cln3_[(scf)]	false
3844	ss	Grr1_[scf]--Skp1_[Fprotein] (directed) Grr1_[scf]_ppi-_Skp1_[Fprotein]	false
3845	AND	Grr1_[scf]--Skp1_[Fprotein] (directed) SCFGrr1	false
3846	produce	Cdc28_p+_Cln1_[(cdc28)] (directed) Cln1_[(cdc28)]-{p}	false
3847	!	Cln1_[(cdc28)]-{p} (directed) Grr1_ub+_Cln1_[(scf)]	false
3848	!	Cln1_[(cdc28)]-{p} (directed) Cdc4_ub+_Cln1_[(scf)]	false
3849	produce	Cdc28_p+_Cln2_[(cdc28)] (directed) Cln2_[(cdc28)]-{p}	false
3850	!	Cln2_[(cdc28)]-{p} (directed) Grr1_ub+_Cln2_[(scf)]	false
3851	produce	Grr1_[scf]_ppi+_Skp1_[Fprotein] (directed) Grr1_[scf]--Skp1_[Fprotein]	false
3852	consume	Grr1_[scf]_ppi-_Skp1_[Fprotein] (directed) Grr1_[scf]--Skp1_[Fprotein]	false
3853	produce	Cdc4_ub+_Cln1_[(scf)] (directed) Cln1_[(scf)]-{ub}	false
3854	produce	Grr1_ub+_Cln1_[(scf)] (directed) Cln1_[(scf)]-{ub}	false
3855	produce	Grr1_ub+_Cln2_[(scf)] (directed) Cln2_[(scf)]-{ub}	false
3856	x	Swe1_[(S385)]-{p} (directed) Met30_ub+_Swe1_[(scf)]	false
3857	produce	Grr1_ub+_Ndd1_[(Grr1)] (directed) Ndd1_[(Grr1)]-{ub}	false
3858	!	Ndd1_[(Grr1)]-{ub} (directed) Proteasome_deg_Ndd1	false
3859	produce	Cdc28_p+_Far1_[(S87)] (directed) Far1_[(S87)]-{p}	false
3860	!	Far1_[(S87)]-{p} (directed) Cdc4_ub+_Far1_[(scf)]	false
3861	produce	Cdc4_ub+_Far1_[(scf)] (directed) Far1_[(scf)]-{ub}	false
3862	is	Ndd1 (directed) Grr1_ub+_Ndd1_[(Grr1)]	false
3863	!	SCFCdc4 (directed) Cdc4_ub+_Cln1_[(scf)]	false
3864	!	SCFCdc4 (directed) Cdc4_ub+_Cln3_[(scf)]	false
3865	!	SCFCdc4 (directed) Cdc4_ub+_Sic1_[(scf)]	false
3866	!	SCFCdc4 (directed) Cdc4_ub+_Cdc6_[(scf)]	false
3867	!	SCFCdc4 (directed) Cdc4_ub+_Clb6_[(scf)]	false
3868	!	SCFCdc4 (directed) Cdc4_ub+_Far1_[(scf)]	false
3869	AND	SCF (directed) SCFMet30	false
3870	AND	SCF (directed) SCFGrr1	false
3871	AND	SCF (directed) SCFCdc4	false
3872	ss	Cdc53_[scf]--Skp1_[cdc53] (directed) Cdc53_[scf]_ppi-_Skp1_[cdc53]	false
3873	AND	Cdc53_[scf]--Skp1_[cdc53] (directed) SCF	false
3874	ss	Cdc53_[hrt1]--Hrt1_[scf] (directed) Hrt1_[scf]_ppi-_Cdc53_[hrt1]	false
3875	AND	Cdc53_[hrt1]--Hrt1_[scf] (directed) SCF	false
3876	ss	Cdc34_[scf]--Hrt1_[cdc34] (directed) Cdc34_[scf]_ppi-_Hrt1_[cdc34]	false
3877	AND	Cdc34_[scf]--Hrt1_[cdc34] (directed) SCF	false
3878	ss	Cdc4_[scf]--Skp1_[Fprotein] (directed) Cdc4_[scf]_ppi-_Skp1_[Fprotein]	false
3879	AND	Cdc4_[scf]--Skp1_[Fprotein] (directed) SCFCdc4	false
3880	!	Cdc28Clb56 (directed) Cdc28_p+_Cdc6_[(cdc28)]	false
3881	!	Cdc28Clb56 (directed) Cdc28_p+_Clb6_[(deg)]	false
3882	!	Pcl1_[pho85]--Pho85_[cyclin] (directed) Pho85_p+_Sic1_[(S80)]	false
3883	!	Pcl1_[pho85]--Pho85_[cyclin] (directed) Pho85_p+_Sic1_[(S76)]	false
3884	!	Pcl1_[pho85]--Pho85_[cyclin] (directed) Pho85_p+_Sic1_[(S69)]	false
3885	!	Pcl1_[pho85]--Pho85_[cyclin] (directed) Pho85_p+_Sic1_[(T45)]	false
3886	!	Pcl1_[pho85]--Pho85_[cyclin] (directed) Pho85_p+_Sic1_[(T33)]	false
3887	!	Pcl1_[pho85]--Pho85_[cyclin] (directed) Pho85_p+_Sic1_[(T5)]	false
3888	!	Pcl1_[pho85]--Pho85_[cyclin] (directed) Pho85_p+_Sic1_[(T2)]	false
1073	!	Sic1_[(scf)]-{ub} (directed) Proteasome_deg_Sic1	false
400	is	Cdc6 (directed) Cdc28_p+_Cdc6_[(cdc28)]	false
1753	!	Cln2_[(scf)]-{ub} (directed) Proteasome_deg_Cln2	false
1749	!	Cln1_[(scf)]-{ub} (directed) Proteasome_deg_Cln1	false
3667	!	Far1_[(scf)]-{ub} (directed) Proteasome_deg_Far1	false
2743	!	Clb6_[(scf)]-{ub} (directed) Proteasome_deg_Clb6	false
493	!	Cdc6_[(scf)]-{ub} (directed) Proteasome_deg_Cdc6	false
1035	is	Sic1 (directed) Cdc28_p+_Sic1_[(T2)]	false
617	!	Cln3_[(scf)]-{ub} (directed) Proteasome_deg_Cln3	false
1034	is	Sic1 (directed) Cdc28_p+_Sic1_[(T5)]	false
1033	is	Sic1 (directed) Cdc28_p+_Sic1_[(T33)]	false
1032	is	Sic1 (directed) Cdc28_p+_Sic1_[(T45)]	false
1031	is	Sic1 (directed) Cdc28_p+_Sic1_[(S69)]	false
3652	is	Far1 (directed) Cdc28_p+_Far1_[(S87)]	false
1030	is	Sic1 (directed) Cdc28_p+_Sic1_[(S76)]	false
1029	is	Sic1 (directed) Cdc28_p+_Sic1_[(S80)]	false
1028	is	Sic1 (directed) Pho85_p+_Sic1_[(T2)]	false
1027	is	Sic1 (directed) Pho85_p+_Sic1_[(T5)]	false
1026	is	Sic1 (directed) Pho85_p+_Sic1_[(T33)]	false
1025	is	Sic1 (directed) Pho85_p+_Sic1_[(T45)]	false
1024	is	Sic1 (directed) Pho85_p+_Sic1_[(S69)]	false
1023	is	Sic1 (directed) Pho85_p+_Sic1_[(S76)]	false
1528	!	Swe1_[(scf)]-{ub} (directed) Proteasome_deg_Swe1	false
1022	is	Sic1 (directed) Pho85_p+_Sic1_[(S80)]	false
2586	is	Clb6 (directed) Pho85_p+_Clb6_[(deg)]	false
