# Supplementary material for: A comprehensive, mechanistically detailed, and executable model of the cell division cycle in Saccharomyces cerevisiae
Source: Nat Commun. 2019 Mar 21;10:1308. doi: 10.1038/s41467-019-08903-w (PMC6428898; doi:10.1038/s41467-019-08903-w)
Supplement: Supplementary file 4 — Supplementary Data 2 [file 41467_2019_8903_MOESM4_ESM.zip › CytoscapeSession-2018_05_18-12_22/tables/6231-CD4+Cytokinesis/LOCAL_ATTRS-org.cytoscape.model.CyEdge-CD4+Cytokinesis+default+edge.cytable]

CyCSV-Version	1
SUID	interaction	name	selected
java.lang.Long	java.lang.String	java.lang.String	java.lang.Boolean
CD4 Cytokinesis default edge
6326	ss	Bfa1_[(cdc5)]-{p} (directed) Bfa1PPT_p-_Bfa1_[(cdc5)]	false
6327	AND	Bfa1_[(cdc5)]-{p} (directed) Tem1Activation	false
6328	ss	Bfa1_[(kin4)]-{p} (directed) Bfa1PPT_p-_Bfa1_[(kin4)]	false
6329	AND	Bfa1_[(kin4)]-{p} (directed) Tem1Inhibition	false
6330	x	Bfa1_[(kin4)]-{p} (directed) Cdc5_p+_Bfa1_[(cdc5)]	false
6331	produce	Bfa1_[bub2]_ppi+_Bub2_[bfa1] (directed) Bfa1_[bub2]--Bub2_[bfa1]	false
6332	AND	Bfa1_[bub2]--Bub2_[bfa1] (directed) Tem1Inhibition	false
6333	ss	Bfa1_[bub2]--Bub2_[bfa1] (directed) Bfa1_[bub2]_ppi-_Bub2_[bfa1]	false
6334	consume	Bfa1_[bub2]_ppi-_Bub2_[bfa1] (directed) Bfa1_[bub2]--Bub2_[bfa1]	false
6335	consume	Bub2_gap_Tem1_[(act)] (directed) Tem1_[(act)]-{gtp}	false
6336	!	Cdc28Cln123 (directed) Cdc28_p+_Tus1_[(cdc28)]	false
6337	!	Tem1Inhibition (directed) Bub2_gap_Tem1_[(act)]	false
6338	ss	Bfa1_[tem1]--Tem1_[bfa1] (directed) Bfa1_[tem1]_ppi-_Tem1_[bfa1]	false
6339	AND	Bfa1_[tem1]--Tem1_[bfa1] (directed) Tem1Activation	false
6340	AND	Bfa1_[tem1]--Tem1_[bfa1] (directed) Tem1Inhibition	false
6341	produce	Kin4_p+_Bfa1_[(kin4)] (directed) Bfa1_[(kin4)]-{p}	false
6342	!	Tus1_[(cdc5)]-{p} (directed) [SymmetryBreakingCyt]	false
6343	ss	Tus1_[(cdc5)]-{p} (directed) Tus1PPT_p-_Tus1_[(cdc5)]	false
6344	OR	Tus1_[(cdc5)]-{p} (directed) Tus1P	false
6345	ss	Kin4_[AL(T209)]-{p} (directed) Pph22_p-_Kin4_[AL(T209)]	false
6346	ss	Kin4_[AL(T209)]-{p} (directed) Pph21_p-_Kin4_[AL(T209)]	false
6347	!	Kin4_[AL(T209)]-{p} (directed) Kin4_p+_Bfa1_[(kin4)]	false
6348	ss	Tus1_[(cdc28)]-{p} (directed) Cdc14_p-_Tus1_[(cdc28)]	false
6349	OR	Tus1_[(cdc28)]-{p} (directed) Tus1P	false
6350	!	Kin4_[(HP)]-{0} (directed) Kin4_p+_Bfa1_[(kin4)]	false
6351	produce	Cdc28_p+_Tus1_[(cdc28)] (directed) Tus1_[(cdc28)]-{p}	false
6352	ss	Kin4_[(HP)]-{p} (directed) Pph22_p-_Kin4_[(HP)]	false
6353	ss	Kin4_[(HP)]-{p} (directed) Pph21_p-_Kin4_[(HP)]	false
6354	NOT	Kin4_[(HP)]-{p} (directed) Kin4_[(HP)]-{0}	false
6355	!	Kin4_[lte1]--Lte1_[n] (directed) Kin4Kinase_p+_Kin4_[(HP)]	false
6356	ss	Kin4_[lte1]--Lte1_[n] (directed) Lte1_[n]_ppi-_Kin4_[lte1]	false
6357	k-	Kin4_[lte1]--Lte1_[n] (directed) Kin4_p+_Bfa1_[(kin4)]	false
6358	produce	Elm1_p+_Kin4_[AL(T209)] (directed) Kin4_[AL(T209)]-{p}	false
6359	x	[SpindlePositioning] (directed) Elm1_p+_Kin4_[AL(T209)]	false
6360	produce	Lte1_[n]_ppi+_Kin4_[lte1] (directed) Kin4_[lte1]--Lte1_[n]	false
6361	ss	Lte1_[(cla4)]-{p} (directed) Lte1PPT_p-_Lte1_[(cla4)]	false
6362	!	Lte1_[(cla4)]-{p} (directed) Lte1_[n]_ppi+_Kin4_[lte1]	false
6363	consume	Lte1_[n]_ppi-_Kin4_[lte1] (directed) Kin4_[lte1]--Lte1_[n]	false
6364	produce	Cdc5_p+_Tus1_[(cdc5)] (directed) Tus1_[(cdc5)]-{p}	false
6365	consume	Cdc14_p-_Tus1_[(cdc28)] (directed) Tus1_[(cdc28)]-{p}	false
6366	consume	Tus1PPT_p-_Tus1_[(cdc5)] (directed) Tus1_[(cdc5)]-{p}	false
6367	consume	Pph21_p-_Kin4_[(HP)] (directed) Kin4_[(HP)]-{p}	false
6368	!	PP2ARts1Pph21 (directed) Pph21_p-_Kin4_[AL(T209)]	false
6369	!	PP2ARts1Pph21 (directed) Pph21_p-_Kin4_[(HP)]	false
6370	ss	Pph21_[tpd3]--Tpd3_[pph] (directed) Pph21_[tpd3]_ppi-_Tpd3_[pph]	false
6371	AND	Pph21_[tpd3]--Tpd3_[pph] (directed) PP2ACdc55Pph21	false
6372	AND	Pph21_[tpd3]--Tpd3_[pph] (directed) PP2ARts1Pph21	false
6373	ss	Rts1_[tpd3]--Tpd3_[RD] (directed) Rts1_[tpd3]_ppi-_Tpd3_[RD]	false
6374	AND	Rts1_[tpd3]--Tpd3_[RD] (directed) PP2ARts1Pph22	false
6375	AND	Rts1_[tpd3]--Tpd3_[RD] (directed) PP2ARts1Pph21	false
6376	consume	Pph22_p-_Kin4_[(HP)] (directed) Kin4_[(HP)]-{p}	false
6377	!	PP2ARts1Pph22 (directed) Pph22_p-_Kin4_[AL(T209)]	false
6378	!	PP2ARts1Pph22 (directed) Pph22_p-_Kin4_[(HP)]	false
6379	ss	Pph22_[tpd3]--Tpd3_[pph] (directed) Pph22_[tpd3]_ppi-_Tpd3_[pph]	false
6380	AND	Pph22_[tpd3]--Tpd3_[pph] (directed) PP2ACdc55Pph22	false
6381	AND	Pph22_[tpd3]--Tpd3_[pph] (directed) PP2ARts1Pph22	false
6382	consume	Pph21_p-_Kin4_[AL(T209)] (directed) Kin4_[AL(T209)]-{p}	false
6383	consume	Pph22_p-_Kin4_[AL(T209)] (directed) Kin4_[AL(T209)]-{p}	false
6384	produce	Kin4Kinase_p+_Kin4_[(HP)] (directed) Kin4_[(HP)]-{p}	false
6385	produce	Cla4_p+_Lte1_[(cla4)] (directed) Lte1_[(cla4)]-{p}	false
6386	produce	Tem1_gef_Tem1_[(act)] (directed) Tem1_[(act)]-{gtp}	false
6387	!	Tem1Activation (directed) Tem1_gef_Tem1_[(act)]	false
6388	consume	Cell_CYT_Cell_[(bud)] (directed) Cell_[(bud)]-{large}	false
6389	ss	Cell_[(bud)]-{large} (directed) Cell_CYT_Cell_[(bud)]	false
6390	!	[Cytokinesis] (directed) Cell_CYT_Cell_[(bud)]	false
6391	produce	Cdc28_p+_Chs2_[(S14)] (directed) Chs2_[(S14)]-{p}	false
6392	ss	Chs2_[(S14)]-{p} (directed) Cdc14_p-_Chs2_[(S14)]	false
6393	AND	Chs2_[(S14)]-{p} (directed) Chs2ERRetention	false
6394	produce	Cdc28_p+_Chs2_[(S60)] (directed) Chs2_[(S60)]-{p}	false
6395	ss	Chs2_[(S60)]-{p} (directed) Cdc14_p-_Chs2_[(S60)]	false
6396	AND	Chs2_[(S60)]-{p} (directed) Chs2ERRetention	false
6397	produce	Cdc28_p+_Chs2_[(S69)] (directed) Chs2_[(S69)]-{p}	false
6398	ss	Chs2_[(S69)]-{p} (directed) Cdc14_p-_Chs2_[(S69)]	false
6399	AND	Chs2_[(S69)]-{p} (directed) Chs2ERRetention	false
6400	produce	Cdc28_p+_Chs2_[(S100)] (directed) Chs2_[(S100)]-{p}	false
6401	ss	Chs2_[(S100)]-{p} (directed) Cdc14_p-_Chs2_[(S100)]	false
6402	AND	Chs2_[(S100)]-{p} (directed) Chs2ERRetention	false
6403	!	[SymmetryBreakingCyt] (directed) [Cytokinesis]	false
6404	ss	Cdc55_[tpd3]--Tpd3_[RD] (directed) Cdc55_[tpd3]_ppi-_Tpd3_[RD]	false
6405	AND	Cdc55_[tpd3]--Tpd3_[RD] (directed) PP2ACdc55Pph22	false
6406	AND	Cdc55_[tpd3]--Tpd3_[RD] (directed) PP2ACdc55Pph21	false
6407	produce	Pph21_[tpd3]_ppi+_Tpd3_[pph] (directed) Pph21_[tpd3]--Tpd3_[pph]	false
6408	consume	Pph21_[tpd3]_ppi-_Tpd3_[pph] (directed) Pph21_[tpd3]--Tpd3_[pph]	false
6409	produce	Pph22_[tpd3]_ppi+_Tpd3_[pph] (directed) Pph22_[tpd3]--Tpd3_[pph]	false
6410	consume	Pph22_[tpd3]_ppi-_Tpd3_[pph] (directed) Pph22_[tpd3]--Tpd3_[pph]	false
6411	produce	Cdc55_[tpd3]_ppi+_Tpd3_[RD] (directed) Cdc55_[tpd3]--Tpd3_[RD]	false
6412	consume	Cdc55_[tpd3]_ppi-_Tpd3_[RD] (directed) Cdc55_[tpd3]--Tpd3_[RD]	false
6413	produce	Rts1_[tpd3]_ppi+_Tpd3_[RD] (directed) Rts1_[tpd3]--Tpd3_[RD]	false
6414	consume	Rts1_[tpd3]_ppi-_Tpd3_[RD] (directed) Rts1_[tpd3]--Tpd3_[RD]	false
6415	produce	Bfa1_[tem1]_ppi+_Tem1_[bfa1] (directed) Bfa1_[tem1]--Tem1_[bfa1]	false
6416	consume	Bfa1_[tem1]_ppi-_Tem1_[bfa1] (directed) Bfa1_[tem1]--Tem1_[bfa1]	false
6417	!	Cdc28Clb12 (directed) Cdc28_p+_Chs2_[(S100)]	false
6418	!	Cdc28Clb12 (directed) Cdc28_p+_Chs2_[(S69)]	false
6419	!	Cdc28Clb12 (directed) Cdc28_p+_Chs2_[(S60)]	false
6420	!	Cdc28Clb12 (directed) Cdc28_p+_Chs2_[(S14)]	false
6421	consume	Cdc14_p-_Chs2_[(S14)] (directed) Chs2_[(S14)]-{p}	false
6422	consume	Cdc14_p-_Chs2_[(S60)] (directed) Chs2_[(S60)]-{p}	false
6423	consume	Cdc14_p-_Chs2_[(S69)] (directed) Chs2_[(S69)]-{p}	false
6424	consume	Cdc14_p-_Chs2_[(S100)] (directed) Chs2_[(S100)]-{p}	false
6425	consume	Chs2PPT_p-_Chs2_[(dbf2)] (directed) Chs2_[(dbf2)]-{p}	false
6426	consume	Bfa1PPT_p-_Bfa1_[(cdc5)] (directed) Bfa1_[(cdc5)]-{p}	false
6427	consume	Bfa1PPT_p-_Bfa1_[(kin4)] (directed) Bfa1_[(kin4)]-{p}	false
6428	!	Dbf2Active (directed) Dbf2_p+_Hof1_[(dbf2)]	false
6429	!	Dbf2Active (directed) Dbf2_p+_Chs2_[(dbf2)]	false
6430	consume	Dbf2PPT_p-_Dbf2_[(HM)] (directed) Dbf2_[(HM)]-{p}	false
6431	AND	Dbf2_[n]--Mob1_[dbf2] (directed) Dbf2Mob1Nud1	false
6432	ss	Dbf2_[n]--Mob1_[dbf2] (directed) Dbf2_[n]_ppi-_Mob1_[dbf2]	false
6433	AND	Dbf2_[n]--Mob1_[dbf2] (directed) Dbf2Active	false
6434	ss	Dbf2_[(HM)]-{p} (directed) Dbf2PPT_p-_Dbf2_[(HM)]	false
6435	AND	Dbf2_[(HM)]-{p} (directed) Dbf2Active	false
6436	produce	Dbf2_[n]_ppi+_Mob1_[dbf2] (directed) Dbf2_[n]--Mob1_[dbf2]	false
6437	consume	Dbf2_[n]_ppi-_Mob1_[dbf2] (directed) Dbf2_[n]--Mob1_[dbf2]	false
6438	produce	Cdc15_p+_Dbf2_[(HM)] (directed) Dbf2_[(HM)]-{p}	false
6439	!	Dbf2Mob1Nud1 (directed) Cdc15_p+_Dbf2_[(HM)]	false
6440	ss	Mob1_[nud1]--Nud1_[mob1] (directed) Mob1_[nud1]_ppi-_Nud1_[mob1]	false
6441	AND	Mob1_[nud1]--Nud1_[mob1] (directed) Dbf2Mob1Nud1	false
6442	consume	Hof1PPT_p-_Hof1_[(dbf2)] (directed) Hof1_[(dbf2)]-{p}	false
6443	!	Cdc15Active (directed) Cdc15_p+_Nud1_[(T78)]	false
6444	!	Cdc15Active (directed) Cdc15_p+_Dbf2_[(HM)]	false
6445	ss	Cdc15_[tem1]--Tem1_[cdc15] (directed) Cdc15_[tem1]_ppi-_Tem1_[cdc15]	false
6446	AND	Cdc15_[tem1]--Tem1_[cdc15] (directed) Cdc15Active	false
6447	ss	Tem1_[(act)]-{gtp} (directed) Bub2_gap_Tem1_[(act)]	false
6448	AND	Tem1_[(act)]-{gtp} (directed) Cdc15Active	false
6449	consume	Lte1PPT_p-_Lte1_[(cla4)] (directed) Lte1_[(cla4)]-{p}	false
6450	!	Nud1_[tem1]--Tem1_[nud1] (directed) Cdc15_[tem1]_ppi+_Tem1_[cdc15]	false
6451	ss	Nud1_[tem1]--Tem1_[nud1] (directed) Nud1_[tem1]_ppi-_Tem1_[nud1]	false
6452	AND	Nud1_[tem1]--Tem1_[nud1] (directed) Cdc15Active	false
6453	produce	Cdc15_p+_Nud1_[(T78)] (directed) Nud1_[(T78)]-{p}	false
6454	ss	Nud1_[(T78)]-{p} (directed) Nud1PPT_p-_Nud1_[(T78)]	false
6455	!	Nud1_[(T78)]-{p} (directed) Mob1_[nud1]_ppi+_Nud1_[mob1]	false
6456	produce	Nud1_[tem1]_ppi+_Tem1_[nud1] (directed) Nud1_[tem1]--Tem1_[nud1]	false
6457	consume	Nud1_[tem1]_ppi-_Tem1_[nud1] (directed) Nud1_[tem1]--Tem1_[nud1]	false
6458	produce	Cdc15_[tem1]_ppi+_Tem1_[cdc15] (directed) Cdc15_[tem1]--Tem1_[cdc15]	false
6459	consume	Cdc15_[tem1]_ppi-_Tem1_[cdc15] (directed) Cdc15_[tem1]--Tem1_[cdc15]	false
6460	produce	Mob1_[nud1]_ppi+_Nud1_[mob1] (directed) Mob1_[nud1]--Nud1_[mob1]	false
6461	consume	Mob1_[nud1]_ppi-_Nud1_[mob1] (directed) Mob1_[nud1]--Nud1_[mob1]	false
6462	produce	Dbf2_p+_Chs2_[(dbf2)] (directed) Chs2_[(dbf2)]-{p}	false
6463	!	Chs2_[(dbf2)]-{p} (directed) [Cytokinesis]	false
6464	ss	Chs2_[(dbf2)]-{p} (directed) Chs2PPT_p-_Chs2_[(dbf2)]	false
6465	consume	Nud1PPT_p-_Nud1_[(T78)] (directed) Nud1_[(T78)]-{p}	false
6466	x	Chs2ERRetention (directed) Dbf2_p+_Chs2_[(dbf2)]	false
6467	produce	Dbf2_p+_Hof1_[(dbf2)] (directed) Hof1_[(dbf2)]-{p}	false
6468	ss	Hof1_[(dbf2)]-{p} (directed) Hof1PPT_p-_Hof1_[(dbf2)]	false
6469	produce	Cdc5_p+_Bfa1_[(cdc5)] (directed) Bfa1_[(cdc5)]-{p}	false
4130	!	Dbf2Active (directed) Dbf2_p+_Cdc14_[(NLS)]	false
6068	!	Tus1P (directed) Tus1_gef_Rho1_[(act)]	false
6067	produce	Tus1_gef_Rho1_[(act)] (directed) Rho1_[(act)]-{gtp}	false
4089	x	Cdc14_[net1]--Net1_[n] (directed) Cdc14_p-_Chs2_[(S14)]	false
4121	!	Cdc5_[(T242)]-{p} (directed) Cdc5_p+_Bfa1_[(cdc5)]	false
4088	x	Cdc14_[net1]--Net1_[n] (directed) Cdc14_p-_Chs2_[(S60)]	false
4087	x	Cdc14_[net1]--Net1_[n] (directed) Cdc14_p-_Chs2_[(S69)]	false
4086	x	Cdc14_[net1]--Net1_[n] (directed) Cdc14_p-_Chs2_[(S100)]	false
6093	!	[Exocytosis] (directed) [Cytokinesis]	false
4116	!	Cdc5_[(T242)]-{p} (directed) Cdc5_p+_Tus1_[(cdc5)]	false
6124	!	Rho1_[(act)]-{gtp} (directed) [SymmetryBreakingCyt]	false
4113	!	PP2ACdc55Pph22 (directed) Pph22_p-_Net1_[(cdc5)]	false
4111	!	PP2ACdc55Pph21 (directed) Pph21_p-_Net1_[(cdc5)]	false
4042	x	Cdc14_[net1]--Net1_[n] (directed) Cdc14_p-_Tus1_[(cdc28)]	false
