# Supplementary material for: A comprehensive, mechanistically detailed, and executable model of the cell division cycle in Saccharomyces cerevisiae
Source: Nat Commun. 2019 Mar 21;10:1308. doi: 10.1038/s41467-019-08903-w (PMC6428898; doi:10.1038/s41467-019-08903-w)
Supplement: Supplementary file 4 — Supplementary Data 2 [file 41467_2019_8903_MOESM4_ESM.zip › CytoscapeSession-2018_05_18-12_22/tables/12057-Deg3+APC/LOCAL_ATTRS-org.cytoscape.model.CyNode-Deg3+APC+default+node.cytable]

CyCSV-Version	1
SUID	name	selected
java.lang.Long	java.lang.String	java.lang.Boolean
Deg3 APC default node
2294	Cdc28_p+_Pds1_[(cdc28)]	false
3577	Cdc28_p+_Mps1_[(T29)]	false
3578	Mps1	false
3592	Clb4	false
5136	Cin8	false
5406	APC_[activator]_ppi+_Cdc20_[APC]	false
3611	Dbf4	false
3612	Ase1	false
3613	Kip1	false
3615	APC_ub+_Clb4_[(apc)]	false
3616	Clb4_[(apc)]-{ub}	false
3617	APC_ub+_Dbf4_[(apc)]	false
3618	Dbf4_[(apc)]-{ub}	false
3619	Proteasome_deg_Dbf4	false
3622	APC_ub+_Ase1_[(apc)]	false
3624	Ase1_[(apc)]-{ub}	false
3625	APC_ub+_Kip1_[(apc)]	false
3626	Kip1_[(apc)]-{ub}	false
3627	Proteasome_deg_Ase1	false
3628	APC_ub+_Mps1_[(apc)]	false
3629	Proteasome_deg_Kip1	false
3630	Mps1_[(apc)]-{ub}	false
3631	Proteasome_deg_Mps1	false
3632	Proteasome_deg_Clb4	false
6915	Proteasome_deg_Cin8	false
6886	Proteasome_deg_Yhp1	false
6884	Yhp1_[(apc)]-{ub}	false
1344	APC_ub+_Yox1_[(apc)]	false
6883	APC_ub+_Yhp1_[(apc)]	false
2113	APC_ub+_Clb5_[(apc)]	false
7402	Pds1_[(cdc28)]-{p}	false
1346	Yox1_[(apc)]-{ub}	false
7401	APC_ub+_Pds1_[(apc)]	false
2115	Clb5_[(apc)]-{ub}	false
6905	Cin8_[(apc)]-{ub}	false
6903	APC_ub+_Cin8_[(apc)]	false
7398	Acm1P	false
1350	Proteasome_deg_Yox1	false
7397	APC_ub+_Acm1_[(Dbox)]	false
7396	Acm1_[(T161)]-{p}	false
7395	Acm1_[(S48)]-{p}	false
7394	Acm1_[(S31)]-{p}	false
7393	Acm1_[(S3)]-{p}	false
7392	Acm1_[bmh]_ppi-_Bmh2_[acm1]	false
7391	Acm1_[bmh]_ppi-_Bmh1_[acm1]	false
7390	Acm1_[cdh1]_ppi-_Cdh1_[acm1]	false
7389	APC_[activator]_ppi-_Cdc20_[APC]	false
2127	Proteasome_deg_Clb5	false
7388	APC_[activator]_ppi-_Cdh1_[APC]	false
7387	Cdh1_[(cdc28)]-{p}	false
7386	Cdh1_[(cdc28)]-{0}	false
7385	APC_[activator]_ppi+_Cdh1_[APC]	false
6844	Proteasome_deg_Fkh2	false
6872	Proteasome_deg_Fkh1	false
6873	Fkh2_[(apc)]-{ub}	false
6874	APC_ub+_Fkh2_[(apc)]	false
6871	Fkh1_[(apc)]-{ub}	false
6870	APC_ub+_Fkh1_[(apc)]	false
102	Yhp1	false
106	Yox1	false
7354	APC_[activator]--Cdc20_[APC]	false
2162	Clb5	false
7353	Acm1_[bmh]--Bmh2_[acm1]	false
7352	Acm1_[bmh]--Bmh1_[acm1]	false
7351	Acm1Bmh12	false
7350	Acm1_[cdh1]--Cdh1_[acm1]	false
7349	CAB	false
7348	NotCAB	false
7347	APC_[activator]--Cdh1_[APC]	false
7346	APCCdh1Active	false
7345	APCCdh1Cdc20	false
7335	Mps1_[(T29)]-{p}	false
2967	Clb1	false
7403	Cdc28_p+_Cdh1_[(cdc28)]	false
2969	Clb2	false
2202	Nrm1	false
2971	Clb3	false
2980	Fkh2	false
3987	Cdc14_p-_Cdh1_[(cdc28)]	false
2996	Cdc5	false
2998	Cdc20	false
951	Cdc14_[net1]--Net1_[n]	false
2235	Pds1	false
2237	Acm1_[cdh1]_ppi+_Cdh1_[acm1]	false
3005	Cdc20_[mad2]--Mad2_[cdc20]	false
2238	Acm1_[bmh]_ppi+_Bmh1_[acm1]	false
3775	Cdc28Clb56	false
2240	Acm1_[bmh]_ppi+_Bmh2_[acm1]	false
4003	Cdc14_p-_Pds1_[(cdc28)]	false
2243	Cdc28_p+_Acm1_[(S3)]	false
3011	APC_ub+_Clb1_[(apc)]	false
3012	Clb1_[(apc)]-{ub}	false
2245	Cdc28_p+_Acm1_[(S31)]	false
3013	APC_ub+_Clb2_[(apc)]	false
2246	Proteasome_deg_Acm1	false
3014	Clb2_[(apc)]-{ub}	false
2247	Cdc28_p+_Acm1_[(S48)]	false
3015	APC_ub+_Clb3_[(apc)]	false
3016	Clb3_[(apc)]-{ub}	false
6880	Fkh1	false
2249	Cdc28_p+_Acm1_[(T161)]	false
3017	APC_ub+_Cdc20_[(apc)]	false
3018	Cdc20_[(apc)]-{ub}	false
2251	Acm1_[(Dbox)]-{ub}	false
3019	APC_ub+_Cdc5_[(apc)]	false
3020	Cdc5_[(apc)]-{ub}	false
2253	Acm1	false
4016	Cdc14_p-_Acm1_[(S3)]	false
4017	Cdc14_p-_Acm1_[(S31)]	false
4018	Cdc14_p-_Acm1_[(S48)]	false
4019	Cdc14_p-_Acm1_[(T161)]	false
2262	Pds1_[(apc)]-{ub}	false
3031	Proteasome_deg_Clb1	false
3033	Proteasome_deg_Clb2	false
3035	Proteasome_deg_Clb3	false
1244	Cdc28Cln123	false
3038	Proteasome_deg_Cdc20	false
3040	Proteasome_deg_Cdc5	false
2273	APC_ub+_Nrm1_[(apc)]	false
2274	Nrm1_[(apc)]-{ub}	false
4035	Cdc14_p-_Mps1_[(T29)]	false
2275	Proteasome_deg_Nrm1	false
2285	Proteasome_deg_Pds1	false
