# Supplementary material for: A comprehensive, mechanistically detailed, and executable model of the cell division cycle in Saccharomyces cerevisiae
Source: Nat Commun. 2019 Mar 21;10:1308. doi: 10.1038/s41467-019-08903-w (PMC6428898; doi:10.1038/s41467-019-08903-w)
Supplement: Supplementary file 4 — Supplementary Data 2 [file 41467_2019_8903_MOESM4_ESM.zip › CytoscapeSession-2018_05_18-12_22/tables/5621-CD1+BudEmergence/LOCAL_ATTRS-org.cytoscape.model.CyEdge-CD1+BudEmergence+default+edge.cytable]

CyCSV-Version	1
SUID	interaction	name	selected
java.lang.Long	java.lang.String	java.lang.String	java.lang.Boolean
CD1 BudEmergence default edge
5751	consume	Cdc14_p-_Rga1_[(cdc28)] (directed) Rga1_[(cdc28)]-{p}	false
5752	consume	Cdc14_p-_Rga2_[(cdc28)] (directed) Rga2_[(cdc28)]-{p}	false
5753	produce	Cdc28_p+_Bem2_[(cdc28)] (directed) Bem2_[(cdc28)]-{p}	false
5754	!	Cdc28Cln123 (directed) Cdc28_p+_Bem1_[(cdc28)]	false
5755	!	Cdc28Cln123 (directed) Cdc28_p+_Rga2_[(cdc28)]	false
5756	!	Cdc28Cln123 (directed) Cdc28_p+_Rga1_[(cdc28)]	false
5757	!	Cdc28Cln123 (directed) Cdc28_p+_Bem3_[(cdc28)]	false
5758	!	Cdc28Cln123 (directed) Cdc28_p+_Bem2_[(cdc28)]	false
5759	!	Cdc28Cln123 (directed) Cdc28_p+_Boi2_[(cdc28)]	false
5760	!	Cdc28Cln123 (directed) Cdc28_p+_Boi1_[(cdc28)]	false
5761	produce	Cdc28_p+_Bem3_[(cdc28)] (directed) Bem3_[(cdc28)]-{p}	false
5762	produce	Cdc28_p+_Rga1_[(cdc28)] (directed) Rga1_[(cdc28)]-{p}	false
5763	produce	Cdc28_p+_Rga2_[(cdc28)] (directed) Rga2_[(cdc28)]-{p}	false
5764	produce	Cdc28_p+_Bem1_[(cdc28)] (directed) Bem1_[(cdc28)]-{p}	false
5765	ss	Bem1_[(cdc28)]-{p} (directed) Cdc14_p-_Bem1_[(cdc28)]	false
5766	!	Bem1_[(cdc28)]-{p} (directed) Bem1_[PB1]_ppi+_Cdc24_[bem1]	false
5767	produce	Bem1_[SH3]_ppi+_Ste20_[bem1] (directed) Bem1_[SH3]--Ste20_[bem1]	false
5768	consume	Bem1_[SH3]_ppi-_Ste20_[bem1] (directed) Bem1_[SH3]--Ste20_[bem1]	false
5769	produce	Bem1_[SH3]_ppi+_Cla4_[bem1] (directed) Bem1_[SH3]--Cla4_[bem1]	false
5770	consume	Bem1_[SH3]_ppi-_Cla4_[bem1] (directed) Bem1_[SH3]--Cla4_[bem1]	false
5771	produce	Bem1_[PB1]_ppi+_Cdc24_[bem1] (directed) Bem1_[PB1]--Cdc24_[bem1]	false
5772	!	Cdc24_[far1]--0 (directed) Cdc24_[rsr1]_ppi+_Rsr1_[cdc24]	false
5773	!	Cdc24_[far1]--0 (directed) Cla4_p+_Cdc24_[(PAK)]	false
5774	!	Cdc24_[far1]--0 (directed) Bem1_[PB1]_ppi+_Cdc24_[bem1]	false
5775	ss	Cdc24_[far1]--Far1_[cdc24] (directed) Cdc24_[far1]_ppi-_Far1_[cdc24]	false
5776	NOT	Cdc24_[far1]--Far1_[cdc24] (directed) Cdc24_[far1]--0	false
5777	consume	Bem1_[PB1]_ppi-_Cdc24_[bem1] (directed) Bem1_[PB1]--Cdc24_[bem1]	false
5778	produce	Bem1_[CI]_ppi+_Cdc42_[bem1] (directed) Bem1_[CI]--Cdc42_[bem1]	false
5779	consume	Bem1_[CI]_ppi-_Cdc42_[bem1] (directed) Bem1_[CI]--Cdc42_[bem1]	false
5780	produce	Cla4_p+_Cdc24_[(PAK)] (directed) Cdc24_[(PAK)]-{p}	false
5781	ss	Cdc24_[(PAK)]-{p} (directed) Cdc24PPT_p-_Cdc24_[(PAK)]	false
5782	!	Cla4Active (directed) Cla4_p+_Cdc10_[(cla4)]	false
5783	!	Cla4Active (directed) Cla4_p+_Cdc3_[(cla4)]	false
5784	!	Cla4Active (directed) Cla4_p+_Swe1_[(cla4)]	false
5785	!	Cla4Active (directed) Cla4_p+_Cdc24_[(PAK)]	false
5786	AND	Cla4_[(ap)]-{p} (directed) Cla4Active	false
5787	produce	Cdc42_[switch]_ppi+_Cla4_[CRIB] (directed) Cdc42_[switch]--Cla4_[CRIB]	false
5788	consume	Cdc42_[switch]_ppi-_Cla4_[CRIB] (directed) Cdc42_[switch]--Cla4_[CRIB]	false
5789	produce	Cdc42_[switch]_ppi+_Ste20_[CRIB] (directed) Cdc42_[switch]--Ste20_[CRIB]	false
5790	consume	Cdc42_[switch]_ppi-_Ste20_[CRIB] (directed) Cdc42_[switch]--Ste20_[CRIB]	false
5791	produce	Boi1_[cdc42]_ppi+_Cdc42_[switch] (directed) Boi1_[cdc42]--Cdc42_[switch]	false
5792	ss	Boi1_[cdc42]--Cdc42_[switch] (directed) Boi1_[cdc42]_ppi-_Cdc42_[switch]	false
5793	ss	Boi1_[(cdc28)]-{p} (directed) Cdc14_p-_Boi1_[(cdc28)]	false
5794	!	Boi1_[(cdc28)]-{p} (directed) Boi1_[cdc42]_ppi+_Cdc42_[switch]	false
5795	consume	Boi1_[cdc42]_ppi-_Cdc42_[switch] (directed) Boi1_[cdc42]--Cdc42_[switch]	false
5796	produce	Boi2_[cdc42]_ppi+_Cdc42_[switch] (directed) Boi2_[cdc42]--Cdc42_[switch]	false
5797	ss	Boi2_[cdc42]--Cdc42_[switch] (directed) Boi2_[cdc42]_ppi-_Cdc42_[switch]	false
5798	ss	Boi2_[(cdc28)]-{p} (directed) Cdc14_p-_Boi2_[(cdc28)]	false
5799	!	Boi2_[(cdc28)]-{p} (directed) Boi2_[cdc42]_ppi+_Cdc42_[switch]	false
5800	consume	Boi2_[cdc42]_ppi-_Cdc42_[switch] (directed) Boi2_[cdc42]--Cdc42_[switch]	false
5801	produce	Cdc28_p+_Boi1_[(cdc28)] (directed) Boi1_[(cdc28)]-{p}	false
5802	produce	Cdc28_p+_Boi2_[(cdc28)] (directed) Boi2_[(cdc28)]-{p}	false
5803	!	SymmetryBreakingBud (directed) [SymmetryBreakingBud]	false
5804	!	SeptinPol (directed) [SeptinPol]	false
5805	AND	Cdc12Gic12 (directed) SeptinPol	false
5806	produce	Cdc42_[switch]_ppi+_Gic1_[cdc42] (directed) Cdc42_[switch]--Gic1_[cdc42]	false
5807	!	Cdc42_[switch]--Gic1_[cdc42] (directed) Cdc12_[gic1]_ppi+_Gic1_[cdc12]	false
5808	ss	Cdc42_[switch]--Gic1_[cdc42] (directed) Cdc42_[switch]_ppi-_Gic1_[cdc42]	false
5809	consume	Cdc42_[switch]_ppi-_Gic1_[cdc42] (directed) Cdc42_[switch]--Gic1_[cdc42]	false
5810	produce	Cdc42_[switch]_ppi+_Gic2_[cdc42] (directed) Cdc42_[switch]--Gic2_[cdc42]	false
5811	!	Cdc42_[switch]--Gic2_[cdc42] (directed) Cdc12_[gic2]_ppi+_Gic2_[cdc12]	false
5812	ss	Cdc42_[switch]--Gic2_[cdc42] (directed) Cdc42_[switch]_ppi-_Gic2_[cdc42]	false
5813	consume	Cdc42_[switch]_ppi-_Gic2_[cdc42] (directed) Cdc42_[switch]--Gic2_[cdc42]	false
5814	produce	Cdc12_[gic1]_ppi+_Gic1_[cdc12] (directed) Cdc12_[gic1]--Gic1_[cdc12]	false
5815	OR	Cdc12_[gic1]--Gic1_[cdc12] (directed) Cdc12Gic12	false
5816	ss	Cdc12_[gic1]--Gic1_[cdc12] (directed) Cdc12_[gic1]_ppi-_Gic1_[cdc12]	false
5817	consume	Cdc12_[gic1]_ppi-_Gic1_[cdc12] (directed) Cdc12_[gic1]--Gic1_[cdc12]	false
5818	produce	Cdc12_[gic2]_ppi+_Gic2_[cdc12] (directed) Cdc12_[gic2]--Gic2_[cdc12]	false
5819	OR	Cdc12_[gic2]--Gic2_[cdc12] (directed) Cdc12Gic12	false
5820	ss	Cdc12_[gic2]--Gic2_[cdc12] (directed) Cdc12_[gic2]_ppi-_Gic2_[cdc12]	false
5821	consume	Cdc12_[gic2]_ppi-_Gic2_[cdc12] (directed) Cdc12_[gic2]--Gic2_[cdc12]	false
5822	produce	Cdc11_[cdc12]_ppi+_Cdc12_[cdc11] (directed) Cdc11_[cdc12]--Cdc12_[cdc11]	false
5823	AND	Cdc11_[cdc12]--Cdc12_[cdc11] (directed) SeptinPol	false
5824	ss	Cdc11_[cdc12]--Cdc12_[cdc11] (directed) Cdc11_[cdc12]_ppi-_Cdc12_[cdc11]	false
5825	produce	Cell_EM_Cell_[(bud)] (directed) Cell_[(bud)]-{small}	false
5826	consume	Cdc11_[cdc12]_ppi-_Cdc12_[cdc11] (directed) Cdc11_[cdc12]--Cdc12_[cdc11]	false
5827	produce	Cdc3_[cdc12]_ppi+_Cdc12_[cdc3] (directed) Cdc12_[cdc3]--Cdc3_[cdc12]	false
5828	!	[SeptinPol] (directed) Cell_EM_Cell_[(bud)]	false
5829	AND	Cdc12_[cdc3]--Cdc3_[cdc12] (directed) SeptinPol	false
5830	ss	Cdc12_[cdc3]--Cdc3_[cdc12] (directed) Cdc3_[cdc12]_ppi-_Cdc12_[cdc3]	false
5831	ss	Cdc3_[(cla4)]-{p} (directed) Cdc3PPT_p-_Cdc3_[(cla4)]	false
5832	!	Cdc3_[(cla4)]-{p} (directed) Cdc3_[cdc12]_ppi+_Cdc12_[cdc3]	false
5833	consume	Cdc3_[cdc12]_ppi-_Cdc12_[cdc3] (directed) Cdc12_[cdc3]--Cdc3_[cdc12]	false
5834	produce	Cdc3_[cdc10]_ppi+_Cdc10_[cdc3] (directed) Cdc10_[cdc3]--Cdc3_[cdc10]	false
5835	AND	Cdc10_[cdc3]--Cdc3_[cdc10] (directed) SeptinPol	false
5836	ss	Cdc10_[cdc3]--Cdc3_[cdc10] (directed) Cdc3_[cdc10]_ppi-_Cdc10_[cdc3]	false
5837	ss	Cdc10_[(cla4)]-{p} (directed) Cdc10PPT_p-_Cdc10_[(cla4)]	false
5838	!	Cdc10_[(cla4)]-{p} (directed) Cdc3_[cdc10]_ppi+_Cdc10_[cdc3]	false
5839	consume	Cdc3_[cdc10]_ppi-_Cdc10_[cdc3] (directed) Cdc10_[cdc3]--Cdc3_[cdc10]	false
5840	produce	Cla4_ap+_Cla4_[(ap)] (directed) Cla4_[(ap)]-{p}	false
5841	produce	Cla4_p+_Cdc3_[(cla4)] (directed) Cdc3_[(cla4)]-{p}	false
5842	produce	Cla4_p+_Cdc10_[(cla4)] (directed) Cdc10_[(cla4)]-{p}	false
5843	produce	Cdc24_gef_Cdc42_[(act)] (directed) Cdc42_[(act)]-{gtp}	false
5844	!	Cdc42_[(act)]-{gtp} (directed) Cdc42_[switch]_ppi+_Gic2_[cdc42]	false
5845	!	Cdc42_[(act)]-{gtp} (directed) Cdc42_[switch]_ppi+_Gic1_[cdc42]	false
5846	!	Cdc42_[(act)]-{gtp} (directed) Boi2_[cdc42]_ppi+_Cdc42_[switch]	false
5847	!	Cdc42_[(act)]-{gtp} (directed) Boi1_[cdc42]_ppi+_Cdc42_[switch]	false
5848	!	Cdc42_[(act)]-{gtp} (directed) Cdc42_[switch]_ppi+_Ste20_[CRIB]	false
5849	!	Cdc42_[(act)]-{gtp} (directed) Cdc42_[switch]_ppi+_Cla4_[CRIB]	false
5850	!	Cdc42_[(act)]-{gtp} (directed) Cdc42_[switch]_ppi+_Exo70_[cdc42]	false
5851	!	Cdc42_[(act)]-{gtp} (directed) Cdc42_[switch]_ppi+_Sec3_[N]	false
5852	!	Cdc42_[(act)]-{gtp} (directed) Bnr1_[GBD]_ppi+_Cdc42_[switch]	false
5853	!	Cdc42_[(act)]-{gtp} (directed) Bni1_[GBD]_ppi+_Cdc42_[switch]	false
5854	NOT	Cdc42_[(act)]-{gtp} (directed) Cdc42_[(act)]-{0}	false
5855	AND	Cdc42_[(act)]-{gtp} (directed) Cla4Active	false
5856	ss	Cdc42_[(act)]-{gtp} (directed) Rga2_gap_Cdc42_[(act)]	false
5857	ss	Cdc42_[(act)]-{gtp} (directed) Rga1_gap_Cdc42_[(act)]	false
5858	ss	Cdc42_[(act)]-{gtp} (directed) Bem3_gap_Cdc42_[(act)]	false
5859	ss	Cdc42_[(act)]-{gtp} (directed) Bem2_gap_Cdc42_[(act)]	false
5860	OR	Bem1Cdc24Ste20Cdc42 (directed) SymmetryBreakingBud	false
5861	k+	Bem1Cdc24Ste20Cdc42 (directed) Cdc24_gef_Cdc42_[(act)]	false
5862	ss	Bem1_[SH3]--Ste20_[bem1] (directed) Bem1_[SH3]_ppi-_Ste20_[bem1]	false
5863	AND	Bem1_[SH3]--Ste20_[bem1] (directed) Bem1Cdc24Ste20Cdc42	false
5864	ss	Bem1_[PB1]--Cdc24_[bem1] (directed) Bem1_[PB1]_ppi-_Cdc24_[bem1]	false
5865	AND	Bem1_[PB1]--Cdc24_[bem1] (directed) Cdc42Bem1Loc	false
5866	AND	Bem1_[PB1]--Cdc24_[bem1] (directed) Bem1Cdc24Cla4Cdc42	false
5867	AND	Bem1_[PB1]--Cdc24_[bem1] (directed) Bem1Cdc24Ste20Cdc42	false
5868	ss	Cdc42_[switch]--Ste20_[CRIB] (directed) Cdc42_[switch]_ppi-_Ste20_[CRIB]	false
5869	AND	Cdc42_[switch]--Ste20_[CRIB] (directed) Bem1Cdc24Ste20Cdc42	false
5870	OR	Bem1Cdc24Cla4Cdc42 (directed) SymmetryBreakingBud	false
5871	k+	Bem1Cdc24Cla4Cdc42 (directed) Cdc24_gef_Cdc42_[(act)]	false
5872	ss	Bem1_[SH3]--Cla4_[bem1] (directed) Bem1_[SH3]_ppi-_Cla4_[bem1]	false
5873	AND	Bem1_[SH3]--Cla4_[bem1] (directed) Bem1Cdc24Cla4Cdc42	false
5874	!	Cdc42_[switch]--Cla4_[CRIB] (directed) Cla4_ap+_Cla4_[(ap)]	false
5875	ss	Cdc42_[switch]--Cla4_[CRIB] (directed) Cdc42_[switch]_ppi-_Cla4_[CRIB]	false
5876	AND	Cdc42_[switch]--Cla4_[CRIB] (directed) Cla4Active	false
5877	AND	Cdc42_[switch]--Cla4_[CRIB] (directed) Bem1Cdc24Cla4Cdc42	false
5878	!	Cdc42LocAct (directed) Cdc24_gef_Cdc42_[(act)]	false
5879	OR	Cdc42Bem1Loc (directed) Cdc42LocAct	false
5880	ss	Bem1_[CI]--Cdc42_[bem1] (directed) Bem1_[CI]_ppi-_Cdc42_[bem1]	false
5881	AND	Bem1_[CI]--Cdc42_[bem1] (directed) Cdc42Bem1Loc	false
5882	OR	Cdc42Rsr1Loc (directed) Cdc42LocAct	false
5883	ss	Cdc24_[rsr1]--Rsr1_[cdc24] (directed) Cdc24_[rsr1]_ppi-_Rsr1_[cdc24]	false
5884	AND	Cdc24_[rsr1]--Rsr1_[cdc24] (directed) Cdc42Rsr1Loc	false
5885	ss	Cdc42_[switch]--Rsr1_[cdc42] (directed) Cdc42_[switch]_ppi-_Rsr1_[cdc42]	false
5886	AND	Cdc42_[switch]--Rsr1_[cdc42] (directed) Cdc42Rsr1Loc	false
5887	consume	Bem2_gap_Cdc42_[(act)] (directed) Cdc42_[(act)]-{gtp}	false
5888	!	Bem2_[(cdc28)]-{0} (directed) Bem2_gap_Rho1_[(act)]	false
5889	!	Bem2_[(cdc28)]-{0} (directed) Bem2_gap_Cdc42_[(act)]	false
5890	ss	Bem2_[(cdc28)]-{p} (directed) Cdc14_p-_Bem2_[(cdc28)]	false
5891	NOT	Bem2_[(cdc28)]-{p} (directed) Bem2_[(cdc28)]-{0}	false
5892	consume	Bem3_gap_Cdc42_[(act)] (directed) Cdc42_[(act)]-{gtp}	false
5893	!	Bem3_[(cdc28)]-{0} (directed) Bem3_gap_Cdc42_[(act)]	false
5894	ss	Bem3_[(cdc28)]-{p} (directed) Cdc14_p-_Bem3_[(cdc28)]	false
5895	NOT	Bem3_[(cdc28)]-{p} (directed) Bem3_[(cdc28)]-{0}	false
5896	consume	Rga1_gap_Cdc42_[(act)] (directed) Cdc42_[(act)]-{gtp}	false
5897	!	Rga1_[(cdc28)]-{0} (directed) Rga1_gap_Cdc42_[(act)]	false
5898	ss	Rga1_[(cdc28)]-{p} (directed) Cdc14_p-_Rga1_[(cdc28)]	false
5899	NOT	Rga1_[(cdc28)]-{p} (directed) Rga1_[(cdc28)]-{0}	false
5900	consume	Rga2_gap_Cdc42_[(act)] (directed) Cdc42_[(act)]-{gtp}	false
5901	!	Rga2_[(cdc28)]-{0} (directed) Rga2_gap_Cdc42_[(act)]	false
5902	ss	Rga2_[(cdc28)]-{p} (directed) Cdc14_p-_Rga2_[(cdc28)]	false
5903	NOT	Rga2_[(cdc28)]-{p} (directed) Rga2_[(cdc28)]-{0}	false
5904	produce	Cdc24_[far1]_ppi+_Far1_[cdc24] (directed) Cdc24_[far1]--Far1_[cdc24]	false
5905	consume	Cdc24_[far1]_ppi-_Far1_[cdc24] (directed) Cdc24_[far1]--Far1_[cdc24]	false
5906	produce	Bud5_[lm]_ppi+_LM_[cyt] (directed) Bud5_[lm]--LM_[cyt]	false
5907	!	Bud5_[lm]--LM_[cyt] (directed) Bud5_gef_Rsr1_[(act)]	false
5908	ss	Bud5_[lm]--LM_[cyt] (directed) Bud5_[lm]_ppi-_LM_[cyt]	false
5909	consume	Bud5_[lm]_ppi-_LM_[cyt] (directed) Bud5_[lm]--LM_[cyt]	false
5910	produce	Cla4_[lipid]_i+_PI_[head] (directed) Cla4_[lipid]--PI_[head]	false
5911	!	Cla4_[lipid]--PI_[head] (directed) Cla4_p+_Cdc10_[(cla4)]	false
5912	!	Cla4_[lipid]--PI_[head] (directed) Cla4_p+_Cdc3_[(cla4)]	false
5913	ss	Cla4_[lipid]--PI_[head] (directed) Cla4_[lipid]_i-_PI_[head]	false
5914	!	PI_[(4)]-{p} (directed) Cla4_[lipid]_i+_PI_[head]	false
5915	consume	Cla4_[lipid]_i-_PI_[head] (directed) Cla4_[lipid]--PI_[head]	false
5916	produce	Bud5_gef_Rsr1_[(act)] (directed) Rsr1_[(act)]-{gtp}	false
5917	!	Rsr1_[(act)]-{gtp} (directed) Cdc42_[switch]_ppi+_Rsr1_[cdc42]	false
5918	!	Rsr1_[(act)]-{gtp} (directed) Cdc24_[rsr1]_ppi+_Rsr1_[cdc24]	false
5919	ss	Rsr1_[(act)]-{gtp} (directed) Bud2_gap_Rsr1_[(act)]	false
5920	consume	Bud2_gap_Rsr1_[(act)] (directed) Rsr1_[(act)]-{gtp}	false
5921	produce	Cdc24_[rsr1]_ppi+_Rsr1_[cdc24] (directed) Cdc24_[rsr1]--Rsr1_[cdc24]	false
5922	consume	Cdc24_[rsr1]_ppi-_Rsr1_[cdc24] (directed) Cdc24_[rsr1]--Rsr1_[cdc24]	false
5923	produce	Cdc42_[switch]_ppi+_Rsr1_[cdc42] (directed) Cdc42_[switch]--Rsr1_[cdc42]	false
5924	!	Cdc42_[(act)]-{0} (directed) Cdc42_[switch]_ppi+_Rsr1_[cdc42]	false
5925	consume	Cdc42_[switch]_ppi-_Rsr1_[cdc42] (directed) Cdc42_[switch]--Rsr1_[cdc42]	false
5926	AND	[SymmetryBreakingBud] (directed) SeptinPol	false
5927	!	[SymmetryBreakingBud] (directed) [ApicalGrowth]	false
5928	!	[SymmetryBreakingBud] (directed) Bni1_[GBD]_ppi+_Cdc42_[switch]	false
5929	consume	Cdc14_p-_Bem1_[(cdc28)] (directed) Bem1_[(cdc28)]-{p}	false
5930	consume	Cdc14_p-_Bem2_[(cdc28)] (directed) Bem2_[(cdc28)]-{p}	false
5931	consume	Cdc14_p-_Bem3_[(cdc28)] (directed) Bem3_[(cdc28)]-{p}	false
5932	consume	Cdc14_p-_Boi1_[(cdc28)] (directed) Boi1_[(cdc28)]-{p}	false
5933	consume	Cdc14_p-_Boi2_[(cdc28)] (directed) Boi2_[(cdc28)]-{p}	false
5934	consume	Cdc3PPT_p-_Cdc3_[(cla4)] (directed) Cdc3_[(cla4)]-{p}	false
5935	consume	Cdc10PPT_p-_Cdc10_[(cla4)] (directed) Cdc10_[(cla4)]-{p}	false
5936	consume	Cdc24PPT_p-_Cdc24_[(PAK)] (directed) Cdc24_[(PAK)]-{p}	false
4073	x	Cdc14_[net1]--Net1_[n] (directed) Cdc14_p-_Bem3_[(cdc28)]	false
4072	x	Cdc14_[net1]--Net1_[n] (directed) Cdc14_p-_Boi1_[(cdc28)]	false
4071	x	Cdc14_[net1]--Net1_[n] (directed) Cdc14_p-_Boi2_[(cdc28)]	false
4061	x	Cdc14_[net1]--Net1_[n] (directed) Cdc14_p-_Rga1_[(cdc28)]	false
3651	is	Far1 (directed) Cdc24_[far1]_ppi+_Far1_[cdc24]	false
4060	x	Cdc14_[net1]--Net1_[n] (directed) Cdc14_p-_Rga2_[(cdc28)]	false
4075	x	Cdc14_[net1]--Net1_[n] (directed) Cdc14_p-_Bem1_[(cdc28)]	false
4074	x	Cdc14_[net1]--Net1_[n] (directed) Cdc14_p-_Bem2_[(cdc28)]	false
