# Supplementary material for: A comprehensive, mechanistically detailed, and executable model of the cell division cycle in Saccharomyces cerevisiae
Source: Nat Commun. 2019 Mar 21;10:1308. doi: 10.1038/s41467-019-08903-w (PMC6428898; doi:10.1038/s41467-019-08903-w)
Supplement: Supplementary file 4 — Supplementary Data 2 [file 41467_2019_8903_MOESM4_ESM.zip › CytoscapeSession-2018_05_18-12_22/tables/36-cdc_reg.xgmml/SHARED_ATTRS-org.cytoscape.model.CyNetwork-36+shared+network.cytable]

CyCSV-Version	1
SUID	shared name
java.lang.Long	java.lang.String
36 shared network
52	cdc_reg.xgmml(1)
14746	cdc_reg.xgmml(1)
871	cdc_reg.xgmml(1)
1123	cdc_reg.xgmml(2)
2001	cdc_reg.xgmml(1)
7420	cdc_reg.xgmml(1)
2777	cdc_reg.xgmml(1)
3564	cdc_reg.xgmml(1)
3707	cdc_reg.xgmml(1)
3889	cdc_reg.xgmml(1)
20346	cdc_reg.xgmml(1)
7470	cdc_reg.xgmml(1)
3920	cdc_reg.xgmml(1)
21277	cdc_reg.xgmml(1)
3951	cdc_reg.xgmml(1)
4131	cdc_reg.xgmml(1)
4283	cdc_reg.xgmml(1)
4409	cdc_reg.xgmml(1)
4653	cdc_reg.xgmml(1)
4742	cdc_reg.xgmml(1)
4846	cdc_reg.xgmml(1)
4933	cdc_reg.xgmml(1)
23651	cdc_reg.xgmml(1)
23891	cdc_reg.xgmml(1)
24311	cdc_reg.xgmml(1)
5082	cdc_reg.xgmml(1)
5265	cdc_reg.xgmml(1)
25490	cdc_reg.xgmml(1)
5621	cdc_reg.xgmml(1)
5937	cdc_reg.xgmml(1)
26602	cdc_reg.xgmml(1)
6470	cdc_reg.xgmml(1)
6231	cdc_reg.xgmml(1)
6539	cdc_reg.xgmml(1)
6630	cdc_reg.xgmml(1)
27756	cdc_reg.xgmml(1)
6722	cdc_reg.xgmml(1)
36
7101	cdc_reg.xgmml
11913	CDC_Final(1)
6834	CDC_Final(2)
28329	CDC_Final(1)
7288	cdc_reg.xgmml
12037	CDC_Final(1)
40956	CDC_Final(1)
12047	CDC_Final(1)
12057	CDC_Final(1)
32930	DNA2 Initiation(1)
