# Supplementary material for: A comprehensive, mechanistically detailed, and executable model of the cell division cycle in Saccharomyces cerevisiae
Source: Nat Commun. 2019 Mar 21;10:1308. doi: 10.1038/s41467-019-08903-w (PMC6428898; doi:10.1038/s41467-019-08903-w)
Supplement: Supplementary file 4 — Supplementary Data 2 [file 41467_2019_8903_MOESM4_ESM.zip › CytoscapeSession-2018_05_18-12_22/tables/6470-X1+Condensin/LOCAL_ATTRS-org.cytoscape.model.CyEdge-X1+Condensin+default+edge.cytable]

CyCSV-Version	1
SUID	interaction	name	selected
java.lang.Long	java.lang.String	java.lang.String	java.lang.Boolean
X1 Condensin default edge
6505	AND	Condensin (directed) CondensinAtCEN	false
6506	produce	Smc2_[smc4]_ppi+_Smc4_[smc2] (directed) Smc2_[smc4]--Smc4_[smc2]	false
6507	AND	Smc2_[smc4]--Smc4_[smc2] (directed) Condensin	false
6508	ss	Smc2_[smc4]--Smc4_[smc2] (directed) Smc2_[smc4]_ppi-_Smc4_[smc2]	false
6509	consume	Smc2_[smc4]_ppi-_Smc4_[smc2] (directed) Smc2_[smc4]--Smc4_[smc2]	false
6510	produce	Brn1_[smc2]_ppi+_Smc2_[brn1] (directed) Brn1_[smc2]--Smc2_[brn1]	false
6511	AND	Brn1_[smc2]--Smc2_[brn1] (directed) Condensin	false
6512	ss	Brn1_[smc2]--Smc2_[brn1] (directed) Brn1_[smc2]_ppi-_Smc2_[brn1]	false
6513	consume	Brn1_[smc2]_ppi-_Smc2_[brn1] (directed) Brn1_[smc2]--Smc2_[brn1]	false
6514	produce	Brn1_[smc4]_ppi+_Smc4_[brn1] (directed) Brn1_[smc4]--Smc4_[brn1]	false
6515	AND	Brn1_[smc4]--Smc4_[brn1] (directed) Condensin	false
6516	ss	Brn1_[smc4]--Smc4_[brn1] (directed) Brn1_[smc4]_ppi-_Smc4_[brn1]	false
6517	consume	Brn1_[smc4]_ppi-_Smc4_[brn1] (directed) Brn1_[smc4]--Smc4_[brn1]	false
6518	produce	Brn1_[ycg1]_ppi+_Ycg1_[brn1] (directed) Brn1_[ycg1]--Ycg1_[brn1]	false
6519	AND	Brn1_[ycg1]--Ycg1_[brn1] (directed) Condensin	false
6520	ss	Brn1_[ycg1]--Ycg1_[brn1] (directed) Brn1_[ycg1]_ppi-_Ycg1_[brn1]	false
6521	consume	Brn1_[ycg1]_ppi-_Ycg1_[brn1] (directed) Brn1_[ycg1]--Ycg1_[brn1]	false
6522	produce	Brn1_[ycs4]_ppi+_Ycs4_[brn1] (directed) Brn1_[ycs4]--Ycs4_[brn1]	false
6523	AND	Brn1_[ycs4]--Ycs4_[brn1] (directed) Condensin	false
6524	ss	Brn1_[ycs4]--Ycs4_[brn1] (directed) Brn1_[ycs4]_ppi-_Ycs4_[brn1]	false
6525	consume	Brn1_[ycs4]_ppi-_Ycs4_[brn1] (directed) Brn1_[ycs4]--Ycs4_[brn1]	false
6526	produce	Sgo1_[DBD]_i+_Centromere_[sgo1] (directed) Centromere_[sgo1]--Sgo1_[DBD]	false
6527	AND	Centromere_[sgo1]--Sgo1_[DBD] (directed) CondensinAtCEN	false
6528	!	Centromere_[sgo1]--Sgo1_[DBD] (directed) Rts1_[sgo1]_ppi+_Sgo1_[N]	false
6529	ss	Centromere_[sgo1]--Sgo1_[DBD] (directed) Sgo1_[DBD]_i-_Centromere_[sgo1]	false
6530	consume	Sgo1_[DBD]_i-_Centromere_[sgo1] (directed) Centromere_[sgo1]--Sgo1_[DBD]	false
6531	produce	Rts1_[sgo1]_ppi+_Sgo1_[N] (directed) Rts1_[sgo1]--Sgo1_[N]	false
6532	!	Rts1_[sgo1]--Sgo1_[N] (directed) Smc2_[sgo1]_ppi+_Sgo1_[smc2]	false
6533	ss	Rts1_[sgo1]--Sgo1_[N] (directed) Rts1_[sgo1]_ppi-_Sgo1_[N]	false
6534	consume	Rts1_[sgo1]_ppi-_Sgo1_[N] (directed) Rts1_[sgo1]--Sgo1_[N]	false
6535	produce	Smc2_[sgo1]_ppi+_Sgo1_[smc2] (directed) Sgo1_[smc2]--Smc2_[sgo1]	false
6536	AND	Sgo1_[smc2]--Smc2_[sgo1] (directed) CondensinAtCEN	false
6537	ss	Sgo1_[smc2]--Smc2_[sgo1] (directed) Smc2_[sgo1]_ppi-_Sgo1_[smc2]	false
6538	consume	Smc2_[sgo1]_ppi-_Sgo1_[smc2] (directed) Sgo1_[smc2]--Smc2_[sgo1]	false
5455	!	CondensinAtCEN (directed) [TensionInitiation]	false
