# Supplementary material for: A comprehensive, mechanistically detailed, and executable model of the cell division cycle in Saccharomyces cerevisiae
Source: Nat Commun. 2019 Mar 21;10:1308. doi: 10.1038/s41467-019-08903-w (PMC6428898; doi:10.1038/s41467-019-08903-w)
Supplement: Supplementary file 4 — Supplementary Data 2 [file 41467_2019_8903_MOESM4_ESM.zip › CytoscapeSession-2018_05_18-12_22/tables/5082-ND4+SPBSeparationAndNuclearDivision/LOCAL_ATTRS-org.cytoscape.model.CyNode-ND4+SPBSeparationAndNuclearDivision+default+node.cytable]

CyCSV-Version	1
SUID	name	selected
java.lang.Long	java.lang.String	java.lang.Boolean
ND4 SPBSeparationAndNuclearDivision default node
5092	NucMTPol	false
5093	Tub1_[tub4]--Tub4_[tub1]	false
5094	Tub3_[tub4]--Tub4_[tub3]	false
5095	TubulinDimer	false
5096	Tub1_[tub2]--Tub2_[tub]	false
5097	Tub2_[tub]--Tub3_[tub2]	false
5098	[DaughterSPB]	false
5099	Tub4_[(S360)]-{0}	false
5100	Tub4_[(S360)]-{p}	false
5101	Ase1_[dimer]--Ase1_[dimer]	false
5102	Ase1_[mt]--Tub1_[ase1]	false
5103	KinesinMotors	false
5104	Cin8TetramerTub1	false
5105	Cin8_[mt]--Tub1_[motor]	false
5106	Cin8Tetramer	false
5107	[SpindlePositioning]	false
5108	Cin8HD	false
5109	Ndc80_[CH]_ppi+_Tub2_[ndc80]	false
5110	Cin8_[stalk]--Cin8_[stalk]	false
898	Cdc28Clb12	false
5111	Cin8_[HD]--Cin8_[HD]	false
5112	Kip1Motor	false
5113	Kip1_[mt]--Tub1_[motor]	false
5114	Kip1_[stalk]--Kip1_[stalk]	false
5115	Tub1_[tub2]_ppi+_Tub2_[tub]	false
5116	[Nocodazole]	false
3980	Cdc14_p-_Tub4_[(S360)]	false
4681	[TensionInitiation]	false
5117	Tub1_[tub2]_ppi-_Tub2_[tub]	false
5118	Tub2_[tub]_ppi+_Tub3_[tub2]	false
5119	Tub2_[tub]_ppi-_Tub3_[tub2]	false
5120	Tub1_[tub4]_ppi+_Tub4_[tub1]	false
5121	Tub1_[tub4]_ppi-_Tub4_[tub1]	false
5122	Tub3_[tub4]_ppi+_Tub4_[tub3]	false
5123	Tub3_[tub4]_ppi-_Tub4_[tub3]	false
5124	Cdc28_p+_Tub4_[(S360)]	false
3026	Cdc28Clb1256	false
3601	Ase1_[dimer]_ppi+_Ase1_[dimer]	false
5125	Ase1_[dimer]_ppi-_Ase1_[dimer]	false
3603	Ase1_[mt]_ppi+_Tub1_[ase1]	false
5126	Ase1_[mt]_ppi-_Tub1_[ase1]	false
5127	Cin8_[stalk]_ppi+_Cin8_[stalk]	false
5128	Cin8_[stalk]_ppi-_Cin8_[stalk]	false
5129	Cin8_[HD]_ppi+_Cin8_[HD]	false
5130	Cin8_[HD]_ppi-_Cin8_[HD]	false
5131	DaughterSPB	false
5132	Cin8_[mt]_ppi+_Tub1_[motor]	false
5133	Cin8_[mt]_ppi-_Tub1_[motor]	false
3606	Kip1_[mt]_ppi+_Tub1_[motor]	false
5134	Kip1_[mt]_ppi-_Tub1_[motor]	false
3609	Kip1_[stalk]_ppi+_Kip1_[stalk]	false
5135	Kip1_[stalk]_ppi-_Kip1_[stalk]	false
5136	Cin8	false
3612	Ase1	false
3613	Kip1	false
5137	Bim1_[MT]_ppi+_Tub2_[PlusEnd]	false
5138	AstralMTPol	false
5139	Bim1_[MT]_ppi-_Tub2_[PlusEnd]	false
5140	Bim1_[kar9]_ppi+_Kar9_[bim1]	false
5141	Kar9_[(cdc28)]-{p}	false
5142	Bim1_[kar9]_ppi-_Kar9_[bim1]	false
4683	[CohesinRing]	false
5143	Cdc28_p+_Kar9_[(cdc28)]	false
4762	[Bridge]	false
951	Cdc14_[net1]--Net1_[n]	false
4992	Cell_[(SPB)]-{spb}	false
4770	Cell_BIP_Cell_[(SPB)]	false
5144	Kar9_[myo2]_ppi+_Myo2_[kar9]	false
5145	Cell_[(SPB)]-{bipolar}	false
5146	Kar9_[myo2]_ppi-_Myo2_[kar9]	false
5147	[MTForces]	false
4684	Cell_ND_Cell_[(SPB)]	false
4032	Cdc14_p-_Kar9_[(cdc28)]	false
5148	MTForces	false
5149	CytoplasmicForce	false
5150	Bim1_[MT]--Tub2_[PlusEnd]	false
5151	Bim1_[kar9]--Kar9_[bim1]	false
5152	ActinMotor	false
5153	Kar9_[myo2]--Myo2_[kar9]	false
5154	Act1_[motor]--Myo2_[actin]	false
5155	ActinCables	false
5156	NuclearForce	false
5157	CrosslinkedInterpolarMT	false
