# Supplementary material for: A comprehensive, mechanistically detailed, and executable model of the cell division cycle in Saccharomyces cerevisiae
Source: Nat Commun. 2019 Mar 21;10:1308. doi: 10.1038/s41467-019-08903-w (PMC6428898; doi:10.1038/s41467-019-08903-w)
Supplement: Supplementary file 4 — Supplementary Data 2 [file 41467_2019_8903_MOESM4_ESM.zip › CytoscapeSession-2018_05_18-12_22/tables/5937-CD2+Growth/LOCAL_ATTRS-org.cytoscape.model.CyNode-CD2+Growth+default+node.cytable]

CyCSV-Version	1
SUID	name	selected
java.lang.Long	java.lang.String	java.lang.Boolean
CD2 Growth default node
5947	Msb3_gap_Sec4_[(act)]	false
5948	Sec4_[(act)]-{gtp}	false
5949	PolarisomeMsb3	false
5950	Msb4_gap_Sec4_[(act)]	false
5951	PolarisomeMsb4	false
5952	Tus1_gef_Rho1_[(act)]	false
5953	Tus1P	false
5954	Bni1_[DID]_ipi+_Bni1_[DAD]	false
5955	Bni1_[DID]_ipi-_Bni1_[DAD]	false
5956	Bnr1_[DID]_ipi+_Bnr1_[DAD]	false
5957	Bnr1_[DID]_ipi-_Bnr1_[DAD]	false
5637	Cdc42_[switch]_ppi+_Sec3_[N]	false
5958	Cdc42_[switch]--Sec3_[N]	false
5959	Cdc42_[switch]_ppi-_Sec3_[N]	false
5641	Cdc42_[switch]_ppi+_Exo70_[cdc42]	false
5960	Cdc42_[switch]--Exo70_[cdc42]	false
5961	Cdc42_[switch]_ppi-_Exo70_[cdc42]	false
5962	Rho1_[switch]_ppi+_Sec3_[N]	false
5963	Rho1_[switch]--Sec3_[N]	false
5964	Rho1_[switch]_ppi-_Sec3_[N]	false
5965	Exo70_[C]_i+_PI_[head]	false
5966	Exo70_[C]--PI_[head]	false
5967	Exo70_[C]_i-_PI_[head]	false
5968	Sec3_[PH]_i+_PI_[head]	false
5969	PI_[head]--Sec3_[PH]	false
5970	Sec3_[PH]_i-_PI_[head]	false
5971	Sec2_gef_Sec4_[(act)]	false
5972	[Exocytosis]	false
5973	Sec4_[(act)]-{0}	false
5974	Sec3PM	false
5975	Sec3	false
5976	Cell_[(bud)]-{large}	false
5977	[Cytokinesis]	false
5687	Cell_[(bud)]-{small}	false
5978	Cell_Growth_Cell_[(bud)]	false
5979	[GlucanSynthesis]	false
5693	[ApicalGrowth]	false
5980	[SymmetryBreakingCyt]	false
5149	CytoplasmicForce	false
5155	ActinCables	false
5981	Fks1_[rho1]_ppi+_Rho1_[switch]	false
5982	BudTipCables	false
5983	Fks1_[rho1]_ppi-_Rho1_[switch]	false
5984	Act1_[formin]--Bni1_[actin]	false
5985	Gsc2_[rho1]_ppi+_Rho1_[switch]	false
5986	Act1_[self1]--Act1_[self2]	false
5987	Gsc2_[rho1]_ppi-_Rho1_[switch]	false
5988	BudNeckCables	false
5989	Act1_[formin]--Bnr1_[actin]	false
5990	Bnr1_[FH2]--Bnr1_[FH2]	false
5702	Cdc42_[(act)]-{gtp}	false
5717	Bem2_[(cdc28)]-{0}	false
5728	Bem2_gap_Rho1_[(act)]	false
5991	Rho1_[(act)]-{gtp}	false
5992	Lrg1_gap_Rho1_[(act)]	false
5993	GlucanSynthase	false
5994	Fks1_[rho1]--Rho1_[switch]	false
5995	Gsc2_[rho1]--Rho1_[switch]	false
5996	Rom2_gef_Rho1_[(act)]	false
5997	Rho1Activation	false
5998	PI_[head]--Rom2_[PH]	false
5999	Rho1_[rom2]--Rom2_[rho1]	false
6000	Rom2	false
6001	Rom2_[cwi]--Slg1_[cyt]	false
6002	Mid2_[rom2]--Rom2_[cwi]	false
6003	[CWI]	false
6004	Rho1_[rom2]_ppi+_Rom2_[rho1]	false
6005	Rho1_[rom2]_ppi-_Rom2_[rho1]	false
6006	Rom2_[cwi]_ppi+_Slg1_[cyt]	false
6007	Rom2_[cwi]_ppi-_Slg1_[cyt]	false
6008	Mid2_[rom2]_ppi+_Rom2_[cwi]	false
6009	Mid2_[rom2]_ppi-_Rom2_[cwi]	false
5733	Cla4_[lipid]_i+_PI_[head]	false
5735	PI_[(4)]-{p}	false
6010	Sst4_p+_PI_[(4)]	false
6011	Mss4_p+_PI_[(5)]	false
6012	PI_[(5)]-{p}	false
6013	Sac1_p-_PI_[(4)]	false
6014	Inp51_p-_PI_[(5)]	false
6015	Rom2_[PH]_i+_PI_[head]	false
6016	PI45P2	false
6017	Rom2_[PH]_i-_PI_[head]	false
5745	Bni1_[GBD]_ppi+_Cdc42_[switch]	false
6018	Bni1_[GBD]--Cdc42_[switch]	false
5746	[SymmetryBreakingBud]	false
6019	Bni1_[GBD]_ppi-_Cdc42_[switch]	false
6020	Bni1_[GBD]_ppi+_Rho1_[switch]	false
6021	Bni1_[GBD]--Rho1_[switch]	false
6022	Bni1_[GBD]_ppi-_Rho1_[switch]	false
5747	Bnr1_[GBD]_ppi+_Cdc42_[switch]	false
6023	Bnr1_[GBD]--Cdc42_[switch]	false
6024	[BudSite]	false
6025	Bnr1_[GBD]_ppi-_Cdc42_[switch]	false
6026	Bnr1_[GBD]_ppi+_Rho1_[switch]	false
6027	Bnr1_[GBD]--Rho1_[switch]	false
6028	Bnr1_[GBD]_ppi-_Rho1_[switch]	false
6029	Pea2_[spa2]_ppi+_Spa2_[pea2]	false
6030	Pea2_[spa2]--Spa2_[pea2]	false
6031	Pea2_[spa2]_ppi-_Spa2_[pea2]	false
6032	Bni1_[SBD]_ppi+_Spa2_[bni1]	false
6033	Bni1_[SBD]--Spa2_[bni1]	false
6034	Bni1_[DAD]--[DID]	false
6035	Bni1_[SBD]_ppi-_Spa2_[bni1]	false
6036	Msb3_[spa2]_ppi+_Spa2_[MSB]	false
6037	Msb3_[spa2]--Spa2_[MSB]	false
6038	Msb3_[spa2]_ppi-_Spa2_[MSB]	false
6039	Msb4_[spa2]_ppi+_Spa2_[MSB]	false
6040	Msb4_[spa2]--Spa2_[MSB]	false
6041	Msb4_[spa2]_ppi-_Spa2_[MSB]	false
6042	Bud6_[spa2]_ppi+_Spa2_[bud6]	false
6043	Bud6_[spa2]--Spa2_[bud6]	false
6044	Bud6_[spa2]_ppi-_Spa2_[bud6]	false
6045	Bni1_[FH2]_ppi+_Bni1_[FH2]	false
6046	Bni1_[FH2]--Bni1_[FH2]	false
6047	Bni1_[FH2]_ppi-_Bni1_[FH2]	false
6048	Bnr1_[FH2]_ppi+_Bnr1_[FH2]	false
6049	Bnr1_[DAD]--[DID]	false
6050	Bnr1_[FH2]_ppi-_Bnr1_[FH2]	false
6051	Act1_[self1]_ppi+_Act1_[self2]	false
6052	[LatA]	false
6053	Formin	false
6054	Act1_[self1]_ppi-_Act1_[self2]	false
6055	Act1_[formin]_ppi+_Bni1_[actin]	false
6056	Polarisome	false
6057	Act1_[formin]_ppi-_Bni1_[actin]	false
6058	Act1_[formin]_ppi+_Bnr1_[actin]	false
6059	Act1_[formin]_ppi-_Bnr1_[actin]	false
