# Supplementary material for: A comprehensive, mechanistically detailed, and executable model of the cell division cycle in Saccharomyces cerevisiae
Source: Nat Commun. 2019 Mar 21;10:1308. doi: 10.1038/s41467-019-08903-w (PMC6428898; doi:10.1038/s41467-019-08903-w)
Supplement: Supplementary file 4 — Supplementary Data 2 [file 41467_2019_8903_MOESM4_ESM.zip › CytoscapeSession-2018_05_18-12_22/tables/5621-CD1+BudEmergence/LOCAL_ATTRS-org.cytoscape.model.CyNode-CD1+BudEmergence+default+node.cytable]

CyCSV-Version	1
SUID	name	selected
java.lang.Long	java.lang.String	java.lang.Boolean
CD1 BudEmergence default node
3961	Cdc14_p-_Rga1_[(cdc28)]	false
3962	Cdc14_p-_Rga2_[(cdc28)]	false
5631	Cdc28_p+_Bem2_[(cdc28)]	false
1244	Cdc28Cln123	false
5632	Cdc28_p+_Bem3_[(cdc28)]	false
5633	Cdc28_p+_Rga1_[(cdc28)]	false
5634	Cdc28_p+_Rga2_[(cdc28)]	false
5635	Cdc28_p+_Bem1_[(cdc28)]	false
5636	Bem1_[(cdc28)]-{p}	false
5637	Cdc42_[switch]_ppi+_Sec3_[N]	false
5638	Bem1_[SH3]_ppi+_Ste20_[bem1]	false
5639	Bem1_[SH3]_ppi-_Ste20_[bem1]	false
5640	Bem1_[SH3]_ppi+_Cla4_[bem1]	false
5641	Cdc42_[switch]_ppi+_Exo70_[cdc42]	false
5642	Bem1_[SH3]_ppi-_Cla4_[bem1]	false
5643	Bem1_[PB1]_ppi+_Cdc24_[bem1]	false
5644	Cdc24_[far1]--0	false
5645	Cdc24_[far1]--Far1_[cdc24]	false
5646	Bem1_[PB1]_ppi-_Cdc24_[bem1]	false
5647	Bem1_[CI]_ppi+_Cdc42_[bem1]	false
5648	Bem1_[CI]_ppi-_Cdc42_[bem1]	false
5649	Cla4_p+_Cdc24_[(PAK)]	false
5650	Cdc24_[(PAK)]-{p}	false
5651	Cla4Active	false
5652	Cla4_[(ap)]-{p}	false
5653	Cdc42_[switch]_ppi+_Cla4_[CRIB]	false
5654	Cdc42_[switch]_ppi-_Cla4_[CRIB]	false
5655	Cdc42_[switch]_ppi+_Ste20_[CRIB]	false
5656	Cdc42_[switch]_ppi-_Ste20_[CRIB]	false
5657	Boi1_[cdc42]_ppi+_Cdc42_[switch]	false
5658	Boi1_[cdc42]--Cdc42_[switch]	false
5659	Boi1_[(cdc28)]-{p}	false
5660	Boi1_[cdc42]_ppi-_Cdc42_[switch]	false
5661	Boi2_[cdc42]_ppi+_Cdc42_[switch]	false
5662	Boi2_[cdc42]--Cdc42_[switch]	false
5663	Boi2_[(cdc28)]-{p}	false
5664	Boi2_[cdc42]_ppi-_Cdc42_[switch]	false
5665	Cdc28_p+_Boi1_[(cdc28)]	false
5666	Cdc28_p+_Boi2_[(cdc28)]	false
5667	Cla4_p+_Swe1_[(cla4)]	false
5668	SymmetryBreakingBud	false
5669	SeptinPol	false
5670	Cdc12Gic12	false
5671	Cdc42_[switch]_ppi+_Gic1_[cdc42]	false
5672	Cdc42_[switch]--Gic1_[cdc42]	false
5673	Cdc42_[switch]_ppi-_Gic1_[cdc42]	false
5674	Cdc42_[switch]_ppi+_Gic2_[cdc42]	false
5675	Cdc42_[switch]--Gic2_[cdc42]	false
5676	Cdc42_[switch]_ppi-_Gic2_[cdc42]	false
5677	Cdc12_[gic1]_ppi+_Gic1_[cdc12]	false
5678	Cdc12_[gic1]--Gic1_[cdc12]	false
5679	Cdc12_[gic1]_ppi-_Gic1_[cdc12]	false
5680	Cdc12_[gic2]_ppi+_Gic2_[cdc12]	false
5681	Cdc12_[gic2]--Gic2_[cdc12]	false
5682	Cdc12_[gic2]_ppi-_Gic2_[cdc12]	false
5683	Cdc11_[cdc12]_ppi+_Cdc12_[cdc11]	false
5684	Cdc11_[cdc12]--Cdc12_[cdc11]	false
5685	Cell_EM_Cell_[(bud)]	false
5686	Cdc11_[cdc12]_ppi-_Cdc12_[cdc11]	false
5687	Cell_[(bud)]-{small}	false
5688	Cdc3_[cdc12]_ppi+_Cdc12_[cdc3]	false
5689	[SeptinPol]	false
5690	Cdc12_[cdc3]--Cdc3_[cdc12]	false
5691	Cdc3_[(cla4)]-{p}	false
5692	Cdc3_[cdc12]_ppi-_Cdc12_[cdc3]	false
5693	[ApicalGrowth]	false
5694	Cdc3_[cdc10]_ppi+_Cdc10_[cdc3]	false
5695	Cdc10_[cdc3]--Cdc3_[cdc10]	false
5696	Cdc10_[(cla4)]-{p}	false
5697	Cdc3_[cdc10]_ppi-_Cdc10_[cdc3]	false
5698	Cla4_ap+_Cla4_[(ap)]	false
5699	Cla4_p+_Cdc3_[(cla4)]	false
5700	Cla4_p+_Cdc10_[(cla4)]	false
951	Cdc14_[net1]--Net1_[n]	false
3579	Far1	false
5701	Cdc24_gef_Cdc42_[(act)]	false
5702	Cdc42_[(act)]-{gtp}	false
5703	Bem1Cdc24Ste20Cdc42	false
5704	Bem1_[SH3]--Ste20_[bem1]	false
5705	Bem1_[PB1]--Cdc24_[bem1]	false
5706	Cdc42_[switch]--Ste20_[CRIB]	false
5707	Bem1Cdc24Cla4Cdc42	false
5708	Bem1_[SH3]--Cla4_[bem1]	false
5709	Cdc42_[switch]--Cla4_[CRIB]	false
5710	Cdc42LocAct	false
5711	Cdc42Bem1Loc	false
5712	Bem1_[CI]--Cdc42_[bem1]	false
5713	Cdc42Rsr1Loc	false
5714	Cdc24_[rsr1]--Rsr1_[cdc24]	false
5715	Cdc42_[switch]--Rsr1_[cdc42]	false
5716	Bem2_gap_Cdc42_[(act)]	false
5717	Bem2_[(cdc28)]-{0}	false
5718	Bem2_[(cdc28)]-{p}	false
5719	Bem3_gap_Cdc42_[(act)]	false
5720	Bem3_[(cdc28)]-{0}	false
5721	Bem3_[(cdc28)]-{p}	false
5722	Rga1_gap_Cdc42_[(act)]	false
5723	Rga1_[(cdc28)]-{0}	false
5724	Rga1_[(cdc28)]-{p}	false
5725	Rga2_gap_Cdc42_[(act)]	false
5726	Rga2_[(cdc28)]-{0}	false
5727	Rga2_[(cdc28)]-{p}	false
5728	Bem2_gap_Rho1_[(act)]	false
3602	Cdc24_[far1]_ppi+_Far1_[cdc24]	false
5729	Cdc24_[far1]_ppi-_Far1_[cdc24]	false
5730	Bud5_[lm]_ppi+_LM_[cyt]	false
5731	Bud5_[lm]--LM_[cyt]	false
5732	Bud5_[lm]_ppi-_LM_[cyt]	false
5733	Cla4_[lipid]_i+_PI_[head]	false
5734	Cla4_[lipid]--PI_[head]	false
5735	PI_[(4)]-{p}	false
5736	Cla4_[lipid]_i-_PI_[head]	false
5737	Bud5_gef_Rsr1_[(act)]	false
5738	Rsr1_[(act)]-{gtp}	false
5739	Bud2_gap_Rsr1_[(act)]	false
5740	Cdc24_[rsr1]_ppi+_Rsr1_[cdc24]	false
5741	Cdc24_[rsr1]_ppi-_Rsr1_[cdc24]	false
5742	Cdc42_[switch]_ppi+_Rsr1_[cdc42]	false
5743	Cdc42_[(act)]-{0}	false
5744	Cdc42_[switch]_ppi-_Rsr1_[cdc42]	false
5745	Bni1_[GBD]_ppi+_Cdc42_[switch]	false
5746	[SymmetryBreakingBud]	false
4020	Cdc14_p-_Bem1_[(cdc28)]	false
5747	Bnr1_[GBD]_ppi+_Cdc42_[switch]	false
4021	Cdc14_p-_Bem2_[(cdc28)]	false
4022	Cdc14_p-_Bem3_[(cdc28)]	false
4023	Cdc14_p-_Boi1_[(cdc28)]	false
4024	Cdc14_p-_Boi2_[(cdc28)]	false
5748	Cdc3PPT_p-_Cdc3_[(cla4)]	false
5749	Cdc10PPT_p-_Cdc10_[(cla4)]	false
5750	Cdc24PPT_p-_Cdc24_[(PAK)]	false
