# Supplementary material for: A comprehensive, mechanistically detailed, and executable model of the cell division cycle in Saccharomyces cerevisiae
Source: Nat Commun. 2019 Mar 21;10:1308. doi: 10.1038/s41467-019-08903-w (PMC6428898; doi:10.1038/s41467-019-08903-w)
Supplement: Supplementary file 4 — Supplementary Data 2 [file 41467_2019_8903_MOESM4_ESM.zip › CytoscapeSession-2018_05_18-12_22/tables/12047-CD3+MorphologyCheckpoint/LOCAL_ATTRS-org.cytoscape.model.CyNode-CD3+MorphologyCheckpoint+default+node.cytable]

CyCSV-Version	1
SUID	name	selected
java.lang.Long	java.lang.String	java.lang.Boolean
CD3 MorphologyCheckpoint default node
3982	Cdc5_p+_Swe1_[cdc5(HP)]	false
2996	Cdc5	false
951	Cdc14_[net1]--Net1_[n]	false
5651	Cla4Active	false
3723	Met30_ub+_Swe1_[(scf)]	false
7364	Cdc28_p+_Swe1_[cdc28(deg)]	false
7406	Swe1PPT_p-_Swe1_[(cla4)]	false
3728	Swe1degP	false
7370	Hsl1_[septin]_ppi+_Cdc3_[hsl1]	false
7371	Cdc3_[hsl1]--Hsl1_[septin]	false
3026	Cdc28Clb1256	false
7372	[LargeBud]	false
3027	Cdc5_[(T242)]-{p}	false
7373	Hsl1_[septin]_ppi-_Cdc3_[hsl1]	false
7374	Hsl1_[hsl7]_ppi+_Hsl7_[hsl1]	false
7375	Hsl1_[hsl7]--Hsl7_[hsl1]	false
7376	Hsl7_[(hsl1)]-{p}	false
7377	Hsl1_[hsl7]_ppi-_Hsl7_[hsl1]	false
5667	Cla4_p+_Swe1_[(cla4)]	false
7378	Hsl7_[swe1]_ppi-_Swe1_[hsl7]	false
7379	Hsl1_p+_Hsl7_[(hsl1)]	false
7380	Swe1PPT_p-_Swe1_[cdc5(HP)]	false
7405	Hsl7PPT_p-_Hsl7_[(hsl1)]	false
7362	Swe1_[(cla4)]-{p}	false
1182	Cdc5_[PBD]_ppi+_Swe1_[cdc5]	false
7363	Hsl7_[swe1]--Swe1_[hsl7]	false
7365	Swe1_[cdc28(deg)]-{p}	false
7366	Cdc5_[PBD]--Swe1_[cdc5]	false
7367	Swe1_[cdc5(HP)]-{p}	false
7368	Cdc5_[PBD]_ppi-_Swe1_[cdc5]	false
1187	Hsl7_[swe1]_ppi+_Swe1_[hsl7]	false
3977	Cdc14_p-_Swe1_[cdc28(deg)]	false
1195	Swe1	false
