# Supplementary material for: A comprehensive, mechanistically detailed, and executable model of the cell division cycle in Saccharomyces cerevisiae
Source: Nat Commun. 2019 Mar 21;10:1308. doi: 10.1038/s41467-019-08903-w (PMC6428898; doi:10.1038/s41467-019-08903-w)
Supplement: Supplementary file 4 — Supplementary Data 2 [file 41467_2019_8903_MOESM4_ESM.zip › CytoscapeSession-2018_05_18-12_22/tables/5265-ND5+TensionCheck/LOCAL_ATTRS-org.cytoscape.model.CyNode-ND5+TensionCheck+default+node.cytable]

CyCSV-Version	1
SUID	name	selected
java.lang.Long	java.lang.String	java.lang.Boolean
ND5 TensionCheck default node
2844	Cdc20_[mad2]_ppi+_Mad2_[cdc20]	false
5275	Mad1Mad2Mad2	false
5276	Mad1_[mad2]--Mad2_[mad1]	false
5277	Mad2_[mad2]--Mad2_[mad2]	false
5278	Cdc20_[mad2]_ppi-_Mad2_[cdc20]	false
5279	Mad1_[KT]_ppi+_Ndc80_[mad1]	false
5280	Mad1_[KT]--Ndc80_[mad1]	false
5281	Mad1_[KT]_ppi-_Ndc80_[mad1]	false
5282	Mad1_[mad2]_ppi+_Mad2_[mad1]	false
5283	Mad1_[mad2]_ppi-_Mad2_[mad1]	false
5284	Mad2_[mad2]_ppi+_Mad2_[mad2]	false
5285	KTMad1Mad2	false
5286	Mad2_[mad2]_ppi-_Mad2_[mad2]	false
5287	[DNAReplicated]	false
5288	Ndc80_[nuf2]_ppi+_Nuf2_[ndc80]	false
5289	Ndc80_[nuf2]--Nuf2_[ndc80]	false
5290	Ndc80_[nuf2]_ppi-_Nuf2_[ndc80]	false
5291	Spc24_[spc25]_ppi+_Spc25_[spc24]	false
5292	Spc24_[spc25]--Spc25_[spc24]	false
5293	Spc24_[spc25]_ppi-_Spc25_[spc24]	false
5294	Ndc80_[spc24]_ppi+_Spc24_[ndc80]	false
5295	Ndc80_[spc24]--Spc24_[ndc80]	false
5296	Ndc80Dam1Recruitment	false
5297	Ndc80_[spc24]_ppi-_Spc24_[ndc80]	false
5298	Dam1MT	false
5299	Ipl1_[sli15]_ppi+_Sli15_[Inbox]	false
5300	Dam1Tub13	false
5301	Ipl1_[sli15]--Sli15_[Inbox]	false
5302	Duo1MT	false
5303	Ipl1_[sli15]_ppi-_Sli15_[Inbox]	false
5304	Bir1_[C]_ppi+_Nbl1_[bir1]	false
5305	Bir1_[C]--Nbl1_[bir1]	false
5306	Bir1_[C]_ppi-_Nbl1_[bir1]	false
5307	Nbl1_[sli15]_ppi+_Sli15_[N]	false
5308	Nbl1_[sli15]--Sli15_[N]	false
5309	Nbl1_[sli15]_ppi-_Sli15_[N]	false
5310	[BipolarSpindle]	false
5311	Bir1_[cbf2]_ppi+_Cbf2_[bir1]	false
5312	CondensinAtCEN	false
5313	Bir1_[cbf2]--Cbf2_[bir1]	false
5314	Bir1_[cbf2]_ppi-_Cbf2_[bir1]	false
5315	Ipl1_p+_Sli15_[(S578)]	false
5316	Sli15_[(S578)]-{p}	false
5317	AuroraBActive	false
5318	CPC	false
5319	Cbf2_[centromere]--Centromere_[CDE]	false
5320	Glc7_p-_Sli15_[(S578)]	false
5321	Cbf2_[centromere]_i+_Centromere_[CDE]	false
5322	Cbf2_[centromere]_i-_Centromere_[CDE]	false
5323	Ipl1_p+_Ndc80_[N(S100)]	false
5324	Ndc80_[N(S100)]-{p}	false
5325	Glc7_p-_Ndc80_[N(S100)]	false
5326	Dam1_[ndc80]_ppi+_Ndc80_[dam1]	false
5327	Dam1_[ndc80]--Ndc80_[dam1]	false
5328	Dam1Comp	false
5329	Dam1_[N1]--Spc34_[N]	false
5330	Dam1_[cc]--Duo1_[cc]	false
5331	Dad4_[cc]--Dam1_[N2]	false
5332	Ask1_[N]--Dad4_[N]	false
5333	Ndc80Comp	false
5334	Dam1P1	false
5335	Dam1_[(S257)]-{p}	false
5336	Dam1_[(S265)]-{p}	false
5337	Dam1_[(S292)]-{p}	false
5338	Dam1_[ndc80]_ppi-_Ndc80_[dam1]	false
5339	Ask1_[ndc80]_ppi+_Ndc80_[ask1]	false
5340	Ask1_[ndc80]--Ndc80_[ask1]	false
5341	Ask1_[ndc80]_ppi-_Ndc80_[ask1]	false
4683	[CohesinRing]	false
5342	Ndc80_[spc34]_ppi+_Spc34_[ndc80]	false
5343	Ndc80_[spc34]--Spc34_[ndc80]	false
5344	Ndc80_[spc34]_ppi-_Spc34_[ndc80]	false
5345	Dam1_[N1]_ppi+_Spc34_[N]	false
5346	Dam1_[N1]_ppi-_Spc34_[N]	false
5347	Dam1_[cc]_ppi+_Duo1_[cc]	false
5348	Dam1_[cc]_ppi-_Duo1_[cc]	false
5349	Dad4_[cc]_ppi+_Dam1_[N2]	false
5350	Dad4_[cc]_ppi-_Dam1_[N2]	false
5351	Ask1_[N]_ppi+_Dad4_[N]	false
5352	Ask1_[N]_ppi-_Dad4_[N]	false
5353	Dam1_[Ca]_ppi+_Tub3_[dam1]	false
5354	Dam1_[Ca]--Tub3_[dam1]	false
5355	Dam1CompP	false
5148	MTForces	false
5356	Spc34_[(T199)]-{p}	false
5357	Dam1P3	false
5358	Dam1P2	false
5359	Dam1_[(S20)]-{p}	false
5360	Dam1_[Ca]_ppi-_Tub3_[dam1]	false
5361	Dam1_[Ca]_ppi+_Tub1_[dam1]	false
5362	Dam1_[Ca]--Tub1_[dam1]	false
5363	Dam1_[Ca]_ppi-_Tub1_[dam1]	false
5364	Dam1_[Cb]_ppi+_Tub2_[dam1]	false
5365	Dam1_[Cb]--Tub2_[dam1]	false
5366	Dam1_[Cb]_ppi-_Tub2_[dam1]	false
5367	Duo1_[Ca]_ppi+_Tub3_[duo1]	false
5368	Duo1_[Ca]--Tub3_[duo1]	false
5369	Duo1_[Ca]_ppi-_Tub3_[duo1]	false
5370	Duo1_[Ca]_ppi+_Tub1_[duo1]	false
5371	Duo1_[Ca]--Tub1_[duo1]	false
5092	NucMTPol	false
5372	Duo1_[Ca]_ppi-_Tub1_[duo1]	false
5373	Duo1_[Cb]_ppi+_Tub2_[duo1]	false
5374	Duo1_[Cb]--Tub2_[duo1]	false
5375	Ndc80_[CH]--Tub2_[ndc80]	false
5376	Duo1_[Cb]_ppi-_Tub2_[duo1]	false
5377	Ipl1_p+_Dam1_[(S20)]	false
5378	Ipl1_p+_Dam1_[(S257)]	false
5379	Ipl1_p+_Dam1_[(S265)]	false
5380	Ipl1_p+_Dam1_[(S292)]	false
5381	Ipl1_p+_Spc34_[(T199)]	false
5382	Glc7_p-_Dam1_[(S20)]	false
5383	Glc7_p-_Dam1_[(S257)]	false
5384	Glc7_p-_Dam1_[(S265)]	false
3578	Mps1	false
5385	Glc7_p-_Dam1_[(S292)]	false
5386	Glc7_p-_Spc34_[(T199)]	false
5109	Ndc80_[CH]_ppi+_Tub2_[ndc80]	false
5387	Ndc80_[N(S100)]-{0}	false
5388	Ndc80_[CH]_ppi-_Tub2_[ndc80]	false
4872	Mps1_[(AP)]-{p}	false
4873	Mps1_p+_Spc105_[(mps1)]	false
5389	Spc105_[(mps1)]-{p}	false
5390	Mps1_[ndc80]--Ndc80_[mps1]	false
5391	Glc7_p-_Spc105_[(mps1)]	false
5392	Glc7_[spc105]--Spc105_[rvsf]	false
5393	Glc7_[spc105]_ppi+_Spc105_[rvsf]	false
4681	[TensionInitiation]	false
5394	Glc7_[spc105]_ppi-_Spc105_[rvsf]	false
3588	Mps1_[ndc80]_ppi+_Ndc80_[mps1]	false
5395	[StableTension]	false
5396	Mps1_[ndc80]_ppi-_Ndc80_[mps1]	false
5397	Ndc80_[spc105]_ppi+_Spc105_[ndc80]	false
5398	Ndc80_[spc105]--Spc105_[ndc80]	false
5399	Ndc80_[spc105]_ppi-_Spc105_[ndc80]	false
5400	Bub1_[spc105]_ppi+_Spc105_[bub1]	false
5401	Bub1_[spc105]--Spc105_[bub1]	false
5402	Bub1_[spc105]_ppi-_Spc105_[bub1]	false
5403	Bub3_[spc105]_ppi+_Spc105_[bub3]	false
5404	Bub3_[spc105]--Spc105_[bub3]	false
5405	Bub3_[spc105]_ppi-_Spc105_[bub3]	false
2998	Cdc20	false
5406	APC_[activator]_ppi+_Cdc20_[APC]	false
3005	Cdc20_[mad2]--Mad2_[cdc20]	false
3038	Proteasome_deg_Cdc20	false
