# Supplementary material for: A comprehensive, mechanistically detailed, and executable model of the cell division cycle in Saccharomyces cerevisiae
Source: Nat Commun. 2019 Mar 21;10:1308. doi: 10.1038/s41467-019-08903-w (PMC6428898; doi:10.1038/s41467-019-08903-w)
Supplement: Supplementary file 4 — Supplementary Data 2 [file 41467_2019_8903_MOESM4_ESM.zip › CytoscapeSession-2018_05_18-12_22/tables/12057-Deg3+APC/LOCAL_ATTRS-org.cytoscape.model.CyEdge-Deg3+APC+default+edge.cytable]

CyCSV-Version	1
SUID	interaction	name	selected
java.lang.Long	java.lang.String	java.lang.String	java.lang.Boolean
Deg3 APC default edge
12028	is	Acm1 (directed) Acm1_[bmh]_ppi+_Bmh2_[acm1]	false
12027	is	Acm1 (directed) Acm1_[bmh]_ppi+_Bmh1_[acm1]	false
12026	is	Acm1 (directed) Acm1_[cdh1]_ppi+_Cdh1_[acm1]	false
8418	!	APC_[activator]--Cdc20_[APC] (directed) APC_ub+_Dbf4_[(apc)]	false
8417	!	APC_[activator]--Cdc20_[APC] (directed) APC_ub+_Pds1_[(apc)]	false
8416	!	APC_[activator]--Cdc20_[APC] (directed) APC_ub+_Kip1_[(apc)]	false
8415	!	APC_[activator]--Cdc20_[APC] (directed) APC_ub+_Acm1_[(Dbox)]	false
8414	ss	APC_[activator]--Cdc20_[APC] (directed) APC_[activator]_ppi-_Cdc20_[APC]	false
8413	OR	APC_[activator]--Cdc20_[APC] (directed) APCCdh1Cdc20	false
8412	mutually_exclusive	Acm1_[bmh]--Bmh2_[acm1] (directed) Acm1_[bmh]_ppi+_Bmh1_[acm1]	false
8411	ss	Acm1_[bmh]--Bmh2_[acm1] (directed) Acm1_[bmh]_ppi-_Bmh2_[acm1]	false
8410	OR	Acm1_[bmh]--Bmh2_[acm1] (directed) Acm1Bmh12	false
11993	is	Kip1 (directed) APC_ub+_Kip1_[(apc)]	false
8409	mutually_exclusive	Acm1_[bmh]--Bmh1_[acm1] (directed) Acm1_[bmh]_ppi+_Bmh2_[acm1]	false
8408	ss	Acm1_[bmh]--Bmh1_[acm1] (directed) Acm1_[bmh]_ppi-_Bmh1_[acm1]	false
8407	OR	Acm1_[bmh]--Bmh1_[acm1] (directed) Acm1Bmh12	false
8406	AND	Acm1Bmh12 (directed) CAB	false
11989	is	Ase1 (directed) APC_ub+_Ase1_[(apc)]	false
8405	ss	Acm1_[cdh1]--Cdh1_[acm1] (directed) Acm1_[cdh1]_ppi-_Cdh1_[acm1]	false
8404	AND	Acm1_[cdh1]--Cdh1_[acm1] (directed) CAB	false
8403	NOT	CAB (directed) NotCAB	false
8402	AND	NotCAB (directed) APCCdh1Active	false
11985	is	Cin8 (directed) APC_ub+_Cin8_[(apc)]	false
8401	ss	APC_[activator]--Cdh1_[APC] (directed) APC_[activator]_ppi-_Cdh1_[APC]	false
9681	produce	Cdc28_p+_Cdh1_[(cdc28)] (directed) Cdh1_[(cdc28)]-{p}	false
8400	AND	APC_[activator]--Cdh1_[APC] (directed) APCCdh1Active	false
11983	is	Dbf4 (directed) APC_ub+_Dbf4_[(apc)]	false
8399	!	APCCdh1Active (directed) APC_ub+_Yhp1_[(apc)]	false
9422	!	Kip1_[(apc)]-{ub} (directed) Proteasome_deg_Kip1	false
8398	!	APCCdh1Active (directed) APC_ub+_Yox1_[(apc)]	false
9421	produce	APC_ub+_Kip1_[(apc)] (directed) Kip1_[(apc)]-{ub}	false
8397	!	APCCdh1Active (directed) APC_ub+_Cdc5_[(apc)]	false
9420	!	Ase1_[(apc)]-{ub} (directed) Proteasome_deg_Ase1	false
8396	!	APCCdh1Active (directed) APC_ub+_Cdc20_[(apc)]	false
9419	produce	APC_ub+_Ase1_[(apc)] (directed) Ase1_[(apc)]-{ub}	false
8395	!	APCCdh1Active (directed) APC_ub+_Clb4_[(apc)]	false
9418	!	Cin8_[(apc)]-{ub} (directed) Proteasome_deg_Cin8	false
8394	!	APCCdh1Active (directed) APC_ub+_Clb3_[(apc)]	false
9417	produce	APC_ub+_Cin8_[(apc)] (directed) Cin8_[(apc)]-{ub}	false
8393	!	APCCdh1Active (directed) APC_ub+_Ase1_[(apc)]	false
9416	x	Acm1P (directed) APC_ub+_Acm1_[(Dbox)]	false
8392	!	APCCdh1Active (directed) APC_ub+_Cin8_[(apc)]	false
8391	!	APCCdh1Active (directed) APC_ub+_Fkh2_[(apc)]	false
9415	!	Acm1_[(Dbox)]-{ub} (directed) Proteasome_deg_Acm1	false
9414	produce	APC_ub+_Acm1_[(Dbox)] (directed) Acm1_[(Dbox)]-{ub}	false
8390	!	APCCdh1Active (directed) APC_ub+_Fkh1_[(apc)]	false
9413	ss	Acm1_[(T161)]-{p} (directed) Cdc14_p-_Acm1_[(T161)]	false
8389	!	APCCdh1Active (directed) APC_ub+_Nrm1_[(apc)]	false
9412	OR	Acm1_[(T161)]-{p} (directed) Acm1P	false
8388	!	APCCdh1Active (directed) APC_ub+_Mps1_[(apc)]	false
8387	OR	APCCdh1Active (directed) APCCdh1Cdc20	false
9411	produce	Cdc28_p+_Acm1_[(T161)] (directed) Acm1_[(T161)]-{p}	false
9410	ss	Acm1_[(S48)]-{p} (directed) Cdc14_p-_Acm1_[(S48)]	false
8386	!	APCCdh1Cdc20 (directed) APC_ub+_Clb2_[(apc)]	false
9409	OR	Acm1_[(S48)]-{p} (directed) Acm1P	false
8385	!	APCCdh1Cdc20 (directed) APC_ub+_Clb1_[(apc)]	false
8384	!	APCCdh1Cdc20 (directed) APC_ub+_Clb5_[(apc)]	false
9408	produce	Cdc28_p+_Acm1_[(S48)] (directed) Acm1_[(S48)]-{p}	false
8383	!	Clb5_[(apc)]-{ub} (directed) Proteasome_deg_Clb5	false
9407	ss	Acm1_[(S31)]-{p} (directed) Cdc14_p-_Acm1_[(S31)]	false
8382	produce	APC_ub+_Clb5_[(apc)] (directed) Clb5_[(apc)]-{ub}	false
9406	OR	Acm1_[(S31)]-{p} (directed) Acm1P	false
9405	produce	Cdc28_p+_Acm1_[(S31)] (directed) Acm1_[(S31)]-{p}	false
9404	ss	Acm1_[(S3)]-{p} (directed) Cdc14_p-_Acm1_[(S3)]	false
9403	OR	Acm1_[(S3)]-{p} (directed) Acm1P	false
10171	consume	Cdc14_p-_Mps1_[(T29)] (directed) Mps1_[(T29)]-{p}	false
11962	is	Yox1 (directed) APC_ub+_Yox1_[(apc)]	false
9402	produce	Cdc28_p+_Acm1_[(S3)] (directed) Acm1_[(S3)]-{p}	false
9401	consume	Acm1_[bmh]_ppi-_Bmh2_[acm1] (directed) Acm1_[bmh]--Bmh2_[acm1]	false
9400	produce	Acm1_[bmh]_ppi+_Bmh2_[acm1] (directed) Acm1_[bmh]--Bmh2_[acm1]	false
9399	consume	Acm1_[bmh]_ppi-_Bmh1_[acm1] (directed) Acm1_[bmh]--Bmh1_[acm1]	false
9398	produce	Acm1_[bmh]_ppi+_Bmh1_[acm1] (directed) Acm1_[bmh]--Bmh1_[acm1]	false
9397	consume	Acm1_[cdh1]_ppi-_Cdh1_[acm1] (directed) Acm1_[cdh1]--Cdh1_[acm1]	false
9396	produce	Acm1_[cdh1]_ppi+_Cdh1_[acm1] (directed) Acm1_[cdh1]--Cdh1_[acm1]	false
9395	consume	APC_[activator]_ppi-_Cdc20_[APC] (directed) APC_[activator]--Cdc20_[APC]	false
11953	is	Pds1 (directed) Cdc28_p+_Pds1_[(cdc28)]	false
9392	x	Cdc20_[mad2]--Mad2_[cdc20] (directed) APC_[activator]_ppi+_Cdc20_[APC]	false
9391	produce	APC_[activator]_ppi+_Cdc20_[APC] (directed) APC_[activator]--Cdc20_[APC]	false
9390	consume	APC_[activator]_ppi-_Cdh1_[APC] (directed) APC_[activator]--Cdh1_[APC]	false
9389	ss	Cdh1_[(cdc28)]-{p} (directed) Cdc14_p-_Cdh1_[(cdc28)]	false
9388	NOT	Cdh1_[(cdc28)]-{p} (directed) Cdh1_[(cdc28)]-{0}	false
9387	!	Cdh1_[(cdc28)]-{0} (directed) APC_[activator]_ppi+_Cdh1_[APC]	false
9386	produce	APC_[activator]_ppi+_Cdh1_[APC] (directed) APC_[activator]--Cdh1_[APC]	false
11945	is	Cdc20 (directed) APC_ub+_Cdc20_[(apc)]	false
9640	x	Cdc14_[net1]--Net1_[n] (directed) Cdc14_p-_Mps1_[(T29)]	false
11939	is	Cdc5 (directed) APC_ub+_Cdc5_[(apc)]	false
10142	consume	Cdc14_p-_Acm1_[(T161)] (directed) Acm1_[(T161)]-{p}	false
10141	consume	Cdc14_p-_Acm1_[(S48)] (directed) Acm1_[(S48)]-{p}	false
10140	consume	Cdc14_p-_Acm1_[(S31)] (directed) Acm1_[(S31)]-{p}	false
10139	consume	Cdc14_p-_Acm1_[(S3)] (directed) Acm1_[(S3)]-{p}	false
9626	x	Cdc14_[net1]--Net1_[n] (directed) Cdc14_p-_Acm1_[(T161)]	false
9625	x	Cdc14_[net1]--Net1_[n] (directed) Cdc14_p-_Acm1_[(S48)]	false
9624	x	Cdc14_[net1]--Net1_[n] (directed) Cdc14_p-_Acm1_[(S31)]	false
9623	x	Cdc14_[net1]--Net1_[n] (directed) Cdc14_p-_Acm1_[(S3)]	false
11926	is	Yhp1 (directed) APC_ub+_Yhp1_[(apc)]	false
9612	x	Cdc14_[net1]--Net1_[n] (directed) Cdc14_p-_Pds1_[(cdc28)]	false
11914	is	Fkh2 (directed) APC_ub+_Fkh2_[(apc)]	false
7816	!	Cdc28Cln123 (directed) Cdc28_p+_Pds1_[(cdc28)]	false
7815	!	Cdc28Cln123 (directed) Cdc28_p+_Acm1_[(T161)]	false
7814	!	Cdc28Cln123 (directed) Cdc28_p+_Acm1_[(S48)]	false
9605	x	Cdc14_[net1]--Net1_[n] (directed) Cdc14_p-_Cdh1_[(cdc28)]	false
7813	!	Cdc28Cln123 (directed) Cdc28_p+_Acm1_[(S31)]	false
9604	consume	Cdc14_p-_Cdh1_[(cdc28)] (directed) Cdh1_[(cdc28)]-{p}	false
7812	!	Cdc28Cln123 (directed) Cdc28_p+_Acm1_[(S3)]	false
9603	!	Cdc5_[(apc)]-{ub} (directed) Proteasome_deg_Cdc5	false
11906	is	Fkh1 (directed) APC_ub+_Fkh1_[(apc)]	false
9602	produce	APC_ub+_Cdc5_[(apc)] (directed) Cdc5_[(apc)]-{ub}	false
9601	!	Cdc20_[(apc)]-{ub} (directed) Proteasome_deg_Cdc20	false
9600	produce	APC_ub+_Cdc20_[(apc)] (directed) Cdc20_[(apc)]-{ub}	false
11896	is	Clb4 (directed) APC_ub+_Clb4_[(apc)]	false
11893	is	Clb3 (directed) APC_ub+_Clb3_[(apc)]	false
9588	ss	Pds1_[(cdc28)]-{p} (directed) Cdc14_p-_Pds1_[(cdc28)]	false
9587	x	Pds1_[(cdc28)]-{p} (directed) APC_ub+_Pds1_[(apc)]	false
11890	is	Clb2 (directed) APC_ub+_Clb2_[(apc)]	false
9586	!	Pds1_[(apc)]-{ub} (directed) Proteasome_deg_Pds1	false
9585	produce	APC_ub+_Pds1_[(apc)] (directed) Pds1_[(apc)]-{ub}	false
9584	!	Clb4_[(apc)]-{ub} (directed) Proteasome_deg_Clb4	false
9583	produce	APC_ub+_Clb4_[(apc)] (directed) Clb4_[(apc)]-{ub}	false
11887	is	Clb1 (directed) APC_ub+_Clb1_[(apc)]	false
9582	!	Clb3_[(apc)]-{ub} (directed) Proteasome_deg_Clb3	false
9581	produce	APC_ub+_Clb3_[(apc)] (directed) Clb3_[(apc)]-{ub}	false
7789	!	Cdc28Cln123 (directed) Cdc28_p+_Mps1_[(T29)]	false
9580	!	Clb2_[(apc)]-{ub} (directed) Proteasome_deg_Clb2	false
9579	produce	APC_ub+_Clb2_[(apc)] (directed) Clb2_[(apc)]-{ub}	false
9578	!	Clb1_[(apc)]-{ub} (directed) Proteasome_deg_Clb1	false
9577	produce	APC_ub+_Clb1_[(apc)] (directed) Clb1_[(apc)]-{ub}	false
9320	!	Fkh2_[(apc)]-{ub} (directed) Proteasome_deg_Fkh2	false
9319	produce	APC_ub+_Fkh2_[(apc)] (directed) Fkh2_[(apc)]-{ub}	false
9318	!	Fkh1_[(apc)]-{ub} (directed) Proteasome_deg_Fkh1	false
9317	produce	APC_ub+_Fkh1_[(apc)] (directed) Fkh1_[(apc)]-{ub}	false
8797	!	Nrm1_[(apc)]-{ub} (directed) Proteasome_deg_Nrm1	false
8796	produce	APC_ub+_Nrm1_[(apc)] (directed) Nrm1_[(apc)]-{ub}	false
9812	produce	Cdc28_p+_Pds1_[(cdc28)] (directed) Pds1_[(cdc28)]-{p}	false
9810	!	Dbf4_[(apc)]-{ub} (directed) Proteasome_deg_Dbf4	false
9809	produce	APC_ub+_Dbf4_[(apc)] (directed) Dbf4_[(apc)]-{ub}	false
11857	is	Nrm1 (directed) APC_ub+_Nrm1_[(apc)]	false
8004	ss	Mps1_[(T29)]-{p} (directed) Cdc14_p-_Mps1_[(T29)]	false
8003	k-	Mps1_[(T29)]-{p} (directed) APC_ub+_Mps1_[(apc)]	false
8002	produce	Cdc28_p+_Mps1_[(T29)] (directed) Mps1_[(T29)]-{p}	false
8767	!	Mps1_[(apc)]-{ub} (directed) Proteasome_deg_Mps1	false
8766	produce	APC_ub+_Mps1_[(apc)] (directed) Mps1_[(apc)]-{ub}	false
9785	!	Yhp1_[(apc)]-{ub} (directed) Proteasome_deg_Yhp1	false
9784	produce	APC_ub+_Yhp1_[(apc)] (directed) Yhp1_[(apc)]-{ub}	false
9783	!	Yox1_[(apc)]-{ub} (directed) Proteasome_deg_Yox1	false
9782	produce	APC_ub+_Yox1_[(apc)] (directed) Yox1_[(apc)]-{ub}	false
9773	consume	Cdc14_p-_Pds1_[(cdc28)] (directed) Pds1_[(cdc28)]-{p}	false
7719	!	Cdc28Clb56 (directed) Cdc28_p+_Cdh1_[(cdc28)]	false
11799	is	Mps1 (directed) APC_ub+_Mps1_[(apc)]	false
11794	is	Mps1 (directed) Cdc28_p+_Mps1_[(T29)]	false
11777	is	Clb5 (directed) APC_ub+_Clb5_[(apc)]	false
12032	is	Acm1 (directed) Cdc28_p+_Acm1_[(T161)]	false
12031	is	Acm1 (directed) Cdc28_p+_Acm1_[(S48)]	false
12030	is	Acm1 (directed) Cdc28_p+_Acm1_[(S31)]	false
12029	is	Acm1 (directed) Cdc28_p+_Acm1_[(S3)]	false
