# Supplementary material for: A comprehensive, mechanistically detailed, and executable model of the cell division cycle in Saccharomyces cerevisiae
Source: Nat Commun. 2019 Mar 21;10:1308. doi: 10.1038/s41467-019-08903-w (PMC6428898; doi:10.1038/s41467-019-08903-w)
Supplement: Supplementary file 4 — Supplementary Data 2 [file 41467_2019_8903_MOESM4_ESM.zip › CytoscapeSession-2018_05_18-12_22/tables/3889-Deg2+Dma1/LOCAL_ATTRS-org.cytoscape.model.CyEdge-Deg2+Dma1+default+edge.cytable]

CyCSV-Version	1
SUID	interaction	name	selected
java.lang.Long	java.lang.String	java.lang.String	java.lang.Boolean
Deg2 Dma1 default edge
3908	produce	Pho85_p+_Pcl1_[(deg)] (directed) Pcl1_[(deg)]-{p}	false
3909	!	Pcl1_[(deg)]-{p} (directed) Dma1_ub+_Pcl1_[(dma)]	false
3910	produce	Pho85_p+_Pcl2_[(deg)] (directed) Pcl2_[(deg)]-{p}	false
3911	!	Pcl2_[(deg)]-{p} (directed) Dma1_ub+_Pcl2_[(dma)]	false
3912	produce	Pho85_p+_Pcl9_[(deg)] (directed) Pcl9_[(deg)]-{p}	false
3913	!	Pcl9_[(deg)]-{p} (directed) Dma1_ub+_Pcl9_[(dma)]	false
3914	produce	Dma1_ub+_Pcl1_[(dma)] (directed) Pcl1_[(dma)]-{ub}	false
3915	produce	Dma1_ub+_Pcl2_[(dma)] (directed) Pcl2_[(dma)]-{ub}	false
3916	produce	Dma1_ub+_Pcl9_[(dma)] (directed) Pcl9_[(dma)]-{ub}	false
3917	!	Pho85Cyclin (directed) Pho85_p+_Pcl9_[(deg)]	false
3918	!	Pho85Cyclin (directed) Pho85_p+_Pcl2_[(deg)]	false
3919	!	Pho85Cyclin (directed) Pho85_p+_Pcl1_[(deg)]	false
1019	!	Pcl9_[(dma)]-{ub} (directed) Proteasome_deg_Pcl9	false
1759	!	Pcl2_[(dma)]-{ub} (directed) Proteasome_deg_Pcl2	false
1756	!	Pcl1_[(dma)]-{ub} (directed) Proteasome_deg_Pcl1	false
