# Supplementary material for: A comprehensive, mechanistically detailed, and executable model of the cell division cycle in Saccharomyces cerevisiae
Source: Nat Commun. 2019 Mar 21;10:1308. doi: 10.1038/s41467-019-08903-w (PMC6428898; doi:10.1038/s41467-019-08903-w)
Supplement: Supplementary file 4 — Supplementary Data 2 [file 41467_2019_8903_MOESM4_ESM.zip › CytoscapeSession-2018_05_18-12_22/tables/2001-TF4+MBF/LOCAL_ATTRS-org.cytoscape.model.CyEdge-TF4+MBF+default+edge.cytable]

CyCSV-Version	1
SUID	interaction	name	selected
java.lang.Long	java.lang.String	java.lang.String	java.lang.Boolean
TF4 MBF default edge
2301	produce	Stb1_[N]_ppi+_Swi6_[stb1] (directed) Stb1_[N]--Swi6_[stb1]	false
2302	ss	Stb1_[(cdc28)]-{p} (directed) Cdc14_p-_Stb1_[(cdc28)]	false
2303	k-	Stb1_[(cdc28)]-{p} (directed) Stb1_[N]_ppi+_Swi6_[stb1]	false
2304	consume	Stb1_[N]_ppi-_Swi6_[stb1] (directed) Stb1_[N]--Swi6_[stb1]	false
2305	produce	Cdc28_p+_Stb1_[(cdc28)] (directed) Stb1_[(cdc28)]-{p}	false
2306	!	[ACM1TRSC01] (directed) [ACM1TRSC02]	false
2307	!	ACM1MBF (directed) [ACM1TRSC20]	false
2308	!	ACM1MBF (directed) [ACM1TRSC19]	false
2309	!	ACM1MBF (directed) [ACM1TRSC18]	false
2310	!	ACM1MBF (directed) [ACM1TRSC17]	false
2311	!	ACM1MBF (directed) [ACM1TRSC16]	false
2312	!	ACM1MBF (directed) [ACM1TRSC15]	false
2313	!	ACM1MBF (directed) [ACM1TRSC14]	false
2314	!	ACM1MBF (directed) [ACM1TRSC13]	false
2315	!	ACM1MBF (directed) [ACM1TRSC12]	false
2316	!	ACM1MBF (directed) [ACM1TRSC11]	false
2317	!	ACM1MBF (directed) [ACM1TRSC10]	false
2318	!	ACM1MBF (directed) [ACM1TRSC09]	false
2319	!	ACM1MBF (directed) [ACM1TRSC08]	false
2320	!	ACM1MBF (directed) [ACM1TRSC07]	false
2321	!	ACM1MBF (directed) [ACM1TRSC06]	false
2322	!	ACM1MBF (directed) [ACM1TRSC05]	false
2323	!	ACM1MBF (directed) [ACM1TRSC04]	false
2324	!	ACM1MBF (directed) [ACM1TRSC03]	false
2325	!	ACM1MBF (directed) [ACM1TRSC02]	false
2326	!	ACM1MBF (directed) [ACM1TRSC01]	false
2327	AND	MBF (directed) PDS1MBF	false
2328	AND	MBF (directed) SCC1MBF	false
2329	AND	MBF (directed) NRM1MBF	false
2330	AND	MBF (directed) RAD53MBF	false
2331	AND	MBF (directed) CLB6MBF	false
2332	AND	MBF (directed) CLB5MBF	false
2333	AND	MBF (directed) SPC42MBF	false
2334	AND	MBF (directed) ACM1MBF	false
2335	AND	Swi6notNrm1 (directed) MBF	false
2336	!	[ACM1TRSC02] (directed) [ACM1TRSC03]	false
2337	!	[ACM1TRSC03] (directed) [ACM1TRSC04]	false
2338	!	[ACM1TRSC04] (directed) [ACM1TRSC05]	false
2339	!	[ACM1TRSC05] (directed) [ACM1TRSC06]	false
2340	!	[ACM1TRSC06] (directed) [ACM1TRSC07]	false
2341	!	[ACM1TRSC07] (directed) [ACM1TRSC08]	false
2342	!	[ACM1TRSC08] (directed) [ACM1TRSC09]	false
2343	!	[ACM1TRSC09] (directed) [ACM1TRSC10]	false
2344	!	[ACM1TRSC10] (directed) [ACM1TRSC11]	false
2345	!	[ACM1TRSC11] (directed) [ACM1TRSC12]	false
2346	!	[ACM1TRSC12] (directed) [ACM1TRSC13]	false
2347	!	[ACM1TRSC13] (directed) [ACM1TRSC14]	false
2348	!	[ACM1TRSC14] (directed) [ACM1TRSC15]	false
2349	!	[ACM1TRSC15] (directed) [ACM1TRSC16]	false
2350	!	[ACM1TRSC16] (directed) [ACM1TRSC17]	false
2351	!	[ACM1TRSC17] (directed) [ACM1TRSC18]	false
2352	!	[ACM1TRSC18] (directed) [ACM1TRSC19]	false
2353	!	[ACM1TRSC19] (directed) [ACM1TRSC20]	false
2354	!	[SPC42TRSC01] (directed) [SPC42TRSC02]	false
2355	!	SPC42MBF (directed) [SPC42TRSC20]	false
2356	!	SPC42MBF (directed) [SPC42TRSC19]	false
2357	!	SPC42MBF (directed) [SPC42TRSC18]	false
2358	!	SPC42MBF (directed) [SPC42TRSC17]	false
2359	!	SPC42MBF (directed) [SPC42TRSC16]	false
2360	!	SPC42MBF (directed) [SPC42TRSC15]	false
2361	!	SPC42MBF (directed) [SPC42TRSC14]	false
2362	!	SPC42MBF (directed) [SPC42TRSC13]	false
2363	!	SPC42MBF (directed) [SPC42TRSC12]	false
2364	!	SPC42MBF (directed) [SPC42TRSC11]	false
2365	!	SPC42MBF (directed) [SPC42TRSC10]	false
2366	!	SPC42MBF (directed) [SPC42TRSC09]	false
2367	!	SPC42MBF (directed) [SPC42TRSC08]	false
2368	!	SPC42MBF (directed) [SPC42TRSC07]	false
2369	!	SPC42MBF (directed) [SPC42TRSC06]	false
2370	!	SPC42MBF (directed) [SPC42TRSC05]	false
2371	!	SPC42MBF (directed) [SPC42TRSC04]	false
2372	!	SPC42MBF (directed) [SPC42TRSC03]	false
2373	!	SPC42MBF (directed) [SPC42TRSC02]	false
2374	!	SPC42MBF (directed) [SPC42TRSC01]	false
2375	!	[SPC42TRSC02] (directed) [SPC42TRSC03]	false
2376	!	[SPC42TRSC03] (directed) [SPC42TRSC04]	false
2377	!	[SPC42TRSC04] (directed) [SPC42TRSC05]	false
2378	!	[SPC42TRSC05] (directed) [SPC42TRSC06]	false
2379	!	[SPC42TRSC06] (directed) [SPC42TRSC07]	false
2380	!	[SPC42TRSC07] (directed) [SPC42TRSC08]	false
2381	!	[SPC42TRSC08] (directed) [SPC42TRSC09]	false
2382	!	[SPC42TRSC09] (directed) [SPC42TRSC10]	false
2383	!	[SPC42TRSC10] (directed) [SPC42TRSC11]	false
2384	!	[SPC42TRSC11] (directed) [SPC42TRSC12]	false
2385	!	[SPC42TRSC12] (directed) [SPC42TRSC13]	false
2386	!	[SPC42TRSC13] (directed) [SPC42TRSC14]	false
2387	!	[SPC42TRSC14] (directed) [SPC42TRSC15]	false
2388	synthesis	PolII_trsc_Clb5Gene (directed) Clb5mRNA	false
2389	!	[SPC42TRSC15] (directed) [SPC42TRSC16]	false
2390	!	[CLB5TRSC20] (directed) PolII_trsc_Clb5Gene	false
2391	!	[SPC42TRSC16] (directed) [SPC42TRSC17]	false
2392	synthesis	PolII_trsc_Clb6Gene (directed) Clb6mRNA	false
2393	!	[SPC42TRSC17] (directed) [SPC42TRSC18]	false
2394	!	[CLB6TRSC20] (directed) PolII_trsc_Clb6Gene	false
2395	!	[SPC42TRSC18] (directed) [SPC42TRSC19]	false
2396	synthesis	PolII_trsc_Pds1Gene (directed) Pds1mRNA	false
2397	!	[SPC42TRSC19] (directed) [SPC42TRSC20]	false
2398	!	[PDS1TRSC20] (directed) PolII_trsc_Pds1Gene	false
2399	!	[CLB5TRSC01] (directed) [CLB5TRSC02]	false
2400	synthesis	PolII_trsc_Rad53Gene (directed) Rad53mRNA	false
2401	!	CLB5MBF (directed) [CLB5TRSC20]	false
2402	!	CLB5MBF (directed) [CLB5TRSC19]	false
2403	!	CLB5MBF (directed) [CLB5TRSC18]	false
2404	!	CLB5MBF (directed) [CLB5TRSC17]	false
2405	!	CLB5MBF (directed) [CLB5TRSC16]	false
2406	!	CLB5MBF (directed) [CLB5TRSC15]	false
2407	!	CLB5MBF (directed) [CLB5TRSC14]	false
2408	!	CLB5MBF (directed) [CLB5TRSC13]	false
2409	!	CLB5MBF (directed) [CLB5TRSC12]	false
2410	!	CLB5MBF (directed) [CLB5TRSC11]	false
2411	!	CLB5MBF (directed) [CLB5TRSC10]	false
2412	!	CLB5MBF (directed) [CLB5TRSC09]	false
2413	!	CLB5MBF (directed) [CLB5TRSC08]	false
2414	!	CLB5MBF (directed) [CLB5TRSC07]	false
2415	!	CLB5MBF (directed) [CLB5TRSC06]	false
2416	!	CLB5MBF (directed) [CLB5TRSC05]	false
2417	!	CLB5MBF (directed) [CLB5TRSC04]	false
2418	!	CLB5MBF (directed) [CLB5TRSC03]	false
2419	!	CLB5MBF (directed) [CLB5TRSC02]	false
2420	!	CLB5MBF (directed) [CLB5TRSC01]	false
2421	k+	[RAD53TRSC20] (directed) PolII_trsc_Rad53Gene	false
2422	!	[CLB5TRSC02] (directed) [CLB5TRSC03]	false
2423	synthesis	PolII_trsc_Scc1Gene (directed) Scc1mRNA	false
2424	!	[CLB5TRSC03] (directed) [CLB5TRSC04]	false
2425	!	[SCC1TRSC20] (directed) PolII_trsc_Scc1Gene	false
2426	!	[CLB5TRSC04] (directed) [CLB5TRSC05]	false
2427	produce	Mbp1_[DBD]_bind+_Acm1Gene_[mcb] (directed) Acm1Gene_[mcb]--Mbp1_[DBD]	false
2428	!	[CLB5TRSC05] (directed) [CLB5TRSC06]	false
2429	AND	Acm1Gene_[mcb]--Mbp1_[DBD] (directed) ACM1MBF	false
2430	ss	Acm1Gene_[mcb]--Mbp1_[DBD] (directed) Mbp1_[DBD]_bind-_Acm1Gene_[mcb]	false
2431	!	[CLB5TRSC06] (directed) [CLB5TRSC07]	false
2432	consume	Mbp1_[DBD]_bind-_Acm1Gene_[mcb] (directed) Acm1Gene_[mcb]--Mbp1_[DBD]	false
2433	!	[CLB5TRSC07] (directed) [CLB5TRSC08]	false
2434	produce	Mbp1_[DBD]_bind+_Clb5Gene_[mcb] (directed) Clb5Gene_[mcb]--Mbp1_[DBD]	false
2435	!	[CLB5TRSC08] (directed) [CLB5TRSC09]	false
2436	AND	Clb5Gene_[mcb]--Mbp1_[DBD] (directed) CLB5MBF	false
2437	ss	Clb5Gene_[mcb]--Mbp1_[DBD] (directed) Mbp1_[DBD]_bind-_Clb5Gene_[mcb]	false
2438	!	[CLB5TRSC09] (directed) [CLB5TRSC10]	false
2439	consume	Mbp1_[DBD]_bind-_Clb5Gene_[mcb] (directed) Clb5Gene_[mcb]--Mbp1_[DBD]	false
2440	!	[CLB5TRSC10] (directed) [CLB5TRSC11]	false
2441	produce	Mbp1_[DBD]_bind+_Clb6Gene_[mcb] (directed) Clb6Gene_[mcb]--Mbp1_[DBD]	false
2442	!	[CLB5TRSC11] (directed) [CLB5TRSC12]	false
2443	AND	Clb6Gene_[mcb]--Mbp1_[DBD] (directed) CLB6MBF	false
2444	ss	Clb6Gene_[mcb]--Mbp1_[DBD] (directed) Mbp1_[DBD]_bind-_Clb6Gene_[mcb]	false
2445	!	[CLB5TRSC12] (directed) [CLB5TRSC13]	false
2446	consume	Mbp1_[DBD]_bind-_Clb6Gene_[mcb] (directed) Clb6Gene_[mcb]--Mbp1_[DBD]	false
2447	!	[CLB5TRSC13] (directed) [CLB5TRSC14]	false
2448	produce	Mbp1_[DBD]_bind+_Spc42Gene_[mcb] (directed) Mbp1_[DBD]--Spc42Gene_[mcb]	false
2449	!	[CLB5TRSC14] (directed) [CLB5TRSC15]	false
2450	AND	Mbp1_[DBD]--Spc42Gene_[mcb] (directed) SPC42MBF	false
2451	ss	Mbp1_[DBD]--Spc42Gene_[mcb] (directed) Mbp1_[DBD]_bind-_Spc42Gene_[mcb]	false
2452	!	[CLB5TRSC15] (directed) [CLB5TRSC16]	false
2453	consume	Mbp1_[DBD]_bind-_Spc42Gene_[mcb] (directed) Mbp1_[DBD]--Spc42Gene_[mcb]	false
2454	!	[CLB5TRSC16] (directed) [CLB5TRSC17]	false
2455	produce	Mbp1_[DBD]_bind+_Pds1Gene_[mcb] (directed) Mbp1_[DBD]--Pds1Gene_[mcb]	false
2456	!	[CLB5TRSC17] (directed) [CLB5TRSC18]	false
2457	AND	Mbp1_[DBD]--Pds1Gene_[mcb] (directed) PDS1MBF	false
2458	ss	Mbp1_[DBD]--Pds1Gene_[mcb] (directed) Mbp1_[DBD]_bind-_Pds1Gene_[mcb]	false
2459	!	[CLB5TRSC18] (directed) [CLB5TRSC19]	false
2460	consume	Mbp1_[DBD]_bind-_Pds1Gene_[mcb] (directed) Mbp1_[DBD]--Pds1Gene_[mcb]	false
2461	!	[CLB5TRSC19] (directed) [CLB5TRSC20]	false
2462	produce	Mbp1_[DBD]_bind+_Rad53Gene_[mcb] (directed) Mbp1_[DBD]--Rad53Gene_[mcb]	false
2463	!	[CLB6TRSC01] (directed) [CLB6TRSC02]	false
2464	AND	Mbp1_[DBD]--Rad53Gene_[mcb] (directed) RAD53MBF	false
2465	ss	Mbp1_[DBD]--Rad53Gene_[mcb] (directed) Mbp1_[DBD]_bind-_Rad53Gene_[mcb]	false
2466	!	CLB6MBF (directed) [CLB6TRSC20]	false
2467	!	CLB6MBF (directed) [CLB6TRSC19]	false
2468	!	CLB6MBF (directed) [CLB6TRSC18]	false
2469	!	CLB6MBF (directed) [CLB6TRSC17]	false
2470	!	CLB6MBF (directed) [CLB6TRSC16]	false
2471	!	CLB6MBF (directed) [CLB6TRSC15]	false
2472	!	CLB6MBF (directed) [CLB6TRSC14]	false
2473	!	CLB6MBF (directed) [CLB6TRSC13]	false
2474	!	CLB6MBF (directed) [CLB6TRSC12]	false
2475	!	CLB6MBF (directed) [CLB6TRSC11]	false
2476	!	CLB6MBF (directed) [CLB6TRSC10]	false
2477	!	CLB6MBF (directed) [CLB6TRSC09]	false
2478	!	CLB6MBF (directed) [CLB6TRSC08]	false
2479	!	CLB6MBF (directed) [CLB6TRSC07]	false
2480	!	CLB6MBF (directed) [CLB6TRSC06]	false
2481	!	CLB6MBF (directed) [CLB6TRSC05]	false
2482	!	CLB6MBF (directed) [CLB6TRSC04]	false
2483	!	CLB6MBF (directed) [CLB6TRSC03]	false
2484	!	CLB6MBF (directed) [CLB6TRSC02]	false
2485	!	CLB6MBF (directed) [CLB6TRSC01]	false
2486	consume	Mbp1_[DBD]_bind-_Rad53Gene_[mcb] (directed) Mbp1_[DBD]--Rad53Gene_[mcb]	false
2487	!	[CLB6TRSC02] (directed) [CLB6TRSC03]	false
2488	produce	Mbp1_[DBD]_bind+_Scc1Gene_[mcb] (directed) Mbp1_[DBD]--Scc1Gene_[mcb]	false
2489	!	[CLB6TRSC03] (directed) [CLB6TRSC04]	false
2490	AND	Mbp1_[DBD]--Scc1Gene_[mcb] (directed) SCC1MBF	false
2491	ss	Mbp1_[DBD]--Scc1Gene_[mcb] (directed) Mbp1_[DBD]_bind-_Scc1Gene_[mcb]	false
2492	!	[CLB6TRSC04] (directed) [CLB6TRSC05]	false
2493	consume	Mbp1_[DBD]_bind-_Scc1Gene_[mcb] (directed) Mbp1_[DBD]--Scc1Gene_[mcb]	false
2494	!	[CLB6TRSC05] (directed) [CLB6TRSC06]	false
2495	!	[CLB6TRSC06] (directed) [CLB6TRSC07]	false
2496	!	Clb5_[(apc)]-{ub} (directed) Proteasome_deg_Clb5	false
2497	!	[CLB6TRSC07] (directed) [CLB6TRSC08]	false
2498	!	[CLB6TRSC08] (directed) [CLB6TRSC09]	false
2499	!	[CLB6TRSC09] (directed) [CLB6TRSC10]	false
2500	!	[CLB6TRSC10] (directed) [CLB6TRSC11]	false
2501	!	[CLB6TRSC11] (directed) [CLB6TRSC12]	false
2502	!	[CLB6TRSC12] (directed) [CLB6TRSC13]	false
2503	!	[CLB6TRSC13] (directed) [CLB6TRSC14]	false
2504	!	[CLB6TRSC14] (directed) [CLB6TRSC15]	false
2505	!	[CLB6TRSC15] (directed) [CLB6TRSC16]	false
2506	!	[CLB6TRSC16] (directed) [CLB6TRSC17]	false
2507	!	[CLB6TRSC17] (directed) [CLB6TRSC18]	false
2508	degrade	Proteasome_deg_Clb5 (directed) Clb5	false
2509	!	[CLB6TRSC18] (directed) [CLB6TRSC19]	false
2510	!	[CLB6TRSC19] (directed) [CLB6TRSC20]	false
2511	!	[RAD53TRSC01] (directed) [RAD53TRSC02]	false
2512	!	RAD53MBF (directed) [RAD53TRSC20]	false
2513	!	RAD53MBF (directed) [RAD53TRSC19]	false
2514	!	RAD53MBF (directed) [RAD53TRSC18]	false
2515	!	RAD53MBF (directed) [RAD53TRSC17]	false
2516	!	RAD53MBF (directed) [RAD53TRSC16]	false
2517	!	RAD53MBF (directed) [RAD53TRSC15]	false
2518	!	RAD53MBF (directed) [RAD53TRSC14]	false
2519	!	RAD53MBF (directed) [RAD53TRSC13]	false
2520	!	RAD53MBF (directed) [RAD53TRSC12]	false
2521	!	RAD53MBF (directed) [RAD53TRSC11]	false
2522	!	RAD53MBF (directed) [RAD53TRSC10]	false
2523	!	RAD53MBF (directed) [RAD53TRSC09]	false
2524	!	RAD53MBF (directed) [RAD53TRSC08]	false
2525	!	RAD53MBF (directed) [RAD53TRSC07]	false
2526	!	RAD53MBF (directed) [RAD53TRSC06]	false
2527	!	RAD53MBF (directed) [RAD53TRSC05]	false
2528	!	RAD53MBF (directed) [RAD53TRSC04]	false
2529	!	RAD53MBF (directed) [RAD53TRSC03]	false
2530	!	RAD53MBF (directed) [RAD53TRSC02]	false
2531	!	RAD53MBF (directed) [RAD53TRSC01]	false
2532	!	[RAD53TRSC02] (directed) [RAD53TRSC03]	false
2533	!	[RAD53TRSC03] (directed) [RAD53TRSC04]	false
2534	!	[RAD53TRSC04] (directed) [RAD53TRSC05]	false
2535	!	[RAD53TRSC05] (directed) [RAD53TRSC06]	false
2536	!	[RAD53TRSC06] (directed) [RAD53TRSC07]	false
2537	!	[RAD53TRSC07] (directed) [RAD53TRSC08]	false
2538	!	[RAD53TRSC08] (directed) [RAD53TRSC09]	false
2539	!	[RAD53TRSC09] (directed) [RAD53TRSC10]	false
2540	!	[RAD53TRSC10] (directed) [RAD53TRSC11]	false
2541	!	[RAD53TRSC11] (directed) [RAD53TRSC12]	false
2542	!	[RAD53TRSC12] (directed) [RAD53TRSC13]	false
2543	!	[RAD53TRSC13] (directed) [RAD53TRSC14]	false
2544	!	[RAD53TRSC14] (directed) [RAD53TRSC15]	false
2545	!	[RAD53TRSC15] (directed) [RAD53TRSC16]	false
2546	!	[RAD53TRSC16] (directed) [RAD53TRSC17]	false
2547	!	[RAD53TRSC17] (directed) [RAD53TRSC18]	false
2548	!	[RAD53TRSC18] (directed) [RAD53TRSC19]	false
2549	!	[RAD53TRSC19] (directed) [RAD53TRSC20]	false
2550	!	[NRM1TRSC01] (directed) [NRM1TRSC02]	false
2551	!	NRM1MBF (directed) [NRM1TRSC20]	false
2552	!	NRM1MBF (directed) [NRM1TRSC19]	false
2553	!	NRM1MBF (directed) [NRM1TRSC18]	false
2554	!	NRM1MBF (directed) [NRM1TRSC17]	false
2555	!	NRM1MBF (directed) [NRM1TRSC16]	false
2556	!	NRM1MBF (directed) [NRM1TRSC15]	false
2557	!	NRM1MBF (directed) [NRM1TRSC14]	false
2558	!	NRM1MBF (directed) [NRM1TRSC13]	false
2559	!	NRM1MBF (directed) [NRM1TRSC12]	false
2560	!	NRM1MBF (directed) [NRM1TRSC11]	false
2561	!	NRM1MBF (directed) [NRM1TRSC10]	false
2562	!	NRM1MBF (directed) [NRM1TRSC09]	false
2563	!	NRM1MBF (directed) [NRM1TRSC08]	false
2564	!	NRM1MBF (directed) [NRM1TRSC07]	false
2565	!	NRM1MBF (directed) [NRM1TRSC06]	false
2566	!	NRM1MBF (directed) [NRM1TRSC05]	false
2567	!	NRM1MBF (directed) [NRM1TRSC04]	false
2568	!	NRM1MBF (directed) [NRM1TRSC03]	false
2569	!	NRM1MBF (directed) [NRM1TRSC02]	false
2570	!	NRM1MBF (directed) [NRM1TRSC01]	false
2571	!	[NRM1TRSC02] (directed) [NRM1TRSC03]	false
2572	!	[NRM1TRSC03] (directed) [NRM1TRSC04]	false
2573	!	[NRM1TRSC04] (directed) [NRM1TRSC05]	false
2574	!	[NRM1TRSC05] (directed) [NRM1TRSC06]	false
2575	!	[NRM1TRSC06] (directed) [NRM1TRSC07]	false
2576	!	[NRM1TRSC07] (directed) [NRM1TRSC08]	false
2577	!	[NRM1TRSC08] (directed) [NRM1TRSC09]	false
2578	!	[NRM1TRSC09] (directed) [NRM1TRSC10]	false
2579	!	[NRM1TRSC10] (directed) [NRM1TRSC11]	false
2580	!	[NRM1TRSC11] (directed) [NRM1TRSC12]	false
2581	ss	Clb5 (directed) Proteasome_deg_Clb5	false
2582	is	Clb5 (directed) APC_ub+_Clb5_[(apc)]	false
2583	is	Clb5 (directed) Cdc28_[cyclin]_ppi+_Clb5_[cdc28]	false
2584	!	[NRM1TRSC12] (directed) [NRM1TRSC13]	false
2585	ss	Clb6 (directed) Proteasome_deg_Clb6	false
2586	is	Clb6 (directed) Pho85_p+_Clb6_[(deg)]	false
2587	is	Clb6 (directed) Cdc28_[cyclin]_ppi+_Clb6_[cdc28]	false
2588	!	[NRM1TRSC13] (directed) [NRM1TRSC14]	false
2589	ss	Rad53 (directed) Proteasome_deg_Rad53	false
2590	is	Rad53 (directed) Mrc1_[rad53]_ppi+_Rad53_[FHA1]	false
2591	!	[NRM1TRSC14] (directed) [NRM1TRSC15]	false
2592	ss	Spc42mRNA (directed) Decay_deg_Spc42mRNA	false
2593	modifiy	Spc42mRNA (directed) Ribo_trsl_Spc42mRNA	false
2594	!	[NRM1TRSC15] (directed) [NRM1TRSC16]	false
2595	ss	Spc42 (directed) Proteasome_deg_Spc42	false
2596	is	Spc42 (directed) Spc29_[spc42]_ppi+_Spc42_[spc29]	false
2597	is	Spc42 (directed) Cmd1_[spc42]_ppi+_Spc42_[Cmd1]	false
2598	is	Spc42 (directed) Mps1_p+_Spc42_[(mps1)]	false
2599	is	Spc42 (directed) Cdc28_p+_Spc42_[(T6)]	false
2600	is	Spc42 (directed) Cdc28_p+_Spc42_[(S4)]	false
2601	!	[NRM1TRSC16] (directed) [NRM1TRSC17]	false
2602	!	[NRM1TRSC17] (directed) [NRM1TRSC18]	false
2603	!	[NRM1TRSC18] (directed) [NRM1TRSC19]	false
2604	!	[NRM1TRSC19] (directed) [NRM1TRSC20]	false
2605	!	[SCC1TRSC01] (directed) [SCC1TRSC02]	false
2606	!	SCC1MBF (directed) [SCC1TRSC20]	false
2607	!	SCC1MBF (directed) [SCC1TRSC19]	false
2608	!	SCC1MBF (directed) [SCC1TRSC18]	false
2609	!	SCC1MBF (directed) [SCC1TRSC17]	false
2610	!	SCC1MBF (directed) [SCC1TRSC16]	false
2611	!	SCC1MBF (directed) [SCC1TRSC15]	false
2612	!	SCC1MBF (directed) [SCC1TRSC14]	false
2613	!	SCC1MBF (directed) [SCC1TRSC13]	false
2614	!	SCC1MBF (directed) [SCC1TRSC12]	false
2615	!	SCC1MBF (directed) [SCC1TRSC11]	false
2616	!	SCC1MBF (directed) [SCC1TRSC10]	false
2617	!	SCC1MBF (directed) [SCC1TRSC09]	false
2618	!	SCC1MBF (directed) [SCC1TRSC08]	false
2619	!	SCC1MBF (directed) [SCC1TRSC07]	false
2620	!	SCC1MBF (directed) [SCC1TRSC06]	false
2621	!	SCC1MBF (directed) [SCC1TRSC05]	false
2622	!	SCC1MBF (directed) [SCC1TRSC04]	false
2623	!	SCC1MBF (directed) [SCC1TRSC03]	false
2624	!	SCC1MBF (directed) [SCC1TRSC02]	false
2625	!	SCC1MBF (directed) [SCC1TRSC01]	false
2626	!	[SCC1TRSC02] (directed) [SCC1TRSC03]	false
2627	synthesis	PolII_trsc_Acm1Gene (directed) Acm1mRNA	false
2628	!	[SCC1TRSC03] (directed) [SCC1TRSC04]	false
2629	!	[ACM1TRSC20] (directed) PolII_trsc_Acm1Gene	false
2630	!	[SCC1TRSC04] (directed) [SCC1TRSC05]	false
2631	!	[SCC1TRSC05] (directed) [SCC1TRSC06]	false
2632	!	[SCC1TRSC06] (directed) [SCC1TRSC07]	false
2633	!	[SCC1TRSC07] (directed) [SCC1TRSC08]	false
2634	!	[SCC1TRSC08] (directed) [SCC1TRSC09]	false
2635	!	[SCC1TRSC09] (directed) [SCC1TRSC10]	false
2636	synthesis	Ribo_trsl_Acm1mRNA (directed) Acm1	false
2637	!	[SCC1TRSC10] (directed) [SCC1TRSC11]	false
2638	ss	Clb5mRNA (directed) Decay_deg_Clb5mRNA	false
2639	modifiy	Clb5mRNA (directed) Ribo_trsl_Clb5mRNA	false
2640	!	[SCC1TRSC11] (directed) [SCC1TRSC12]	false
2641	ss	Clb6mRNA (directed) Decay_deg_Clb6mRNA	false
2642	modifiy	Clb6mRNA (directed) Ribo_trsl_Clb6mRNA	false
2643	!	[SCC1TRSC12] (directed) [SCC1TRSC13]	false
2644	ss	Pds1mRNA (directed) Decay_deg_Pds1mRNA	false
2645	modifiy	Pds1mRNA (directed) Ribo_trsl_Pds1mRNA	false
2646	!	[SCC1TRSC13] (directed) [SCC1TRSC14]	false
2647	ss	Rad53mRNA (directed) Decay_deg_Rad53mRNA	false
2648	modifiy	Rad53mRNA (directed) Ribo_trsl_Rad53mRNA	false
2649	!	[SCC1TRSC14] (directed) [SCC1TRSC15]	false
2650	ss	Scc1mRNA (directed) Decay_deg_Scc1mRNA	false
2651	modifiy	Scc1mRNA (directed) Ribo_trsl_Scc1mRNA	false
2652	!	[SCC1TRSC15] (directed) [SCC1TRSC16]	false
2653	!	Rad53_[SCD1(mec1)]-{p} (directed) Rad53_p+_Nrm1_[(rad53)]	false
2654	!	[SCC1TRSC16] (directed) [SCC1TRSC17]	false
2655	ss	Nrm1 (directed) Proteasome_deg_Nrm1	false
2656	is	Nrm1 (directed) APC_ub+_Nrm1_[(apc)]	false
2657	is	Nrm1 (directed) Rad53_p+_Nrm1_[(rad53)]	false
2658	!	[SCC1TRSC17] (directed) [SCC1TRSC18]	false
2659	synthesis	Ribo_trsl_Pds1mRNA (directed) Pds1	false
2660	!	[SCC1TRSC18] (directed) [SCC1TRSC19]	false
2661	ss	Nrm1mRNA (directed) Decay_deg_Nrm1mRNA	false
2662	modifiy	Nrm1mRNA (directed) Ribo_trsl_Nrm1mRNA	false
2663	synthesis	Ribo_trsl_Scc1mRNA (directed) Scc1	false
2664	!	[SCC1TRSC19] (directed) [SCC1TRSC20]	false
2665	!	[PDS1TRSC01] (directed) [PDS1TRSC02]	false
2666	!	PDS1MBF (directed) [PDS1TRSC20]	false
2667	!	PDS1MBF (directed) [PDS1TRSC19]	false
2668	!	PDS1MBF (directed) [PDS1TRSC18]	false
2669	!	PDS1MBF (directed) [PDS1TRSC17]	false
2670	!	PDS1MBF (directed) [PDS1TRSC16]	false
2671	!	PDS1MBF (directed) [PDS1TRSC15]	false
2672	!	PDS1MBF (directed) [PDS1TRSC14]	false
2673	!	PDS1MBF (directed) [PDS1TRSC13]	false
2674	!	PDS1MBF (directed) [PDS1TRSC12]	false
2675	!	PDS1MBF (directed) [PDS1TRSC11]	false
2676	!	PDS1MBF (directed) [PDS1TRSC10]	false
2677	!	PDS1MBF (directed) [PDS1TRSC09]	false
2678	!	PDS1MBF (directed) [PDS1TRSC08]	false
2679	!	PDS1MBF (directed) [PDS1TRSC07]	false
2680	!	PDS1MBF (directed) [PDS1TRSC06]	false
2681	!	PDS1MBF (directed) [PDS1TRSC05]	false
2682	!	PDS1MBF (directed) [PDS1TRSC04]	false
2683	!	PDS1MBF (directed) [PDS1TRSC03]	false
2684	!	PDS1MBF (directed) [PDS1TRSC02]	false
2685	!	PDS1MBF (directed) [PDS1TRSC01]	false
2686	!	[PDS1TRSC02] (directed) [PDS1TRSC03]	false
2687	!	[PDS1TRSC03] (directed) [PDS1TRSC04]	false
2688	!	[PDS1TRSC04] (directed) [PDS1TRSC05]	false
2689	degrade	Decay_deg_Acm1mRNA (directed) Acm1mRNA	false
2690	!	[PDS1TRSC05] (directed) [PDS1TRSC06]	false
2691	!	[PDS1TRSC06] (directed) [PDS1TRSC07]	false
2692	!	[PDS1TRSC07] (directed) [PDS1TRSC08]	false
2693	!	[PDS1TRSC08] (directed) [PDS1TRSC09]	false
2694	!	[PDS1TRSC09] (directed) [PDS1TRSC10]	false
2695	produce	Rad53_p+_Nrm1_[(rad53)] (directed) Nrm1_[(rad53)]-{p}	false
2696	!	[PDS1TRSC10] (directed) [PDS1TRSC11]	false
2697	ss	Nrm1_[(rad53)]-{p} (directed) Nrm1PPT_p-_Nrm1_[(rad53)]	false
2698	x	Nrm1_[(rad53)]-{p} (directed) Nrm1_[GTB]_ppi+_Swi6_[nrm1]	false
2699	!	[PDS1TRSC11] (directed) [PDS1TRSC12]	false
2700	!	[PDS1TRSC12] (directed) [PDS1TRSC13]	false
2701	degrade	Decay_deg_Nrm1mRNA (directed) Nrm1mRNA	false
2702	!	[PDS1TRSC13] (directed) [PDS1TRSC14]	false
2703	!	[PDS1TRSC14] (directed) [PDS1TRSC15]	false
2704	!	[PDS1TRSC15] (directed) [PDS1TRSC16]	false
2705	!	[PDS1TRSC16] (directed) [PDS1TRSC17]	false
2706	!	[PDS1TRSC17] (directed) [PDS1TRSC18]	false
2707	!	[PDS1TRSC18] (directed) [PDS1TRSC19]	false
2708	!	[PDS1TRSC19] (directed) [PDS1TRSC20]	false
2709	degrade	Decay_deg_Clb5mRNA (directed) Clb5mRNA	false
2710	degrade	Decay_deg_Clb6mRNA (directed) Clb6mRNA	false
2711	ss	Pds1 (directed) Proteasome_deg_Pds1	false
2712	is	Pds1 (directed) Chk1_p+_Pds1_[(chk1)]	false
2713	is	Pds1 (directed) Cdc28_p+_Pds1_[(cdc28)]	false
2714	is	Pds1 (directed) Esp1_[pds1]_ppi+_Pds1_[esp1]	false
2715	ss	Scc1 (directed) Proteasome_deg_Scc1	false
2716	is	Scc1 (directed) Cdc5_p+_Scc1_[(cdc5)]	false
2717	is	Scc1 (directed) Scc1_[scc2]_ppi+_Scc2_[scc1]	false
2718	degrade	Decay_deg_Pds1mRNA (directed) Pds1mRNA	false
2719	degrade	Decay_deg_Rad53mRNA (directed) Rad53mRNA	false
2720	degrade	Decay_deg_Scc1mRNA (directed) Scc1mRNA	false
2721	degrade	Decay_deg_Spc42mRNA (directed) Spc42mRNA	false
2722	degrade	Proteasome_deg_Acm1 (directed) Acm1	false
2723	degrade	Proteasome_deg_Spc42 (directed) Spc42	false
2724	x	Spc42Crystal (directed) Proteasome_deg_Spc42	false
2725	!	Acm1_[(Dbox)]-{ub} (directed) Proteasome_deg_Acm1	false
2726	ss	Acm1mRNA (directed) Decay_deg_Acm1mRNA	false
2727	modifiy	Acm1mRNA (directed) Ribo_trsl_Acm1mRNA	false
2728	ss	Acm1 (directed) Proteasome_deg_Acm1	false
2729	is	Acm1 (directed) Cdc28_p+_Acm1_[(T161)]	false
2730	is	Acm1 (directed) Cdc28_p+_Acm1_[(S48)]	false
2731	is	Acm1 (directed) Cdc28_p+_Acm1_[(S31)]	false
2732	is	Acm1 (directed) Cdc28_p+_Acm1_[(S3)]	false
2733	is	Acm1 (directed) Acm1_[bmh]_ppi+_Bmh2_[acm1]	false
2734	is	Acm1 (directed) Acm1_[bmh]_ppi+_Bmh1_[acm1]	false
2735	is	Acm1 (directed) Acm1_[cdh1]_ppi+_Cdh1_[acm1]	false
2736	consume	Nrm1PPT_p-_Nrm1_[(rad53)] (directed) Nrm1_[(rad53)]-{p}	false
2737	!	Cdc28Cln123 (directed) Cdc28_p+_Stb1_[(cdc28)]	false
2738	consume	Cdc14_p-_Stb1_[(cdc28)] (directed) Stb1_[(cdc28)]-{p}	false
2739	synthesis	Ribo_trsl_Clb5mRNA (directed) Clb5	false
2740	synthesis	Ribo_trsl_Clb6mRNA (directed) Clb6	false
2741	synthesis	Ribo_trsl_Rad53mRNA (directed) Rad53	false
2742	degrade	Proteasome_deg_Clb6 (directed) Clb6	false
2743	!	Clb6_[(scf)]-{ub} (directed) Proteasome_deg_Clb6	false
2744	!	Pds1_[(apc)]-{ub} (directed) Proteasome_deg_Pds1	false
2745	produce	Nrm1_[GTB]_ppi+_Swi6_[nrm1] (directed) Nrm1_[GTB]--Swi6_[nrm1]	false
2746	NOT	Nrm1_[GTB]--Swi6_[nrm1] (directed) Swi6notNrm1	false
2747	ss	Nrm1_[GTB]--Swi6_[nrm1] (directed) Nrm1_[GTB]_ppi-_Swi6_[nrm1]	false
2748	consume	Nrm1_[GTB]_ppi-_Swi6_[nrm1] (directed) Nrm1_[GTB]--Swi6_[nrm1]	false
2749	!	Scc1_[(esp1)]-{truncated} (directed) Proteasome_deg_Scc1	false
2750	synthesis	Ribo_trsl_Nrm1mRNA (directed) Nrm1	false
2751	x	Cdc14_[net1]--Net1_[n] (directed) Cdc14_p-_Stb1_[(cdc28)]	false
2752	synthesis	PolII_trsc_Nrm1Gene (directed) Nrm1mRNA	false
2753	!	[NRM1TRSC20] (directed) PolII_trsc_Nrm1Gene	false
2754	!	Nrm1_[(apc)]-{ub} (directed) Proteasome_deg_Nrm1	false
2755	degrade	Proteasome_deg_Nrm1 (directed) Nrm1	false
2756	produce	Mbp1_[DBD]_bind+_Nrm1Gene_[mcb] (directed) Mbp1_[DBD]--Nrm1Gene_[mcb]	false
2757	AND	Mbp1_[DBD]--Nrm1Gene_[mcb] (directed) NRM1MBF	false
2758	ss	Mbp1_[DBD]--Nrm1Gene_[mcb] (directed) Mbp1_[DBD]_bind-_Nrm1Gene_[mcb]	false
2759	synthesis	PolII_trsc_Spc42Gene (directed) Spc42mRNA	false
2760	consume	Mbp1_[DBD]_bind-_Nrm1Gene_[mcb] (directed) Mbp1_[DBD]--Nrm1Gene_[mcb]	false
2761	!	[SPC42TRSC20] (directed) PolII_trsc_Spc42Gene	false
2762	synthesis	Ribo_trsl_Spc42mRNA (directed) Spc42	false
2763	degrade	Proteasome_deg_Pds1 (directed) Pds1	false
2764	degrade	Proteasome_deg_Rad53 (directed) Rad53	false
2765	degrade	Proteasome_deg_Scc1 (directed) Scc1	false
2766	produce	Mbp1_[DBD]_bind+_Hcm1Gene_[mcb] (directed) Hcm1Gene_[mcb]--Mbp1_[DBD]	false
2767	AND	Hcm1Gene_[mcb]--Mbp1_[DBD] (directed) HCM1MBF	false
2768	ss	Hcm1Gene_[mcb]--Mbp1_[DBD] (directed) Mbp1_[DBD]_bind-_Hcm1Gene_[mcb]	false
2769	consume	Mbp1_[DBD]_bind-_Hcm1Gene_[mcb] (directed) Hcm1Gene_[mcb]--Mbp1_[DBD]	false
2770	produce	Mbp1_[swi6]_ppi+_Swi6_[mbp1] (directed) Mbp1_[swi6]--Swi6_[mbp1]	false
2771	AND	Mbp1_[swi6]--Swi6_[mbp1] (directed) MBF	false
2772	!	Mbp1_[swi6]--Swi6_[mbp1] (directed) Nrm1_[GTB]_ppi+_Swi6_[nrm1]	false
2773	ss	Mbp1_[swi6]--Swi6_[mbp1] (directed) Mbp1_[swi6]_ppi-_Swi6_[mbp1]	false
2774	ss	Stb1_[N]--Swi6_[stb1] (directed) Stb1_[N]_ppi-_Swi6_[stb1]	false
2775	k+	Stb1_[N]--Swi6_[stb1] (directed) Mbp1_[swi6]_ppi+_Swi6_[mbp1]	false
2776	consume	Mbp1_[swi6]_ppi-_Swi6_[mbp1] (directed) Mbp1_[swi6]--Swi6_[mbp1]	false
1635	consume	Cdc14_p-_Swi6_[(S238)] (directed) Swi6_[(S238)]-{p}	false
1634	consume	Cdc14_p-_Swi6_[(S228)] (directed) Swi6_[(S228)]-{p}	false
1633	consume	Cdc14_p-_Swi6_[(T179)] (directed) Swi6_[(T179)]-{p}	false
1632	consume	Cdc14_p-_Swi6_[(S160)] (directed) Swi6_[(S160)]-{p}	false
1630	!	Cdc28Cln123 (directed) Cdc28_p+_Swi6_[(S160)]	false
1629	!	Cdc28Cln123 (directed) Cdc28_p+_Swi6_[(T179)]	false
1885	synthesis	Ribo_trsl_Hcm1mRNA (directed) Hcm1	false
1628	!	Cdc28Cln123 (directed) Cdc28_p+_Swi6_[(S228)]	false
1627	!	Cdc28Cln123 (directed) Cdc28_p+_Swi6_[(S238)]	false
1883	!	[HCM1TRSC20] (directed) PolII_trsc_Hcm1Gene	false
1881	synthesis	PolII_trsc_Hcm1Gene (directed) Hcm1mRNA	false
1616	degrade	Proteasome_deg_Hcm1 (directed) Hcm1	false
1614	!	[HCM1TRSC19] (directed) [HCM1TRSC20]	false
1613	!	[HCM1TRSC18] (directed) [HCM1TRSC19]	false
1612	!	[HCM1TRSC17] (directed) [HCM1TRSC18]	false
1611	!	[HCM1TRSC16] (directed) [HCM1TRSC17]	false
1609	!	[HCM1TRSC15] (directed) [HCM1TRSC16]	false
1607	!	[HCM1TRSC14] (directed) [HCM1TRSC15]	false
1606	!	[HCM1TRSC13] (directed) [HCM1TRSC14]	false
1605	!	[HCM1TRSC12] (directed) [HCM1TRSC13]	false
1604	!	[HCM1TRSC11] (directed) [HCM1TRSC12]	false
1601	!	[HCM1TRSC10] (directed) [HCM1TRSC11]	false
1600	!	[HCM1TRSC09] (directed) [HCM1TRSC10]	false
1599	!	[HCM1TRSC08] (directed) [HCM1TRSC09]	false
1983	AND	Swi6_[(S238)]-{p} (directed) Swi6P	false
1598	!	[HCM1TRSC07] (directed) [HCM1TRSC08]	false
1982	ss	Swi6_[(S238)]-{p} (directed) Cdc14_p-_Swi6_[(S238)]	false
1981	AND	Swi6_[(S228)]-{p} (directed) Swi6P	false
1596	!	[HCM1TRSC06] (directed) [HCM1TRSC07]	false
1980	ss	Swi6_[(S228)]-{p} (directed) Cdc14_p-_Swi6_[(S228)]	false
1595	!	[HCM1TRSC05] (directed) [HCM1TRSC06]	false
1979	AND	Swi6_[(T179)]-{p} (directed) Swi6P	false
1594	!	[HCM1TRSC04] (directed) [HCM1TRSC05]	false
1978	ss	Swi6_[(T179)]-{p} (directed) Cdc14_p-_Swi6_[(T179)]	false
1593	!	[HCM1TRSC03] (directed) [HCM1TRSC04]	false
1977	AND	Swi6_[(S160)]-{p} (directed) Swi6P	false
1592	!	[HCM1TRSC02] (directed) [HCM1TRSC03]	false
1976	ss	Swi6_[(S160)]-{p} (directed) Cdc14_p-_Swi6_[(S160)]	false
1590	OR	HCM1MBF (directed) HCM1TRSC	false
1973	AND	Swi6P (directed) MBF	false
1587	!	HCM1TRSC (directed) [HCM1TRSC01]	false
1586	!	HCM1TRSC (directed) [HCM1TRSC02]	false
1585	!	HCM1TRSC (directed) [HCM1TRSC03]	false
1456	AND	MBF (directed) HCM1MBF	false
1584	!	HCM1TRSC (directed) [HCM1TRSC04]	false
1583	!	HCM1TRSC (directed) [HCM1TRSC05]	false
1582	!	HCM1TRSC (directed) [HCM1TRSC06]	false
1581	!	HCM1TRSC (directed) [HCM1TRSC07]	false
1580	!	HCM1TRSC (directed) [HCM1TRSC08]	false
1579	!	HCM1TRSC (directed) [HCM1TRSC09]	false
1578	!	HCM1TRSC (directed) [HCM1TRSC10]	false
1577	!	HCM1TRSC (directed) [HCM1TRSC11]	false
1576	!	HCM1TRSC (directed) [HCM1TRSC12]	false
1575	!	HCM1TRSC (directed) [HCM1TRSC13]	false
1574	!	HCM1TRSC (directed) [HCM1TRSC14]	false
1573	!	HCM1TRSC (directed) [HCM1TRSC15]	false
1572	!	HCM1TRSC (directed) [HCM1TRSC16]	false
1571	!	HCM1TRSC (directed) [HCM1TRSC17]	false
1570	!	HCM1TRSC (directed) [HCM1TRSC18]	false
1569	!	HCM1TRSC (directed) [HCM1TRSC19]	false
1568	!	HCM1TRSC (directed) [HCM1TRSC20]	false
1567	!	[HCM1TRSC01] (directed) [HCM1TRSC02]	false
1438	produce	Cdc28_p+_Swi6_[(S238)] (directed) Swi6_[(S238)]-{p}	false
1566	degrade	Decay_deg_Hcm1mRNA (directed) Hcm1mRNA	false
1437	produce	Cdc28_p+_Swi6_[(S228)] (directed) Swi6_[(S228)]-{p}	false
1565	is	Hcm1 (directed) Hcm1_[DBD]_bind+_Cin8Gene_[hcm1]	false
1436	produce	Cdc28_p+_Swi6_[(T179)] (directed) Swi6_[(T179)]-{p}	false
1564	is	Hcm1 (directed) Hcm1_[DBD]_bind+_Fkh1Gene_[hcm1]	false
1435	produce	Cdc28_p+_Swi6_[(S160)] (directed) Swi6_[(S160)]-{p}	false
1563	is	Hcm1 (directed) Hcm1_[DBD]_bind+_Fkh2Gene_[hcm1]	false
1562	is	Hcm1 (directed) Hcm1_[DBD]_bind+_Ndd1Gene_[hcm1]	false
1561	is	Hcm1 (directed) Hcm1_[DBD]_bind+_Yhp1Gene_[hcm1]	false
1560	ss	Hcm1 (directed) Proteasome_deg_Hcm1	false
1559	modifiy	Hcm1mRNA (directed) Ribo_trsl_Hcm1mRNA	false
1558	ss	Hcm1mRNA (directed) Decay_deg_Hcm1mRNA	false
1661	x	Cdc14_[net1]--Net1_[n] (directed) Cdc14_p-_Swi6_[(S160)]	false
1660	x	Cdc14_[net1]--Net1_[n] (directed) Cdc14_p-_Swi6_[(T179)]	false
1659	x	Cdc14_[net1]--Net1_[n] (directed) Cdc14_p-_Swi6_[(S228)]	false
1658	x	Cdc14_[net1]--Net1_[n] (directed) Cdc14_p-_Swi6_[(S238)]	false
