# Supplementary material for: A comprehensive, mechanistically detailed, and executable model of the cell division cycle in Saccharomyces cerevisiae
Source: Nat Commun. 2019 Mar 21;10:1308. doi: 10.1038/s41467-019-08903-w (PMC6428898; doi:10.1038/s41467-019-08903-w)
Supplement: Supplementary file 4 — Supplementary Data 2 [file 41467_2019_8903_MOESM4_ESM.zip › CytoscapeSession-2018_05_18-12_22/tables/36-cdc_reg.xgmml/SHARED_ATTRS-org.cytoscape.model.CyEdge-36+shared+edge.cytable]

CyCSV-Version	1
SUID	shared interaction	shared name
java.lang.Long	java.lang.String	java.lang.String
36 shared edge
1450	!	Pho85Pcl1Pcl9 (directed) Pho85_p+_Whi5_[(pho85)]
3888	!	Pcl1_[pho85]--Pho85_[cyclin] (directed) Pho85_p+_Sic1_[(T2)]
3887	!	Pcl1_[pho85]--Pho85_[cyclin] (directed) Pho85_p+_Sic1_[(T5)]
3886	!	Pcl1_[pho85]--Pho85_[cyclin] (directed) Pho85_p+_Sic1_[(T33)]
3919	!	Pho85Cyclin (directed) Pho85_p+_Pcl1_[(deg)]
3885	!	Pcl1_[pho85]--Pho85_[cyclin] (directed) Pho85_p+_Sic1_[(T45)]
3918	!	Pho85Cyclin (directed) Pho85_p+_Pcl2_[(deg)]
3884	!	Pcl1_[pho85]--Pho85_[cyclin] (directed) Pho85_p+_Sic1_[(S69)]
3917	!	Pho85Cyclin (directed) Pho85_p+_Pcl9_[(deg)]
3787	!	Pho85Cyclin (directed) Pho85_p+_Clb6_[(deg)]
3883	!	Pcl1_[pho85]--Pho85_[cyclin] (directed) Pho85_p+_Sic1_[(S76)]
3882	!	Pcl1_[pho85]--Pho85_[cyclin] (directed) Pho85_p+_Sic1_[(S80)]
1556	is	Pcl2 (directed) Pcl2_[pho85]_ppi+_Pho85_[cyclin]
1554	is	Pcl1 (directed) Pcl1_[pho85]_ppi+_Pho85_[cyclin]
1043	is	Pcl9 (directed) Pcl9_[pho85]_ppi+_Pho85_[cyclin]
12028	is	Acm1 (directed) Acm1_[bmh]_ppi+_Bmh2_[acm1]
12027	is	Acm1 (directed) Acm1_[bmh]_ppi+_Bmh1_[acm1]
12026	is	Acm1 (directed) Acm1_[cdh1]_ppi+_Cdh1_[acm1]
8418	!	APC_[activator]--Cdc20_[APC] (directed) APC_ub+_Dbf4_[(apc)]
8417	!	APC_[activator]--Cdc20_[APC] (directed) APC_ub+_Pds1_[(apc)]
8416	!	APC_[activator]--Cdc20_[APC] (directed) APC_ub+_Kip1_[(apc)]
8415	!	APC_[activator]--Cdc20_[APC] (directed) APC_ub+_Acm1_[(Dbox)]
8414	ss	APC_[activator]--Cdc20_[APC] (directed) APC_[activator]_ppi-_Cdc20_[APC]
8413	OR	APC_[activator]--Cdc20_[APC] (directed) APCCdh1Cdc20
8412	mutually_exclusive	Acm1_[bmh]--Bmh2_[acm1] (directed) Acm1_[bmh]_ppi+_Bmh1_[acm1]
8411	ss	Acm1_[bmh]--Bmh2_[acm1] (directed) Acm1_[bmh]_ppi-_Bmh2_[acm1]
8410	OR	Acm1_[bmh]--Bmh2_[acm1] (directed) Acm1Bmh12
11993	is	Kip1 (directed) APC_ub+_Kip1_[(apc)]
8409	mutually_exclusive	Acm1_[bmh]--Bmh1_[acm1] (directed) Acm1_[bmh]_ppi+_Bmh2_[acm1]
8408	ss	Acm1_[bmh]--Bmh1_[acm1] (directed) Acm1_[bmh]_ppi-_Bmh1_[acm1]
8407	OR	Acm1_[bmh]--Bmh1_[acm1] (directed) Acm1Bmh12
8406	AND	Acm1Bmh12 (directed) CAB
11989	is	Ase1 (directed) APC_ub+_Ase1_[(apc)]
8405	ss	Acm1_[cdh1]--Cdh1_[acm1] (directed) Acm1_[cdh1]_ppi-_Cdh1_[acm1]
8404	AND	Acm1_[cdh1]--Cdh1_[acm1] (directed) CAB
8403	NOT	CAB (directed) NotCAB
8402	AND	NotCAB (directed) APCCdh1Active
11985	is	Cin8 (directed) APC_ub+_Cin8_[(apc)]
8401	ss	APC_[activator]--Cdh1_[APC] (directed) APC_[activator]_ppi-_Cdh1_[APC]
9681	produce	Cdc28_p+_Cdh1_[(cdc28)] (directed) Cdh1_[(cdc28)]-{p}
8400	AND	APC_[activator]--Cdh1_[APC] (directed) APCCdh1Active
11983	is	Dbf4 (directed) APC_ub+_Dbf4_[(apc)]
8399	!	APCCdh1Active (directed) APC_ub+_Yhp1_[(apc)]
9422	!	Kip1_[(apc)]-{ub} (directed) Proteasome_deg_Kip1
8398	!	APCCdh1Active (directed) APC_ub+_Yox1_[(apc)]
9421	produce	APC_ub+_Kip1_[(apc)] (directed) Kip1_[(apc)]-{ub}
8397	!	APCCdh1Active (directed) APC_ub+_Cdc5_[(apc)]
9420	!	Ase1_[(apc)]-{ub} (directed) Proteasome_deg_Ase1
8396	!	APCCdh1Active (directed) APC_ub+_Cdc20_[(apc)]
9419	produce	APC_ub+_Ase1_[(apc)] (directed) Ase1_[(apc)]-{ub}
8395	!	APCCdh1Active (directed) APC_ub+_Clb4_[(apc)]
9418	!	Cin8_[(apc)]-{ub} (directed) Proteasome_deg_Cin8
8394	!	APCCdh1Active (directed) APC_ub+_Clb3_[(apc)]
9417	produce	APC_ub+_Cin8_[(apc)] (directed) Cin8_[(apc)]-{ub}
8393	!	APCCdh1Active (directed) APC_ub+_Ase1_[(apc)]
9416	x	Acm1P (directed) APC_ub+_Acm1_[(Dbox)]
8392	!	APCCdh1Active (directed) APC_ub+_Cin8_[(apc)]
8391	!	APCCdh1Active (directed) APC_ub+_Fkh2_[(apc)]
9415	!	Acm1_[(Dbox)]-{ub} (directed) Proteasome_deg_Acm1
9414	produce	APC_ub+_Acm1_[(Dbox)] (directed) Acm1_[(Dbox)]-{ub}
8390	!	APCCdh1Active (directed) APC_ub+_Fkh1_[(apc)]
9413	ss	Acm1_[(T161)]-{p} (directed) Cdc14_p-_Acm1_[(T161)]
8389	!	APCCdh1Active (directed) APC_ub+_Nrm1_[(apc)]
9412	OR	Acm1_[(T161)]-{p} (directed) Acm1P
8388	!	APCCdh1Active (directed) APC_ub+_Mps1_[(apc)]
8387	OR	APCCdh1Active (directed) APCCdh1Cdc20
9411	produce	Cdc28_p+_Acm1_[(T161)] (directed) Acm1_[(T161)]-{p}
9410	ss	Acm1_[(S48)]-{p} (directed) Cdc14_p-_Acm1_[(S48)]
8386	!	APCCdh1Cdc20 (directed) APC_ub+_Clb2_[(apc)]
9409	OR	Acm1_[(S48)]-{p} (directed) Acm1P
8385	!	APCCdh1Cdc20 (directed) APC_ub+_Clb1_[(apc)]
8384	!	APCCdh1Cdc20 (directed) APC_ub+_Clb5_[(apc)]
9408	produce	Cdc28_p+_Acm1_[(S48)] (directed) Acm1_[(S48)]-{p}
8383	!	Clb5_[(apc)]-{ub} (directed) Proteasome_deg_Clb5
9407	ss	Acm1_[(S31)]-{p} (directed) Cdc14_p-_Acm1_[(S31)]
8382	produce	APC_ub+_Clb5_[(apc)] (directed) Clb5_[(apc)]-{ub}
9406	OR	Acm1_[(S31)]-{p} (directed) Acm1P
9405	produce	Cdc28_p+_Acm1_[(S31)] (directed) Acm1_[(S31)]-{p}
9404	ss	Acm1_[(S3)]-{p} (directed) Cdc14_p-_Acm1_[(S3)]
9403	OR	Acm1_[(S3)]-{p} (directed) Acm1P
10171	consume	Cdc14_p-_Mps1_[(T29)] (directed) Mps1_[(T29)]-{p}
11962	is	Yox1 (directed) APC_ub+_Yox1_[(apc)]
9402	produce	Cdc28_p+_Acm1_[(S3)] (directed) Acm1_[(S3)]-{p}
9401	consume	Acm1_[bmh]_ppi-_Bmh2_[acm1] (directed) Acm1_[bmh]--Bmh2_[acm1]
9400	produce	Acm1_[bmh]_ppi+_Bmh2_[acm1] (directed) Acm1_[bmh]--Bmh2_[acm1]
9399	consume	Acm1_[bmh]_ppi-_Bmh1_[acm1] (directed) Acm1_[bmh]--Bmh1_[acm1]
9398	produce	Acm1_[bmh]_ppi+_Bmh1_[acm1] (directed) Acm1_[bmh]--Bmh1_[acm1]
9397	consume	Acm1_[cdh1]_ppi-_Cdh1_[acm1] (directed) Acm1_[cdh1]--Cdh1_[acm1]
9396	produce	Acm1_[cdh1]_ppi+_Cdh1_[acm1] (directed) Acm1_[cdh1]--Cdh1_[acm1]
9395	consume	APC_[activator]_ppi-_Cdc20_[APC] (directed) APC_[activator]--Cdc20_[APC]
11953	is	Pds1 (directed) Cdc28_p+_Pds1_[(cdc28)]
9392	x	Cdc20_[mad2]--Mad2_[cdc20] (directed) APC_[activator]_ppi+_Cdc20_[APC]
9391	produce	APC_[activator]_ppi+_Cdc20_[APC] (directed) APC_[activator]--Cdc20_[APC]
9390	consume	APC_[activator]_ppi-_Cdh1_[APC] (directed) APC_[activator]--Cdh1_[APC]
9389	ss	Cdh1_[(cdc28)]-{p} (directed) Cdc14_p-_Cdh1_[(cdc28)]
9388	NOT	Cdh1_[(cdc28)]-{p} (directed) Cdh1_[(cdc28)]-{0}
9387	!	Cdh1_[(cdc28)]-{0} (directed) APC_[activator]_ppi+_Cdh1_[APC]
9386	produce	APC_[activator]_ppi+_Cdh1_[APC] (directed) APC_[activator]--Cdh1_[APC]
11945	is	Cdc20 (directed) APC_ub+_Cdc20_[(apc)]
9640	x	Cdc14_[net1]--Net1_[n] (directed) Cdc14_p-_Mps1_[(T29)]
11939	is	Cdc5 (directed) APC_ub+_Cdc5_[(apc)]
10142	consume	Cdc14_p-_Acm1_[(T161)] (directed) Acm1_[(T161)]-{p}
10141	consume	Cdc14_p-_Acm1_[(S48)] (directed) Acm1_[(S48)]-{p}
10140	consume	Cdc14_p-_Acm1_[(S31)] (directed) Acm1_[(S31)]-{p}
10139	consume	Cdc14_p-_Acm1_[(S3)] (directed) Acm1_[(S3)]-{p}
9626	x	Cdc14_[net1]--Net1_[n] (directed) Cdc14_p-_Acm1_[(T161)]
9625	x	Cdc14_[net1]--Net1_[n] (directed) Cdc14_p-_Acm1_[(S48)]
9624	x	Cdc14_[net1]--Net1_[n] (directed) Cdc14_p-_Acm1_[(S31)]
9623	x	Cdc14_[net1]--Net1_[n] (directed) Cdc14_p-_Acm1_[(S3)]
11926	is	Yhp1 (directed) APC_ub+_Yhp1_[(apc)]
9612	x	Cdc14_[net1]--Net1_[n] (directed) Cdc14_p-_Pds1_[(cdc28)]
11914	is	Fkh2 (directed) APC_ub+_Fkh2_[(apc)]
7816	!	Cdc28Cln123 (directed) Cdc28_p+_Pds1_[(cdc28)]
7815	!	Cdc28Cln123 (directed) Cdc28_p+_Acm1_[(T161)]
7814	!	Cdc28Cln123 (directed) Cdc28_p+_Acm1_[(S48)]
9605	x	Cdc14_[net1]--Net1_[n] (directed) Cdc14_p-_Cdh1_[(cdc28)]
7813	!	Cdc28Cln123 (directed) Cdc28_p+_Acm1_[(S31)]
9604	consume	Cdc14_p-_Cdh1_[(cdc28)] (directed) Cdh1_[(cdc28)]-{p}
7812	!	Cdc28Cln123 (directed) Cdc28_p+_Acm1_[(S3)]
9603	!	Cdc5_[(apc)]-{ub} (directed) Proteasome_deg_Cdc5
11906	is	Fkh1 (directed) APC_ub+_Fkh1_[(apc)]
9602	produce	APC_ub+_Cdc5_[(apc)] (directed) Cdc5_[(apc)]-{ub}
9601	!	Cdc20_[(apc)]-{ub} (directed) Proteasome_deg_Cdc20
9600	produce	APC_ub+_Cdc20_[(apc)] (directed) Cdc20_[(apc)]-{ub}
11896	is	Clb4 (directed) APC_ub+_Clb4_[(apc)]
11893	is	Clb3 (directed) APC_ub+_Clb3_[(apc)]
9588	ss	Pds1_[(cdc28)]-{p} (directed) Cdc14_p-_Pds1_[(cdc28)]
9587	x	Pds1_[(cdc28)]-{p} (directed) APC_ub+_Pds1_[(apc)]
11890	is	Clb2 (directed) APC_ub+_Clb2_[(apc)]
9586	!	Pds1_[(apc)]-{ub} (directed) Proteasome_deg_Pds1
9585	produce	APC_ub+_Pds1_[(apc)] (directed) Pds1_[(apc)]-{ub}
9584	!	Clb4_[(apc)]-{ub} (directed) Proteasome_deg_Clb4
9583	produce	APC_ub+_Clb4_[(apc)] (directed) Clb4_[(apc)]-{ub}
11887	is	Clb1 (directed) APC_ub+_Clb1_[(apc)]
9582	!	Clb3_[(apc)]-{ub} (directed) Proteasome_deg_Clb3
9581	produce	APC_ub+_Clb3_[(apc)] (directed) Clb3_[(apc)]-{ub}
7789	!	Cdc28Cln123 (directed) Cdc28_p+_Mps1_[(T29)]
9580	!	Clb2_[(apc)]-{ub} (directed) Proteasome_deg_Clb2
9579	produce	APC_ub+_Clb2_[(apc)] (directed) Clb2_[(apc)]-{ub}
9578	!	Clb1_[(apc)]-{ub} (directed) Proteasome_deg_Clb1
9577	produce	APC_ub+_Clb1_[(apc)] (directed) Clb1_[(apc)]-{ub}
9320	!	Fkh2_[(apc)]-{ub} (directed) Proteasome_deg_Fkh2
9319	produce	APC_ub+_Fkh2_[(apc)] (directed) Fkh2_[(apc)]-{ub}
9318	!	Fkh1_[(apc)]-{ub} (directed) Proteasome_deg_Fkh1
9317	produce	APC_ub+_Fkh1_[(apc)] (directed) Fkh1_[(apc)]-{ub}
8797	!	Nrm1_[(apc)]-{ub} (directed) Proteasome_deg_Nrm1
8796	produce	APC_ub+_Nrm1_[(apc)] (directed) Nrm1_[(apc)]-{ub}
9812	produce	Cdc28_p+_Pds1_[(cdc28)] (directed) Pds1_[(cdc28)]-{p}
9810	!	Dbf4_[(apc)]-{ub} (directed) Proteasome_deg_Dbf4
9809	produce	APC_ub+_Dbf4_[(apc)] (directed) Dbf4_[(apc)]-{ub}
11857	is	Nrm1 (directed) APC_ub+_Nrm1_[(apc)]
8004	ss	Mps1_[(T29)]-{p} (directed) Cdc14_p-_Mps1_[(T29)]
8003	k-	Mps1_[(T29)]-{p} (directed) APC_ub+_Mps1_[(apc)]
8002	produce	Cdc28_p+_Mps1_[(T29)] (directed) Mps1_[(T29)]-{p}
8767	!	Mps1_[(apc)]-{ub} (directed) Proteasome_deg_Mps1
8766	produce	APC_ub+_Mps1_[(apc)] (directed) Mps1_[(apc)]-{ub}
9785	!	Yhp1_[(apc)]-{ub} (directed) Proteasome_deg_Yhp1
9784	produce	APC_ub+_Yhp1_[(apc)] (directed) Yhp1_[(apc)]-{ub}
9783	!	Yox1_[(apc)]-{ub} (directed) Proteasome_deg_Yox1
9782	produce	APC_ub+_Yox1_[(apc)] (directed) Yox1_[(apc)]-{ub}
9773	consume	Cdc14_p-_Pds1_[(cdc28)] (directed) Pds1_[(cdc28)]-{p}
7719	!	Cdc28Clb56 (directed) Cdc28_p+_Cdh1_[(cdc28)]
11799	is	Mps1 (directed) APC_ub+_Mps1_[(apc)]
11794	is	Mps1 (directed) Cdc28_p+_Mps1_[(T29)]
11777	is	Clb5 (directed) APC_ub+_Clb5_[(apc)]
12032	is	Acm1 (directed) Cdc28_p+_Acm1_[(T161)]
12031	is	Acm1 (directed) Cdc28_p+_Acm1_[(S48)]
12030	is	Acm1 (directed) Cdc28_p+_Acm1_[(S31)]
12029	is	Acm1 (directed) Cdc28_p+_Acm1_[(S3)]
5158	!	NucMTPol (directed) Ndc80_[CH]_ppi+_Tub2_[ndc80]
3646	is	Mps1 (directed) Mps1_[ndc80]_ppi+_Ndc80_[mps1]
4916	k+	Mps1_[(AP)]-{p} (directed) Mps1_p+_Spc105_[(mps1)]
5249	!	MTForces (directed) [TensionInitiation]
3468	x	Cdc20_[mad2]--Mad2_[cdc20] (directed) Proteasome_deg_Cdc20
4724	!	[CohesinRing] (directed) [TensionInitiation]
3459	is	Cdc20 (directed) Cdc20_[mad2]_ppi+_Mad2_[cdc20]
413	is	Yox1 (directed) Mcm1_[yox1]_ppi+_Yox1_[mcm1]
451	is	Swi4 (directed) Cdc28_p+_Swi4_[(cdc28)]
450	is	Swi4 (directed) Swi4_[swi6]_ppi+_Swi6_[swi4]
5927	!	[SymmetryBreakingBud] (directed) [ApicalGrowth]
5888	!	Bem2_[(cdc28)]-{0} (directed) Bem2_gap_Rho1_[(act)]
5262	AND	ActinCables (directed) CytoplasmicForce
5853	!	Cdc42_[(act)]-{gtp} (directed) Bni1_[GBD]_ppi+_Cdc42_[switch]
5852	!	Cdc42_[(act)]-{gtp} (directed) Bnr1_[GBD]_ppi+_Cdc42_[switch]
5851	!	Cdc42_[(act)]-{gtp} (directed) Cdc42_[switch]_ppi+_Sec3_[N]
5850	!	Cdc42_[(act)]-{gtp} (directed) Cdc42_[switch]_ppi+_Exo70_[cdc42]
5914	!	PI_[(4)]-{p} (directed) Cla4_[lipid]_i+_PI_[head]
5928	!	[SymmetryBreakingBud] (directed) Bni1_[GBD]_ppi+_Cdc42_[switch]
4117	!	Cdc5_[(T242)]-{p} (directed) Cdc5_p+_Scc1_[(cdc5)]
2717	is	Scc1 (directed) Scc1_[scc2]_ppi+_Scc2_[scc1]
2749	!	Scc1_[(esp1)]-{truncated} (directed) Proteasome_deg_Scc1
2716	is	Scc1 (directed) Cdc5_p+_Scc1_[(cdc5)]
2714	is	Pds1 (directed) Esp1_[pds1]_ppi+_Pds1_[esp1]
7676	AND	Cdc28_[Tloop(T169)]-{p} (directed) Cdc28Cln2
7675	AND	Cdc28_[Tloop(T169)]-{p} (directed) Cdc28Cln1
7674	AND	Cdc28_[Tloop(T169)]-{p} (directed) Cdc28Clb6
7673	AND	Cdc28_[Tloop(T169)]-{p} (directed) Cdc28Clb5
7672	!	Cdc28_[Tloop(T169)]-{p} (directed) Cdc28_[cyclin]_ppi+_Cln3_[cdc28]
7671	!	Cdc28_[Tloop(T169)]-{p} (directed) Cdc28_[cyclin]_ppi+_Cln2_[cdc28]
7670	!	Cdc28_[Tloop(T169)]-{p} (directed) Cdc28_[cyclin]_ppi+_Cln1_[cdc28]
7669	AND	Cdc28_[cyclin]--Cln1_[cdc28] (directed) Cdc28Cln1
7668	ss	Cdc28_[cyclin]--Cln1_[cdc28] (directed) Cdc28_[cyclin]_ppi-_Cln1_[cdc28]
7667	produce	Cdc28_[cyclin]_ppi+_Cln1_[cdc28] (directed) Cdc28_[cyclin]--Cln1_[cdc28]
9156	consume	Cdc28_[cyclin]_ppi-_Clb4_[cdc28] (directed) Cdc28_[cyclin]--Clb4_[cdc28]
9155	ss	Cdc28_[cyclin]--Clb4_[cdc28] (directed) Cdc28_[cyclin]_ppi-_Clb4_[cdc28]
9154	produce	Cdc28_[cyclin]_ppi+_Clb4_[cdc28] (directed) Cdc28_[cyclin]--Clb4_[cdc28]
9153	consume	Cdc28_[cyclin]_ppi-_Clb3_[cdc28] (directed) Cdc28_[cyclin]--Clb3_[cdc28]
9152	ss	Cdc28_[cyclin]--Clb3_[cdc28] (directed) Cdc28_[cyclin]_ppi-_Clb3_[cdc28]
9151	produce	Cdc28_[cyclin]_ppi+_Clb3_[cdc28] (directed) Cdc28_[cyclin]--Clb3_[cdc28]
8108	!	Cdc28Clb1256 (directed) Cdc28_p+_Kar9_[(cdc28)]
10155	consume	Cdc28PPT_p-_Cdc28_[(Y19)] (directed) Cdc28_[(Y19)]-{p}
8107	!	Cdc28Clb1256 (directed) Cdc28_p+_Swe1_[cdc28(deg)]
8106	!	Cdc28Clb1256 (directed) Cdc28_p+_Fkh2_[(T697)]
8105	!	Cdc28Clb1256 (directed) Cdc28_p+_Fkh2_[(S683)]
8104	!	Cdc28Clb1256 (directed) Cdc28_p+_Spc110_[(S91)]
8103	!	Cdc28Clb1256 (directed) Cdc28_p+_Spc110_[(S36)]
9081	consume	Mih1_p-_Cdc28_[(Y19)] (directed) Cdc28_[(Y19)]-{p}
9078	x	Swe1_[(scf)]-{ub} (directed) Swe1_p+_Cdc28_[(Y19)]
9077	produce	Swe1_p+_Cdc28_[(Y19)] (directed) Cdc28_[(Y19)]-{p}
8053	!	Cdc28_[cyclin]--Clb2_[cdc28] (directed) Clb2_[swi4]_ppi+_Swi4_[cyclin]
8052	ss	Cdc28_[cyclin]--Clb2_[cdc28] (directed) Cdc28_[cyclin]_ppi-_Clb2_[cdc28]
8051	AND	Cdc28_[cyclin]--Clb2_[cdc28] (directed) Cdc28Clb2
8050	OR	Cdc28Clb2 (directed) Cdc28Clb12
8049	ss	Cdc28_[(Y19)]-{p} (directed) Cdc28PPT_p-_Cdc28_[(Y19)]
8048	ss	Cdc28_[(Y19)]-{p} (directed) Mih1_p-_Cdc28_[(Y19)]
8047	NOT	Cdc28_[(Y19)]-{p} (directed) NotCdc28pY
8046	AND	NotCdc28pY (directed) Cdc28Clb2
8045	AND	NotCdc28pY (directed) Cdc28Clb1
8044	ss	Cdc28_[cyclin]--Clb1_[cdc28] (directed) Cdc28_[cyclin]_ppi-_Clb1_[cdc28]
8043	AND	Cdc28_[cyclin]--Clb1_[cdc28] (directed) Cdc28Clb1
8042	OR	Cdc28Clb1 (directed) Cdc28Clb12
8041	!	Cdc28Clb12 (directed) Cdc28_p+_Net1_[(cdc28x6)]
8040	!	Cdc28Clb12 (directed) Cdc28_p+_Cdc5_[(T242)]
8039	!	Cdc28Clb12 (directed) Cdc28_p+_Cdc5_[(T238)]
8038	!	Cdc28Clb12 (directed) Cdc28_p+_Lte1_[(cdc28)]
8037	!	Cdc28Clb12 (directed) Cdc28_p+_Tub4_[(S360)]
8036	!	Cdc28Clb12 (directed) Cdc28_p+_Ace2_[NLS(cdc28)]
8035	!	Cdc28Clb12 (directed) Cdc28_p+_Swi5_[NLS(cdc28)]
8034	!	Cdc28Clb12 (directed) Cdc28_p+_Ndd1_[(T319)]
8033	!	Cdc28Clb12 (directed) Cdc28_p+_Smc4_[(S128)]
8032	!	Cdc28Clb12 (directed) Cdc28_p+_Smc4_[(S117)]
8031	!	Cdc28Clb12 (directed) Cdc28_p+_Smc4_[(S113)]
8030	!	Cdc28Clb12 (directed) Cdc28_p+_Smc4_[(S109)]
8029	!	Cdc28Clb12 (directed) Cdc28_p+_Smc4_[(T60)]
8028	!	Cdc28Clb12 (directed) Cdc28_p+_Smc4_[(T43)]
8027	!	Cdc28Clb12 (directed) Cdc28_p+_Smc4_[(S4)]
8026	!	Cdc28Clb12 (directed) Cdc28_p+_Sfi1_[C(S923)]
8025	!	Cdc28Clb12 (directed) Cdc28_p+_Sfi1_[C(S801)]
8024	!	Cdc28Clb12 (directed) Cdc28_p+_Sfi1_[C(S892)]
8023	!	Cdc28Clb12 (directed) Cdc28_p+_Sfi1_[C(S882)]
8022	!	Cdc28Clb12 (directed) Cdc28_p+_Sfi1_[C(S855)]
8021	!	Cdc28Clb12 (directed) Cdc28_p+_Sfi1_[C(T816)]
8020	!	Cdc28Clb12 (directed) Cdc28_p+_Chs2_[(S100)]
8019	!	Cdc28Clb12 (directed) Cdc28_p+_Chs2_[(S69)]
8018	!	Cdc28Clb12 (directed) Cdc28_p+_Chs2_[(S60)]
8017	!	Cdc28Clb12 (directed) Cdc28_p+_Chs2_[(S14)]
8016	!	Cdc28Clb12 (directed) Cdc28_p+_Mcm3_[NLS(cdc28)]
8015	OR	Cdc28Clb12 (directed) Cdc28Clb1256
8014	!	Cdc28Clb12 (directed) Cdc28_p+_Swi4_[(cdc28)]
8991	consume	Cdc28_[cyclin]_ppi-_Clb2_[cdc28] (directed) Cdc28_[cyclin]--Clb2_[cdc28]
8990	produce	Cdc28_[cyclin]_ppi+_Clb2_[cdc28] (directed) Cdc28_[cyclin]--Clb2_[cdc28]
7966	consume	Cdc28_[cyclin]_ppi-_Clb6_[cdc28] (directed) Cdc28_[cyclin]--Clb6_[cdc28]
8989	consume	Cdc28_[cyclin]_ppi-_Clb1_[cdc28] (directed) Cdc28_[cyclin]--Clb1_[cdc28]
7965	produce	Cdc28_[cyclin]_ppi+_Clb6_[cdc28] (directed) Cdc28_[cyclin]--Clb6_[cdc28]
7964	consume	Cdc28_[cyclin]_ppi-_Clb5_[cdc28] (directed) Cdc28_[cyclin]--Clb5_[cdc28]
8988	produce	Cdc28_[cyclin]_ppi+_Clb1_[cdc28] (directed) Cdc28_[cyclin]--Clb1_[cdc28]
7963	produce	Cdc28_[cyclin]_ppi+_Clb5_[cdc28] (directed) Cdc28_[cyclin]--Clb5_[cdc28]
12036	is	Swi4 (directed) Clb2_[swi4]_ppi+_Swi4_[cyclin]
9427	consume	Clb2_[swi4]_ppi-_Swi4_[cyclin] (directed) Clb2_[swi4]--Swi4_[cyclin]
9426	ss	Clb2_[swi4]--Swi4_[cyclin] (directed) Clb2_[swi4]_ppi-_Swi4_[cyclin]
9425	produce	Clb2_[swi4]_ppi+_Swi4_[cyclin] (directed) Clb2_[swi4]--Swi4_[cyclin]
8343	consume	Ptc3_p-_Cdc28_[Tloop(T169)] (directed) Cdc28_[Tloop(T169)]-{p}
8342	consume	Ptc2_p-_Cdc28_[Tloop(T169)] (directed) Cdc28_[Tloop(T169)]-{p}
8341	produce	Cak1_p+_Cdc28_[Tloop(T169)] (directed) Cdc28_[Tloop(T169)]-{p}
7826	OR	Cdc28Cln3 (directed) Cdc28Cln123
7825	OR	Cdc28Cln2 (directed) Cdc28Cln12
7824	OR	Cdc28Cln2 (directed) Cdc28Cln123
7823	ss	Cdc28_[far1]--Far1_[cdc28] (directed) Cdc28_[far1]_ppi-_Far1_[cdc28]
7822	NOT	Cdc28_[far1]--Far1_[cdc28] (directed) Cdc28_[far1]--0
7821	AND	Cdc28_[far1]--0 (directed) Cdc28Cln3
7820	AND	Cdc28_[far1]--0 (directed) Cdc28Cln2
7819	AND	Cdc28_[far1]--0 (directed) Cdc28Cln1
7818	OR	Cdc28Cln1 (directed) Cdc28Cln12
7817	OR	Cdc28Cln1 (directed) Cdc28Cln123
7811	!	Cdc28Cln123 (directed) Cdc28_p+_Cln2_[(cdc28)]
7810	!	Cdc28Cln123 (directed) Cdc28_p+_Cln1_[(cdc28)]
7809	!	Cdc28Cln123 (directed) Cdc28_p+_Cln3_[(cdc28)]
7808	!	Cdc28Cln123 (directed) Cdc28_p+_Boi2_[(cdc28)]
7807	!	Cdc28Cln123 (directed) Cdc28_p+_Boi1_[(cdc28)]
7806	!	Cdc28Cln123 (directed) Cdc28_p+_Tus1_[(cdc28)]
7805	!	Cdc28Cln123 (directed) Cdc28_p+_Far1_[(S87)]
7804	!	Cdc28Cln123 (directed) Cdc28_p+_Whi5_[(S262)]
7803	!	Cdc28Cln123 (directed) Cdc28_p+_Whi5_[(S215)]
7802	!	Cdc28Cln123 (directed) Cdc28_p+_Whi5_[(S161)]
7801	!	Cdc28Cln123 (directed) Cdc28_p+_Whi5_[(S156)]
7800	!	Cdc28Cln123 (directed) Cdc28_p+_Whi5_[(S154)]
11895	is	Clb4 (directed) Cdc28_[cyclin]_ppi+_Clb4_[cdc28]
7799	!	Cdc28Cln123 (directed) Cdc28_p+_Whi5_[(T143)]
7798	!	Cdc28Cln123 (directed) Cdc28_p+_Whi5_[(S88)]
7797	!	Cdc28Cln123 (directed) Cdc28_p+_Whi5_[(S62)]
11892	is	Clb3 (directed) Cdc28_[cyclin]_ppi+_Clb3_[cdc28]
7796	!	Cdc28Cln123 (directed) Cdc28_p+_Whi5_[(S59)]
7795	!	Cdc28Cln123 (directed) Cdc28_p+_Whi5_[(T57)]
7794	!	Cdc28Cln123 (directed) Cdc28_p+_Swi6_[(S238)]
11889	is	Clb2 (directed) Cdc28_[cyclin]_ppi+_Clb2_[cdc28]
7793	!	Cdc28Cln123 (directed) Cdc28_p+_Swi6_[(S228)]
7792	!	Cdc28Cln123 (directed) Cdc28_p+_Swi6_[(T179)]
7791	!	Cdc28Cln123 (directed) Cdc28_p+_Swi6_[(S160)]
11886	is	Clb1 (directed) Cdc28_[cyclin]_ppi+_Clb1_[cdc28]
7790	!	Cdc28Cln123 (directed) Cdc28_p+_Stb1_[(cdc28)]
7788	!	Cdc28Cln123 (directed) Cdc28_p+_Spc42_[(T6)]
7787	!	Cdc28Cln123 (directed) Cdc28_p+_Spc42_[(S4)]
7786	!	Cdc28Cln123 (directed) Cdc28_p+_Cdc24_[(cdc28)]
7785	!	Cdc28Cln123 (directed) Cdc28_p+_Bem1_[(cdc28)]
7784	!	Cdc28Cln123 (directed) Cdc28_p+_Rga2_[(cdc28)]
7783	!	Cdc28Cln123 (directed) Cdc28_p+_Rga1_[(cdc28)]
7782	!	Cdc28Cln123 (directed) Cdc28_p+_Bem3_[(cdc28)]
7781	!	Cdc28Cln123 (directed) Cdc28_p+_Bem2_[(cdc28)]
7760	consume	Cdc28_[cks1]_ppi-_Cks1_[cdc28] (directed) Cdc28_[cks1]--Cks1_[cdc28]
7759	AND	Cdc28_[cks1]--Cks1_[cdc28] (directed) Cdc28Cln3
7758	AND	Cdc28_[cks1]--Cks1_[cdc28] (directed) Cdc28Cln2
7757	AND	Cdc28_[cks1]--Cks1_[cdc28] (directed) Cdc28Cln1
7756	ss	Cdc28_[cks1]--Cks1_[cdc28] (directed) Cdc28_[cks1]_ppi-_Cks1_[cdc28]
7755	produce	Cdc28_[cks1]_ppi+_Cks1_[cdc28] (directed) Cdc28_[cks1]--Cks1_[cdc28]
7754	consume	Cdc28_[whi3]_ppi-_Whi3_[cdc28] (directed) Cdc28_[whi3]--Whi3_[cdc28]
7753	x	ERRelease (directed) Cdc28_[whi3]_ppi+_Whi3_[cdc28]
7752	produce	Cdc28_[whi3]_ppi+_Whi3_[cdc28] (directed) Cdc28_[whi3]--Whi3_[cdc28]
7747	consume	Cln3_[JD]_ppi-_Ydj1_[cln3] (directed) Cln3_[JD]--Ydj1_[cln3]
8770	consume	Cdc28_[sic1]_ppi-_Sic1_[cdc28] (directed) Cdc28_[sic1]--Sic1_[cdc28]
7746	!	Ydj1Active (directed) Cln3_[JD]_ppi+_Ydj1_[cln3]
8769	produce	Cdc28_[sic1]_ppi+_Sic1_[cdc28] (directed) Cdc28_[sic1]--Sic1_[cdc28]
7745	AND	Cln3_[JD]--Ydj1_[cln3] (directed) ERRelease
7744	ss	Cln3_[JD]--Ydj1_[cln3] (directed) Cln3_[JD]_ppi-_Ydj1_[cln3]
7743	produce	Cln3_[JD]_ppi+_Ydj1_[cln3] (directed) Cln3_[JD]--Ydj1_[cln3]
7738	ss	Cdc28_[cyclin]--Clb6_[cdc28] (directed) Cdc28_[cyclin]_ppi-_Clb6_[cdc28]
7737	AND	Cdc28_[cyclin]--Clb6_[cdc28] (directed) Cdc28Clb6
7736	OR	Cdc28Clb6 (directed) Cdc28Clb56
7735	ss	Cdc28_[whi3]--Whi3_[cdc28] (directed) Cdc28_[whi3]_ppi-_Whi3_[cdc28]
7734	NOT	Cdc28_[whi3]--Whi3_[cdc28] (directed) Cdc28_[whi3]--0
7733	AND	Cdc28_[whi3]--0 (directed) Cdc28Clb2
7732	AND	Cdc28_[whi3]--0 (directed) Cdc28Clb1
7731	AND	Cdc28_[whi3]--0 (directed) Cdc28Cln3
7730	AND	Cdc28_[whi3]--0 (directed) Cdc28Clb6
7729	AND	Cdc28_[whi3]--0 (directed) Cdc28Clb5
7728	ss	Cdc28_[sic1]--Sic1_[cdc28] (directed) Cdc28_[sic1]_ppi-_Sic1_[cdc28]
7727	NOT	Cdc28_[sic1]--Sic1_[cdc28] (directed) NotSic1
7726	AND	NotSic1 (directed) Cdc28Clb2
7725	AND	NotSic1 (directed) Cdc28Clb1
7724	AND	NotSic1 (directed) Cdc28Clb6
7723	AND	NotSic1 (directed) Cdc28Clb5
7722	ss	Cdc28_[cyclin]--Clb5_[cdc28] (directed) Cdc28_[cyclin]_ppi-_Clb5_[cdc28]
8745	x	Sic1_[(scf)]-{ub} (directed) Cdc28_[sic1]_ppi+_Sic1_[cdc28]
7721	AND	Cdc28_[cyclin]--Clb5_[cdc28] (directed) Cdc28Clb5
7720	OR	Cdc28Clb5 (directed) Cdc28Clb56
7718	!	Cdc28Clb56 (directed) Cdc28_p+_Fin1_[(cdc28)]
7717	!	Cdc28Clb56 (directed) Cdc28_p+_Cdc6_[(cdc28)]
7716	!	Cdc28Clb56 (directed) Cdc28_p+_Clb6_[(deg)]
11811	is	Far1 (directed) Cdc28_[far1]_ppi+_Far1_[cdc28]
7715	!	Cdc28Clb56 (directed) Cdc28_p+_Tgl4_[(cdc28)]
7714	OR	Cdc28Clb56 (directed) Cdc28Clb1256
7713	!	Cdc28Clb56 (directed) Cdc28_p+_Sld3_[(S622)]
7712	!	Cdc28Clb56 (directed) Cdc28_p+_Sld3_[(T600)]
11807	is	Cln3 (directed) Cln3_[JD]_ppi+_Ydj1_[cln3]
7711	!	Cdc28Clb56 (directed) Cdc28_p+_Sld2_[(T84)]
11806	is	Cln3 (directed) Cdc28_[cyclin]_ppi+_Cln3_[cdc28]
7710	!	Cdc28Clb56 (directed) Cdc28_p+_Dbf4_[(cdc28)]
7709	!	Cdc28Clb56 (directed) Cdc28_p+_Orc6_[(cdc28)]
11804	is	Cln2 (directed) Cdc28_[cyclin]_ppi+_Cln2_[cdc28]
7708	!	Cdc28Clb56 (directed) Cdc28_p+_Orc2_[(cdc28)]
7707	!	Cdc28Clb56 (directed) Cdc28_p+_Ssa1_[(T36)]
11802	is	Cln1 (directed) Cdc28_[cyclin]_ppi+_Cln1_[cdc28]
7705	consume	Ssa2_[ydj1]_ppi-_Ydj1_[ssa] (directed) Ssa2_[ydj1]--Ydj1_[ssa]
7704	OR	Ssa2_[ydj1]--Ydj1_[ssa] (directed) Ydj1Active
7703	ss	Ssa2_[ydj1]--Ydj1_[ssa] (directed) Ssa2_[ydj1]_ppi-_Ydj1_[ssa]
7702	produce	Ssa2_[ydj1]_ppi+_Ydj1_[ssa] (directed) Ssa2_[ydj1]--Ydj1_[ssa]
7701	consume	Ssa1_[ydj1]_ppi-_Ydj1_[ssa] (directed) Ssa1_[ydj1]--Ydj1_[ssa]
7700	OR	Ssa1_[ydj1]--Ydj1_[ssa] (directed) Ydj1Active
8723	!	Cdc28Cln12 (directed) Cdc28_p+_Sic1_[(S80)]
7699	ss	Ssa1_[ydj1]--Ydj1_[ssa] (directed) Ssa1_[ydj1]_ppi-_Ydj1_[ssa]
8722	!	Cdc28Cln12 (directed) Cdc28_p+_Sic1_[(S76)]
7698	produce	Ssa1_[ydj1]_ppi+_Ydj1_[ssa] (directed) Ssa1_[ydj1]--Ydj1_[ssa]
8721	!	Cdc28Cln12 (directed) Cdc28_p+_Sic1_[(S69)]
7697	consume	Cdc28_[cyclin]_ppi-_Cln3_[cdc28] (directed) Cdc28_[cyclin]--Cln3_[cdc28]
8720	!	Cdc28Cln12 (directed) Cdc28_p+_Sic1_[(T45)]
7696	AND	Cdc28_[cyclin]--Cln3_[cdc28] (directed) Cdc28Cln3
8719	!	Cdc28Cln12 (directed) Cdc28_p+_Sic1_[(T33)]
7695	AND	Cdc28_[cyclin]--Cln3_[cdc28] (directed) ERRelease
8718	!	Cdc28Cln12 (directed) Cdc28_p+_Sic1_[(T5)]
7694	ss	Cdc28_[cyclin]--Cln3_[cdc28] (directed) Cdc28_[cyclin]_ppi-_Cln3_[cdc28]
7693	produce	Cdc28_[cyclin]_ppi+_Cln3_[cdc28] (directed) Cdc28_[cyclin]--Cln3_[cdc28]
8717	!	Cdc28Cln12 (directed) Cdc28_p+_Sic1_[(T2)]
7692	consume	Cdc28_[cyclin]_ppi-_Cln2_[cdc28] (directed) Cdc28_[cyclin]--Cln2_[cdc28]
7691	AND	Cdc28_[cyclin]--Cln2_[cdc28] (directed) Cdc28Cln2
8714	x	[Pheromone] (directed) Cdc28_[far1]_ppi-_Far1_[cdc28]
7690	ss	Cdc28_[cyclin]--Cln2_[cdc28] (directed) Cdc28_[cyclin]_ppi-_Cln2_[cdc28]
8713	consume	Cdc28_[far1]_ppi-_Far1_[cdc28] (directed) Cdc28_[far1]--Far1_[cdc28]
7689	produce	Cdc28_[cyclin]_ppi+_Cln2_[cdc28] (directed) Cdc28_[cyclin]--Cln2_[cdc28]
8712	produce	Cdc28_[far1]_ppi+_Far1_[cdc28] (directed) Cdc28_[far1]--Far1_[cdc28]
7688	consume	Cdc28_[cyclin]_ppi-_Cln1_[cdc28] (directed) Cdc28_[cyclin]--Cln1_[cdc28]
7687	!	Cdc28_[Tloop(T169)]-{p} (directed) Cdc28_[cyclin]_ppi+_Clb4_[cdc28]
7686	!	Cdc28_[Tloop(T169)]-{p} (directed) Cdc28_[cyclin]_ppi+_Clb3_[cdc28]
7685	!	Cdc28_[Tloop(T169)]-{p} (directed) Cdc28_[cyclin]_ppi+_Clb2_[cdc28]
7684	!	Cdc28_[Tloop(T169)]-{p} (directed) Cdc28_[cyclin]_ppi+_Clb1_[cdc28]
11779	is	Clb6 (directed) Cdc28_[cyclin]_ppi+_Clb6_[cdc28]
7683	ss	Cdc28_[Tloop(T169)]-{p} (directed) Ptc3_p-_Cdc28_[Tloop(T169)]
7682	ss	Cdc28_[Tloop(T169)]-{p} (directed) Ptc2_p-_Cdc28_[Tloop(T169)]
7681	AND	Cdc28_[Tloop(T169)]-{p} (directed) Cdc28Clb2
11776	is	Clb5 (directed) Cdc28_[cyclin]_ppi+_Clb5_[cdc28]
7680	AND	Cdc28_[Tloop(T169)]-{p} (directed) Cdc28Clb1
7679	!	Cdc28_[Tloop(T169)]-{p} (directed) Cdc28_[cyclin]_ppi+_Clb6_[cdc28]
7678	!	Cdc28_[Tloop(T169)]-{p} (directed) Cdc28_[cyclin]_ppi+_Clb5_[cdc28]
7677	AND	Cdc28_[Tloop(T169)]-{p} (directed) Cdc28Cln3
3647	modifiy	Mps1 (directed) Mps1_p+_Spc42_[(mps1)]
3642	is	Mps1 (directed) Mps1_ap+_Mps1_[(AP)]
4049	x	Cdc14_[net1]--Net1_[n] (directed) Cdc14_p-_Spc42_[(S4)]
4048	x	Cdc14_[net1]--Net1_[n] (directed) Cdc14_p-_Spc42_[(T6)]
2600	is	Spc42 (directed) Cdc28_p+_Spc42_[(S4)]
2599	is	Spc42 (directed) Cdc28_p+_Spc42_[(T6)]
2598	is	Spc42 (directed) Mps1_p+_Spc42_[(mps1)]
1635	consume	Cdc14_p-_Swi6_[(S238)] (directed) Swi6_[(S238)]-{p}
1634	consume	Cdc14_p-_Swi6_[(S228)] (directed) Swi6_[(S228)]-{p}
1633	consume	Cdc14_p-_Swi6_[(T179)] (directed) Swi6_[(T179)]-{p}
1632	consume	Cdc14_p-_Swi6_[(S160)] (directed) Swi6_[(S160)]-{p}
1630	!	Cdc28Cln123 (directed) Cdc28_p+_Swi6_[(S160)]
1629	!	Cdc28Cln123 (directed) Cdc28_p+_Swi6_[(T179)]
1885	synthesis	Ribo_trsl_Hcm1mRNA (directed) Hcm1
1628	!	Cdc28Cln123 (directed) Cdc28_p+_Swi6_[(S228)]
1627	!	Cdc28Cln123 (directed) Cdc28_p+_Swi6_[(S238)]
1883	!	[HCM1TRSC20] (directed) PolII_trsc_Hcm1Gene
1881	synthesis	PolII_trsc_Hcm1Gene (directed) Hcm1mRNA
1616	degrade	Proteasome_deg_Hcm1 (directed) Hcm1
1614	!	[HCM1TRSC19] (directed) [HCM1TRSC20]
1613	!	[HCM1TRSC18] (directed) [HCM1TRSC19]
1612	!	[HCM1TRSC17] (directed) [HCM1TRSC18]
1611	!	[HCM1TRSC16] (directed) [HCM1TRSC17]
1609	!	[HCM1TRSC15] (directed) [HCM1TRSC16]
1607	!	[HCM1TRSC14] (directed) [HCM1TRSC15]
1606	!	[HCM1TRSC13] (directed) [HCM1TRSC14]
1605	!	[HCM1TRSC12] (directed) [HCM1TRSC13]
1604	!	[HCM1TRSC11] (directed) [HCM1TRSC12]
1601	!	[HCM1TRSC10] (directed) [HCM1TRSC11]
1600	!	[HCM1TRSC09] (directed) [HCM1TRSC10]
1599	!	[HCM1TRSC08] (directed) [HCM1TRSC09]
1983	AND	Swi6_[(S238)]-{p} (directed) Swi6P
1598	!	[HCM1TRSC07] (directed) [HCM1TRSC08]
1982	ss	Swi6_[(S238)]-{p} (directed) Cdc14_p-_Swi6_[(S238)]
1981	AND	Swi6_[(S228)]-{p} (directed) Swi6P
1596	!	[HCM1TRSC06] (directed) [HCM1TRSC07]
1980	ss	Swi6_[(S228)]-{p} (directed) Cdc14_p-_Swi6_[(S228)]
1595	!	[HCM1TRSC05] (directed) [HCM1TRSC06]
1979	AND	Swi6_[(T179)]-{p} (directed) Swi6P
1594	!	[HCM1TRSC04] (directed) [HCM1TRSC05]
1978	ss	Swi6_[(T179)]-{p} (directed) Cdc14_p-_Swi6_[(T179)]
1593	!	[HCM1TRSC03] (directed) [HCM1TRSC04]
1977	AND	Swi6_[(S160)]-{p} (directed) Swi6P
1592	!	[HCM1TRSC02] (directed) [HCM1TRSC03]
1976	ss	Swi6_[(S160)]-{p} (directed) Cdc14_p-_Swi6_[(S160)]
1590	OR	HCM1MBF (directed) HCM1TRSC
1973	AND	Swi6P (directed) MBF
1587	!	HCM1TRSC (directed) [HCM1TRSC01]
1586	!	HCM1TRSC (directed) [HCM1TRSC02]
1585	!	HCM1TRSC (directed) [HCM1TRSC03]
1456	AND	MBF (directed) HCM1MBF
1584	!	HCM1TRSC (directed) [HCM1TRSC04]
1583	!	HCM1TRSC (directed) [HCM1TRSC05]
1582	!	HCM1TRSC (directed) [HCM1TRSC06]
1581	!	HCM1TRSC (directed) [HCM1TRSC07]
1580	!	HCM1TRSC (directed) [HCM1TRSC08]
1579	!	HCM1TRSC (directed) [HCM1TRSC09]
1578	!	HCM1TRSC (directed) [HCM1TRSC10]
1577	!	HCM1TRSC (directed) [HCM1TRSC11]
1576	!	HCM1TRSC (directed) [HCM1TRSC12]
1575	!	HCM1TRSC (directed) [HCM1TRSC13]
1574	!	HCM1TRSC (directed) [HCM1TRSC14]
1573	!	HCM1TRSC (directed) [HCM1TRSC15]
1572	!	HCM1TRSC (directed) [HCM1TRSC16]
1571	!	HCM1TRSC (directed) [HCM1TRSC17]
1570	!	HCM1TRSC (directed) [HCM1TRSC18]
1569	!	HCM1TRSC (directed) [HCM1TRSC19]
1568	!	HCM1TRSC (directed) [HCM1TRSC20]
1567	!	[HCM1TRSC01] (directed) [HCM1TRSC02]
1438	produce	Cdc28_p+_Swi6_[(S238)] (directed) Swi6_[(S238)]-{p}
1566	degrade	Decay_deg_Hcm1mRNA (directed) Hcm1mRNA
1437	produce	Cdc28_p+_Swi6_[(S228)] (directed) Swi6_[(S228)]-{p}
1565	is	Hcm1 (directed) Hcm1_[DBD]_bind+_Cin8Gene_[hcm1]
1436	produce	Cdc28_p+_Swi6_[(T179)] (directed) Swi6_[(T179)]-{p}
1564	is	Hcm1 (directed) Hcm1_[DBD]_bind+_Fkh1Gene_[hcm1]
1435	produce	Cdc28_p+_Swi6_[(S160)] (directed) Swi6_[(S160)]-{p}
1563	is	Hcm1 (directed) Hcm1_[DBD]_bind+_Fkh2Gene_[hcm1]
1562	is	Hcm1 (directed) Hcm1_[DBD]_bind+_Ndd1Gene_[hcm1]
1561	is	Hcm1 (directed) Hcm1_[DBD]_bind+_Yhp1Gene_[hcm1]
1560	ss	Hcm1 (directed) Proteasome_deg_Hcm1
1559	modifiy	Hcm1mRNA (directed) Ribo_trsl_Hcm1mRNA
1558	ss	Hcm1mRNA (directed) Decay_deg_Hcm1mRNA
1661	x	Cdc14_[net1]--Net1_[n] (directed) Cdc14_p-_Swi6_[(S160)]
1660	x	Cdc14_[net1]--Net1_[n] (directed) Cdc14_p-_Swi6_[(T179)]
1659	x	Cdc14_[net1]--Net1_[n] (directed) Cdc14_p-_Swi6_[(S228)]
1658	x	Cdc14_[net1]--Net1_[n] (directed) Cdc14_p-_Swi6_[(S238)]
4130	!	Dbf2Active (directed) Dbf2_p+_Cdc14_[(NLS)]
6068	!	Tus1P (directed) Tus1_gef_Rho1_[(act)]
6067	produce	Tus1_gef_Rho1_[(act)] (directed) Rho1_[(act)]-{gtp}
4089	x	Cdc14_[net1]--Net1_[n] (directed) Cdc14_p-_Chs2_[(S14)]
4121	!	Cdc5_[(T242)]-{p} (directed) Cdc5_p+_Bfa1_[(cdc5)]
4088	x	Cdc14_[net1]--Net1_[n] (directed) Cdc14_p-_Chs2_[(S60)]
4087	x	Cdc14_[net1]--Net1_[n] (directed) Cdc14_p-_Chs2_[(S69)]
4086	x	Cdc14_[net1]--Net1_[n] (directed) Cdc14_p-_Chs2_[(S100)]
6093	!	[Exocytosis] (directed) [Cytokinesis]
4116	!	Cdc5_[(T242)]-{p} (directed) Cdc5_p+_Tus1_[(cdc5)]
6124	!	Rho1_[(act)]-{gtp} (directed) [SymmetryBreakingCyt]
4113	!	PP2ACdc55Pph22 (directed) Pph22_p-_Net1_[(cdc5)]
4111	!	PP2ACdc55Pph21 (directed) Pph21_p-_Net1_[(cdc5)]
4042	x	Cdc14_[net1]--Net1_[n] (directed) Cdc14_p-_Tus1_[(cdc28)]
9080	produce	Cdc5_p+_Swe1_[cdc5(HP)] (directed) Swe1_[cdc5(HP)]-{p}
10164	consume	Hsl7PPT_p-_Hsl7_[(hsl1)] (directed) Hsl7_[(hsl1)]-{p}
9076	consume	Cdc5_[PBD]_ppi-_Swe1_[cdc5] (directed) Cdc5_[PBD]--Swe1_[cdc5]
9139	consume	Swe1PPT_p-_Swe1_[cdc5(HP)] (directed) Swe1_[cdc5(HP)]-{p}
9075	ss	Swe1_[cdc5(HP)]-{p} (directed) Swe1PPT_p-_Swe1_[cdc5(HP)]
9138	produce	Hsl1_p+_Hsl7_[(hsl1)] (directed) Hsl7_[(hsl1)]-{p}
9074	OR	Swe1_[cdc5(HP)]-{p} (directed) Swe1degP
9137	consume	Hsl7_[swe1]_ppi-_Swe1_[hsl7] (directed) Hsl7_[swe1]--Swe1_[hsl7]
9073	k+	Swe1_[cdc5(HP)]-{p} (directed) Cdc5_[PBD]_ppi+_Swe1_[cdc5]
9136	produce	Hsl7_[swe1]_ppi+_Swe1_[hsl7] (directed) Hsl7_[swe1]--Swe1_[hsl7]
9135	consume	Hsl1_[hsl7]_ppi-_Hsl7_[hsl1] (directed) Hsl1_[hsl7]--Hsl7_[hsl1]
9134	ss	Hsl7_[(hsl1)]-{p} (directed) Hsl7PPT_p-_Hsl7_[(hsl1)]
9070	ss	Cdc5_[PBD]--Swe1_[cdc5] (directed) Cdc5_[PBD]_ppi-_Swe1_[cdc5]
9133	k+	Hsl7_[(hsl1)]-{p} (directed) Hsl1_[hsl7]_ppi+_Hsl7_[hsl1]
9069	produce	Cdc5_[PBD]_ppi+_Swe1_[cdc5] (directed) Cdc5_[PBD]--Swe1_[cdc5]
9132	!	Hsl1_[hsl7]--Hsl7_[hsl1] (directed) Hsl7_[swe1]_ppi+_Swe1_[hsl7]
9068	ss	Swe1_[cdc28(deg)]-{p} (directed) Cdc14_p-_Swe1_[cdc28(deg)]
9131	ss	Hsl1_[hsl7]--Hsl7_[hsl1] (directed) Hsl1_[hsl7]_ppi-_Hsl7_[hsl1]
9067	OR	Swe1_[cdc28(deg)]-{p} (directed) Swe1degP
9130	produce	Hsl1_[hsl7]_ppi+_Hsl7_[hsl1] (directed) Hsl1_[hsl7]--Hsl7_[hsl1]
9066	k+	Swe1_[cdc28(deg)]-{p} (directed) Cdc5_p+_Swe1_[cdc5(HP)]
7849	!	Cla4Active (directed) Cla4_p+_Swe1_[(cla4)]
9065	produce	Cdc28_p+_Swe1_[cdc28(deg)] (directed) Swe1_[cdc28(deg)]-{p}
9129	consume	Hsl1_[septin]_ppi-_Cdc3_[hsl1] (directed) Cdc3_[hsl1]--Hsl1_[septin]
9128	!	[LargeBud] (directed) Hsl1_[septin]_ppi+_Cdc3_[hsl1]
9064	ss	Hsl7_[swe1]--Swe1_[hsl7] (directed) Hsl7_[swe1]_ppi-_Swe1_[hsl7]
9127	!	Cdc3_[hsl1]--Hsl1_[septin] (directed) Hsl1_[hsl7]_ppi+_Hsl7_[hsl1]
9063	!	Hsl7_[swe1]--Swe1_[hsl7] (directed) Cdc5_p+_Swe1_[cdc5(HP)]
11815	is	Swe1 (directed) Hsl7_[swe1]_ppi+_Swe1_[hsl7]
9126	ss	Cdc3_[hsl1]--Hsl1_[septin] (directed) Hsl1_[septin]_ppi-_Cdc3_[hsl1]
9062	!	Hsl7_[swe1]--Swe1_[hsl7] (directed) Cdc28_p+_Swe1_[cdc28(deg)]
11814	is	Swe1 (directed) Cdc5_[PBD]_ppi+_Swe1_[cdc5]
9125	produce	Hsl1_[septin]_ppi+_Cdc3_[hsl1] (directed) Cdc3_[hsl1]--Hsl1_[septin]
9061	!	Hsl7_[swe1]--Swe1_[hsl7] (directed) Cla4_p+_Swe1_[(cla4)]
9060	ss	Swe1_[(cla4)]-{p} (directed) Swe1PPT_p-_Swe1_[(cla4)]
9059	produce	Cla4_p+_Swe1_[(cla4)] (directed) Swe1_[(cla4)]-{p}
11938	is	Cdc5 (directed) Cdc5_[PBD]_ppi+_Swe1_[cdc5]
8864	!	Cdc5_[(T242)]-{p} (directed) Cdc5_p+_Swe1_[cdc5(HP)]
10206	consume	Swe1PPT_p-_Swe1_[(cla4)] (directed) Swe1_[(cla4)]-{p}
10205	consume	Cdc14_p-_Swe1_[cdc28(deg)] (directed) Swe1_[cdc28(deg)]-{p}
9662	x	Cdc14_[net1]--Net1_[n] (directed) Cdc14_p-_Swe1_[cdc28(deg)]
9086	!	Swe1degP (directed) Met30_ub+_Swe1_[(scf)]
1069	is	Swi5 (directed) Cdc28_p+_Swi5_[NLS(cdc28)]
1068	is	Ace2 (directed) Cdc28_p+_Ace2_[NLS(cdc28)]
5455	!	CondensinAtCEN (directed) [TensionInitiation]
4070	x	Cdc14_[net1]--Net1_[n] (directed) Cdc14_p-_Cdc24_[(cdc28)]
3453	is	Cdc5 (directed) Cdc28_p+_Cdc5_[(T238)]
4069	x	Cdc14_[net1]--Net1_[n] (directed) Cdc14_p-_Dbf4_[(cdc28)]
4068	x	Cdc14_[net1]--Net1_[n] (directed) Cdc14_p-_Fin1_[(cdc28)]
3945	!	Pcl2_[pho85]--Pho85_[cyclin] (directed) Pho85_p+_Ssa1_[(T36)]
4066	x	Cdc14_[net1]--Net1_[n] (directed) Cdc14_p-_Lte1_[(cdc28)]
4092	x	Cdc14_[net1]--Net1_[n] (directed) Cdc14_p-_Cdc5_[(T238)]
3679	is	Dbf4 (directed) Cdc28_p+_Dbf4_[(cdc28)]
4056	x	Cdc14_[net1]--Net1_[n] (directed) Cdc14_p-_Smc4_[(S4)]
4055	x	Cdc14_[net1]--Net1_[n] (directed) Cdc14_p-_Smc4_[(T43)]
4054	x	Cdc14_[net1]--Net1_[n] (directed) Cdc14_p-_Smc4_[(T60)]
4053	x	Cdc14_[net1]--Net1_[n] (directed) Cdc14_p-_Smc4_[(S109)]
4052	x	Cdc14_[net1]--Net1_[n] (directed) Cdc14_p-_Smc4_[(S113)]
4051	x	Cdc14_[net1]--Net1_[n] (directed) Cdc14_p-_Smc4_[(S117)]
4050	x	Cdc14_[net1]--Net1_[n] (directed) Cdc14_p-_Smc4_[(S128)]
4044	x	Cdc14_[net1]--Net1_[n] (directed) Cdc14_p-_Tgl4_[(cdc28)]
1019	!	Pcl9_[(dma)]-{ub} (directed) Proteasome_deg_Pcl9
1759	!	Pcl2_[(dma)]-{ub} (directed) Proteasome_deg_Pcl2
1756	!	Pcl1_[(dma)]-{ub} (directed) Proteasome_deg_Pcl1
2597	is	Spc42 (directed) Cmd1_[spc42]_ppi+_Spc42_[Cmd1]
2596	is	Spc42 (directed) Spc29_[spc42]_ppi+_Spc42_[spc29]
3645	modifiy	Mps1 (directed) Mps1_p+_Spc110_[(S60)]
3644	modifiy	Mps1 (directed) Mps1_p+_Spc110_[(T68)]
4047	x	Cdc14_[net1]--Net1_[n] (directed) Cdc14_p-_Spc110_[(S36)]
4046	x	Cdc14_[net1]--Net1_[n] (directed) Cdc14_p-_Spc110_[(S91)]
4057	x	Cdc14_[net1]--Net1_[n] (directed) Cdc14_p-_Sld3_[(S622)]
414	is	Mcm2 (directed) Mcm2_[mcm10]_ppi+_Mcm10_[mcm2]
424	is	Mcm6 (directed) Cdc7_p+_Mcm6_[(cdc7)]
419	is	Mcm4 (directed) Cdc7_p+_Mcm4_[(cdc7)]
4059	x	Cdc14_[net1]--Net1_[n] (directed) Cdc14_p-_Sld2_[(T84)]
3680	is	Dbf4 (directed) Cdc7_[dbf4]_ppi+_Dbf4_[cdc7]
4058	x	Cdc14_[net1]--Net1_[n] (directed) Cdc14_p-_Sld3_[(T600)]
4085	x	Cdc14_[net1]--Net1_[n] (directed) Cdc14_p-_Sfi1_[C(T816)]
4084	x	Cdc14_[net1]--Net1_[n] (directed) Cdc14_p-_Sfi1_[C(S855)]
4083	x	Cdc14_[net1]--Net1_[n] (directed) Cdc14_p-_Sfi1_[C(S882)]
4082	x	Cdc14_[net1]--Net1_[n] (directed) Cdc14_p-_Sfi1_[C(S892)]
4081	x	Cdc14_[net1]--Net1_[n] (directed) Cdc14_p-_Sfi1_[C(S801)]
4080	x	Cdc14_[net1]--Net1_[n] (directed) Cdc14_p-_Sfi1_[C(S923)]
4125	!	Cdc5_[(T242)]-{p} (directed) Cdc5_p+_Sfi1_[C(S826)]
4124	!	Cdc5_[(T242)]-{p} (directed) Cdc5_p+_Sfi1_[C(T866)]
4123	!	Cdc5_[(T242)]-{p} (directed) Cdc5_p+_Sfi1_[C(T876)]
3451	is	Cdc5 (directed) Cdc5_[PBD]_ppi+_Cdc11_[cdc5]
3450	is	Cdc5 (directed) Cdc5_[PBD]_ppi+_Cdc12_[cdc5]
3463	is	Ace2 (directed) Cbk1_p+_Ace2_[(cbk1)]
2712	is	Pds1 (directed) Chk1_p+_Pds1_[(chk1)]
3458	is	Cdc20 (directed) Cdc20_[mad3]_ppi+_Mad3_[cdc20]
3856	x	Swe1_[(S385)]-{p} (directed) Met30_ub+_Swe1_[(scf)]
3678	is	Dbf4 (directed) Rad53_p+_Dbf4_[(rad53)]
2590	is	Rad53 (directed) Mrc1_[rad53]_ppi+_Rad53_[FHA1]
2653	!	Rad53_[SCD1(mec1)]-{p} (directed) Rad53_p+_Nrm1_[(rad53)]
1538	is	Swe1 (directed) Mec1_p+_Swe1_[(S385)]
3349	!	Rad53_[SCD1(mec1)]-{p} (directed) Rad53_p+_Ndd1_[(rad53)]
3485	!	Cdc5_[(T242)]-{p} (directed) Cdc5_p+_Ndd1_[(S85)]
3452	is	Cdc5 (directed) Cdc28_p+_Cdc5_[(T242)]
3481	x	Cdc14_[net1]--Net1_[n] (directed) Cdc14_p-_Fkh2_[(S683)]
3480	x	Cdc14_[net1]--Net1_[n] (directed) Cdc14_p-_Fkh2_[(T697)]
3479	x	Cdc14_[net1]--Net1_[n] (directed) Cdc14_p-_Ndd1_[(T319)]
1662	x	Cdc14_[net1]--Net1_[n] (directed) Cdc14_p-_Swi4_[(cdc28)]
1657	x	Cdc14_[net1]--Net1_[n] (directed) Cdc14_p-_Whi5_[(T57)]
1656	x	Cdc14_[net1]--Net1_[n] (directed) Cdc14_p-_Whi5_[(S59)]
1655	x	Cdc14_[net1]--Net1_[n] (directed) Cdc14_p-_Whi5_[(S62)]
1654	x	Cdc14_[net1]--Net1_[n] (directed) Cdc14_p-_Whi5_[(S88)]
2751	x	Cdc14_[net1]--Net1_[n] (directed) Cdc14_p-_Stb1_[(cdc28)]
1653	x	Cdc14_[net1]--Net1_[n] (directed) Cdc14_p-_Whi5_[(T143)]
1652	x	Cdc14_[net1]--Net1_[n] (directed) Cdc14_p-_Whi5_[(S154)]
1651	x	Cdc14_[net1]--Net1_[n] (directed) Cdc14_p-_Whi5_[(S156)]
1650	x	Cdc14_[net1]--Net1_[n] (directed) Cdc14_p-_Whi5_[(S161)]
1649	x	Cdc14_[net1]--Net1_[n] (directed) Cdc14_p-_Whi5_[(S215)]
1648	x	Cdc14_[net1]--Net1_[n] (directed) Cdc14_p-_Whi5_[(S262)]
1647	x	Cdc14_[net1]--Net1_[n] (directed) Cdc14_p-_Whi5_[(pho85)]
1076	x	Cdc14_[net1]--Net1_[n] (directed) Cdc14_p-_Ace2_[NLS(cdc28)]
1075	x	Cdc14_[net1]--Net1_[n] (directed) Cdc14_p-_Swi5_[NLS(cdc28)]
4809	x	[Bridge] (directed) Cell_BIP_Cell_[(SPB)]
4067	x	Cdc14_[net1]--Net1_[n] (directed) Cdc14_p-_Kar9_[(cdc28)]
4725	x	[CohesinRing] (directed) Cell_ND_Cell_[(SPB)]
3687	is	Kip1 (directed) Kip1_[mt]_ppi+_Tub1_[motor]
3686	is	Kip1 (directed) Kip1_[stalk]_ppi+_Kip1_[stalk]
3683	is	Ase1 (directed) Ase1_[dimer]_ppi+_Ase1_[dimer]
3682	is	Ase1 (directed) Ase1_[mt]_ppi+_Tub1_[ase1]
4043	x	Cdc14_[net1]--Net1_[n] (directed) Cdc14_p-_Tub4_[(S360)]
429	is	Mcm7 (directed) Mcm4_[mcm7]_ppi+_Mcm7_[mcm4]
428	is	Mcm7 (directed) Mcm7_[mcm3]_ppi+_Mcm3_[mcm7]
427	is	Mcm6 (directed) Mcm2_[mcm6]_ppi+_Mcm6_[mcm2]
426	is	Mcm6 (directed) Mcm6_[mcm4]_ppi+_Mcm4_[mcm6]
425	is	Mcm6 (directed) Mcm5_[mcm6]_ppi+_Mcm6_[mcm5]
4065	x	Cdc14_[net1]--Net1_[n] (directed) Cdc14_p-_Mcm3_[NLS(cdc28)]
423	is	Mcm5 (directed) Mcm5_[mcm6]_ppi+_Mcm6_[mcm5]
422	is	Mcm5 (directed) Mcm3_[mcm5]_ppi+_Mcm5_[mcm3]
4063	x	Cdc14_[net1]--Net1_[n] (directed) Cdc14_p-_Orc2_[(cdc28)]
421	is	Mcm4 (directed) Mcm6_[mcm4]_ppi+_Mcm4_[mcm6]
4062	x	Cdc14_[net1]--Net1_[n] (directed) Cdc14_p-_Orc6_[(cdc28)]
420	is	Mcm4 (directed) Mcm4_[mcm7]_ppi+_Mcm7_[mcm4]
418	is	Mcm3 (directed) Mcm7_[mcm3]_ppi+_Mcm3_[mcm7]
417	is	Mcm3 (directed) Mcm3_[mcm5]_ppi+_Mcm5_[mcm3]
416	is	Mcm3 (directed) Cdc28_p+_Mcm3_[NLS(cdc28)]
415	is	Mcm2 (directed) Mcm2_[mcm6]_ppi+_Mcm6_[mcm2]
401	is	Cdc6 (directed) Cdc6_[orc1]_ppi+_Orc1_[cdc6]
1073	!	Sic1_[(scf)]-{ub} (directed) Proteasome_deg_Sic1
400	is	Cdc6 (directed) Cdc28_p+_Cdc6_[(cdc28)]
1753	!	Cln2_[(scf)]-{ub} (directed) Proteasome_deg_Cln2
1749	!	Cln1_[(scf)]-{ub} (directed) Proteasome_deg_Cln1
3667	!	Far1_[(scf)]-{ub} (directed) Proteasome_deg_Far1
2743	!	Clb6_[(scf)]-{ub} (directed) Proteasome_deg_Clb6
493	!	Cdc6_[(scf)]-{ub} (directed) Proteasome_deg_Cdc6
1035	is	Sic1 (directed) Cdc28_p+_Sic1_[(T2)]
617	!	Cln3_[(scf)]-{ub} (directed) Proteasome_deg_Cln3
1034	is	Sic1 (directed) Cdc28_p+_Sic1_[(T5)]
1033	is	Sic1 (directed) Cdc28_p+_Sic1_[(T33)]
1032	is	Sic1 (directed) Cdc28_p+_Sic1_[(T45)]
1031	is	Sic1 (directed) Cdc28_p+_Sic1_[(S69)]
3652	is	Far1 (directed) Cdc28_p+_Far1_[(S87)]
1030	is	Sic1 (directed) Cdc28_p+_Sic1_[(S76)]
1029	is	Sic1 (directed) Cdc28_p+_Sic1_[(S80)]
1028	is	Sic1 (directed) Pho85_p+_Sic1_[(T2)]
1027	is	Sic1 (directed) Pho85_p+_Sic1_[(T5)]
1026	is	Sic1 (directed) Pho85_p+_Sic1_[(T33)]
1025	is	Sic1 (directed) Pho85_p+_Sic1_[(T45)]
1024	is	Sic1 (directed) Pho85_p+_Sic1_[(S69)]
1023	is	Sic1 (directed) Pho85_p+_Sic1_[(S76)]
1528	!	Swe1_[(scf)]-{ub} (directed) Proteasome_deg_Swe1
1022	is	Sic1 (directed) Pho85_p+_Sic1_[(S80)]
2586	is	Clb6 (directed) Pho85_p+_Clb6_[(deg)]
4073	x	Cdc14_[net1]--Net1_[n] (directed) Cdc14_p-_Bem3_[(cdc28)]
4072	x	Cdc14_[net1]--Net1_[n] (directed) Cdc14_p-_Boi1_[(cdc28)]
4071	x	Cdc14_[net1]--Net1_[n] (directed) Cdc14_p-_Boi2_[(cdc28)]
4061	x	Cdc14_[net1]--Net1_[n] (directed) Cdc14_p-_Rga1_[(cdc28)]
3651	is	Far1 (directed) Cdc24_[far1]_ppi+_Far1_[cdc24]
4060	x	Cdc14_[net1]--Net1_[n] (directed) Cdc14_p-_Rga2_[(cdc28)]
4075	x	Cdc14_[net1]--Net1_[n] (directed) Cdc14_p-_Bem1_[(cdc28)]
4074	x	Cdc14_[net1]--Net1_[n] (directed) Cdc14_p-_Bem2_[(cdc28)]
14934	produce	APC_ub+_Cdc20_[(apc)] (directed) Cdc20_[(apc)]-{ub}
14936	!	Cdc20_[(apc)]-{ub} (directed) Proteasome_deg_Cdc20
14937	produce	APC_ub+_Cdc5_[(apc)] (directed) Cdc5_[(apc)]-{ub}
14939	!	Cdc5_[(apc)]-{ub} (directed) Proteasome_deg_Cdc5
14222	consume	Cdc14_p-_Cdh1_[(cdc28)] (directed) Cdh1_[(cdc28)]-{p}
7157	is	Fkh1 (directed) APC_ub+_Fkh1_[(apc)]
16364	x	Cdc14_[net1]--Net1_[n] (directed) Cdc14_p-_Cdh1_[(cdc28)]
15757	!	Cdc28Cln123 (directed) Cdc28_p+_Acm1_[(S3)]
15756	!	Cdc28Cln123 (directed) Cdc28_p+_Acm1_[(S31)]
15755	!	Cdc28Cln123 (directed) Cdc28_p+_Acm1_[(S48)]
15754	!	Cdc28Cln123 (directed) Cdc28_p+_Acm1_[(T161)]
15753	!	Cdc28Cln123 (directed) Cdc28_p+_Pds1_[(cdc28)]
16357	x	Cdc14_[net1]--Net1_[n] (directed) Cdc14_p-_Pds1_[(cdc28)]
7166	is	Fkh2 (directed) APC_ub+_Fkh2_[(apc)]
16346	x	Cdc14_[net1]--Net1_[n] (directed) Cdc14_p-_Acm1_[(S3)]
16345	x	Cdc14_[net1]--Net1_[n] (directed) Cdc14_p-_Acm1_[(S31)]
7179	is	Yhp1 (directed) APC_ub+_Yhp1_[(apc)]
16344	x	Cdc14_[net1]--Net1_[n] (directed) Cdc14_p-_Acm1_[(S48)]
16343	x	Cdc14_[net1]--Net1_[n] (directed) Cdc14_p-_Acm1_[(T161)]
14257	consume	Cdc14_p-_Acm1_[(S3)] (directed) Acm1_[(S3)]-{p}
14259	consume	Cdc14_p-_Acm1_[(S31)] (directed) Acm1_[(S31)]-{p}
14261	consume	Cdc14_p-_Acm1_[(S48)] (directed) Acm1_[(S48)]-{p}
14263	consume	Cdc14_p-_Acm1_[(T161)] (directed) Acm1_[(T161)]-{p}
14904	is	Cdc5 (directed) APC_ub+_Cdc5_[(apc)]
16329	x	Cdc14_[net1]--Net1_[n] (directed) Cdc14_p-_Mps1_[(T29)]
12418	produce	APC_[activator]_ppi+_Cdh1_[APC] (directed) APC_[activator]--Cdh1_[APC]
14910	is	Cdc20 (directed) APC_ub+_Cdc20_[(apc)]
12420	!	Cdh1_[(cdc28)]-{0} (directed) APC_[activator]_ppi+_Cdh1_[APC]
12423	NOT	Cdh1_[(cdc28)]-{p} (directed) Cdh1_[(cdc28)]-{0}
12422	ss	Cdh1_[(cdc28)]-{p} (directed) Cdc14_p-_Cdh1_[(cdc28)]
12426	consume	APC_[activator]_ppi-_Cdh1_[APC] (directed) APC_[activator]--Cdh1_[APC]
13592	produce	APC_[activator]_ppi+_Cdc20_[APC] (directed) APC_[activator]--Cdc20_[APC]
14919	x	Cdc20_[mad2]--Mad2_[cdc20] (directed) APC_[activator]_ppi+_Cdc20_[APC]
15451	is	Pds1 (directed) Cdc28_p+_Pds1_[(cdc28)]
12428	consume	APC_[activator]_ppi-_Cdc20_[APC] (directed) APC_[activator]--Cdc20_[APC]
15456	produce	Acm1_[cdh1]_ppi+_Cdh1_[acm1] (directed) Acm1_[cdh1]--Cdh1_[acm1]
12430	consume	Acm1_[cdh1]_ppi-_Cdh1_[acm1] (directed) Acm1_[cdh1]--Cdh1_[acm1]
15458	produce	Acm1_[bmh]_ppi+_Bmh1_[acm1] (directed) Acm1_[bmh]--Bmh1_[acm1]
12432	consume	Acm1_[bmh]_ppi-_Bmh1_[acm1] (directed) Acm1_[bmh]--Bmh1_[acm1]
15461	produce	Acm1_[bmh]_ppi+_Bmh2_[acm1] (directed) Acm1_[bmh]--Bmh2_[acm1]
12434	consume	Acm1_[bmh]_ppi-_Bmh2_[acm1] (directed) Acm1_[bmh]--Bmh2_[acm1]
15465	produce	Cdc28_p+_Acm1_[(S3)] (directed) Acm1_[(S3)]-{p}
12437	OR	Acm1_[(S3)]-{p} (directed) Acm1P
14283	consume	Cdc14_p-_Mps1_[(T29)] (directed) Mps1_[(T29)]-{p}
16465	is	Yox1 (directed) APC_ub+_Yox1_[(apc)]
12436	ss	Acm1_[(S3)]-{p} (directed) Cdc14_p-_Acm1_[(S3)]
15468	produce	Cdc28_p+_Acm1_[(S31)] (directed) Acm1_[(S31)]-{p}
12441	OR	Acm1_[(S31)]-{p} (directed) Acm1P
12440	ss	Acm1_[(S31)]-{p} (directed) Cdc14_p-_Acm1_[(S31)]
15225	produce	APC_ub+_Clb5_[(apc)] (directed) Clb5_[(apc)]-{ub}
15471	produce	Cdc28_p+_Acm1_[(S48)] (directed) Acm1_[(S48)]-{p}
15228	!	Clb5_[(apc)]-{ub} (directed) Proteasome_deg_Clb5
12445	OR	Acm1_[(S48)]-{p} (directed) Acm1P
12267	!	APCCdh1Cdc20 (directed) APC_ub+_Clb5_[(apc)]
12444	ss	Acm1_[(S48)]-{p} (directed) Cdc14_p-_Acm1_[(S48)]
12266	!	APCCdh1Cdc20 (directed) APC_ub+_Clb1_[(apc)]
15474	produce	Cdc28_p+_Acm1_[(T161)] (directed) Acm1_[(T161)]-{p}
12265	!	APCCdh1Cdc20 (directed) APC_ub+_Clb2_[(apc)]
12449	OR	Acm1_[(T161)]-{p} (directed) Acm1P
12283	OR	APCCdh1Active (directed) APCCdh1Cdc20
12448	ss	Acm1_[(T161)]-{p} (directed) Cdc14_p-_Acm1_[(T161)]
12282	!	APCCdh1Active (directed) APC_ub+_Mps1_[(apc)]
12452	produce	APC_ub+_Acm1_[(Dbox)] (directed) Acm1_[(Dbox)]-{ub}
12281	!	APCCdh1Active (directed) APC_ub+_Nrm1_[(apc)]
15477	!	Acm1_[(Dbox)]-{ub} (directed) Proteasome_deg_Acm1
12280	!	APCCdh1Active (directed) APC_ub+_Fkh1_[(apc)]
12454	x	Acm1P (directed) APC_ub+_Acm1_[(Dbox)]
12279	!	APCCdh1Active (directed) APC_ub+_Fkh2_[(apc)]
12669	produce	APC_ub+_Cin8_[(apc)] (directed) Cin8_[(apc)]-{ub}
12278	!	APCCdh1Active (directed) APC_ub+_Cin8_[(apc)]
7206	!	Cin8_[(apc)]-{ub} (directed) Proteasome_deg_Cin8
12277	!	APCCdh1Active (directed) APC_ub+_Ase1_[(apc)]
14496	produce	APC_ub+_Ase1_[(apc)] (directed) Ase1_[(apc)]-{ub}
12276	!	APCCdh1Active (directed) APC_ub+_Clb3_[(apc)]
14500	!	Ase1_[(apc)]-{ub} (directed) Proteasome_deg_Ase1
12275	!	APCCdh1Active (directed) APC_ub+_Clb4_[(apc)]
14501	produce	APC_ub+_Kip1_[(apc)] (directed) Kip1_[(apc)]-{ub}
12274	!	APCCdh1Active (directed) APC_ub+_Cdc20_[(apc)]
14503	!	Kip1_[(apc)]-{ub} (directed) Proteasome_deg_Kip1
12273	!	APCCdh1Active (directed) APC_ub+_Cdc5_[(apc)]
12272	!	APCCdh1Active (directed) APC_ub+_Yox1_[(apc)]
12271	!	APCCdh1Active (directed) APC_ub+_Yhp1_[(apc)]
12466	produce	Cdc28_p+_Cdh1_[(cdc28)] (directed) Cdh1_[(cdc28)]-{p}
14472	is	Dbf4 (directed) APC_ub+_Dbf4_[(apc)]
12297	AND	APC_[activator]--Cdh1_[APC] (directed) APCCdh1Active
12296	ss	APC_[activator]--Cdh1_[APC] (directed) APC_[activator]_ppi-_Cdh1_[APC]
7184	is	Cin8 (directed) APC_ub+_Cin8_[(apc)]
12300	AND	NotCAB (directed) APCCdh1Active
12302	NOT	CAB (directed) NotCAB
12305	AND	Acm1_[cdh1]--Cdh1_[acm1] (directed) CAB
12304	ss	Acm1_[cdh1]--Cdh1_[acm1] (directed) Acm1_[cdh1]_ppi-_Cdh1_[acm1]
14479	is	Ase1 (directed) APC_ub+_Ase1_[(apc)]
12308	AND	Acm1Bmh12 (directed) CAB
12312	OR	Acm1_[bmh]--Bmh1_[acm1] (directed) Acm1Bmh12
12311	ss	Acm1_[bmh]--Bmh1_[acm1] (directed) Acm1_[bmh]_ppi-_Bmh1_[acm1]
12310	mutually_exclusive	Acm1_[bmh]--Bmh1_[acm1] (directed) Acm1_[bmh]_ppi+_Bmh2_[acm1]
14483	is	Kip1 (directed) APC_ub+_Kip1_[(apc)]
12318	OR	Acm1_[bmh]--Bmh2_[acm1] (directed) Acm1Bmh12
12317	ss	Acm1_[bmh]--Bmh2_[acm1] (directed) Acm1_[bmh]_ppi-_Bmh2_[acm1]
12316	mutually_exclusive	Acm1_[bmh]--Bmh2_[acm1] (directed) Acm1_[bmh]_ppi+_Bmh1_[acm1]
12327	OR	APC_[activator]--Cdc20_[APC] (directed) APCCdh1Cdc20
12326	ss	APC_[activator]--Cdc20_[APC] (directed) APC_[activator]_ppi-_Cdc20_[APC]
12325	!	APC_[activator]--Cdc20_[APC] (directed) APC_ub+_Acm1_[(Dbox)]
12324	!	APC_[activator]--Cdc20_[APC] (directed) APC_ub+_Kip1_[(apc)]
12323	!	APC_[activator]--Cdc20_[APC] (directed) APC_ub+_Pds1_[(apc)]
12322	!	APC_[activator]--Cdc20_[APC] (directed) APC_ub+_Dbf4_[(apc)]
15487	is	Acm1 (directed) Acm1_[cdh1]_ppi+_Cdh1_[acm1]
15486	is	Acm1 (directed) Acm1_[bmh]_ppi+_Bmh1_[acm1]
15485	is	Acm1 (directed) Acm1_[bmh]_ppi+_Bmh2_[acm1]
15484	is	Acm1 (directed) Cdc28_p+_Acm1_[(S3)]
15483	is	Acm1 (directed) Cdc28_p+_Acm1_[(S31)]
15314	is	Clb5 (directed) APC_ub+_Clb5_[(apc)]
15482	is	Acm1 (directed) Cdc28_p+_Acm1_[(S48)]
15481	is	Acm1 (directed) Cdc28_p+_Acm1_[(T161)]
14430	is	Mps1 (directed) Cdc28_p+_Mps1_[(T29)]
14425	is	Mps1 (directed) APC_ub+_Mps1_[(apc)]
14394	!	Cdc28Clb56 (directed) Cdc28_p+_Cdh1_[(cdc28)]
14243	consume	Cdc14_p-_Pds1_[(cdc28)] (directed) Pds1_[(cdc28)]-{p}
15977	produce	APC_ub+_Yox1_[(apc)] (directed) Yox1_[(apc)]-{ub}
15980	!	Yox1_[(apc)]-{ub} (directed) Proteasome_deg_Yox1
12647	produce	APC_ub+_Yhp1_[(apc)] (directed) Yhp1_[(apc)]-{ub}
7181	!	Yhp1_[(apc)]-{ub} (directed) Proteasome_deg_Yhp1
14505	produce	APC_ub+_Mps1_[(apc)] (directed) Mps1_[(apc)]-{ub}
14508	!	Mps1_[(apc)]-{ub} (directed) Proteasome_deg_Mps1
14421	produce	Cdc28_p+_Mps1_[(T29)] (directed) Mps1_[(T29)]-{p}
12236	k-	Mps1_[(T29)]-{p} (directed) APC_ub+_Mps1_[(apc)]
12235	ss	Mps1_[(T29)]-{p} (directed) Cdc14_p-_Mps1_[(T29)]
14488	produce	APC_ub+_Dbf4_[(apc)] (directed) Dbf4_[(apc)]-{ub}
14490	!	Dbf4_[(apc)]-{ub} (directed) Proteasome_deg_Dbf4
15394	is	Nrm1 (directed) APC_ub+_Nrm1_[(apc)]
15535	produce	Cdc28_p+_Pds1_[(cdc28)] (directed) Pds1_[(cdc28)]-{p}
15511	produce	APC_ub+_Nrm1_[(apc)] (directed) Nrm1_[(apc)]-{ub}
15513	!	Nrm1_[(apc)]-{ub} (directed) Proteasome_deg_Nrm1
12629	produce	APC_ub+_Fkh1_[(apc)] (directed) Fkh1_[(apc)]-{ub}
7138	!	Fkh1_[(apc)]-{ub} (directed) Proteasome_deg_Fkh1
12633	produce	APC_ub+_Fkh2_[(apc)] (directed) Fkh2_[(apc)]-{ub}
7147	!	Fkh2_[(apc)]-{ub} (directed) Proteasome_deg_Fkh2
14925	produce	APC_ub+_Clb1_[(apc)] (directed) Clb1_[(apc)]-{ub}
14927	!	Clb1_[(apc)]-{ub} (directed) Proteasome_deg_Clb1
14928	produce	APC_ub+_Clb2_[(apc)] (directed) Clb2_[(apc)]-{ub}
14930	!	Clb2_[(apc)]-{ub} (directed) Proteasome_deg_Clb2
14931	produce	APC_ub+_Clb3_[(apc)] (directed) Clb3_[(apc)]-{ub}
14933	!	Clb3_[(apc)]-{ub} (directed) Proteasome_deg_Clb3
14485	produce	APC_ub+_Clb4_[(apc)] (directed) Clb4_[(apc)]-{ub}
15780	!	Cdc28Cln123 (directed) Cdc28_p+_Mps1_[(T29)]
14487	!	Clb4_[(apc)]-{ub} (directed) Proteasome_deg_Clb4
12460	produce	APC_ub+_Pds1_[(apc)] (directed) Pds1_[(apc)]-{ub}
14837	is	Clb1 (directed) APC_ub+_Clb1_[(apc)]
15496	!	Pds1_[(apc)]-{ub} (directed) Proteasome_deg_Pds1
12463	x	Pds1_[(cdc28)]-{p} (directed) APC_ub+_Pds1_[(apc)]
12462	ss	Pds1_[(cdc28)]-{p} (directed) Cdc14_p-_Pds1_[(cdc28)]
14842	is	Clb2 (directed) APC_ub+_Clb2_[(apc)]
14846	is	Clb3 (directed) APC_ub+_Clb3_[(apc)]
14449	is	Clb4 (directed) APC_ub+_Clb4_[(apc)]
5190	!	Cdc28Clb12 (directed) Cdc28_p+_Tub4_[(S360)]
5210	!	Cdc28Clb1256 (directed) Cdc28_p+_Kar9_[(cdc28)]
4114	!	Cdc28Clb12 (directed) Cdc28_p+_Net1_[(cdc28x6)]
4115	!	Cdc28Clb12 (directed) Cdc28_p+_Cdc5_[(T242)]
4264	!	Cdc28Clb56 (directed) Cdc28_p+_Orc6_[(cdc28)]
4265	!	Cdc28Clb56 (directed) Cdc28_p+_Orc2_[(cdc28)]
4195	!	Cdc28Clb12 (directed) Cdc28_p+_Mcm3_[NLS(cdc28)]
5754	!	Cdc28Cln123 (directed) Cdc28_p+_Bem1_[(cdc28)]
5755	!	Cdc28Cln123 (directed) Cdc28_p+_Rga2_[(cdc28)]
5756	!	Cdc28Cln123 (directed) Cdc28_p+_Rga1_[(cdc28)]
5757	!	Cdc28Cln123 (directed) Cdc28_p+_Bem3_[(cdc28)]
5758	!	Cdc28Cln123 (directed) Cdc28_p+_Bem2_[(cdc28)]
5759	!	Cdc28Cln123 (directed) Cdc28_p+_Boi2_[(cdc28)]
5760	!	Cdc28Cln123 (directed) Cdc28_p+_Boi1_[(cdc28)]
6575	!	Cdc28Cln123 (directed) Cdc28_p+_Cdc24_[(cdc28)]
6583	!	Cdc28Clb12 (directed) Cdc28_p+_Cdc5_[(T238)]
6584	!	Cdc28Clb12 (directed) Cdc28_p+_Lte1_[(cdc28)]
6603	!	Cdc28Clb56 (directed) Cdc28_p+_Fin1_[(cdc28)]
6604	!	Cdc28Clb56 (directed) Cdc28_p+_Tgl4_[(cdc28)]
6585	!	Cdc28Clb12 (directed) Cdc28_p+_Smc4_[(S128)]
6586	!	Cdc28Clb12 (directed) Cdc28_p+_Smc4_[(S117)]
6587	!	Cdc28Clb12 (directed) Cdc28_p+_Smc4_[(S113)]
6588	!	Cdc28Clb12 (directed) Cdc28_p+_Smc4_[(S109)]
6605	!	Cdc28Clb56 (directed) Cdc28_p+_Dbf4_[(cdc28)]
6589	!	Cdc28Clb12 (directed) Cdc28_p+_Smc4_[(T60)]
6590	!	Cdc28Clb12 (directed) Cdc28_p+_Smc4_[(T43)]
6591	!	Cdc28Clb12 (directed) Cdc28_p+_Smc4_[(S4)]
6606	!	Cdc28Clb56 (directed) Cdc28_p+_Ssa1_[(T36)]
4893	!	Cdc28Cln123 (directed) Cdc28_p+_Spc42_[(S4)]
4894	!	Cdc28Cln123 (directed) Cdc28_p+_Spc42_[(T6)]
6336	!	Cdc28Cln123 (directed) Cdc28_p+_Tus1_[(cdc28)]
6417	!	Cdc28Clb12 (directed) Cdc28_p+_Chs2_[(S100)]
6418	!	Cdc28Clb12 (directed) Cdc28_p+_Chs2_[(S69)]
6419	!	Cdc28Clb12 (directed) Cdc28_p+_Chs2_[(S60)]
6420	!	Cdc28Clb12 (directed) Cdc28_p+_Chs2_[(S14)]
4354	!	Cdc28Clb56 (directed) Cdc28_p+_Sld3_[(S622)]
4355	!	Cdc28Clb56 (directed) Cdc28_p+_Sld3_[(T600)]
4356	!	Cdc28Clb56 (directed) Cdc28_p+_Sld2_[(T84)]
5015	!	Cdc28Clb1256 (directed) Cdc28_p+_Spc110_[(S91)]
5016	!	Cdc28Clb1256 (directed) Cdc28_p+_Spc110_[(S36)]
7150	modifiy	Fkh2mRNA (directed) Ribo_trsl_Fkh2mRNA
7151	ss	Fkh2mRNA (directed) Decay_deg_Fkh2mRNA
7153	modifiy	Ndd1mRNA (directed) Ribo_trsl_Ndd1mRNA
7154	ss	Ndd1mRNA (directed) Decay_deg_Ndd1mRNA
7155	modifiy	Yhp1mRNA (directed) Ribo_trsl_Yhp1mRNA
7156	ss	Yhp1mRNA (directed) Decay_deg_Yhp1mRNA
7158	ss	Fkh1 (directed) Proteasome_deg_Fkh1
7160	is	Fkh2 (directed) Fkh2_[mcm1]_ppi+_Mcm1_[fkh2]
7161	is	Fkh2 (directed) Cdc28_p+_Fkh2_[(S683)]
7162	is	Fkh2 (directed) Cdc28_p+_Fkh2_[(T697)]
7163	is	Fkh2 (directed) Fkh2_[DBD]_bind+_Clb1Gene_[fkh2]
7164	is	Fkh2 (directed) Fkh2_[DBD]_bind+_Clb2Gene_[fkh2]
7165	is	Fkh2 (directed) Fkh2_[DBD]_bind+_Clb3Gene_[fkh2]
7167	is	Fkh2 (directed) Fkh2_[DBD]_bind+_Cdc5Gene_[fkh2]
7168	is	Fkh2 (directed) Fkh2_[DBD]_bind+_Cdc20Gene_[fkh2]
7169	is	Fkh2 (directed) Fkh2_[DBD]_bind+_Ace2Gene_[fkh2]
7170	is	Fkh2 (directed) Fkh2_[DBD]_bind+_Swi5Gene_[fkh2]
7171	ss	Fkh2 (directed) Proteasome_deg_Fkh2
7173	is	Ndd1 (directed) Rad53_p+_Ndd1_[(rad53)]
7174	is	Ndd1 (directed) Cdc28_p+_Ndd1_[(T319)]
7175	is	Ndd1 (directed) Cdc5_p+_Ndd1_[(S85)]
7176	is	Ndd1 (directed) Grr1_ub+_Ndd1_[(Grr1)]
7177	ss	Ndd1 (directed) Proteasome_deg_Ndd1
7178	is	Yhp1 (directed) Mcm1_[yhp1]_ppi+_Yhp1_[mcm1]
7180	ss	Yhp1 (directed) Proteasome_deg_Yhp1
7185	is	Cin8 (directed) Cin8_[stalk]_ppi+_Cin8_[stalk]
7186	is	Cin8 (directed) Cin8_[mt]_ppi+_Tub1_[motor]
7187	ss	Cin8 (directed) Proteasome_deg_Cin8
7188	!	[YHP1TRSC01] (directed) [YHP1TRSC02]
7202	modifiy	Cin8mRNA (directed) Ribo_trsl_Cin8mRNA
7189	!	[YHP1TRSC02] (directed) [YHP1TRSC03]
7203	ss	Cin8mRNA (directed) Decay_deg_Cin8mRNA
7190	!	[YHP1TRSC03] (directed) [YHP1TRSC04]
7191	!	[YHP1TRSC04] (directed) [YHP1TRSC05]
7192	!	[YHP1TRSC05] (directed) [YHP1TRSC06]
7194	!	[YHP1TRSC06] (directed) [YHP1TRSC07]
7195	!	[YHP1TRSC07] (directed) [YHP1TRSC08]
7196	!	[YHP1TRSC08] (directed) [YHP1TRSC09]
7197	!	[YHP1TRSC09] (directed) [YHP1TRSC10]
7198	!	[YHP1TRSC10] (directed) [YHP1TRSC11]
7199	!	[YHP1TRSC11] (directed) [YHP1TRSC12]
7200	!	[YHP1TRSC12] (directed) [YHP1TRSC13]
7201	!	[YHP1TRSC13] (directed) [YHP1TRSC14]
7204	!	[YHP1TRSC14] (directed) [YHP1TRSC15]
7205	!	[YHP1TRSC15] (directed) [YHP1TRSC16]
7207	!	[YHP1TRSC16] (directed) [YHP1TRSC17]
7208	!	[YHP1TRSC17] (directed) [YHP1TRSC18]
7209	!	[YHP1TRSC18] (directed) [YHP1TRSC19]
7210	!	[YHP1TRSC19] (directed) [YHP1TRSC20]
7211	!	[CIN8TRSC01] (directed) [CIN8TRSC02]
7212	!	[CIN8TRSC02] (directed) [CIN8TRSC03]
7213	!	[CIN8TRSC03] (directed) [CIN8TRSC04]
7214	!	[CIN8TRSC04] (directed) [CIN8TRSC05]
7215	!	[CIN8TRSC05] (directed) [CIN8TRSC06]
7217	!	[CIN8TRSC06] (directed) [CIN8TRSC07]
7218	!	[CIN8TRSC07] (directed) [CIN8TRSC08]
7219	!	[CIN8TRSC08] (directed) [CIN8TRSC09]
7220	!	[CIN8TRSC09] (directed) [CIN8TRSC10]
7221	!	[CIN8TRSC10] (directed) [CIN8TRSC11]
7222	!	[CIN8TRSC11] (directed) [CIN8TRSC12]
7223	!	[CIN8TRSC12] (directed) [CIN8TRSC13]
7224	!	[CIN8TRSC13] (directed) [CIN8TRSC14]
7225	!	[CIN8TRSC14] (directed) [CIN8TRSC15]
7226	!	[CIN8TRSC15] (directed) [CIN8TRSC16]
7227	!	[CIN8TRSC16] (directed) [CIN8TRSC17]
7228	!	[CIN8TRSC17] (directed) [CIN8TRSC18]
7229	!	[CIN8TRSC18] (directed) [CIN8TRSC19]
7230	!	[CIN8TRSC19] (directed) [CIN8TRSC20]
7231	!	[NDD1TRSC01] (directed) [NDD1TRSC02]
7232	!	[NDD1TRSC02] (directed) [NDD1TRSC03]
7233	!	[NDD1TRSC03] (directed) [NDD1TRSC04]
7234	!	[NDD1TRSC04] (directed) [NDD1TRSC05]
7235	!	[NDD1TRSC05] (directed) [NDD1TRSC06]
7236	!	[NDD1TRSC06] (directed) [NDD1TRSC07]
7237	!	[NDD1TRSC07] (directed) [NDD1TRSC08]
7238	!	[NDD1TRSC08] (directed) [NDD1TRSC09]
7239	!	[NDD1TRSC09] (directed) [NDD1TRSC10]
7240	!	[NDD1TRSC10] (directed) [NDD1TRSC11]
7241	!	[NDD1TRSC11] (directed) [NDD1TRSC12]
7242	!	[NDD1TRSC12] (directed) [NDD1TRSC13]
7243	!	[NDD1TRSC13] (directed) [NDD1TRSC14]
7244	!	[NDD1TRSC14] (directed) [NDD1TRSC15]
7245	!	[NDD1TRSC15] (directed) [NDD1TRSC16]
7246	!	[NDD1TRSC16] (directed) [NDD1TRSC17]
7247	!	[NDD1TRSC17] (directed) [NDD1TRSC18]
7248	!	[NDD1TRSC18] (directed) [NDD1TRSC19]
7249	!	[NDD1TRSC19] (directed) [NDD1TRSC20]
7250	!	[FKH1TRSC01] (directed) [FKH1TRSC02]
7251	!	[FKH1TRSC02] (directed) [FKH1TRSC03]
7252	!	[FKH1TRSC03] (directed) [FKH1TRSC04]
7253	!	[FKH1TRSC04] (directed) [FKH1TRSC05]
7254	!	[FKH1TRSC05] (directed) [FKH1TRSC06]
7255	!	[FKH1TRSC06] (directed) [FKH1TRSC07]
7256	!	[FKH1TRSC07] (directed) [FKH1TRSC08]
7257	!	[FKH1TRSC08] (directed) [FKH1TRSC09]
7258	!	[FKH1TRSC09] (directed) [FKH1TRSC10]
7259	!	[FKH1TRSC10] (directed) [FKH1TRSC11]
7260	!	[FKH1TRSC11] (directed) [FKH1TRSC12]
7261	!	[FKH1TRSC12] (directed) [FKH1TRSC13]
7262	!	[FKH1TRSC13] (directed) [FKH1TRSC14]
7263	!	[FKH1TRSC14] (directed) [FKH1TRSC15]
7264	!	[FKH1TRSC15] (directed) [FKH1TRSC16]
7265	!	[FKH1TRSC16] (directed) [FKH1TRSC17]
7266	!	[FKH1TRSC17] (directed) [FKH1TRSC18]
7267	!	[FKH1TRSC18] (directed) [FKH1TRSC19]
7268	!	[FKH1TRSC19] (directed) [FKH1TRSC20]
7269	!	[FKH2TRSC01] (directed) [FKH2TRSC02]
7270	!	[FKH2TRSC02] (directed) [FKH2TRSC03]
7271	!	[FKH2TRSC03] (directed) [FKH2TRSC04]
7272	!	[FKH2TRSC04] (directed) [FKH2TRSC05]
7273	!	[FKH2TRSC05] (directed) [FKH2TRSC06]
7274	!	[FKH2TRSC06] (directed) [FKH2TRSC07]
7275	!	[FKH2TRSC07] (directed) [FKH2TRSC08]
7276	!	[FKH2TRSC08] (directed) [FKH2TRSC09]
7277	!	[FKH2TRSC09] (directed) [FKH2TRSC10]
7278	!	[FKH2TRSC10] (directed) [FKH2TRSC11]
7279	!	[FKH2TRSC11] (directed) [FKH2TRSC12]
7280	!	[FKH2TRSC12] (directed) [FKH2TRSC13]
7281	!	[FKH2TRSC13] (directed) [FKH2TRSC14]
7282	!	[FKH2TRSC14] (directed) [FKH2TRSC15]
7283	!	[FKH2TRSC15] (directed) [FKH2TRSC16]
7284	!	[FKH2TRSC16] (directed) [FKH2TRSC17]
7285	!	[FKH2TRSC17] (directed) [FKH2TRSC18]
7286	!	[FKH2TRSC18] (directed) [FKH2TRSC19]
7287	!	[FKH2TRSC19] (directed) [FKH2TRSC20]
7135	synthesis	PolII_trsc_Cin8Gene (directed) Cin8mRNA
7136	!	[CIN8TRSC20] (directed) PolII_trsc_Cin8Gene
7137	synthesis	Ribo_trsl_Cin8mRNA (directed) Cin8
7152	degrade	Decay_deg_Ndd1mRNA (directed) Ndd1mRNA
7159	degrade	Decay_deg_Fkh1mRNA (directed) Fkh1mRNA
7172	degrade	Decay_deg_Fkh2mRNA (directed) Fkh2mRNA
7182	degrade	Decay_deg_Cin8mRNA (directed) Cin8mRNA
7193	degrade	Decay_deg_Yhp1mRNA (directed) Yhp1mRNA
6988	produce	Hcm1_[DBD]_bind+_Cin8Gene_[hcm1] (directed) Cin8Gene_[hcm1]--Hcm1_[DBD]
6989	ss	Cin8Gene_[hcm1]--Hcm1_[DBD] (directed) Hcm1_[DBD]_bind-_Cin8Gene_[hcm1]
6990	!	Cin8Gene_[hcm1]--Hcm1_[DBD] (directed) [CIN8TRSC01]
6991	!	Cin8Gene_[hcm1]--Hcm1_[DBD] (directed) [CIN8TRSC02]
6992	!	Cin8Gene_[hcm1]--Hcm1_[DBD] (directed) [CIN8TRSC03]
6993	!	Cin8Gene_[hcm1]--Hcm1_[DBD] (directed) [CIN8TRSC04]
6994	!	Cin8Gene_[hcm1]--Hcm1_[DBD] (directed) [CIN8TRSC05]
6995	!	Cin8Gene_[hcm1]--Hcm1_[DBD] (directed) [CIN8TRSC06]
6996	!	Cin8Gene_[hcm1]--Hcm1_[DBD] (directed) [CIN8TRSC07]
6997	!	Cin8Gene_[hcm1]--Hcm1_[DBD] (directed) [CIN8TRSC08]
6998	!	Cin8Gene_[hcm1]--Hcm1_[DBD] (directed) [CIN8TRSC09]
6999	!	Cin8Gene_[hcm1]--Hcm1_[DBD] (directed) [CIN8TRSC10]
7000	!	Cin8Gene_[hcm1]--Hcm1_[DBD] (directed) [CIN8TRSC11]
7001	!	Cin8Gene_[hcm1]--Hcm1_[DBD] (directed) [CIN8TRSC12]
7002	!	Cin8Gene_[hcm1]--Hcm1_[DBD] (directed) [CIN8TRSC13]
7003	!	Cin8Gene_[hcm1]--Hcm1_[DBD] (directed) [CIN8TRSC14]
7004	!	Cin8Gene_[hcm1]--Hcm1_[DBD] (directed) [CIN8TRSC15]
7005	!	Cin8Gene_[hcm1]--Hcm1_[DBD] (directed) [CIN8TRSC16]
7006	!	Cin8Gene_[hcm1]--Hcm1_[DBD] (directed) [CIN8TRSC17]
7007	!	Cin8Gene_[hcm1]--Hcm1_[DBD] (directed) [CIN8TRSC18]
7008	!	Cin8Gene_[hcm1]--Hcm1_[DBD] (directed) [CIN8TRSC19]
7009	!	Cin8Gene_[hcm1]--Hcm1_[DBD] (directed) [CIN8TRSC20]
7010	mutually_exclusive	Cin8Gene_[hcm1]--Hcm1_[DBD] (directed) Hcm1_[DBD]_bind+_Fkh1Gene_[hcm1]
7011	mutually_exclusive	Cin8Gene_[hcm1]--Hcm1_[DBD] (directed) Hcm1_[DBD]_bind+_Fkh2Gene_[hcm1]
7012	mutually_exclusive	Cin8Gene_[hcm1]--Hcm1_[DBD] (directed) Hcm1_[DBD]_bind+_Ndd1Gene_[hcm1]
7013	mutually_exclusive	Cin8Gene_[hcm1]--Hcm1_[DBD] (directed) Hcm1_[DBD]_bind+_Yhp1Gene_[hcm1]
7014	consume	Hcm1_[DBD]_bind-_Cin8Gene_[hcm1] (directed) Cin8Gene_[hcm1]--Hcm1_[DBD]
7015	produce	Hcm1_[DBD]_bind+_Fkh1Gene_[hcm1] (directed) Fkh1Gene_[hcm1]--Hcm1_[DBD]
7016	ss	Fkh1Gene_[hcm1]--Hcm1_[DBD] (directed) Hcm1_[DBD]_bind-_Fkh1Gene_[hcm1]
7017	!	Fkh1Gene_[hcm1]--Hcm1_[DBD] (directed) [FKH1TRSC01]
7018	!	Fkh1Gene_[hcm1]--Hcm1_[DBD] (directed) [FKH1TRSC02]
7019	!	Fkh1Gene_[hcm1]--Hcm1_[DBD] (directed) [FKH1TRSC03]
7020	!	Fkh1Gene_[hcm1]--Hcm1_[DBD] (directed) [FKH1TRSC04]
7021	!	Fkh1Gene_[hcm1]--Hcm1_[DBD] (directed) [FKH1TRSC05]
7022	!	Fkh1Gene_[hcm1]--Hcm1_[DBD] (directed) [FKH1TRSC06]
7023	!	Fkh1Gene_[hcm1]--Hcm1_[DBD] (directed) [FKH1TRSC07]
7024	!	Fkh1Gene_[hcm1]--Hcm1_[DBD] (directed) [FKH1TRSC08]
7025	!	Fkh1Gene_[hcm1]--Hcm1_[DBD] (directed) [FKH1TRSC09]
7026	!	Fkh1Gene_[hcm1]--Hcm1_[DBD] (directed) [FKH1TRSC10]
7027	!	Fkh1Gene_[hcm1]--Hcm1_[DBD] (directed) [FKH1TRSC11]
7028	!	Fkh1Gene_[hcm1]--Hcm1_[DBD] (directed) [FKH1TRSC12]
7029	!	Fkh1Gene_[hcm1]--Hcm1_[DBD] (directed) [FKH1TRSC13]
7030	!	Fkh1Gene_[hcm1]--Hcm1_[DBD] (directed) [FKH1TRSC14]
7031	!	Fkh1Gene_[hcm1]--Hcm1_[DBD] (directed) [FKH1TRSC15]
7032	!	Fkh1Gene_[hcm1]--Hcm1_[DBD] (directed) [FKH1TRSC16]
7033	!	Fkh1Gene_[hcm1]--Hcm1_[DBD] (directed) [FKH1TRSC17]
7034	!	Fkh1Gene_[hcm1]--Hcm1_[DBD] (directed) [FKH1TRSC18]
7035	!	Fkh1Gene_[hcm1]--Hcm1_[DBD] (directed) [FKH1TRSC19]
7036	!	Fkh1Gene_[hcm1]--Hcm1_[DBD] (directed) [FKH1TRSC20]
7037	mutually_exclusive	Fkh1Gene_[hcm1]--Hcm1_[DBD] (directed) Hcm1_[DBD]_bind+_Cin8Gene_[hcm1]
7038	mutually_exclusive	Fkh1Gene_[hcm1]--Hcm1_[DBD] (directed) Hcm1_[DBD]_bind+_Fkh2Gene_[hcm1]
7039	mutually_exclusive	Fkh1Gene_[hcm1]--Hcm1_[DBD] (directed) Hcm1_[DBD]_bind+_Ndd1Gene_[hcm1]
7040	mutually_exclusive	Fkh1Gene_[hcm1]--Hcm1_[DBD] (directed) Hcm1_[DBD]_bind+_Yhp1Gene_[hcm1]
7041	consume	Hcm1_[DBD]_bind-_Fkh1Gene_[hcm1] (directed) Fkh1Gene_[hcm1]--Hcm1_[DBD]
7042	produce	Hcm1_[DBD]_bind+_Fkh2Gene_[hcm1] (directed) Fkh2Gene_[hcm1]--Hcm1_[DBD]
7043	ss	Fkh2Gene_[hcm1]--Hcm1_[DBD] (directed) Hcm1_[DBD]_bind-_Fkh2Gene_[hcm1]
7044	!	Fkh2Gene_[hcm1]--Hcm1_[DBD] (directed) [FKH2TRSC01]
7045	!	Fkh2Gene_[hcm1]--Hcm1_[DBD] (directed) [FKH2TRSC02]
7046	!	Fkh2Gene_[hcm1]--Hcm1_[DBD] (directed) [FKH2TRSC03]
7047	!	Fkh2Gene_[hcm1]--Hcm1_[DBD] (directed) [FKH2TRSC04]
7048	!	Fkh2Gene_[hcm1]--Hcm1_[DBD] (directed) [FKH2TRSC05]
7049	!	Fkh2Gene_[hcm1]--Hcm1_[DBD] (directed) [FKH2TRSC06]
7050	!	Fkh2Gene_[hcm1]--Hcm1_[DBD] (directed) [FKH2TRSC07]
7051	!	Fkh2Gene_[hcm1]--Hcm1_[DBD] (directed) [FKH2TRSC08]
7052	!	Fkh2Gene_[hcm1]--Hcm1_[DBD] (directed) [FKH2TRSC09]
7053	!	Fkh2Gene_[hcm1]--Hcm1_[DBD] (directed) [FKH2TRSC10]
7054	!	Fkh2Gene_[hcm1]--Hcm1_[DBD] (directed) [FKH2TRSC11]
7055	!	Fkh2Gene_[hcm1]--Hcm1_[DBD] (directed) [FKH2TRSC12]
7056	!	Fkh2Gene_[hcm1]--Hcm1_[DBD] (directed) [FKH2TRSC13]
7057	!	Fkh2Gene_[hcm1]--Hcm1_[DBD] (directed) [FKH2TRSC14]
7058	!	Fkh2Gene_[hcm1]--Hcm1_[DBD] (directed) [FKH2TRSC15]
7059	!	Fkh2Gene_[hcm1]--Hcm1_[DBD] (directed) [FKH2TRSC16]
7060	!	Fkh2Gene_[hcm1]--Hcm1_[DBD] (directed) [FKH2TRSC17]
7061	!	Fkh2Gene_[hcm1]--Hcm1_[DBD] (directed) [FKH2TRSC18]
7062	!	Fkh2Gene_[hcm1]--Hcm1_[DBD] (directed) [FKH2TRSC19]
7063	!	Fkh2Gene_[hcm1]--Hcm1_[DBD] (directed) [FKH2TRSC20]
7064	mutually_exclusive	Fkh2Gene_[hcm1]--Hcm1_[DBD] (directed) Hcm1_[DBD]_bind+_Cin8Gene_[hcm1]
7065	mutually_exclusive	Fkh2Gene_[hcm1]--Hcm1_[DBD] (directed) Hcm1_[DBD]_bind+_Fkh1Gene_[hcm1]
7066	mutually_exclusive	Fkh2Gene_[hcm1]--Hcm1_[DBD] (directed) Hcm1_[DBD]_bind+_Ndd1Gene_[hcm1]
7067	mutually_exclusive	Fkh2Gene_[hcm1]--Hcm1_[DBD] (directed) Hcm1_[DBD]_bind+_Yhp1Gene_[hcm1]
7068	consume	Hcm1_[DBD]_bind-_Fkh2Gene_[hcm1] (directed) Fkh2Gene_[hcm1]--Hcm1_[DBD]
7069	produce	Hcm1_[DBD]_bind+_Ndd1Gene_[hcm1] (directed) Hcm1_[DBD]--Ndd1Gene_[hcm1]
7070	ss	Hcm1_[DBD]--Ndd1Gene_[hcm1] (directed) Hcm1_[DBD]_bind-_Ndd1Gene_[hcm1]
7071	!	Hcm1_[DBD]--Ndd1Gene_[hcm1] (directed) [NDD1TRSC01]
7072	!	Hcm1_[DBD]--Ndd1Gene_[hcm1] (directed) [NDD1TRSC02]
7073	!	Hcm1_[DBD]--Ndd1Gene_[hcm1] (directed) [NDD1TRSC03]
7074	!	Hcm1_[DBD]--Ndd1Gene_[hcm1] (directed) [NDD1TRSC04]
7075	!	Hcm1_[DBD]--Ndd1Gene_[hcm1] (directed) [NDD1TRSC05]
7076	!	Hcm1_[DBD]--Ndd1Gene_[hcm1] (directed) [NDD1TRSC06]
7077	!	Hcm1_[DBD]--Ndd1Gene_[hcm1] (directed) [NDD1TRSC07]
7078	!	Hcm1_[DBD]--Ndd1Gene_[hcm1] (directed) [NDD1TRSC08]
7079	!	Hcm1_[DBD]--Ndd1Gene_[hcm1] (directed) [NDD1TRSC09]
7080	!	Hcm1_[DBD]--Ndd1Gene_[hcm1] (directed) [NDD1TRSC10]
7081	!	Hcm1_[DBD]--Ndd1Gene_[hcm1] (directed) [NDD1TRSC11]
7082	!	Hcm1_[DBD]--Ndd1Gene_[hcm1] (directed) [NDD1TRSC12]
7083	!	Hcm1_[DBD]--Ndd1Gene_[hcm1] (directed) [NDD1TRSC13]
7084	!	Hcm1_[DBD]--Ndd1Gene_[hcm1] (directed) [NDD1TRSC14]
7085	!	Hcm1_[DBD]--Ndd1Gene_[hcm1] (directed) [NDD1TRSC15]
7086	!	Hcm1_[DBD]--Ndd1Gene_[hcm1] (directed) [NDD1TRSC16]
7087	!	Hcm1_[DBD]--Ndd1Gene_[hcm1] (directed) [NDD1TRSC17]
7088	!	Hcm1_[DBD]--Ndd1Gene_[hcm1] (directed) [NDD1TRSC18]
7089	!	Hcm1_[DBD]--Ndd1Gene_[hcm1] (directed) [NDD1TRSC19]
7090	!	Hcm1_[DBD]--Ndd1Gene_[hcm1] (directed) [NDD1TRSC20]
7091	mutually_exclusive	Hcm1_[DBD]--Ndd1Gene_[hcm1] (directed) Hcm1_[DBD]_bind+_Cin8Gene_[hcm1]
7092	mutually_exclusive	Hcm1_[DBD]--Ndd1Gene_[hcm1] (directed) Hcm1_[DBD]_bind+_Fkh1Gene_[hcm1]
7093	mutually_exclusive	Hcm1_[DBD]--Ndd1Gene_[hcm1] (directed) Hcm1_[DBD]_bind+_Fkh2Gene_[hcm1]
7094	mutually_exclusive	Hcm1_[DBD]--Ndd1Gene_[hcm1] (directed) Hcm1_[DBD]_bind+_Yhp1Gene_[hcm1]
7095	consume	Hcm1_[DBD]_bind-_Ndd1Gene_[hcm1] (directed) Hcm1_[DBD]--Ndd1Gene_[hcm1]
7096	produce	Hcm1_[DBD]_bind+_Yhp1Gene_[hcm1] (directed) Hcm1_[DBD]--Yhp1Gene_[hcm1]
7097	ss	Hcm1_[DBD]--Yhp1Gene_[hcm1] (directed) Hcm1_[DBD]_bind-_Yhp1Gene_[hcm1]
7098	!	Hcm1_[DBD]--Yhp1Gene_[hcm1] (directed) [YHP1TRSC01]
7099	!	Hcm1_[DBD]--Yhp1Gene_[hcm1] (directed) [YHP1TRSC02]
7100	!	Hcm1_[DBD]--Yhp1Gene_[hcm1] (directed) [YHP1TRSC03]
7101	!	Hcm1_[DBD]--Yhp1Gene_[hcm1] (directed) [YHP1TRSC04]
7102	!	Hcm1_[DBD]--Yhp1Gene_[hcm1] (directed) [YHP1TRSC05]
7183	degrade	Proteasome_deg_Yhp1 (directed) Yhp1
7103	!	Hcm1_[DBD]--Yhp1Gene_[hcm1] (directed) [YHP1TRSC06]
7104	!	Hcm1_[DBD]--Yhp1Gene_[hcm1] (directed) [YHP1TRSC07]
7105	!	Hcm1_[DBD]--Yhp1Gene_[hcm1] (directed) [YHP1TRSC08]
7106	!	Hcm1_[DBD]--Yhp1Gene_[hcm1] (directed) [YHP1TRSC09]
7107	!	Hcm1_[DBD]--Yhp1Gene_[hcm1] (directed) [YHP1TRSC10]
7108	!	Hcm1_[DBD]--Yhp1Gene_[hcm1] (directed) [YHP1TRSC11]
7109	!	Hcm1_[DBD]--Yhp1Gene_[hcm1] (directed) [YHP1TRSC12]
7110	!	Hcm1_[DBD]--Yhp1Gene_[hcm1] (directed) [YHP1TRSC13]
7111	!	Hcm1_[DBD]--Yhp1Gene_[hcm1] (directed) [YHP1TRSC14]
7112	!	Hcm1_[DBD]--Yhp1Gene_[hcm1] (directed) [YHP1TRSC15]
7113	!	Hcm1_[DBD]--Yhp1Gene_[hcm1] (directed) [YHP1TRSC16]
7114	!	Hcm1_[DBD]--Yhp1Gene_[hcm1] (directed) [YHP1TRSC17]
7115	!	Hcm1_[DBD]--Yhp1Gene_[hcm1] (directed) [YHP1TRSC18]
7116	!	Hcm1_[DBD]--Yhp1Gene_[hcm1] (directed) [YHP1TRSC19]
7117	!	Hcm1_[DBD]--Yhp1Gene_[hcm1] (directed) [YHP1TRSC20]
7118	mutually_exclusive	Hcm1_[DBD]--Yhp1Gene_[hcm1] (directed) Hcm1_[DBD]_bind+_Cin8Gene_[hcm1]
7119	mutually_exclusive	Hcm1_[DBD]--Yhp1Gene_[hcm1] (directed) Hcm1_[DBD]_bind+_Fkh1Gene_[hcm1]
7120	mutually_exclusive	Hcm1_[DBD]--Yhp1Gene_[hcm1] (directed) Hcm1_[DBD]_bind+_Fkh2Gene_[hcm1]
7121	mutually_exclusive	Hcm1_[DBD]--Yhp1Gene_[hcm1] (directed) Hcm1_[DBD]_bind+_Ndd1Gene_[hcm1]
7122	consume	Hcm1_[DBD]_bind-_Yhp1Gene_[hcm1] (directed) Hcm1_[DBD]--Yhp1Gene_[hcm1]
7123	synthesis	PolII_trsc_Fkh1Gene (directed) Fkh1mRNA
7124	!	[FKH1TRSC20] (directed) PolII_trsc_Fkh1Gene
7125	synthesis	PolII_trsc_Fkh2Gene (directed) Fkh2mRNA
7126	!	[FKH2TRSC20] (directed) PolII_trsc_Fkh2Gene
7127	synthesis	PolII_trsc_Ndd1Gene (directed) Ndd1mRNA
7128	!	[NDD1TRSC20] (directed) PolII_trsc_Ndd1Gene
7129	synthesis	PolII_trsc_Yhp1Gene (directed) Yhp1mRNA
7130	!	[YHP1TRSC20] (directed) PolII_trsc_Yhp1Gene
7131	synthesis	Ribo_trsl_Fkh1mRNA (directed) Fkh1
7132	synthesis	Ribo_trsl_Fkh2mRNA (directed) Fkh2
7133	synthesis	Ribo_trsl_Ndd1mRNA (directed) Ndd1
7134	synthesis	Ribo_trsl_Yhp1mRNA (directed) Yhp1
7216	degrade	Proteasome_deg_Cin8 (directed) Cin8
7142	is	Hcm1 (directed) Hcm1_[DBD]_bind+_Cin8Gene_[hcm1]
7143	is	Hcm1 (directed) Hcm1_[DBD]_bind+_Fkh1Gene_[hcm1]
7144	is	Hcm1 (directed) Hcm1_[DBD]_bind+_Fkh2Gene_[hcm1]
7145	is	Hcm1 (directed) Hcm1_[DBD]_bind+_Ndd1Gene_[hcm1]
7146	is	Hcm1 (directed) Hcm1_[DBD]_bind+_Yhp1Gene_[hcm1]
7139	degrade	Proteasome_deg_Fkh1 (directed) Fkh1
6987	degrade	Proteasome_deg_Fkh2 (directed) Fkh2
7140	!	Ndd1_[(Grr1)]-{ub} (directed) Proteasome_deg_Ndd1
7141	degrade	Proteasome_deg_Ndd1 (directed) Ndd1
7148	modifiy	Fkh1mRNA (directed) Ribo_trsl_Fkh1mRNA
7149	ss	Fkh1mRNA (directed) Decay_deg_Fkh1mRNA
3801	!	Swe1degP (directed) Met30_ub+_Swe1_[(scf)]
5784	!	Cla4Active (directed) Cla4_p+_Swe1_[(cla4)]
4045	x	Cdc14_[net1]--Net1_[n] (directed) Cdc14_p-_Swe1_[cdc28(deg)]
16178	!	Cdc28Clb12 (directed) Cdc28_p+_Swe1_[cdc28(deg)]
1535	is	Swe1 (directed) Hsl7_[swe1]_ppi+_Swe1_[hsl7]
1537	is	Swe1 (directed) Cdc5_[PBD]_ppi+_Swe1_[cdc5]
4122	!	Cdc5_[(T242)]-{p} (directed) Cdc5_p+_Swe1_[cdc5(HP)]
3455	is	Cdc5 (directed) Cdc5_[PBD]_ppi+_Swe1_[cdc5]
1021	is	Sic1 (directed) Cdc28_[sic1]_ppi+_Sic1_[cdc28]
3777	!	Cdc28Cln123 (directed) Cdc28_p+_Cln2_[(cdc28)]
3778	!	Cdc28Cln123 (directed) Cdc28_p+_Cln1_[(cdc28)]
3779	!	Cdc28Cln123 (directed) Cdc28_p+_Cln3_[(cdc28)]
449	is	Swi4 (directed) Clb2_[swi4]_ppi+_Swi4_[cyclin]
2587	is	Clb6 (directed) Cdc28_[cyclin]_ppi+_Clb6_[cdc28]
3780	!	Cdc28Cln123 (directed) Cdc28_p+_Far1_[(S87)]
1617	!	Cdc28Cln123 (directed) Cdc28_p+_Whi5_[(S262)]
1618	!	Cdc28Cln123 (directed) Cdc28_p+_Whi5_[(S215)]
2583	is	Clb5 (directed) Cdc28_[cyclin]_ppi+_Clb5_[cdc28]
1619	!	Cdc28Cln123 (directed) Cdc28_p+_Whi5_[(S161)]
1620	!	Cdc28Cln123 (directed) Cdc28_p+_Whi5_[(S156)]
1621	!	Cdc28Cln123 (directed) Cdc28_p+_Whi5_[(S154)]
1622	!	Cdc28Cln123 (directed) Cdc28_p+_Whi5_[(T143)]
1623	!	Cdc28Cln123 (directed) Cdc28_p+_Whi5_[(S88)]
1624	!	Cdc28Cln123 (directed) Cdc28_p+_Whi5_[(S62)]
1625	!	Cdc28Cln123 (directed) Cdc28_p+_Whi5_[(S59)]
3666	is	Clb4 (directed) Cdc28_[cyclin]_ppi+_Clb4_[cdc28]
1626	!	Cdc28Cln123 (directed) Cdc28_p+_Whi5_[(T57)]
3386	is	Clb3 (directed) Cdc28_[cyclin]_ppi+_Clb3_[cdc28]
2737	!	Cdc28Cln123 (directed) Cdc28_p+_Stb1_[(cdc28)]
3382	is	Clb2 (directed) Cdc28_[cyclin]_ppi+_Clb2_[cdc28]
3377	is	Clb1 (directed) Cdc28_[cyclin]_ppi+_Clb1_[cdc28]
3483	!	Cdc28Clb1256 (directed) Cdc28_p+_Fkh2_[(T697)]
3484	!	Cdc28Clb1256 (directed) Cdc28_p+_Fkh2_[(S683)]
1010	!	Cdc28Clb12 (directed) Cdc28_p+_Ace2_[NLS(cdc28)]
3880	!	Cdc28Clb56 (directed) Cdc28_p+_Cdc6_[(cdc28)]
1011	!	Cdc28Clb12 (directed) Cdc28_p+_Swi5_[NLS(cdc28)]
3881	!	Cdc28Clb56 (directed) Cdc28_p+_Clb6_[(deg)]
3482	!	Cdc28Clb12 (directed) Cdc28_p+_Ndd1_[(T319)]
1536	modifiy	Swe1 (directed) Swe1_p+_Cdc28_[(Y19)]
3650	is	Far1 (directed) Cdc28_[far1]_ppi+_Far1_[cdc28]
397	is	Cln3 (directed) Cln3_[JD]_ppi+_Ydj1_[cln3]
398	is	Cln3 (directed) Cdc28_[cyclin]_ppi+_Cln3_[cdc28]
1533	is	Cln2 (directed) Cdc28_[cyclin]_ppi+_Cln2_[cdc28]
1531	is	Cln1 (directed) Cdc28_[cyclin]_ppi+_Cln1_[cdc28]
3794	!	Cdc28Cln12 (directed) Cdc28_p+_Sic1_[(S80)]
3795	!	Cdc28Cln12 (directed) Cdc28_p+_Sic1_[(S76)]
3796	!	Cdc28Cln12 (directed) Cdc28_p+_Sic1_[(S69)]
3797	!	Cdc28Cln12 (directed) Cdc28_p+_Sic1_[(T45)]
3798	!	Cdc28Cln12 (directed) Cdc28_p+_Sic1_[(T33)]
1747	!	Cdc28Clb12 (directed) Cdc28_p+_Swi4_[(cdc28)]
3799	!	Cdc28Cln12 (directed) Cdc28_p+_Sic1_[(T5)]
3800	!	Cdc28Cln12 (directed) Cdc28_p+_Sic1_[(T2)]
4789	!	Cdc28Clb12 (directed) Cdc28_p+_Sfi1_[C(S923)]
4790	!	Cdc28Clb12 (directed) Cdc28_p+_Sfi1_[C(S801)]
4791	!	Cdc28Clb12 (directed) Cdc28_p+_Sfi1_[C(S892)]
4792	!	Cdc28Clb12 (directed) Cdc28_p+_Sfi1_[C(S882)]
4793	!	Cdc28Clb12 (directed) Cdc28_p+_Sfi1_[C(S855)]
4794	!	Cdc28Clb12 (directed) Cdc28_p+_Sfi1_[C(T816)]
6516	ss	Brn1_[smc4]--Smc4_[brn1] (directed) Brn1_[smc4]_ppi-_Smc4_[brn1]
6515	AND	Brn1_[smc4]--Smc4_[brn1] (directed) Condensin
6517	consume	Brn1_[smc4]_ppi-_Smc4_[brn1] (directed) Brn1_[smc4]--Smc4_[brn1]
6518	produce	Brn1_[ycg1]_ppi+_Ycg1_[brn1] (directed) Brn1_[ycg1]--Ycg1_[brn1]
6520	ss	Brn1_[ycg1]--Ycg1_[brn1] (directed) Brn1_[ycg1]_ppi-_Ycg1_[brn1]
6519	AND	Brn1_[ycg1]--Ycg1_[brn1] (directed) Condensin
6521	consume	Brn1_[ycg1]_ppi-_Ycg1_[brn1] (directed) Brn1_[ycg1]--Ycg1_[brn1]
6522	produce	Brn1_[ycs4]_ppi+_Ycs4_[brn1] (directed) Brn1_[ycs4]--Ycs4_[brn1]
6524	ss	Brn1_[ycs4]--Ycs4_[brn1] (directed) Brn1_[ycs4]_ppi-_Ycs4_[brn1]
6523	AND	Brn1_[ycs4]--Ycs4_[brn1] (directed) Condensin
6525	consume	Brn1_[ycs4]_ppi-_Ycs4_[brn1] (directed) Brn1_[ycs4]--Ycs4_[brn1]
6526	produce	Sgo1_[DBD]_i+_Centromere_[sgo1] (directed) Centromere_[sgo1]--Sgo1_[DBD]
6529	ss	Centromere_[sgo1]--Sgo1_[DBD] (directed) Sgo1_[DBD]_i-_Centromere_[sgo1]
6528	!	Centromere_[sgo1]--Sgo1_[DBD] (directed) Rts1_[sgo1]_ppi+_Sgo1_[N]
6527	AND	Centromere_[sgo1]--Sgo1_[DBD] (directed) CondensinAtCEN
6530	consume	Sgo1_[DBD]_i-_Centromere_[sgo1] (directed) Centromere_[sgo1]--Sgo1_[DBD]
6531	produce	Rts1_[sgo1]_ppi+_Sgo1_[N] (directed) Rts1_[sgo1]--Sgo1_[N]
6533	ss	Rts1_[sgo1]--Sgo1_[N] (directed) Rts1_[sgo1]_ppi-_Sgo1_[N]
6532	!	Rts1_[sgo1]--Sgo1_[N] (directed) Smc2_[sgo1]_ppi+_Sgo1_[smc2]
6534	consume	Rts1_[sgo1]_ppi-_Sgo1_[N] (directed) Rts1_[sgo1]--Sgo1_[N]
6535	produce	Smc2_[sgo1]_ppi+_Sgo1_[smc2] (directed) Sgo1_[smc2]--Smc2_[sgo1]
6537	ss	Sgo1_[smc2]--Smc2_[sgo1] (directed) Smc2_[sgo1]_ppi-_Sgo1_[smc2]
6536	AND	Sgo1_[smc2]--Smc2_[sgo1] (directed) CondensinAtCEN
6505	AND	Condensin (directed) CondensinAtCEN
6538	consume	Smc2_[sgo1]_ppi-_Sgo1_[smc2] (directed) Sgo1_[smc2]--Smc2_[sgo1]
6506	produce	Smc2_[smc4]_ppi+_Smc4_[smc2] (directed) Smc2_[smc4]--Smc4_[smc2]
6508	ss	Smc2_[smc4]--Smc4_[smc2] (directed) Smc2_[smc4]_ppi-_Smc4_[smc2]
6507	AND	Smc2_[smc4]--Smc4_[smc2] (directed) Condensin
6509	consume	Smc2_[smc4]_ppi-_Smc4_[smc2] (directed) Smc2_[smc4]--Smc4_[smc2]
6510	produce	Brn1_[smc2]_ppi+_Smc2_[brn1] (directed) Brn1_[smc2]--Smc2_[brn1]
6512	ss	Brn1_[smc2]--Smc2_[brn1] (directed) Brn1_[smc2]_ppi-_Smc2_[brn1]
6511	AND	Brn1_[smc2]--Smc2_[brn1] (directed) Condensin
6513	consume	Brn1_[smc2]_ppi-_Smc2_[brn1] (directed) Brn1_[smc2]--Smc2_[brn1]
6514	produce	Brn1_[smc4]_ppi+_Smc4_[brn1] (directed) Brn1_[smc4]--Smc4_[brn1]
5239	produce	Cell_BIP_Cell_[(SPB)] (directed) Cell_[(SPB)]-{bipolar}
5203	produce	Tub2_[tub]_ppi+_Tub3_[tub2] (directed) Tub2_[tub]--Tub3_[tub2]
5238	consume	Cell_BIP_Cell_[(SPB)] (directed) Cell_[(SPB)]-{spb}
5204	consume	Tub2_[tub]_ppi-_Tub3_[tub2] (directed) Tub2_[tub]--Tub3_[tub2]
5243	ss	Cell_[(SPB)]-{bipolar} (directed) Cell_ND_Cell_[(SPB)]
5205	produce	Tub1_[tub4]_ppi+_Tub4_[tub1] (directed) Tub1_[tub4]--Tub4_[tub1]
5242	OR	Cell_[(SPB)]-{bipolar} (directed) DaughterSPB
5206	consume	Tub1_[tub4]_ppi-_Tub4_[tub1] (directed) Tub1_[tub4]--Tub4_[tub1]
5241	!	Cell_[(SPB)]-{bipolar} (directed) [SpindlePositioning]
5207	produce	Tub3_[tub4]_ppi+_Tub4_[tub3] (directed) Tub3_[tub4]--Tub4_[tub3]
5208	consume	Tub3_[tub4]_ppi-_Tub4_[tub3] (directed) Tub3_[tub4]--Tub4_[tub3]
5245	!	[MTForces] (directed) Cell_BIP_Cell_[(SPB)]
5209	produce	Cdc28_p+_Tub4_[(S360)] (directed) Tub4_[(S360)]-{p}
5246	consume	Cell_ND_Cell_[(SPB)] (directed) Cell_[(SPB)]-{bipolar}
5250	!	MTForces (directed) Cell_ND_Cell_[(SPB)]
5248	!	MTForces (directed) [MTForces]
5252	OR	CytoplasmicForce (directed) MTForces
5251	!	CytoplasmicForce (directed) [SpindlePositioning]
5255	AND	Bim1_[MT]--Tub2_[PlusEnd] (directed) CytoplasmicForce
5254	ss	Bim1_[MT]--Tub2_[PlusEnd] (directed) Bim1_[MT]_ppi-_Tub2_[PlusEnd]
5253	!	Bim1_[MT]--Tub2_[PlusEnd] (directed) Bim1_[kar9]_ppi+_Kar9_[bim1]
5257	AND	Bim1_[kar9]--Kar9_[bim1] (directed) CytoplasmicForce
5256	ss	Bim1_[kar9]--Kar9_[bim1] (directed) Bim1_[kar9]_ppi-_Kar9_[bim1]
5258	AND	ActinMotor (directed) CytoplasmicForce
5260	AND	Kar9_[myo2]--Myo2_[kar9] (directed) ActinMotor
5259	ss	Kar9_[myo2]--Myo2_[kar9] (directed) Kar9_[myo2]_ppi-_Myo2_[kar9]
5261	AND	Act1_[motor]--Myo2_[actin] (directed) ActinMotor
5211	produce	Ase1_[dimer]_ppi+_Ase1_[dimer] (directed) Ase1_[dimer]--Ase1_[dimer]
5228	produce	Bim1_[MT]_ppi+_Tub2_[PlusEnd] (directed) Bim1_[MT]--Tub2_[PlusEnd]
5212	consume	Ase1_[dimer]_ppi-_Ase1_[dimer] (directed) Ase1_[dimer]--Ase1_[dimer]
5263	OR	NuclearForce (directed) MTForces
5229	!	AstralMTPol (directed) Bim1_[MT]_ppi+_Tub2_[PlusEnd]
5213	produce	Ase1_[mt]_ppi+_Tub1_[ase1] (directed) Ase1_[mt]--Tub1_[ase1]
5230	consume	Bim1_[MT]_ppi-_Tub2_[PlusEnd] (directed) Bim1_[MT]--Tub2_[PlusEnd]
5214	consume	Ase1_[mt]_ppi-_Tub1_[ase1] (directed) Ase1_[mt]--Tub1_[ase1]
5264	AND	CrosslinkedInterpolarMT (directed) NuclearForce
5231	produce	Bim1_[kar9]_ppi+_Kar9_[bim1] (directed) Bim1_[kar9]--Kar9_[bim1]
5215	produce	Cin8_[stalk]_ppi+_Cin8_[stalk] (directed) Cin8_[stalk]--Cin8_[stalk]
5233	!	Kar9_[(cdc28)]-{p} (directed) Bim1_[kar9]_ppi+_Kar9_[bim1]
5216	consume	Cin8_[stalk]_ppi-_Cin8_[stalk] (directed) Cin8_[stalk]--Cin8_[stalk]
5159	AND	NucMTPol (directed) CrosslinkedInterpolarMT
5232	ss	Kar9_[(cdc28)]-{p} (directed) Cdc14_p-_Kar9_[(cdc28)]
5217	produce	Cin8_[HD]_ppi+_Cin8_[HD] (directed) Cin8_[HD]--Cin8_[HD]
5234	consume	Bim1_[kar9]_ppi-_Kar9_[bim1] (directed) Bim1_[kar9]--Kar9_[bim1]
5218	consume	Cin8_[HD]_ppi-_Cin8_[HD] (directed) Cin8_[HD]--Cin8_[HD]
5162	AND	Tub1_[tub4]--Tub4_[tub1] (directed) NucMTPol
5235	produce	Cdc28_p+_Kar9_[(cdc28)] (directed) Kar9_[(cdc28)]-{p}
5220	produce	Cin8_[mt]_ppi+_Tub1_[motor] (directed) Cin8_[mt]--Tub1_[motor]
5161	ss	Tub1_[tub4]--Tub4_[tub1] (directed) Tub1_[tub4]_ppi-_Tub4_[tub1]
5221	consume	Cin8_[mt]_ppi-_Tub1_[motor] (directed) Cin8_[mt]--Tub1_[motor]
5160	AND	Tub1_[tub4]--Tub4_[tub1] (directed) AstralMTPol
5222	produce	Kip1_[mt]_ppi+_Tub1_[motor] (directed) Kip1_[mt]--Tub1_[motor]
5165	AND	Tub3_[tub4]--Tub4_[tub3] (directed) NucMTPol
5223	consume	Kip1_[mt]_ppi-_Tub1_[motor] (directed) Kip1_[mt]--Tub1_[motor]
5164	ss	Tub3_[tub4]--Tub4_[tub3] (directed) Tub3_[tub4]_ppi-_Tub4_[tub3]
5224	produce	Kip1_[stalk]_ppi+_Kip1_[stalk] (directed) Kip1_[stalk]--Kip1_[stalk]
5163	AND	Tub3_[tub4]--Tub4_[tub3] (directed) AstralMTPol
5225	consume	Kip1_[stalk]_ppi-_Kip1_[stalk] (directed) Kip1_[stalk]--Kip1_[stalk]
5167	AND	TubulinDimer (directed) NucMTPol
5166	AND	TubulinDimer (directed) AstralMTPol
5169	OR	Tub1_[tub2]--Tub2_[tub] (directed) TubulinDimer
5168	ss	Tub1_[tub2]--Tub2_[tub] (directed) Tub1_[tub2]_ppi-_Tub2_[tub]
5171	OR	Tub2_[tub]--Tub3_[tub2] (directed) TubulinDimer
5240	produce	Kar9_[myo2]_ppi+_Myo2_[kar9] (directed) Kar9_[myo2]--Myo2_[kar9]
5170	ss	Tub2_[tub]--Tub3_[tub2] (directed) Tub2_[tub]_ppi-_Tub3_[tub2]
5244	consume	Kar9_[myo2]_ppi-_Myo2_[kar9] (directed) Kar9_[myo2]--Myo2_[kar9]
5173	AND	[DaughterSPB] (directed) NucMTPol
5172	AND	[DaughterSPB] (directed) AstralMTPol
5174	AND	Tub4_[(S360)]-{0} (directed) CrosslinkedInterpolarMT
5176	NOT	Tub4_[(S360)]-{p} (directed) Tub4_[(S360)]-{0}
5175	ss	Tub4_[(S360)]-{p} (directed) Cdc14_p-_Tub4_[(S360)]
5178	AND	Ase1_[dimer]--Ase1_[dimer] (directed) CrosslinkedInterpolarMT
5177	ss	Ase1_[dimer]--Ase1_[dimer] (directed) Ase1_[dimer]_ppi-_Ase1_[dimer]
5180	AND	Ase1_[mt]--Tub1_[ase1] (directed) CrosslinkedInterpolarMT
5179	ss	Ase1_[mt]--Tub1_[ase1] (directed) Ase1_[mt]_ppi-_Tub1_[ase1]
5181	AND	KinesinMotors (directed) NuclearForce
5182	OR	Cin8TetramerTub1 (directed) KinesinMotors
5184	AND	Cin8_[mt]--Tub1_[motor] (directed) Cin8TetramerTub1
5183	ss	Cin8_[mt]--Tub1_[motor] (directed) Cin8_[mt]_ppi-_Tub1_[motor]
5185	AND	Cin8Tetramer (directed) Cin8TetramerTub1
5187	AND	Cin8HD (directed) Cin8Tetramer
5186	!	Cin8HD (directed) Cin8_[HD]_ppi+_Cin8_[HD]
5189	AND	Cin8_[stalk]--Cin8_[stalk] (directed) Cin8HD
5188	ss	Cin8_[stalk]--Cin8_[stalk] (directed) Cin8_[stalk]_ppi-_Cin8_[stalk]
5192	AND	Cin8_[HD]--Cin8_[HD] (directed) Cin8Tetramer
5191	ss	Cin8_[HD]--Cin8_[HD] (directed) Cin8_[HD]_ppi-_Cin8_[HD]
5193	OR	Kip1Motor (directed) KinesinMotors
5195	AND	Kip1_[mt]--Tub1_[motor] (directed) Kip1Motor
5194	ss	Kip1_[mt]--Tub1_[motor] (directed) Kip1_[mt]_ppi-_Tub1_[motor]
5197	AND	Kip1_[stalk]--Kip1_[stalk] (directed) Kip1Motor
5196	ss	Kip1_[stalk]--Kip1_[stalk] (directed) Kip1_[stalk]_ppi-_Kip1_[stalk]
5247	consume	Cdc14_p-_Kar9_[(cdc28)] (directed) Kar9_[(cdc28)]-{p}
5227	is	Cin8 (directed) Cin8_[stalk]_ppi+_Cin8_[stalk]
5226	is	Cin8 (directed) Cin8_[mt]_ppi+_Tub1_[motor]
5201	consume	Cdc14_p-_Tub4_[(S360)] (directed) Tub4_[(S360)]-{p}
5219	!	DaughterSPB (directed) [DaughterSPB]
5237	ss	Cell_[(SPB)]-{spb} (directed) Cell_BIP_Cell_[(SPB)]
5198	produce	Tub1_[tub2]_ppi+_Tub2_[tub] (directed) Tub1_[tub2]--Tub2_[tub]
5236	OR	Cell_[(SPB)]-{spb} (directed) DaughterSPB
5200	x	[Nocodazole] (directed) Tub1_[tub2]_ppi+_Tub2_[tub]
5199	x	[Nocodazole] (directed) Tub2_[tub]_ppi+_Tub3_[tub2]
5202	consume	Tub1_[tub2]_ppi-_Tub2_[tub] (directed) Tub1_[tub2]--Tub2_[tub]
3706	synthesis	Ribo_trsl_Clb4mRNA (directed) Clb4
3657	synthesis	PolII_trsc_Clb4Gene (directed) Clb4mRNA
3637	synthesis	PolII_trsc_Mps1Gene (directed) Mps1mRNA
3638	synthesis	Ribo_trsl_Mps1mRNA (directed) Mps1
3703	!	Mps1_[(apc)]-{ub} (directed) Proteasome_deg_Mps1
3704	degrade	Proteasome_deg_Mps1 (directed) Mps1
3699	!	Ase1_[(apc)]-{ub} (directed) Proteasome_deg_Ase1
3700	!	Kip1_[(apc)]-{ub} (directed) Proteasome_deg_Kip1
3691	!	Dbf4_[(apc)]-{ub} (directed) Proteasome_deg_Dbf4
3692	degrade	Proteasome_deg_Dbf4 (directed) Dbf4
3677	is	Dbf4 (directed) APC_ub+_Dbf4_[(apc)]
3676	ss	Dbf4 (directed) Proteasome_deg_Dbf4
3653	synthesis	PolII_trsc_Ase1Gene (directed) Ase1mRNA
3684	is	Ase1 (directed) APC_ub+_Ase1_[(apc)]
3654	synthesis	PolII_trsc_Dbf4Gene (directed) Dbf4mRNA
3681	ss	Ase1 (directed) Proteasome_deg_Ase1
3655	synthesis	PolII_trsc_Kip1Gene (directed) Kip1mRNA
3701	degrade	Proteasome_deg_Ase1 (directed) Ase1
3688	is	Kip1 (directed) APC_ub+_Kip1_[(apc)]
3702	degrade	Proteasome_deg_Kip1 (directed) Kip1
3656	synthesis	Ribo_trsl_Ase1mRNA (directed) Ase1
3685	ss	Kip1 (directed) Proteasome_deg_Kip1
3659	synthesis	Ribo_trsl_Dbf4mRNA (directed) Dbf4
3660	synthesis	Ribo_trsl_Kip1mRNA (directed) Kip1
3705	degrade	Proteasome_deg_Clb4 (directed) Clb4
3658	synthesis	PolII_trsc_Far1Gene (directed) Far1mRNA
3689	synthesis	Ribo_trsl_Far1mRNA (directed) Far1
3661	degrade	Decay_deg_Far1mRNA (directed) Far1mRNA
3671	degrade	Proteasome_deg_Far1 (directed) Far1
3690	!	Clb4_[(apc)]-{ub} (directed) Proteasome_deg_Clb4
3663	modifiy	Clb4mRNA (directed) Ribo_trsl_Clb4mRNA
3662	ss	Clb4mRNA (directed) Decay_deg_Clb4mRNA
3694	modifiy	Ase1mRNA (directed) Ribo_trsl_Ase1mRNA
3693	ss	Ase1mRNA (directed) Decay_deg_Ase1mRNA
3696	modifiy	Dbf4mRNA (directed) Ribo_trsl_Dbf4mRNA
3695	ss	Dbf4mRNA (directed) Decay_deg_Dbf4mRNA
3668	degrade	Decay_deg_Clb4mRNA (directed) Clb4mRNA
3698	modifiy	Kip1mRNA (directed) Ribo_trsl_Kip1mRNA
3697	ss	Kip1mRNA (directed) Decay_deg_Kip1mRNA
3665	is	Clb4 (directed) APC_ub+_Clb4_[(apc)]
3664	ss	Clb4 (directed) Proteasome_deg_Clb4
3672	degrade	Decay_deg_Ase1mRNA (directed) Ase1mRNA
3673	degrade	Decay_deg_Dbf4mRNA (directed) Dbf4mRNA
3674	degrade	Decay_deg_Kip1mRNA (directed) Kip1mRNA
3675	degrade	Decay_deg_Mps1mRNA (directed) Mps1mRNA
3640	modifiy	Mps1mRNA (directed) Ribo_trsl_Mps1mRNA
3639	ss	Mps1mRNA (directed) Decay_deg_Mps1mRNA
3648	is	Mps1 (directed) Cdc28_p+_Mps1_[(T29)]
3643	is	Mps1 (directed) APC_ub+_Mps1_[(apc)]
3641	ss	Mps1 (directed) Proteasome_deg_Mps1
3670	modifiy	Far1mRNA (directed) Ribo_trsl_Far1mRNA
3669	ss	Far1mRNA (directed) Decay_deg_Far1mRNA
3649	ss	Far1 (directed) Proteasome_deg_Far1
4196	produce	Mcm2_[mcm6]_ppi+_Mcm6_[mcm2] (directed) Mcm2_[mcm6]--Mcm6_[mcm2]
4280	consume	Cdc14_p-_Mcm3_[NLS(cdc28)] (directed) Mcm3_[NLS(cdc28)]-{p}
4198	ss	Mcm2_[mcm6]--Mcm6_[mcm2] (directed) Mcm2_[mcm6]_ppi-_Mcm6_[mcm2]
4197	AND	Mcm2_[mcm6]--Mcm6_[mcm2] (directed) MCM
4199	consume	Mcm2_[mcm6]_ppi-_Mcm6_[mcm2] (directed) Mcm2_[mcm6]--Mcm6_[mcm2]
4200	produce	Mcm6_[mcm4]_ppi+_Mcm4_[mcm6] (directed) Mcm4_[mcm6]--Mcm6_[mcm4]
4202	ss	Mcm4_[mcm6]--Mcm6_[mcm4] (directed) Mcm6_[mcm4]_ppi-_Mcm4_[mcm6]
4201	AND	Mcm4_[mcm6]--Mcm6_[mcm4] (directed) MCM
4203	consume	Mcm6_[mcm4]_ppi-_Mcm4_[mcm6] (directed) Mcm4_[mcm6]--Mcm6_[mcm4]
4204	produce	Mcm4_[mcm7]_ppi+_Mcm7_[mcm4] (directed) Mcm4_[mcm7]--Mcm7_[mcm4]
4206	ss	Mcm4_[mcm7]--Mcm7_[mcm4] (directed) Mcm4_[mcm7]_ppi-_Mcm7_[mcm4]
4205	AND	Mcm4_[mcm7]--Mcm7_[mcm4] (directed) MCM
4207	consume	Mcm4_[mcm7]_ppi-_Mcm7_[mcm4] (directed) Mcm4_[mcm7]--Mcm7_[mcm4]
4281	consume	Cdc14_p-_Orc2_[(cdc28)] (directed) Orc2_[(cdc28)]-{p}
4208	produce	Mcm5_[mcm6]_ppi+_Mcm6_[mcm5] (directed) Mcm5_[mcm6]--Mcm6_[mcm5]
4282	consume	Cdc14_p-_Orc6_[(cdc28)] (directed) Orc6_[(cdc28)]-{p}
4210	ss	Mcm5_[mcm6]--Mcm6_[mcm5] (directed) Mcm5_[mcm6]_ppi-_Mcm6_[mcm5]
4209	AND	Mcm5_[mcm6]--Mcm6_[mcm5] (directed) MCM
4211	consume	Mcm5_[mcm6]_ppi-_Mcm6_[mcm5] (directed) Mcm5_[mcm6]--Mcm6_[mcm5]
4212	produce	Mcm7_[mcm3]_ppi+_Mcm3_[mcm7] (directed) Mcm3_[mcm7]--Mcm7_[mcm3]
4215	ss	Mcm3_[mcm7]--Mcm7_[mcm3] (directed) Mcm7_[mcm3]_ppi-_Mcm3_[mcm7]
4214	AND	Mcm3_[mcm7]--Mcm7_[mcm3] (directed) MCM
4216	consume	Mcm7_[mcm3]_ppi-_Mcm3_[mcm7] (directed) Mcm3_[mcm7]--Mcm7_[mcm3]
4217	produce	Mcm3_[mcm5]_ppi+_Mcm5_[mcm3] (directed) Mcm3_[mcm5]--Mcm5_[mcm3]
4219	ss	Mcm3_[mcm5]--Mcm5_[mcm3] (directed) Mcm3_[mcm5]_ppi-_Mcm5_[mcm3]
4218	AND	Mcm3_[mcm5]--Mcm5_[mcm3] (directed) MCM
4220	consume	Mcm3_[mcm5]_ppi-_Mcm5_[mcm3] (directed) Mcm3_[mcm5]--Mcm5_[mcm3]
4268	produce	Orc1_[DBD]_i+_ORI_[origin] (directed) ORI_[origin]--Orc1_[DBD]
4270	consume	Orc1_[DBD]_i-_ORI_[origin] (directed) ORI_[origin]--Orc1_[DBD]
4272	produce	Cdc6_[orc1]_ppi+_Orc1_[cdc6] (directed) Cdc6_[orc1]--Orc1_[cdc6]
4274	consume	Cdc6_[orc1]_ppi-_Orc1_[cdc6] (directed) Cdc6_[orc1]--Orc1_[cdc6]
4221	produce	Cdt1_[C]_ppi+_Mcm6_[C] (directed) Cdt1_[C]--Mcm6_[C]
4223	ss	Cdt1_[C]--Mcm6_[C] (directed) Cdt1_[C]_ppi-_Mcm6_[C]
4222	AND	Cdt1_[C]--Mcm6_[C] (directed) MCMCdt1
4225	!	MCM (directed) Cdt1_[C]_ppi+_Mcm6_[C]
4224	AND	MCM (directed) MCMCdt1
4226	consume	Cdt1_[C]_ppi-_Mcm6_[C] (directed) Cdt1_[C]--Mcm6_[C]
4227	produce	Cdt1_[orc6]_ppi+_Orc6_[cdt1] (directed) Cdt1_[orc6]--Orc6_[cdt1]
4229	ss	Cdt1_[orc6]--Orc6_[cdt1] (directed) Cdt1_[orc6]_ppi-_Orc6_[cdt1]
4228	!	Cdt1_[orc6]--Orc6_[cdt1] (directed) [HelicaseLoading]
4230	!	MCMCdt1 (directed) Cdt1_[orc6]_ppi+_Orc6_[cdt1]
4231	AND	NotMcm3P (directed) MCMCdt1
4233	NOT	Mcm3_[NLS(cdc28)]-{p} (directed) NotMcm3P
4232	ss	Mcm3_[NLS(cdc28)]-{p} (directed) Cdc14_p-_Mcm3_[NLS(cdc28)]
4234	!	ORCCdc6 (directed) Cdt1_[orc6]_ppi+_Orc6_[cdt1]
4236	AND	Cdc6_[orc1]--Orc1_[cdc6] (directed) ORCCdc6
4235	ss	Cdc6_[orc1]--Orc1_[cdc6] (directed) Cdc6_[orc1]_ppi-_Orc1_[cdc6]
4238	AND	ORCOrigin (directed) ORCCdc6
4237	!	ORCOrigin (directed) Cdc6_[orc1]_ppi+_Orc1_[cdc6]
4213	produce	Cdc28_p+_Mcm3_[NLS(cdc28)] (directed) Mcm3_[NLS(cdc28)]-{p}
4240	AND	ORC (directed) ORCOrigin
4239	!	ORC (directed) Orc1_[DBD]_i+_ORI_[origin]
4243	AND	Orc1_[orc4]--Orc4_[orc1] (directed) ORC
4242	ss	Orc1_[orc4]--Orc4_[orc1] (directed) Orc1_[orc4]_ppi-_Orc4_[orc1]
4245	AND	Orc4_[orc5]--Orc5_[orc4] (directed) ORC
4244	ss	Orc4_[orc5]--Orc5_[orc4] (directed) Orc4_[orc5]_ppi-_Orc5_[orc4]
4248	AND	Orc2_[orc5]--Orc5_[orc2] (directed) ORC
4247	ss	Orc2_[orc5]--Orc5_[orc2] (directed) Orc2_[orc5]_ppi-_Orc5_[orc2]
4250	AND	Orc2_[orc3]--Orc3_[orc2] (directed) ORC
4249	ss	Orc2_[orc3]--Orc3_[orc2] (directed) Orc2_[orc3]_ppi-_Orc3_[orc2]
4252	AND	Orc2_[orc6]--Orc6_[orc2] (directed) ORC
4251	ss	Orc2_[orc6]--Orc6_[orc2] (directed) Orc2_[orc6]_ppi-_Orc6_[orc2]
4241	produce	Cell_LIC_Cell_[(DNA)] (directed) Cell_[(DNA)]-{lic}
4254	AND	ORI_[origin]--Orc1_[DBD] (directed) ORCOrigin
4253	ss	ORI_[origin]--Orc1_[DBD] (directed) Orc1_[DBD]_i-_ORI_[origin]
4255	AND	Orc2uP (directed) ORCOrigin
4246	!	[HelicaseLoading] (directed) Cell_LIC_Cell_[(DNA)]
4257	NOT	Orc2_[(cdc28)]-{p} (directed) Orc2uP
4256	ss	Orc2_[(cdc28)]-{p} (directed) Cdc14_p-_Orc2_[(cdc28)]
4258	AND	Orc6uP (directed) ORCOrigin
4260	NOT	Orc6_[(cdc28)]-{p} (directed) Orc6uP
4259	ss	Orc6_[(cdc28)]-{p} (directed) Cdc14_p-_Orc6_[(cdc28)]
4261	consume	Cdt1_[orc6]_ppi-_Orc6_[cdt1] (directed) Cdt1_[orc6]--Orc6_[cdt1]
4262	produce	Orc1_[orc4]_ppi+_Orc4_[orc1] (directed) Orc1_[orc4]--Orc4_[orc1]
4263	consume	Orc1_[orc4]_ppi-_Orc4_[orc1] (directed) Orc1_[orc4]--Orc4_[orc1]
4266	produce	Orc4_[orc5]_ppi+_Orc5_[orc4] (directed) Orc4_[orc5]--Orc5_[orc4]
4267	consume	Orc4_[orc5]_ppi-_Orc5_[orc4] (directed) Orc4_[orc5]--Orc5_[orc4]
4269	produce	Orc2_[orc5]_ppi+_Orc5_[orc2] (directed) Orc2_[orc5]--Orc5_[orc2]
4271	consume	Orc2_[orc5]_ppi-_Orc5_[orc2] (directed) Orc2_[orc5]--Orc5_[orc2]
4273	produce	Orc2_[orc3]_ppi+_Orc3_[orc2] (directed) Orc2_[orc3]--Orc3_[orc2]
4275	consume	Orc2_[orc3]_ppi-_Orc3_[orc2] (directed) Orc2_[orc3]--Orc3_[orc2]
4276	produce	Orc2_[orc6]_ppi+_Orc6_[orc2] (directed) Orc2_[orc6]--Orc6_[orc2]
4277	consume	Orc2_[orc6]_ppi-_Orc6_[orc2] (directed) Orc2_[orc6]--Orc6_[orc2]
4278	produce	Cdc28_p+_Orc2_[(cdc28)] (directed) Orc2_[(cdc28)]-{p}
4279	produce	Cdc28_p+_Orc6_[(cdc28)] (directed) Orc6_[(cdc28)]-{p}
6391	produce	Cdc28_p+_Chs2_[(S14)] (directed) Chs2_[(S14)]-{p}
6393	AND	Chs2_[(S14)]-{p} (directed) Chs2ERRetention
6392	ss	Chs2_[(S14)]-{p} (directed) Cdc14_p-_Chs2_[(S14)]
6367	consume	Pph21_p-_Kin4_[(HP)] (directed) Kin4_[(HP)]-{p}
6394	produce	Cdc28_p+_Chs2_[(S60)] (directed) Chs2_[(S60)]-{p}
6369	!	PP2ARts1Pph21 (directed) Pph21_p-_Kin4_[(HP)]
6396	AND	Chs2_[(S60)]-{p} (directed) Chs2ERRetention
6368	!	PP2ARts1Pph21 (directed) Pph21_p-_Kin4_[AL(T209)]
6395	ss	Chs2_[(S60)]-{p} (directed) Cdc14_p-_Chs2_[(S60)]
6372	AND	Pph21_[tpd3]--Tpd3_[pph] (directed) PP2ARts1Pph21
6397	produce	Cdc28_p+_Chs2_[(S69)] (directed) Chs2_[(S69)]-{p}
6371	AND	Pph21_[tpd3]--Tpd3_[pph] (directed) PP2ACdc55Pph21
6421	consume	Cdc14_p-_Chs2_[(S14)] (directed) Chs2_[(S14)]-{p}
6399	AND	Chs2_[(S69)]-{p} (directed) Chs2ERRetention
6370	ss	Pph21_[tpd3]--Tpd3_[pph] (directed) Pph21_[tpd3]_ppi-_Tpd3_[pph]
6422	consume	Cdc14_p-_Chs2_[(S60)] (directed) Chs2_[(S60)]-{p}
6398	ss	Chs2_[(S69)]-{p} (directed) Cdc14_p-_Chs2_[(S69)]
6375	AND	Rts1_[tpd3]--Tpd3_[RD] (directed) PP2ARts1Pph21
6423	consume	Cdc14_p-_Chs2_[(S69)] (directed) Chs2_[(S69)]-{p}
6400	produce	Cdc28_p+_Chs2_[(S100)] (directed) Chs2_[(S100)]-{p}
6374	AND	Rts1_[tpd3]--Tpd3_[RD] (directed) PP2ARts1Pph22
6424	consume	Cdc14_p-_Chs2_[(S100)] (directed) Chs2_[(S100)]-{p}
6402	AND	Chs2_[(S100)]-{p} (directed) Chs2ERRetention
6373	ss	Rts1_[tpd3]--Tpd3_[RD] (directed) Rts1_[tpd3]_ppi-_Tpd3_[RD]
6425	consume	Chs2PPT_p-_Chs2_[(dbf2)] (directed) Chs2_[(dbf2)]-{p}
6401	ss	Chs2_[(S100)]-{p} (directed) Cdc14_p-_Chs2_[(S100)]
6376	consume	Pph22_p-_Kin4_[(HP)] (directed) Kin4_[(HP)]-{p}
6378	!	PP2ARts1Pph22 (directed) Pph22_p-_Kin4_[(HP)]
6377	!	PP2ARts1Pph22 (directed) Pph22_p-_Kin4_[AL(T209)]
6381	AND	Pph22_[tpd3]--Tpd3_[pph] (directed) PP2ARts1Pph22
6380	AND	Pph22_[tpd3]--Tpd3_[pph] (directed) PP2ACdc55Pph22
6379	ss	Pph22_[tpd3]--Tpd3_[pph] (directed) Pph22_[tpd3]_ppi-_Tpd3_[pph]
6382	consume	Pph21_p-_Kin4_[AL(T209)] (directed) Kin4_[AL(T209)]-{p}
6383	consume	Pph22_p-_Kin4_[AL(T209)] (directed) Kin4_[AL(T209)]-{p}
6384	produce	Kin4Kinase_p+_Kin4_[(HP)] (directed) Kin4_[(HP)]-{p}
6385	produce	Cla4_p+_Lte1_[(cla4)] (directed) Lte1_[(cla4)]-{p}
6386	produce	Tem1_gef_Tem1_[(act)] (directed) Tem1_[(act)]-{gtp}
6387	!	Tem1Activation (directed) Tem1_gef_Tem1_[(act)]
6426	consume	Bfa1PPT_p-_Bfa1_[(cdc5)] (directed) Bfa1_[(cdc5)]-{p}
6427	consume	Bfa1PPT_p-_Bfa1_[(kin4)] (directed) Bfa1_[(kin4)]-{p}
6364	produce	Cdc5_p+_Tus1_[(cdc5)] (directed) Tus1_[(cdc5)]-{p}
6430	consume	Dbf2PPT_p-_Dbf2_[(HM)] (directed) Dbf2_[(HM)]-{p}
6442	consume	Hof1PPT_p-_Hof1_[(dbf2)] (directed) Hof1_[(dbf2)]-{p}
6449	consume	Lte1PPT_p-_Lte1_[(cla4)] (directed) Lte1_[(cla4)]-{p}
6465	consume	Nud1PPT_p-_Nud1_[(T78)] (directed) Nud1_[(T78)]-{p}
6344	OR	Tus1_[(cdc5)]-{p} (directed) Tus1P
6343	ss	Tus1_[(cdc5)]-{p} (directed) Tus1PPT_p-_Tus1_[(cdc5)]
6342	!	Tus1_[(cdc5)]-{p} (directed) [SymmetryBreakingCyt]
6349	OR	Tus1_[(cdc28)]-{p} (directed) Tus1P
6348	ss	Tus1_[(cdc28)]-{p} (directed) Cdc14_p-_Tus1_[(cdc28)]
6351	produce	Cdc28_p+_Tus1_[(cdc28)] (directed) Tus1_[(cdc28)]-{p}
6429	!	Dbf2Active (directed) Dbf2_p+_Chs2_[(dbf2)]
6428	!	Dbf2Active (directed) Dbf2_p+_Hof1_[(dbf2)]
6433	AND	Dbf2_[n]--Mob1_[dbf2] (directed) Dbf2Active
6432	ss	Dbf2_[n]--Mob1_[dbf2] (directed) Dbf2_[n]_ppi-_Mob1_[dbf2]
6431	AND	Dbf2_[n]--Mob1_[dbf2] (directed) Dbf2Mob1Nud1
6435	AND	Dbf2_[(HM)]-{p} (directed) Dbf2Active
6403	!	[SymmetryBreakingCyt] (directed) [Cytokinesis]
6434	ss	Dbf2_[(HM)]-{p} (directed) Dbf2PPT_p-_Dbf2_[(HM)]
6436	produce	Dbf2_[n]_ppi+_Mob1_[dbf2] (directed) Dbf2_[n]--Mob1_[dbf2]
6437	consume	Dbf2_[n]_ppi-_Mob1_[dbf2] (directed) Dbf2_[n]--Mob1_[dbf2]
6438	produce	Cdc15_p+_Dbf2_[(HM)] (directed) Dbf2_[(HM)]-{p}
6439	!	Dbf2Mob1Nud1 (directed) Cdc15_p+_Dbf2_[(HM)]
6441	AND	Mob1_[nud1]--Nud1_[mob1] (directed) Dbf2Mob1Nud1
6440	ss	Mob1_[nud1]--Nud1_[mob1] (directed) Mob1_[nud1]_ppi-_Nud1_[mob1]
6444	!	Cdc15Active (directed) Cdc15_p+_Dbf2_[(HM)]
6406	AND	Cdc55_[tpd3]--Tpd3_[RD] (directed) PP2ACdc55Pph21
6443	!	Cdc15Active (directed) Cdc15_p+_Nud1_[(T78)]
6405	AND	Cdc55_[tpd3]--Tpd3_[RD] (directed) PP2ACdc55Pph22
6446	AND	Cdc15_[tem1]--Tem1_[cdc15] (directed) Cdc15Active
6404	ss	Cdc55_[tpd3]--Tpd3_[RD] (directed) Cdc55_[tpd3]_ppi-_Tpd3_[RD]
6365	consume	Cdc14_p-_Tus1_[(cdc28)] (directed) Tus1_[(cdc28)]-{p}
6445	ss	Cdc15_[tem1]--Tem1_[cdc15] (directed) Cdc15_[tem1]_ppi-_Tem1_[cdc15]
6366	consume	Tus1PPT_p-_Tus1_[(cdc5)] (directed) Tus1_[(cdc5)]-{p}
6448	AND	Tem1_[(act)]-{gtp} (directed) Cdc15Active
6447	ss	Tem1_[(act)]-{gtp} (directed) Bub2_gap_Tem1_[(act)]
6407	produce	Pph21_[tpd3]_ppi+_Tpd3_[pph] (directed) Pph21_[tpd3]--Tpd3_[pph]
6452	AND	Nud1_[tem1]--Tem1_[nud1] (directed) Cdc15Active
6408	consume	Pph21_[tpd3]_ppi-_Tpd3_[pph] (directed) Pph21_[tpd3]--Tpd3_[pph]
6451	ss	Nud1_[tem1]--Tem1_[nud1] (directed) Nud1_[tem1]_ppi-_Tem1_[nud1]
6409	produce	Pph22_[tpd3]_ppi+_Tpd3_[pph] (directed) Pph22_[tpd3]--Tpd3_[pph]
6450	!	Nud1_[tem1]--Tem1_[nud1] (directed) Cdc15_[tem1]_ppi+_Tem1_[cdc15]
6410	consume	Pph22_[tpd3]_ppi-_Tpd3_[pph] (directed) Pph22_[tpd3]--Tpd3_[pph]
6453	produce	Cdc15_p+_Nud1_[(T78)] (directed) Nud1_[(T78)]-{p}
6411	produce	Cdc55_[tpd3]_ppi+_Tpd3_[RD] (directed) Cdc55_[tpd3]--Tpd3_[RD]
6455	!	Nud1_[(T78)]-{p} (directed) Mob1_[nud1]_ppi+_Nud1_[mob1]
6412	consume	Cdc55_[tpd3]_ppi-_Tpd3_[RD] (directed) Cdc55_[tpd3]--Tpd3_[RD]
6454	ss	Nud1_[(T78)]-{p} (directed) Nud1PPT_p-_Nud1_[(T78)]
6413	produce	Rts1_[tpd3]_ppi+_Tpd3_[RD] (directed) Rts1_[tpd3]--Tpd3_[RD]
6456	produce	Nud1_[tem1]_ppi+_Tem1_[nud1] (directed) Nud1_[tem1]--Tem1_[nud1]
6414	consume	Rts1_[tpd3]_ppi-_Tpd3_[RD] (directed) Rts1_[tpd3]--Tpd3_[RD]
6457	consume	Nud1_[tem1]_ppi-_Tem1_[nud1] (directed) Nud1_[tem1]--Tem1_[nud1]
6415	produce	Bfa1_[tem1]_ppi+_Tem1_[bfa1] (directed) Bfa1_[tem1]--Tem1_[bfa1]
6458	produce	Cdc15_[tem1]_ppi+_Tem1_[cdc15] (directed) Cdc15_[tem1]--Tem1_[cdc15]
6416	consume	Bfa1_[tem1]_ppi-_Tem1_[bfa1] (directed) Bfa1_[tem1]--Tem1_[bfa1]
6459	consume	Cdc15_[tem1]_ppi-_Tem1_[cdc15] (directed) Cdc15_[tem1]--Tem1_[cdc15]
6460	produce	Mob1_[nud1]_ppi+_Nud1_[mob1] (directed) Mob1_[nud1]--Nud1_[mob1]
6461	consume	Mob1_[nud1]_ppi-_Nud1_[mob1] (directed) Mob1_[nud1]--Nud1_[mob1]
6462	produce	Dbf2_p+_Chs2_[(dbf2)] (directed) Chs2_[(dbf2)]-{p}
6464	ss	Chs2_[(dbf2)]-{p} (directed) Chs2PPT_p-_Chs2_[(dbf2)]
6463	!	Chs2_[(dbf2)]-{p} (directed) [Cytokinesis]
6466	x	Chs2ERRetention (directed) Dbf2_p+_Chs2_[(dbf2)]
6467	produce	Dbf2_p+_Hof1_[(dbf2)] (directed) Hof1_[(dbf2)]-{p}
6468	ss	Hof1_[(dbf2)]-{p} (directed) Hof1PPT_p-_Hof1_[(dbf2)]
6469	produce	Cdc5_p+_Bfa1_[(cdc5)] (directed) Bfa1_[(cdc5)]-{p}
6388	consume	Cell_CYT_Cell_[(bud)] (directed) Cell_[(bud)]-{large}
6389	ss	Cell_[(bud)]-{large} (directed) Cell_CYT_Cell_[(bud)]
6327	AND	Bfa1_[(cdc5)]-{p} (directed) Tem1Activation
6326	ss	Bfa1_[(cdc5)]-{p} (directed) Bfa1PPT_p-_Bfa1_[(cdc5)]
6390	!	[Cytokinesis] (directed) Cell_CYT_Cell_[(bud)]
6330	x	Bfa1_[(kin4)]-{p} (directed) Cdc5_p+_Bfa1_[(cdc5)]
6329	AND	Bfa1_[(kin4)]-{p} (directed) Tem1Inhibition
6328	ss	Bfa1_[(kin4)]-{p} (directed) Bfa1PPT_p-_Bfa1_[(kin4)]
6331	produce	Bfa1_[bub2]_ppi+_Bub2_[bfa1] (directed) Bfa1_[bub2]--Bub2_[bfa1]
6333	ss	Bfa1_[bub2]--Bub2_[bfa1] (directed) Bfa1_[bub2]_ppi-_Bub2_[bfa1]
6332	AND	Bfa1_[bub2]--Bub2_[bfa1] (directed) Tem1Inhibition
6334	consume	Bfa1_[bub2]_ppi-_Bub2_[bfa1] (directed) Bfa1_[bub2]--Bub2_[bfa1]
6335	consume	Bub2_gap_Tem1_[(act)] (directed) Tem1_[(act)]-{gtp}
6337	!	Tem1Inhibition (directed) Bub2_gap_Tem1_[(act)]
6340	AND	Bfa1_[tem1]--Tem1_[bfa1] (directed) Tem1Inhibition
6339	AND	Bfa1_[tem1]--Tem1_[bfa1] (directed) Tem1Activation
6338	ss	Bfa1_[tem1]--Tem1_[bfa1] (directed) Bfa1_[tem1]_ppi-_Tem1_[bfa1]
6341	produce	Kin4_p+_Bfa1_[(kin4)] (directed) Bfa1_[(kin4)]-{p}
6347	!	Kin4_[AL(T209)]-{p} (directed) Kin4_p+_Bfa1_[(kin4)]
6346	ss	Kin4_[AL(T209)]-{p} (directed) Pph21_p-_Kin4_[AL(T209)]
6345	ss	Kin4_[AL(T209)]-{p} (directed) Pph22_p-_Kin4_[AL(T209)]
6350	!	Kin4_[(HP)]-{0} (directed) Kin4_p+_Bfa1_[(kin4)]
6354	NOT	Kin4_[(HP)]-{p} (directed) Kin4_[(HP)]-{0}
6353	ss	Kin4_[(HP)]-{p} (directed) Pph21_p-_Kin4_[(HP)]
6352	ss	Kin4_[(HP)]-{p} (directed) Pph22_p-_Kin4_[(HP)]
6357	k-	Kin4_[lte1]--Lte1_[n] (directed) Kin4_p+_Bfa1_[(kin4)]
6356	ss	Kin4_[lte1]--Lte1_[n] (directed) Lte1_[n]_ppi-_Kin4_[lte1]
6355	!	Kin4_[lte1]--Lte1_[n] (directed) Kin4Kinase_p+_Kin4_[(HP)]
6358	produce	Elm1_p+_Kin4_[AL(T209)] (directed) Kin4_[AL(T209)]-{p}
6359	x	[SpindlePositioning] (directed) Elm1_p+_Kin4_[AL(T209)]
6360	produce	Lte1_[n]_ppi+_Kin4_[lte1] (directed) Kin4_[lte1]--Lte1_[n]
6362	!	Lte1_[(cla4)]-{p} (directed) Lte1_[n]_ppi+_Kin4_[lte1]
6361	ss	Lte1_[(cla4)]-{p} (directed) Lte1PPT_p-_Lte1_[(cla4)]
6363	consume	Lte1_[n]_ppi-_Kin4_[lte1] (directed) Kin4_[lte1]--Lte1_[n]
5017	produce	Cdc28_p+_Spc110_[(S91)] (directed) Spc110_[(S91)]-{p}
5019	OR	Spc110_[(S91)]-{p} (directed) Spc110P
5018	ss	Spc110_[(S91)]-{p} (directed) Cdc14_p-_Spc110_[(S91)]
5020	produce	Mps1_p+_Spc110_[(S60)] (directed) Spc110_[(S60)]-{p}
5022	OR	Spc110_[(S60)]-{p} (directed) Spc110P
5021	ss	Spc110_[(S60)]-{p} (directed) Spc110PPT_p-_Spc110_[(S60)]
5023	produce	Mps1_p+_Spc110_[(T68)] (directed) Spc110_[(T68)]-{p}
5025	OR	Spc110_[(T68)]-{p} (directed) Spc110P
5024	ss	Spc110_[(T68)]-{p} (directed) Spc110PPT_p-_Spc110_[(T68)]
5026	produce	Cmd1_[spc42]_ppi+_Spc42_[Cmd1] (directed) Cmd1_[spc42]--Spc42_[Cmd1]
5028	ss	Cmd1_[spc42]--Spc42_[Cmd1] (directed) Cmd1_[spc42]_ppi-_Spc42_[Cmd1]
5027	AND	Cmd1_[spc42]--Spc42_[Cmd1] (directed) InnerPlaque
5029	consume	Cmd1_[spc42]_ppi-_Spc42_[Cmd1] (directed) Cmd1_[spc42]--Spc42_[Cmd1]
5030	produce	Spc29_[spc42]_ppi+_Spc42_[spc29] (directed) Spc29_[spc42]--Spc42_[spc29]
5033	ss	Spc29_[spc42]--Spc42_[spc29] (directed) Spc29_[spc42]_ppi-_Spc42_[spc29]
5032	!	Spc29_[spc42]--Spc42_[spc29] (directed) Spc29_[spc110]_ppi+_Spc110_[spc29]
5031	AND	Spc29_[spc42]--Spc42_[spc29] (directed) InnerPlaque
5037	!	[DupPlaque] (directed) Spc29_[spc42]_ppi+_Spc42_[spc29]
5036	!	[DupPlaque] (directed) Nud1_[spc72]_ppi+_Spc72_[nud1]
5035	OR	[DupPlaque] (directed) Spc42Crystal
5034	OR	[DupPlaque] (directed) SPBsatORSPBdup
5038	consume	Spc29_[spc42]_ppi-_Spc42_[spc29] (directed) Spc29_[spc42]--Spc42_[spc29]
5039	produce	Spc29_[spc110]_ppi+_Spc110_[spc29] (directed) Spc110_[spc29]--Spc29_[spc110]
5043	ss	Spc110_[spc29]--Spc29_[spc110] (directed) Spc29_[spc110]_ppi-_Spc110_[spc29]
5042	!	Spc110_[spc29]--Spc29_[spc110] (directed) Spc97_[spc110]_ppi+_Spc110_[spc97]
5041	!	Spc110_[spc29]--Spc29_[spc110] (directed) Spc98_[spc110]_ppi+_Spc110_[N]
5040	AND	Spc110_[spc29]--Spc29_[spc110] (directed) InnerPlaque
5046	!	Cmd1_[spc110]--Spc110_[C] (directed) Spc29_[spc110]_ppi+_Spc110_[spc29]
5045	ss	Cmd1_[spc110]--Spc110_[C] (directed) Cmd1_[spc110]_ppi-_Spc110_[C]
5069	produce	Nud1_[spc72]_ppi+_Spc72_[nud1] (directed) Nud1_[spc72]--Spc72_[nud1]
5048	consume	Spc29_[spc110]_ppi-_Spc110_[spc29] (directed) Spc110_[spc29]--Spc29_[spc110]
5074	ss	Nud1_[spc72]--Spc72_[nud1] (directed) Nud1_[spc72]_ppi-_Spc72_[nud1]
5050	produce	Cmd1_[spc110]_ppi+_Spc110_[C] (directed) Cmd1_[spc110]--Spc110_[C]
5073	!	Nud1_[spc72]--Spc72_[nud1] (directed) Spc72_[spc97]_ppi+_Spc97_[spc72]
5051	consume	Cmd1_[spc110]_ppi-_Spc110_[C] (directed) Cmd1_[spc110]--Spc110_[C]
5072	!	Nud1_[spc72]--Spc72_[nud1] (directed) Spc72_[N]_ppi+_Spc98_[spc72]
5052	produce	Spc97_[spc110]_ppi+_Spc110_[spc97] (directed) Spc110_[spc97]--Spc97_[spc110]
5071	AND	Nud1_[spc72]--Spc72_[nud1] (directed) OuterPlaque
5054	ss	Spc110_[spc97]--Spc97_[spc110] (directed) Spc97_[spc110]_ppi-_Spc110_[spc97]
5075	consume	Nud1_[spc72]_ppi-_Spc72_[nud1] (directed) Nud1_[spc72]--Spc72_[nud1]
5053	AND	Spc110_[spc97]--Spc97_[spc110] (directed) InnerPlaque
5055	consume	Spc97_[spc110]_ppi-_Spc110_[spc97] (directed) Spc110_[spc97]--Spc97_[spc110]
5056	produce	Spc98_[spc110]_ppi+_Spc110_[N] (directed) Spc110_[N]--Spc98_[spc110]
5058	ss	Spc110_[N]--Spc98_[spc110] (directed) Spc98_[spc110]_ppi-_Spc110_[N]
4994	consume	Cdc14_p-_Spc110_[(S36)] (directed) Spc110_[(S36)]-{p}
5057	AND	Spc110_[N]--Spc98_[spc110] (directed) InnerPlaque
4996	consume	Cdc14_p-_Spc110_[(S91)] (directed) Spc110_[(S91)]-{p}
5061	!	yTubSmallComp (directed) Spc98_[spc110]_ppi+_Spc110_[N]
4998	consume	Spc110PPT_p-_Spc110_[(S60)] (directed) Spc110_[(S60)]-{p}
5060	AND	yTubSmallComp (directed) InnerPlaque
5000	consume	Spc110PPT_p-_Spc110_[(T68)] (directed) Spc110_[(T68)]-{p}
5059	AND	yTubSmallComp (directed) OuterPlaque
5063	AND	Spc97_[tub4]--Tub4_[spc] (directed) yTubSmallComp
5062	ss	Spc97_[tub4]--Tub4_[spc] (directed) Spc97_[tub4]_ppi-_Tub4_[spc]
5065	AND	Spc98_[tub4]--Tub4_[spc] (directed) yTubSmallComp
5064	ss	Spc98_[tub4]--Tub4_[spc] (directed) Spc98_[tub4]_ppi-_Tub4_[spc]
5067	AND	Spc97_[spc]--Spc98_[spc] (directed) yTubSmallComp
5066	ss	Spc97_[spc]--Spc98_[spc] (directed) Spc97_[spc]_ppi-_Spc98_[spc]
5068	!	Spc110P (directed) Spc98_[spc110]_ppi+_Spc110_[N]
5070	consume	Spc98_[spc110]_ppi-_Spc110_[N] (directed) Spc110_[N]--Spc98_[spc110]
5044	!	PlaqueForm (directed) [PlaqueForm]
5047	AND	InnerPlaque (directed) PlaqueForm
5049	AND	OuterPlaque (directed) PlaqueForm
4995	produce	Spc97_[tub4]_ppi+_Tub4_[spc] (directed) Spc97_[tub4]--Tub4_[spc]
4997	consume	Spc97_[tub4]_ppi-_Tub4_[spc] (directed) Spc97_[tub4]--Tub4_[spc]
4999	produce	Spc98_[tub4]_ppi+_Tub4_[spc] (directed) Spc98_[tub4]--Tub4_[spc]
5001	consume	Spc98_[tub4]_ppi-_Tub4_[spc] (directed) Spc98_[tub4]--Tub4_[spc]
5002	produce	Spc97_[spc]_ppi+_Spc98_[spc] (directed) Spc97_[spc]--Spc98_[spc]
5003	consume	Spc97_[spc]_ppi-_Spc98_[spc] (directed) Spc97_[spc]--Spc98_[spc]
5004	produce	Spc72_[spc97]_ppi+_Spc97_[spc72] (directed) Spc72_[spc97]--Spc97_[spc72]
5006	ss	Spc72_[spc97]--Spc97_[spc72] (directed) Spc72_[spc97]_ppi-_Spc97_[spc72]
5077	ss	Cell_[(SPB)]-{dup} (directed) Cell_SPB_Cell_[(SPB)]
5005	AND	Spc72_[spc97]--Spc97_[spc72] (directed) OuterPlaque
5076	!	Cell_[(SPB)]-{dup} (directed) [DupPlaque]
5007	consume	Spc72_[spc97]_ppi-_Spc97_[spc72] (directed) Spc72_[spc97]--Spc97_[spc72]
5008	produce	Spc72_[N]_ppi+_Spc98_[spc72] (directed) Spc72_[N]--Spc98_[spc72]
5010	ss	Spc72_[N]--Spc98_[spc72] (directed) Spc72_[N]_ppi-_Spc98_[spc72]
5079	produce	Cell_SPB_Cell_[(SPB)] (directed) Cell_[(SPB)]-{spb}
5009	AND	Spc72_[N]--Spc98_[spc72] (directed) OuterPlaque
5078	consume	Cell_SPB_Cell_[(SPB)] (directed) Cell_[(SPB)]-{dup}
5012	produce	Cdc28_p+_Spc110_[(S36)] (directed) Spc110_[(S36)]-{p}
5011	consume	Spc72_[N]_ppi-_Spc98_[spc72] (directed) Spc72_[N]--Spc98_[spc72]
5014	OR	Spc110_[(S36)]-{p} (directed) Spc110P
5013	ss	Spc110_[(S36)]-{p} (directed) Cdc14_p-_Spc110_[(S36)]
5081	!	[PlaqueForm] (directed) Cell_SPB_Cell_[(SPB)]
5080	OR	[PlaqueForm] (directed) Spc42Crystal
3826	produce	Cdc28_p+_Cdc6_[(cdc28)] (directed) Cdc6_[(cdc28)]-{p}
3827	produce	Cdc4_[scf]_ppi+_Skp1_[Fprotein] (directed) Cdc4_[scf]--Skp1_[Fprotein]
3828	consume	Cdc4_[scf]_ppi-_Skp1_[Fprotein] (directed) Cdc4_[scf]--Skp1_[Fprotein]
3829	produce	Cdc53_[scf]_ppi+_Skp1_[cdc53] (directed) Cdc53_[scf]--Skp1_[cdc53]
3830	consume	Cdc53_[scf]_ppi-_Skp1_[cdc53] (directed) Cdc53_[scf]--Skp1_[cdc53]
3831	produce	Hrt1_[scf]_ppi+_Cdc53_[hrt1] (directed) Cdc53_[hrt1]--Hrt1_[scf]
3832	consume	Hrt1_[scf]_ppi-_Cdc53_[hrt1] (directed) Cdc53_[hrt1]--Hrt1_[scf]
3833	produce	Cdc34_[scf]_ppi+_Hrt1_[cdc34] (directed) Cdc34_[scf]--Hrt1_[cdc34]
3834	consume	Cdc34_[scf]_ppi-_Hrt1_[cdc34] (directed) Cdc34_[scf]--Hrt1_[cdc34]
3835	produce	Cdc28_p+_Cln3_[(cdc28)] (directed) Cln3_[(cdc28)]-{p}
3837	!	Cln3_[(cdc28)]-{p} (directed) Cdc4_ub+_Cln3_[(scf)]
3836	!	Cln3_[(cdc28)]-{p} (directed) Grr1_ub+_Cln3_[(scf)]
3838	produce	Cdc4_ub+_Cln3_[(scf)] (directed) Cln3_[(scf)]-{ub}
3859	produce	Cdc28_p+_Far1_[(S87)] (directed) Far1_[(S87)]-{p}
3839	produce	Grr1_ub+_Cln3_[(scf)] (directed) Cln3_[(scf)]-{ub}
3860	!	Far1_[(S87)]-{p} (directed) Cdc4_ub+_Far1_[(scf)]
3843	!	SCFGrr1 (directed) Grr1_ub+_Cln3_[(scf)]
3861	produce	Cdc4_ub+_Far1_[(scf)] (directed) Far1_[(scf)]-{ub}
3842	!	SCFGrr1 (directed) Grr1_ub+_Cln1_[(scf)]
3841	!	SCFGrr1 (directed) Grr1_ub+_Cln2_[(scf)]
3868	!	SCFCdc4 (directed) Cdc4_ub+_Far1_[(scf)]
3840	!	SCFGrr1 (directed) Grr1_ub+_Ndd1_[(Grr1)]
3867	!	SCFCdc4 (directed) Cdc4_ub+_Clb6_[(scf)]
3845	AND	Grr1_[scf]--Skp1_[Fprotein] (directed) SCFGrr1
3866	!	SCFCdc4 (directed) Cdc4_ub+_Cdc6_[(scf)]
3844	ss	Grr1_[scf]--Skp1_[Fprotein] (directed) Grr1_[scf]_ppi-_Skp1_[Fprotein]
3865	!	SCFCdc4 (directed) Cdc4_ub+_Sic1_[(scf)]
3864	!	SCFCdc4 (directed) Cdc4_ub+_Cln3_[(scf)]
3863	!	SCFCdc4 (directed) Cdc4_ub+_Cln1_[(scf)]
3871	AND	SCF (directed) SCFCdc4
3870	AND	SCF (directed) SCFGrr1
3869	AND	SCF (directed) SCFMet30
3873	AND	Cdc53_[scf]--Skp1_[cdc53] (directed) SCF
3872	ss	Cdc53_[scf]--Skp1_[cdc53] (directed) Cdc53_[scf]_ppi-_Skp1_[cdc53]
3875	AND	Cdc53_[hrt1]--Hrt1_[scf] (directed) SCF
3874	ss	Cdc53_[hrt1]--Hrt1_[scf] (directed) Hrt1_[scf]_ppi-_Cdc53_[hrt1]
3877	AND	Cdc34_[scf]--Hrt1_[cdc34] (directed) SCF
3846	produce	Cdc28_p+_Cln1_[(cdc28)] (directed) Cln1_[(cdc28)]-{p}
3876	ss	Cdc34_[scf]--Hrt1_[cdc34] (directed) Cdc34_[scf]_ppi-_Hrt1_[cdc34]
3848	!	Cln1_[(cdc28)]-{p} (directed) Cdc4_ub+_Cln1_[(scf)]
3879	AND	Cdc4_[scf]--Skp1_[Fprotein] (directed) SCFCdc4
3847	!	Cln1_[(cdc28)]-{p} (directed) Grr1_ub+_Cln1_[(scf)]
3878	ss	Cdc4_[scf]--Skp1_[Fprotein] (directed) Cdc4_[scf]_ppi-_Skp1_[Fprotein]
3849	produce	Cdc28_p+_Cln2_[(cdc28)] (directed) Cln2_[(cdc28)]-{p}
3857	produce	Grr1_ub+_Ndd1_[(Grr1)] (directed) Ndd1_[(Grr1)]-{ub}
3850	!	Cln2_[(cdc28)]-{p} (directed) Grr1_ub+_Cln2_[(scf)]
3858	!	Ndd1_[(Grr1)]-{ub} (directed) Proteasome_deg_Ndd1
3851	produce	Grr1_[scf]_ppi+_Skp1_[Fprotein] (directed) Grr1_[scf]--Skp1_[Fprotein]
3852	consume	Grr1_[scf]_ppi-_Skp1_[Fprotein] (directed) Grr1_[scf]--Skp1_[Fprotein]
3853	produce	Cdc4_ub+_Cln1_[(scf)] (directed) Cln1_[(scf)]-{ub}
3854	produce	Grr1_ub+_Cln1_[(scf)] (directed) Cln1_[(scf)]-{ub}
3855	produce	Grr1_ub+_Cln2_[(scf)] (directed) Cln2_[(scf)]-{ub}
3788	produce	Met30_ub+_Swe1_[(scf)] (directed) Swe1_[(scf)]-{ub}
3790	!	SCFMet30 (directed) Met30_ub+_Swe1_[(scf)]
3793	AND	Met30_[scf]--Skp1_[Fprotein] (directed) SCFMet30
3792	ss	Met30_[scf]--Skp1_[Fprotein] (directed) Met30_[scf]_ppi-_Skp1_[Fprotein]
3803	produce	Met30_[scf]_ppi+_Skp1_[Fprotein] (directed) Met30_[scf]--Skp1_[Fprotein]
3805	consume	Met30_[scf]_ppi-_Skp1_[Fprotein] (directed) Met30_[scf]--Skp1_[Fprotein]
3862	is	Ndd1 (directed) Grr1_ub+_Ndd1_[(Grr1)]
3781	produce	Cdc4_ub+_Clb6_[(scf)] (directed) Clb6_[(scf)]-{ub}
3782	!	Clb6_[(deg)]-{p} (directed) Cdc4_ub+_Clb6_[(scf)]
3783	produce	Cdc4_ub+_Cdc6_[(scf)] (directed) Cdc6_[(scf)]-{ub}
3784	!	Cdc6_[(cdc28)]-{p} (directed) Cdc4_ub+_Cdc6_[(scf)]
3785	produce	Cdc28_p+_Clb6_[(deg)] (directed) Clb6_[(deg)]-{p}
3786	produce	Pho85_p+_Clb6_[(deg)] (directed) Clb6_[(deg)]-{p}
3789	produce	Cdc28_p+_Sic1_[(T2)] (directed) Sic1_[(T2)]-{p}
3791	AND	Sic1_[(T2)]-{p} (directed) Sic1Px6
3802	produce	Cdc28_p+_Sic1_[(T5)] (directed) Sic1_[(T5)]-{p}
3804	AND	Sic1_[(T5)]-{p} (directed) Sic1Px6
3806	produce	Cdc28_p+_Sic1_[(T33)] (directed) Sic1_[(T33)]-{p}
3807	AND	Sic1_[(T33)]-{p} (directed) Sic1Px6
3808	produce	Cdc28_p+_Sic1_[(T45)] (directed) Sic1_[(T45)]-{p}
3809	AND	Sic1_[(T45)]-{p} (directed) Sic1Px6
3810	produce	Cdc28_p+_Sic1_[(S69)] (directed) Sic1_[(S69)]-{p}
3811	OR	Sic1_[(S69)]-{p} (directed) Sic1P1
3812	produce	Cdc28_p+_Sic1_[(S76)] (directed) Sic1_[(S76)]-{p}
3813	AND	Sic1_[(S76)]-{p} (directed) Sic1Px6
3814	produce	Cdc28_p+_Sic1_[(S80)] (directed) Sic1_[(S80)]-{p}
3815	OR	Sic1_[(S80)]-{p} (directed) Sic1P1
3816	produce	Pho85_p+_Sic1_[(T2)] (directed) Sic1_[(T2)]-{p}
3817	produce	Pho85_p+_Sic1_[(T5)] (directed) Sic1_[(T5)]-{p}
3818	produce	Pho85_p+_Sic1_[(T33)] (directed) Sic1_[(T33)]-{p}
3819	produce	Pho85_p+_Sic1_[(T45)] (directed) Sic1_[(T45)]-{p}
3820	produce	Pho85_p+_Sic1_[(S69)] (directed) Sic1_[(S69)]-{p}
3821	produce	Pho85_p+_Sic1_[(S76)] (directed) Sic1_[(S76)]-{p}
3822	produce	Pho85_p+_Sic1_[(S80)] (directed) Sic1_[(S80)]-{p}
3823	produce	Cdc4_ub+_Sic1_[(scf)] (directed) Sic1_[(scf)]-{ub}
3824	!	Sic1Px6 (directed) Cdc4_ub+_Sic1_[(scf)]
3825	AND	Sic1P1 (directed) Sic1Px6
12158	ss	Cdc28_[cyclin]--Clb5_[cdc28] (directed) Cdc28_[cyclin]_ppi-_Clb5_[cdc28]
12077	AND	Cdc28_[sic1]--0 (directed) Cdc28Clb5
12076	AND	Cdc28_[sic1]--0 (directed) Cdc28Clb6
12075	AND	Cdc28_[sic1]--0 (directed) Cdc28Clb1
12074	AND	Cdc28_[sic1]--0 (directed) Cdc28Clb2
12162	NOT	Cdc28_[sic1]--Sic1_[cdc28] (directed) Cdc28_[sic1]--0
12161	ss	Cdc28_[sic1]--Sic1_[cdc28] (directed) Cdc28_[sic1]_ppi-_Sic1_[cdc28]
12169	AND	Cdc28_[whi3]--0 (directed) Cdc28Clb5
12168	AND	Cdc28_[whi3]--0 (directed) Cdc28Clb6
12167	AND	Cdc28_[whi3]--0 (directed) Cdc28Cln3
12166	AND	Cdc28_[whi3]--0 (directed) Cdc28Clb1
12165	AND	Cdc28_[whi3]--0 (directed) Cdc28Clb2
12176	NOT	Cdc28_[whi3]--Whi3_[cdc28] (directed) Cdc28_[whi3]--0
12175	ss	Cdc28_[whi3]--Whi3_[cdc28] (directed) Cdc28_[whi3]_ppi-_Whi3_[cdc28]
12179	OR	Cdc28Clb6 (directed) Cdc28Clb56
12182	AND	Cdc28_[cyclin]--Clb6_[cdc28] (directed) Cdc28Clb6
12181	ss	Cdc28_[cyclin]--Clb6_[cdc28] (directed) Cdc28_[cyclin]_ppi-_Clb6_[cdc28]
16509	produce	Cln3_[JD]_ppi+_Ydj1_[cln3] (directed) Cln3_[JD]--Ydj1_[cln3]
16287	produce	Cdc28_[sic1]_ppi+_Sic1_[cdc28] (directed) Cdc28_[sic1]--Sic1_[cdc28]
12186	ss	Cln3_[JD]--Ydj1_[cln3] (directed) Cln3_[JD]_ppi-_Ydj1_[cln3]
12342	consume	Cdc28_[sic1]_ppi-_Sic1_[cdc28] (directed) Cdc28_[sic1]--Sic1_[cdc28]
12185	AND	Cln3_[JD]--Ydj1_[cln3] (directed) ERRelease
12189	!	Ydj1Active (directed) Cln3_[JD]_ppi+_Ydj1_[cln3]
12191	consume	Cln3_[JD]_ppi-_Ydj1_[cln3] (directed) Cln3_[JD]--Ydj1_[cln3]
12193	produce	Cdc28_[whi3]_ppi+_Whi3_[cdc28] (directed) Cdc28_[whi3]--Whi3_[cdc28]
12195	x	ERRelease (directed) Cdc28_[whi3]_ppi+_Whi3_[cdc28]
12197	consume	Cdc28_[whi3]_ppi-_Whi3_[cdc28] (directed) Cdc28_[whi3]--Whi3_[cdc28]
12199	produce	Cdc28_[cks1]_ppi+_Cks1_[cdc28] (directed) Cdc28_[cks1]--Cks1_[cdc28]
12204	ss	Cdc28_[cks1]--Cks1_[cdc28] (directed) Cdc28_[cks1]_ppi-_Cks1_[cdc28]
12203	AND	Cdc28_[cks1]--Cks1_[cdc28] (directed) Cdc28Cln1
12202	AND	Cdc28_[cks1]--Cks1_[cdc28] (directed) Cdc28Cln2
12201	AND	Cdc28_[cks1]--Cks1_[cdc28] (directed) Cdc28Cln3
12209	consume	Cdc28_[cks1]_ppi-_Cks1_[cdc28] (directed) Cdc28_[cks1]--Cks1_[cdc28]
15752	!	Cdc28Cln123 (directed) Cdc28_p+_Mps1_[(T29)]
15751	!	Cdc28Cln123 (directed) Cdc28_p+_Acm1_[(S3)]
15750	!	Cdc28Cln123 (directed) Cdc28_p+_Acm1_[(S31)]
15749	!	Cdc28Cln123 (directed) Cdc28_p+_Acm1_[(S48)]
15748	!	Cdc28Cln123 (directed) Cdc28_p+_Acm1_[(T161)]
15747	!	Cdc28Cln123 (directed) Cdc28_p+_Pds1_[(cdc28)]
12212	OR	Cdc28Cln1 (directed) Cdc28Cln123
12211	OR	Cdc28Cln1 (directed) Cdc28Cln12
12217	AND	Cdc28_[far1]--0 (directed) Cdc28Cln1
12216	AND	Cdc28_[far1]--0 (directed) Cdc28Cln2
12215	AND	Cdc28_[far1]--0 (directed) Cdc28Cln3
12222	NOT	Cdc28_[far1]--Far1_[cdc28] (directed) Cdc28_[far1]--0
12221	ss	Cdc28_[far1]--Far1_[cdc28] (directed) Cdc28_[far1]_ppi-_Far1_[cdc28]
12226	OR	Cdc28Cln2 (directed) Cdc28Cln123
12225	OR	Cdc28Cln2 (directed) Cdc28Cln12
12229	OR	Cdc28Cln3 (directed) Cdc28Cln123
12259	produce	Cak1_p+_Cdc28_[Tloop(T169)] (directed) Cdc28_[Tloop(T169)]-{p}
12261	consume	Ptc2_p-_Cdc28_[Tloop(T169)] (directed) Cdc28_[Tloop(T169)]-{p}
12263	consume	Ptc3_p-_Cdc28_[Tloop(T169)] (directed) Cdc28_[Tloop(T169)]-{p}
16507	produce	Clb2_[swi4]_ppi+_Swi4_[cyclin] (directed) Clb2_[swi4]--Swi4_[cyclin]
12456	ss	Clb2_[swi4]--Swi4_[cyclin] (directed) Clb2_[swi4]_ppi-_Swi4_[cyclin]
12458	consume	Clb2_[swi4]_ppi-_Swi4_[cyclin] (directed) Clb2_[swi4]--Swi4_[cyclin]
14526	produce	Cdc28_[cyclin]_ppi+_Clb1_[cdc28] (directed) Cdc28_[cyclin]--Clb1_[cdc28]
15505	produce	Cdc28_[cyclin]_ppi+_Clb5_[cdc28] (directed) Cdc28_[cyclin]--Clb5_[cdc28]
12344	consume	Cdc28_[cyclin]_ppi-_Clb1_[cdc28] (directed) Cdc28_[cyclin]--Clb1_[cdc28]
12231	consume	Cdc28_[cyclin]_ppi-_Clb5_[cdc28] (directed) Cdc28_[cyclin]--Clb5_[cdc28]
14530	produce	Cdc28_[cyclin]_ppi+_Clb2_[cdc28] (directed) Cdc28_[cyclin]--Clb2_[cdc28]
15507	produce	Cdc28_[cyclin]_ppi+_Clb6_[cdc28] (directed) Cdc28_[cyclin]--Clb6_[cdc28]
12346	consume	Cdc28_[cyclin]_ppi-_Clb2_[cdc28] (directed) Cdc28_[cyclin]--Clb2_[cdc28]
12233	consume	Cdc28_[cyclin]_ppi-_Clb6_[cdc28] (directed) Cdc28_[cyclin]--Clb6_[cdc28]
16179	OR	Cdc28Clb12 (directed) Cdc28Clb1256
12239	OR	Cdc28Clb1 (directed) Cdc28Clb12
12242	AND	Cdc28_[cyclin]--Clb1_[cdc28] (directed) Cdc28Clb1
12241	ss	Cdc28_[cyclin]--Clb1_[cdc28] (directed) Cdc28_[cyclin]_ppi-_Clb1_[cdc28]
12071	AND	Cdc28_[(Y19)]-{0} (directed) Cdc28Clb1
12070	AND	Cdc28_[(Y19)]-{0} (directed) Cdc28Clb2
12247	NOT	Cdc28_[(Y19)]-{p} (directed) Cdc28_[(Y19)]-{0}
12246	ss	Cdc28_[(Y19)]-{p} (directed) Mih1_p-_Cdc28_[(Y19)]
12245	ss	Cdc28_[(Y19)]-{p} (directed) Cdc28PPT_p-_Cdc28_[(Y19)]
12251	OR	Cdc28Clb2 (directed) Cdc28Clb12
15649	produce	Swe1_p+_Cdc28_[(Y19)] (directed) Cdc28_[(Y19)]-{p}
12255	AND	Cdc28_[cyclin]--Clb2_[cdc28] (directed) Cdc28Clb2
12254	ss	Cdc28_[cyclin]--Clb2_[cdc28] (directed) Cdc28_[cyclin]_ppi-_Clb2_[cdc28]
12380	consume	Mih1_p-_Cdc28_[(Y19)] (directed) Cdc28_[(Y19)]-{p}
12253	!	Cdc28_[cyclin]--Clb2_[cdc28] (directed) Clb2_[swi4]_ppi+_Swi4_[cyclin]
12468	consume	Cdc28PPT_p-_Cdc28_[(Y19)] (directed) Cdc28_[(Y19)]-{p}
14801	produce	Cdc28_[cyclin]_ppi+_Clb3_[cdc28] (directed) Cdc28_[cyclin]--Clb3_[cdc28]
12410	ss	Cdc28_[cyclin]--Clb3_[cdc28] (directed) Cdc28_[cyclin]_ppi-_Clb3_[cdc28]
12412	consume	Cdc28_[cyclin]_ppi-_Clb3_[cdc28] (directed) Cdc28_[cyclin]--Clb3_[cdc28]
14513	produce	Cdc28_[cyclin]_ppi+_Clb4_[cdc28] (directed) Cdc28_[cyclin]--Clb4_[cdc28]
12414	ss	Cdc28_[cyclin]--Clb4_[cdc28] (directed) Cdc28_[cyclin]_ppi-_Clb4_[cdc28]
12416	consume	Cdc28_[cyclin]_ppi-_Clb4_[cdc28] (directed) Cdc28_[cyclin]--Clb4_[cdc28]
15741	produce	Cdc28_[cyclin]_ppi+_Cln1_[cdc28] (directed) Cdc28_[cyclin]--Cln1_[cdc28]
12084	ss	Cdc28_[cyclin]--Cln1_[cdc28] (directed) Cdc28_[cyclin]_ppi-_Cln1_[cdc28]
12083	AND	Cdc28_[cyclin]--Cln1_[cdc28] (directed) Cdc28Cln1
12104	!	Cdc28_[Tloop(T169)]-{p} (directed) Cdc28_[cyclin]_ppi+_Cln1_[cdc28]
12103	!	Cdc28_[Tloop(T169)]-{p} (directed) Cdc28_[cyclin]_ppi+_Cln2_[cdc28]
12102	!	Cdc28_[Tloop(T169)]-{p} (directed) Cdc28_[cyclin]_ppi+_Cln3_[cdc28]
12101	AND	Cdc28_[Tloop(T169)]-{p} (directed) Cdc28Clb5
12100	AND	Cdc28_[Tloop(T169)]-{p} (directed) Cdc28Clb6
12099	AND	Cdc28_[Tloop(T169)]-{p} (directed) Cdc28Cln1
12098	AND	Cdc28_[Tloop(T169)]-{p} (directed) Cdc28Cln2
12097	AND	Cdc28_[Tloop(T169)]-{p} (directed) Cdc28Cln3
12096	!	Cdc28_[Tloop(T169)]-{p} (directed) Cdc28_[cyclin]_ppi+_Clb5_[cdc28]
12095	!	Cdc28_[Tloop(T169)]-{p} (directed) Cdc28_[cyclin]_ppi+_Clb6_[cdc28]
12094	AND	Cdc28_[Tloop(T169)]-{p} (directed) Cdc28Clb1
12093	AND	Cdc28_[Tloop(T169)]-{p} (directed) Cdc28Clb2
12092	ss	Cdc28_[Tloop(T169)]-{p} (directed) Ptc2_p-_Cdc28_[Tloop(T169)]
12091	ss	Cdc28_[Tloop(T169)]-{p} (directed) Ptc3_p-_Cdc28_[Tloop(T169)]
12090	!	Cdc28_[Tloop(T169)]-{p} (directed) Cdc28_[cyclin]_ppi+_Clb1_[cdc28]
12089	!	Cdc28_[Tloop(T169)]-{p} (directed) Cdc28_[cyclin]_ppi+_Clb2_[cdc28]
12088	!	Cdc28_[Tloop(T169)]-{p} (directed) Cdc28_[cyclin]_ppi+_Clb3_[cdc28]
12087	!	Cdc28_[Tloop(T169)]-{p} (directed) Cdc28_[cyclin]_ppi+_Clb4_[cdc28]
14459	produce	Cdc28_[far1]_ppi+_Far1_[cdc28] (directed) Cdc28_[far1]--Far1_[cdc28]
12123	consume	Cdc28_[cyclin]_ppi-_Cln1_[cdc28] (directed) Cdc28_[cyclin]--Cln1_[cdc28]
12338	consume	Cdc28_[far1]_ppi-_Far1_[cdc28] (directed) Cdc28_[far1]--Far1_[cdc28]
15743	produce	Cdc28_[cyclin]_ppi+_Cln2_[cdc28] (directed) Cdc28_[cyclin]--Cln2_[cdc28]
12340	x	[Pheromone] (directed) Cdc28_[far1]_ppi-_Far1_[cdc28]
12126	ss	Cdc28_[cyclin]--Cln2_[cdc28] (directed) Cdc28_[cyclin]_ppi-_Cln2_[cdc28]
12125	AND	Cdc28_[cyclin]--Cln2_[cdc28] (directed) Cdc28Cln2
12129	consume	Cdc28_[cyclin]_ppi-_Cln2_[cdc28] (directed) Cdc28_[cyclin]--Cln2_[cdc28]
16502	produce	Cdc28_[cyclin]_ppi+_Cln3_[cdc28] (directed) Cdc28_[cyclin]--Cln3_[cdc28]
12133	ss	Cdc28_[cyclin]--Cln3_[cdc28] (directed) Cdc28_[cyclin]_ppi-_Cln3_[cdc28]
12132	AND	Cdc28_[cyclin]--Cln3_[cdc28] (directed) ERRelease
12131	AND	Cdc28_[cyclin]--Cln3_[cdc28] (directed) Cdc28Cln3
12137	consume	Cdc28_[cyclin]_ppi-_Cln3_[cdc28] (directed) Cdc28_[cyclin]--Cln3_[cdc28]
12139	produce	Ssa1_[ydj1]_ppi+_Ydj1_[ssa] (directed) Ssa1_[ydj1]--Ydj1_[ssa]
12142	ss	Ssa1_[ydj1]--Ydj1_[ssa] (directed) Ssa1_[ydj1]_ppi-_Ydj1_[ssa]
12141	OR	Ssa1_[ydj1]--Ydj1_[ssa] (directed) Ydj1Active
12145	consume	Ssa1_[ydj1]_ppi-_Ydj1_[ssa] (directed) Ssa1_[ydj1]--Ydj1_[ssa]
12147	produce	Ssa2_[ydj1]_ppi+_Ydj1_[ssa] (directed) Ssa2_[ydj1]--Ydj1_[ssa]
12150	ss	Ssa2_[ydj1]--Ydj1_[ssa] (directed) Ssa2_[ydj1]_ppi-_Ydj1_[ssa]
12149	OR	Ssa2_[ydj1]--Ydj1_[ssa] (directed) Ydj1Active
12153	consume	Ssa2_[ydj1]_ppi-_Ydj1_[ssa] (directed) Ssa2_[ydj1]--Ydj1_[ssa]
14393	OR	Cdc28Clb56 (directed) Cdc28Clb1256
14392	!	Cdc28Clb56 (directed) Cdc28_p+_Cdh1_[(cdc28)]
12155	OR	Cdc28Clb5 (directed) Cdc28Clb56
12157	AND	Cdc28_[cyclin]--Clb5_[cdc28] (directed) Cdc28Clb5
3514	degrade	Proteasome_deg_Clb1 (directed) Clb1
3516	degrade	Proteasome_deg_Clb2 (directed) Clb2
3518	degrade	Proteasome_deg_Clb3 (directed) Clb3
3521	degrade	Proteasome_deg_Cdc20 (directed) Cdc20
3523	degrade	Proteasome_deg_Cdc5 (directed) Cdc5
3357	modifiy	Clb1mRNA (directed) Ribo_trsl_Clb1mRNA
3356	ss	Clb1mRNA (directed) Decay_deg_Clb1mRNA
3362	modifiy	Clb2mRNA (directed) Ribo_trsl_Clb2mRNA
3361	ss	Clb2mRNA (directed) Decay_deg_Clb2mRNA
3372	modifiy	Clb3mRNA (directed) Ribo_trsl_Clb3mRNA
3371	ss	Clb3mRNA (directed) Decay_deg_Clb3mRNA
3376	is	Clb1 (directed) APC_ub+_Clb1_[(apc)]
3375	ss	Clb1 (directed) Proteasome_deg_Clb1
3381	is	Clb2 (directed) APC_ub+_Clb2_[(apc)]
3380	ss	Clb2 (directed) Proteasome_deg_Clb2
3385	is	Clb3 (directed) APC_ub+_Clb3_[(apc)]
3384	ss	Clb3 (directed) Proteasome_deg_Clb3
3412	is	Fkh2 (directed) Fkh2_[mcm1]_ppi+_Mcm1_[fkh2]
3411	is	Fkh2 (directed) Cdc28_p+_Fkh2_[(S683)]
3410	is	Fkh2 (directed) Cdc28_p+_Fkh2_[(T697)]
3409	is	Fkh2 (directed) Fkh2_[DBD]_bind+_Clb1Gene_[fkh2]
3408	is	Fkh2 (directed) Fkh2_[DBD]_bind+_Clb2Gene_[fkh2]
3407	is	Fkh2 (directed) Fkh2_[DBD]_bind+_Clb3Gene_[fkh2]
3406	is	Fkh2 (directed) Fkh2_[DBD]_bind+_Cdc5Gene_[fkh2]
3405	is	Fkh2 (directed) Fkh2_[DBD]_bind+_Cdc20Gene_[fkh2]
3404	is	Fkh2 (directed) Fkh2_[DBD]_bind+_Ace2Gene_[fkh2]
3403	is	Fkh2 (directed) Fkh2_[DBD]_bind+_Swi5Gene_[fkh2]
3424	is	Ndd1 (directed) Rad53_p+_Ndd1_[(rad53)]
3423	is	Ndd1 (directed) Cdc28_p+_Ndd1_[(T319)]
3422	is	Ndd1 (directed) Cdc5_p+_Ndd1_[(S85)]
3429	modifiy	Cdc5mRNA (directed) Ribo_trsl_Cdc5mRNA
3428	ss	Cdc5mRNA (directed) Decay_deg_Cdc5mRNA
3433	modifiy	Cdc20mRNA (directed) Ribo_trsl_Cdc20mRNA
3432	ss	Cdc20mRNA (directed) Decay_deg_Cdc20mRNA
3436	modifiy	Ace2mRNA (directed) Ribo_trsl_Ace2mRNA
3435	ss	Ace2mRNA (directed) Decay_deg_Ace2mRNA
3447	modifiy	Swi5mRNA (directed) Ribo_trsl_Swi5mRNA
3446	ss	Swi5mRNA (directed) Decay_deg_Swi5mRNA
3454	is	Cdc5 (directed) APC_ub+_Cdc5_[(apc)]
3449	ss	Cdc5 (directed) Proteasome_deg_Cdc5
3460	is	Cdc20 (directed) APC_ub+_Cdc20_[(apc)]
3457	ss	Cdc20 (directed) Proteasome_deg_Cdc20
3065	produce	Fkh2_[mcm1]_ppi+_Mcm1_[fkh2] (directed) Fkh2_[mcm1]--Mcm1_[fkh2]
3068	ss	Fkh2_[mcm1]--Mcm1_[fkh2] (directed) Fkh2_[mcm1]_ppi-_Mcm1_[fkh2]
3067	AND	Fkh2_[mcm1]--Mcm1_[fkh2] (directed) Fkh2Ndd1Mcm1
[truncated: 11,869 more rows]
