# Supplementary material for: A comprehensive, mechanistically detailed, and executable model of the cell division cycle in Saccharomyces cerevisiae
Source: Nat Commun. 2019 Mar 21;10:1308. doi: 10.1038/s41467-019-08903-w (PMC6428898; doi:10.1038/s41467-019-08903-w)
Supplement: Supplementary file 4 — Supplementary Data 2 [file 41467_2019_8903_MOESM4_ESM.zip › CytoscapeSession-2018_05_18-12_22/tables/12037-CDK2+Cdc28/LOCAL_ATTRS-org.cytoscape.model.CyNode-CDK2+Cdc28+default+node.cytable]

CyCSV-Version	1
SUID	name	selected
java.lang.Long	java.lang.String	java.lang.Boolean
CDK2 Cdc28 default node
2799	Cdc28_[cyclin]_ppi+_Clb2_[cdc28]	false
242	Cdc28_p+_Swi4_[(cdc28)]	false
2802	Cdc28_p+_Fkh2_[(S683)]	false
2294	Cdc28_p+_Pds1_[(cdc28)]	false
2806	Cdc28_p+_Fkh2_[(T697)]	false
3577	Cdc28_p+_Mps1_[(T29)]	false
2810	Cdc28_p+_Ndd1_[(T319)]	false
3579	Far1	false
3592	Clb4	false
3594	Cdc28_p+_Far1_[(S87)]	false
3600	Cdc28_[far1]_ppi+_Far1_[cdc28]	false
3635	Cdc28_[cyclin]_ppi+_Clb4_[cdc28]	false
3636	Cdc28_p+_Dbf4_[(cdc28)]	false
93	Cln3	false
1133	Cdc28_p+_Swi6_[(S160)]	false
1134	Cdc28_p+_Swi6_[(T179)]	false
1135	Cdc28_p+_Swi6_[(S228)]	false
1136	Cdc28_p+_Swi6_[(S238)]	false
1137	Cdc28_p+_Whi5_[(T57)]	false
1138	Cdc28_p+_Whi5_[(S59)]	false
2162	Clb5	false
1139	Cdc28_p+_Whi5_[(S62)]	false
1140	Cdc28_p+_Whi5_[(S88)]	false
2164	Clb6	false
1141	Cdc28_p+_Whi5_[(T143)]	false
1142	Cdc28_p+_Whi5_[(S154)]	false
1143	Cdc28_p+_Whi5_[(S156)]	false
1144	Cdc28_p+_Whi5_[(S161)]	false
1145	Cdc28_p+_Whi5_[(S215)]	false
5631	Cdc28_p+_Bem2_[(cdc28)]	false
122	Cdc28_[cyclin]_ppi+_Cln3_[cdc28]	false
1146	Cdc28_p+_Whi5_[(S262)]	false
7328	Cdc28Cln1	false
123	Swi4	false
7360	Cdc28_[cyclin]_ppi-_Clb1_[cdc28]	false
124	Clb2_[swi4]_ppi+_Swi4_[cyclin]	false
7329	Cdc28_[far1]--0	false
125	Cln3_[JD]_ppi+_Ydj1_[cln3]	false
7330	Cdc28_[far1]--Far1_[cdc28]	false
7361	Cdc28_[cyclin]_ppi-_Clb2_[cdc28]	false
7331	Cdc28Cln2	false
7332	Cdc28Cln3	false
2945	Cdc28_[cyclin]_ppi+_Clb3_[cdc28]	false
6254	Cdc28_p+_Tus1_[(cdc28)]	false
898	Cdc28Clb12	false
5632	Cdc28_p+_Bem3_[(cdc28)]	false
5633	Cdc28_p+_Rga1_[(cdc28)]	false
5634	Cdc28_p+_Rga2_[(cdc28)]	false
5635	Cdc28_p+_Bem1_[(cdc28)]	false
6549	Cdc28_p+_Cdc24_[(cdc28)]	false
5124	Cdc28_p+_Tub4_[(S360)]	false
5665	Cdc28_p+_Boi1_[(cdc28)]	false
3721	Cdc28_p+_Clb6_[(deg)]	false
5666	Cdc28_p+_Boi2_[(cdc28)]	false
138	Cdc28_p+_Mcm3_[NLS(cdc28)]	false
6551	Cdc28_p+_Tgl4_[(cdc28)]	false
7364	Cdc28_p+_Swe1_[cdc28(deg)]	false
7342	Cak1_p+_Cdc28_[Tloop(T169)]	false
7343	Ptc2_p-_Cdc28_[Tloop(T169)]	false
7344	Ptc3_p-_Cdc28_[Tloop(T169)]	false
3727	Cdc28Cln12	false
7369	Mih1_p-_Cdc28_[(Y19)]	false
7357	Cdc28_[far1]_ppi-_Far1_[cdc28]	false
7358	[Pheromone]	false
6553	Cdc28_p+_Lte1_[(cdc28)]	false
6276	Cdc28_p+_Chs2_[(S14)]	false
6278	Cdc28_p+_Chs2_[(S60)]	false
6280	Cdc28_p+_Chs2_[(S69)]	false
6282	Cdc28_p+_Chs2_[(S100)]	false
2967	Clb1	false
7359	Cdc28_[sic1]_ppi-_Sic1_[cdc28]	false
7403	Cdc28_p+_Cdh1_[(cdc28)]	false
2969	Clb2	false
4193	Cdc28_p+_Orc2_[(cdc28)]	false
4194	Cdc28_p+_Orc6_[(cdc28)]	false
2971	Clb3	false
7333	Cdc28_[cyclin]_ppi-_Clb5_[cdc28]	false
7334	Cdc28_[cyclin]_ppi-_Clb6_[cdc28]	false
7381	Cdc28_[cyclin]--Clb3_[cdc28]	false
3993	Cdc28_p+_Net1_[(cdc28x6)]	false
7382	Cdc28_[cyclin]_ppi-_Clb3_[cdc28]	false
1184	Swe1_p+_Cdc28_[(Y19)]	false
7383	Cdc28_[cyclin]--Clb4_[cdc28]	false
1185	Swe1_[(scf)]-{ub}	false
7384	Cdc28_[cyclin]_ppi-_Clb4_[cdc28]	false
930	Cdc28_p+_Sic1_[(T2)]	false
4329	Cdc28_p+_Sld2_[(T84)]	false
4333	Cdc28_p+_Sld3_[(T600)]	false
3748	Cdc28_p+_Cln3_[(cdc28)]	false
4295	Cdc28_p+_Sld3_[(S622)]	false
933	Cdc28_p+_Sic1_[(T5)]	false
7336	Cdc28Clb1	false
7337	Cdc28_[cyclin]--Clb1_[cdc28]	false
935	Cdc28_p+_Sic1_[(T33)]	false
936	Cdc28_p+_Sic1_[(T45)]	false
7339	Cdc28_[(Y19)]-{p}	false
937	Cdc28_p+_Sic1_[(S69)]	false
1193	Cln1	false
7340	Cdc28Clb2	false
938	Cdc28_p+_Sic1_[(S76)]	false
1194	Cln2	false
3754	Cdc28_p+_Cln1_[(cdc28)]	false
7341	Cdc28_[cyclin]--Clb2_[cdc28]	false
4764	Cdc28_p+_Sfi1_[C(T816)]	false
940	Cdc28_p+_Sic1_[(S80)]	false
3756	Cdc28_p+_Cln2_[(cdc28)]	false
4766	Cdc28_p+_Sfi1_[C(S855)]	false
4768	Cdc28_p+_Sfi1_[C(S882)]	false
4771	Cdc28_p+_Sfi1_[C(S892)]	false
4957	Cdc28_p+_Spc110_[(S36)]	false
4773	Cdc28_p+_Sfi1_[C(S801)]	false
4775	Cdc28_p+_Sfi1_[C(S923)]	false
4959	Cdc28_p+_Spc110_[(S91)]	false
7298	Cdc28_[cyclin]--Cln1_[cdc28]	false
948	Sic1_[(scf)]-{ub}	false
7299	Cdc28_[Tloop(T169)]-{p}	false
7300	Cdc28_[cyclin]_ppi-_Cln1_[cdc28]	false
950	Cdc28_[sic1]_ppi+_Sic1_[cdc28]	false
7301	Cdc28_[cyclin]--Cln2_[cdc28]	false
7302	Cdc28_[cyclin]_ppi-_Cln2_[cdc28]	false
952	Cdc28_p+_Swi5_[NLS(cdc28)]	false
7303	Cdc28_[cyclin]--Cln3_[cdc28]	false
7304	Cdc28_[cyclin]_ppi-_Cln3_[cdc28]	false
7305	Ssa1_[ydj1]_ppi+_Ydj1_[ssa]	false
7306	Ssa1_[ydj1]--Ydj1_[ssa]	false
956	Cdc28_p+_Ace2_[NLS(cdc28)]	false
7307	Ssa1_[ydj1]_ppi-_Ydj1_[ssa]	false
6555	Cdc28_p+_Fin1_[(cdc28)]	false
7308	Ssa2_[ydj1]_ppi+_Ydj1_[ssa]	false
3775	Cdc28Clb56	false
7309	Ssa2_[ydj1]--Ydj1_[ssa]	false
7310	Ssa2_[ydj1]_ppi-_Ydj1_[ssa]	false
7399	Clb2_[swi4]--Swi4_[cyclin]	false
5143	Cdc28_p+_Kar9_[(cdc28)]	false
2243	Cdc28_p+_Acm1_[(S3)]	false
6557	Cdc28_p+_Ssa1_[(T36)]	false
7400	Clb2_[swi4]_ppi-_Swi4_[cyclin]	false
2245	Cdc28_p+_Acm1_[(S31)]	false
7404	Cdc28PPT_p-_Cdc28_[(Y19)]	false
7313	NotSic1	false
7311	Cdc28Clb5	false
2247	Cdc28_p+_Acm1_[(S48)]	false
7338	NotCdc28pY	false
7312	Cdc28_[cyclin]--Clb5_[cdc28]	false
200	Cdc28_p+_Cdc6_[(cdc28)]	false
2249	Cdc28_p+_Acm1_[(T161)]	false
6559	Cdc28_p+_Smc4_[(S4)]	false
7314	Cdc28_[sic1]--Sic1_[cdc28]	false
7315	Cdc28_[whi3]--0	false
6561	Cdc28_p+_Smc4_[(T43)]	false
3021	Cdc28_p+_Cdc5_[(T238)]	false
7316	Cdc28_[whi3]--Whi3_[cdc28]	false
3022	Cdc28_p+_Cdc5_[(T242)]	false
7317	Cdc28Clb6	false
6563	Cdc28_p+_Smc4_[(T60)]	false
7318	Cdc28_[cyclin]--Clb6_[cdc28]	false
6565	Cdc28_p+_Smc4_[(S109)]	false
3026	Cdc28Clb1256	false
6567	Cdc28_p+_Smc4_[(S113)]	false
7319	Cln3_[JD]--Ydj1_[cln3]	false
7320	Ydj1Active	false
6570	Cdc28_p+_Smc4_[(S117)]	false
7321	Cln3_[JD]_ppi-_Ydj1_[cln3]	false
6572	Cdc28_p+_Smc4_[(S128)]	false
1240	Cdc28_[cyclin]_ppi+_Cln1_[cdc28]	false
7322	Cdc28_[whi3]_ppi+_Whi3_[cdc28]	false
1241	Cdc28_[cyclin]_ppi+_Cln2_[cdc28]	false
7323	ERRelease	false
7324	Cdc28_[whi3]_ppi-_Whi3_[cdc28]	false
7325	Cdc28_[cks1]_ppi+_Cks1_[cdc28]	false
1244	Cdc28Cln123	false
7326	Cdc28_[cks1]--Cks1_[cdc28]	false
2269	Cdc28_[cyclin]_ppi+_Clb5_[cdc28]	false
7327	Cdc28_[cks1]_ppi-_Cks1_[cdc28]	false
2014	Cdc28_p+_Stb1_[(cdc28)]	false
2270	Cdc28_[cyclin]_ppi+_Clb6_[cdc28]	false
2283	Cdc28_p+_Spc42_[(S4)]	false
2284	Cdc28_p+_Spc42_[(T6)]	false
2796	Cdc28_[cyclin]_ppi+_Clb1_[cdc28]	false
