# Supplementary material for: A comprehensive, mechanistically detailed, and executable model of the cell division cycle in Saccharomyces cerevisiae
Source: Nat Commun. 2019 Mar 21;10:1308. doi: 10.1038/s41467-019-08903-w (PMC6428898; doi:10.1038/s41467-019-08903-w)
Supplement: Supplementary file 4 — Supplementary Data 2 [file 41467_2019_8903_MOESM4_ESM.zip › CytoscapeSession-2018_05_18-12_22/tables/4283-DNA2+Initiation/LOCAL_ATTRS-org.cytoscape.model.CyEdge-DNA2+Initiation+default+edge.cytable]

CyCSV-Version	1
SUID	interaction	name	selected
java.lang.Long	java.lang.String	java.lang.String	java.lang.Boolean
DNA2 Initiation default edge
4335	ss	Sld3_[(T600)]-{p} (directed) Cdc14_p-_Sld3_[(T600)]	false
4336	AND	Sld3_[(T600)]-{p} (directed) Sld3PP	false
4337	consume	Dpb11_[gins]_ppi-_Psf1_[dpb11] (directed) Dpb11_[gins]--Psf1_[dpb11]	false
4338	produce	Cdc28_p+_Sld3_[(S622)] (directed) Sld3_[(S622)]-{p}	false
4339	ss	Sld3_[(S622)]-{p} (directed) Cdc14_p-_Sld3_[(S622)]	false
4340	AND	Sld3_[(S622)]-{p} (directed) Sld3PP	false
4341	consume	Cdc14_p-_Sld2_[(T84)] (directed) Sld2_[(T84)]-{p}	false
4342	consume	Cdc14_p-_Sld3_[(T600)] (directed) Sld3_[(T600)]-{p}	false
4343	consume	Cdc14_p-_Sld3_[(S622)] (directed) Sld3_[(S622)]-{p}	false
4344	!	CMG (directed) [OriginFiring]	false
4345	produce	Mcm2_[mcm10]_ppi+_Mcm10_[mcm2] (directed) Mcm10_[mcm2]--Mcm2_[mcm10]	false
4346	!	Mcm10_[mcm2]--Mcm2_[mcm10] (directed) [OriginFiring]	false
4347	ss	Mcm10_[mcm2]--Mcm2_[mcm10] (directed) Mcm2_[mcm10]_ppi-_Mcm10_[mcm2]	false
4348	consume	Mcm2_[mcm10]_ppi-_Mcm10_[mcm2] (directed) Mcm10_[mcm2]--Mcm2_[mcm10]	false
4349	!	Cell_[(DNA)]-{lic} (directed) [DNALicensed]	false
4350	ss	Cell_[(DNA)]-{lic} (directed) Cell_RepInit_Cell_[(DNA)]	false
4351	consume	Cell_RepInit_Cell_[(DNA)] (directed) Cell_[(DNA)]-{lic}	false
4352	produce	Cell_RepInit_Cell_[(DNA)] (directed) Cell_[(DNA)]-{replicating}	false
4353	!	[OriginFiring] (directed) Cell_RepInit_Cell_[(DNA)]	false
4354	!	Cdc28Clb56 (directed) Cdc28_p+_Sld3_[(S622)]	false
4355	!	Cdc28Clb56 (directed) Cdc28_p+_Sld3_[(T600)]	false
4356	!	Cdc28Clb56 (directed) Cdc28_p+_Sld2_[(T84)]	false
4357	produce	Mcm4_[sld3]_ppi+_Sld3_[mcm4] (directed) Mcm4_[sld3]--Sld3_[mcm4]	false
4358	AND	Mcm4_[sld3]--Sld3_[mcm4] (directed) MCMCdc45Sld3	false
4359	!	Mcm4_[sld3]--Sld3_[mcm4] (directed) Cdc45_[sld3]_ppi+_Sld3_[cdc45]	false
4360	ss	Mcm4_[sld3]--Sld3_[mcm4] (directed) Mcm4_[sld3]_ppi-_Sld3_[mcm4]	false
4361	consume	Mcm4_[sld3]_ppi-_Sld3_[mcm4] (directed) Mcm4_[sld3]--Sld3_[mcm4]	false
4362	produce	Mcm6_[sld3]_ppi+_Sld3_[mcm6] (directed) Mcm6_[sld3]--Sld3_[mcm6]	false
4363	AND	Mcm6_[sld3]--Sld3_[mcm6] (directed) MCMCdc45Sld3	false
4364	!	Mcm6_[sld3]--Sld3_[mcm6] (directed) Cdc45_[sld3]_ppi+_Sld3_[cdc45]	false
4365	ss	Mcm6_[sld3]--Sld3_[mcm6] (directed) Mcm6_[sld3]_ppi-_Sld3_[mcm6]	false
4366	consume	Mcm6_[sld3]_ppi-_Sld3_[mcm6] (directed) Mcm6_[sld3]--Sld3_[mcm6]	false
4367	produce	Cdc45_[sld3]_ppi+_Sld3_[cdc45] (directed) Cdc45_[sld3]--Sld3_[cdc45]	false
4368	AND	Cdc45_[sld3]--Sld3_[cdc45] (directed) MCMCdc45Sld3	false
4369	ss	Cdc45_[sld3]--Sld3_[cdc45] (directed) Cdc45_[sld3]_ppi-_Sld3_[cdc45]	false
4370	consume	Cdc45_[sld3]_ppi-_Sld3_[cdc45] (directed) Cdc45_[sld3]--Sld3_[cdc45]	false
4371	produce	Cdc7_[dbf4]_ppi+_Dbf4_[cdc7] (directed) Cdc7_[dbf4]--Dbf4_[cdc7]	false
4372	produce	Dpb11_[BRCT1]_ppi+_Sld2_[dpb11] (directed) Dpb11_[BRCT1]--Sld2_[dpb11]	false
4373	consume	Mcm4PPT_p-_Mcm4_[(cdc7)] (directed) Mcm4_[(cdc7)]-{p}	false
4374	!	Cdc7_[dbf4]--Dbf4_[cdc7] (directed) Cdc7_p+_Mcm6_[(cdc7)]	false
4375	!	Cdc7_[dbf4]--Dbf4_[cdc7] (directed) Cdc7_p+_Mcm4_[(cdc7)]	false
4376	ss	Cdc7_[dbf4]--Dbf4_[cdc7] (directed) Cdc7_[dbf4]_ppi-_Dbf4_[cdc7]	false
4377	AND	Dpb11_[BRCT1]--Sld2_[dpb11] (directed) CMG	false
4378	ss	Dpb11_[BRCT1]--Sld2_[dpb11] (directed) Dpb11_[BRCT1]_ppi-_Sld2_[dpb11]	false
4379	consume	Mcm6PPT_p-_Mcm6_[(cdc7)] (directed) Mcm6_[(cdc7)]-{p}	false
4380	consume	Cdc7_[dbf4]_ppi-_Dbf4_[cdc7] (directed) Cdc7_[dbf4]--Dbf4_[cdc7]	false
4381	AND	Dpb11_[BRCT2]--Sld3_[dpb11] (directed) CMG	false
4382	ss	Dpb11_[BRCT2]--Sld3_[dpb11] (directed) Dpb11_[BRCT2]_ppi-_Sld3_[dpb11]	false
4383	!	Dpb11_[BRCT2]--Sld3_[dpb11] (directed) Dpb11_[BRCT1]_ppi+_Sld2_[dpb11]	false
4384	consume	Dpb11_[BRCT1]_ppi-_Sld2_[dpb11] (directed) Dpb11_[BRCT1]--Sld2_[dpb11]	false
4385	produce	Dpb11_[BRCT2]_ppi+_Sld3_[dpb11] (directed) Dpb11_[BRCT2]--Sld3_[dpb11]	false
4386	produce	Cdc7_p+_Mcm4_[(cdc7)] (directed) Mcm4_[(cdc7)]-{p}	false
4387	!	Sld3PP (directed) Dpb11_[BRCT2]_ppi+_Sld3_[dpb11]	false
4388	ss	Mcm4_[(cdc7)]-{p} (directed) Mcm4PPT_p-_Mcm4_[(cdc7)]	false
4389	!	Mcm4_[(cdc7)]-{p} (directed) Mcm4_[sld3]_ppi+_Sld3_[mcm4]	false
4390	AND	MCMCdc45Sld3 (directed) CMG	false
4391	!	MCMCdc45Sld3 (directed) Dpb11_[BRCT2]_ppi+_Sld3_[dpb11]	false
4392	!	[DNALicensed] (directed) Cdc7_p+_Mcm4_[(cdc7)]	false
4393	!	[DNALicensed] (directed) Cdc7_p+_Mcm6_[(cdc7)]	false
4394	consume	Dpb11_[BRCT2]_ppi-_Sld3_[dpb11] (directed) Dpb11_[BRCT2]--Sld3_[dpb11]	false
4395	produce	Cdc7_p+_Mcm6_[(cdc7)] (directed) Mcm6_[(cdc7)]-{p}	false
4396	produce	Dpb11_[pol]_ppi+_Pol2_[dpb11] (directed) Dpb11_[pol]--Pol2_[dpb11]	false
4397	ss	Mcm6_[(cdc7)]-{p} (directed) Mcm6PPT_p-_Mcm6_[(cdc7)]	false
4398	!	Mcm6_[(cdc7)]-{p} (directed) Mcm6_[sld3]_ppi+_Sld3_[mcm6]	false
4399	AND	Dpb11_[pol]--Pol2_[dpb11] (directed) CMG	false
4400	ss	Dpb11_[pol]--Pol2_[dpb11] (directed) Dpb11_[pol]_ppi-_Pol2_[dpb11]	false
4401	produce	Cdc28_p+_Sld2_[(T84)] (directed) Sld2_[(T84)]-{p}	false
4402	consume	Dpb11_[pol]_ppi-_Pol2_[dpb11] (directed) Dpb11_[pol]--Pol2_[dpb11]	false
4403	ss	Sld2_[(T84)]-{p} (directed) Cdc14_p-_Sld2_[(T84)]	false
4404	!	Sld2_[(T84)]-{p} (directed) Dpb11_[BRCT1]_ppi+_Sld2_[dpb11]	false
4405	produce	Dpb11_[gins]_ppi+_Psf1_[dpb11] (directed) Dpb11_[gins]--Psf1_[dpb11]	false
4406	produce	Cdc28_p+_Sld3_[(T600)] (directed) Sld3_[(T600)]-{p}	false
4407	AND	Dpb11_[gins]--Psf1_[dpb11] (directed) CMG	false
4408	ss	Dpb11_[gins]--Psf1_[dpb11] (directed) Dpb11_[gins]_ppi-_Psf1_[dpb11]	false
4057	x	Cdc14_[net1]--Net1_[n] (directed) Cdc14_p-_Sld3_[(S622)]	false
414	is	Mcm2 (directed) Mcm2_[mcm10]_ppi+_Mcm10_[mcm2]	false
424	is	Mcm6 (directed) Cdc7_p+_Mcm6_[(cdc7)]	false
419	is	Mcm4 (directed) Cdc7_p+_Mcm4_[(cdc7)]	false
4059	x	Cdc14_[net1]--Net1_[n] (directed) Cdc14_p-_Sld2_[(T84)]	false
3680	is	Dbf4 (directed) Cdc7_[dbf4]_ppi+_Dbf4_[cdc7]	false
4058	x	Cdc14_[net1]--Net1_[n] (directed) Cdc14_p-_Sld3_[(T600)]	false
