# Supplementary material for: A comprehensive, mechanistically detailed, and executable model of the cell division cycle in Saccharomyces cerevisiae
Source: Nat Commun. 2019 Mar 21;10:1308. doi: 10.1038/s41467-019-08903-w (PMC6428898; doi:10.1038/s41467-019-08903-w)
Supplement: Supplementary file 4 — Supplementary Data 2 [file 41467_2019_8903_MOESM4_ESM.zip › CytoscapeSession-2018_05_18-12_22/tables/6834-TF5+Hcm1/LOCAL_ATTRS-org.cytoscape.model.CyEdge-TF5+Hcm1+default+edge.cytable]

CyCSV-Version	1
SUID	interaction	name	selected
java.lang.Long	java.lang.String	java.lang.String	java.lang.Boolean
TF5 Hcm1 default edge
6987	degrade	Proteasome_deg_Fkh2 (directed) Fkh2	false
6988	produce	Hcm1_[DBD]_bind+_Cin8Gene_[hcm1] (directed) Cin8Gene_[hcm1]--Hcm1_[DBD]	false
6989	ss	Cin8Gene_[hcm1]--Hcm1_[DBD] (directed) Hcm1_[DBD]_bind-_Cin8Gene_[hcm1]	false
6990	!	Cin8Gene_[hcm1]--Hcm1_[DBD] (directed) [CIN8TRSC01]	false
6991	!	Cin8Gene_[hcm1]--Hcm1_[DBD] (directed) [CIN8TRSC02]	false
6992	!	Cin8Gene_[hcm1]--Hcm1_[DBD] (directed) [CIN8TRSC03]	false
6993	!	Cin8Gene_[hcm1]--Hcm1_[DBD] (directed) [CIN8TRSC04]	false
6994	!	Cin8Gene_[hcm1]--Hcm1_[DBD] (directed) [CIN8TRSC05]	false
6995	!	Cin8Gene_[hcm1]--Hcm1_[DBD] (directed) [CIN8TRSC06]	false
6996	!	Cin8Gene_[hcm1]--Hcm1_[DBD] (directed) [CIN8TRSC07]	false
6997	!	Cin8Gene_[hcm1]--Hcm1_[DBD] (directed) [CIN8TRSC08]	false
6998	!	Cin8Gene_[hcm1]--Hcm1_[DBD] (directed) [CIN8TRSC09]	false
6999	!	Cin8Gene_[hcm1]--Hcm1_[DBD] (directed) [CIN8TRSC10]	false
7000	!	Cin8Gene_[hcm1]--Hcm1_[DBD] (directed) [CIN8TRSC11]	false
7001	!	Cin8Gene_[hcm1]--Hcm1_[DBD] (directed) [CIN8TRSC12]	false
7002	!	Cin8Gene_[hcm1]--Hcm1_[DBD] (directed) [CIN8TRSC13]	false
7003	!	Cin8Gene_[hcm1]--Hcm1_[DBD] (directed) [CIN8TRSC14]	false
7004	!	Cin8Gene_[hcm1]--Hcm1_[DBD] (directed) [CIN8TRSC15]	false
7005	!	Cin8Gene_[hcm1]--Hcm1_[DBD] (directed) [CIN8TRSC16]	false
7006	!	Cin8Gene_[hcm1]--Hcm1_[DBD] (directed) [CIN8TRSC17]	false
7007	!	Cin8Gene_[hcm1]--Hcm1_[DBD] (directed) [CIN8TRSC18]	false
7008	!	Cin8Gene_[hcm1]--Hcm1_[DBD] (directed) [CIN8TRSC19]	false
7009	!	Cin8Gene_[hcm1]--Hcm1_[DBD] (directed) [CIN8TRSC20]	false
7010	mutually_exclusive	Cin8Gene_[hcm1]--Hcm1_[DBD] (directed) Hcm1_[DBD]_bind+_Fkh1Gene_[hcm1]	false
7011	mutually_exclusive	Cin8Gene_[hcm1]--Hcm1_[DBD] (directed) Hcm1_[DBD]_bind+_Fkh2Gene_[hcm1]	false
7012	mutually_exclusive	Cin8Gene_[hcm1]--Hcm1_[DBD] (directed) Hcm1_[DBD]_bind+_Ndd1Gene_[hcm1]	false
7013	mutually_exclusive	Cin8Gene_[hcm1]--Hcm1_[DBD] (directed) Hcm1_[DBD]_bind+_Yhp1Gene_[hcm1]	false
7014	consume	Hcm1_[DBD]_bind-_Cin8Gene_[hcm1] (directed) Cin8Gene_[hcm1]--Hcm1_[DBD]	false
7015	produce	Hcm1_[DBD]_bind+_Fkh1Gene_[hcm1] (directed) Fkh1Gene_[hcm1]--Hcm1_[DBD]	false
7016	ss	Fkh1Gene_[hcm1]--Hcm1_[DBD] (directed) Hcm1_[DBD]_bind-_Fkh1Gene_[hcm1]	false
7017	!	Fkh1Gene_[hcm1]--Hcm1_[DBD] (directed) [FKH1TRSC01]	false
7018	!	Fkh1Gene_[hcm1]--Hcm1_[DBD] (directed) [FKH1TRSC02]	false
7019	!	Fkh1Gene_[hcm1]--Hcm1_[DBD] (directed) [FKH1TRSC03]	false
7020	!	Fkh1Gene_[hcm1]--Hcm1_[DBD] (directed) [FKH1TRSC04]	false
7021	!	Fkh1Gene_[hcm1]--Hcm1_[DBD] (directed) [FKH1TRSC05]	false
7022	!	Fkh1Gene_[hcm1]--Hcm1_[DBD] (directed) [FKH1TRSC06]	false
7023	!	Fkh1Gene_[hcm1]--Hcm1_[DBD] (directed) [FKH1TRSC07]	false
7024	!	Fkh1Gene_[hcm1]--Hcm1_[DBD] (directed) [FKH1TRSC08]	false
7025	!	Fkh1Gene_[hcm1]--Hcm1_[DBD] (directed) [FKH1TRSC09]	false
7026	!	Fkh1Gene_[hcm1]--Hcm1_[DBD] (directed) [FKH1TRSC10]	false
7027	!	Fkh1Gene_[hcm1]--Hcm1_[DBD] (directed) [FKH1TRSC11]	false
7028	!	Fkh1Gene_[hcm1]--Hcm1_[DBD] (directed) [FKH1TRSC12]	false
7029	!	Fkh1Gene_[hcm1]--Hcm1_[DBD] (directed) [FKH1TRSC13]	false
7030	!	Fkh1Gene_[hcm1]--Hcm1_[DBD] (directed) [FKH1TRSC14]	false
7031	!	Fkh1Gene_[hcm1]--Hcm1_[DBD] (directed) [FKH1TRSC15]	false
7032	!	Fkh1Gene_[hcm1]--Hcm1_[DBD] (directed) [FKH1TRSC16]	false
7033	!	Fkh1Gene_[hcm1]--Hcm1_[DBD] (directed) [FKH1TRSC17]	false
7034	!	Fkh1Gene_[hcm1]--Hcm1_[DBD] (directed) [FKH1TRSC18]	false
7035	!	Fkh1Gene_[hcm1]--Hcm1_[DBD] (directed) [FKH1TRSC19]	false
7036	!	Fkh1Gene_[hcm1]--Hcm1_[DBD] (directed) [FKH1TRSC20]	false
7037	mutually_exclusive	Fkh1Gene_[hcm1]--Hcm1_[DBD] (directed) Hcm1_[DBD]_bind+_Cin8Gene_[hcm1]	false
7038	mutually_exclusive	Fkh1Gene_[hcm1]--Hcm1_[DBD] (directed) Hcm1_[DBD]_bind+_Fkh2Gene_[hcm1]	false
7039	mutually_exclusive	Fkh1Gene_[hcm1]--Hcm1_[DBD] (directed) Hcm1_[DBD]_bind+_Ndd1Gene_[hcm1]	false
7040	mutually_exclusive	Fkh1Gene_[hcm1]--Hcm1_[DBD] (directed) Hcm1_[DBD]_bind+_Yhp1Gene_[hcm1]	false
7041	consume	Hcm1_[DBD]_bind-_Fkh1Gene_[hcm1] (directed) Fkh1Gene_[hcm1]--Hcm1_[DBD]	false
7042	produce	Hcm1_[DBD]_bind+_Fkh2Gene_[hcm1] (directed) Fkh2Gene_[hcm1]--Hcm1_[DBD]	false
7043	ss	Fkh2Gene_[hcm1]--Hcm1_[DBD] (directed) Hcm1_[DBD]_bind-_Fkh2Gene_[hcm1]	false
7044	!	Fkh2Gene_[hcm1]--Hcm1_[DBD] (directed) [FKH2TRSC01]	false
7045	!	Fkh2Gene_[hcm1]--Hcm1_[DBD] (directed) [FKH2TRSC02]	false
7046	!	Fkh2Gene_[hcm1]--Hcm1_[DBD] (directed) [FKH2TRSC03]	false
7047	!	Fkh2Gene_[hcm1]--Hcm1_[DBD] (directed) [FKH2TRSC04]	false
7048	!	Fkh2Gene_[hcm1]--Hcm1_[DBD] (directed) [FKH2TRSC05]	false
7049	!	Fkh2Gene_[hcm1]--Hcm1_[DBD] (directed) [FKH2TRSC06]	false
7050	!	Fkh2Gene_[hcm1]--Hcm1_[DBD] (directed) [FKH2TRSC07]	false
7051	!	Fkh2Gene_[hcm1]--Hcm1_[DBD] (directed) [FKH2TRSC08]	false
7052	!	Fkh2Gene_[hcm1]--Hcm1_[DBD] (directed) [FKH2TRSC09]	false
7053	!	Fkh2Gene_[hcm1]--Hcm1_[DBD] (directed) [FKH2TRSC10]	false
7054	!	Fkh2Gene_[hcm1]--Hcm1_[DBD] (directed) [FKH2TRSC11]	false
7055	!	Fkh2Gene_[hcm1]--Hcm1_[DBD] (directed) [FKH2TRSC12]	false
7056	!	Fkh2Gene_[hcm1]--Hcm1_[DBD] (directed) [FKH2TRSC13]	false
7057	!	Fkh2Gene_[hcm1]--Hcm1_[DBD] (directed) [FKH2TRSC14]	false
7058	!	Fkh2Gene_[hcm1]--Hcm1_[DBD] (directed) [FKH2TRSC15]	false
7059	!	Fkh2Gene_[hcm1]--Hcm1_[DBD] (directed) [FKH2TRSC16]	false
7060	!	Fkh2Gene_[hcm1]--Hcm1_[DBD] (directed) [FKH2TRSC17]	false
7061	!	Fkh2Gene_[hcm1]--Hcm1_[DBD] (directed) [FKH2TRSC18]	false
7062	!	Fkh2Gene_[hcm1]--Hcm1_[DBD] (directed) [FKH2TRSC19]	false
7063	!	Fkh2Gene_[hcm1]--Hcm1_[DBD] (directed) [FKH2TRSC20]	false
7064	mutually_exclusive	Fkh2Gene_[hcm1]--Hcm1_[DBD] (directed) Hcm1_[DBD]_bind+_Cin8Gene_[hcm1]	false
7065	mutually_exclusive	Fkh2Gene_[hcm1]--Hcm1_[DBD] (directed) Hcm1_[DBD]_bind+_Fkh1Gene_[hcm1]	false
7066	mutually_exclusive	Fkh2Gene_[hcm1]--Hcm1_[DBD] (directed) Hcm1_[DBD]_bind+_Ndd1Gene_[hcm1]	false
7067	mutually_exclusive	Fkh2Gene_[hcm1]--Hcm1_[DBD] (directed) Hcm1_[DBD]_bind+_Yhp1Gene_[hcm1]	false
7068	consume	Hcm1_[DBD]_bind-_Fkh2Gene_[hcm1] (directed) Fkh2Gene_[hcm1]--Hcm1_[DBD]	false
7069	produce	Hcm1_[DBD]_bind+_Ndd1Gene_[hcm1] (directed) Hcm1_[DBD]--Ndd1Gene_[hcm1]	false
7070	ss	Hcm1_[DBD]--Ndd1Gene_[hcm1] (directed) Hcm1_[DBD]_bind-_Ndd1Gene_[hcm1]	false
7071	!	Hcm1_[DBD]--Ndd1Gene_[hcm1] (directed) [NDD1TRSC01]	false
7072	!	Hcm1_[DBD]--Ndd1Gene_[hcm1] (directed) [NDD1TRSC02]	false
7073	!	Hcm1_[DBD]--Ndd1Gene_[hcm1] (directed) [NDD1TRSC03]	false
7074	!	Hcm1_[DBD]--Ndd1Gene_[hcm1] (directed) [NDD1TRSC04]	false
7075	!	Hcm1_[DBD]--Ndd1Gene_[hcm1] (directed) [NDD1TRSC05]	false
7076	!	Hcm1_[DBD]--Ndd1Gene_[hcm1] (directed) [NDD1TRSC06]	false
7077	!	Hcm1_[DBD]--Ndd1Gene_[hcm1] (directed) [NDD1TRSC07]	false
7078	!	Hcm1_[DBD]--Ndd1Gene_[hcm1] (directed) [NDD1TRSC08]	false
7079	!	Hcm1_[DBD]--Ndd1Gene_[hcm1] (directed) [NDD1TRSC09]	false
7080	!	Hcm1_[DBD]--Ndd1Gene_[hcm1] (directed) [NDD1TRSC10]	false
7081	!	Hcm1_[DBD]--Ndd1Gene_[hcm1] (directed) [NDD1TRSC11]	false
7082	!	Hcm1_[DBD]--Ndd1Gene_[hcm1] (directed) [NDD1TRSC12]	false
7083	!	Hcm1_[DBD]--Ndd1Gene_[hcm1] (directed) [NDD1TRSC13]	false
7084	!	Hcm1_[DBD]--Ndd1Gene_[hcm1] (directed) [NDD1TRSC14]	false
7085	!	Hcm1_[DBD]--Ndd1Gene_[hcm1] (directed) [NDD1TRSC15]	false
7086	!	Hcm1_[DBD]--Ndd1Gene_[hcm1] (directed) [NDD1TRSC16]	false
7087	!	Hcm1_[DBD]--Ndd1Gene_[hcm1] (directed) [NDD1TRSC17]	false
7088	!	Hcm1_[DBD]--Ndd1Gene_[hcm1] (directed) [NDD1TRSC18]	false
7089	!	Hcm1_[DBD]--Ndd1Gene_[hcm1] (directed) [NDD1TRSC19]	false
7090	!	Hcm1_[DBD]--Ndd1Gene_[hcm1] (directed) [NDD1TRSC20]	false
7091	mutually_exclusive	Hcm1_[DBD]--Ndd1Gene_[hcm1] (directed) Hcm1_[DBD]_bind+_Cin8Gene_[hcm1]	false
7092	mutually_exclusive	Hcm1_[DBD]--Ndd1Gene_[hcm1] (directed) Hcm1_[DBD]_bind+_Fkh1Gene_[hcm1]	false
7093	mutually_exclusive	Hcm1_[DBD]--Ndd1Gene_[hcm1] (directed) Hcm1_[DBD]_bind+_Fkh2Gene_[hcm1]	false
7094	mutually_exclusive	Hcm1_[DBD]--Ndd1Gene_[hcm1] (directed) Hcm1_[DBD]_bind+_Yhp1Gene_[hcm1]	false
7095	consume	Hcm1_[DBD]_bind-_Ndd1Gene_[hcm1] (directed) Hcm1_[DBD]--Ndd1Gene_[hcm1]	false
7096	produce	Hcm1_[DBD]_bind+_Yhp1Gene_[hcm1] (directed) Hcm1_[DBD]--Yhp1Gene_[hcm1]	false
7097	ss	Hcm1_[DBD]--Yhp1Gene_[hcm1] (directed) Hcm1_[DBD]_bind-_Yhp1Gene_[hcm1]	false
7098	!	Hcm1_[DBD]--Yhp1Gene_[hcm1] (directed) [YHP1TRSC01]	false
7099	!	Hcm1_[DBD]--Yhp1Gene_[hcm1] (directed) [YHP1TRSC02]	false
7100	!	Hcm1_[DBD]--Yhp1Gene_[hcm1] (directed) [YHP1TRSC03]	false
7101	!	Hcm1_[DBD]--Yhp1Gene_[hcm1] (directed) [YHP1TRSC04]	false
7102	!	Hcm1_[DBD]--Yhp1Gene_[hcm1] (directed) [YHP1TRSC05]	false
7103	!	Hcm1_[DBD]--Yhp1Gene_[hcm1] (directed) [YHP1TRSC06]	false
7104	!	Hcm1_[DBD]--Yhp1Gene_[hcm1] (directed) [YHP1TRSC07]	false
7105	!	Hcm1_[DBD]--Yhp1Gene_[hcm1] (directed) [YHP1TRSC08]	false
7106	!	Hcm1_[DBD]--Yhp1Gene_[hcm1] (directed) [YHP1TRSC09]	false
7107	!	Hcm1_[DBD]--Yhp1Gene_[hcm1] (directed) [YHP1TRSC10]	false
7108	!	Hcm1_[DBD]--Yhp1Gene_[hcm1] (directed) [YHP1TRSC11]	false
7109	!	Hcm1_[DBD]--Yhp1Gene_[hcm1] (directed) [YHP1TRSC12]	false
7110	!	Hcm1_[DBD]--Yhp1Gene_[hcm1] (directed) [YHP1TRSC13]	false
7111	!	Hcm1_[DBD]--Yhp1Gene_[hcm1] (directed) [YHP1TRSC14]	false
7112	!	Hcm1_[DBD]--Yhp1Gene_[hcm1] (directed) [YHP1TRSC15]	false
7113	!	Hcm1_[DBD]--Yhp1Gene_[hcm1] (directed) [YHP1TRSC16]	false
7114	!	Hcm1_[DBD]--Yhp1Gene_[hcm1] (directed) [YHP1TRSC17]	false
7115	!	Hcm1_[DBD]--Yhp1Gene_[hcm1] (directed) [YHP1TRSC18]	false
7116	!	Hcm1_[DBD]--Yhp1Gene_[hcm1] (directed) [YHP1TRSC19]	false
7117	!	Hcm1_[DBD]--Yhp1Gene_[hcm1] (directed) [YHP1TRSC20]	false
7118	mutually_exclusive	Hcm1_[DBD]--Yhp1Gene_[hcm1] (directed) Hcm1_[DBD]_bind+_Cin8Gene_[hcm1]	false
7119	mutually_exclusive	Hcm1_[DBD]--Yhp1Gene_[hcm1] (directed) Hcm1_[DBD]_bind+_Fkh1Gene_[hcm1]	false
7120	mutually_exclusive	Hcm1_[DBD]--Yhp1Gene_[hcm1] (directed) Hcm1_[DBD]_bind+_Fkh2Gene_[hcm1]	false
7121	mutually_exclusive	Hcm1_[DBD]--Yhp1Gene_[hcm1] (directed) Hcm1_[DBD]_bind+_Ndd1Gene_[hcm1]	false
7122	consume	Hcm1_[DBD]_bind-_Yhp1Gene_[hcm1] (directed) Hcm1_[DBD]--Yhp1Gene_[hcm1]	false
7123	synthesis	PolII_trsc_Fkh1Gene (directed) Fkh1mRNA	false
7124	!	[FKH1TRSC20] (directed) PolII_trsc_Fkh1Gene	false
7125	synthesis	PolII_trsc_Fkh2Gene (directed) Fkh2mRNA	false
7126	!	[FKH2TRSC20] (directed) PolII_trsc_Fkh2Gene	false
7127	synthesis	PolII_trsc_Ndd1Gene (directed) Ndd1mRNA	false
7128	!	[NDD1TRSC20] (directed) PolII_trsc_Ndd1Gene	false
7129	synthesis	PolII_trsc_Yhp1Gene (directed) Yhp1mRNA	false
7130	!	[YHP1TRSC20] (directed) PolII_trsc_Yhp1Gene	false
7131	synthesis	Ribo_trsl_Fkh1mRNA (directed) Fkh1	false
7132	synthesis	Ribo_trsl_Fkh2mRNA (directed) Fkh2	false
7133	synthesis	Ribo_trsl_Ndd1mRNA (directed) Ndd1	false
7134	synthesis	Ribo_trsl_Yhp1mRNA (directed) Yhp1	false
7135	synthesis	PolII_trsc_Cin8Gene (directed) Cin8mRNA	false
7136	!	[CIN8TRSC20] (directed) PolII_trsc_Cin8Gene	false
7137	synthesis	Ribo_trsl_Cin8mRNA (directed) Cin8	false
7138	!	Fkh1_[(apc)]-{ub} (directed) Proteasome_deg_Fkh1	false
7139	degrade	Proteasome_deg_Fkh1 (directed) Fkh1	false
7140	!	Ndd1_[(Grr1)]-{ub} (directed) Proteasome_deg_Ndd1	false
7141	degrade	Proteasome_deg_Ndd1 (directed) Ndd1	false
7142	is	Hcm1 (directed) Hcm1_[DBD]_bind+_Cin8Gene_[hcm1]	false
7143	is	Hcm1 (directed) Hcm1_[DBD]_bind+_Fkh1Gene_[hcm1]	false
7144	is	Hcm1 (directed) Hcm1_[DBD]_bind+_Fkh2Gene_[hcm1]	false
7145	is	Hcm1 (directed) Hcm1_[DBD]_bind+_Ndd1Gene_[hcm1]	false
7146	is	Hcm1 (directed) Hcm1_[DBD]_bind+_Yhp1Gene_[hcm1]	false
7147	!	Fkh2_[(apc)]-{ub} (directed) Proteasome_deg_Fkh2	false
7148	modifiy	Fkh1mRNA (directed) Ribo_trsl_Fkh1mRNA	false
7149	ss	Fkh1mRNA (directed) Decay_deg_Fkh1mRNA	false
7150	modifiy	Fkh2mRNA (directed) Ribo_trsl_Fkh2mRNA	false
7151	ss	Fkh2mRNA (directed) Decay_deg_Fkh2mRNA	false
7152	degrade	Decay_deg_Ndd1mRNA (directed) Ndd1mRNA	false
7153	modifiy	Ndd1mRNA (directed) Ribo_trsl_Ndd1mRNA	false
7154	ss	Ndd1mRNA (directed) Decay_deg_Ndd1mRNA	false
7155	modifiy	Yhp1mRNA (directed) Ribo_trsl_Yhp1mRNA	false
7156	ss	Yhp1mRNA (directed) Decay_deg_Yhp1mRNA	false
7157	is	Fkh1 (directed) APC_ub+_Fkh1_[(apc)]	false
7158	ss	Fkh1 (directed) Proteasome_deg_Fkh1	false
7159	degrade	Decay_deg_Fkh1mRNA (directed) Fkh1mRNA	false
7160	is	Fkh2 (directed) Fkh2_[mcm1]_ppi+_Mcm1_[fkh2]	false
7161	is	Fkh2 (directed) Cdc28_p+_Fkh2_[(S683)]	false
7162	is	Fkh2 (directed) Cdc28_p+_Fkh2_[(T697)]	false
7163	is	Fkh2 (directed) Fkh2_[DBD]_bind+_Clb1Gene_[fkh2]	false
7164	is	Fkh2 (directed) Fkh2_[DBD]_bind+_Clb2Gene_[fkh2]	false
7165	is	Fkh2 (directed) Fkh2_[DBD]_bind+_Clb3Gene_[fkh2]	false
7166	is	Fkh2 (directed) APC_ub+_Fkh2_[(apc)]	false
7167	is	Fkh2 (directed) Fkh2_[DBD]_bind+_Cdc5Gene_[fkh2]	false
7168	is	Fkh2 (directed) Fkh2_[DBD]_bind+_Cdc20Gene_[fkh2]	false
7169	is	Fkh2 (directed) Fkh2_[DBD]_bind+_Ace2Gene_[fkh2]	false
7170	is	Fkh2 (directed) Fkh2_[DBD]_bind+_Swi5Gene_[fkh2]	false
7171	ss	Fkh2 (directed) Proteasome_deg_Fkh2	false
7172	degrade	Decay_deg_Fkh2mRNA (directed) Fkh2mRNA	false
7173	is	Ndd1 (directed) Rad53_p+_Ndd1_[(rad53)]	false
7174	is	Ndd1 (directed) Cdc28_p+_Ndd1_[(T319)]	false
7175	is	Ndd1 (directed) Cdc5_p+_Ndd1_[(S85)]	false
7176	is	Ndd1 (directed) Grr1_ub+_Ndd1_[(Grr1)]	false
7177	ss	Ndd1 (directed) Proteasome_deg_Ndd1	false
7178	is	Yhp1 (directed) Mcm1_[yhp1]_ppi+_Yhp1_[mcm1]	false
7179	is	Yhp1 (directed) APC_ub+_Yhp1_[(apc)]	false
7180	ss	Yhp1 (directed) Proteasome_deg_Yhp1	false
7181	!	Yhp1_[(apc)]-{ub} (directed) Proteasome_deg_Yhp1	false
7182	degrade	Decay_deg_Cin8mRNA (directed) Cin8mRNA	false
7183	degrade	Proteasome_deg_Yhp1 (directed) Yhp1	false
7184	is	Cin8 (directed) APC_ub+_Cin8_[(apc)]	false
7185	is	Cin8 (directed) Cin8_[stalk]_ppi+_Cin8_[stalk]	false
7186	is	Cin8 (directed) Cin8_[mt]_ppi+_Tub1_[motor]	false
7187	ss	Cin8 (directed) Proteasome_deg_Cin8	false
7188	!	[YHP1TRSC01] (directed) [YHP1TRSC02]	false
7189	!	[YHP1TRSC02] (directed) [YHP1TRSC03]	false
7190	!	[YHP1TRSC03] (directed) [YHP1TRSC04]	false
7191	!	[YHP1TRSC04] (directed) [YHP1TRSC05]	false
7192	!	[YHP1TRSC05] (directed) [YHP1TRSC06]	false
7193	degrade	Decay_deg_Yhp1mRNA (directed) Yhp1mRNA	false
7194	!	[YHP1TRSC06] (directed) [YHP1TRSC07]	false
7195	!	[YHP1TRSC07] (directed) [YHP1TRSC08]	false
7196	!	[YHP1TRSC08] (directed) [YHP1TRSC09]	false
7197	!	[YHP1TRSC09] (directed) [YHP1TRSC10]	false
7198	!	[YHP1TRSC10] (directed) [YHP1TRSC11]	false
7199	!	[YHP1TRSC11] (directed) [YHP1TRSC12]	false
7200	!	[YHP1TRSC12] (directed) [YHP1TRSC13]	false
7201	!	[YHP1TRSC13] (directed) [YHP1TRSC14]	false
7202	modifiy	Cin8mRNA (directed) Ribo_trsl_Cin8mRNA	false
7203	ss	Cin8mRNA (directed) Decay_deg_Cin8mRNA	false
7204	!	[YHP1TRSC14] (directed) [YHP1TRSC15]	false
7205	!	[YHP1TRSC15] (directed) [YHP1TRSC16]	false
7206	!	Cin8_[(apc)]-{ub} (directed) Proteasome_deg_Cin8	false
7207	!	[YHP1TRSC16] (directed) [YHP1TRSC17]	false
7208	!	[YHP1TRSC17] (directed) [YHP1TRSC18]	false
7209	!	[YHP1TRSC18] (directed) [YHP1TRSC19]	false
7210	!	[YHP1TRSC19] (directed) [YHP1TRSC20]	false
7211	!	[CIN8TRSC01] (directed) [CIN8TRSC02]	false
7212	!	[CIN8TRSC02] (directed) [CIN8TRSC03]	false
7213	!	[CIN8TRSC03] (directed) [CIN8TRSC04]	false
7214	!	[CIN8TRSC04] (directed) [CIN8TRSC05]	false
7215	!	[CIN8TRSC05] (directed) [CIN8TRSC06]	false
7216	degrade	Proteasome_deg_Cin8 (directed) Cin8	false
7217	!	[CIN8TRSC06] (directed) [CIN8TRSC07]	false
7218	!	[CIN8TRSC07] (directed) [CIN8TRSC08]	false
7219	!	[CIN8TRSC08] (directed) [CIN8TRSC09]	false
7220	!	[CIN8TRSC09] (directed) [CIN8TRSC10]	false
7221	!	[CIN8TRSC10] (directed) [CIN8TRSC11]	false
7222	!	[CIN8TRSC11] (directed) [CIN8TRSC12]	false
7223	!	[CIN8TRSC12] (directed) [CIN8TRSC13]	false
7224	!	[CIN8TRSC13] (directed) [CIN8TRSC14]	false
7225	!	[CIN8TRSC14] (directed) [CIN8TRSC15]	false
7226	!	[CIN8TRSC15] (directed) [CIN8TRSC16]	false
7227	!	[CIN8TRSC16] (directed) [CIN8TRSC17]	false
7228	!	[CIN8TRSC17] (directed) [CIN8TRSC18]	false
7229	!	[CIN8TRSC18] (directed) [CIN8TRSC19]	false
7230	!	[CIN8TRSC19] (directed) [CIN8TRSC20]	false
7231	!	[NDD1TRSC01] (directed) [NDD1TRSC02]	false
7232	!	[NDD1TRSC02] (directed) [NDD1TRSC03]	false
7233	!	[NDD1TRSC03] (directed) [NDD1TRSC04]	false
7234	!	[NDD1TRSC04] (directed) [NDD1TRSC05]	false
7235	!	[NDD1TRSC05] (directed) [NDD1TRSC06]	false
7236	!	[NDD1TRSC06] (directed) [NDD1TRSC07]	false
7237	!	[NDD1TRSC07] (directed) [NDD1TRSC08]	false
7238	!	[NDD1TRSC08] (directed) [NDD1TRSC09]	false
7239	!	[NDD1TRSC09] (directed) [NDD1TRSC10]	false
7240	!	[NDD1TRSC10] (directed) [NDD1TRSC11]	false
7241	!	[NDD1TRSC11] (directed) [NDD1TRSC12]	false
7242	!	[NDD1TRSC12] (directed) [NDD1TRSC13]	false
7243	!	[NDD1TRSC13] (directed) [NDD1TRSC14]	false
7244	!	[NDD1TRSC14] (directed) [NDD1TRSC15]	false
7245	!	[NDD1TRSC15] (directed) [NDD1TRSC16]	false
7246	!	[NDD1TRSC16] (directed) [NDD1TRSC17]	false
7247	!	[NDD1TRSC17] (directed) [NDD1TRSC18]	false
7248	!	[NDD1TRSC18] (directed) [NDD1TRSC19]	false
7249	!	[NDD1TRSC19] (directed) [NDD1TRSC20]	false
7250	!	[FKH1TRSC01] (directed) [FKH1TRSC02]	false
7251	!	[FKH1TRSC02] (directed) [FKH1TRSC03]	false
7252	!	[FKH1TRSC03] (directed) [FKH1TRSC04]	false
7253	!	[FKH1TRSC04] (directed) [FKH1TRSC05]	false
7254	!	[FKH1TRSC05] (directed) [FKH1TRSC06]	false
7255	!	[FKH1TRSC06] (directed) [FKH1TRSC07]	false
7256	!	[FKH1TRSC07] (directed) [FKH1TRSC08]	false
7257	!	[FKH1TRSC08] (directed) [FKH1TRSC09]	false
7258	!	[FKH1TRSC09] (directed) [FKH1TRSC10]	false
7259	!	[FKH1TRSC10] (directed) [FKH1TRSC11]	false
7260	!	[FKH1TRSC11] (directed) [FKH1TRSC12]	false
7261	!	[FKH1TRSC12] (directed) [FKH1TRSC13]	false
7262	!	[FKH1TRSC13] (directed) [FKH1TRSC14]	false
7263	!	[FKH1TRSC14] (directed) [FKH1TRSC15]	false
7264	!	[FKH1TRSC15] (directed) [FKH1TRSC16]	false
7265	!	[FKH1TRSC16] (directed) [FKH1TRSC17]	false
7266	!	[FKH1TRSC17] (directed) [FKH1TRSC18]	false
7267	!	[FKH1TRSC18] (directed) [FKH1TRSC19]	false
7268	!	[FKH1TRSC19] (directed) [FKH1TRSC20]	false
7269	!	[FKH2TRSC01] (directed) [FKH2TRSC02]	false
7270	!	[FKH2TRSC02] (directed) [FKH2TRSC03]	false
7271	!	[FKH2TRSC03] (directed) [FKH2TRSC04]	false
7272	!	[FKH2TRSC04] (directed) [FKH2TRSC05]	false
7273	!	[FKH2TRSC05] (directed) [FKH2TRSC06]	false
7274	!	[FKH2TRSC06] (directed) [FKH2TRSC07]	false
7275	!	[FKH2TRSC07] (directed) [FKH2TRSC08]	false
7276	!	[FKH2TRSC08] (directed) [FKH2TRSC09]	false
7277	!	[FKH2TRSC09] (directed) [FKH2TRSC10]	false
7278	!	[FKH2TRSC10] (directed) [FKH2TRSC11]	false
7279	!	[FKH2TRSC11] (directed) [FKH2TRSC12]	false
7280	!	[FKH2TRSC12] (directed) [FKH2TRSC13]	false
7281	!	[FKH2TRSC13] (directed) [FKH2TRSC14]	false
7282	!	[FKH2TRSC14] (directed) [FKH2TRSC15]	false
7283	!	[FKH2TRSC15] (directed) [FKH2TRSC16]	false
7284	!	[FKH2TRSC16] (directed) [FKH2TRSC17]	false
7285	!	[FKH2TRSC17] (directed) [FKH2TRSC18]	false
7286	!	[FKH2TRSC18] (directed) [FKH2TRSC19]	false
7287	!	[FKH2TRSC19] (directed) [FKH2TRSC20]	false
