# Supplementary material for: A comprehensive, mechanistically detailed, and executable model of the cell division cycle in Saccharomyces cerevisiae
Source: Nat Commun. 2019 Mar 21;10:1308. doi: 10.1038/s41467-019-08903-w (PMC6428898; doi:10.1038/s41467-019-08903-w)
Supplement: Supplementary file 4 — Supplementary Data 2 [file 41467_2019_8903_MOESM4_ESM.zip › CytoscapeSession-2018_05_18-12_22/tables/52-TF1+%2DECB/LOCAL_ATTRS-org.cytoscape.model.CyEdge-TF1+%2DECB+default+edge.cytable]

CyCSV-Version	1
SUID	interaction	name	selected
java.lang.Long	java.lang.String	java.lang.String	java.lang.Boolean
TF1 -ECB default edge
362	produce	Mcm1_[DBD]_bind+_Mcm4Gene_[ECB] (directed) Mcm1_[DBD]--Mcm4Gene_[ECB]	false
363	AND	Mcm1_[DBD]--Mcm4Gene_[ECB] (directed) MCM4Mcm1	false
364	ss	Mcm1_[DBD]--Mcm4Gene_[ECB] (directed) Mcm1_[DBD]_bind-_Mcm4Gene_[ECB]	false
365	consume	Mcm1_[DBD]_bind-_Mcm4Gene_[ECB] (directed) Mcm1_[DBD]--Mcm4Gene_[ECB]	false
366	produce	Mcm1_[DBD]_bind+_Mcm5Gene_[ECB] (directed) Mcm1_[DBD]--Mcm5Gene_[ECB]	false
367	AND	Mcm1_[DBD]--Mcm5Gene_[ECB] (directed) MCM5Mcm1	false
368	ss	Mcm1_[DBD]--Mcm5Gene_[ECB] (directed) Mcm1_[DBD]_bind-_Mcm5Gene_[ECB]	false
369	consume	Mcm1_[DBD]_bind-_Mcm5Gene_[ECB] (directed) Mcm1_[DBD]--Mcm5Gene_[ECB]	false
370	produce	Mcm1_[DBD]_bind+_Mcm6Gene_[ECB] (directed) Mcm1_[DBD]--Mcm6Gene_[ECB]	false
371	AND	Mcm1_[DBD]--Mcm6Gene_[ECB] (directed) MCM6Mcm1	false
372	ss	Mcm1_[DBD]--Mcm6Gene_[ECB] (directed) Mcm1_[DBD]_bind-_Mcm6Gene_[ECB]	false
373	consume	Mcm1_[DBD]_bind-_Mcm6Gene_[ECB] (directed) Mcm1_[DBD]--Mcm6Gene_[ECB]	false
374	produce	Mcm1_[DBD]_bind+_Mcm7Gene_[ECB] (directed) Mcm1_[DBD]--Mcm7Gene_[ECB]	false
375	AND	Mcm1_[DBD]--Mcm7Gene_[ECB] (directed) MCM7Mcm1	false
376	ss	Mcm1_[DBD]--Mcm7Gene_[ECB] (directed) Mcm1_[DBD]_bind-_Mcm7Gene_[ECB]	false
377	consume	Mcm1_[DBD]_bind-_Mcm7Gene_[ECB] (directed) Mcm1_[DBD]--Mcm7Gene_[ECB]	false
378	synthesis	PolII_trsc_Cln3Gene (directed) Cln3mRNA	false
379	!	[CLN3TRSC20] (directed) PolII_trsc_Cln3Gene	false
380	synthesis	PolII_trsc_Swi4Gene (directed) Swi4mRNA	false
381	!	[SWI4TRSC20] (directed) PolII_trsc_Swi4Gene	false
382	synthesis	PolII_trsc_Cdc6Gene (directed) Cdc6mRNA	false
383	!	[CDC6TRSC20] (directed) PolII_trsc_Cdc6Gene	false
384	synthesis	PolII_trsc_Mcm2Gene (directed) Mcm2mRNA	false
385	!	[MCM2TRSC20] (directed) PolII_trsc_Mcm2Gene	false
386	synthesis	PolII_trsc_Mcm3Gene (directed) Mcm3mRNA	false
387	!	[MCM3TRSC20] (directed) PolII_trsc_Mcm3Gene	false
388	synthesis	PolII_trsc_Mcm4Gene (directed) Mcm4mRNA	false
389	!	[MCM4TRSC20] (directed) PolII_trsc_Mcm4Gene	false
390	synthesis	PolII_trsc_Mcm5Gene (directed) Mcm5mRNA	false
391	!	[MCM5TRSC20] (directed) PolII_trsc_Mcm5Gene	false
392	synthesis	PolII_trsc_Mcm6Gene (directed) Mcm6mRNA	false
393	!	[MCM6TRSC20] (directed) PolII_trsc_Mcm6Gene	false
394	synthesis	PolII_trsc_Mcm7Gene (directed) Mcm7mRNA	false
395	!	[MCM7TRSC20] (directed) PolII_trsc_Mcm7Gene	false
396	ss	Cln3 (directed) Proteasome_deg_Cln3	false
397	is	Cln3 (directed) Cln3_[JD]_ppi+_Ydj1_[cln3]	false
398	is	Cln3 (directed) Cdc28_[cyclin]_ppi+_Cln3_[cdc28]	false
399	ss	Cdc6 (directed) Proteasome_deg_Cdc6	false
400	is	Cdc6 (directed) Cdc28_p+_Cdc6_[(cdc28)]	false
401	is	Cdc6 (directed) Cdc6_[orc1]_ppi+_Orc1_[cdc6]	false
402	synthesis	Ribo_trsl_Swi4mRNA (directed) Swi4	false
403	degrade	Decay_deg_Mcm2mRNA (directed) Mcm2mRNA	false
404	degrade	Decay_deg_Mcm3mRNA (directed) Mcm3mRNA	false
405	degrade	Decay_deg_Mcm4mRNA (directed) Mcm4mRNA	false
406	degrade	Decay_deg_Mcm5mRNA (directed) Mcm5mRNA	false
407	degrade	Decay_deg_Mcm6mRNA (directed) Mcm6mRNA	false
408	degrade	Decay_deg_Mcm7mRNA (directed) Mcm7mRNA	false
409	is	Yhp1 (directed) Mcm1_[yhp1]_ppi+_Yhp1_[mcm1]	false
410	degrade	Decay_deg_Cln3mRNA (directed) Cln3mRNA	false
411	degrade	Decay_deg_Cdc6mRNA (directed) Cdc6mRNA	false
412	degrade	Decay_deg_Swi4mRNA (directed) Swi4mRNA	false
413	is	Yox1 (directed) Mcm1_[yox1]_ppi+_Yox1_[mcm1]	false
414	is	Mcm2 (directed) Mcm2_[mcm10]_ppi+_Mcm10_[mcm2]	false
415	is	Mcm2 (directed) Mcm2_[mcm6]_ppi+_Mcm6_[mcm2]	false
416	is	Mcm3 (directed) Cdc28_p+_Mcm3_[NLS(cdc28)]	false
417	is	Mcm3 (directed) Mcm3_[mcm5]_ppi+_Mcm5_[mcm3]	false
418	is	Mcm3 (directed) Mcm7_[mcm3]_ppi+_Mcm3_[mcm7]	false
419	is	Mcm4 (directed) Cdc7_p+_Mcm4_[(cdc7)]	false
420	is	Mcm4 (directed) Mcm4_[mcm7]_ppi+_Mcm7_[mcm4]	false
421	is	Mcm4 (directed) Mcm6_[mcm4]_ppi+_Mcm4_[mcm6]	false
422	is	Mcm5 (directed) Mcm3_[mcm5]_ppi+_Mcm5_[mcm3]	false
423	is	Mcm5 (directed) Mcm5_[mcm6]_ppi+_Mcm6_[mcm5]	false
424	is	Mcm6 (directed) Cdc7_p+_Mcm6_[(cdc7)]	false
425	is	Mcm6 (directed) Mcm5_[mcm6]_ppi+_Mcm6_[mcm5]	false
426	is	Mcm6 (directed) Mcm6_[mcm4]_ppi+_Mcm4_[mcm6]	false
427	is	Mcm6 (directed) Mcm2_[mcm6]_ppi+_Mcm6_[mcm2]	false
428	is	Mcm7 (directed) Mcm7_[mcm3]_ppi+_Mcm3_[mcm7]	false
429	is	Mcm7 (directed) Mcm4_[mcm7]_ppi+_Mcm7_[mcm4]	false
430	ss	Cln3mRNA (directed) Decay_deg_Cln3mRNA	false
431	modifiy	Cln3mRNA (directed) Ribo_trsl_Cln3mRNA	false
432	is	Cln3mRNA (directed) Cln3mRNA_[Whi3]_i+_Whi3_[mrna]	false
433	ss	Swi4mRNA (directed) Decay_deg_Swi4mRNA	false
434	modifiy	Swi4mRNA (directed) Ribo_trsl_Swi4mRNA	false
435	ss	Cdc6mRNA (directed) Decay_deg_Cdc6mRNA	false
436	modifiy	Cdc6mRNA (directed) Ribo_trsl_Cdc6mRNA	false
437	ss	Mcm2mRNA (directed) Decay_deg_Mcm2mRNA	false
438	modifiy	Mcm2mRNA (directed) Ribo_trsl_Mcm2mRNA	false
439	ss	Mcm3mRNA (directed) Decay_deg_Mcm3mRNA	false
440	modifiy	Mcm3mRNA (directed) Ribo_trsl_Mcm3mRNA	false
441	ss	Mcm4mRNA (directed) Decay_deg_Mcm4mRNA	false
442	modifiy	Mcm4mRNA (directed) Ribo_trsl_Mcm4mRNA	false
443	ss	Mcm5mRNA (directed) Decay_deg_Mcm5mRNA	false
444	modifiy	Mcm5mRNA (directed) Ribo_trsl_Mcm5mRNA	false
445	ss	Mcm6mRNA (directed) Decay_deg_Mcm6mRNA	false
446	modifiy	Mcm6mRNA (directed) Ribo_trsl_Mcm6mRNA	false
447	ss	Mcm7mRNA (directed) Decay_deg_Mcm7mRNA	false
448	modifiy	Mcm7mRNA (directed) Ribo_trsl_Mcm7mRNA	false
449	is	Swi4 (directed) Clb2_[swi4]_ppi+_Swi4_[cyclin]	false
450	is	Swi4 (directed) Swi4_[swi6]_ppi+_Swi6_[swi4]	false
451	is	Swi4 (directed) Cdc28_p+_Swi4_[(cdc28)]	false
452	produce	Cln3mRNA_[Whi3]_i+_Whi3_[mrna] (directed) Cln3mRNA_[Whi3]--Whi3_[mrna]	false
453	k+	Cln3mRNA_[Whi3]--Whi3_[mrna] (directed) Decay_deg_Cln3mRNA	false
454	ss	Cln3mRNA_[Whi3]--Whi3_[mrna] (directed) Cln3mRNA_[Whi3]_i-_Whi3_[mrna]	false
455	consume	Cln3mRNA_[Whi3]_i-_Whi3_[mrna] (directed) Cln3mRNA_[Whi3]--Whi3_[mrna]	false
456	!	[CDC6TRSC01] (directed) [CDC6TRSC02]	false
457	!	CDC6Mcm1 (directed) [CDC6TRSC20]	false
458	!	CDC6Mcm1 (directed) [CDC6TRSC19]	false
459	!	CDC6Mcm1 (directed) [CDC6TRSC18]	false
460	!	CDC6Mcm1 (directed) [CDC6TRSC17]	false
461	!	CDC6Mcm1 (directed) [CDC6TRSC16]	false
462	!	CDC6Mcm1 (directed) [CDC6TRSC15]	false
463	!	CDC6Mcm1 (directed) [CDC6TRSC14]	false
464	!	CDC6Mcm1 (directed) [CDC6TRSC13]	false
465	!	CDC6Mcm1 (directed) [CDC6TRSC12]	false
466	!	CDC6Mcm1 (directed) [CDC6TRSC11]	false
467	!	CDC6Mcm1 (directed) [CDC6TRSC10]	false
468	!	CDC6Mcm1 (directed) [CDC6TRSC09]	false
469	!	CDC6Mcm1 (directed) [CDC6TRSC08]	false
470	!	CDC6Mcm1 (directed) [CDC6TRSC07]	false
471	!	CDC6Mcm1 (directed) [CDC6TRSC06]	false
472	!	CDC6Mcm1 (directed) [CDC6TRSC05]	false
473	!	CDC6Mcm1 (directed) [CDC6TRSC04]	false
474	!	CDC6Mcm1 (directed) [CDC6TRSC03]	false
475	!	CDC6Mcm1 (directed) [CDC6TRSC02]	false
476	!	CDC6Mcm1 (directed) [CDC6TRSC01]	false
477	AND	Mcm1 (directed) CLN3Mcm1	false
478	AND	Mcm1 (directed) SWI4Mcm1	false
479	AND	Mcm1 (directed) MCM7Mcm1	false
480	AND	Mcm1 (directed) MCM6Mcm1	false
481	AND	Mcm1 (directed) MCM5Mcm1	false
482	AND	Mcm1 (directed) MCM4Mcm1	false
483	AND	Mcm1 (directed) MCM3Mcm1	false
484	AND	Mcm1 (directed) MCM2Mcm1	false
485	AND	Mcm1 (directed) CDC6Mcm1	false
486	AND	Mcm1notYhp1 (directed) Mcm1	false
487	AND	Mcm1notYox1 (directed) Mcm1	false
488	!	[CDC6TRSC02] (directed) [CDC6TRSC03]	false
489	!	[CDC6TRSC03] (directed) [CDC6TRSC04]	false
490	!	[CDC6TRSC04] (directed) [CDC6TRSC05]	false
491	!	[CDC6TRSC05] (directed) [CDC6TRSC06]	false
492	!	[CDC6TRSC06] (directed) [CDC6TRSC07]	false
493	!	Cdc6_[(scf)]-{ub} (directed) Proteasome_deg_Cdc6	false
494	!	[CDC6TRSC07] (directed) [CDC6TRSC08]	false
495	!	[CDC6TRSC08] (directed) [CDC6TRSC09]	false
496	!	[CDC6TRSC09] (directed) [CDC6TRSC10]	false
497	!	[CDC6TRSC10] (directed) [CDC6TRSC11]	false
498	!	[CDC6TRSC11] (directed) [CDC6TRSC12]	false
499	!	[CDC6TRSC12] (directed) [CDC6TRSC13]	false
500	!	[CDC6TRSC13] (directed) [CDC6TRSC14]	false
501	!	[CDC6TRSC14] (directed) [CDC6TRSC15]	false
502	!	[CDC6TRSC15] (directed) [CDC6TRSC16]	false
503	!	[CDC6TRSC16] (directed) [CDC6TRSC17]	false
504	!	[CDC6TRSC17] (directed) [CDC6TRSC18]	false
505	!	[CDC6TRSC18] (directed) [CDC6TRSC19]	false
506	!	[CDC6TRSC19] (directed) [CDC6TRSC20]	false
507	!	[MCM2TRSC01] (directed) [MCM2TRSC02]	false
508	!	MCM2Mcm1 (directed) [MCM2TRSC20]	false
509	!	MCM2Mcm1 (directed) [MCM2TRSC19]	false
510	!	MCM2Mcm1 (directed) [MCM2TRSC18]	false
511	!	MCM2Mcm1 (directed) [MCM2TRSC17]	false
512	!	MCM2Mcm1 (directed) [MCM2TRSC16]	false
513	!	MCM2Mcm1 (directed) [MCM2TRSC15]	false
514	!	MCM2Mcm1 (directed) [MCM2TRSC14]	false
515	!	MCM2Mcm1 (directed) [MCM2TRSC13]	false
516	!	MCM2Mcm1 (directed) [MCM2TRSC12]	false
517	!	MCM2Mcm1 (directed) [MCM2TRSC11]	false
518	!	MCM2Mcm1 (directed) [MCM2TRSC10]	false
519	!	MCM2Mcm1 (directed) [MCM2TRSC09]	false
520	!	MCM2Mcm1 (directed) [MCM2TRSC08]	false
521	!	MCM2Mcm1 (directed) [MCM2TRSC07]	false
522	!	MCM2Mcm1 (directed) [MCM2TRSC06]	false
523	!	MCM2Mcm1 (directed) [MCM2TRSC05]	false
524	!	MCM2Mcm1 (directed) [MCM2TRSC04]	false
525	!	MCM2Mcm1 (directed) [MCM2TRSC03]	false
526	!	MCM2Mcm1 (directed) [MCM2TRSC02]	false
527	!	MCM2Mcm1 (directed) [MCM2TRSC01]	false
528	!	[MCM2TRSC02] (directed) [MCM2TRSC03]	false
529	!	[MCM2TRSC03] (directed) [MCM2TRSC04]	false
530	!	[MCM2TRSC04] (directed) [MCM2TRSC05]	false
531	!	[MCM2TRSC05] (directed) [MCM2TRSC06]	false
532	!	[MCM2TRSC06] (directed) [MCM2TRSC07]	false
533	!	[MCM2TRSC07] (directed) [MCM2TRSC08]	false
534	!	[MCM2TRSC08] (directed) [MCM2TRSC09]	false
535	!	[MCM2TRSC09] (directed) [MCM2TRSC10]	false
536	!	[MCM2TRSC10] (directed) [MCM2TRSC11]	false
537	!	[MCM2TRSC11] (directed) [MCM2TRSC12]	false
538	!	[MCM2TRSC12] (directed) [MCM2TRSC13]	false
539	!	[MCM2TRSC13] (directed) [MCM2TRSC14]	false
540	!	[MCM2TRSC14] (directed) [MCM2TRSC15]	false
541	!	[MCM2TRSC15] (directed) [MCM2TRSC16]	false
542	!	[MCM2TRSC16] (directed) [MCM2TRSC17]	false
543	!	[MCM2TRSC17] (directed) [MCM2TRSC18]	false
544	!	[MCM2TRSC18] (directed) [MCM2TRSC19]	false
545	!	[MCM2TRSC19] (directed) [MCM2TRSC20]	false
546	!	[MCM3TRSC01] (directed) [MCM3TRSC02]	false
547	!	MCM3Mcm1 (directed) [MCM3TRSC20]	false
548	!	MCM3Mcm1 (directed) [MCM3TRSC19]	false
549	!	MCM3Mcm1 (directed) [MCM3TRSC18]	false
550	!	MCM3Mcm1 (directed) [MCM3TRSC17]	false
551	!	MCM3Mcm1 (directed) [MCM3TRSC16]	false
552	!	MCM3Mcm1 (directed) [MCM3TRSC15]	false
553	!	MCM3Mcm1 (directed) [MCM3TRSC14]	false
554	!	MCM3Mcm1 (directed) [MCM3TRSC13]	false
555	!	MCM3Mcm1 (directed) [MCM3TRSC12]	false
556	!	MCM3Mcm1 (directed) [MCM3TRSC11]	false
557	!	MCM3Mcm1 (directed) [MCM3TRSC10]	false
558	!	MCM3Mcm1 (directed) [MCM3TRSC09]	false
559	!	MCM3Mcm1 (directed) [MCM3TRSC08]	false
560	!	MCM3Mcm1 (directed) [MCM3TRSC07]	false
561	!	MCM3Mcm1 (directed) [MCM3TRSC06]	false
562	!	MCM3Mcm1 (directed) [MCM3TRSC05]	false
563	!	MCM3Mcm1 (directed) [MCM3TRSC04]	false
564	!	MCM3Mcm1 (directed) [MCM3TRSC03]	false
565	!	MCM3Mcm1 (directed) [MCM3TRSC02]	false
566	!	MCM3Mcm1 (directed) [MCM3TRSC01]	false
567	!	[MCM3TRSC02] (directed) [MCM3TRSC03]	false
568	!	[MCM3TRSC03] (directed) [MCM3TRSC04]	false
569	!	[MCM3TRSC04] (directed) [MCM3TRSC05]	false
570	!	[MCM3TRSC05] (directed) [MCM3TRSC06]	false
571	!	[MCM3TRSC06] (directed) [MCM3TRSC07]	false
572	!	[MCM3TRSC07] (directed) [MCM3TRSC08]	false
573	!	[MCM3TRSC08] (directed) [MCM3TRSC09]	false
574	!	[MCM3TRSC09] (directed) [MCM3TRSC10]	false
575	!	[MCM3TRSC10] (directed) [MCM3TRSC11]	false
576	!	[MCM3TRSC11] (directed) [MCM3TRSC12]	false
577	!	[MCM3TRSC12] (directed) [MCM3TRSC13]	false
578	!	[MCM3TRSC13] (directed) [MCM3TRSC14]	false
579	!	[MCM3TRSC14] (directed) [MCM3TRSC15]	false
580	!	[MCM3TRSC15] (directed) [MCM3TRSC16]	false
581	!	[MCM3TRSC16] (directed) [MCM3TRSC17]	false
582	!	[MCM3TRSC17] (directed) [MCM3TRSC18]	false
583	!	[MCM3TRSC18] (directed) [MCM3TRSC19]	false
584	!	[MCM3TRSC19] (directed) [MCM3TRSC20]	false
585	!	[MCM4TRSC01] (directed) [MCM4TRSC02]	false
586	!	MCM4Mcm1 (directed) [MCM4TRSC20]	false
587	!	MCM4Mcm1 (directed) [MCM4TRSC19]	false
588	!	MCM4Mcm1 (directed) [MCM4TRSC18]	false
589	!	MCM4Mcm1 (directed) [MCM4TRSC17]	false
590	!	MCM4Mcm1 (directed) [MCM4TRSC16]	false
591	!	MCM4Mcm1 (directed) [MCM4TRSC15]	false
592	!	MCM4Mcm1 (directed) [MCM4TRSC14]	false
593	!	MCM4Mcm1 (directed) [MCM4TRSC13]	false
594	!	MCM4Mcm1 (directed) [MCM4TRSC12]	false
595	!	MCM4Mcm1 (directed) [MCM4TRSC11]	false
596	!	MCM4Mcm1 (directed) [MCM4TRSC10]	false
597	!	MCM4Mcm1 (directed) [MCM4TRSC09]	false
598	!	MCM4Mcm1 (directed) [MCM4TRSC08]	false
599	!	MCM4Mcm1 (directed) [MCM4TRSC07]	false
600	!	MCM4Mcm1 (directed) [MCM4TRSC06]	false
601	!	MCM4Mcm1 (directed) [MCM4TRSC05]	false
602	!	MCM4Mcm1 (directed) [MCM4TRSC04]	false
603	!	MCM4Mcm1 (directed) [MCM4TRSC03]	false
604	!	MCM4Mcm1 (directed) [MCM4TRSC02]	false
605	!	MCM4Mcm1 (directed) [MCM4TRSC01]	false
606	!	[MCM4TRSC02] (directed) [MCM4TRSC03]	false
607	!	[MCM4TRSC03] (directed) [MCM4TRSC04]	false
608	!	[MCM4TRSC04] (directed) [MCM4TRSC05]	false
609	!	[MCM4TRSC05] (directed) [MCM4TRSC06]	false
610	!	[MCM4TRSC06] (directed) [MCM4TRSC07]	false
611	!	[MCM4TRSC07] (directed) [MCM4TRSC08]	false
612	degrade	Proteasome_deg_Cdc6 (directed) Cdc6	false
613	!	[MCM4TRSC08] (directed) [MCM4TRSC09]	false
614	!	[MCM4TRSC09] (directed) [MCM4TRSC10]	false
615	!	[MCM4TRSC10] (directed) [MCM4TRSC11]	false
616	!	[MCM4TRSC11] (directed) [MCM4TRSC12]	false
617	!	Cln3_[(scf)]-{ub} (directed) Proteasome_deg_Cln3	false
618	!	[MCM4TRSC12] (directed) [MCM4TRSC13]	false
619	!	[MCM4TRSC13] (directed) [MCM4TRSC14]	false
620	!	[MCM4TRSC14] (directed) [MCM4TRSC15]	false
621	!	[MCM4TRSC15] (directed) [MCM4TRSC16]	false
622	degrade	Proteasome_deg_Cln3 (directed) Cln3	false
623	!	[MCM4TRSC16] (directed) [MCM4TRSC17]	false
624	!	[MCM4TRSC17] (directed) [MCM4TRSC18]	false
625	!	[MCM4TRSC18] (directed) [MCM4TRSC19]	false
626	!	[MCM4TRSC19] (directed) [MCM4TRSC20]	false
627	!	[MCM5TRSC01] (directed) [MCM5TRSC02]	false
628	!	MCM5Mcm1 (directed) [MCM5TRSC20]	false
629	!	MCM5Mcm1 (directed) [MCM5TRSC19]	false
630	!	MCM5Mcm1 (directed) [MCM5TRSC18]	false
631	!	MCM5Mcm1 (directed) [MCM5TRSC17]	false
632	!	MCM5Mcm1 (directed) [MCM5TRSC16]	false
633	!	MCM5Mcm1 (directed) [MCM5TRSC15]	false
634	!	MCM5Mcm1 (directed) [MCM5TRSC14]	false
635	!	MCM5Mcm1 (directed) [MCM5TRSC13]	false
636	!	MCM5Mcm1 (directed) [MCM5TRSC12]	false
637	!	MCM5Mcm1 (directed) [MCM5TRSC11]	false
638	!	MCM5Mcm1 (directed) [MCM5TRSC10]	false
639	!	MCM5Mcm1 (directed) [MCM5TRSC09]	false
640	!	MCM5Mcm1 (directed) [MCM5TRSC08]	false
641	!	MCM5Mcm1 (directed) [MCM5TRSC07]	false
642	!	MCM5Mcm1 (directed) [MCM5TRSC06]	false
643	!	MCM5Mcm1 (directed) [MCM5TRSC05]	false
644	!	MCM5Mcm1 (directed) [MCM5TRSC04]	false
645	!	MCM5Mcm1 (directed) [MCM5TRSC03]	false
646	!	MCM5Mcm1 (directed) [MCM5TRSC02]	false
647	!	MCM5Mcm1 (directed) [MCM5TRSC01]	false
648	!	[MCM5TRSC02] (directed) [MCM5TRSC03]	false
649	!	[MCM5TRSC03] (directed) [MCM5TRSC04]	false
650	!	[MCM5TRSC04] (directed) [MCM5TRSC05]	false
651	!	[MCM5TRSC05] (directed) [MCM5TRSC06]	false
652	!	[MCM5TRSC06] (directed) [MCM5TRSC07]	false
653	!	[MCM5TRSC07] (directed) [MCM5TRSC08]	false
654	!	[MCM5TRSC08] (directed) [MCM5TRSC09]	false
655	!	[MCM5TRSC09] (directed) [MCM5TRSC10]	false
656	!	[MCM5TRSC10] (directed) [MCM5TRSC11]	false
657	!	[MCM5TRSC11] (directed) [MCM5TRSC12]	false
658	!	[MCM5TRSC12] (directed) [MCM5TRSC13]	false
659	!	[MCM5TRSC13] (directed) [MCM5TRSC14]	false
660	!	[MCM5TRSC14] (directed) [MCM5TRSC15]	false
661	!	[MCM5TRSC15] (directed) [MCM5TRSC16]	false
662	!	[MCM5TRSC16] (directed) [MCM5TRSC17]	false
663	!	[MCM5TRSC17] (directed) [MCM5TRSC18]	false
664	!	[MCM5TRSC18] (directed) [MCM5TRSC19]	false
665	!	[MCM5TRSC19] (directed) [MCM5TRSC20]	false
666	!	[MCM6TRSC01] (directed) [MCM6TRSC02]	false
667	!	MCM6Mcm1 (directed) [MCM6TRSC20]	false
668	!	MCM6Mcm1 (directed) [MCM6TRSC19]	false
669	!	MCM6Mcm1 (directed) [MCM6TRSC18]	false
670	!	MCM6Mcm1 (directed) [MCM6TRSC17]	false
671	!	MCM6Mcm1 (directed) [MCM6TRSC16]	false
672	!	MCM6Mcm1 (directed) [MCM6TRSC15]	false
673	!	MCM6Mcm1 (directed) [MCM6TRSC14]	false
674	!	MCM6Mcm1 (directed) [MCM6TRSC13]	false
675	!	MCM6Mcm1 (directed) [MCM6TRSC12]	false
676	!	MCM6Mcm1 (directed) [MCM6TRSC11]	false
677	!	MCM6Mcm1 (directed) [MCM6TRSC10]	false
678	!	MCM6Mcm1 (directed) [MCM6TRSC09]	false
679	!	MCM6Mcm1 (directed) [MCM6TRSC08]	false
680	!	MCM6Mcm1 (directed) [MCM6TRSC07]	false
681	!	MCM6Mcm1 (directed) [MCM6TRSC06]	false
682	!	MCM6Mcm1 (directed) [MCM6TRSC05]	false
683	!	MCM6Mcm1 (directed) [MCM6TRSC04]	false
684	!	MCM6Mcm1 (directed) [MCM6TRSC03]	false
685	!	MCM6Mcm1 (directed) [MCM6TRSC02]	false
686	!	MCM6Mcm1 (directed) [MCM6TRSC01]	false
687	!	[MCM6TRSC02] (directed) [MCM6TRSC03]	false
688	!	[MCM6TRSC03] (directed) [MCM6TRSC04]	false
689	!	[MCM6TRSC04] (directed) [MCM6TRSC05]	false
690	!	[MCM6TRSC05] (directed) [MCM6TRSC06]	false
691	!	[MCM6TRSC06] (directed) [MCM6TRSC07]	false
692	!	[MCM6TRSC07] (directed) [MCM6TRSC08]	false
693	!	[MCM6TRSC08] (directed) [MCM6TRSC09]	false
694	!	[MCM6TRSC09] (directed) [MCM6TRSC10]	false
695	!	[MCM6TRSC10] (directed) [MCM6TRSC11]	false
696	!	[MCM6TRSC11] (directed) [MCM6TRSC12]	false
697	!	[MCM6TRSC12] (directed) [MCM6TRSC13]	false
698	!	[MCM6TRSC13] (directed) [MCM6TRSC14]	false
699	!	[MCM6TRSC14] (directed) [MCM6TRSC15]	false
700	!	[MCM6TRSC15] (directed) [MCM6TRSC16]	false
701	!	[MCM6TRSC16] (directed) [MCM6TRSC17]	false
702	!	[MCM6TRSC17] (directed) [MCM6TRSC18]	false
703	!	[MCM6TRSC18] (directed) [MCM6TRSC19]	false
704	!	[MCM6TRSC19] (directed) [MCM6TRSC20]	false
705	!	[MCM7TRSC01] (directed) [MCM7TRSC02]	false
706	!	MCM7Mcm1 (directed) [MCM7TRSC20]	false
707	!	MCM7Mcm1 (directed) [MCM7TRSC19]	false
708	!	MCM7Mcm1 (directed) [MCM7TRSC18]	false
709	!	MCM7Mcm1 (directed) [MCM7TRSC17]	false
710	!	MCM7Mcm1 (directed) [MCM7TRSC16]	false
711	!	MCM7Mcm1 (directed) [MCM7TRSC15]	false
712	!	MCM7Mcm1 (directed) [MCM7TRSC14]	false
713	!	MCM7Mcm1 (directed) [MCM7TRSC13]	false
714	!	MCM7Mcm1 (directed) [MCM7TRSC12]	false
715	!	MCM7Mcm1 (directed) [MCM7TRSC11]	false
716	!	MCM7Mcm1 (directed) [MCM7TRSC10]	false
717	!	MCM7Mcm1 (directed) [MCM7TRSC09]	false
718	!	MCM7Mcm1 (directed) [MCM7TRSC08]	false
719	!	MCM7Mcm1 (directed) [MCM7TRSC07]	false
720	!	MCM7Mcm1 (directed) [MCM7TRSC06]	false
721	!	MCM7Mcm1 (directed) [MCM7TRSC05]	false
722	!	MCM7Mcm1 (directed) [MCM7TRSC04]	false
723	!	MCM7Mcm1 (directed) [MCM7TRSC03]	false
724	!	MCM7Mcm1 (directed) [MCM7TRSC02]	false
725	!	MCM7Mcm1 (directed) [MCM7TRSC01]	false
726	!	[MCM7TRSC02] (directed) [MCM7TRSC03]	false
727	!	[MCM7TRSC03] (directed) [MCM7TRSC04]	false
728	!	[MCM7TRSC04] (directed) [MCM7TRSC05]	false
729	!	[MCM7TRSC05] (directed) [MCM7TRSC06]	false
730	!	[MCM7TRSC06] (directed) [MCM7TRSC07]	false
731	!	[MCM7TRSC07] (directed) [MCM7TRSC08]	false
732	!	[MCM7TRSC08] (directed) [MCM7TRSC09]	false
733	!	[MCM7TRSC09] (directed) [MCM7TRSC10]	false
734	!	[MCM7TRSC10] (directed) [MCM7TRSC11]	false
735	!	[MCM7TRSC11] (directed) [MCM7TRSC12]	false
736	!	[MCM7TRSC12] (directed) [MCM7TRSC13]	false
737	!	[MCM7TRSC13] (directed) [MCM7TRSC14]	false
738	produce	Mcm1_[yox1]_ppi+_Yox1_[mcm1] (directed) Mcm1_[yox1]--Yox1_[mcm1]	false
739	!	[MCM7TRSC14] (directed) [MCM7TRSC15]	false
740	ss	Mcm1_[yox1]--Yox1_[mcm1] (directed) Mcm1_[yox1]_ppi-_Yox1_[mcm1]	false
741	NOT	Mcm1_[yox1]--Yox1_[mcm1] (directed) Mcm1notYox1	false
742	!	[MCM7TRSC15] (directed) [MCM7TRSC16]	false
743	consume	Mcm1_[yox1]_ppi-_Yox1_[mcm1] (directed) Mcm1_[yox1]--Yox1_[mcm1]	false
744	!	[MCM7TRSC16] (directed) [MCM7TRSC17]	false
745	produce	Mcm1_[yhp1]_ppi+_Yhp1_[mcm1] (directed) Mcm1_[yhp1]--Yhp1_[mcm1]	false
746	!	[MCM7TRSC17] (directed) [MCM7TRSC18]	false
747	NOT	Mcm1_[yhp1]--Yhp1_[mcm1] (directed) Mcm1notYhp1	false
748	ss	Mcm1_[yhp1]--Yhp1_[mcm1] (directed) Mcm1_[yhp1]_ppi-_Yhp1_[mcm1]	false
749	!	[MCM7TRSC18] (directed) [MCM7TRSC19]	false
750	consume	Mcm1_[yhp1]_ppi-_Yhp1_[mcm1] (directed) Mcm1_[yhp1]--Yhp1_[mcm1]	false
751	!	[MCM7TRSC19] (directed) [MCM7TRSC20]	false
752	!	[SWI4TRSC01] (directed) [SWI4TRSC02]	false
753	!	SWI4Mcm1 (directed) [SWI4TRSC20]	false
754	!	SWI4Mcm1 (directed) [SWI4TRSC19]	false
755	!	SWI4Mcm1 (directed) [SWI4TRSC18]	false
756	!	SWI4Mcm1 (directed) [SWI4TRSC17]	false
757	!	SWI4Mcm1 (directed) [SWI4TRSC16]	false
758	!	SWI4Mcm1 (directed) [SWI4TRSC15]	false
759	!	SWI4Mcm1 (directed) [SWI4TRSC14]	false
760	!	SWI4Mcm1 (directed) [SWI4TRSC13]	false
761	!	SWI4Mcm1 (directed) [SWI4TRSC12]	false
762	!	SWI4Mcm1 (directed) [SWI4TRSC11]	false
763	!	SWI4Mcm1 (directed) [SWI4TRSC10]	false
764	!	SWI4Mcm1 (directed) [SWI4TRSC09]	false
765	!	SWI4Mcm1 (directed) [SWI4TRSC08]	false
766	!	SWI4Mcm1 (directed) [SWI4TRSC07]	false
767	!	SWI4Mcm1 (directed) [SWI4TRSC06]	false
768	!	SWI4Mcm1 (directed) [SWI4TRSC05]	false
769	!	SWI4Mcm1 (directed) [SWI4TRSC04]	false
770	!	SWI4Mcm1 (directed) [SWI4TRSC03]	false
771	!	SWI4Mcm1 (directed) [SWI4TRSC02]	false
772	!	SWI4Mcm1 (directed) [SWI4TRSC01]	false
773	!	[SWI4TRSC02] (directed) [SWI4TRSC03]	false
774	!	[SWI4TRSC03] (directed) [SWI4TRSC04]	false
775	!	[SWI4TRSC04] (directed) [SWI4TRSC05]	false
776	!	[SWI4TRSC05] (directed) [SWI4TRSC06]	false
777	!	[SWI4TRSC06] (directed) [SWI4TRSC07]	false
778	!	[SWI4TRSC07] (directed) [SWI4TRSC08]	false
779	!	[SWI4TRSC08] (directed) [SWI4TRSC09]	false
780	!	[SWI4TRSC09] (directed) [SWI4TRSC10]	false
781	!	[SWI4TRSC10] (directed) [SWI4TRSC11]	false
782	synthesis	Ribo_trsl_Mcm2mRNA (directed) Mcm2	false
783	!	[SWI4TRSC11] (directed) [SWI4TRSC12]	false
784	synthesis	Ribo_trsl_Mcm3mRNA (directed) Mcm3	false
785	!	[SWI4TRSC12] (directed) [SWI4TRSC13]	false
786	synthesis	Ribo_trsl_Mcm4mRNA (directed) Mcm4	false
787	!	[SWI4TRSC13] (directed) [SWI4TRSC14]	false
788	synthesis	Ribo_trsl_Mcm5mRNA (directed) Mcm5	false
789	!	[SWI4TRSC14] (directed) [SWI4TRSC15]	false
790	synthesis	Ribo_trsl_Mcm6mRNA (directed) Mcm6	false
791	!	[SWI4TRSC15] (directed) [SWI4TRSC16]	false
792	synthesis	Ribo_trsl_Mcm7mRNA (directed) Mcm7	false
793	!	[SWI4TRSC16] (directed) [SWI4TRSC17]	false
794	synthesis	Ribo_trsl_Cdc6mRNA (directed) Cdc6	false
795	!	[SWI4TRSC17] (directed) [SWI4TRSC18]	false
796	!	[SWI4TRSC18] (directed) [SWI4TRSC19]	false
797	!	[SWI4TRSC19] (directed) [SWI4TRSC20]	false
798	!	[CLN3TRSC01] (directed) [CLN3TRSC02]	false
799	!	CLN3Mcm1 (directed) [CLN3TRSC20]	false
800	!	CLN3Mcm1 (directed) [CLN3TRSC19]	false
801	!	CLN3Mcm1 (directed) [CLN3TRSC18]	false
802	!	CLN3Mcm1 (directed) [CLN3TRSC17]	false
803	!	CLN3Mcm1 (directed) [CLN3TRSC16]	false
804	!	CLN3Mcm1 (directed) [CLN3TRSC15]	false
805	!	CLN3Mcm1 (directed) [CLN3TRSC14]	false
806	!	CLN3Mcm1 (directed) [CLN3TRSC13]	false
807	!	CLN3Mcm1 (directed) [CLN3TRSC12]	false
808	!	CLN3Mcm1 (directed) [CLN3TRSC11]	false
809	!	CLN3Mcm1 (directed) [CLN3TRSC10]	false
810	!	CLN3Mcm1 (directed) [CLN3TRSC09]	false
811	!	CLN3Mcm1 (directed) [CLN3TRSC08]	false
812	!	CLN3Mcm1 (directed) [CLN3TRSC07]	false
813	!	CLN3Mcm1 (directed) [CLN3TRSC06]	false
814	!	CLN3Mcm1 (directed) [CLN3TRSC05]	false
815	!	CLN3Mcm1 (directed) [CLN3TRSC04]	false
816	!	CLN3Mcm1 (directed) [CLN3TRSC03]	false
817	!	CLN3Mcm1 (directed) [CLN3TRSC02]	false
818	!	CLN3Mcm1 (directed) [CLN3TRSC01]	false
819	synthesis	Ribo_trsl_Cln3mRNA (directed) Cln3	false
820	!	[CLN3TRSC02] (directed) [CLN3TRSC03]	false
821	!	[Nutrients] (directed) Ribo_trsl_Cln3mRNA	false
822	!	[CLN3TRSC03] (directed) [CLN3TRSC04]	false
823	!	[CLN3TRSC04] (directed) [CLN3TRSC05]	false
824	!	[CLN3TRSC05] (directed) [CLN3TRSC06]	false
825	!	[CLN3TRSC06] (directed) [CLN3TRSC07]	false
826	!	[CLN3TRSC07] (directed) [CLN3TRSC08]	false
827	!	[CLN3TRSC08] (directed) [CLN3TRSC09]	false
828	!	[CLN3TRSC09] (directed) [CLN3TRSC10]	false
829	!	[CLN3TRSC10] (directed) [CLN3TRSC11]	false
830	!	[CLN3TRSC11] (directed) [CLN3TRSC12]	false
831	!	[CLN3TRSC12] (directed) [CLN3TRSC13]	false
832	!	[CLN3TRSC13] (directed) [CLN3TRSC14]	false
833	!	[CLN3TRSC14] (directed) [CLN3TRSC15]	false
834	!	[CLN3TRSC15] (directed) [CLN3TRSC16]	false
835	!	[CLN3TRSC16] (directed) [CLN3TRSC17]	false
836	!	[CLN3TRSC17] (directed) [CLN3TRSC18]	false
837	!	[CLN3TRSC18] (directed) [CLN3TRSC19]	false
838	!	[CLN3TRSC19] (directed) [CLN3TRSC20]	false
839	produce	Bck2_[mcm1]_ppi+_Mcm1_[bck2] (directed) Bck2_[mcm1]--Mcm1_[bck2]	false
840	k+	Bck2_[mcm1]--Mcm1_[bck2] (directed) Mcm1_[DBD]_bind+_Mcm7Gene_[ECB]	false
841	k+	Bck2_[mcm1]--Mcm1_[bck2] (directed) Mcm1_[DBD]_bind+_Mcm6Gene_[ECB]	false
842	k+	Bck2_[mcm1]--Mcm1_[bck2] (directed) Mcm1_[DBD]_bind+_Mcm5Gene_[ECB]	false
843	k+	Bck2_[mcm1]--Mcm1_[bck2] (directed) Mcm1_[DBD]_bind+_Mcm4Gene_[ECB]	false
844	k+	Bck2_[mcm1]--Mcm1_[bck2] (directed) Mcm1_[DBD]_bind+_Mcm3Gene_[ECB]	false
845	k+	Bck2_[mcm1]--Mcm1_[bck2] (directed) Mcm1_[DBD]_bind+_Mcm2Gene_[ECB]	false
846	k+	Bck2_[mcm1]--Mcm1_[bck2] (directed) Mcm1_[DBD]_bind+_Cdc6Gene_[ECB]	false
847	k+	Bck2_[mcm1]--Mcm1_[bck2] (directed) Mcm1_[DBD]_bind+_Swi4Gene_[ECB]	false
848	k+	Bck2_[mcm1]--Mcm1_[bck2] (directed) Mcm1_[DBD]_bind+_Cln3Gene_[ECB]	false
849	ss	Bck2_[mcm1]--Mcm1_[bck2] (directed) Bck2_[mcm1]_ppi-_Mcm1_[bck2]	false
850	consume	Bck2_[mcm1]_ppi-_Mcm1_[bck2] (directed) Bck2_[mcm1]--Mcm1_[bck2]	false
851	produce	Mcm1_[DBD]_bind+_Cln3Gene_[ECB] (directed) Cln3Gene_[ECB]--Mcm1_[DBD]	false
852	AND	Cln3Gene_[ECB]--Mcm1_[DBD] (directed) CLN3Mcm1	false
853	ss	Cln3Gene_[ECB]--Mcm1_[DBD] (directed) Mcm1_[DBD]_bind-_Cln3Gene_[ECB]	false
854	consume	Mcm1_[DBD]_bind-_Cln3Gene_[ECB] (directed) Cln3Gene_[ECB]--Mcm1_[DBD]	false
855	produce	Mcm1_[DBD]_bind+_Swi4Gene_[ECB] (directed) Mcm1_[DBD]--Swi4Gene_[ECB]	false
856	AND	Mcm1_[DBD]--Swi4Gene_[ECB] (directed) SWI4Mcm1	false
857	ss	Mcm1_[DBD]--Swi4Gene_[ECB] (directed) Mcm1_[DBD]_bind-_Swi4Gene_[ECB]	false
858	consume	Mcm1_[DBD]_bind-_Swi4Gene_[ECB] (directed) Mcm1_[DBD]--Swi4Gene_[ECB]	false
859	produce	Mcm1_[DBD]_bind+_Cdc6Gene_[ECB] (directed) Cdc6Gene_[ECB]--Mcm1_[DBD]	false
860	AND	Cdc6Gene_[ECB]--Mcm1_[DBD] (directed) CDC6Mcm1	false
861	ss	Cdc6Gene_[ECB]--Mcm1_[DBD] (directed) Mcm1_[DBD]_bind-_Cdc6Gene_[ECB]	false
862	consume	Mcm1_[DBD]_bind-_Cdc6Gene_[ECB] (directed) Cdc6Gene_[ECB]--Mcm1_[DBD]	false
863	produce	Mcm1_[DBD]_bind+_Mcm2Gene_[ECB] (directed) Mcm1_[DBD]--Mcm2Gene_[ECB]	false
864	AND	Mcm1_[DBD]--Mcm2Gene_[ECB] (directed) MCM2Mcm1	false
865	ss	Mcm1_[DBD]--Mcm2Gene_[ECB] (directed) Mcm1_[DBD]_bind-_Mcm2Gene_[ECB]	false
866	consume	Mcm1_[DBD]_bind-_Mcm2Gene_[ECB] (directed) Mcm1_[DBD]--Mcm2Gene_[ECB]	false
867	produce	Mcm1_[DBD]_bind+_Mcm3Gene_[ECB] (directed) Mcm1_[DBD]--Mcm3Gene_[ECB]	false
868	AND	Mcm1_[DBD]--Mcm3Gene_[ECB] (directed) MCM3Mcm1	false
869	ss	Mcm1_[DBD]--Mcm3Gene_[ECB] (directed) Mcm1_[DBD]_bind-_Mcm3Gene_[ECB]	false
870	consume	Mcm1_[DBD]_bind-_Mcm3Gene_[ECB] (directed) Mcm1_[DBD]--Mcm3Gene_[ECB]	false
