# Supplementary material for: A comprehensive, mechanistically detailed, and executable model of the cell division cycle in Saccharomyces cerevisiae
Source: Nat Commun. 2019 Mar 21;10:1308. doi: 10.1038/s41467-019-08903-w (PMC6428898; doi:10.1038/s41467-019-08903-w)
Supplement: Supplementary file 4 — Supplementary Data 2 [file 41467_2019_8903_MOESM4_ESM.zip › CytoscapeSession-2018_05_18-12_22/tables/1123-TF3+SBF/LOCAL_ATTRS-org.cytoscape.model.CyNetwork-TF3+SBF+default+network.cytable]

"CyCSV-Version","1"
"SUID","__Annotations","name","selected"
"java.lang.Long","java.util.List<java.lang.String>","java.lang.String","java.lang.Boolean"
"","mutable","",""
"TF3 SBF default network",""
"1123","","TF3 SBF","false"
