# Supplementary material for: A comprehensive, mechanistically detailed, and executable model of the cell division cycle in Saccharomyces cerevisiae
Source: Nat Commun. 2019 Mar 21;10:1308. doi: 10.1038/s41467-019-08903-w (PMC6428898; doi:10.1038/s41467-019-08903-w)
Supplement: Supplementary file 4 — Supplementary Data 2 [file 41467_2019_8903_MOESM4_ESM.zip › CytoscapeSession-2018_05_18-12_22/tables/4933-ND3+SPBDuplication/LOCAL_ATTRS-org.cytoscape.model.CyEdge-ND3+SPBDuplication+default+edge.cytable]

CyCSV-Version	1
SUID	interaction	name	selected
java.lang.Long	java.lang.String	java.lang.String	java.lang.Boolean
ND3 SPBDuplication default edge
4994	consume	Cdc14_p-_Spc110_[(S36)] (directed) Spc110_[(S36)]-{p}	false
4995	produce	Spc97_[tub4]_ppi+_Tub4_[spc] (directed) Spc97_[tub4]--Tub4_[spc]	false
4996	consume	Cdc14_p-_Spc110_[(S91)] (directed) Spc110_[(S91)]-{p}	false
4997	consume	Spc97_[tub4]_ppi-_Tub4_[spc] (directed) Spc97_[tub4]--Tub4_[spc]	false
4998	consume	Spc110PPT_p-_Spc110_[(S60)] (directed) Spc110_[(S60)]-{p}	false
4999	produce	Spc98_[tub4]_ppi+_Tub4_[spc] (directed) Spc98_[tub4]--Tub4_[spc]	false
5000	consume	Spc110PPT_p-_Spc110_[(T68)] (directed) Spc110_[(T68)]-{p}	false
5001	consume	Spc98_[tub4]_ppi-_Tub4_[spc] (directed) Spc98_[tub4]--Tub4_[spc]	false
5002	produce	Spc97_[spc]_ppi+_Spc98_[spc] (directed) Spc97_[spc]--Spc98_[spc]	false
5003	consume	Spc97_[spc]_ppi-_Spc98_[spc] (directed) Spc97_[spc]--Spc98_[spc]	false
5004	produce	Spc72_[spc97]_ppi+_Spc97_[spc72] (directed) Spc72_[spc97]--Spc97_[spc72]	false
5005	AND	Spc72_[spc97]--Spc97_[spc72] (directed) OuterPlaque	false
5006	ss	Spc72_[spc97]--Spc97_[spc72] (directed) Spc72_[spc97]_ppi-_Spc97_[spc72]	false
5007	consume	Spc72_[spc97]_ppi-_Spc97_[spc72] (directed) Spc72_[spc97]--Spc97_[spc72]	false
5008	produce	Spc72_[N]_ppi+_Spc98_[spc72] (directed) Spc72_[N]--Spc98_[spc72]	false
5009	AND	Spc72_[N]--Spc98_[spc72] (directed) OuterPlaque	false
5010	ss	Spc72_[N]--Spc98_[spc72] (directed) Spc72_[N]_ppi-_Spc98_[spc72]	false
5011	consume	Spc72_[N]_ppi-_Spc98_[spc72] (directed) Spc72_[N]--Spc98_[spc72]	false
5012	produce	Cdc28_p+_Spc110_[(S36)] (directed) Spc110_[(S36)]-{p}	false
5013	ss	Spc110_[(S36)]-{p} (directed) Cdc14_p-_Spc110_[(S36)]	false
5014	OR	Spc110_[(S36)]-{p} (directed) Spc110P	false
5015	!	Cdc28Clb1256 (directed) Cdc28_p+_Spc110_[(S91)]	false
5016	!	Cdc28Clb1256 (directed) Cdc28_p+_Spc110_[(S36)]	false
5017	produce	Cdc28_p+_Spc110_[(S91)] (directed) Spc110_[(S91)]-{p}	false
5018	ss	Spc110_[(S91)]-{p} (directed) Cdc14_p-_Spc110_[(S91)]	false
5019	OR	Spc110_[(S91)]-{p} (directed) Spc110P	false
5020	produce	Mps1_p+_Spc110_[(S60)] (directed) Spc110_[(S60)]-{p}	false
5021	ss	Spc110_[(S60)]-{p} (directed) Spc110PPT_p-_Spc110_[(S60)]	false
5022	OR	Spc110_[(S60)]-{p} (directed) Spc110P	false
5023	produce	Mps1_p+_Spc110_[(T68)] (directed) Spc110_[(T68)]-{p}	false
5024	ss	Spc110_[(T68)]-{p} (directed) Spc110PPT_p-_Spc110_[(T68)]	false
5025	OR	Spc110_[(T68)]-{p} (directed) Spc110P	false
5026	produce	Cmd1_[spc42]_ppi+_Spc42_[Cmd1] (directed) Cmd1_[spc42]--Spc42_[Cmd1]	false
5027	AND	Cmd1_[spc42]--Spc42_[Cmd1] (directed) InnerPlaque	false
5028	ss	Cmd1_[spc42]--Spc42_[Cmd1] (directed) Cmd1_[spc42]_ppi-_Spc42_[Cmd1]	false
5029	consume	Cmd1_[spc42]_ppi-_Spc42_[Cmd1] (directed) Cmd1_[spc42]--Spc42_[Cmd1]	false
5030	produce	Spc29_[spc42]_ppi+_Spc42_[spc29] (directed) Spc29_[spc42]--Spc42_[spc29]	false
5031	AND	Spc29_[spc42]--Spc42_[spc29] (directed) InnerPlaque	false
5032	!	Spc29_[spc42]--Spc42_[spc29] (directed) Spc29_[spc110]_ppi+_Spc110_[spc29]	false
5033	ss	Spc29_[spc42]--Spc42_[spc29] (directed) Spc29_[spc42]_ppi-_Spc42_[spc29]	false
5034	OR	[DupPlaque] (directed) SPBsatORSPBdup	false
5035	OR	[DupPlaque] (directed) Spc42Crystal	false
5036	!	[DupPlaque] (directed) Nud1_[spc72]_ppi+_Spc72_[nud1]	false
5037	!	[DupPlaque] (directed) Spc29_[spc42]_ppi+_Spc42_[spc29]	false
5038	consume	Spc29_[spc42]_ppi-_Spc42_[spc29] (directed) Spc29_[spc42]--Spc42_[spc29]	false
5039	produce	Spc29_[spc110]_ppi+_Spc110_[spc29] (directed) Spc110_[spc29]--Spc29_[spc110]	false
5040	AND	Spc110_[spc29]--Spc29_[spc110] (directed) InnerPlaque	false
5041	!	Spc110_[spc29]--Spc29_[spc110] (directed) Spc98_[spc110]_ppi+_Spc110_[N]	false
5042	!	Spc110_[spc29]--Spc29_[spc110] (directed) Spc97_[spc110]_ppi+_Spc110_[spc97]	false
5043	ss	Spc110_[spc29]--Spc29_[spc110] (directed) Spc29_[spc110]_ppi-_Spc110_[spc29]	false
5044	!	PlaqueForm (directed) [PlaqueForm]	false
5045	ss	Cmd1_[spc110]--Spc110_[C] (directed) Cmd1_[spc110]_ppi-_Spc110_[C]	false
5046	!	Cmd1_[spc110]--Spc110_[C] (directed) Spc29_[spc110]_ppi+_Spc110_[spc29]	false
5047	AND	InnerPlaque (directed) PlaqueForm	false
5048	consume	Spc29_[spc110]_ppi-_Spc110_[spc29] (directed) Spc110_[spc29]--Spc29_[spc110]	false
5049	AND	OuterPlaque (directed) PlaqueForm	false
5050	produce	Cmd1_[spc110]_ppi+_Spc110_[C] (directed) Cmd1_[spc110]--Spc110_[C]	false
5051	consume	Cmd1_[spc110]_ppi-_Spc110_[C] (directed) Cmd1_[spc110]--Spc110_[C]	false
5052	produce	Spc97_[spc110]_ppi+_Spc110_[spc97] (directed) Spc110_[spc97]--Spc97_[spc110]	false
5053	AND	Spc110_[spc97]--Spc97_[spc110] (directed) InnerPlaque	false
5054	ss	Spc110_[spc97]--Spc97_[spc110] (directed) Spc97_[spc110]_ppi-_Spc110_[spc97]	false
5055	consume	Spc97_[spc110]_ppi-_Spc110_[spc97] (directed) Spc110_[spc97]--Spc97_[spc110]	false
5056	produce	Spc98_[spc110]_ppi+_Spc110_[N] (directed) Spc110_[N]--Spc98_[spc110]	false
5057	AND	Spc110_[N]--Spc98_[spc110] (directed) InnerPlaque	false
5058	ss	Spc110_[N]--Spc98_[spc110] (directed) Spc98_[spc110]_ppi-_Spc110_[N]	false
5059	AND	yTubSmallComp (directed) OuterPlaque	false
5060	AND	yTubSmallComp (directed) InnerPlaque	false
5061	!	yTubSmallComp (directed) Spc98_[spc110]_ppi+_Spc110_[N]	false
5062	ss	Spc97_[tub4]--Tub4_[spc] (directed) Spc97_[tub4]_ppi-_Tub4_[spc]	false
5063	AND	Spc97_[tub4]--Tub4_[spc] (directed) yTubSmallComp	false
5064	ss	Spc98_[tub4]--Tub4_[spc] (directed) Spc98_[tub4]_ppi-_Tub4_[spc]	false
5065	AND	Spc98_[tub4]--Tub4_[spc] (directed) yTubSmallComp	false
5066	ss	Spc97_[spc]--Spc98_[spc] (directed) Spc97_[spc]_ppi-_Spc98_[spc]	false
5067	AND	Spc97_[spc]--Spc98_[spc] (directed) yTubSmallComp	false
5068	!	Spc110P (directed) Spc98_[spc110]_ppi+_Spc110_[N]	false
5069	produce	Nud1_[spc72]_ppi+_Spc72_[nud1] (directed) Nud1_[spc72]--Spc72_[nud1]	false
5070	consume	Spc98_[spc110]_ppi-_Spc110_[N] (directed) Spc110_[N]--Spc98_[spc110]	false
5071	AND	Nud1_[spc72]--Spc72_[nud1] (directed) OuterPlaque	false
5072	!	Nud1_[spc72]--Spc72_[nud1] (directed) Spc72_[N]_ppi+_Spc98_[spc72]	false
5073	!	Nud1_[spc72]--Spc72_[nud1] (directed) Spc72_[spc97]_ppi+_Spc97_[spc72]	false
5074	ss	Nud1_[spc72]--Spc72_[nud1] (directed) Nud1_[spc72]_ppi-_Spc72_[nud1]	false
5075	consume	Nud1_[spc72]_ppi-_Spc72_[nud1] (directed) Nud1_[spc72]--Spc72_[nud1]	false
5076	!	Cell_[(SPB)]-{dup} (directed) [DupPlaque]	false
5077	ss	Cell_[(SPB)]-{dup} (directed) Cell_SPB_Cell_[(SPB)]	false
5078	consume	Cell_SPB_Cell_[(SPB)] (directed) Cell_[(SPB)]-{dup}	false
5079	produce	Cell_SPB_Cell_[(SPB)] (directed) Cell_[(SPB)]-{spb}	false
5080	OR	[PlaqueForm] (directed) Spc42Crystal	false
5081	!	[PlaqueForm] (directed) Cell_SPB_Cell_[(SPB)]	false
2597	is	Spc42 (directed) Cmd1_[spc42]_ppi+_Spc42_[Cmd1]	false
2596	is	Spc42 (directed) Spc29_[spc42]_ppi+_Spc42_[spc29]	false
3645	modifiy	Mps1 (directed) Mps1_p+_Spc110_[(S60)]	false
3644	modifiy	Mps1 (directed) Mps1_p+_Spc110_[(T68)]	false
4047	x	Cdc14_[net1]--Net1_[n] (directed) Cdc14_p-_Spc110_[(S36)]	false
4046	x	Cdc14_[net1]--Net1_[n] (directed) Cdc14_p-_Spc110_[(S91)]	false
