# Supplementary material for: A comprehensive, mechanistically detailed, and executable model of the cell division cycle in Saccharomyces cerevisiae
Source: Nat Commun. 2019 Mar 21;10:1308. doi: 10.1038/s41467-019-08903-w (PMC6428898; doi:10.1038/s41467-019-08903-w)
Supplement: Supplementary file 4 — Supplementary Data 2 [file 41467_2019_8903_MOESM4_ESM.zip › CytoscapeSession-2018_05_18-12_22/tables/5082-ND4+SPBSeparationAndNuclearDivision/LOCAL_ATTRS-org.cytoscape.model.CyEdge-ND4+SPBSeparationAndNuclearDivision+default+edge.cytable]

CyCSV-Version	1
SUID	interaction	name	selected
java.lang.Long	java.lang.String	java.lang.String	java.lang.Boolean
ND4 SPBSeparationAndNuclearDivision default edge
5158	!	NucMTPol (directed) Ndc80_[CH]_ppi+_Tub2_[ndc80]	false
5159	AND	NucMTPol (directed) CrosslinkedInterpolarMT	false
5160	AND	Tub1_[tub4]--Tub4_[tub1] (directed) AstralMTPol	false
5161	ss	Tub1_[tub4]--Tub4_[tub1] (directed) Tub1_[tub4]_ppi-_Tub4_[tub1]	false
5162	AND	Tub1_[tub4]--Tub4_[tub1] (directed) NucMTPol	false
5163	AND	Tub3_[tub4]--Tub4_[tub3] (directed) AstralMTPol	false
5164	ss	Tub3_[tub4]--Tub4_[tub3] (directed) Tub3_[tub4]_ppi-_Tub4_[tub3]	false
5165	AND	Tub3_[tub4]--Tub4_[tub3] (directed) NucMTPol	false
5166	AND	TubulinDimer (directed) AstralMTPol	false
5167	AND	TubulinDimer (directed) NucMTPol	false
5168	ss	Tub1_[tub2]--Tub2_[tub] (directed) Tub1_[tub2]_ppi-_Tub2_[tub]	false
5169	OR	Tub1_[tub2]--Tub2_[tub] (directed) TubulinDimer	false
5170	ss	Tub2_[tub]--Tub3_[tub2] (directed) Tub2_[tub]_ppi-_Tub3_[tub2]	false
5171	OR	Tub2_[tub]--Tub3_[tub2] (directed) TubulinDimer	false
5172	AND	[DaughterSPB] (directed) AstralMTPol	false
5173	AND	[DaughterSPB] (directed) NucMTPol	false
5174	AND	Tub4_[(S360)]-{0} (directed) CrosslinkedInterpolarMT	false
5175	ss	Tub4_[(S360)]-{p} (directed) Cdc14_p-_Tub4_[(S360)]	false
5176	NOT	Tub4_[(S360)]-{p} (directed) Tub4_[(S360)]-{0}	false
5177	ss	Ase1_[dimer]--Ase1_[dimer] (directed) Ase1_[dimer]_ppi-_Ase1_[dimer]	false
5178	AND	Ase1_[dimer]--Ase1_[dimer] (directed) CrosslinkedInterpolarMT	false
5179	ss	Ase1_[mt]--Tub1_[ase1] (directed) Ase1_[mt]_ppi-_Tub1_[ase1]	false
5180	AND	Ase1_[mt]--Tub1_[ase1] (directed) CrosslinkedInterpolarMT	false
5181	AND	KinesinMotors (directed) NuclearForce	false
5182	OR	Cin8TetramerTub1 (directed) KinesinMotors	false
5183	ss	Cin8_[mt]--Tub1_[motor] (directed) Cin8_[mt]_ppi-_Tub1_[motor]	false
5184	AND	Cin8_[mt]--Tub1_[motor] (directed) Cin8TetramerTub1	false
5185	AND	Cin8Tetramer (directed) Cin8TetramerTub1	false
5186	!	Cin8HD (directed) Cin8_[HD]_ppi+_Cin8_[HD]	false
5187	AND	Cin8HD (directed) Cin8Tetramer	false
5188	ss	Cin8_[stalk]--Cin8_[stalk] (directed) Cin8_[stalk]_ppi-_Cin8_[stalk]	false
5189	AND	Cin8_[stalk]--Cin8_[stalk] (directed) Cin8HD	false
5190	!	Cdc28Clb12 (directed) Cdc28_p+_Tub4_[(S360)]	false
5191	ss	Cin8_[HD]--Cin8_[HD] (directed) Cin8_[HD]_ppi-_Cin8_[HD]	false
5192	AND	Cin8_[HD]--Cin8_[HD] (directed) Cin8Tetramer	false
5193	OR	Kip1Motor (directed) KinesinMotors	false
5194	ss	Kip1_[mt]--Tub1_[motor] (directed) Kip1_[mt]_ppi-_Tub1_[motor]	false
5195	AND	Kip1_[mt]--Tub1_[motor] (directed) Kip1Motor	false
5196	ss	Kip1_[stalk]--Kip1_[stalk] (directed) Kip1_[stalk]_ppi-_Kip1_[stalk]	false
5197	AND	Kip1_[stalk]--Kip1_[stalk] (directed) Kip1Motor	false
5198	produce	Tub1_[tub2]_ppi+_Tub2_[tub] (directed) Tub1_[tub2]--Tub2_[tub]	false
5199	x	[Nocodazole] (directed) Tub2_[tub]_ppi+_Tub3_[tub2]	false
5200	x	[Nocodazole] (directed) Tub1_[tub2]_ppi+_Tub2_[tub]	false
5201	consume	Cdc14_p-_Tub4_[(S360)] (directed) Tub4_[(S360)]-{p}	false
5202	consume	Tub1_[tub2]_ppi-_Tub2_[tub] (directed) Tub1_[tub2]--Tub2_[tub]	false
5203	produce	Tub2_[tub]_ppi+_Tub3_[tub2] (directed) Tub2_[tub]--Tub3_[tub2]	false
5204	consume	Tub2_[tub]_ppi-_Tub3_[tub2] (directed) Tub2_[tub]--Tub3_[tub2]	false
5205	produce	Tub1_[tub4]_ppi+_Tub4_[tub1] (directed) Tub1_[tub4]--Tub4_[tub1]	false
5206	consume	Tub1_[tub4]_ppi-_Tub4_[tub1] (directed) Tub1_[tub4]--Tub4_[tub1]	false
5207	produce	Tub3_[tub4]_ppi+_Tub4_[tub3] (directed) Tub3_[tub4]--Tub4_[tub3]	false
5208	consume	Tub3_[tub4]_ppi-_Tub4_[tub3] (directed) Tub3_[tub4]--Tub4_[tub3]	false
5209	produce	Cdc28_p+_Tub4_[(S360)] (directed) Tub4_[(S360)]-{p}	false
5210	!	Cdc28Clb1256 (directed) Cdc28_p+_Kar9_[(cdc28)]	false
5211	produce	Ase1_[dimer]_ppi+_Ase1_[dimer] (directed) Ase1_[dimer]--Ase1_[dimer]	false
5212	consume	Ase1_[dimer]_ppi-_Ase1_[dimer] (directed) Ase1_[dimer]--Ase1_[dimer]	false
5213	produce	Ase1_[mt]_ppi+_Tub1_[ase1] (directed) Ase1_[mt]--Tub1_[ase1]	false
5214	consume	Ase1_[mt]_ppi-_Tub1_[ase1] (directed) Ase1_[mt]--Tub1_[ase1]	false
5215	produce	Cin8_[stalk]_ppi+_Cin8_[stalk] (directed) Cin8_[stalk]--Cin8_[stalk]	false
5216	consume	Cin8_[stalk]_ppi-_Cin8_[stalk] (directed) Cin8_[stalk]--Cin8_[stalk]	false
5217	produce	Cin8_[HD]_ppi+_Cin8_[HD] (directed) Cin8_[HD]--Cin8_[HD]	false
5218	consume	Cin8_[HD]_ppi-_Cin8_[HD] (directed) Cin8_[HD]--Cin8_[HD]	false
5219	!	DaughterSPB (directed) [DaughterSPB]	false
5220	produce	Cin8_[mt]_ppi+_Tub1_[motor] (directed) Cin8_[mt]--Tub1_[motor]	false
5221	consume	Cin8_[mt]_ppi-_Tub1_[motor] (directed) Cin8_[mt]--Tub1_[motor]	false
5222	produce	Kip1_[mt]_ppi+_Tub1_[motor] (directed) Kip1_[mt]--Tub1_[motor]	false
5223	consume	Kip1_[mt]_ppi-_Tub1_[motor] (directed) Kip1_[mt]--Tub1_[motor]	false
5224	produce	Kip1_[stalk]_ppi+_Kip1_[stalk] (directed) Kip1_[stalk]--Kip1_[stalk]	false
5225	consume	Kip1_[stalk]_ppi-_Kip1_[stalk] (directed) Kip1_[stalk]--Kip1_[stalk]	false
5226	is	Cin8 (directed) Cin8_[mt]_ppi+_Tub1_[motor]	false
5227	is	Cin8 (directed) Cin8_[stalk]_ppi+_Cin8_[stalk]	false
5228	produce	Bim1_[MT]_ppi+_Tub2_[PlusEnd] (directed) Bim1_[MT]--Tub2_[PlusEnd]	false
5229	!	AstralMTPol (directed) Bim1_[MT]_ppi+_Tub2_[PlusEnd]	false
5230	consume	Bim1_[MT]_ppi-_Tub2_[PlusEnd] (directed) Bim1_[MT]--Tub2_[PlusEnd]	false
5231	produce	Bim1_[kar9]_ppi+_Kar9_[bim1] (directed) Bim1_[kar9]--Kar9_[bim1]	false
5232	ss	Kar9_[(cdc28)]-{p} (directed) Cdc14_p-_Kar9_[(cdc28)]	false
5233	!	Kar9_[(cdc28)]-{p} (directed) Bim1_[kar9]_ppi+_Kar9_[bim1]	false
5234	consume	Bim1_[kar9]_ppi-_Kar9_[bim1] (directed) Bim1_[kar9]--Kar9_[bim1]	false
5235	produce	Cdc28_p+_Kar9_[(cdc28)] (directed) Kar9_[(cdc28)]-{p}	false
5236	OR	Cell_[(SPB)]-{spb} (directed) DaughterSPB	false
5237	ss	Cell_[(SPB)]-{spb} (directed) Cell_BIP_Cell_[(SPB)]	false
5238	consume	Cell_BIP_Cell_[(SPB)] (directed) Cell_[(SPB)]-{spb}	false
5239	produce	Cell_BIP_Cell_[(SPB)] (directed) Cell_[(SPB)]-{bipolar}	false
5240	produce	Kar9_[myo2]_ppi+_Myo2_[kar9] (directed) Kar9_[myo2]--Myo2_[kar9]	false
5241	!	Cell_[(SPB)]-{bipolar} (directed) [SpindlePositioning]	false
5242	OR	Cell_[(SPB)]-{bipolar} (directed) DaughterSPB	false
5243	ss	Cell_[(SPB)]-{bipolar} (directed) Cell_ND_Cell_[(SPB)]	false
5244	consume	Kar9_[myo2]_ppi-_Myo2_[kar9] (directed) Kar9_[myo2]--Myo2_[kar9]	false
5245	!	[MTForces] (directed) Cell_BIP_Cell_[(SPB)]	false
5246	consume	Cell_ND_Cell_[(SPB)] (directed) Cell_[(SPB)]-{bipolar}	false
5247	consume	Cdc14_p-_Kar9_[(cdc28)] (directed) Kar9_[(cdc28)]-{p}	false
5248	!	MTForces (directed) [MTForces]	false
5249	!	MTForces (directed) [TensionInitiation]	false
5250	!	MTForces (directed) Cell_ND_Cell_[(SPB)]	false
5251	!	CytoplasmicForce (directed) [SpindlePositioning]	false
5252	OR	CytoplasmicForce (directed) MTForces	false
5253	!	Bim1_[MT]--Tub2_[PlusEnd] (directed) Bim1_[kar9]_ppi+_Kar9_[bim1]	false
5254	ss	Bim1_[MT]--Tub2_[PlusEnd] (directed) Bim1_[MT]_ppi-_Tub2_[PlusEnd]	false
5255	AND	Bim1_[MT]--Tub2_[PlusEnd] (directed) CytoplasmicForce	false
5256	ss	Bim1_[kar9]--Kar9_[bim1] (directed) Bim1_[kar9]_ppi-_Kar9_[bim1]	false
5257	AND	Bim1_[kar9]--Kar9_[bim1] (directed) CytoplasmicForce	false
5258	AND	ActinMotor (directed) CytoplasmicForce	false
5259	ss	Kar9_[myo2]--Myo2_[kar9] (directed) Kar9_[myo2]_ppi-_Myo2_[kar9]	false
5260	AND	Kar9_[myo2]--Myo2_[kar9] (directed) ActinMotor	false
5261	AND	Act1_[motor]--Myo2_[actin] (directed) ActinMotor	false
5262	AND	ActinCables (directed) CytoplasmicForce	false
5263	OR	NuclearForce (directed) MTForces	false
5264	AND	CrosslinkedInterpolarMT (directed) NuclearForce	false
4809	x	[Bridge] (directed) Cell_BIP_Cell_[(SPB)]	false
4067	x	Cdc14_[net1]--Net1_[n] (directed) Cdc14_p-_Kar9_[(cdc28)]	false
4725	x	[CohesinRing] (directed) Cell_ND_Cell_[(SPB)]	false
3687	is	Kip1 (directed) Kip1_[mt]_ppi+_Tub1_[motor]	false
3686	is	Kip1 (directed) Kip1_[stalk]_ppi+_Kip1_[stalk]	false
3683	is	Ase1 (directed) Ase1_[dimer]_ppi+_Ase1_[dimer]	false
3682	is	Ase1 (directed) Ase1_[mt]_ppi+_Tub1_[ase1]	false
4043	x	Cdc14_[net1]--Net1_[n] (directed) Cdc14_p-_Tub4_[(S360)]	false
