# Supplementary material for: A comprehensive, mechanistically detailed, and executable model of the cell division cycle in Saccharomyces cerevisiae
Source: Nat Commun. 2019 Mar 21;10:1308. doi: 10.1038/s41467-019-08903-w (PMC6428898; doi:10.1038/s41467-019-08903-w)
Supplement: Supplementary file 4 — Supplementary Data 2 [file 41467_2019_8903_MOESM4_ESM.zip › CytoscapeSession-2018_05_18-12_22/tables/3564-TF7+unregulated/LOCAL_ATTRS-org.cytoscape.model.CyEdge-TF7+unregulated+default+edge.cytable]

CyCSV-Version	1
SUID	interaction	name	selected
java.lang.Long	java.lang.String	java.lang.String	java.lang.Boolean
TF7 unregulated default edge
3637	synthesis	PolII_trsc_Mps1Gene (directed) Mps1mRNA	false
3638	synthesis	Ribo_trsl_Mps1mRNA (directed) Mps1	false
3639	ss	Mps1mRNA (directed) Decay_deg_Mps1mRNA	false
3640	modifiy	Mps1mRNA (directed) Ribo_trsl_Mps1mRNA	false
3641	ss	Mps1 (directed) Proteasome_deg_Mps1	false
3642	is	Mps1 (directed) Mps1_ap+_Mps1_[(AP)]	false
3643	is	Mps1 (directed) APC_ub+_Mps1_[(apc)]	false
3644	modifiy	Mps1 (directed) Mps1_p+_Spc110_[(T68)]	false
3645	modifiy	Mps1 (directed) Mps1_p+_Spc110_[(S60)]	false
3646	is	Mps1 (directed) Mps1_[ndc80]_ppi+_Ndc80_[mps1]	false
3647	modifiy	Mps1 (directed) Mps1_p+_Spc42_[(mps1)]	false
3648	is	Mps1 (directed) Cdc28_p+_Mps1_[(T29)]	false
3649	ss	Far1 (directed) Proteasome_deg_Far1	false
3650	is	Far1 (directed) Cdc28_[far1]_ppi+_Far1_[cdc28]	false
3651	is	Far1 (directed) Cdc24_[far1]_ppi+_Far1_[cdc24]	false
3652	is	Far1 (directed) Cdc28_p+_Far1_[(S87)]	false
3653	synthesis	PolII_trsc_Ase1Gene (directed) Ase1mRNA	false
3654	synthesis	PolII_trsc_Dbf4Gene (directed) Dbf4mRNA	false
3655	synthesis	PolII_trsc_Kip1Gene (directed) Kip1mRNA	false
3656	synthesis	Ribo_trsl_Ase1mRNA (directed) Ase1	false
3657	synthesis	PolII_trsc_Clb4Gene (directed) Clb4mRNA	false
3658	synthesis	PolII_trsc_Far1Gene (directed) Far1mRNA	false
3659	synthesis	Ribo_trsl_Dbf4mRNA (directed) Dbf4	false
3660	synthesis	Ribo_trsl_Kip1mRNA (directed) Kip1	false
3661	degrade	Decay_deg_Far1mRNA (directed) Far1mRNA	false
3662	ss	Clb4mRNA (directed) Decay_deg_Clb4mRNA	false
3663	modifiy	Clb4mRNA (directed) Ribo_trsl_Clb4mRNA	false
3664	ss	Clb4 (directed) Proteasome_deg_Clb4	false
3665	is	Clb4 (directed) APC_ub+_Clb4_[(apc)]	false
3666	is	Clb4 (directed) Cdc28_[cyclin]_ppi+_Clb4_[cdc28]	false
3667	!	Far1_[(scf)]-{ub} (directed) Proteasome_deg_Far1	false
3668	degrade	Decay_deg_Clb4mRNA (directed) Clb4mRNA	false
3669	ss	Far1mRNA (directed) Decay_deg_Far1mRNA	false
3670	modifiy	Far1mRNA (directed) Ribo_trsl_Far1mRNA	false
3671	degrade	Proteasome_deg_Far1 (directed) Far1	false
3672	degrade	Decay_deg_Ase1mRNA (directed) Ase1mRNA	false
3673	degrade	Decay_deg_Dbf4mRNA (directed) Dbf4mRNA	false
3674	degrade	Decay_deg_Kip1mRNA (directed) Kip1mRNA	false
3675	degrade	Decay_deg_Mps1mRNA (directed) Mps1mRNA	false
3676	ss	Dbf4 (directed) Proteasome_deg_Dbf4	false
3677	is	Dbf4 (directed) APC_ub+_Dbf4_[(apc)]	false
3678	is	Dbf4 (directed) Rad53_p+_Dbf4_[(rad53)]	false
3679	is	Dbf4 (directed) Cdc28_p+_Dbf4_[(cdc28)]	false
3680	is	Dbf4 (directed) Cdc7_[dbf4]_ppi+_Dbf4_[cdc7]	false
3681	ss	Ase1 (directed) Proteasome_deg_Ase1	false
3682	is	Ase1 (directed) Ase1_[mt]_ppi+_Tub1_[ase1]	false
3683	is	Ase1 (directed) Ase1_[dimer]_ppi+_Ase1_[dimer]	false
3684	is	Ase1 (directed) APC_ub+_Ase1_[(apc)]	false
3685	ss	Kip1 (directed) Proteasome_deg_Kip1	false
3686	is	Kip1 (directed) Kip1_[stalk]_ppi+_Kip1_[stalk]	false
3687	is	Kip1 (directed) Kip1_[mt]_ppi+_Tub1_[motor]	false
3688	is	Kip1 (directed) APC_ub+_Kip1_[(apc)]	false
3689	synthesis	Ribo_trsl_Far1mRNA (directed) Far1	false
3690	!	Clb4_[(apc)]-{ub} (directed) Proteasome_deg_Clb4	false
3691	!	Dbf4_[(apc)]-{ub} (directed) Proteasome_deg_Dbf4	false
3692	degrade	Proteasome_deg_Dbf4 (directed) Dbf4	false
3693	ss	Ase1mRNA (directed) Decay_deg_Ase1mRNA	false
3694	modifiy	Ase1mRNA (directed) Ribo_trsl_Ase1mRNA	false
3695	ss	Dbf4mRNA (directed) Decay_deg_Dbf4mRNA	false
3696	modifiy	Dbf4mRNA (directed) Ribo_trsl_Dbf4mRNA	false
3697	ss	Kip1mRNA (directed) Decay_deg_Kip1mRNA	false
3698	modifiy	Kip1mRNA (directed) Ribo_trsl_Kip1mRNA	false
3699	!	Ase1_[(apc)]-{ub} (directed) Proteasome_deg_Ase1	false
3700	!	Kip1_[(apc)]-{ub} (directed) Proteasome_deg_Kip1	false
3701	degrade	Proteasome_deg_Ase1 (directed) Ase1	false
3702	degrade	Proteasome_deg_Kip1 (directed) Kip1	false
3703	!	Mps1_[(apc)]-{ub} (directed) Proteasome_deg_Mps1	false
3704	degrade	Proteasome_deg_Mps1 (directed) Mps1	false
3705	degrade	Proteasome_deg_Clb4 (directed) Clb4	false
3706	synthesis	Ribo_trsl_Clb4mRNA (directed) Clb4	false
