# Supplementary material for: A comprehensive, mechanistically detailed, and executable model of the cell division cycle in Saccharomyces cerevisiae
Source: Nat Commun. 2019 Mar 21;10:1308. doi: 10.1038/s41467-019-08903-w (PMC6428898; doi:10.1038/s41467-019-08903-w)
Supplement: Supplementary file 4 — Supplementary Data 2 [file 41467_2019_8903_MOESM4_ESM.zip › CytoscapeSession-2018_05_18-12_22/tables/4409-DNA3+Replication/LOCAL_ATTRS-org.cytoscape.model.CyEdge-DNA3+Replication+default+edge.cytable]

CyCSV-Version	1
SUID	interaction	name	selected
java.lang.Long	java.lang.String	java.lang.String	java.lang.Boolean
DNA3 Replication default edge
4510	consume	Rad53PPT_p-_Rad53_[SCD1(mec1)] (directed) Rad53_[SCD1(mec1)]-{p}	false
4511	consume	Sld3PPT_p-_Sld3_[(rad53)] (directed) Sld3_[(rad53)]-{p}	false
4512	consume	Sml1PPT_p-_Sml1_[(dun1)] (directed) Sml1_[(dun1)]-{p}	false
4513	consume	Swe1PPT_p-_Swe1_[(S385)] (directed) Swe1_[(S385)]-{p}	false
4514	AND	[dNTP] (directed) RepFinish	false
4515	x	[HU] (directed) [dNTP]	false
4516	produce	Rfa1_[C]_i+_ssDNA_[rfa1] (directed) Rfa1_[C]--ssDNA_[rfa1]	false
4517	AND	Rfa1_[C]--ssDNA_[rfa1] (directed) RPAssDNA	false
4518	ss	Rfa1_[C]--ssDNA_[rfa1] (directed) Rfa1_[C]_i-_ssDNA_[rfa1]	false
4519	AND	RPA (directed) RPAssDNA	false
4520	!	RPA (directed) Rfa2_[D]_i+_ssDNA_[rfa2]	false
4521	!	RPA (directed) Rfa1_[C]_i+_ssDNA_[rfa1]	false
4522	ss	Rfa1_[rfa2]--Rfa2_[rfa1] (directed) Rfa1_[rfa2]_ppi-_Rfa2_[rfa1]	false
4523	AND	Rfa1_[rfa2]--Rfa2_[rfa1] (directed) RPA	false
4524	ss	Rfa2_[rfa3]--Rfa3_[rfa2] (directed) Rfa2_[rfa3]_ppi-_Rfa3_[rfa2]	false
4525	AND	Rfa2_[rfa3]--Rfa3_[rfa2] (directed) RPA	false
4526	!	[ssDNA] (directed) Rfa2_[D]_i+_ssDNA_[rfa2]	false
4527	!	[ssDNA] (directed) Rfa1_[C]_i+_ssDNA_[rfa1]	false
4528	consume	Rfa1_[C]_i-_ssDNA_[rfa1] (directed) Rfa1_[C]--ssDNA_[rfa1]	false
4529	produce	Rfa2_[D]_i+_ssDNA_[rfa2] (directed) Rfa2_[D]--ssDNA_[rfa2]	false
4530	AND	Rfa2_[D]--ssDNA_[rfa2] (directed) RPAssDNA	false
4531	ss	Rfa2_[D]--ssDNA_[rfa2] (directed) Rfa2_[D]_i-_ssDNA_[rfa2]	false
4532	consume	Rfa2_[D]_i-_ssDNA_[rfa2] (directed) Rfa2_[D]--ssDNA_[rfa2]	false
4533	produce	Rfa1_[rfa2]_ppi+_Rfa2_[rfa1] (directed) Rfa1_[rfa2]--Rfa2_[rfa1]	false
4534	consume	Rfa1_[rfa2]_ppi-_Rfa2_[rfa1] (directed) Rfa1_[rfa2]--Rfa2_[rfa1]	false
4535	produce	Rfa2_[rfa3]_ppi+_Rfa3_[rfa2] (directed) Rfa2_[rfa3]--Rfa3_[rfa2]	false
4536	consume	Rfa2_[rfa3]_ppi-_Rfa3_[rfa2] (directed) Rfa2_[rfa3]--Rfa3_[rfa2]	false
4537	produce	Rfa1_[sgs1]_ppi+_Sgs1_[rfa1] (directed) Rfa1_[sgs1]--Sgs1_[rfa1]	false
4538	ss	Rfa1_[sgs1]--Sgs1_[rfa1] (directed) Rfa1_[sgs1]_ppi-_Sgs1_[rfa1]	false
4539	AND	RPAssDNA (directed) RPAssDNALcd1Mec1	false
4540	!	RPAssDNA (directed) Rfa1_[sgs1]_ppi+_Sgs1_[rfa1]	false
4541	consume	Rfa1_[sgs1]_ppi-_Sgs1_[rfa1] (directed) Rfa1_[sgs1]--Sgs1_[rfa1]	false
4542	!	Cell_[(DNA)]-{replicating} (directed) [ssdsDNAjunctions]	false
4543	!	Cell_[(DNA)]-{replicating} (directed) [ssDNA]	false
4544	ss	Cell_[(DNA)]-{replicating} (directed) Cell_RepFinish_Cell_[(DNA)]	false
4545	consume	Cell_RepFinish_Cell_[(DNA)] (directed) Cell_[(DNA)]-{replicating}	false
4546	produce	Cell_RepFinish_Cell_[(DNA)] (directed) Cell_[(DNA)]-{replicated}	false
4547	!	[RepFinish20] (directed) Cell_RepFinish_Cell_[(DNA)]	false
4548	!	[RepFinish1] (directed) [RepFinish2]	false
4549	!	RepFinish (directed) [RepFinish20]	false
4550	!	RepFinish (directed) [RepFinish19]	false
4551	!	RepFinish (directed) [RepFinish18]	false
4552	!	RepFinish (directed) [RepFinish17]	false
4553	!	RepFinish (directed) [RepFinish16]	false
4554	!	RepFinish (directed) [RepFinish15]	false
4555	!	RepFinish (directed) [RepFinish14]	false
4556	!	RepFinish (directed) [RepFinish13]	false
4557	!	RepFinish (directed) [RepFinish12]	false
4558	!	RepFinish (directed) [RepFinish11]	false
4559	!	RepFinish (directed) [RepFinish10]	false
4560	!	RepFinish (directed) [RepFinish9]	false
4561	!	RepFinish (directed) [RepFinish8]	false
4562	!	RepFinish (directed) [RepFinish7]	false
4563	!	RepFinish (directed) [RepFinish6]	false
4564	!	RepFinish (directed) [RepFinish5]	false
4565	!	RepFinish (directed) [RepFinish4]	false
4566	!	RepFinish (directed) [RepFinish3]	false
4567	!	RepFinish (directed) [RepFinish2]	false
4568	!	RepFinish (directed) [RepFinish1]	false
4569	AND	[Histones] (directed) RepFinish	false
4570	!	[RepFinish2] (directed) [RepFinish3]	false
4571	!	[RepFinish3] (directed) [RepFinish4]	false
4572	!	[RepFinish4] (directed) [RepFinish5]	false
4573	!	[RepFinish5] (directed) [RepFinish6]	false
4574	!	[RepFinish6] (directed) [RepFinish7]	false
4575	!	[RepFinish7] (directed) [RepFinish8]	false
4576	!	[RepFinish8] (directed) [RepFinish9]	false
4577	!	[RepFinish9] (directed) [RepFinish10]	false
4578	!	[RepFinish10] (directed) [RepFinish11]	false
4579	!	[RepFinish11] (directed) [RepFinish12]	false
4580	!	[RepFinish12] (directed) [RepFinish13]	false
4581	!	[RepFinish13] (directed) [RepFinish14]	false
4582	!	[RepFinish14] (directed) [RepFinish15]	false
4583	produce	RFC_[dna]_i+_ssDNA_[rfc] (directed) RFC_[dna]--ssDNA_[rfc]	false
4584	!	[RepFinish15] (directed) [RepFinish16]	false
4585	AND	RFC_[dna]--ssDNA_[rfc] (directed) DNARFCCtf18Pol2Mrc1	false
4586	ss	RFC_[dna]--ssDNA_[rfc] (directed) RFC_[dna]_i-_ssDNA_[rfc]	false
4587	!	[RepFinish16] (directed) [RepFinish17]	false
4588	!	[ssdsDNAjunctions] (directed) RFC_[dna]_i+_ssDNA_[rfc]	false
4589	!	[RepFinish17] (directed) [RepFinish18]	false
4590	consume	RFC_[dna]_i-_ssDNA_[rfc] (directed) RFC_[dna]--ssDNA_[rfc]	false
4591	!	[RepFinish18] (directed) [RepFinish19]	false
4592	produce	Ctf18_[rfc]_ppi+_RFC_[ctf18] (directed) Ctf18_[rfc]--RFC_[ctf18]	false
4593	!	[RepFinish19] (directed) [RepFinish20]	false
4594	AND	Ctf18_[rfc]--RFC_[ctf18] (directed) DNARFCCtf18Pol2Mrc1	false
4595	ss	Ctf18_[rfc]--RFC_[ctf18] (directed) Ctf18_[rfc]_ppi-_RFC_[ctf18]	false
4596	consume	Ctf18_[rfc]_ppi-_RFC_[ctf18] (directed) Ctf18_[rfc]--RFC_[ctf18]	false
4597	produce	Pol2_[rfc]_ppi+_RFC_[pol2] (directed) Pol2_[rfc]--RFC_[pol2]	false
4598	AND	Pol2_[rfc]--RFC_[pol2] (directed) DNARFCCtf18Pol2Mrc1	false
4599	ss	Pol2_[rfc]--RFC_[pol2] (directed) Pol2_[rfc]_ppi-_RFC_[pol2]	false
4600	consume	Pol2_[rfc]_ppi-_RFC_[pol2] (directed) Pol2_[rfc]--RFC_[pol2]	false
4601	produce	Mrc1_[pol2]_ppi+_Pol2_[mrc1] (directed) Mrc1_[pol2]--Pol2_[mrc1]	false
4602	AND	Mrc1_[pol2]--Pol2_[mrc1] (directed) DNARFCCtf18Pol2Mrc1	false
4603	ss	Mrc1_[pol2]--Pol2_[mrc1] (directed) Mrc1_[pol2]_ppi-_Pol2_[mrc1]	false
4604	consume	Mrc1_[pol2]_ppi-_Pol2_[mrc1] (directed) Mrc1_[pol2]--Pol2_[mrc1]	false
4605	produce	Lcd1_[rfa1]_ppi+_Rfa1_[lcd1] (directed) Lcd1_[rfa1]--Rfa1_[lcd1]	false
4606	AND	Lcd1_[rfa1]--Rfa1_[lcd1] (directed) RPAssDNALcd1Mec1	false
4607	ss	Lcd1_[rfa1]--Rfa1_[lcd1] (directed) Lcd1_[rfa1]_ppi-_Rfa1_[lcd1]	false
4608	consume	Lcd1_[rfa1]_ppi-_Rfa1_[lcd1] (directed) Lcd1_[rfa1]--Rfa1_[lcd1]	false
4609	produce	Lcd1_[mec1]_ppi+_Mec1_[lcd1] (directed) Lcd1_[mec1]--Mec1_[lcd1]	false
4610	AND	Lcd1_[mec1]--Mec1_[lcd1] (directed) RPAssDNALcd1Mec1	false
4611	ss	Lcd1_[mec1]--Mec1_[lcd1] (directed) Lcd1_[mec1]_ppi-_Mec1_[lcd1]	false
4612	consume	Lcd1_[mec1]_ppi-_Mec1_[lcd1] (directed) Lcd1_[mec1]--Mec1_[lcd1]	false
4613	produce	Mec1_[mrc1]_ppi+_Mrc1_[cT2T3] (directed) Mec1_[mrc1]--Mrc1_[cT2T3]	false
4614	AND	Mec1_[mrc1]--Mrc1_[cT2T3] (directed) Mec1Mrc1Rad53	false
4615	!	Mec1_[mrc1]--Mrc1_[cT2T3] (directed) Mec1_p+_Mrc1_[(mec1)]	false
4616	ss	Mec1_[mrc1]--Mrc1_[cT2T3] (directed) Mec1_[mrc1]_ppi-_Mrc1_[cT2T3]	false
4617	!	RPAssDNALcd1Mec1 (directed) Mec1_p+_Swe1_[(S385)]	false
4618	!	RPAssDNALcd1Mec1 (directed) Mec1_[mrc1]_ppi+_Mrc1_[cT2T3]	false
4619	!	DNARFCCtf18Pol2Mrc1 (directed) Mec1_[mrc1]_ppi+_Mrc1_[cT2T3]	false
4620	consume	Mec1_[mrc1]_ppi-_Mrc1_[cT2T3] (directed) Mec1_[mrc1]--Mrc1_[cT2T3]	false
4621	produce	Mec1_p+_Mrc1_[(mec1)] (directed) Mrc1_[(mec1)]-{p}	false
4622	ss	Mrc1_[(mec1)]-{p} (directed) Mrc1PPT_p-_Mrc1_[(mec1)]	false
4623	!	Mrc1_[(mec1)]-{p} (directed) Mrc1_[rad53]_ppi+_Rad53_[FHA1]	false
4624	produce	Mrc1_[rad53]_ppi+_Rad53_[FHA1] (directed) Mrc1_[rad53]--Rad53_[FHA1]	false
4625	AND	Mrc1_[rad53]--Rad53_[FHA1] (directed) Mec1Mrc1Rad53	false
4626	ss	Mrc1_[rad53]--Rad53_[FHA1] (directed) Mrc1_[rad53]_ppi-_Rad53_[FHA1]	false
4627	consume	Mrc1_[rad53]_ppi-_Rad53_[FHA1] (directed) Mrc1_[rad53]--Rad53_[FHA1]	false
4628	produce	Mec1_p+_Rad53_[SCD1(mec1)] (directed) Rad53_[SCD1(mec1)]-{p}	false
4629	ss	Rad53_[SCD1(mec1)]-{p} (directed) Rad53PPT_p-_Rad53_[SCD1(mec1)]	false
4630	!	Rad53_[SCD1(mec1)]-{p} (directed) Rad53_p+_Dbf4_[(rad53)]	false
4631	!	Rad53_[SCD1(mec1)]-{p} (directed) Rad53_p+_Sld3_[(rad53)]	false
4632	!	Rad53_[SCD1(mec1)]-{p} (directed) Rad53_p+_Dun1_[(T380)]	false
4633	!	Mec1Mrc1Rad53 (directed) Mec1_p+_Rad53_[SCD1(mec1)]	false
4634	produce	Mec1_p+_Swe1_[(S385)] (directed) Swe1_[(S385)]-{p}	false
4635	ss	Swe1_[(S385)]-{p} (directed) Swe1PPT_p-_Swe1_[(S385)]	false
4636	produce	Rad53_p+_Dun1_[(T380)] (directed) Dun1_[(T380)]-{p}	false
4637	ss	Dun1_[(T380)]-{p} (directed) Dun1PPT_p-_Dun1_[(T380)]	false
4638	!	Dun1_[(T380)]-{p} (directed) Dun1_p+_Sml1_[(dun1)]	false
4639	produce	Dun1_p+_Sml1_[(dun1)] (directed) Sml1_[(dun1)]-{p}	false
4640	ss	Sml1_[(dun1)]-{p} (directed) Sml1PPT_p-_Sml1_[(dun1)]	false
4641	x	Sml1_[(dun1)]-{p} (directed) Rnr1_[sml1]_ppi+_Sml1_[rnr1]	false
4642	produce	Rad53_p+_Sld3_[(rad53)] (directed) Sld3_[(rad53)]-{p}	false
4643	ss	Sld3_[(rad53)]-{p} (directed) Sld3PPT_p-_Sld3_[(rad53)]	false
4644	produce	Rad53_p+_Dbf4_[(rad53)] (directed) Dbf4_[(rad53)]-{p}	false
4645	ss	Dbf4_[(rad53)]-{p} (directed) Dbf4PPT_p-_Dbf4_[(rad53)]	false
4646	produce	Rnr1_[sml1]_ppi+_Sml1_[rnr1] (directed) Rnr1_[sml1]--Sml1_[rnr1]	false
4647	x	Rnr1_[sml1]--Sml1_[rnr1] (directed) [dNTP]	false
4648	ss	Rnr1_[sml1]--Sml1_[rnr1] (directed) Rnr1_[sml1]_ppi-_Sml1_[rnr1]	false
4649	consume	Rnr1_[sml1]_ppi-_Sml1_[rnr1] (directed) Rnr1_[sml1]--Sml1_[rnr1]	false
4650	consume	Dbf4PPT_p-_Dbf4_[(rad53)] (directed) Dbf4_[(rad53)]-{p}	false
4651	consume	Dun1PPT_p-_Dun1_[(T380)] (directed) Dun1_[(T380)]-{p}	false
4652	consume	Mrc1PPT_p-_Mrc1_[(mec1)] (directed) Mrc1_[(mec1)]-{p}	false
3856	x	Swe1_[(S385)]-{p} (directed) Met30_ub+_Swe1_[(scf)]	false
3678	is	Dbf4 (directed) Rad53_p+_Dbf4_[(rad53)]	false
2590	is	Rad53 (directed) Mrc1_[rad53]_ppi+_Rad53_[FHA1]	false
2653	!	Rad53_[SCD1(mec1)]-{p} (directed) Rad53_p+_Nrm1_[(rad53)]	false
1538	is	Swe1 (directed) Mec1_p+_Swe1_[(S385)]	false
3349	!	Rad53_[SCD1(mec1)]-{p} (directed) Rad53_p+_Ndd1_[(rad53)]	false
