# Supplementary material for: A comprehensive, mechanistically detailed, and executable model of the cell division cycle in Saccharomyces cerevisiae
Source: Nat Commun. 2019 Mar 21;10:1308. doi: 10.1038/s41467-019-08903-w (PMC6428898; doi:10.1038/s41467-019-08903-w)
Supplement: Supplementary file 4 — Supplementary Data 2 [file 41467_2019_8903_MOESM4_ESM.zip › CytoscapeSession-2018_05_18-12_22/tables/7288-CDC_Final/LOCAL_ATTRS-org.cytoscape.model.CyEdge-CDC_Final+default+edge.cytable]

CyCSV-Version	1
SUID	interaction	name	selected
java.lang.Long	java.lang.String	java.lang.String	java.lang.Boolean
CDC_Final default edge
7416	consume	Cell_CYT_Cell_[(bud)] (directed) Cell_[(bud)]-{large}	false
7417	ss	Cell_[(bud)]-{large} (directed) Cell_CYT_Cell_[(bud)]	false
7418	!	Cell_[(bud)]-{large} (directed) [LargeBud]	false
7419	!	[Cytokinesis] (directed) Cell_CYT_Cell_[(bud)]	false
7420	OR	[Cytokinesis] (directed) CDorSelf	false
7421	produce	Cell_EM_Cell_[(bud)] (directed) Cell_[(bud)]-{small}	false
7422	ss	Cell_[(bud)]-{small} (directed) Cell_Growth_Cell_[(bud)]	false
7423	!	Cell_[(bud)]-{small} (directed) [BudSite]	false
7424	!	[SeptinPol] (directed) Cell_EM_Cell_[(bud)]	false
7425	produce	Cell_Growth_Cell_[(bud)] (directed) Cell_[(bud)]-{large}	false
7426	consume	Cell_Growth_Cell_[(bud)] (directed) Cell_[(bud)]-{small}	false
7427	!	[GlucanSynthesis] (directed) Cell_Growth_Cell_[(bud)]	false
7428	!	[ApicalGrowth] (directed) Cell_Growth_Cell_[(bud)]	false
7429	!	[ApicalGrowth] (directed) [CWI]	false
7430	produce	Cell_LIC_Cell_[(DNA)] (directed) Cell_[(DNA)]-{lic}	false
7431	ss	Cell_[(DNA)]-{lic} (directed) Cell_RepInit_Cell_[(DNA)]	false
7432	!	Cell_[(DNA)]-{lic} (directed) [DNALicensed]	false
7433	!	[HelicaseLoading] (directed) Cell_LIC_Cell_[(DNA)]	false
7434	produce	Cell_RepInit_Cell_[(DNA)] (directed) Cell_[(DNA)]-{replicating}	false
7435	consume	Cell_RepInit_Cell_[(DNA)] (directed) Cell_[(DNA)]-{lic}	false
7436	ss	Cell_[(DNA)]-{replicating} (directed) Cell_RepFinish_Cell_[(DNA)]	false
7437	!	Cell_[(DNA)]-{replicating} (directed) [ssDNA]	false
7438	!	Cell_[(DNA)]-{replicating} (directed) [ssdsDNAjunctions]	false
7439	!	[OriginFiring] (directed) Cell_RepInit_Cell_[(DNA)]	false
7440	produce	Cell_RepFinish_Cell_[(DNA)] (directed) Cell_[(DNA)]-{replicated}	false
7441	consume	Cell_RepFinish_Cell_[(DNA)] (directed) Cell_[(DNA)]-{replicating}	false
7442	ss	Cell_[(DNA)]-{replicated} (directed) Cell_SEP_Cell_[(DNA)]	false
7443	!	Cell_[(DNA)]-{replicated} (directed) [DNAReplicated]	false
7444	!	[RepFinish20] (directed) Cell_RepFinish_Cell_[(DNA)]	false
7445	consume	Cell_SEP_Cell_[(DNA)] (directed) Cell_[(DNA)]-{replicated}	false
7446	x	[CohesinRing] (directed) Cell_SEP_Cell_[(DNA)]	false
7447	x	[CohesinRing] (directed) Cell_ND_Cell_[(SPB)]	false
7448	!	[CohesinRing] (directed) [TensionInitiation]	false
7449	NOT	[CohesinRing] (directed) NotCohesin	false
7450	produce	Cell_SAT_Cell_[(SPB)] (directed) Cell_[(SPB)]-{sat}	false
7451	ss	Cell_[(SPB)]-{sat} (directed) Cell_DUP_Cell_[(SPB)]	false
7452	!	Cell_[(SPB)]-{sat} (directed) [Satellite]	false
7453	!	[Bridge] (directed) Cell_SAT_Cell_[(SPB)]	false
7454	x	[Bridge] (directed) Cell_BIP_Cell_[(SPB)]	false
7455	produce	Cell_DUP_Cell_[(SPB)] (directed) Cell_[(SPB)]-{dup}	false
7456	consume	Cell_DUP_Cell_[(SPB)] (directed) Cell_[(SPB)]-{sat}	false
7457	ss	Cell_[(SPB)]-{dup} (directed) Cell_SPB_Cell_[(SPB)]	false
7458	!	Cell_[(SPB)]-{dup} (directed) [DupPlaque]	false
7459	!	[DupPlaqueForm] (directed) Cell_DUP_Cell_[(SPB)]	false
7460	OR	[DupPlaqueForm] (directed) Spc42Crystal	false
7461	produce	Cell_SPB_Cell_[(SPB)] (directed) Cell_[(SPB)]-{spb}	false
7462	consume	Cell_SPB_Cell_[(SPB)] (directed) Cell_[(SPB)]-{dup}	false
7463	ss	Cell_[(SPB)]-{spb} (directed) Cell_BIP_Cell_[(SPB)]	false
7464	OR	Cell_[(SPB)]-{spb} (directed) DaughterSPB	false
7465	!	[PlaqueForm] (directed) Cell_SPB_Cell_[(SPB)]	false
7466	OR	[PlaqueForm] (directed) Spc42Crystal	false
7467	produce	Cell_BIP_Cell_[(SPB)] (directed) Cell_[(SPB)]-{bipolar}	false
7468	consume	Cell_BIP_Cell_[(SPB)] (directed) Cell_[(SPB)]-{spb}	false
7469	ss	Cell_[(SPB)]-{bipolar} (directed) Cell_ND_Cell_[(SPB)]	false
7470	OR	Cell_[(SPB)]-{bipolar} (directed) DaughterSPB	false
7471	!	Cell_[(SPB)]-{bipolar} (directed) [SpindlePositioning]	false
7472	!	Cell_[(SPB)]-{bipolar} (directed) [BipolarSpindle]	false
7473	!	[MTForces] (directed) Cell_BIP_Cell_[(SPB)]	false
7474	consume	Cell_ND_Cell_[(SPB)] (directed) Cell_[(SPB)]-{bipolar}	false
7475	!	MTForces (directed) Cell_ND_Cell_[(SPB)]	false
7476	!	MTForces (directed) [TensionInitiation]	false
7477	!	MTForces (directed) [MTForces]	false
7478	AND	MTForces (directed) SEG	false
7479	AND	MTForces (directed) ND	false
7480	OR	CytoplasmicForce (directed) MTForces	false
7481	!	CytoplasmicForce (directed) [SpindlePositioning]	false
7482	AND	Bim1_[MT]--Tub2_[PlusEnd] (directed) CytoplasmicForce	false
7483	ss	Bim1_[MT]--Tub2_[PlusEnd] (directed) Bim1_[MT]_ppi-_Tub2_[PlusEnd]	false
7484	!	Bim1_[MT]--Tub2_[PlusEnd] (directed) Bim1_[kar9]_ppi+_Kar9_[bim1]	false
7485	AND	Bim1_[kar9]--Kar9_[bim1] (directed) CytoplasmicForce	false
7486	ss	Bim1_[kar9]--Kar9_[bim1] (directed) Bim1_[kar9]_ppi-_Kar9_[bim1]	false
7487	AND	ActinMotor (directed) CytoplasmicForce	false
7488	AND	Kar9_[myo2]--Myo2_[kar9] (directed) ActinMotor	false
7489	ss	Kar9_[myo2]--Myo2_[kar9] (directed) Kar9_[myo2]_ppi-_Myo2_[kar9]	false
7490	AND	Act1_[motor]--Myo2_[actin] (directed) ActinMotor	false
7491	ss	Act1_[motor]--Myo2_[actin] (directed) Act1_[motor]_ppi-_Myo2_[actin]	false
7492	AND	ActinCables (directed) CytoplasmicForce	false
7493	!	ActinCables (directed) [Exocytosis]	false
7494	OR	BudTipCables (directed) ActinCables	false
7495	AND	Act1_[formin]--Bni1_[actin] (directed) BudTipCables	false
7496	OR	Act1_[formin]--Bni1_[actin] (directed) Formin	false
7497	ss	Act1_[formin]--Bni1_[actin] (directed) Act1_[formin]_ppi-_Bni1_[actin]	false
7498	AND	Act1_[self1]--Act1_[self2] (directed) BudTipCables	false
7499	AND	Act1_[self1]--Act1_[self2] (directed) BudNeckCables	false
7500	ss	Act1_[self1]--Act1_[self2] (directed) Act1_[self1]_ppi-_Act1_[self2]	false
7501	OR	BudNeckCables (directed) ActinCables	false
7502	AND	Act1_[formin]--Bnr1_[actin] (directed) BudNeckCables	false
7503	OR	Act1_[formin]--Bnr1_[actin] (directed) Formin	false
7504	ss	Act1_[formin]--Bnr1_[actin] (directed) Act1_[formin]_ppi-_Bnr1_[actin]	false
7505	AND	Bnr1_[FH2]--Bnr1_[FH2] (directed) BudNeckCables	false
7506	ss	Bnr1_[FH2]--Bnr1_[FH2] (directed) Bnr1_[FH2]_ppi-_Bnr1_[FH2]	false
7507	OR	NuclearForce (directed) MTForces	false
7508	AND	CrosslinkedInterpolarMT (directed) NuclearForce	false
7509	AND	NucMTPol (directed) CrosslinkedInterpolarMT	false
7510	!	NucMTPol (directed) Ndc80_[CH]_ppi+_Tub2_[ndc80]	false
7511	AND	Tub1_[tub4]--Tub4_[tub1] (directed) NucMTPol	false
7512	ss	Tub1_[tub4]--Tub4_[tub1] (directed) Tub1_[tub4]_ppi-_Tub4_[tub1]	false
7513	AND	Tub1_[tub4]--Tub4_[tub1] (directed) AstralMTPol	false
7514	AND	Tub3_[tub4]--Tub4_[tub3] (directed) NucMTPol	false
7515	ss	Tub3_[tub4]--Tub4_[tub3] (directed) Tub3_[tub4]_ppi-_Tub4_[tub3]	false
7516	AND	Tub3_[tub4]--Tub4_[tub3] (directed) AstralMTPol	false
7517	AND	TubulinDimer (directed) NucMTPol	false
7518	AND	TubulinDimer (directed) AstralMTPol	false
7519	OR	Tub1_[tub2]--Tub2_[tub] (directed) TubulinDimer	false
7520	ss	Tub1_[tub2]--Tub2_[tub] (directed) Tub1_[tub2]_ppi-_Tub2_[tub]	false
7521	OR	Tub2_[tub]--Tub3_[tub2] (directed) TubulinDimer	false
7522	ss	Tub2_[tub]--Tub3_[tub2] (directed) Tub2_[tub]_ppi-_Tub3_[tub2]	false
7523	AND	[DaughterSPB] (directed) NucMTPol	false
7524	AND	[DaughterSPB] (directed) AstralMTPol	false
7525	OR	[DaughterSPB] (directed) Spc42Crystal	false
7526	AND	Tub4_[(S360)]-{0} (directed) CrosslinkedInterpolarMT	false
7527	NOT	Tub4_[(S360)]-{p} (directed) Tub4_[(S360)]-{0}	false
7528	ss	Tub4_[(S360)]-{p} (directed) Cdc14_p-_Tub4_[(S360)]	false
7529	AND	Ase1_[dimer]--Ase1_[dimer] (directed) CrosslinkedInterpolarMT	false
7530	ss	Ase1_[dimer]--Ase1_[dimer] (directed) Ase1_[dimer]_ppi-_Ase1_[dimer]	false
7531	AND	Ase1_[mt]--Tub1_[ase1] (directed) CrosslinkedInterpolarMT	false
7532	ss	Ase1_[mt]--Tub1_[ase1] (directed) Ase1_[mt]_ppi-_Tub1_[ase1]	false
7533	AND	KinesinMotors (directed) NuclearForce	false
7534	OR	Cin8TetramerTub1 (directed) KinesinMotors	false
7535	AND	Cin8_[mt]--Tub1_[motor] (directed) Cin8TetramerTub1	false
7536	ss	Cin8_[mt]--Tub1_[motor] (directed) Cin8_[mt]_ppi-_Tub1_[motor]	false
7537	AND	Cin8Tetramer (directed) Cin8TetramerTub1	false
7538	AND	Cin8HD (directed) Cin8Tetramer	false
7539	!	Cin8HD (directed) Cin8_[HD]_ppi+_Cin8_[HD]	false
7540	AND	Cin8_[stalk]--Cin8_[stalk] (directed) Cin8HD	false
7541	ss	Cin8_[stalk]--Cin8_[stalk] (directed) Cin8_[stalk]_ppi-_Cin8_[stalk]	false
7542	AND	Cin8_[HD]--Cin8_[HD] (directed) Cin8Tetramer	false
7543	ss	Cin8_[HD]--Cin8_[HD] (directed) Cin8_[HD]_ppi-_Cin8_[HD]	false
7544	OR	Kip1Motor (directed) KinesinMotors	false
7545	AND	Kip1_[mt]--Tub1_[motor] (directed) Kip1Motor	false
7546	ss	Kip1_[mt]--Tub1_[motor] (directed) Kip1_[mt]_ppi-_Tub1_[motor]	false
7547	AND	Kip1_[stalk]--Kip1_[stalk] (directed) Kip1Motor	false
7548	ss	Kip1_[stalk]--Kip1_[stalk] (directed) Kip1_[stalk]_ppi-_Kip1_[stalk]	false
7549	produce	Cdc24_gef_Cdc42_[(act)] (directed) Cdc42_[(act)]-{gtp}	false
7550	ss	Cdc42_[(act)]-{gtp} (directed) Bem2_gap_Cdc42_[(act)]	false
7551	ss	Cdc42_[(act)]-{gtp} (directed) Bem3_gap_Cdc42_[(act)]	false
7552	ss	Cdc42_[(act)]-{gtp} (directed) Rga1_gap_Cdc42_[(act)]	false
7553	ss	Cdc42_[(act)]-{gtp} (directed) Rga2_gap_Cdc42_[(act)]	false
7554	AND	Cdc42_[(act)]-{gtp} (directed) Cla4Active	false
7555	NOT	Cdc42_[(act)]-{gtp} (directed) Cdc42_[(act)]-{0}	false
7556	!	Cdc42_[(act)]-{gtp} (directed) Bni1_[GBD]_ppi+_Cdc42_[switch]	false
7557	!	Cdc42_[(act)]-{gtp} (directed) Bnr1_[GBD]_ppi+_Cdc42_[switch]	false
7558	!	Cdc42_[(act)]-{gtp} (directed) Cdc42_[switch]_ppi+_Sec3_[N]	false
7559	!	Cdc42_[(act)]-{gtp} (directed) Cdc42_[switch]_ppi+_Exo70_[cdc42]	false
7560	!	Cdc42_[(act)]-{gtp} (directed) Cdc42_[switch]_ppi+_Cla4_[CRIB]	false
7561	!	Cdc42_[(act)]-{gtp} (directed) Cdc42_[switch]_ppi+_Ste20_[CRIB]	false
7562	!	Cdc42_[(act)]-{gtp} (directed) Boi1_[cdc42]_ppi+_Cdc42_[switch]	false
7563	!	Cdc42_[(act)]-{gtp} (directed) Boi2_[cdc42]_ppi+_Cdc42_[switch]	false
7564	!	Cdc42_[(act)]-{gtp} (directed) Cdc42_[switch]_ppi+_Gic1_[cdc42]	false
7565	!	Cdc42_[(act)]-{gtp} (directed) Cdc42_[switch]_ppi+_Gic2_[cdc42]	false
7566	k+	Bem1Cdc24Ste20Cdc42 (directed) Cdc24_gef_Cdc42_[(act)]	false
7567	OR	Bem1Cdc24Ste20Cdc42 (directed) SymmetryBreakingBud	false
7568	AND	Bem1_[SH3]--Ste20_[bem1] (directed) Bem1Cdc24Ste20Cdc42	false
7569	ss	Bem1_[SH3]--Ste20_[bem1] (directed) Bem1_[SH3]_ppi-_Ste20_[bem1]	false
7570	AND	Bem1_[PB1]--Cdc24_[bem1] (directed) Bem1Cdc24Ste20Cdc42	false
7571	AND	Bem1_[PB1]--Cdc24_[bem1] (directed) Bem1Cdc24Cla4Cdc42	false
7572	AND	Bem1_[PB1]--Cdc24_[bem1] (directed) Cdc42Bem1Loc	false
7573	ss	Bem1_[PB1]--Cdc24_[bem1] (directed) Bem1_[PB1]_ppi-_Cdc24_[bem1]	false
7574	AND	Cdc42_[switch]--Ste20_[CRIB] (directed) Bem1Cdc24Ste20Cdc42	false
7575	ss	Cdc42_[switch]--Ste20_[CRIB] (directed) Cdc42_[switch]_ppi-_Ste20_[CRIB]	false
7576	k+	Bem1Cdc24Cla4Cdc42 (directed) Cdc24_gef_Cdc42_[(act)]	false
7577	OR	Bem1Cdc24Cla4Cdc42 (directed) SymmetryBreakingBud	false
7578	AND	Bem1_[SH3]--Cla4_[bem1] (directed) Bem1Cdc24Cla4Cdc42	false
7579	ss	Bem1_[SH3]--Cla4_[bem1] (directed) Bem1_[SH3]_ppi-_Cla4_[bem1]	false
7580	AND	Cdc42_[switch]--Cla4_[CRIB] (directed) Bem1Cdc24Cla4Cdc42	false
7581	AND	Cdc42_[switch]--Cla4_[CRIB] (directed) Cla4Active	false
7582	ss	Cdc42_[switch]--Cla4_[CRIB] (directed) Cdc42_[switch]_ppi-_Cla4_[CRIB]	false
7583	!	Cdc42_[switch]--Cla4_[CRIB] (directed) Cla4_ap+_Cla4_[(ap)]	false
7584	!	Cdc42LocAct (directed) Cdc24_gef_Cdc42_[(act)]	false
7585	OR	Cdc42Bem1Loc (directed) Cdc42LocAct	false
7586	AND	Bem1_[CI]--Cdc42_[bem1] (directed) Cdc42Bem1Loc	false
7587	ss	Bem1_[CI]--Cdc42_[bem1] (directed) Bem1_[CI]_ppi-_Cdc42_[bem1]	false
7588	OR	Cdc42Rsr1Loc (directed) Cdc42LocAct	false
7589	AND	Cdc24_[rsr1]--Rsr1_[cdc24] (directed) Cdc42Rsr1Loc	false
7590	ss	Cdc24_[rsr1]--Rsr1_[cdc24] (directed) Cdc24_[rsr1]_ppi-_Rsr1_[cdc24]	false
7591	AND	Cdc42_[switch]--Rsr1_[cdc42] (directed) Cdc42Rsr1Loc	false
7592	ss	Cdc42_[switch]--Rsr1_[cdc42] (directed) Cdc42_[switch]_ppi-_Rsr1_[cdc42]	false
7593	consume	Bem2_gap_Cdc42_[(act)] (directed) Cdc42_[(act)]-{gtp}	false
7594	!	Bem2_[(cdc28)]-{0} (directed) Bem2_gap_Cdc42_[(act)]	false
7595	!	Bem2_[(cdc28)]-{0} (directed) Bem2_gap_Rho1_[(act)]	false
7596	NOT	Bem2_[(cdc28)]-{p} (directed) Bem2_[(cdc28)]-{0}	false
7597	ss	Bem2_[(cdc28)]-{p} (directed) Cdc14_p-_Bem2_[(cdc28)]	false
7598	consume	Bem3_gap_Cdc42_[(act)] (directed) Cdc42_[(act)]-{gtp}	false
7599	!	Bem3_[(cdc28)]-{0} (directed) Bem3_gap_Cdc42_[(act)]	false
7600	NOT	Bem3_[(cdc28)]-{p} (directed) Bem3_[(cdc28)]-{0}	false
7601	ss	Bem3_[(cdc28)]-{p} (directed) Cdc14_p-_Bem3_[(cdc28)]	false
7602	consume	Rga1_gap_Cdc42_[(act)] (directed) Cdc42_[(act)]-{gtp}	false
7603	!	Rga1_[(cdc28)]-{0} (directed) Rga1_gap_Cdc42_[(act)]	false
7604	NOT	Rga1_[(cdc28)]-{p} (directed) Rga1_[(cdc28)]-{0}	false
7605	ss	Rga1_[(cdc28)]-{p} (directed) Cdc14_p-_Rga1_[(cdc28)]	false
7606	consume	Rga2_gap_Cdc42_[(act)] (directed) Cdc42_[(act)]-{gtp}	false
7607	!	Rga2_[(cdc28)]-{0} (directed) Rga2_gap_Cdc42_[(act)]	false
7608	NOT	Rga2_[(cdc28)]-{p} (directed) Rga2_[(cdc28)]-{0}	false
7609	ss	Rga2_[(cdc28)]-{p} (directed) Cdc14_p-_Rga2_[(cdc28)]	false
7610	consume	Bem2_gap_Rho1_[(act)] (directed) Rho1_[(act)]-{gtp}	false
7611	ss	Rho1_[(act)]-{gtp} (directed) Bem2_gap_Rho1_[(act)]	false
7612	ss	Rho1_[(act)]-{gtp} (directed) Lrg1_gap_Rho1_[(act)]	false
7613	!	Rho1_[(act)]-{gtp} (directed) Bni1_[GBD]_ppi+_Rho1_[switch]	false
7614	!	Rho1_[(act)]-{gtp} (directed) Bnr1_[GBD]_ppi+_Rho1_[switch]	false
7615	!	Rho1_[(act)]-{gtp} (directed) Rho1_[switch]_ppi+_Sec3_[N]	false
7616	!	Rho1_[(act)]-{gtp} (directed) Fks1_[rho1]_ppi+_Rho1_[switch]	false
7617	!	Rho1_[(act)]-{gtp} (directed) Gsc2_[rho1]_ppi+_Rho1_[switch]	false
7618	!	Rho1_[(act)]-{gtp} (directed) [SymmetryBreakingCyt]	false
7619	consume	Lrg1_gap_Rho1_[(act)] (directed) Rho1_[(act)]-{gtp}	false
7620	!	GlucanSynthase (directed) Lrg1_gap_Rho1_[(act)]	false
7621	!	GlucanSynthase (directed) [GlucanSynthesis]	false
7622	OR	Fks1_[rho1]--Rho1_[switch] (directed) GlucanSynthase	false
7623	ss	Fks1_[rho1]--Rho1_[switch] (directed) Fks1_[rho1]_ppi-_Rho1_[switch]	false
7624	OR	Gsc2_[rho1]--Rho1_[switch] (directed) GlucanSynthase	false
7625	ss	Gsc2_[rho1]--Rho1_[switch] (directed) Gsc2_[rho1]_ppi-_Rho1_[switch]	false
7626	produce	Rom2_gef_Rho1_[(act)] (directed) Rho1_[(act)]-{gtp}	false
7627	!	Rho1Activation (directed) Rom2_gef_Rho1_[(act)]	false
7628	AND	PI_[head]--Rom2_[PH] (directed) Rho1Activation	false
7629	ss	PI_[head]--Rom2_[PH] (directed) Rom2_[PH]_i-_PI_[head]	false
7630	AND	Rho1_[rom2]--Rom2_[rho1] (directed) Rho1Activation	false
7631	ss	Rho1_[rom2]--Rom2_[rho1] (directed) Rho1_[rom2]_ppi-_Rom2_[rho1]	false
7632	AND	Rom2 (directed) Rho1Activation	false
7633	OR	Rom2_[cwi]--Slg1_[cyt] (directed) Rom2	false
7634	ss	Rom2_[cwi]--Slg1_[cyt] (directed) Rom2_[cwi]_ppi-_Slg1_[cyt]	false
7635	OR	Mid2_[rom2]--Rom2_[cwi] (directed) Rom2	false
7636	ss	Mid2_[rom2]--Rom2_[cwi] (directed) Mid2_[rom2]_ppi-_Rom2_[cwi]	false
7637	AND	[CWI] (directed) Rho1Activation	false
7638	produce	Cdc42_[rdi1]_ppi+_Rdi1_[cdc42] (directed) Cdc42_[rdi1]--Rdi1_[cdc42]	false
7639	ss	Cdc42_[rdi1]--Rdi1_[cdc42] (directed) Cdc42_[rdi1]_ppi-_Rdi1_[cdc42]	false
7640	consume	Cdc42_[rdi1]_ppi-_Rdi1_[cdc42] (directed) Cdc42_[rdi1]--Rdi1_[cdc42]	false
7641	produce	Rho1_[rom2]_ppi+_Rom2_[rho1] (directed) Rho1_[rom2]--Rom2_[rho1]	false
7642	consume	Rho1_[rom2]_ppi-_Rom2_[rho1] (directed) Rho1_[rom2]--Rom2_[rho1]	false
7643	produce	Rom2_[cwi]_ppi+_Slg1_[cyt] (directed) Rom2_[cwi]--Slg1_[cyt]	false
7644	consume	Rom2_[cwi]_ppi-_Slg1_[cyt] (directed) Rom2_[cwi]--Slg1_[cyt]	false
7645	produce	Mid2_[rom2]_ppi+_Rom2_[cwi] (directed) Mid2_[rom2]--Rom2_[cwi]	false
7646	consume	Mid2_[rom2]_ppi-_Rom2_[cwi] (directed) Mid2_[rom2]--Rom2_[cwi]	false
7647	produce	Cla4_[lipid]_i+_PI_[head] (directed) Cla4_[lipid]--PI_[head]	false
7648	ss	Cla4_[lipid]--PI_[head] (directed) Cla4_[lipid]_i-_PI_[head]	false
7649	!	Cla4_[lipid]--PI_[head] (directed) Cla4_p+_Cdc3_[(cla4)]	false
7650	!	Cla4_[lipid]--PI_[head] (directed) Cla4_p+_Cdc10_[(cla4)]	false
7651	!	PI_[(4)]-{p} (directed) Cla4_[lipid]_i+_PI_[head]	false
7652	!	PI_[(4)]-{p} (directed) Mss4_p+_PI_[(5)]	false
7653	ss	PI_[(4)]-{p} (directed) Sac1_p-_PI_[(4)]	false
7654	AND	PI_[(4)]-{p} (directed) PI45P2	false
7655	consume	Cla4_[lipid]_i-_PI_[head] (directed) Cla4_[lipid]--PI_[head]	false
7656	produce	Sst4_p+_PI_[(4)] (directed) PI_[(4)]-{p}	false
7657	produce	Mss4_p+_PI_[(5)] (directed) PI_[(5)]-{p}	false
7658	ss	PI_[(5)]-{p} (directed) Inp51_p-_PI_[(5)]	false
7659	AND	PI_[(5)]-{p} (directed) PI45P2	false
7660	consume	Sac1_p-_PI_[(4)] (directed) PI_[(4)]-{p}	false
7661	consume	Inp51_p-_PI_[(5)] (directed) PI_[(5)]-{p}	false
7662	produce	Rom2_[PH]_i+_PI_[head] (directed) PI_[head]--Rom2_[PH]	false
7663	!	PI45P2 (directed) Rom2_[PH]_i+_PI_[head]	false
7664	!	PI45P2 (directed) Exo70_[C]_i+_PI_[head]	false
7665	!	PI45P2 (directed) Sec3_[PH]_i+_PI_[head]	false
7666	consume	Rom2_[PH]_i-_PI_[head] (directed) PI_[head]--Rom2_[PH]	false
7667	produce	Cdc28_[cyclin]_ppi+_Cln1_[cdc28] (directed) Cdc28_[cyclin]--Cln1_[cdc28]	true
7668	ss	Cdc28_[cyclin]--Cln1_[cdc28] (directed) Cdc28_[cyclin]_ppi-_Cln1_[cdc28]	true
7669	AND	Cdc28_[cyclin]--Cln1_[cdc28] (directed) Cdc28Cln1	false
7670	!	Cdc28_[Tloop(T169)]-{p} (directed) Cdc28_[cyclin]_ppi+_Cln1_[cdc28]	false
7671	!	Cdc28_[Tloop(T169)]-{p} (directed) Cdc28_[cyclin]_ppi+_Cln2_[cdc28]	false
7672	!	Cdc28_[Tloop(T169)]-{p} (directed) Cdc28_[cyclin]_ppi+_Cln3_[cdc28]	false
7673	AND	Cdc28_[Tloop(T169)]-{p} (directed) Cdc28Clb5	true
7674	AND	Cdc28_[Tloop(T169)]-{p} (directed) Cdc28Clb6	true
7675	AND	Cdc28_[Tloop(T169)]-{p} (directed) Cdc28Cln1	false
7676	AND	Cdc28_[Tloop(T169)]-{p} (directed) Cdc28Cln2	true
7677	AND	Cdc28_[Tloop(T169)]-{p} (directed) Cdc28Cln3	false
7678	!	Cdc28_[Tloop(T169)]-{p} (directed) Cdc28_[cyclin]_ppi+_Clb5_[cdc28]	false
7679	!	Cdc28_[Tloop(T169)]-{p} (directed) Cdc28_[cyclin]_ppi+_Clb6_[cdc28]	false
7680	AND	Cdc28_[Tloop(T169)]-{p} (directed) Cdc28Clb1	true
7681	AND	Cdc28_[Tloop(T169)]-{p} (directed) Cdc28Clb2	true
7682	ss	Cdc28_[Tloop(T169)]-{p} (directed) Ptc2_p-_Cdc28_[Tloop(T169)]	false
7683	ss	Cdc28_[Tloop(T169)]-{p} (directed) Ptc3_p-_Cdc28_[Tloop(T169)]	false
7684	!	Cdc28_[Tloop(T169)]-{p} (directed) Cdc28_[cyclin]_ppi+_Clb1_[cdc28]	false
7685	!	Cdc28_[Tloop(T169)]-{p} (directed) Cdc28_[cyclin]_ppi+_Clb2_[cdc28]	false
7686	!	Cdc28_[Tloop(T169)]-{p} (directed) Cdc28_[cyclin]_ppi+_Clb3_[cdc28]	false
7687	!	Cdc28_[Tloop(T169)]-{p} (directed) Cdc28_[cyclin]_ppi+_Clb4_[cdc28]	false
7688	consume	Cdc28_[cyclin]_ppi-_Cln1_[cdc28] (directed) Cdc28_[cyclin]--Cln1_[cdc28]	true
7689	produce	Cdc28_[cyclin]_ppi+_Cln2_[cdc28] (directed) Cdc28_[cyclin]--Cln2_[cdc28]	true
7690	ss	Cdc28_[cyclin]--Cln2_[cdc28] (directed) Cdc28_[cyclin]_ppi-_Cln2_[cdc28]	true
7691	AND	Cdc28_[cyclin]--Cln2_[cdc28] (directed) Cdc28Cln2	false
7692	consume	Cdc28_[cyclin]_ppi-_Cln2_[cdc28] (directed) Cdc28_[cyclin]--Cln2_[cdc28]	true
7693	produce	Cdc28_[cyclin]_ppi+_Cln3_[cdc28] (directed) Cdc28_[cyclin]--Cln3_[cdc28]	false
7694	ss	Cdc28_[cyclin]--Cln3_[cdc28] (directed) Cdc28_[cyclin]_ppi-_Cln3_[cdc28]	false
7695	AND	Cdc28_[cyclin]--Cln3_[cdc28] (directed) ERRelease	false
7696	AND	Cdc28_[cyclin]--Cln3_[cdc28] (directed) Cdc28Cln3	false
7697	consume	Cdc28_[cyclin]_ppi-_Cln3_[cdc28] (directed) Cdc28_[cyclin]--Cln3_[cdc28]	false
7698	produce	Ssa1_[ydj1]_ppi+_Ydj1_[ssa] (directed) Ssa1_[ydj1]--Ydj1_[ssa]	false
7699	ss	Ssa1_[ydj1]--Ydj1_[ssa] (directed) Ssa1_[ydj1]_ppi-_Ydj1_[ssa]	false
7700	OR	Ssa1_[ydj1]--Ydj1_[ssa] (directed) Ydj1Active	false
7701	consume	Ssa1_[ydj1]_ppi-_Ydj1_[ssa] (directed) Ssa1_[ydj1]--Ydj1_[ssa]	false
7702	produce	Ssa2_[ydj1]_ppi+_Ydj1_[ssa] (directed) Ssa2_[ydj1]--Ydj1_[ssa]	false
7703	ss	Ssa2_[ydj1]--Ydj1_[ssa] (directed) Ssa2_[ydj1]_ppi-_Ydj1_[ssa]	false
7704	OR	Ssa2_[ydj1]--Ydj1_[ssa] (directed) Ydj1Active	false
7705	consume	Ssa2_[ydj1]_ppi-_Ydj1_[ssa] (directed) Ssa2_[ydj1]--Ydj1_[ssa]	false
7706	produce	Cdc28_p+_Ssa1_[(T36)] (directed) Ssa1_[(T36)]-{p}	false
7707	!	Cdc28Clb56 (directed) Cdc28_p+_Ssa1_[(T36)]	false
7708	!	Cdc28Clb56 (directed) Cdc28_p+_Orc2_[(cdc28)]	false
7709	!	Cdc28Clb56 (directed) Cdc28_p+_Orc6_[(cdc28)]	false
7710	!	Cdc28Clb56 (directed) Cdc28_p+_Dbf4_[(cdc28)]	false
7711	!	Cdc28Clb56 (directed) Cdc28_p+_Sld2_[(T84)]	false
7712	!	Cdc28Clb56 (directed) Cdc28_p+_Sld3_[(T600)]	false
7713	!	Cdc28Clb56 (directed) Cdc28_p+_Sld3_[(S622)]	false
7714	OR	Cdc28Clb56 (directed) Cdc28Clb1256	false
7715	!	Cdc28Clb56 (directed) Cdc28_p+_Tgl4_[(cdc28)]	false
7716	!	Cdc28Clb56 (directed) Cdc28_p+_Clb6_[(deg)]	true
7717	!	Cdc28Clb56 (directed) Cdc28_p+_Cdc6_[(cdc28)]	true
7718	!	Cdc28Clb56 (directed) Cdc28_p+_Fin1_[(cdc28)]	false
7719	!	Cdc28Clb56 (directed) Cdc28_p+_Cdh1_[(cdc28)]	false
7720	OR	Cdc28Clb5 (directed) Cdc28Clb56	false
7721	AND	Cdc28_[cyclin]--Clb5_[cdc28] (directed) Cdc28Clb5	false
7722	ss	Cdc28_[cyclin]--Clb5_[cdc28] (directed) Cdc28_[cyclin]_ppi-_Clb5_[cdc28]	true
7723	AND	NotSic1 (directed) Cdc28Clb5	false
7724	AND	NotSic1 (directed) Cdc28Clb6	false
7725	AND	NotSic1 (directed) Cdc28Clb1	false
7726	AND	NotSic1 (directed) Cdc28Clb2	false
7727	NOT	Cdc28_[sic1]--Sic1_[cdc28] (directed) NotSic1	false
7728	ss	Cdc28_[sic1]--Sic1_[cdc28] (directed) Cdc28_[sic1]_ppi-_Sic1_[cdc28]	false
7729	AND	Cdc28_[whi3]--0 (directed) Cdc28Clb5	false
7730	AND	Cdc28_[whi3]--0 (directed) Cdc28Clb6	false
7731	AND	Cdc28_[whi3]--0 (directed) Cdc28Cln3	false
7732	AND	Cdc28_[whi3]--0 (directed) Cdc28Clb1	false
7733	AND	Cdc28_[whi3]--0 (directed) Cdc28Clb2	false
7734	NOT	Cdc28_[whi3]--Whi3_[cdc28] (directed) Cdc28_[whi3]--0	false
7735	ss	Cdc28_[whi3]--Whi3_[cdc28] (directed) Cdc28_[whi3]_ppi-_Whi3_[cdc28]	false
7736	OR	Cdc28Clb6 (directed) Cdc28Clb56	false
7737	AND	Cdc28_[cyclin]--Clb6_[cdc28] (directed) Cdc28Clb6	false
7738	ss	Cdc28_[cyclin]--Clb6_[cdc28] (directed) Cdc28_[cyclin]_ppi-_Clb6_[cdc28]	false
7739	produce	Pho85_p+_Ssa1_[(T36)] (directed) Ssa1_[(T36)]-{p}	false
7740	!	Pcl2_[pho85]--Pho85_[cyclin] (directed) Pho85_p+_Ssa1_[(T36)]	false
7741	ss	Pcl2_[pho85]--Pho85_[cyclin] (directed) Pcl2_[pho85]_ppi-_Pho85_[cyclin]	false
7742	OR	Pcl2_[pho85]--Pho85_[cyclin] (directed) Pho85Cyclin	false
7743	produce	Cln3_[JD]_ppi+_Ydj1_[cln3] (directed) Cln3_[JD]--Ydj1_[cln3]	false
7744	ss	Cln3_[JD]--Ydj1_[cln3] (directed) Cln3_[JD]_ppi-_Ydj1_[cln3]	false
7745	AND	Cln3_[JD]--Ydj1_[cln3] (directed) ERRelease	false
7746	!	Ydj1Active (directed) Cln3_[JD]_ppi+_Ydj1_[cln3]	false
7747	consume	Cln3_[JD]_ppi-_Ydj1_[cln3] (directed) Cln3_[JD]--Ydj1_[cln3]	false
7748	produce	Cln3mRNA_[Whi3]_i+_Whi3_[mrna] (directed) Cln3mRNA_[Whi3]--Whi3_[mrna]	false
7749	ss	Cln3mRNA_[Whi3]--Whi3_[mrna] (directed) Cln3mRNA_[Whi3]_i-_Whi3_[mrna]	false
7750	k+	Cln3mRNA_[Whi3]--Whi3_[mrna] (directed) Decay_deg_Cln3mRNA	false
7751	consume	Cln3mRNA_[Whi3]_i-_Whi3_[mrna] (directed) Cln3mRNA_[Whi3]--Whi3_[mrna]	false
7752	produce	Cdc28_[whi3]_ppi+_Whi3_[cdc28] (directed) Cdc28_[whi3]--Whi3_[cdc28]	false
7753	x	ERRelease (directed) Cdc28_[whi3]_ppi+_Whi3_[cdc28]	false
7754	consume	Cdc28_[whi3]_ppi-_Whi3_[cdc28] (directed) Cdc28_[whi3]--Whi3_[cdc28]	false
7755	produce	Cdc28_[cks1]_ppi+_Cks1_[cdc28] (directed) Cdc28_[cks1]--Cks1_[cdc28]	false
7756	ss	Cdc28_[cks1]--Cks1_[cdc28] (directed) Cdc28_[cks1]_ppi-_Cks1_[cdc28]	false
7757	AND	Cdc28_[cks1]--Cks1_[cdc28] (directed) Cdc28Cln1	false
7758	AND	Cdc28_[cks1]--Cks1_[cdc28] (directed) Cdc28Cln2	false
7759	AND	Cdc28_[cks1]--Cks1_[cdc28] (directed) Cdc28Cln3	false
7760	consume	Cdc28_[cks1]_ppi-_Cks1_[cdc28] (directed) Cdc28_[cks1]--Cks1_[cdc28]	false
7761	produce	Pcl1_[pho85]_ppi+_Pho85_[cyclin] (directed) Pcl1_[pho85]--Pho85_[cyclin]	false
7762	ss	Pcl1_[pho85]--Pho85_[cyclin] (directed) Pcl1_[pho85]_ppi-_Pho85_[cyclin]	false
7763	OR	Pcl1_[pho85]--Pho85_[cyclin] (directed) Pho85Pcl1Pcl9	false
7764	OR	Pcl1_[pho85]--Pho85_[cyclin] (directed) Pho85Cyclin	false
7765	!	Pcl1_[pho85]--Pho85_[cyclin] (directed) Pho85_p+_Sic1_[(T2)]	false
7766	!	Pcl1_[pho85]--Pho85_[cyclin] (directed) Pho85_p+_Sic1_[(T5)]	false
7767	!	Pcl1_[pho85]--Pho85_[cyclin] (directed) Pho85_p+_Sic1_[(T33)]	false
7768	!	Pcl1_[pho85]--Pho85_[cyclin] (directed) Pho85_p+_Sic1_[(T45)]	false
7769	!	Pcl1_[pho85]--Pho85_[cyclin] (directed) Pho85_p+_Sic1_[(S69)]	false
7770	!	Pcl1_[pho85]--Pho85_[cyclin] (directed) Pho85_p+_Sic1_[(S76)]	false
7771	!	Pcl1_[pho85]--Pho85_[cyclin] (directed) Pho85_p+_Sic1_[(S80)]	false
7772	consume	Pcl1_[pho85]_ppi-_Pho85_[cyclin] (directed) Pcl1_[pho85]--Pho85_[cyclin]	false
7773	produce	Pcl2_[pho85]_ppi+_Pho85_[cyclin] (directed) Pcl2_[pho85]--Pho85_[cyclin]	false
7774	consume	Pcl2_[pho85]_ppi-_Pho85_[cyclin] (directed) Pcl2_[pho85]--Pho85_[cyclin]	false
7775	produce	Pcl9_[pho85]_ppi+_Pho85_[cyclin] (directed) Pcl9_[pho85]--Pho85_[cyclin]	false
7776	ss	Pcl9_[pho85]--Pho85_[cyclin] (directed) Pcl9_[pho85]_ppi-_Pho85_[cyclin]	false
7777	OR	Pcl9_[pho85]--Pho85_[cyclin] (directed) Pho85Pcl1Pcl9	false
7778	OR	Pcl9_[pho85]--Pho85_[cyclin] (directed) Pho85Cyclin	false
7779	consume	Pcl9_[pho85]_ppi-_Pho85_[cyclin] (directed) Pcl9_[pho85]--Pho85_[cyclin]	false
7780	produce	Cdc28_p+_Bem2_[(cdc28)] (directed) Bem2_[(cdc28)]-{p}	false
7781	!	Cdc28Cln123 (directed) Cdc28_p+_Bem2_[(cdc28)]	false
7782	!	Cdc28Cln123 (directed) Cdc28_p+_Bem3_[(cdc28)]	false
7783	!	Cdc28Cln123 (directed) Cdc28_p+_Rga1_[(cdc28)]	false
7784	!	Cdc28Cln123 (directed) Cdc28_p+_Rga2_[(cdc28)]	false
7785	!	Cdc28Cln123 (directed) Cdc28_p+_Bem1_[(cdc28)]	false
7786	!	Cdc28Cln123 (directed) Cdc28_p+_Cdc24_[(cdc28)]	false
7787	!	Cdc28Cln123 (directed) Cdc28_p+_Spc42_[(S4)]	false
7788	!	Cdc28Cln123 (directed) Cdc28_p+_Spc42_[(T6)]	false
7789	!	Cdc28Cln123 (directed) Cdc28_p+_Mps1_[(T29)]	false
7790	!	Cdc28Cln123 (directed) Cdc28_p+_Stb1_[(cdc28)]	true
7791	!	Cdc28Cln123 (directed) Cdc28_p+_Swi6_[(S160)]	true
7792	!	Cdc28Cln123 (directed) Cdc28_p+_Swi6_[(T179)]	true
7793	!	Cdc28Cln123 (directed) Cdc28_p+_Swi6_[(S228)]	true
7794	!	Cdc28Cln123 (directed) Cdc28_p+_Swi6_[(S238)]	true
7795	!	Cdc28Cln123 (directed) Cdc28_p+_Whi5_[(T57)]	true
7796	!	Cdc28Cln123 (directed) Cdc28_p+_Whi5_[(S59)]	true
7797	!	Cdc28Cln123 (directed) Cdc28_p+_Whi5_[(S62)]	true
7798	!	Cdc28Cln123 (directed) Cdc28_p+_Whi5_[(S88)]	true
7799	!	Cdc28Cln123 (directed) Cdc28_p+_Whi5_[(T143)]	true
7800	!	Cdc28Cln123 (directed) Cdc28_p+_Whi5_[(S154)]	true
7801	!	Cdc28Cln123 (directed) Cdc28_p+_Whi5_[(S156)]	true
7802	!	Cdc28Cln123 (directed) Cdc28_p+_Whi5_[(S161)]	true
7803	!	Cdc28Cln123 (directed) Cdc28_p+_Whi5_[(S215)]	true
7804	!	Cdc28Cln123 (directed) Cdc28_p+_Whi5_[(S262)]	true
7805	!	Cdc28Cln123 (directed) Cdc28_p+_Far1_[(S87)]	false
7806	!	Cdc28Cln123 (directed) Cdc28_p+_Tus1_[(cdc28)]	false
7807	!	Cdc28Cln123 (directed) Cdc28_p+_Boi1_[(cdc28)]	false
7808	!	Cdc28Cln123 (directed) Cdc28_p+_Boi2_[(cdc28)]	false
7809	!	Cdc28Cln123 (directed) Cdc28_p+_Cln3_[(cdc28)]	false
7810	!	Cdc28Cln123 (directed) Cdc28_p+_Cln1_[(cdc28)]	false
7811	!	Cdc28Cln123 (directed) Cdc28_p+_Cln2_[(cdc28)]	true
7812	!	Cdc28Cln123 (directed) Cdc28_p+_Acm1_[(S3)]	false
7813	!	Cdc28Cln123 (directed) Cdc28_p+_Acm1_[(S31)]	false
7814	!	Cdc28Cln123 (directed) Cdc28_p+_Acm1_[(S48)]	false
7815	!	Cdc28Cln123 (directed) Cdc28_p+_Acm1_[(T161)]	false
7816	!	Cdc28Cln123 (directed) Cdc28_p+_Pds1_[(cdc28)]	false
7817	OR	Cdc28Cln1 (directed) Cdc28Cln123	false
7818	OR	Cdc28Cln1 (directed) Cdc28Cln12	false
7819	AND	Cdc28_[far1]--0 (directed) Cdc28Cln1	false
7820	AND	Cdc28_[far1]--0 (directed) Cdc28Cln2	false
7821	AND	Cdc28_[far1]--0 (directed) Cdc28Cln3	false
7822	NOT	Cdc28_[far1]--Far1_[cdc28] (directed) Cdc28_[far1]--0	false
7823	ss	Cdc28_[far1]--Far1_[cdc28] (directed) Cdc28_[far1]_ppi-_Far1_[cdc28]	false
7824	OR	Cdc28Cln2 (directed) Cdc28Cln123	false
7825	OR	Cdc28Cln2 (directed) Cdc28Cln12	false
7826	OR	Cdc28Cln3 (directed) Cdc28Cln123	false
7827	produce	Cdc28_p+_Bem3_[(cdc28)] (directed) Bem3_[(cdc28)]-{p}	false
7828	produce	Cdc28_p+_Rga1_[(cdc28)] (directed) Rga1_[(cdc28)]-{p}	false
7829	produce	Cdc28_p+_Rga2_[(cdc28)] (directed) Rga2_[(cdc28)]-{p}	false
7830	produce	Cdc28_p+_Bem1_[(cdc28)] (directed) Bem1_[(cdc28)]-{p}	false
7831	!	Bem1_[(cdc28)]-{p} (directed) Bem1_[PB1]_ppi+_Cdc24_[bem1]	false
7832	ss	Bem1_[(cdc28)]-{p} (directed) Cdc14_p-_Bem1_[(cdc28)]	false
7833	produce	Bem1_[SH3]_ppi+_Ste20_[bem1] (directed) Bem1_[SH3]--Ste20_[bem1]	false
7834	consume	Bem1_[SH3]_ppi-_Ste20_[bem1] (directed) Bem1_[SH3]--Ste20_[bem1]	false
7835	produce	Bem1_[SH3]_ppi+_Cla4_[bem1] (directed) Bem1_[SH3]--Cla4_[bem1]	false
7836	consume	Bem1_[SH3]_ppi-_Cla4_[bem1] (directed) Bem1_[SH3]--Cla4_[bem1]	false
7837	produce	Bem1_[PB1]_ppi+_Cdc24_[bem1] (directed) Bem1_[PB1]--Cdc24_[bem1]	false
7838	!	Cdc24_[far1]--0 (directed) Bem1_[PB1]_ppi+_Cdc24_[bem1]	false
7839	!	Cdc24_[far1]--0 (directed) Cla4_p+_Cdc24_[(PAK)]	false
7840	!	Cdc24_[far1]--0 (directed) Cdc24_[rsr1]_ppi+_Rsr1_[cdc24]	false
7841	NOT	Cdc24_[far1]--Far1_[cdc24] (directed) Cdc24_[far1]--0	false
7842	ss	Cdc24_[far1]--Far1_[cdc24] (directed) Cdc24_[far1]_ppi-_Far1_[cdc24]	false
7843	consume	Bem1_[PB1]_ppi-_Cdc24_[bem1] (directed) Bem1_[PB1]--Cdc24_[bem1]	false
7844	produce	Bem1_[CI]_ppi+_Cdc42_[bem1] (directed) Bem1_[CI]--Cdc42_[bem1]	false
7845	consume	Bem1_[CI]_ppi-_Cdc42_[bem1] (directed) Bem1_[CI]--Cdc42_[bem1]	false
7846	produce	Cla4_p+_Cdc24_[(PAK)] (directed) Cdc24_[(PAK)]-{p}	false
7847	ss	Cdc24_[(PAK)]-{p} (directed) Cdc24PPT_p-_Cdc24_[(PAK)]	false
7848	!	Cla4Active (directed) Cla4_p+_Cdc24_[(PAK)]	false
7849	!	Cla4Active (directed) Cla4_p+_Swe1_[(cla4)]	false
7850	!	Cla4Active (directed) Cla4_p+_Cdc3_[(cla4)]	false
7851	!	Cla4Active (directed) Cla4_p+_Cdc10_[(cla4)]	false
7852	AND	Cla4_[(ap)]-{p} (directed) Cla4Active	false
7853	produce	Cdc28_p+_Cdc24_[(cdc28)] (directed) Cdc24_[(cdc28)]-{p}	false
7854	ss	Cdc24_[(cdc28)]-{p} (directed) Cdc14_p-_Cdc24_[(cdc28)]	false
7855	synthesis	Ribo_trsl_Clb5mRNA (directed) Clb5	false
7856	synthesis	Ribo_trsl_Clb6mRNA (directed) Clb6	false
7857	synthesis	Ribo_trsl_Rad53mRNA (directed) Rad53	false
7858	produce	Mcm2_[mcm6]_ppi+_Mcm6_[mcm2] (directed) Mcm2_[mcm6]--Mcm6_[mcm2]	false
7859	ss	Mcm2_[mcm6]--Mcm6_[mcm2] (directed) Mcm2_[mcm6]_ppi-_Mcm6_[mcm2]	false
7860	AND	Mcm2_[mcm6]--Mcm6_[mcm2] (directed) MCM	false
7861	consume	Mcm2_[mcm6]_ppi-_Mcm6_[mcm2] (directed) Mcm2_[mcm6]--Mcm6_[mcm2]	false
7862	produce	Mcm6_[mcm4]_ppi+_Mcm4_[mcm6] (directed) Mcm4_[mcm6]--Mcm6_[mcm4]	false
7863	ss	Mcm4_[mcm6]--Mcm6_[mcm4] (directed) Mcm6_[mcm4]_ppi-_Mcm4_[mcm6]	false
7864	AND	Mcm4_[mcm6]--Mcm6_[mcm4] (directed) MCM	false
7865	consume	Mcm6_[mcm4]_ppi-_Mcm4_[mcm6] (directed) Mcm4_[mcm6]--Mcm6_[mcm4]	false
7866	produce	Mcm4_[mcm7]_ppi+_Mcm7_[mcm4] (directed) Mcm4_[mcm7]--Mcm7_[mcm4]	false
7867	ss	Mcm4_[mcm7]--Mcm7_[mcm4] (directed) Mcm4_[mcm7]_ppi-_Mcm7_[mcm4]	false
7868	AND	Mcm4_[mcm7]--Mcm7_[mcm4] (directed) MCM	false
7869	consume	Mcm4_[mcm7]_ppi-_Mcm7_[mcm4] (directed) Mcm4_[mcm7]--Mcm7_[mcm4]	false
7870	produce	Mcm5_[mcm6]_ppi+_Mcm6_[mcm5] (directed) Mcm5_[mcm6]--Mcm6_[mcm5]	false
7871	ss	Mcm5_[mcm6]--Mcm6_[mcm5] (directed) Mcm5_[mcm6]_ppi-_Mcm6_[mcm5]	false
7872	AND	Mcm5_[mcm6]--Mcm6_[mcm5] (directed) MCM	false
7873	consume	Mcm5_[mcm6]_ppi-_Mcm6_[mcm5] (directed) Mcm5_[mcm6]--Mcm6_[mcm5]	false
7874	produce	Mcm7_[mcm3]_ppi+_Mcm3_[mcm7] (directed) Mcm3_[mcm7]--Mcm7_[mcm3]	false
7875	ss	Mcm3_[mcm7]--Mcm7_[mcm3] (directed) Mcm7_[mcm3]_ppi-_Mcm3_[mcm7]	false
7876	AND	Mcm3_[mcm7]--Mcm7_[mcm3] (directed) MCM	false
7877	consume	Mcm7_[mcm3]_ppi-_Mcm3_[mcm7] (directed) Mcm3_[mcm7]--Mcm7_[mcm3]	false
7878	produce	Mcm3_[mcm5]_ppi+_Mcm5_[mcm3] (directed) Mcm3_[mcm5]--Mcm5_[mcm3]	false
7879	ss	Mcm3_[mcm5]--Mcm5_[mcm3] (directed) Mcm3_[mcm5]_ppi-_Mcm5_[mcm3]	false
7880	AND	Mcm3_[mcm5]--Mcm5_[mcm3] (directed) MCM	false
7881	consume	Mcm3_[mcm5]_ppi-_Mcm5_[mcm3] (directed) Mcm3_[mcm5]--Mcm5_[mcm3]	false
7882	produce	Mcm2_[mcm10]_ppi+_Mcm10_[mcm2] (directed) Mcm10_[mcm2]--Mcm2_[mcm10]	false
7883	ss	Mcm10_[mcm2]--Mcm2_[mcm10] (directed) Mcm2_[mcm10]_ppi-_Mcm10_[mcm2]	false
7884	!	Mcm10_[mcm2]--Mcm2_[mcm10] (directed) [OriginFiring]	false
7885	consume	Mcm2_[mcm10]_ppi-_Mcm10_[mcm2] (directed) Mcm10_[mcm2]--Mcm2_[mcm10]	false
7886	produce	Rfa1_[C]_i+_ssDNA_[rfa1] (directed) Rfa1_[C]--ssDNA_[rfa1]	false
7887	ss	Rfa1_[C]--ssDNA_[rfa1] (directed) Rfa1_[C]_i-_ssDNA_[rfa1]	false
7888	AND	Rfa1_[C]--ssDNA_[rfa1] (directed) RPAssDNA	false
7889	!	RPA (directed) Rfa1_[C]_i+_ssDNA_[rfa1]	false
7890	!	RPA (directed) Rfa2_[D]_i+_ssDNA_[rfa2]	false
7891	AND	RPA (directed) RPAssDNA	false
7892	AND	Rfa1_[rfa2]--Rfa2_[rfa1] (directed) RPA	false
7893	ss	Rfa1_[rfa2]--Rfa2_[rfa1] (directed) Rfa1_[rfa2]_ppi-_Rfa2_[rfa1]	false
7894	AND	Rfa2_[rfa3]--Rfa3_[rfa2] (directed) RPA	false
7895	ss	Rfa2_[rfa3]--Rfa3_[rfa2] (directed) Rfa2_[rfa3]_ppi-_Rfa3_[rfa2]	false
7896	!	[ssDNA] (directed) Rfa1_[C]_i+_ssDNA_[rfa1]	false
7897	!	[ssDNA] (directed) Rfa2_[D]_i+_ssDNA_[rfa2]	false
7898	consume	Rfa1_[C]_i-_ssDNA_[rfa1] (directed) Rfa1_[C]--ssDNA_[rfa1]	false
7899	produce	Rfa2_[D]_i+_ssDNA_[rfa2] (directed) Rfa2_[D]--ssDNA_[rfa2]	false
7900	ss	Rfa2_[D]--ssDNA_[rfa2] (directed) Rfa2_[D]_i-_ssDNA_[rfa2]	false
7901	AND	Rfa2_[D]--ssDNA_[rfa2] (directed) RPAssDNA	false
7902	consume	Rfa2_[D]_i-_ssDNA_[rfa2] (directed) Rfa2_[D]--ssDNA_[rfa2]	false
7903	produce	Rfa1_[rfa2]_ppi+_Rfa2_[rfa1] (directed) Rfa1_[rfa2]--Rfa2_[rfa1]	false
7904	consume	Rfa1_[rfa2]_ppi-_Rfa2_[rfa1] (directed) Rfa1_[rfa2]--Rfa2_[rfa1]	false
7905	produce	Rfa2_[rfa3]_ppi+_Rfa3_[rfa2] (directed) Rfa2_[rfa3]--Rfa3_[rfa2]	false
7906	consume	Rfa2_[rfa3]_ppi-_Rfa3_[rfa2] (directed) Rfa2_[rfa3]--Rfa3_[rfa2]	false
7907	produce	Rfa1_[sgs1]_ppi+_Sgs1_[rfa1] (directed) Rfa1_[sgs1]--Sgs1_[rfa1]	false
7908	ss	Rfa1_[sgs1]--Sgs1_[rfa1] (directed) Rfa1_[sgs1]_ppi-_Sgs1_[rfa1]	false
7909	!	RPAssDNA (directed) Rfa1_[sgs1]_ppi+_Sgs1_[rfa1]	false
7910	AND	RPAssDNA (directed) RPAssDNALcd1Mec1	false
7911	consume	Rfa1_[sgs1]_ppi-_Sgs1_[rfa1] (directed) Rfa1_[sgs1]--Sgs1_[rfa1]	false
7912	produce	Cdt1_[C]_ppi+_Mcm6_[C] (directed) Cdt1_[C]--Mcm6_[C]	false
7913	ss	Cdt1_[C]--Mcm6_[C] (directed) Cdt1_[C]_ppi-_Mcm6_[C]	false
7914	AND	Cdt1_[C]--Mcm6_[C] (directed) MCMCdt1	false
7915	!	MCM (directed) Cdt1_[C]_ppi+_Mcm6_[C]	false
7916	AND	MCM (directed) MCMCdt1	false
7917	consume	Cdt1_[C]_ppi-_Mcm6_[C] (directed) Cdt1_[C]--Mcm6_[C]	false
7918	produce	Cdt1_[orc6]_ppi+_Orc6_[cdt1] (directed) Cdt1_[orc6]--Orc6_[cdt1]	false
7919	ss	Cdt1_[orc6]--Orc6_[cdt1] (directed) Cdt1_[orc6]_ppi-_Orc6_[cdt1]	false
7920	!	Cdt1_[orc6]--Orc6_[cdt1] (directed) [HelicaseLoading]	false
7921	!	MCMCdt1 (directed) Cdt1_[orc6]_ppi+_Orc6_[cdt1]	false
7922	AND	NotMcm3P (directed) MCMCdt1	false
7923	NOT	Mcm3_[NLS(cdc28)]-{p} (directed) NotMcm3P	false
7924	ss	Mcm3_[NLS(cdc28)]-{p} (directed) Cdc14_p-_Mcm3_[NLS(cdc28)]	false
7925	!	ORCCdc6 (directed) Cdt1_[orc6]_ppi+_Orc6_[cdt1]	false
7926	AND	Cdc6_[orc1]--Orc1_[cdc6] (directed) ORCCdc6	false
7927	ss	Cdc6_[orc1]--Orc1_[cdc6] (directed) Cdc6_[orc1]_ppi-_Orc1_[cdc6]	false
7928	AND	ORCOrigin (directed) ORCCdc6	false
7929	!	ORCOrigin (directed) Cdc6_[orc1]_ppi+_Orc1_[cdc6]	false
7930	AND	ORC (directed) ORCOrigin	false
7931	!	ORC (directed) Orc1_[DBD]_i+_ORI_[origin]	false
7932	AND	Orc1_[orc4]--Orc4_[orc1] (directed) ORC	false
7933	ss	Orc1_[orc4]--Orc4_[orc1] (directed) Orc1_[orc4]_ppi-_Orc4_[orc1]	false
7934	AND	Orc4_[orc5]--Orc5_[orc4] (directed) ORC	false
7935	ss	Orc4_[orc5]--Orc5_[orc4] (directed) Orc4_[orc5]_ppi-_Orc5_[orc4]	false
7936	AND	Orc2_[orc5]--Orc5_[orc2] (directed) ORC	false
7937	ss	Orc2_[orc5]--Orc5_[orc2] (directed) Orc2_[orc5]_ppi-_Orc5_[orc2]	false
7938	AND	Orc2_[orc3]--Orc3_[orc2] (directed) ORC	false
7939	ss	Orc2_[orc3]--Orc3_[orc2] (directed) Orc2_[orc3]_ppi-_Orc3_[orc2]	false
7940	AND	Orc2_[orc6]--Orc6_[orc2] (directed) ORC	false
7941	ss	Orc2_[orc6]--Orc6_[orc2] (directed) Orc2_[orc6]_ppi-_Orc6_[orc2]	false
7942	AND	ORI_[origin]--Orc1_[DBD] (directed) ORCOrigin	false
7943	ss	ORI_[origin]--Orc1_[DBD] (directed) Orc1_[DBD]_i-_ORI_[origin]	false
7944	AND	Orc2uP (directed) ORCOrigin	false
7945	NOT	Orc2_[(cdc28)]-{p} (directed) Orc2uP	false
7946	ss	Orc2_[(cdc28)]-{p} (directed) Cdc14_p-_Orc2_[(cdc28)]	false
7947	AND	Orc6uP (directed) ORCOrigin	false
7948	NOT	Orc6_[(cdc28)]-{p} (directed) Orc6uP	false
7949	ss	Orc6_[(cdc28)]-{p} (directed) Cdc14_p-_Orc6_[(cdc28)]	false
7950	consume	Cdt1_[orc6]_ppi-_Orc6_[cdt1] (directed) Cdt1_[orc6]--Orc6_[cdt1]	false
7951	produce	Orc1_[orc4]_ppi+_Orc4_[orc1] (directed) Orc1_[orc4]--Orc4_[orc1]	false
7952	consume	Orc1_[orc4]_ppi-_Orc4_[orc1] (directed) Orc1_[orc4]--Orc4_[orc1]	false
7953	produce	Orc4_[orc5]_ppi+_Orc5_[orc4] (directed) Orc4_[orc5]--Orc5_[orc4]	false
7954	consume	Orc4_[orc5]_ppi-_Orc5_[orc4] (directed) Orc4_[orc5]--Orc5_[orc4]	false
7955	produce	Orc2_[orc5]_ppi+_Orc5_[orc2] (directed) Orc2_[orc5]--Orc5_[orc2]	false
7956	consume	Orc2_[orc5]_ppi-_Orc5_[orc2] (directed) Orc2_[orc5]--Orc5_[orc2]	false
7957	produce	Orc2_[orc3]_ppi+_Orc3_[orc2] (directed) Orc2_[orc3]--Orc3_[orc2]	false
7958	consume	Orc2_[orc3]_ppi-_Orc3_[orc2] (directed) Orc2_[orc3]--Orc3_[orc2]	false
7959	produce	Orc2_[orc6]_ppi+_Orc6_[orc2] (directed) Orc2_[orc6]--Orc6_[orc2]	false
7960	consume	Orc2_[orc6]_ppi-_Orc6_[orc2] (directed) Orc2_[orc6]--Orc6_[orc2]	false
7961	produce	Cdc28_p+_Orc2_[(cdc28)] (directed) Orc2_[(cdc28)]-{p}	false
7962	produce	Cdc28_p+_Orc6_[(cdc28)] (directed) Orc6_[(cdc28)]-{p}	false
7963	produce	Cdc28_[cyclin]_ppi+_Clb5_[cdc28] (directed) Cdc28_[cyclin]--Clb5_[cdc28]	true
7964	consume	Cdc28_[cyclin]_ppi-_Clb5_[cdc28] (directed) Cdc28_[cyclin]--Clb5_[cdc28]	true
7965	produce	Cdc28_[cyclin]_ppi+_Clb6_[cdc28] (directed) Cdc28_[cyclin]--Clb6_[cdc28]	false
7966	consume	Cdc28_[cyclin]_ppi-_Clb6_[cdc28] (directed) Cdc28_[cyclin]--Clb6_[cdc28]	false
7967	produce	Cdc7_[dbf4]_ppi+_Dbf4_[cdc7] (directed) Cdc7_[dbf4]--Dbf4_[cdc7]	false
7968	ss	Cdc7_[dbf4]--Dbf4_[cdc7] (directed) Cdc7_[dbf4]_ppi-_Dbf4_[cdc7]	false
7969	!	Cdc7_[dbf4]--Dbf4_[cdc7] (directed) Cdc7_p+_Mcm4_[(cdc7)]	false
7970	!	Cdc7_[dbf4]--Dbf4_[cdc7] (directed) Cdc7_p+_Mcm6_[(cdc7)]	false
7971	consume	Cdc7_[dbf4]_ppi-_Dbf4_[cdc7] (directed) Cdc7_[dbf4]--Dbf4_[cdc7]	false
7972	produce	Cdc28_p+_Dbf4_[(cdc28)] (directed) Dbf4_[(cdc28)]-{p}	false
7973	ss	Dbf4_[(cdc28)]-{p} (directed) Cdc14_p-_Dbf4_[(cdc28)]	false
7974	produce	Cdc7_p+_Mcm4_[(cdc7)] (directed) Mcm4_[(cdc7)]-{p}	false
7975	!	Mcm4_[(cdc7)]-{p} (directed) Mcm4_[sld3]_ppi+_Sld3_[mcm4]	false
7976	ss	Mcm4_[(cdc7)]-{p} (directed) Mcm4PPT_p-_Mcm4_[(cdc7)]	false
7977	!	[DNALicensed] (directed) Cdc7_p+_Mcm4_[(cdc7)]	false
7978	!	[DNALicensed] (directed) Cdc7_p+_Mcm6_[(cdc7)]	false
7979	produce	Cdc7_p+_Mcm6_[(cdc7)] (directed) Mcm6_[(cdc7)]-{p}	false
7980	!	Mcm6_[(cdc7)]-{p} (directed) Mcm6_[sld3]_ppi+_Sld3_[mcm6]	false
7981	ss	Mcm6_[(cdc7)]-{p} (directed) Mcm6PPT_p-_Mcm6_[(cdc7)]	false
7982	produce	Cdc28_p+_Sld2_[(T84)] (directed) Sld2_[(T84)]-{p}	false
7983	!	Sld2_[(T84)]-{p} (directed) Dpb11_[BRCT1]_ppi+_Sld2_[dpb11]	false
7984	ss	Sld2_[(T84)]-{p} (directed) Cdc14_p-_Sld2_[(T84)]	false
7985	produce	Cdc28_p+_Sld3_[(T600)] (directed) Sld3_[(T600)]-{p}	false
7986	AND	Sld3_[(T600)]-{p} (directed) Sld3PP	false
7987	ss	Sld3_[(T600)]-{p} (directed) Cdc14_p-_Sld3_[(T600)]	false
7988	produce	Cdc28_p+_Sld3_[(S622)] (directed) Sld3_[(S622)]-{p}	false
7989	AND	Sld3_[(S622)]-{p} (directed) Sld3PP	false
7990	ss	Sld3_[(S622)]-{p} (directed) Cdc14_p-_Sld3_[(S622)]	false
7991	synthesis	PolII_trsc_Spc42Gene (directed) Spc42mRNA	false
7992	!	[SPC42TRSC20] (directed) PolII_trsc_Spc42Gene	false
7993	synthesis	Ribo_trsl_Spc42mRNA (directed) Spc42	false
7994	synthesis	PolII_trsc_Mps1Gene (directed) Mps1mRNA	false
7995	synthesis	Ribo_trsl_Mps1mRNA (directed) Mps1	false
7996	produce	Cdc28_p+_Spc42_[(S4)] (directed) Spc42_[(S4)]-{p}	false
7997	AND	Spc42_[(S4)]-{p} (directed) Spc42PCdc28	false
7998	ss	Spc42_[(S4)]-{p} (directed) Cdc14_p-_Spc42_[(S4)]	false
7999	produce	Cdc28_p+_Spc42_[(T6)] (directed) Spc42_[(T6)]-{p}	false
8000	AND	Spc42_[(T6)]-{p} (directed) Spc42PCdc28	false
8001	ss	Spc42_[(T6)]-{p} (directed) Cdc14_p-_Spc42_[(T6)]	false
8002	produce	Cdc28_p+_Mps1_[(T29)] (directed) Mps1_[(T29)]-{p}	false
8003	k-	Mps1_[(T29)]-{p} (directed) APC_ub+_Mps1_[(apc)]	false
8004	ss	Mps1_[(T29)]-{p} (directed) Cdc14_p-_Mps1_[(T29)]	false
8005	produce	Cdc28_p+_Swi4_[(cdc28)] (directed) Swi4_[(cdc28)]-{p}	false
8006	x	Swi4_[(cdc28)]-{p} (directed) Swi4_[DBD]_bind+_Cln1Gene_[scb]	false
8007	x	Swi4_[(cdc28)]-{p} (directed) Swi4_[DBD]_bind+_Cln2Gene_[scb]	false
8008	x	Swi4_[(cdc28)]-{p} (directed) Swi4_[DBD]_bind+_Pcl1Gene_[scb]	false
8009	x	Swi4_[(cdc28)]-{p} (directed) Swi4_[DBD]_bind+_Pcl2Gene_[scb]	false
8010	x	Swi4_[(cdc28)]-{p} (directed) Swi4_[DBD]_bind+_Yox1Gene_[scb]	false
8011	x	Swi4_[(cdc28)]-{p} (directed) Swi4_[DBD]_bind+_Swe1Gene_[scb]	false
8012	x	Swi4_[(cdc28)]-{p} (directed) Swi4_[DBD]_bind+_Hcm1Gene_[scb]	false
8013	ss	Swi4_[(cdc28)]-{p} (directed) Cdc14_p-_Swi4_[(cdc28)]	false
8014	!	Cdc28Clb12 (directed) Cdc28_p+_Swi4_[(cdc28)]	false
8015	OR	Cdc28Clb12 (directed) Cdc28Clb1256	false
8016	!	Cdc28Clb12 (directed) Cdc28_p+_Mcm3_[NLS(cdc28)]	false
8017	!	Cdc28Clb12 (directed) Cdc28_p+_Chs2_[(S14)]	false
8018	!	Cdc28Clb12 (directed) Cdc28_p+_Chs2_[(S60)]	false
8019	!	Cdc28Clb12 (directed) Cdc28_p+_Chs2_[(S69)]	false
8020	!	Cdc28Clb12 (directed) Cdc28_p+_Chs2_[(S100)]	false
8021	!	Cdc28Clb12 (directed) Cdc28_p+_Sfi1_[C(T816)]	false
8022	!	Cdc28Clb12 (directed) Cdc28_p+_Sfi1_[C(S855)]	false
8023	!	Cdc28Clb12 (directed) Cdc28_p+_Sfi1_[C(S882)]	false
8024	!	Cdc28Clb12 (directed) Cdc28_p+_Sfi1_[C(S892)]	false
8025	!	Cdc28Clb12 (directed) Cdc28_p+_Sfi1_[C(S801)]	false
8026	!	Cdc28Clb12 (directed) Cdc28_p+_Sfi1_[C(S923)]	false
8027	!	Cdc28Clb12 (directed) Cdc28_p+_Smc4_[(S4)]	false
8028	!	Cdc28Clb12 (directed) Cdc28_p+_Smc4_[(T43)]	false
8029	!	Cdc28Clb12 (directed) Cdc28_p+_Smc4_[(T60)]	false
8030	!	Cdc28Clb12 (directed) Cdc28_p+_Smc4_[(S109)]	false
8031	!	Cdc28Clb12 (directed) Cdc28_p+_Smc4_[(S113)]	false
8032	!	Cdc28Clb12 (directed) Cdc28_p+_Smc4_[(S117)]	false
8033	!	Cdc28Clb12 (directed) Cdc28_p+_Smc4_[(S128)]	false
8034	!	Cdc28Clb12 (directed) Cdc28_p+_Ndd1_[(T319)]	false
8035	!	Cdc28Clb12 (directed) Cdc28_p+_Swi5_[NLS(cdc28)]	false
8036	!	Cdc28Clb12 (directed) Cdc28_p+_Ace2_[NLS(cdc28)]	false
8037	!	Cdc28Clb12 (directed) Cdc28_p+_Tub4_[(S360)]	false
8038	!	Cdc28Clb12 (directed) Cdc28_p+_Lte1_[(cdc28)]	false
8039	!	Cdc28Clb12 (directed) Cdc28_p+_Cdc5_[(T238)]	false
8040	!	Cdc28Clb12 (directed) Cdc28_p+_Cdc5_[(T242)]	false
8041	!	Cdc28Clb12 (directed) Cdc28_p+_Net1_[(cdc28x6)]	false
8042	OR	Cdc28Clb1 (directed) Cdc28Clb12	false
8043	AND	Cdc28_[cyclin]--Clb1_[cdc28] (directed) Cdc28Clb1	false
8044	ss	Cdc28_[cyclin]--Clb1_[cdc28] (directed) Cdc28_[cyclin]_ppi-_Clb1_[cdc28]	false
8045	AND	NotCdc28pY (directed) Cdc28Clb1	false
8046	AND	NotCdc28pY (directed) Cdc28Clb2	false
8047	NOT	Cdc28_[(Y19)]-{p} (directed) NotCdc28pY	false
8048	ss	Cdc28_[(Y19)]-{p} (directed) Mih1_p-_Cdc28_[(Y19)]	false
8049	ss	Cdc28_[(Y19)]-{p} (directed) Cdc28PPT_p-_Cdc28_[(Y19)]	false
8050	OR	Cdc28Clb2 (directed) Cdc28Clb12	false
8051	AND	Cdc28_[cyclin]--Clb2_[cdc28] (directed) Cdc28Clb2	false
8052	ss	Cdc28_[cyclin]--Clb2_[cdc28] (directed) Cdc28_[cyclin]_ppi-_Clb2_[cdc28]	false
8053	!	Cdc28_[cyclin]--Clb2_[cdc28] (directed) Clb2_[swi4]_ppi+_Swi4_[cyclin]	false
8054	produce	Mps1_p+_Spc42_[(mps1)] (directed) Spc42_[(mps1)]-{p}	false
8055	OR	Spc42_[(mps1)]-{p} (directed) Spc42P	false
8056	k+	Mps1_[(AP)]-{p} (directed) Mps1_p+_Spc42_[(mps1)]	false
8057	k+	Mps1_[(AP)]-{p} (directed) Mps1_p+_Spc105_[(mps1)]	false
8058	!	Mps1_[(AP)]-{p} (directed) Mps1_p+_Ndc80_[(mps1)]	false
8059	produce	Mps1_p+_Spc105_[(mps1)] (directed) Spc105_[(mps1)]-{p}	false
8060	ss	Spc105_[(mps1)]-{p} (directed) Glc7_p-_Spc105_[(mps1)]	false
8061	!	Spc105_[(mps1)]-{p} (directed) Bub1_[spc105]_ppi+_Spc105_[bub1]	false
8062	!	Spc105_[(mps1)]-{p} (directed) Bub3_[spc105]_ppi+_Spc105_[bub3]	false
8063	!	Mps1_[ndc80]--Ndc80_[mps1] (directed) Mps1_p+_Spc105_[(mps1)]	false
8064	ss	Mps1_[ndc80]--Ndc80_[mps1] (directed) Mps1_[ndc80]_ppi-_Ndc80_[mps1]	false
8065	consume	Glc7_p-_Spc105_[(mps1)] (directed) Spc105_[(mps1)]-{p}	false
8066	k+	Glc7_[spc105]--Spc105_[rvsf] (directed) Glc7_p-_Spc105_[(mps1)]	false
8067	ss	Glc7_[spc105]--Spc105_[rvsf] (directed) Glc7_[spc105]_ppi-_Spc105_[rvsf]	false
8068	k+	Glc7_[spc105]--Spc105_[rvsf] (directed) Glc7_p-_Sli15_[(S578)]	false
8069	k+	Glc7_[spc105]--Spc105_[rvsf] (directed) Glc7_p-_Ndc80_[N(S100)]	false
8070	k+	Glc7_[spc105]--Spc105_[rvsf] (directed) Glc7_p-_Dam1_[(S20)]	false
8071	k+	Glc7_[spc105]--Spc105_[rvsf] (directed) Glc7_p-_Dam1_[(S257)]	false
8072	k+	Glc7_[spc105]--Spc105_[rvsf] (directed) Glc7_p-_Dam1_[(S265)]	false
8073	k+	Glc7_[spc105]--Spc105_[rvsf] (directed) Glc7_p-_Dam1_[(S292)]	false
8074	k+	Glc7_[spc105]--Spc105_[rvsf] (directed) Glc7_p-_Spc34_[(T199)]	false
8075	produce	Glc7_[spc105]_ppi+_Spc105_[rvsf] (directed) Glc7_[spc105]--Spc105_[rvsf]	false
8076	k+	[TensionInitiation] (directed) Glc7_[spc105]_ppi+_Spc105_[rvsf]	false
8077	x	[TensionInitiation] (directed) Ipl1_p+_Sli15_[(S578)]	false
8078	x	[TensionInitiation] (directed) Ipl1_p+_Ndc80_[N(S100)]	false
8079	x	[TensionInitiation] (directed) Ipl1_p+_Dam1_[(S20)]	false
8080	x	[TensionInitiation] (directed) Ipl1_p+_Dam1_[(S257)]	false
8081	x	[TensionInitiation] (directed) Ipl1_p+_Dam1_[(S265)]	false
8082	x	[TensionInitiation] (directed) Ipl1_p+_Dam1_[(S292)]	false
8083	x	[TensionInitiation] (directed) Ipl1_p+_Spc34_[(T199)]	false
8084	!	[TensionInitiation] (directed) [StableTension]	false
8085	consume	Glc7_[spc105]_ppi-_Spc105_[rvsf] (directed) Glc7_[spc105]--Spc105_[rvsf]	false
8086	produce	Mps1_[ndc80]_ppi+_Ndc80_[mps1] (directed) Mps1_[ndc80]--Ndc80_[mps1]	false
8087	x	[StableTension] (directed) Mps1_[ndc80]_ppi+_Ndc80_[mps1]	false
8088	consume	Mps1_[ndc80]_ppi-_Ndc80_[mps1] (directed) Mps1_[ndc80]--Ndc80_[mps1]	false
8089	produce	Ndc80_[spc105]_ppi+_Spc105_[ndc80] (directed) Ndc80_[spc105]--Spc105_[ndc80]	false
8090	ss	Ndc80_[spc105]--Spc105_[ndc80] (directed) Ndc80_[spc105]_ppi-_Spc105_[ndc80]	false
8091	!	Ndc80_[spc105]--Spc105_[ndc80] (directed) Mad1_[KT]_ppi+_Ndc80_[mad1]	false
8092	consume	Ndc80_[spc105]_ppi-_Spc105_[ndc80] (directed) Ndc80_[spc105]--Spc105_[ndc80]	false
8093	produce	Bub1_[spc105]_ppi+_Spc105_[bub1] (directed) Bub1_[spc105]--Spc105_[bub1]	false
8094	ss	Bub1_[spc105]--Spc105_[bub1] (directed) Bub1_[spc105]_ppi-_Spc105_[bub1]	false
8095	!	Bub1_[spc105]--Spc105_[bub1] (directed) Mad1_[KT]_ppi+_Ndc80_[mad1]	false
8096	consume	Bub1_[spc105]_ppi-_Spc105_[bub1] (directed) Bub1_[spc105]--Spc105_[bub1]	false
8097	produce	Bub3_[spc105]_ppi+_Spc105_[bub3] (directed) Bub3_[spc105]--Spc105_[bub3]	false
8098	ss	Bub3_[spc105]--Spc105_[bub3] (directed) Bub3_[spc105]_ppi-_Spc105_[bub3]	false
8099	consume	Bub3_[spc105]_ppi-_Spc105_[bub3] (directed) Bub3_[spc105]--Spc105_[bub3]	false
8100	produce	Cdc28_p+_Spc110_[(S36)] (directed) Spc110_[(S36)]-{p}	false
8101	OR	Spc110_[(S36)]-{p} (directed) Spc110P	false
8102	ss	Spc110_[(S36)]-{p} (directed) Cdc14_p-_Spc110_[(S36)]	false
8103	!	Cdc28Clb1256 (directed) Cdc28_p+_Spc110_[(S36)]	false
8104	!	Cdc28Clb1256 (directed) Cdc28_p+_Spc110_[(S91)]	false
8105	!	Cdc28Clb1256 (directed) Cdc28_p+_Fkh2_[(S683)]	false
8106	!	Cdc28Clb1256 (directed) Cdc28_p+_Fkh2_[(T697)]	false
8107	!	Cdc28Clb1256 (directed) Cdc28_p+_Swe1_[cdc28(deg)]	false
8108	!	Cdc28Clb1256 (directed) Cdc28_p+_Kar9_[(cdc28)]	false
8109	produce	Cdc28_p+_Spc110_[(S91)] (directed) Spc110_[(S91)]-{p}	false
8110	OR	Spc110_[(S91)]-{p} (directed) Spc110P	false
8111	ss	Spc110_[(S91)]-{p} (directed) Cdc14_p-_Spc110_[(S91)]	false
8112	produce	Mps1_p+_Spc110_[(S60)] (directed) Spc110_[(S60)]-{p}	false
8113	OR	Spc110_[(S60)]-{p} (directed) Spc110P	false
8114	ss	Spc110_[(S60)]-{p} (directed) Spc110PPT_p-_Spc110_[(S60)]	false
8115	produce	Mps1_p+_Spc110_[(T68)] (directed) Spc110_[(T68)]-{p}	false
8116	OR	Spc110_[(T68)]-{p} (directed) Spc110P	false
8117	ss	Spc110_[(T68)]-{p} (directed) Spc110PPT_p-_Spc110_[(T68)]	false
8118	produce	Cmd1_[spc42]_ppi+_Spc42_[Cmd1] (directed) Cmd1_[spc42]--Spc42_[Cmd1]	false
8119	ss	Cmd1_[spc42]--Spc42_[Cmd1] (directed) Cmd1_[spc42]_ppi-_Spc42_[Cmd1]	false
8120	AND	Cmd1_[spc42]--Spc42_[Cmd1] (directed) InnerPlaque	false
8121	consume	Cmd1_[spc42]_ppi-_Spc42_[Cmd1] (directed) Cmd1_[spc42]--Spc42_[Cmd1]	false
8122	produce	Spc29_[spc42]_ppi+_Spc42_[spc29] (directed) Spc29_[spc42]--Spc42_[spc29]	false
8123	ss	Spc29_[spc42]--Spc42_[spc29] (directed) Spc29_[spc42]_ppi-_Spc42_[spc29]	false
8124	!	Spc29_[spc42]--Spc42_[spc29] (directed) Spc29_[spc110]_ppi+_Spc110_[spc29]	false
8125	AND	Spc29_[spc42]--Spc42_[spc29] (directed) InnerPlaque	false
8126	!	[DupPlaque] (directed) Spc29_[spc42]_ppi+_Spc42_[spc29]	false
8127	!	[DupPlaque] (directed) Nud1_[spc72]_ppi+_Spc72_[nud1]	false
8128	OR	[DupPlaque] (directed) Spc42Crystal	false
8129	OR	[DupPlaque] (directed) SPBsatORSPBdup	false
8130	consume	Spc29_[spc42]_ppi-_Spc42_[spc29] (directed) Spc29_[spc42]--Spc42_[spc29]	false
8131	produce	Spc29_[spc110]_ppi+_Spc110_[spc29] (directed) Spc110_[spc29]--Spc29_[spc110]	false
8132	ss	Spc110_[spc29]--Spc29_[spc110] (directed) Spc29_[spc110]_ppi-_Spc110_[spc29]	false
8133	!	Spc110_[spc29]--Spc29_[spc110] (directed) Spc97_[spc110]_ppi+_Spc110_[spc97]	false
8134	!	Spc110_[spc29]--Spc29_[spc110] (directed) Spc98_[spc110]_ppi+_Spc110_[N]	false
8135	AND	Spc110_[spc29]--Spc29_[spc110] (directed) InnerPlaque	false
8136	!	Cmd1_[spc110]--Spc110_[C] (directed) Spc29_[spc110]_ppi+_Spc110_[spc29]	false
8137	ss	Cmd1_[spc110]--Spc110_[C] (directed) Cmd1_[spc110]_ppi-_Spc110_[C]	false
8138	consume	Spc29_[spc110]_ppi-_Spc110_[spc29] (directed) Spc110_[spc29]--Spc29_[spc110]	false
8139	produce	Cmd1_[spc110]_ppi+_Spc110_[C] (directed) Cmd1_[spc110]--Spc110_[C]	false
8140	consume	Cmd1_[spc110]_ppi-_Spc110_[C] (directed) Cmd1_[spc110]--Spc110_[C]	false
8141	produce	Spc97_[spc110]_ppi+_Spc110_[spc97] (directed) Spc110_[spc97]--Spc97_[spc110]	false
8142	ss	Spc110_[spc97]--Spc97_[spc110] (directed) Spc97_[spc110]_ppi-_Spc110_[spc97]	false
8143	AND	Spc110_[spc97]--Spc97_[spc110] (directed) InnerPlaque	false
8144	consume	Spc97_[spc110]_ppi-_Spc110_[spc97] (directed) Spc110_[spc97]--Spc97_[spc110]	false
8145	produce	Spc98_[spc110]_ppi+_Spc110_[N] (directed) Spc110_[N]--Spc98_[spc110]	false
8146	ss	Spc110_[N]--Spc98_[spc110] (directed) Spc98_[spc110]_ppi-_Spc110_[N]	false
8147	AND	Spc110_[N]--Spc98_[spc110] (directed) InnerPlaque	false
8148	!	yTubSmallComp (directed) Spc98_[spc110]_ppi+_Spc110_[N]	false
8149	AND	yTubSmallComp (directed) InnerPlaque	false
8150	AND	yTubSmallComp (directed) OuterPlaque	false
8151	AND	Spc97_[tub4]--Tub4_[spc] (directed) yTubSmallComp	false
8152	ss	Spc97_[tub4]--Tub4_[spc] (directed) Spc97_[tub4]_ppi-_Tub4_[spc]	false
8153	AND	Spc98_[tub4]--Tub4_[spc] (directed) yTubSmallComp	false
8154	ss	Spc98_[tub4]--Tub4_[spc] (directed) Spc98_[tub4]_ppi-_Tub4_[spc]	false
8155	AND	Spc97_[spc]--Spc98_[spc] (directed) yTubSmallComp	false
8156	ss	Spc97_[spc]--Spc98_[spc] (directed) Spc97_[spc]_ppi-_Spc98_[spc]	false
8157	!	Spc110P (directed) Spc98_[spc110]_ppi+_Spc110_[N]	false
8158	consume	Spc98_[spc110]_ppi-_Spc110_[N] (directed) Spc110_[N]--Spc98_[spc110]	false
8159	synthesis	Ribo_trsl_Cln1mRNA (directed) Cln1	false
8160	synthesis	Ribo_trsl_Cln2mRNA (directed) Cln2	false
8161	synthesis	Ribo_trsl_Cln3mRNA (directed) Cln3	false
8162	!	[Nutrients] (directed) Ribo_trsl_Cln3mRNA	false
8163	synthesis	Ribo_trsl_Far1mRNA (directed) Far1	false
8164	synthesis	Ribo_trsl_Swe1mRNA (directed) Swe1	false
8165	produce	Scc2_[N]_ppi+_Scc4_[tpr] (directed) Scc2_[N]--Scc4_[tpr]	false
8166	ss	Scc2_[N]--Scc4_[tpr] (directed) Scc2_[N]_ppi-_Scc4_[tpr]	false
8167	AND	Scc2_[N]--Scc4_[tpr] (directed) CohesinLoading	false
8168	consume	Scc2_[N]_ppi-_Scc4_[tpr] (directed) Scc2_[N]--Scc4_[tpr]	false
8169	produce	Scc4_[DBD]_i+_Centromere_[CLD] (directed) Centromere_[CLD]--Scc4_[DBD]	false
8170	ss	Centromere_[CLD]--Scc4_[DBD] (directed) Scc4_[DBD]_i-_Centromere_[CLD]	false
8171	AND	Centromere_[CLD]--Scc4_[DBD] (directed) CohesinLoading	false
8172	consume	Scc4_[DBD]_i-_Centromere_[CLD] (directed) Centromere_[CLD]--Scc4_[DBD]	false
8173	produce	Scc1_[scc2]_ppi+_Scc2_[scc1] (directed) Scc1_[scc2]--Scc2_[scc1]	false
8174	ss	Scc1_[scc2]--Scc2_[scc1] (directed) Scc1_[scc2]_ppi-_Scc2_[scc1]	false
8175	AND	Scc1_[scc2]--Scc2_[scc1] (directed) CohesinLoading	false
8176	consume	Scc1_[scc2]_ppi-_Scc2_[scc1] (directed) Scc1_[scc2]--Scc2_[scc1]	false
8177	produce	Swi6_[whi5]_ppi+_Whi5_[swi6] (directed) Swi6_[whi5]--Whi5_[swi6]	false
8178	ss	Swi6_[whi5]--Whi5_[swi6] (directed) Swi6_[whi5]_ppi-_Whi5_[swi6]	false
8179	AND	Swi6_[whi5]--Whi5_[swi6] (directed) SBFHDAC	false
8180	x	Whi5release (directed) Swi6_[whi5]_ppi+_Whi5_[swi6]	false
8181	OR	Whi5Px10 (directed) Whi5release	false
8182	AND	Whi5_[(T57)]-{p} (directed) Whi5Px10	false
8183	ss	Whi5_[(T57)]-{p} (directed) Cdc14_p-_Whi5_[(T57)]	false
8184	AND	Whi5_[(S59)]-{p} (directed) Whi5Px10	false
8185	ss	Whi5_[(S59)]-{p} (directed) Cdc14_p-_Whi5_[(S59)]	false
8186	AND	Whi5_[(S62)]-{p} (directed) Whi5Px10	false
8187	ss	Whi5_[(S62)]-{p} (directed) Cdc14_p-_Whi5_[(S62)]	false
8188	AND	Whi5_[(S88)]-{p} (directed) Whi5Px10	false
8189	ss	Whi5_[(S88)]-{p} (directed) Cdc14_p-_Whi5_[(S88)]	false
8190	AND	Whi5_[(T143)]-{p} (directed) Whi5Px10	false
8191	ss	Whi5_[(T143)]-{p} (directed) Cdc14_p-_Whi5_[(T143)]	false
8192	AND	Whi5_[(S154)]-{p} (directed) Whi5Px10	false
8193	AND	Whi5_[(S154)]-{p} (directed) Whi5P1	false
8194	AND	Whi5_[(S154)]-{p} (directed) Whi5P2	false
8195	ss	Whi5_[(S154)]-{p} (directed) Cdc14_p-_Whi5_[(S154)]	false
8196	AND	Whi5_[(S156)]-{p} (directed) Whi5Px10	false
8197	AND	Whi5_[(S156)]-{p} (directed) Whi5P1	false
8198	AND	Whi5_[(S156)]-{p} (directed) Whi5P2	false
8199	ss	Whi5_[(S156)]-{p} (directed) Cdc14_p-_Whi5_[(S156)]	false
8200	AND	Whi5_[(S161)]-{p} (directed) Whi5Px10	false
8201	AND	Whi5_[(S161)]-{p} (directed) Whi5P1	false
8202	ss	Whi5_[(S161)]-{p} (directed) Cdc14_p-_Whi5_[(S161)]	false
8203	AND	Whi5_[(S215)]-{p} (directed) Whi5Px10	false
8204	ss	Whi5_[(S215)]-{p} (directed) Cdc14_p-_Whi5_[(S215)]	false
8205	AND	Whi5_[(S262)]-{p} (directed) Whi5Px10	false
8206	AND	Whi5_[(S262)]-{p} (directed) Whi5P2	false
8207	ss	Whi5_[(S262)]-{p} (directed) Cdc14_p-_Whi5_[(S262)]	false
8208	OR	Swi6P (directed) Whi5release	false
8209	AND	Swi6P (directed) MBF	false
8210	AND	Swi6_[(S160)]-{p} (directed) Swi6P	false
8211	ss	Swi6_[(S160)]-{p} (directed) Cdc14_p-_Swi6_[(S160)]	false
8212	AND	Swi6_[(T179)]-{p} (directed) Swi6P	false
8213	ss	Swi6_[(T179)]-{p} (directed) Cdc14_p-_Swi6_[(T179)]	false
8214	AND	Swi6_[(S228)]-{p} (directed) Swi6P	false
8215	ss	Swi6_[(S228)]-{p} (directed) Cdc14_p-_Swi6_[(S228)]	false
8216	AND	Swi6_[(S238)]-{p} (directed) Swi6P	false
8217	ss	Swi6_[(S238)]-{p} (directed) Cdc14_p-_Swi6_[(S238)]	false
8218	k+	Swi4_[swi6]--Swi6_[swi4] (directed) Swi6_[whi5]_ppi+_Whi5_[swi6]	false
8219	ss	Swi4_[swi6]--Swi6_[swi4] (directed) Swi4_[swi6]_ppi-_Swi6_[swi4]	false
8220	AND	Swi4_[swi6]--Swi6_[swi4] (directed) SBF	false
8221	consume	Swi6_[whi5]_ppi-_Whi5_[swi6] (directed) Swi6_[whi5]--Whi5_[swi6]	false
8222	produce	Hos3_[whi5]_ppi+_Whi5_[hdac] (directed) Hos3_[whi5]--Whi5_[hdac]	false
8223	ss	Hos3_[whi5]--Whi5_[hdac] (directed) Hos3_[whi5]_ppi-_Whi5_[hdac]	false
8224	OR	Hos3_[whi5]--Whi5_[hdac] (directed) Whi5HDAC	false
8225	k-	Whi5_[(pho85)]-{p} (directed) Hos3_[whi5]_ppi+_Whi5_[hdac]	false
8226	k-	Whi5_[(pho85)]-{p} (directed) Rpd3_[whi5]_ppi+_Whi5_[hdac]	false
8227	ss	Whi5_[(pho85)]-{p} (directed) Cdc14_p-_Whi5_[(pho85)]	false
8228	x	Whi5P12 (directed) Hos3_[whi5]_ppi+_Whi5_[hdac]	false
8229	x	Whi5P12 (directed) Rpd3_[whi5]_ppi+_Whi5_[hdac]	false
8230	OR	Whi5P1 (directed) Whi5P12	false
8231	OR	Whi5P2 (directed) Whi5P12	false
8232	consume	Hos3_[whi5]_ppi-_Whi5_[hdac] (directed) Hos3_[whi5]--Whi5_[hdac]	false
8233	produce	Swi4_[swi6]_ppi+_Swi6_[swi4] (directed) Swi4_[swi6]--Swi6_[swi4]	false
8234	consume	Swi4_[swi6]_ppi-_Swi6_[swi4] (directed) Swi4_[swi6]--Swi6_[swi4]	false
8235	produce	Mbp1_[swi6]_ppi+_Swi6_[mbp1] (directed) Mbp1_[swi6]--Swi6_[mbp1]	false
8236	ss	Mbp1_[swi6]--Swi6_[mbp1] (directed) Mbp1_[swi6]_ppi-_Swi6_[mbp1]	false
8237	!	Mbp1_[swi6]--Swi6_[mbp1] (directed) Nrm1_[GTB]_ppi+_Swi6_[nrm1]	false
8238	AND	Mbp1_[swi6]--Swi6_[mbp1] (directed) MBF	false
8239	k+	Stb1_[N]--Swi6_[stb1] (directed) Mbp1_[swi6]_ppi+_Swi6_[mbp1]	false
8240	ss	Stb1_[N]--Swi6_[stb1] (directed) Stb1_[N]_ppi-_Swi6_[stb1]	false
8241	consume	Mbp1_[swi6]_ppi-_Swi6_[mbp1] (directed) Mbp1_[swi6]--Swi6_[mbp1]	false
8242	produce	Stb1_[N]_ppi+_Swi6_[stb1] (directed) Stb1_[N]--Swi6_[stb1]	false
8243	k-	Stb1_[(cdc28)]-{p} (directed) Stb1_[N]_ppi+_Swi6_[stb1]	false
8244	ss	Stb1_[(cdc28)]-{p} (directed) Cdc14_p-_Stb1_[(cdc28)]	false
8245	consume	Stb1_[N]_ppi-_Swi6_[stb1] (directed) Stb1_[N]--Swi6_[stb1]	false
8246	produce	Cdc28_p+_Stb1_[(cdc28)] (directed) Stb1_[(cdc28)]-{p}	false
8247	produce	Cdc28_p+_Swi6_[(S160)] (directed) Swi6_[(S160)]-{p}	false
8248	produce	Cdc28_p+_Swi6_[(T179)] (directed) Swi6_[(T179)]-{p}	false
8249	produce	Cdc28_p+_Swi6_[(S228)] (directed) Swi6_[(S228)]-{p}	false
8250	produce	Cdc28_p+_Swi6_[(S238)] (directed) Swi6_[(S238)]-{p}	false
8251	produce	Cdc28_p+_Whi5_[(T57)] (directed) Whi5_[(T57)]-{p}	false
8252	produce	Cdc28_p+_Whi5_[(S59)] (directed) Whi5_[(S59)]-{p}	false
8253	produce	Cdc28_p+_Whi5_[(S62)] (directed) Whi5_[(S62)]-{p}	false
8254	produce	Cdc28_p+_Whi5_[(S88)] (directed) Whi5_[(S88)]-{p}	false
8255	produce	Cdc28_p+_Whi5_[(T143)] (directed) Whi5_[(T143)]-{p}	false
8256	produce	Cdc28_p+_Whi5_[(S154)] (directed) Whi5_[(S154)]-{p}	false
8257	produce	Cdc28_p+_Whi5_[(S156)] (directed) Whi5_[(S156)]-{p}	false
8258	produce	Cdc28_p+_Whi5_[(S161)] (directed) Whi5_[(S161)]-{p}	false
8259	produce	Cdc28_p+_Whi5_[(S215)] (directed) Whi5_[(S215)]-{p}	false
8260	produce	Cdc28_p+_Whi5_[(S262)] (directed) Whi5_[(S262)]-{p}	false
8261	produce	Pho85_p+_Whi5_[(pho85)] (directed) Whi5_[(pho85)]-{p}	false
8262	!	Pho85Pcl1Pcl9 (directed) Pho85_p+_Whi5_[(pho85)]	false
8263	produce	Rpd3_[whi5]_ppi+_Whi5_[hdac] (directed) Rpd3_[whi5]--Whi5_[hdac]	false
8264	ss	Rpd3_[whi5]--Whi5_[hdac] (directed) Rpd3_[whi5]_ppi-_Whi5_[hdac]	false
8265	OR	Rpd3_[whi5]--Whi5_[hdac] (directed) Whi5HDAC	false
8266	consume	Rpd3_[whi5]_ppi-_Whi5_[hdac] (directed) Rpd3_[whi5]--Whi5_[hdac]	false
8267	synthesis	PolII_trsc_Cln1Gene (directed) Cln1mRNA	false
8268	!	[CLN1TRSC20] (directed) PolII_trsc_Cln1Gene	false
8269	synthesis	PolII_trsc_Cln2Gene (directed) Cln2mRNA	false
8270	!	[CLN2TRSC20] (directed) PolII_trsc_Cln2Gene	false
8271	synthesis	PolII_trsc_Pcl1Gene (directed) Pcl1mRNA	false
8272	!	[PCL1TRSC20] (directed) PolII_trsc_Pcl1Gene	false
8273	synthesis	PolII_trsc_Pcl2Gene (directed) Pcl2mRNA	false
8274	!	[PCL2TRSC20] (directed) PolII_trsc_Pcl2Gene	false
8275	synthesis	PolII_trsc_Pcl9Gene (directed) Pcl9mRNA	false
8276	!	[PCL9TRSC20] (directed) PolII_trsc_Pcl9Gene	false
8277	synthesis	PolII_trsc_Yox1Gene (directed) Yox1mRNA	false
8278	!	[YOX1TRSC20] (directed) PolII_trsc_Yox1Gene	false
8279	synthesis	PolII_trsc_Swe1Gene (directed) Swe1mRNA	false
8280	!	[SWE1TRSC20] (directed) PolII_trsc_Swe1Gene	false
8281	produce	Swi4_[DBD]_bind+_Cln1Gene_[scb] (directed) Cln1Gene_[scb]--Swi4_[DBD]	false
8282	ss	Cln1Gene_[scb]--Swi4_[DBD] (directed) Swi4_[DBD]_bind-_Cln1Gene_[scb]	false
8283	AND	Cln1Gene_[scb]--Swi4_[DBD] (directed) CLN1SBF	false
8284	mutually_exclusive	Cln1Gene_[scb]--Swi4_[DBD] (directed) Swi4_[DBD]_bind+_Cln2Gene_[scb]	false
8285	mutually_exclusive	Cln1Gene_[scb]--Swi4_[DBD] (directed) Swi4_[DBD]_bind+_Pcl1Gene_[scb]	false
8286	mutually_exclusive	Cln1Gene_[scb]--Swi4_[DBD] (directed) Swi4_[DBD]_bind+_Pcl2Gene_[scb]	false
8287	mutually_exclusive	Cln1Gene_[scb]--Swi4_[DBD] (directed) Swi4_[DBD]_bind+_Yox1Gene_[scb]	false
8288	mutually_exclusive	Cln1Gene_[scb]--Swi4_[DBD] (directed) Swi4_[DBD]_bind+_Swe1Gene_[scb]	false
8289	mutually_exclusive	Cln1Gene_[scb]--Swi4_[DBD] (directed) Swi4_[DBD]_bind+_Hcm1Gene_[scb]	false
8290	consume	Swi4_[DBD]_bind-_Cln1Gene_[scb] (directed) Cln1Gene_[scb]--Swi4_[DBD]	false
8291	produce	Swi4_[DBD]_bind+_Cln2Gene_[scb] (directed) Cln2Gene_[scb]--Swi4_[DBD]	false
8292	ss	Cln2Gene_[scb]--Swi4_[DBD] (directed) Swi4_[DBD]_bind-_Cln2Gene_[scb]	false
8293	AND	Cln2Gene_[scb]--Swi4_[DBD] (directed) CLN2SBF	false
8294	mutually_exclusive	Cln2Gene_[scb]--Swi4_[DBD] (directed) Swi4_[DBD]_bind+_Cln1Gene_[scb]	false
8295	mutually_exclusive	Cln2Gene_[scb]--Swi4_[DBD] (directed) Swi4_[DBD]_bind+_Pcl1Gene_[scb]	false
8296	mutually_exclusive	Cln2Gene_[scb]--Swi4_[DBD] (directed) Swi4_[DBD]_bind+_Pcl2Gene_[scb]	false
8297	mutually_exclusive	Cln2Gene_[scb]--Swi4_[DBD] (directed) Swi4_[DBD]_bind+_Yox1Gene_[scb]	false
8298	mutually_exclusive	Cln2Gene_[scb]--Swi4_[DBD] (directed) Swi4_[DBD]_bind+_Swe1Gene_[scb]	false
8299	mutually_exclusive	Cln2Gene_[scb]--Swi4_[DBD] (directed) Swi4_[DBD]_bind+_Hcm1Gene_[scb]	false
8300	consume	Swi4_[DBD]_bind-_Cln2Gene_[scb] (directed) Cln2Gene_[scb]--Swi4_[DBD]	false
8301	produce	Swi4_[DBD]_bind+_Pcl1Gene_[scb] (directed) Pcl1Gene_[scb]--Swi4_[DBD]	false
8302	ss	Pcl1Gene_[scb]--Swi4_[DBD] (directed) Swi4_[DBD]_bind-_Pcl1Gene_[scb]	false
8303	AND	Pcl1Gene_[scb]--Swi4_[DBD] (directed) PCL1SBF	false
8304	mutually_exclusive	Pcl1Gene_[scb]--Swi4_[DBD] (directed) Swi4_[DBD]_bind+_Cln1Gene_[scb]	false
8305	mutually_exclusive	Pcl1Gene_[scb]--Swi4_[DBD] (directed) Swi4_[DBD]_bind+_Cln2Gene_[scb]	false
8306	mutually_exclusive	Pcl1Gene_[scb]--Swi4_[DBD] (directed) Swi4_[DBD]_bind+_Pcl2Gene_[scb]	false
8307	mutually_exclusive	Pcl1Gene_[scb]--Swi4_[DBD] (directed) Swi4_[DBD]_bind+_Yox1Gene_[scb]	false
8308	mutually_exclusive	Pcl1Gene_[scb]--Swi4_[DBD] (directed) Swi4_[DBD]_bind+_Swe1Gene_[scb]	false
8309	mutually_exclusive	Pcl1Gene_[scb]--Swi4_[DBD] (directed) Swi4_[DBD]_bind+_Hcm1Gene_[scb]	false
8310	consume	Swi4_[DBD]_bind-_Pcl1Gene_[scb] (directed) Pcl1Gene_[scb]--Swi4_[DBD]	false
8311	produce	Swi4_[DBD]_bind+_Pcl2Gene_[scb] (directed) Pcl2Gene_[scb]--Swi4_[DBD]	false
8312	ss	Pcl2Gene_[scb]--Swi4_[DBD] (directed) Swi4_[DBD]_bind-_Pcl2Gene_[scb]	false
8313	AND	Pcl2Gene_[scb]--Swi4_[DBD] (directed) PCL2SBF	false
8314	mutually_exclusive	Pcl2Gene_[scb]--Swi4_[DBD] (directed) Swi4_[DBD]_bind+_Cln1Gene_[scb]	false
8315	mutually_exclusive	Pcl2Gene_[scb]--Swi4_[DBD] (directed) Swi4_[DBD]_bind+_Cln2Gene_[scb]	false
8316	mutually_exclusive	Pcl2Gene_[scb]--Swi4_[DBD] (directed) Swi4_[DBD]_bind+_Pcl1Gene_[scb]	false
8317	mutually_exclusive	Pcl2Gene_[scb]--Swi4_[DBD] (directed) Swi4_[DBD]_bind+_Yox1Gene_[scb]	false
8318	mutually_exclusive	Pcl2Gene_[scb]--Swi4_[DBD] (directed) Swi4_[DBD]_bind+_Swe1Gene_[scb]	false
8319	mutually_exclusive	Pcl2Gene_[scb]--Swi4_[DBD] (directed) Swi4_[DBD]_bind+_Hcm1Gene_[scb]	false
8320	consume	Swi4_[DBD]_bind-_Pcl2Gene_[scb] (directed) Pcl2Gene_[scb]--Swi4_[DBD]	false
8321	produce	Swi4_[DBD]_bind+_Yox1Gene_[scb] (directed) Swi4_[DBD]--Yox1Gene_[scb]	false
8322	ss	Swi4_[DBD]--Yox1Gene_[scb] (directed) Swi4_[DBD]_bind-_Yox1Gene_[scb]	false
8323	AND	Swi4_[DBD]--Yox1Gene_[scb] (directed) YOX1SBF	false
8324	mutually_exclusive	Swi4_[DBD]--Yox1Gene_[scb] (directed) Swi4_[DBD]_bind+_Cln1Gene_[scb]	false
8325	mutually_exclusive	Swi4_[DBD]--Yox1Gene_[scb] (directed) Swi4_[DBD]_bind+_Cln2Gene_[scb]	false
8326	mutually_exclusive	Swi4_[DBD]--Yox1Gene_[scb] (directed) Swi4_[DBD]_bind+_Pcl1Gene_[scb]	false
8327	mutually_exclusive	Swi4_[DBD]--Yox1Gene_[scb] (directed) Swi4_[DBD]_bind+_Pcl2Gene_[scb]	false
8328	mutually_exclusive	Swi4_[DBD]--Yox1Gene_[scb] (directed) Swi4_[DBD]_bind+_Swe1Gene_[scb]	false
8329	mutually_exclusive	Swi4_[DBD]--Yox1Gene_[scb] (directed) Swi4_[DBD]_bind+_Hcm1Gene_[scb]	false
8330	consume	Swi4_[DBD]_bind-_Yox1Gene_[scb] (directed) Swi4_[DBD]--Yox1Gene_[scb]	false
8331	produce	Swi4_[DBD]_bind+_Swe1Gene_[scb] (directed) Swe1Gene_[scb]--Swi4_[DBD]	false
8332	ss	Swe1Gene_[scb]--Swi4_[DBD] (directed) Swi4_[DBD]_bind-_Swe1Gene_[scb]	false
8333	AND	Swe1Gene_[scb]--Swi4_[DBD] (directed) SWE1SBF	false
8334	mutually_exclusive	Swe1Gene_[scb]--Swi4_[DBD] (directed) Swi4_[DBD]_bind+_Cln1Gene_[scb]	false
8335	mutually_exclusive	Swe1Gene_[scb]--Swi4_[DBD] (directed) Swi4_[DBD]_bind+_Cln2Gene_[scb]	false
8336	mutually_exclusive	Swe1Gene_[scb]--Swi4_[DBD] (directed) Swi4_[DBD]_bind+_Pcl1Gene_[scb]	false
8337	mutually_exclusive	Swe1Gene_[scb]--Swi4_[DBD] (directed) Swi4_[DBD]_bind+_Pcl2Gene_[scb]	false
8338	mutually_exclusive	Swe1Gene_[scb]--Swi4_[DBD] (directed) Swi4_[DBD]_bind+_Yox1Gene_[scb]	false
8339	mutually_exclusive	Swe1Gene_[scb]--Swi4_[DBD] (directed) Swi4_[DBD]_bind+_Hcm1Gene_[scb]	false
8340	consume	Swi4_[DBD]_bind-_Swe1Gene_[scb] (directed) Swe1Gene_[scb]--Swi4_[DBD]	false
8341	produce	Cak1_p+_Cdc28_[Tloop(T169)] (directed) Cdc28_[Tloop(T169)]-{p}	false
8342	consume	Ptc2_p-_Cdc28_[Tloop(T169)] (directed) Cdc28_[Tloop(T169)]-{p}	false
8343	consume	Ptc3_p-_Cdc28_[Tloop(T169)] (directed) Cdc28_[Tloop(T169)]-{p}	false
8344	synthesis	PolII_trsc_Clb5Gene (directed) Clb5mRNA	false
8345	!	[CLB5TRSC20] (directed) PolII_trsc_Clb5Gene	false
8346	synthesis	PolII_trsc_Clb6Gene (directed) Clb6mRNA	false
8347	!	[CLB6TRSC20] (directed) PolII_trsc_Clb6Gene	false
8348	synthesis	PolII_trsc_Pds1Gene (directed) Pds1mRNA	false
8349	!	[PDS1TRSC20] (directed) PolII_trsc_Pds1Gene	false
8350	synthesis	PolII_trsc_Rad53Gene (directed) Rad53mRNA	false
8351	k+	[RAD53TRSC20] (directed) PolII_trsc_Rad53Gene	false
8352	synthesis	PolII_trsc_Scc1Gene (directed) Scc1mRNA	false
8353	!	[SCC1TRSC20] (directed) PolII_trsc_Scc1Gene	false
8354	produce	Mbp1_[DBD]_bind+_Acm1Gene_[mcb] (directed) Acm1Gene_[mcb]--Mbp1_[DBD]	false
8355	ss	Acm1Gene_[mcb]--Mbp1_[DBD] (directed) Mbp1_[DBD]_bind-_Acm1Gene_[mcb]	false
8356	AND	Acm1Gene_[mcb]--Mbp1_[DBD] (directed) ACM1MBF	false
8357	consume	Mbp1_[DBD]_bind-_Acm1Gene_[mcb] (directed) Acm1Gene_[mcb]--Mbp1_[DBD]	false
8358	produce	Mbp1_[DBD]_bind+_Clb5Gene_[mcb] (directed) Clb5Gene_[mcb]--Mbp1_[DBD]	false
8359	ss	Clb5Gene_[mcb]--Mbp1_[DBD] (directed) Mbp1_[DBD]_bind-_Clb5Gene_[mcb]	false
8360	AND	Clb5Gene_[mcb]--Mbp1_[DBD] (directed) CLB5MBF	false
8361	consume	Mbp1_[DBD]_bind-_Clb5Gene_[mcb] (directed) Clb5Gene_[mcb]--Mbp1_[DBD]	false
8362	produce	Mbp1_[DBD]_bind+_Clb6Gene_[mcb] (directed) Clb6Gene_[mcb]--Mbp1_[DBD]	false
8363	ss	Clb6Gene_[mcb]--Mbp1_[DBD] (directed) Mbp1_[DBD]_bind-_Clb6Gene_[mcb]	false
8364	AND	Clb6Gene_[mcb]--Mbp1_[DBD] (directed) CLB6MBF	false
8365	consume	Mbp1_[DBD]_bind-_Clb6Gene_[mcb] (directed) Clb6Gene_[mcb]--Mbp1_[DBD]	false
8366	produce	Mbp1_[DBD]_bind+_Spc42Gene_[mcb] (directed) Mbp1_[DBD]--Spc42Gene_[mcb]	false
8367	ss	Mbp1_[DBD]--Spc42Gene_[mcb] (directed) Mbp1_[DBD]_bind-_Spc42Gene_[mcb]	false
8368	AND	Mbp1_[DBD]--Spc42Gene_[mcb] (directed) SPC42MBF	false
8369	consume	Mbp1_[DBD]_bind-_Spc42Gene_[mcb] (directed) Mbp1_[DBD]--Spc42Gene_[mcb]	false
8370	produce	Mbp1_[DBD]_bind+_Pds1Gene_[mcb] (directed) Mbp1_[DBD]--Pds1Gene_[mcb]	false
8371	ss	Mbp1_[DBD]--Pds1Gene_[mcb] (directed) Mbp1_[DBD]_bind-_Pds1Gene_[mcb]	false
8372	AND	Mbp1_[DBD]--Pds1Gene_[mcb] (directed) PDS1MBF	false
8373	consume	Mbp1_[DBD]_bind-_Pds1Gene_[mcb] (directed) Mbp1_[DBD]--Pds1Gene_[mcb]	false
8374	produce	Mbp1_[DBD]_bind+_Rad53Gene_[mcb] (directed) Mbp1_[DBD]--Rad53Gene_[mcb]	false
8375	ss	Mbp1_[DBD]--Rad53Gene_[mcb] (directed) Mbp1_[DBD]_bind-_Rad53Gene_[mcb]	false
8376	AND	Mbp1_[DBD]--Rad53Gene_[mcb] (directed) RAD53MBF	false
8377	consume	Mbp1_[DBD]_bind-_Rad53Gene_[mcb] (directed) Mbp1_[DBD]--Rad53Gene_[mcb]	false
8378	produce	Mbp1_[DBD]_bind+_Scc1Gene_[mcb] (directed) Mbp1_[DBD]--Scc1Gene_[mcb]	false
8379	ss	Mbp1_[DBD]--Scc1Gene_[mcb] (directed) Mbp1_[DBD]_bind-_Scc1Gene_[mcb]	false
8380	AND	Mbp1_[DBD]--Scc1Gene_[mcb] (directed) SCC1MBF	false
8381	consume	Mbp1_[DBD]_bind-_Scc1Gene_[mcb] (directed) Mbp1_[DBD]--Scc1Gene_[mcb]	false
8382	produce	APC_ub+_Clb5_[(apc)] (directed) Clb5_[(apc)]-{ub}	false
8383	!	Clb5_[(apc)]-{ub} (directed) Proteasome_deg_Clb5	false
8384	!	APCCdh1Cdc20 (directed) APC_ub+_Clb5_[(apc)]	false
8385	!	APCCdh1Cdc20 (directed) APC_ub+_Clb1_[(apc)]	false
8386	!	APCCdh1Cdc20 (directed) APC_ub+_Clb2_[(apc)]	false
8387	OR	APCCdh1Active (directed) APCCdh1Cdc20	false
8388	!	APCCdh1Active (directed) APC_ub+_Mps1_[(apc)]	false
8389	!	APCCdh1Active (directed) APC_ub+_Nrm1_[(apc)]	false
8390	!	APCCdh1Active (directed) APC_ub+_Fkh1_[(apc)]	false
8391	!	APCCdh1Active (directed) APC_ub+_Fkh2_[(apc)]	false
8392	!	APCCdh1Active (directed) APC_ub+_Cin8_[(apc)]	false
8393	!	APCCdh1Active (directed) APC_ub+_Ase1_[(apc)]	false
8394	!	APCCdh1Active (directed) APC_ub+_Clb3_[(apc)]	false
8395	!	APCCdh1Active (directed) APC_ub+_Clb4_[(apc)]	false
8396	!	APCCdh1Active (directed) APC_ub+_Cdc20_[(apc)]	false
8397	!	APCCdh1Active (directed) APC_ub+_Cdc5_[(apc)]	false
8398	!	APCCdh1Active (directed) APC_ub+_Yox1_[(apc)]	false
8399	!	APCCdh1Active (directed) APC_ub+_Yhp1_[(apc)]	false
8400	AND	APC_[activator]--Cdh1_[APC] (directed) APCCdh1Active	false
8401	ss	APC_[activator]--Cdh1_[APC] (directed) APC_[activator]_ppi-_Cdh1_[APC]	false
8402	AND	NotCAB (directed) APCCdh1Active	false
8403	NOT	CAB (directed) NotCAB	false
8404	AND	Acm1_[cdh1]--Cdh1_[acm1] (directed) CAB	false
8405	ss	Acm1_[cdh1]--Cdh1_[acm1] (directed) Acm1_[cdh1]_ppi-_Cdh1_[acm1]	false
8406	AND	Acm1Bmh12 (directed) CAB	false
8407	OR	Acm1_[bmh]--Bmh1_[acm1] (directed) Acm1Bmh12	false
8408	ss	Acm1_[bmh]--Bmh1_[acm1] (directed) Acm1_[bmh]_ppi-_Bmh1_[acm1]	false
8409	mutually_exclusive	Acm1_[bmh]--Bmh1_[acm1] (directed) Acm1_[bmh]_ppi+_Bmh2_[acm1]	false
8410	OR	Acm1_[bmh]--Bmh2_[acm1] (directed) Acm1Bmh12	false
8411	ss	Acm1_[bmh]--Bmh2_[acm1] (directed) Acm1_[bmh]_ppi-_Bmh2_[acm1]	false
8412	mutually_exclusive	Acm1_[bmh]--Bmh2_[acm1] (directed) Acm1_[bmh]_ppi+_Bmh1_[acm1]	false
8413	OR	APC_[activator]--Cdc20_[APC] (directed) APCCdh1Cdc20	false
8414	ss	APC_[activator]--Cdc20_[APC] (directed) APC_[activator]_ppi-_Cdc20_[APC]	false
8415	!	APC_[activator]--Cdc20_[APC] (directed) APC_ub+_Acm1_[(Dbox)]	false
8416	!	APC_[activator]--Cdc20_[APC] (directed) APC_ub+_Kip1_[(apc)]	false
8417	!	APC_[activator]--Cdc20_[APC] (directed) APC_ub+_Pds1_[(apc)]	false
8418	!	APC_[activator]--Cdc20_[APC] (directed) APC_ub+_Dbf4_[(apc)]	false
8419	degrade	Proteasome_deg_Clb5 (directed) Clb5	false
8420	produce	Orc1_[DBD]_i+_ORI_[origin] (directed) ORI_[origin]--Orc1_[DBD]	false
8421	consume	Orc1_[DBD]_i-_ORI_[origin] (directed) ORI_[origin]--Orc1_[DBD]	false
8422	produce	Cdc6_[orc1]_ppi+_Orc1_[cdc6] (directed) Cdc6_[orc1]--Orc1_[cdc6]	false
8423	consume	Cdc6_[orc1]_ppi-_Orc1_[cdc6] (directed) Cdc6_[orc1]--Orc1_[cdc6]	false
8424	produce	Mcm4_[sld3]_ppi+_Sld3_[mcm4] (directed) Mcm4_[sld3]--Sld3_[mcm4]	false
8425	ss	Mcm4_[sld3]--Sld3_[mcm4] (directed) Mcm4_[sld3]_ppi-_Sld3_[mcm4]	false
8426	!	Mcm4_[sld3]--Sld3_[mcm4] (directed) Cdc45_[sld3]_ppi+_Sld3_[cdc45]	false
8427	AND	Mcm4_[sld3]--Sld3_[mcm4] (directed) MCMCdc45Sld3	false
8428	consume	Mcm4_[sld3]_ppi-_Sld3_[mcm4] (directed) Mcm4_[sld3]--Sld3_[mcm4]	false
8429	produce	Mcm6_[sld3]_ppi+_Sld3_[mcm6] (directed) Mcm6_[sld3]--Sld3_[mcm6]	false
8430	ss	Mcm6_[sld3]--Sld3_[mcm6] (directed) Mcm6_[sld3]_ppi-_Sld3_[mcm6]	false
8431	!	Mcm6_[sld3]--Sld3_[mcm6] (directed) Cdc45_[sld3]_ppi+_Sld3_[cdc45]	false
8432	AND	Mcm6_[sld3]--Sld3_[mcm6] (directed) MCMCdc45Sld3	false
8433	consume	Mcm6_[sld3]_ppi-_Sld3_[mcm6] (directed) Mcm6_[sld3]--Sld3_[mcm6]	false
8434	produce	Cdc45_[sld3]_ppi+_Sld3_[cdc45] (directed) Cdc45_[sld3]--Sld3_[cdc45]	false
8435	ss	Cdc45_[sld3]--Sld3_[cdc45] (directed) Cdc45_[sld3]_ppi-_Sld3_[cdc45]	false
8436	AND	Cdc45_[sld3]--Sld3_[cdc45] (directed) MCMCdc45Sld3	false
8437	consume	Cdc45_[sld3]_ppi-_Sld3_[cdc45] (directed) Cdc45_[sld3]--Sld3_[cdc45]	false
8438	produce	Dpb11_[BRCT1]_ppi+_Sld2_[dpb11] (directed) Dpb11_[BRCT1]--Sld2_[dpb11]	false
8439	ss	Dpb11_[BRCT1]--Sld2_[dpb11] (directed) Dpb11_[BRCT1]_ppi-_Sld2_[dpb11]	false
8440	AND	Dpb11_[BRCT1]--Sld2_[dpb11] (directed) CMG	false
8441	!	Dpb11_[BRCT2]--Sld3_[dpb11] (directed) Dpb11_[BRCT1]_ppi+_Sld2_[dpb11]	false
8442	ss	Dpb11_[BRCT2]--Sld3_[dpb11] (directed) Dpb11_[BRCT2]_ppi-_Sld3_[dpb11]	false
8443	AND	Dpb11_[BRCT2]--Sld3_[dpb11] (directed) CMG	false
8444	consume	Dpb11_[BRCT1]_ppi-_Sld2_[dpb11] (directed) Dpb11_[BRCT1]--Sld2_[dpb11]	false
8445	produce	Dpb11_[BRCT2]_ppi+_Sld3_[dpb11] (directed) Dpb11_[BRCT2]--Sld3_[dpb11]	false
8446	!	Sld3PP (directed) Dpb11_[BRCT2]_ppi+_Sld3_[dpb11]	false
8447	!	MCMCdc45Sld3 (directed) Dpb11_[BRCT2]_ppi+_Sld3_[dpb11]	false
8448	AND	MCMCdc45Sld3 (directed) CMG	false
8449	consume	Dpb11_[BRCT2]_ppi-_Sld3_[dpb11] (directed) Dpb11_[BRCT2]--Sld3_[dpb11]	false
8450	produce	Dpb11_[pol]_ppi+_Pol2_[dpb11] (directed) Dpb11_[pol]--Pol2_[dpb11]	false
8451	ss	Dpb11_[pol]--Pol2_[dpb11] (directed) Dpb11_[pol]_ppi-_Pol2_[dpb11]	false
8452	AND	Dpb11_[pol]--Pol2_[dpb11] (directed) CMG	false
8453	consume	Dpb11_[pol]_ppi-_Pol2_[dpb11] (directed) Dpb11_[pol]--Pol2_[dpb11]	false
8454	produce	Dpb11_[gins]_ppi+_Psf1_[dpb11] (directed) Dpb11_[gins]--Psf1_[dpb11]	false
8455	ss	Dpb11_[gins]--Psf1_[dpb11] (directed) Dpb11_[gins]_ppi-_Psf1_[dpb11]	false
8456	AND	Dpb11_[gins]--Psf1_[dpb11] (directed) CMG	false
8457	consume	Dpb11_[gins]_ppi-_Psf1_[dpb11] (directed) Dpb11_[gins]--Psf1_[dpb11]	false
8458	produce	RFC_[dna]_i+_ssDNA_[rfc] (directed) RFC_[dna]--ssDNA_[rfc]	false
8459	ss	RFC_[dna]--ssDNA_[rfc] (directed) RFC_[dna]_i-_ssDNA_[rfc]	false
8460	AND	RFC_[dna]--ssDNA_[rfc] (directed) DNARFCCtf18Pol2Mrc1	false
8461	!	[ssdsDNAjunctions] (directed) RFC_[dna]_i+_ssDNA_[rfc]	false
8462	consume	RFC_[dna]_i-_ssDNA_[rfc] (directed) RFC_[dna]--ssDNA_[rfc]	false
8463	produce	Ctf18_[rfc]_ppi+_RFC_[ctf18] (directed) Ctf18_[rfc]--RFC_[ctf18]	false
8464	ss	Ctf18_[rfc]--RFC_[ctf18] (directed) Ctf18_[rfc]_ppi-_RFC_[ctf18]	false
8465	AND	Ctf18_[rfc]--RFC_[ctf18] (directed) DNARFCCtf18Pol2Mrc1	false
8466	consume	Ctf18_[rfc]_ppi-_RFC_[ctf18] (directed) Ctf18_[rfc]--RFC_[ctf18]	false
8467	produce	Pol2_[rfc]_ppi+_RFC_[pol2] (directed) Pol2_[rfc]--RFC_[pol2]	false
8468	ss	Pol2_[rfc]--RFC_[pol2] (directed) Pol2_[rfc]_ppi-_RFC_[pol2]	false
8469	AND	Pol2_[rfc]--RFC_[pol2] (directed) DNARFCCtf18Pol2Mrc1	false
8470	consume	Pol2_[rfc]_ppi-_RFC_[pol2] (directed) Pol2_[rfc]--RFC_[pol2]	false
8471	produce	Mrc1_[pol2]_ppi+_Pol2_[mrc1] (directed) Mrc1_[pol2]--Pol2_[mrc1]	false
8472	ss	Mrc1_[pol2]--Pol2_[mrc1] (directed) Mrc1_[pol2]_ppi-_Pol2_[mrc1]	false
8473	AND	Mrc1_[pol2]--Pol2_[mrc1] (directed) DNARFCCtf18Pol2Mrc1	false
8474	consume	Mrc1_[pol2]_ppi-_Pol2_[mrc1] (directed) Mrc1_[pol2]--Pol2_[mrc1]	false
8475	produce	Lcd1_[rfa1]_ppi+_Rfa1_[lcd1] (directed) Lcd1_[rfa1]--Rfa1_[lcd1]	false
8476	ss	Lcd1_[rfa1]--Rfa1_[lcd1] (directed) Lcd1_[rfa1]_ppi-_Rfa1_[lcd1]	false
8477	AND	Lcd1_[rfa1]--Rfa1_[lcd1] (directed) RPAssDNALcd1Mec1	false
8478	consume	Lcd1_[rfa1]_ppi-_Rfa1_[lcd1] (directed) Lcd1_[rfa1]--Rfa1_[lcd1]	false
8479	produce	Lcd1_[mec1]_ppi+_Mec1_[lcd1] (directed) Lcd1_[mec1]--Mec1_[lcd1]	false
8480	ss	Lcd1_[mec1]--Mec1_[lcd1] (directed) Lcd1_[mec1]_ppi-_Mec1_[lcd1]	false
8481	AND	Lcd1_[mec1]--Mec1_[lcd1] (directed) RPAssDNALcd1Mec1	false
8482	consume	Lcd1_[mec1]_ppi-_Mec1_[lcd1] (directed) Lcd1_[mec1]--Mec1_[lcd1]	false
8483	produce	Mec1_[mrc1]_ppi+_Mrc1_[cT2T3] (directed) Mec1_[mrc1]--Mrc1_[cT2T3]	false
8484	ss	Mec1_[mrc1]--Mrc1_[cT2T3] (directed) Mec1_[mrc1]_ppi-_Mrc1_[cT2T3]	false
8485	!	Mec1_[mrc1]--Mrc1_[cT2T3] (directed) Mec1_p+_Mrc1_[(mec1)]	false
8486	AND	Mec1_[mrc1]--Mrc1_[cT2T3] (directed) Mec1Mrc1Rad53	false
8487	!	RPAssDNALcd1Mec1 (directed) Mec1_[mrc1]_ppi+_Mrc1_[cT2T3]	false
8488	!	RPAssDNALcd1Mec1 (directed) Mec1_p+_Swe1_[(S385)]	false
8489	!	DNARFCCtf18Pol2Mrc1 (directed) Mec1_[mrc1]_ppi+_Mrc1_[cT2T3]	false
8490	consume	Mec1_[mrc1]_ppi-_Mrc1_[cT2T3] (directed) Mec1_[mrc1]--Mrc1_[cT2T3]	false
8491	produce	Mec1_p+_Mrc1_[(mec1)] (directed) Mrc1_[(mec1)]-{p}	false
8492	!	Mrc1_[(mec1)]-{p} (directed) Mrc1_[rad53]_ppi+_Rad53_[FHA1]	false
8493	ss	Mrc1_[(mec1)]-{p} (directed) Mrc1PPT_p-_Mrc1_[(mec1)]	false
8494	produce	Mrc1_[rad53]_ppi+_Rad53_[FHA1] (directed) Mrc1_[rad53]--Rad53_[FHA1]	false
8495	ss	Mrc1_[rad53]--Rad53_[FHA1] (directed) Mrc1_[rad53]_ppi-_Rad53_[FHA1]	false
8496	AND	Mrc1_[rad53]--Rad53_[FHA1] (directed) Mec1Mrc1Rad53	false
8497	consume	Mrc1_[rad53]_ppi-_Rad53_[FHA1] (directed) Mrc1_[rad53]--Rad53_[FHA1]	false
8498	produce	Mec1_p+_Rad53_[SCD1(mec1)] (directed) Rad53_[SCD1(mec1)]-{p}	false
8499	!	Rad53_[SCD1(mec1)]-{p} (directed) Rad53_p+_Dun1_[(T380)]	false
8500	!	Rad53_[SCD1(mec1)]-{p} (directed) Rad53_p+_Ndd1_[(rad53)]	false
8501	!	Rad53_[SCD1(mec1)]-{p} (directed) Rad53_p+_Sld3_[(rad53)]	false
8502	!	Rad53_[SCD1(mec1)]-{p} (directed) Rad53_p+_Dbf4_[(rad53)]	false
8503	!	Rad53_[SCD1(mec1)]-{p} (directed) Rad53_p+_Nrm1_[(rad53)]	false
8504	ss	Rad53_[SCD1(mec1)]-{p} (directed) Rad53PPT_p-_Rad53_[SCD1(mec1)]	false
8505	!	Mec1Mrc1Rad53 (directed) Mec1_p+_Rad53_[SCD1(mec1)]	false
8506	produce	Mec1_p+_Swe1_[(S385)] (directed) Swe1_[(S385)]-{p}	false
8507	x	Swe1_[(S385)]-{p} (directed) Met30_ub+_Swe1_[(scf)]	false
8508	ss	Swe1_[(S385)]-{p} (directed) Swe1PPT_p-_Swe1_[(S385)]	false
8509	produce	Rad53_p+_Dun1_[(T380)] (directed) Dun1_[(T380)]-{p}	false
8510	!	Dun1_[(T380)]-{p} (directed) Dun1_p+_Sml1_[(dun1)]	false
8511	ss	Dun1_[(T380)]-{p} (directed) Dun1PPT_p-_Dun1_[(T380)]	false
8512	produce	Dun1_p+_Sml1_[(dun1)] (directed) Sml1_[(dun1)]-{p}	false
8513	x	Sml1_[(dun1)]-{p} (directed) Rnr1_[sml1]_ppi+_Sml1_[rnr1]	false
8514	ss	Sml1_[(dun1)]-{p} (directed) Sml1PPT_p-_Sml1_[(dun1)]	false
8515	produce	Rad53_p+_Ndd1_[(rad53)] (directed) Ndd1_[(rad53)]-{p}	false
8516	x	Ndd1_[(rad53)]-{p} (directed) Fkh2_[ndd1]_ppi+_Ndd1_[fkh2]	false
8517	ss	Ndd1_[(rad53)]-{p} (directed) Ndd1PPT_p-_Ndd1_[(rad53)]	false
8518	produce	Rad53_p+_Sld3_[(rad53)] (directed) Sld3_[(rad53)]-{p}	false
8519	ss	Sld3_[(rad53)]-{p} (directed) Sld3PPT_p-_Sld3_[(rad53)]	false
8520	produce	Rad53_p+_Dbf4_[(rad53)] (directed) Dbf4_[(rad53)]-{p}	false
8521	ss	Dbf4_[(rad53)]-{p} (directed) Dbf4PPT_p-_Dbf4_[(rad53)]	false
8522	produce	Rad53_p+_Nrm1_[(rad53)] (directed) Nrm1_[(rad53)]-{p}	false
8523	x	Nrm1_[(rad53)]-{p} (directed) Nrm1_[GTB]_ppi+_Swi6_[nrm1]	false
8524	ss	Nrm1_[(rad53)]-{p} (directed) Nrm1PPT_p-_Nrm1_[(rad53)]	false
8525	produce	Rnr1_[sml1]_ppi+_Sml1_[rnr1] (directed) Rnr1_[sml1]--Sml1_[rnr1]	false
8526	ss	Rnr1_[sml1]--Sml1_[rnr1] (directed) Rnr1_[sml1]_ppi-_Sml1_[rnr1]	false
8527	x	Rnr1_[sml1]--Sml1_[rnr1] (directed) [dNTP]	false
8528	consume	Rnr1_[sml1]_ppi-_Sml1_[rnr1] (directed) Rnr1_[sml1]--Sml1_[rnr1]	false
8529	produce	Cdc28_p+_Far1_[(S87)] (directed) Far1_[(S87)]-{p}	false
8530	!	Far1_[(S87)]-{p} (directed) Cdc4_ub+_Far1_[(scf)]	false
8531	produce	Cdc4_ub+_Far1_[(scf)] (directed) Far1_[(scf)]-{ub}	false
8532	!	Far1_[(scf)]-{ub} (directed) Proteasome_deg_Far1	false
8533	!	SCFCdc4 (directed) Cdc4_ub+_Far1_[(scf)]	false
8534	!	SCFCdc4 (directed) Cdc4_ub+_Clb6_[(scf)]	false
8535	!	SCFCdc4 (directed) Cdc4_ub+_Cdc6_[(scf)]	false
8536	!	SCFCdc4 (directed) Cdc4_ub+_Sic1_[(scf)]	false
8537	!	SCFCdc4 (directed) Cdc4_ub+_Cln3_[(scf)]	false
8538	!	SCFCdc4 (directed) Cdc4_ub+_Cln1_[(scf)]	false
8539	AND	SCF (directed) SCFCdc4	false
8540	AND	SCF (directed) SCFGrr1	false
8541	AND	SCF (directed) SCFMet30	false
8542	AND	Cdc53_[scf]--Skp1_[cdc53] (directed) SCF	false
8543	ss	Cdc53_[scf]--Skp1_[cdc53] (directed) Cdc53_[scf]_ppi-_Skp1_[cdc53]	false
8544	AND	Cdc53_[hrt1]--Hrt1_[scf] (directed) SCF	false
8545	ss	Cdc53_[hrt1]--Hrt1_[scf] (directed) Hrt1_[scf]_ppi-_Cdc53_[hrt1]	false
8546	AND	Cdc34_[scf]--Hrt1_[cdc34] (directed) SCF	false
8547	ss	Cdc34_[scf]--Hrt1_[cdc34] (directed) Cdc34_[scf]_ppi-_Hrt1_[cdc34]	false
8548	AND	Cdc4_[scf]--Skp1_[Fprotein] (directed) SCFCdc4	false
8549	ss	Cdc4_[scf]--Skp1_[Fprotein] (directed) Cdc4_[scf]_ppi-_Skp1_[Fprotein]	false
8550	produce	Cdc24_[far1]_ppi+_Far1_[cdc24] (directed) Cdc24_[far1]--Far1_[cdc24]	false
8551	consume	Cdc24_[far1]_ppi-_Far1_[cdc24] (directed) Cdc24_[far1]--Far1_[cdc24]	false
8552	degrade	Proteasome_deg_Far1 (directed) Far1	false
8553	produce	Bud5_[lm]_ppi+_LM_[cyt] (directed) Bud5_[lm]--LM_[cyt]	false
8554	ss	Bud5_[lm]--LM_[cyt] (directed) Bud5_[lm]_ppi-_LM_[cyt]	false
8555	!	Bud5_[lm]--LM_[cyt] (directed) Bud5_gef_Rsr1_[(act)]	false
8556	consume	Bud5_[lm]_ppi-_LM_[cyt] (directed) Bud5_[lm]--LM_[cyt]	false
8557	produce	Axl1_[bud3]_ppi+_Bud3_[axl1] (directed) Axl1_[bud3]--Bud3_[axl1]	false
8558	ss	Axl1_[bud3]--Bud3_[axl1] (directed) Axl1_[bud3]_ppi-_Bud3_[axl1]	false
8559	consume	Axl1_[bud3]_ppi-_Bud3_[axl1] (directed) Axl1_[bud3]--Bud3_[axl1]	false
8560	produce	Bud3_[bud4]_ppi+_Bud4_[bud3] (directed) Bud3_[bud4]--Bud4_[bud3]	false
8561	ss	Bud3_[bud4]--Bud4_[bud3] (directed) Bud3_[bud4]_ppi-_Bud4_[bud3]	false
8562	consume	Bud3_[bud4]_ppi-_Bud4_[bud3] (directed) Bud3_[bud4]--Bud4_[bud3]	false
8563	produce	Bud3_[bud5]_ppi+_Bud5_[bud3] (directed) Bud3_[bud5]--Bud5_[bud3]	false
8564	ss	Bud3_[bud5]--Bud5_[bud3] (directed) Bud3_[bud5]_ppi-_Bud5_[bud3]	false
8565	consume	Bud3_[bud5]_ppi-_Bud5_[bud3] (directed) Bud3_[bud5]--Bud5_[bud3]	false
8566	produce	Bud5_gef_Rsr1_[(act)] (directed) Rsr1_[(act)]-{gtp}	false
8567	ss	Rsr1_[(act)]-{gtp} (directed) Bud2_gap_Rsr1_[(act)]	false
8568	!	Rsr1_[(act)]-{gtp} (directed) Cdc24_[rsr1]_ppi+_Rsr1_[cdc24]	false
8569	!	Rsr1_[(act)]-{gtp} (directed) Cdc42_[switch]_ppi+_Rsr1_[cdc42]	false
8570	consume	Bud2_gap_Rsr1_[(act)] (directed) Rsr1_[(act)]-{gtp}	false
8571	produce	Cdc24_[rsr1]_ppi+_Rsr1_[cdc24] (directed) Cdc24_[rsr1]--Rsr1_[cdc24]	false
8572	consume	Cdc24_[rsr1]_ppi-_Rsr1_[cdc24] (directed) Cdc24_[rsr1]--Rsr1_[cdc24]	false
8573	produce	Cdc42_[switch]_ppi+_Rsr1_[cdc42] (directed) Cdc42_[switch]--Rsr1_[cdc42]	false
8574	!	Cdc42_[(act)]-{0} (directed) Cdc42_[switch]_ppi+_Rsr1_[cdc42]	false
8575	consume	Cdc42_[switch]_ppi-_Rsr1_[cdc42] (directed) Cdc42_[switch]--Rsr1_[cdc42]	false
8576	produce	Bni1_[GBD]_ppi+_Cdc42_[switch] (directed) Bni1_[GBD]--Cdc42_[switch]	false
8577	ss	Bni1_[GBD]--Cdc42_[switch] (directed) Bni1_[GBD]_ppi-_Cdc42_[switch]	false
8578	x	Bni1_[GBD]--Cdc42_[switch] (directed) Bni1_[DID]_ipi+_Bni1_[DAD]	false
8579	!	[SymmetryBreakingBud] (directed) Bni1_[GBD]_ppi+_Cdc42_[switch]	false
8580	!	[SymmetryBreakingBud] (directed) [ApicalGrowth]	false
8581	AND	[SymmetryBreakingBud] (directed) SeptinPol	false
8582	consume	Bni1_[GBD]_ppi-_Cdc42_[switch] (directed) Bni1_[GBD]--Cdc42_[switch]	false
8583	produce	Bni1_[GBD]_ppi+_Rho1_[switch] (directed) Bni1_[GBD]--Rho1_[switch]	false
8584	ss	Bni1_[GBD]--Rho1_[switch] (directed) Bni1_[GBD]_ppi-_Rho1_[switch]	false
8585	x	Bni1_[GBD]--Rho1_[switch] (directed) Bni1_[DID]_ipi+_Bni1_[DAD]	false
8586	consume	Bni1_[GBD]_ppi-_Rho1_[switch] (directed) Bni1_[GBD]--Rho1_[switch]	false
8587	produce	Bnr1_[GBD]_ppi+_Cdc42_[switch] (directed) Bnr1_[GBD]--Cdc42_[switch]	false
8588	ss	Bnr1_[GBD]--Cdc42_[switch] (directed) Bnr1_[GBD]_ppi-_Cdc42_[switch]	false
8589	x	Bnr1_[GBD]--Cdc42_[switch] (directed) Bnr1_[DID]_ipi+_Bnr1_[DAD]	false
8590	!	[BudSite] (directed) Bnr1_[GBD]_ppi+_Cdc42_[switch]	false
8591	!	[BudSite] (directed) Bnr1_[GBD]_ppi+_Rho1_[switch]	false
8592	consume	Bnr1_[GBD]_ppi-_Cdc42_[switch] (directed) Bnr1_[GBD]--Cdc42_[switch]	false
8593	produce	Bnr1_[GBD]_ppi+_Rho1_[switch] (directed) Bnr1_[GBD]--Rho1_[switch]	false
8594	ss	Bnr1_[GBD]--Rho1_[switch] (directed) Bnr1_[GBD]_ppi-_Rho1_[switch]	false
8595	x	Bnr1_[GBD]--Rho1_[switch] (directed) Bnr1_[DID]_ipi+_Bnr1_[DAD]	false
8596	consume	Bnr1_[GBD]_ppi-_Rho1_[switch] (directed) Bnr1_[GBD]--Rho1_[switch]	false
8597	produce	Pea2_[spa2]_ppi+_Spa2_[pea2] (directed) Pea2_[spa2]--Spa2_[pea2]	false
8598	ss	Pea2_[spa2]--Spa2_[pea2] (directed) Pea2_[spa2]_ppi-_Spa2_[pea2]	false
8599	AND	Pea2_[spa2]--Spa2_[pea2] (directed) Polarisome	false
8600	consume	Pea2_[spa2]_ppi-_Spa2_[pea2] (directed) Pea2_[spa2]--Spa2_[pea2]	false
8601	produce	Bni1_[SBD]_ppi+_Spa2_[bni1] (directed) Bni1_[SBD]--Spa2_[bni1]	false
8602	ss	Bni1_[SBD]--Spa2_[bni1] (directed) Bni1_[SBD]_ppi-_Spa2_[bni1]	false
8603	AND	Bni1_[SBD]--Spa2_[bni1] (directed) Polarisome	false
8604	x	Bni1_[DAD]--[DID] (directed) Bni1_[SBD]_ppi+_Spa2_[bni1]	false
8605	x	Bni1_[DAD]--[DID] (directed) Bni1_[FH2]_ppi+_Bni1_[FH2]	false
8606	ss	Bni1_[DAD]--[DID] (directed) Bni1_[DID]_ipi-_Bni1_[DAD]	false
8607	consume	Bni1_[SBD]_ppi-_Spa2_[bni1] (directed) Bni1_[SBD]--Spa2_[bni1]	false
8608	produce	Msb3_[spa2]_ppi+_Spa2_[MSB] (directed) Msb3_[spa2]--Spa2_[MSB]	false
8609	ss	Msb3_[spa2]--Spa2_[MSB] (directed) Msb3_[spa2]_ppi-_Spa2_[MSB]	false
8610	AND	Msb3_[spa2]--Spa2_[MSB] (directed) PolarisomeMsb3	false
8611	consume	Msb3_[spa2]_ppi-_Spa2_[MSB] (directed) Msb3_[spa2]--Spa2_[MSB]	false
8612	produce	Msb4_[spa2]_ppi+_Spa2_[MSB] (directed) Msb4_[spa2]--Spa2_[MSB]	false
8613	ss	Msb4_[spa2]--Spa2_[MSB] (directed) Msb4_[spa2]_ppi-_Spa2_[MSB]	false
8614	AND	Msb4_[spa2]--Spa2_[MSB] (directed) PolarisomeMsb4	false
8615	consume	Msb4_[spa2]_ppi-_Spa2_[MSB] (directed) Msb4_[spa2]--Spa2_[MSB]	false
8616	produce	Bud6_[spa2]_ppi+_Spa2_[bud6] (directed) Bud6_[spa2]--Spa2_[bud6]	false
8617	ss	Bud6_[spa2]--Spa2_[bud6] (directed) Bud6_[spa2]_ppi-_Spa2_[bud6]	false
8618	AND	Bud6_[spa2]--Spa2_[bud6] (directed) Polarisome	false
8619	consume	Bud6_[spa2]_ppi-_Spa2_[bud6] (directed) Bud6_[spa2]--Spa2_[bud6]	false
8620	produce	Bni1_[FH2]_ppi+_Bni1_[FH2] (directed) Bni1_[FH2]--Bni1_[FH2]	false
8621	ss	Bni1_[FH2]--Bni1_[FH2] (directed) Bni1_[FH2]_ppi-_Bni1_[FH2]	false
8622	!	Bni1_[FH2]--Bni1_[FH2] (directed) Act1_[formin]_ppi+_Bni1_[actin]	false
8623	consume	Bni1_[FH2]_ppi-_Bni1_[FH2] (directed) Bni1_[FH2]--Bni1_[FH2]	false
8624	produce	Bnr1_[FH2]_ppi+_Bnr1_[FH2] (directed) Bnr1_[FH2]--Bnr1_[FH2]	false
8625	x	Bnr1_[DAD]--[DID] (directed) Bnr1_[FH2]_ppi+_Bnr1_[FH2]	false
8626	ss	Bnr1_[DAD]--[DID] (directed) Bnr1_[DID]_ipi-_Bnr1_[DAD]	false
8627	consume	Bnr1_[FH2]_ppi-_Bnr1_[FH2] (directed) Bnr1_[FH2]--Bnr1_[FH2]	false
8628	produce	Act1_[self1]_ppi+_Act1_[self2] (directed) Act1_[self1]--Act1_[self2]	false
8629	x	[LatA] (directed) Act1_[self1]_ppi+_Act1_[self2]	false
8630	!	Formin (directed) Act1_[self1]_ppi+_Act1_[self2]	false
8631	consume	Act1_[self1]_ppi-_Act1_[self2] (directed) Act1_[self1]--Act1_[self2]	false
8632	produce	Act1_[formin]_ppi+_Bni1_[actin] (directed) Act1_[formin]--Bni1_[actin]	false
8633	!	Polarisome (directed) Act1_[formin]_ppi+_Bni1_[actin]	false
8634	AND	Polarisome (directed) PolarisomeMsb3	false
8635	AND	Polarisome (directed) PolarisomeMsb4	false
8636	consume	Act1_[formin]_ppi-_Bni1_[actin] (directed) Act1_[formin]--Bni1_[actin]	false
8637	produce	Act1_[formin]_ppi+_Bnr1_[actin] (directed) Act1_[formin]--Bnr1_[actin]	false
8638	consume	Act1_[formin]_ppi-_Bnr1_[actin] (directed) Act1_[formin]--Bnr1_[actin]	false
8639	produce	Act1_[motor]_ppi+_Myo2_[actin] (directed) Act1_[motor]--Myo2_[actin]	false
8640	consume	Act1_[motor]_ppi-_Myo2_[actin] (directed) Act1_[motor]--Myo2_[actin]	false
8641	consume	Msb3_gap_Sec4_[(act)] (directed) Sec4_[(act)]-{gtp}	false
8642	ss	Sec4_[(act)]-{gtp} (directed) Msb3_gap_Sec4_[(act)]	false
8643	ss	Sec4_[(act)]-{gtp} (directed) Msb4_gap_Sec4_[(act)]	false
8644	NOT	Sec4_[(act)]-{gtp} (directed) Sec4_[(act)]-{0}	false
8645	!	PolarisomeMsb3 (directed) Msb3_gap_Sec4_[(act)]	false
8646	consume	Msb4_gap_Sec4_[(act)] (directed) Sec4_[(act)]-{gtp}	false
8647	!	PolarisomeMsb4 (directed) Msb4_gap_Sec4_[(act)]	false
8648	produce	Tus1_gef_Rho1_[(act)] (directed) Rho1_[(act)]-{gtp}	false
8649	!	Tus1P (directed) Tus1_gef_Rho1_[(act)]	false
8650	OR	Tus1_[(cdc5)]-{p} (directed) Tus1P	false
8651	ss	Tus1_[(cdc5)]-{p} (directed) Tus1PPT_p-_Tus1_[(cdc5)]	false
8652	!	Tus1_[(cdc5)]-{p} (directed) [SymmetryBreakingCyt]	false
8653	OR	Tus1_[(cdc28)]-{p} (directed) Tus1P	false
8654	ss	Tus1_[(cdc28)]-{p} (directed) Cdc14_p-_Tus1_[(cdc28)]	false
8655	produce	Cdc28_p+_Tus1_[(cdc28)] (directed) Tus1_[(cdc28)]-{p}	false
8656	produce	Bni1_[DID]_ipi+_Bni1_[DAD] (directed) Bni1_[DAD]--[DID]	false
8657	consume	Bni1_[DID]_ipi-_Bni1_[DAD] (directed) Bni1_[DAD]--[DID]	false
8658	produce	Bnr1_[DID]_ipi+_Bnr1_[DAD] (directed) Bnr1_[DAD]--[DID]	false
8659	consume	Bnr1_[DID]_ipi-_Bnr1_[DAD] (directed) Bnr1_[DAD]--[DID]	false
8660	produce	Cdc42_[switch]_ppi+_Sec3_[N] (directed) Cdc42_[switch]--Sec3_[N]	false
8661	ss	Cdc42_[switch]--Sec3_[N] (directed) Cdc42_[switch]_ppi-_Sec3_[N]	false
8662	OR	Cdc42_[switch]--Sec3_[N] (directed) Sec3	false
8663	consume	Cdc42_[switch]_ppi-_Sec3_[N] (directed) Cdc42_[switch]--Sec3_[N]	false
8664	produce	Cdc42_[switch]_ppi+_Exo70_[cdc42] (directed) Cdc42_[switch]--Exo70_[cdc42]	false
8665	ss	Cdc42_[switch]--Exo70_[cdc42] (directed) Cdc42_[switch]_ppi-_Exo70_[cdc42]	false
8666	consume	Cdc42_[switch]_ppi-_Exo70_[cdc42] (directed) Cdc42_[switch]--Exo70_[cdc42]	false
8667	produce	Rho1_[switch]_ppi+_Sec3_[N] (directed) Rho1_[switch]--Sec3_[N]	false
8668	ss	Rho1_[switch]--Sec3_[N] (directed) Rho1_[switch]_ppi-_Sec3_[N]	false
8669	OR	Rho1_[switch]--Sec3_[N] (directed) Sec3	false
8670	consume	Rho1_[switch]_ppi-_Sec3_[N] (directed) Rho1_[switch]--Sec3_[N]	false
8671	produce	Exo70_[C]_i+_PI_[head] (directed) Exo70_[C]--PI_[head]	false
8672	ss	Exo70_[C]--PI_[head] (directed) Exo70_[C]_i-_PI_[head]	false
8673	!	Exo70_[C]--PI_[head] (directed) [Exocytosis]	false
8674	consume	Exo70_[C]_i-_PI_[head] (directed) Exo70_[C]--PI_[head]	false
8675	produce	Sec3_[PH]_i+_PI_[head] (directed) PI_[head]--Sec3_[PH]	false
8676	ss	PI_[head]--Sec3_[PH] (directed) Sec3_[PH]_i-_PI_[head]	false
8677	AND	PI_[head]--Sec3_[PH] (directed) Sec3PM	false
8678	consume	Sec3_[PH]_i-_PI_[head] (directed) PI_[head]--Sec3_[PH]	false
8679	produce	Cdc42_[switch]_ppi+_Cla4_[CRIB] (directed) Cdc42_[switch]--Cla4_[CRIB]	false
8680	consume	Cdc42_[switch]_ppi-_Cla4_[CRIB] (directed) Cdc42_[switch]--Cla4_[CRIB]	false
8681	produce	Cdc42_[switch]_ppi+_Ste20_[CRIB] (directed) Cdc42_[switch]--Ste20_[CRIB]	false
8682	consume	Cdc42_[switch]_ppi-_Ste20_[CRIB] (directed) Cdc42_[switch]--Ste20_[CRIB]	false
8683	produce	Sec2_gef_Sec4_[(act)] (directed) Sec4_[(act)]-{gtp}	false
8684	produce	Boi1_[cdc42]_ppi+_Cdc42_[switch] (directed) Boi1_[cdc42]--Cdc42_[switch]	false
8685	ss	Boi1_[cdc42]--Cdc42_[switch] (directed) Boi1_[cdc42]_ppi-_Cdc42_[switch]	false
8686	!	Boi1_[(cdc28)]-{p} (directed) Boi1_[cdc42]_ppi+_Cdc42_[switch]	false
8687	ss	Boi1_[(cdc28)]-{p} (directed) Cdc14_p-_Boi1_[(cdc28)]	false
8688	consume	Boi1_[cdc42]_ppi-_Cdc42_[switch] (directed) Boi1_[cdc42]--Cdc42_[switch]	false
8689	produce	Boi2_[cdc42]_ppi+_Cdc42_[switch] (directed) Boi2_[cdc42]--Cdc42_[switch]	false
8690	ss	Boi2_[cdc42]--Cdc42_[switch] (directed) Boi2_[cdc42]_ppi-_Cdc42_[switch]	false
8691	!	Boi2_[(cdc28)]-{p} (directed) Boi2_[cdc42]_ppi+_Cdc42_[switch]	false
8692	ss	Boi2_[(cdc28)]-{p} (directed) Cdc14_p-_Boi2_[(cdc28)]	false
8693	consume	Boi2_[cdc42]_ppi-_Cdc42_[switch] (directed) Boi2_[cdc42]--Cdc42_[switch]	false
8694	produce	Cdc28_p+_Boi1_[(cdc28)] (directed) Boi1_[(cdc28)]-{p}	false
8695	produce	Cdc28_p+_Boi2_[(cdc28)] (directed) Boi2_[(cdc28)]-{p}	false
8696	produce	Cdc28_p+_Tgl4_[(cdc28)] (directed) Tgl4_[(cdc28)]-{p}	false
8697	ss	Tgl4_[(cdc28)]-{p} (directed) Cdc14_p-_Tgl4_[(cdc28)]	false
8698	produce	Cdc28_p+_Mcm3_[NLS(cdc28)] (directed) Mcm3_[NLS(cdc28)]-{p}	false
8699	degrade	Proteasome_deg_Clb6 (directed) Clb6	false
8700	!	Clb6_[(scf)]-{ub} (directed) Proteasome_deg_Clb6	false
8701	produce	Cdc4_ub+_Clb6_[(scf)] (directed) Clb6_[(scf)]-{ub}	false
8702	!	Clb6_[(deg)]-{p} (directed) Cdc4_ub+_Clb6_[(scf)]	false
8703	produce	Cdc4_ub+_Cdc6_[(scf)] (directed) Cdc6_[(scf)]-{ub}	false
8704	!	Cdc6_[(scf)]-{ub} (directed) Proteasome_deg_Cdc6	false
8705	!	Cdc6_[(cdc28)]-{p} (directed) Cdc4_ub+_Cdc6_[(scf)]	false
8706	produce	Cdc28_p+_Clb6_[(deg)] (directed) Clb6_[(deg)]-{p}	false
8707	produce	Pho85_p+_Clb6_[(deg)] (directed) Clb6_[(deg)]-{p}	false
8708	!	Pho85Cyclin (directed) Pho85_p+_Clb6_[(deg)]	false
8709	!	Pho85Cyclin (directed) Pho85_p+_Pcl1_[(deg)]	false
8710	!	Pho85Cyclin (directed) Pho85_p+_Pcl2_[(deg)]	false
8711	!	Pho85Cyclin (directed) Pho85_p+_Pcl9_[(deg)]	false
8712	produce	Cdc28_[far1]_ppi+_Far1_[cdc28] (directed) Cdc28_[far1]--Far1_[cdc28]	false
8713	consume	Cdc28_[far1]_ppi-_Far1_[cdc28] (directed) Cdc28_[far1]--Far1_[cdc28]	false
8714	x	[Pheromone] (directed) Cdc28_[far1]_ppi-_Far1_[cdc28]	false
8715	produce	Cdc28_p+_Sic1_[(T2)] (directed) Sic1_[(T2)]-{p}	false
8716	AND	Sic1_[(T2)]-{p} (directed) Sic1Px6	false
8717	!	Cdc28Cln12 (directed) Cdc28_p+_Sic1_[(T2)]	false
8718	!	Cdc28Cln12 (directed) Cdc28_p+_Sic1_[(T5)]	false
8719	!	Cdc28Cln12 (directed) Cdc28_p+_Sic1_[(T33)]	false
8720	!	Cdc28Cln12 (directed) Cdc28_p+_Sic1_[(T45)]	false
8721	!	Cdc28Cln12 (directed) Cdc28_p+_Sic1_[(S69)]	true
8722	!	Cdc28Cln12 (directed) Cdc28_p+_Sic1_[(S76)]	true
8723	!	Cdc28Cln12 (directed) Cdc28_p+_Sic1_[(S80)]	true
8724	produce	Cdc28_p+_Sic1_[(T5)] (directed) Sic1_[(T5)]-{p}	false
8725	AND	Sic1_[(T5)]-{p} (directed) Sic1Px6	false
8726	produce	Cdc28_p+_Sic1_[(T33)] (directed) Sic1_[(T33)]-{p}	false
8727	AND	Sic1_[(T33)]-{p} (directed) Sic1Px6	false
8728	produce	Cdc28_p+_Sic1_[(T45)] (directed) Sic1_[(T45)]-{p}	false
8729	AND	Sic1_[(T45)]-{p} (directed) Sic1Px6	false
8730	produce	Cdc28_p+_Sic1_[(S69)] (directed) Sic1_[(S69)]-{p}	false
8731	OR	Sic1_[(S69)]-{p} (directed) Sic1P1	false
8732	produce	Cdc28_p+_Sic1_[(S76)] (directed) Sic1_[(S76)]-{p}	false
8733	AND	Sic1_[(S76)]-{p} (directed) Sic1Px6	false
8734	produce	Cdc28_p+_Sic1_[(S80)] (directed) Sic1_[(S80)]-{p}	false
8735	OR	Sic1_[(S80)]-{p} (directed) Sic1P1	false
8736	produce	Pho85_p+_Sic1_[(T2)] (directed) Sic1_[(T2)]-{p}	false
8737	produce	Pho85_p+_Sic1_[(T5)] (directed) Sic1_[(T5)]-{p}	false
8738	produce	Pho85_p+_Sic1_[(T33)] (directed) Sic1_[(T33)]-{p}	false
8739	produce	Pho85_p+_Sic1_[(T45)] (directed) Sic1_[(T45)]-{p}	false
8740	produce	Pho85_p+_Sic1_[(S69)] (directed) Sic1_[(S69)]-{p}	false
8741	produce	Pho85_p+_Sic1_[(S76)] (directed) Sic1_[(S76)]-{p}	false
8742	produce	Pho85_p+_Sic1_[(S80)] (directed) Sic1_[(S80)]-{p}	false
8743	produce	Cdc4_ub+_Sic1_[(scf)] (directed) Sic1_[(scf)]-{ub}	false
8744	!	Sic1_[(scf)]-{ub} (directed) Proteasome_deg_Sic1	false
8745	x	Sic1_[(scf)]-{ub} (directed) Cdc28_[sic1]_ppi+_Sic1_[cdc28]	false
8746	!	Sic1Px6 (directed) Cdc4_ub+_Sic1_[(scf)]	false
8747	AND	Sic1P1 (directed) Sic1Px6	false
8748	degrade	Proteasome_deg_Sic1 (directed) Sic1	false
8749	produce	Nrm1_[GTB]_ppi+_Swi6_[nrm1] (directed) Nrm1_[GTB]--Swi6_[nrm1]	false
8750	ss	Nrm1_[GTB]--Swi6_[nrm1] (directed) Nrm1_[GTB]_ppi-_Swi6_[nrm1]	false
8751	NOT	Nrm1_[GTB]--Swi6_[nrm1] (directed) Swi6notNrm1	false
8752	consume	Nrm1_[GTB]_ppi-_Swi6_[nrm1] (directed) Nrm1_[GTB]--Swi6_[nrm1]	false
8753	produce	Cdc28_p+_Chs2_[(S14)] (directed) Chs2_[(S14)]-{p}	false
8754	AND	Chs2_[(S14)]-{p} (directed) Chs2ERRetention	false
8755	ss	Chs2_[(S14)]-{p} (directed) Cdc14_p-_Chs2_[(S14)]	false
8756	produce	Cdc28_p+_Chs2_[(S60)] (directed) Chs2_[(S60)]-{p}	false
8757	AND	Chs2_[(S60)]-{p} (directed) Chs2ERRetention	false
8758	ss	Chs2_[(S60)]-{p} (directed) Cdc14_p-_Chs2_[(S60)]	false
8759	produce	Cdc28_p+_Chs2_[(S69)] (directed) Chs2_[(S69)]-{p}	false
8760	AND	Chs2_[(S69)]-{p} (directed) Chs2ERRetention	false
8761	ss	Chs2_[(S69)]-{p} (directed) Cdc14_p-_Chs2_[(S69)]	false
8762	produce	Cdc28_p+_Chs2_[(S100)] (directed) Chs2_[(S100)]-{p}	false
8763	AND	Chs2_[(S100)]-{p} (directed) Chs2ERRetention	false
8764	ss	Chs2_[(S100)]-{p} (directed) Cdc14_p-_Chs2_[(S100)]	false
8765	synthesis	Ribo_trsl_Nrm1mRNA (directed) Nrm1	false
8766	produce	APC_ub+_Mps1_[(apc)] (directed) Mps1_[(apc)]-{ub}	false
8767	!	Mps1_[(apc)]-{ub} (directed) Proteasome_deg_Mps1	false
8768	degrade	Proteasome_deg_Mps1 (directed) Mps1	false
8769	produce	Cdc28_[sic1]_ppi+_Sic1_[cdc28] (directed) Cdc28_[sic1]--Sic1_[cdc28]	false
8770	consume	Cdc28_[sic1]_ppi-_Sic1_[cdc28] (directed) Cdc28_[sic1]--Sic1_[cdc28]	false
8771	produce	Cdc28_p+_Cdc6_[(cdc28)] (directed) Cdc6_[(cdc28)]-{p}	false
8772	produce	Cdc4_[scf]_ppi+_Skp1_[Fprotein] (directed) Cdc4_[scf]--Skp1_[Fprotein]	false
8773	consume	Cdc4_[scf]_ppi-_Skp1_[Fprotein] (directed) Cdc4_[scf]--Skp1_[Fprotein]	false
8774	produce	Cdc53_[scf]_ppi+_Skp1_[cdc53] (directed) Cdc53_[scf]--Skp1_[cdc53]	false
8775	consume	Cdc53_[scf]_ppi-_Skp1_[cdc53] (directed) Cdc53_[scf]--Skp1_[cdc53]	false
8776	produce	Hrt1_[scf]_ppi+_Cdc53_[hrt1] (directed) Cdc53_[hrt1]--Hrt1_[scf]	false
8777	consume	Hrt1_[scf]_ppi-_Cdc53_[hrt1] (directed) Cdc53_[hrt1]--Hrt1_[scf]	false
8778	produce	Cdc34_[scf]_ppi+_Hrt1_[cdc34] (directed) Cdc34_[scf]--Hrt1_[cdc34]	false
8779	consume	Cdc34_[scf]_ppi-_Hrt1_[cdc34] (directed) Cdc34_[scf]--Hrt1_[cdc34]	false
8780	degrade	Proteasome_deg_Cdc6 (directed) Cdc6	false
8781	produce	Cdc28_p+_Cln3_[(cdc28)] (directed) Cln3_[(cdc28)]-{p}	false
8782	!	Cln3_[(cdc28)]-{p} (directed) Cdc4_ub+_Cln3_[(scf)]	false
8783	!	Cln3_[(cdc28)]-{p} (directed) Grr1_ub+_Cln3_[(scf)]	false
8784	produce	Cdc4_ub+_Cln3_[(scf)] (directed) Cln3_[(scf)]-{ub}	false
8785	!	Cln3_[(scf)]-{ub} (directed) Proteasome_deg_Cln3	false
8786	produce	Grr1_ub+_Cln3_[(scf)] (directed) Cln3_[(scf)]-{ub}	false
8787	!	SCFGrr1 (directed) Grr1_ub+_Cln3_[(scf)]	false
8788	!	SCFGrr1 (directed) Grr1_ub+_Cln1_[(scf)]	false
8789	!	SCFGrr1 (directed) Grr1_ub+_Cln2_[(scf)]	false
8790	!	SCFGrr1 (directed) Grr1_ub+_Ndd1_[(Grr1)]	false
8791	AND	Grr1_[scf]--Skp1_[Fprotein] (directed) SCFGrr1	false
8792	ss	Grr1_[scf]--Skp1_[Fprotein] (directed) Grr1_[scf]_ppi-_Skp1_[Fprotein]	false
8793	degrade	Proteasome_deg_Cln3 (directed) Cln3	false
8794	synthesis	PolII_trsc_Nrm1Gene (directed) Nrm1mRNA	false
8795	!	[NRM1TRSC20] (directed) PolII_trsc_Nrm1Gene	false
8796	produce	APC_ub+_Nrm1_[(apc)] (directed) Nrm1_[(apc)]-{ub}	false
8797	!	Nrm1_[(apc)]-{ub} (directed) Proteasome_deg_Nrm1	false
8798	degrade	Proteasome_deg_Nrm1 (directed) Nrm1	false
8799	produce	Mbp1_[DBD]_bind+_Nrm1Gene_[mcb] (directed) Mbp1_[DBD]--Nrm1Gene_[mcb]	false
8800	ss	Mbp1_[DBD]--Nrm1Gene_[mcb] (directed) Mbp1_[DBD]_bind-_Nrm1Gene_[mcb]	false
8801	AND	Mbp1_[DBD]--Nrm1Gene_[mcb] (directed) NRM1MBF	false
8802	consume	Mbp1_[DBD]_bind-_Nrm1Gene_[mcb] (directed) Mbp1_[DBD]--Nrm1Gene_[mcb]	false
8803	produce	Cdc28_p+_Cln1_[(cdc28)] (directed) Cln1_[(cdc28)]-{p}	false
8804	!	Cln1_[(cdc28)]-{p} (directed) Cdc4_ub+_Cln1_[(scf)]	false
8805	!	Cln1_[(cdc28)]-{p} (directed) Grr1_ub+_Cln1_[(scf)]	false
8806	produce	Cdc28_p+_Cln2_[(cdc28)] (directed) Cln2_[(cdc28)]-{p}	false
8807	!	Cln2_[(cdc28)]-{p} (directed) Grr1_ub+_Cln2_[(scf)]	false
8808	produce	Pho85_p+_Pcl1_[(deg)] (directed) Pcl1_[(deg)]-{p}	false
8809	!	Pcl1_[(deg)]-{p} (directed) Dma1_ub+_Pcl1_[(dma)]	false
8810	produce	Pho85_p+_Pcl2_[(deg)] (directed) Pcl2_[(deg)]-{p}	false
8811	!	Pcl2_[(deg)]-{p} (directed) Dma1_ub+_Pcl2_[(dma)]	false
8812	produce	Pho85_p+_Pcl9_[(deg)] (directed) Pcl9_[(deg)]-{p}	false
8813	!	Pcl9_[(deg)]-{p} (directed) Dma1_ub+_Pcl9_[(dma)]	false
8814	produce	Grr1_[scf]_ppi+_Skp1_[Fprotein] (directed) Grr1_[scf]--Skp1_[Fprotein]	false
8815	consume	Grr1_[scf]_ppi-_Skp1_[Fprotein] (directed) Grr1_[scf]--Skp1_[Fprotein]	false
8816	produce	Cdc4_ub+_Cln1_[(scf)] (directed) Cln1_[(scf)]-{ub}	false
8817	!	Cln1_[(scf)]-{ub} (directed) Proteasome_deg_Cln1	false
8818	produce	Grr1_ub+_Cln1_[(scf)] (directed) Cln1_[(scf)]-{ub}	false
8819	produce	Grr1_ub+_Cln2_[(scf)] (directed) Cln2_[(scf)]-{ub}	false
8820	!	Cln2_[(scf)]-{ub} (directed) Proteasome_deg_Cln2	false
8821	produce	Dma1_ub+_Pcl1_[(dma)] (directed) Pcl1_[(dma)]-{ub}	false
8822	!	Pcl1_[(dma)]-{ub} (directed) Proteasome_deg_Pcl1	false
8823	produce	Dma1_ub+_Pcl2_[(dma)] (directed) Pcl2_[(dma)]-{ub}	false
8824	!	Pcl2_[(dma)]-{ub} (directed) Proteasome_deg_Pcl2	false
8825	produce	Dma1_ub+_Pcl9_[(dma)] (directed) Pcl9_[(dma)]-{ub}	false
8826	!	Pcl9_[(dma)]-{ub} (directed) Proteasome_deg_Pcl9	false
8827	degrade	Proteasome_deg_Cln1 (directed) Cln1	false
8828	degrade	Proteasome_deg_Cln2 (directed) Cln2	false
8829	degrade	Proteasome_deg_Pcl1 (directed) Pcl1	false
8830	degrade	Proteasome_deg_Pcl2 (directed) Pcl2	false
8831	degrade	Proteasome_deg_Pcl9 (directed) Pcl9	false
8832	produce	Cdc31_[kar1]_ppi+_Kar1_[cdc31] (directed) Cdc31_[kar1]--Kar1_[cdc31]	false
8833	ss	Cdc31_[kar1]--Kar1_[cdc31] (directed) Cdc31_[kar1]_ppi-_Kar1_[cdc31]	false
8834	AND	Cdc31_[kar1]--Kar1_[cdc31] (directed) BridgeAssembly	false
8835	consume	Cdc31_[kar1]_ppi-_Kar1_[cdc31] (directed) Cdc31_[kar1]--Kar1_[cdc31]	false
8836	produce	Cdc31_[sfi1]_ppi+_Sfi1_[cdc31] (directed) Cdc31_[sfi1]--Sfi1_[cdc31]	false
8837	ss	Cdc31_[sfi1]--Sfi1_[cdc31] (directed) Cdc31_[sfi1]_ppi-_Sfi1_[cdc31]	false
8838	AND	Cdc31_[sfi1]--Sfi1_[cdc31] (directed) BridgeAssembly	false
8839	consume	Cdc31_[sfi1]_ppi-_Sfi1_[cdc31] (directed) Cdc31_[sfi1]--Sfi1_[cdc31]	false
8840	produce	Cdc28_p+_Sfi1_[C(T816)] (directed) Sfi1_[C(T816)]-{p}	false
8841	OR	Sfi1_[C(T816)]-{p} (directed) Sfi1PCdc28	false
8842	ss	Sfi1_[C(T816)]-{p} (directed) Cdc14_p-_Sfi1_[C(T816)]	false
8843	produce	Cdc28_p+_Sfi1_[C(S855)] (directed) Sfi1_[C(S855)]-{p}	false
8844	OR	Sfi1_[C(S855)]-{p} (directed) Sfi1PCdc28	false
8845	ss	Sfi1_[C(S855)]-{p} (directed) Cdc14_p-_Sfi1_[C(S855)]	false
8846	produce	Cdc28_p+_Sfi1_[C(S882)] (directed) Sfi1_[C(S882)]-{p}	false
8847	OR	Sfi1_[C(S882)]-{p} (directed) Sfi1PCdc28	false
8848	ss	Sfi1_[C(S882)]-{p} (directed) Cdc14_p-_Sfi1_[C(S882)]	false
8849	produce	Cdc28_p+_Sfi1_[C(S892)] (directed) Sfi1_[C(S892)]-{p}	false
8850	OR	Sfi1_[C(S892)]-{p} (directed) Sfi1PCdc28	false
8851	ss	Sfi1_[C(S892)]-{p} (directed) Cdc14_p-_Sfi1_[C(S892)]	false
8852	produce	Cdc28_p+_Sfi1_[C(S801)] (directed) Sfi1_[C(S801)]-{p}	false
8853	OR	Sfi1_[C(S801)]-{p} (directed) Sfi1PCdc28	false
8854	ss	Sfi1_[C(S801)]-{p} (directed) Cdc14_p-_Sfi1_[C(S801)]	false
8855	produce	Cdc28_p+_Sfi1_[C(S923)] (directed) Sfi1_[C(S923)]-{p}	false
8856	OR	Sfi1_[C(S923)]-{p} (directed) Sfi1PCdc28	false
8857	ss	Sfi1_[C(S923)]-{p} (directed) Cdc14_p-_Sfi1_[C(S923)]	false
8858	produce	Cdc5_p+_Sfi1_[C(S826)] (directed) Sfi1_[C(S826)]-{p}	false
8859	OR	Sfi1_[C(S826)]-{p} (directed) Sfi1PCdc5	false
8860	ss	Sfi1_[C(S826)]-{p} (directed) Sfi1PPT_p-_Sfi1_[C(S826)]	false
8861	!	Cdc5_[(T242)]-{p} (directed) Cdc5_p+_Sfi1_[C(S826)]	false
8862	!	Cdc5_[(T242)]-{p} (directed) Cdc5_p+_Sfi1_[C(T866)]	false
8863	!	Cdc5_[(T242)]-{p} (directed) Cdc5_p+_Sfi1_[C(T876)]	false
8864	!	Cdc5_[(T242)]-{p} (directed) Cdc5_p+_Swe1_[cdc5(HP)]	false
8865	!	Cdc5_[(T242)]-{p} (directed) Cdc5_p+_Ndd1_[(S85)]	false
8866	!	Cdc5_[(T242)]-{p} (directed) Cdc5_p+_Bfa1_[(cdc5)]	false
8867	!	Cdc5_[(T242)]-{p} (directed) Cdc5_p+_Slk19_[(Cdc5)]	false
8868	ss	Cdc5_[(T242)]-{p} (directed) Cdc14_p-_Cdc5_[(T242)]	false
8869	!	Cdc5_[(T242)]-{p} (directed) Cdc5_p+_Net1_[(cdc5)]	false
8870	!	Cdc5_[(T242)]-{p} (directed) Cdc5_p+_Scc1_[(cdc5)]	false
8871	!	Cdc5_[(T242)]-{p} (directed) Cdc5_p+_Tus1_[(cdc5)]	false
8872	produce	Cdc5_p+_Sfi1_[C(T866)] (directed) Sfi1_[C(T866)]-{p}	false
8873	OR	Sfi1_[C(T866)]-{p} (directed) Sfi1PCdc5	false
8874	ss	Sfi1_[C(T866)]-{p} (directed) Sfi1PPT_p-_Sfi1_[C(T866)]	false
8875	produce	Cdc5_p+_Sfi1_[C(T876)] (directed) Sfi1_[C(T876)]-{p}	false
8876	OR	Sfi1_[C(T876)]-{p} (directed) Sfi1PCdc5	false
8877	ss	Sfi1_[C(T876)]-{p} (directed) Sfi1PPT_p-_Sfi1_[C(T876)]	false
8878	produce	Sfi1_[C]_ppi+_Sfi1_[C] (directed) Sfi1_[C]--Sfi1_[C]	false
8879	ss	Sfi1_[C]--Sfi1_[C] (directed) Sfi1_[C]_ppi-_Sfi1_[C]	false
8880	AND	Sfi1_[C]--Sfi1_[C] (directed) BridgeAssembly	false
8881	NOT	Sfi1_[C]--Sfi1_[C] (directed) NotSfi1Dimer	false
8882	x	Sfi1PCdc5 (directed) Sfi1_[C]_ppi+_Sfi1_[C]	false
8883	x	Sfi1PCdc28 (directed) Sfi1_[C]_ppi+_Sfi1_[C]	false
8884	consume	Sfi1_[C]_ppi-_Sfi1_[C] (directed) Sfi1_[C]--Sfi1_[C]	false
8885	produce	Sfi1_[N]_ppi+_Spc42_[cp] (directed) Sfi1_[N]--Spc42_[cp]	false
8886	ss	Sfi1_[N]--Spc42_[cp] (directed) Sfi1_[N]_ppi-_Spc42_[cp]	false
8887	!	Sfi1_[N]--Spc42_[cp] (directed) Spc42_[C]_ppi+_Spc42_[N]	false
8888	AND	Sfi1_[N]--Spc42_[cp] (directed) DupPlaqueForm	false
8889	!	Spc42P (directed) Sfi1_[N]_ppi+_Spc42_[cp]	false
8890	OR	Spc42PCdc28 (directed) Spc42P	false
8891	!	[Satellite] (directed) Sfi1_[N]_ppi+_Spc42_[cp]	false
8892	OR	[Satellite] (directed) SPBsatORSPBdup	false
8893	consume	Sfi1_[N]_ppi-_Spc42_[cp] (directed) Sfi1_[N]--Spc42_[cp]	false
8894	produce	Spc42_[C]_ppi+_Spc42_[N] (directed) Spc42_[C]--Spc42_[N]	false
8895	ss	Spc42_[C]--Spc42_[N] (directed) Spc42_[C]_ppi-_Spc42_[N]	false
8896	!	Spc42_[C]--Spc42_[N] (directed) Cnm67_[cp]_ppi+_Spc42_[cnm67]	false
8897	AND	Spc42_[C]--Spc42_[N] (directed) DupPlaqueForm	false
8898	consume	Spc42_[C]_ppi-_Spc42_[N] (directed) Spc42_[C]--Spc42_[N]	false
8899	produce	Cnm67_[cp]_ppi+_Spc42_[cnm67] (directed) Cnm67_[cp]--Spc42_[cnm67]	false
8900	ss	Cnm67_[cp]--Spc42_[cnm67] (directed) Cnm67_[cp]_ppi-_Spc42_[cnm67]	false
8901	!	Cnm67_[cp]--Spc42_[cnm67] (directed) Cnm67_[op]_ppi+_Nud1_[cnm67]	false
8902	AND	Cnm67_[cp]--Spc42_[cnm67] (directed) DupPlaqueForm	false
8903	consume	Cnm67_[cp]_ppi-_Spc42_[cnm67] (directed) Cnm67_[cp]--Spc42_[cnm67]	false
8904	produce	Cnm67_[op]_ppi+_Nud1_[cnm67] (directed) Cnm67_[op]--Nud1_[cnm67]	false
8905	ss	Cnm67_[op]--Nud1_[cnm67] (directed) Cnm67_[op]_ppi-_Nud1_[cnm67]	false
8906	AND	Cnm67_[op]--Nud1_[cnm67] (directed) DupPlaqueForm	false
8907	consume	Cnm67_[op]_ppi-_Nud1_[cnm67] (directed) Cnm67_[op]--Nud1_[cnm67]	false
8908	produce	Nud1_[spc72]_ppi+_Spc72_[nud1] (directed) Nud1_[spc72]--Spc72_[nud1]	false
8909	ss	Nud1_[spc72]--Spc72_[nud1] (directed) Nud1_[spc72]_ppi-_Spc72_[nud1]	false
8910	!	Nud1_[spc72]--Spc72_[nud1] (directed) Spc72_[spc97]_ppi+_Spc97_[spc72]	false
8911	!	Nud1_[spc72]--Spc72_[nud1] (directed) Spc72_[N]_ppi+_Spc98_[spc72]	false
8912	AND	Nud1_[spc72]--Spc72_[nud1] (directed) OuterPlaque	false
8913	consume	Nud1_[spc72]_ppi-_Spc72_[nud1] (directed) Nud1_[spc72]--Spc72_[nud1]	false
8914	synthesis	PolII_trsc_Hcm1Gene (directed) Hcm1mRNA	false
8915	!	[HCM1TRSC20] (directed) PolII_trsc_Hcm1Gene	false
8916	synthesis	Ribo_trsl_Hcm1mRNA (directed) Hcm1	false
8917	produce	Mbp1_[DBD]_bind+_Hcm1Gene_[mcb] (directed) Hcm1Gene_[mcb]--Mbp1_[DBD]	false
8918	ss	Hcm1Gene_[mcb]--Mbp1_[DBD] (directed) Mbp1_[DBD]_bind-_Hcm1Gene_[mcb]	false
8919	AND	Hcm1Gene_[mcb]--Mbp1_[DBD] (directed) HCM1MBF	false
8920	consume	Mbp1_[DBD]_bind-_Hcm1Gene_[mcb] (directed) Hcm1Gene_[mcb]--Mbp1_[DBD]	false
8921	produce	Swi4_[DBD]_bind+_Hcm1Gene_[scb] (directed) Hcm1Gene_[scb]--Swi4_[DBD]	false
8922	ss	Hcm1Gene_[scb]--Swi4_[DBD] (directed) Swi4_[DBD]_bind-_Hcm1Gene_[scb]	false
8923	AND	Hcm1Gene_[scb]--Swi4_[DBD] (directed) HCM1SBF	false
8924	mutually_exclusive	Hcm1Gene_[scb]--Swi4_[DBD] (directed) Swi4_[DBD]_bind+_Cln1Gene_[scb]	false
8925	mutually_exclusive	Hcm1Gene_[scb]--Swi4_[DBD] (directed) Swi4_[DBD]_bind+_Cln2Gene_[scb]	false
8926	mutually_exclusive	Hcm1Gene_[scb]--Swi4_[DBD] (directed) Swi4_[DBD]_bind+_Pcl1Gene_[scb]	false
8927	mutually_exclusive	Hcm1Gene_[scb]--Swi4_[DBD] (directed) Swi4_[DBD]_bind+_Pcl2Gene_[scb]	false
8928	mutually_exclusive	Hcm1Gene_[scb]--Swi4_[DBD] (directed) Swi4_[DBD]_bind+_Yox1Gene_[scb]	false
8929	mutually_exclusive	Hcm1Gene_[scb]--Swi4_[DBD] (directed) Swi4_[DBD]_bind+_Swe1Gene_[scb]	false
8930	consume	Swi4_[DBD]_bind-_Hcm1Gene_[scb] (directed) Hcm1Gene_[scb]--Swi4_[DBD]	false
8931	produce	Smc2_[smc4]_ppi+_Smc4_[smc2] (directed) Smc2_[smc4]--Smc4_[smc2]	false
8932	ss	Smc2_[smc4]--Smc4_[smc2] (directed) Smc2_[smc4]_ppi-_Smc4_[smc2]	false
8933	AND	Smc2_[smc4]--Smc4_[smc2] (directed) Condensin	false
8934	consume	Smc2_[smc4]_ppi-_Smc4_[smc2] (directed) Smc2_[smc4]--Smc4_[smc2]	false
8935	produce	Brn1_[smc2]_ppi+_Smc2_[brn1] (directed) Brn1_[smc2]--Smc2_[brn1]	false
8936	ss	Brn1_[smc2]--Smc2_[brn1] (directed) Brn1_[smc2]_ppi-_Smc2_[brn1]	false
8937	AND	Brn1_[smc2]--Smc2_[brn1] (directed) Condensin	false
8938	consume	Brn1_[smc2]_ppi-_Smc2_[brn1] (directed) Brn1_[smc2]--Smc2_[brn1]	false
8939	produce	Brn1_[smc4]_ppi+_Smc4_[brn1] (directed) Brn1_[smc4]--Smc4_[brn1]	false
8940	ss	Brn1_[smc4]--Smc4_[brn1] (directed) Brn1_[smc4]_ppi-_Smc4_[brn1]	false
8941	AND	Brn1_[smc4]--Smc4_[brn1] (directed) Condensin	false
8942	consume	Brn1_[smc4]_ppi-_Smc4_[brn1] (directed) Brn1_[smc4]--Smc4_[brn1]	false
8943	produce	Brn1_[ycg1]_ppi+_Ycg1_[brn1] (directed) Brn1_[ycg1]--Ycg1_[brn1]	false
8944	ss	Brn1_[ycg1]--Ycg1_[brn1] (directed) Brn1_[ycg1]_ppi-_Ycg1_[brn1]	false
8945	AND	Brn1_[ycg1]--Ycg1_[brn1] (directed) Condensin	false
8946	consume	Brn1_[ycg1]_ppi-_Ycg1_[brn1] (directed) Brn1_[ycg1]--Ycg1_[brn1]	false
8947	produce	Brn1_[ycs4]_ppi+_Ycs4_[brn1] (directed) Brn1_[ycs4]--Ycs4_[brn1]	false
8948	ss	Brn1_[ycs4]--Ycs4_[brn1] (directed) Brn1_[ycs4]_ppi-_Ycs4_[brn1]	false
8949	AND	Brn1_[ycs4]--Ycs4_[brn1] (directed) Condensin	false
8950	consume	Brn1_[ycs4]_ppi-_Ycs4_[brn1] (directed) Brn1_[ycs4]--Ycs4_[brn1]	false
8951	produce	Cdc28_p+_Smc4_[(S4)] (directed) Smc4_[(S4)]-{p}	false
8952	ss	Smc4_[(S4)]-{p} (directed) Cdc14_p-_Smc4_[(S4)]	false
8953	produce	Cdc28_p+_Smc4_[(T43)] (directed) Smc4_[(T43)]-{p}	false
8954	ss	Smc4_[(T43)]-{p} (directed) Cdc14_p-_Smc4_[(T43)]	false
8955	produce	Cdc28_p+_Smc4_[(T60)] (directed) Smc4_[(T60)]-{p}	false
8956	ss	Smc4_[(T60)]-{p} (directed) Cdc14_p-_Smc4_[(T60)]	false
8957	produce	Cdc28_p+_Smc4_[(S109)] (directed) Smc4_[(S109)]-{p}	false
8958	ss	Smc4_[(S109)]-{p} (directed) Cdc14_p-_Smc4_[(S109)]	false
8959	produce	Cdc28_p+_Smc4_[(S113)] (directed) Smc4_[(S113)]-{p}	false
8960	ss	Smc4_[(S113)]-{p} (directed) Cdc14_p-_Smc4_[(S113)]	false
8961	produce	Cdc28_p+_Smc4_[(S117)] (directed) Smc4_[(S117)]-{p}	false
8962	ss	Smc4_[(S117)]-{p} (directed) Cdc14_p-_Smc4_[(S117)]	false
8963	produce	Cdc28_p+_Smc4_[(S128)] (directed) Smc4_[(S128)]-{p}	false
8964	ss	Smc4_[(S128)]-{p} (directed) Cdc14_p-_Smc4_[(S128)]	false
8965	produce	Smc1_[smc3]_ppi+_Smc3_[smc1] (directed) Smc1_[smc3]--Smc3_[smc1]	false
8966	ss	Smc1_[smc3]--Smc3_[smc1] (directed) Smc1_[smc3]_ppi-_Smc3_[smc1]	false
8967	AND	Smc1_[smc3]--Smc3_[smc1] (directed) CohesinRing	false
8968	consume	Smc1_[smc3]_ppi-_Smc3_[smc1] (directed) Smc1_[smc3]--Smc3_[smc1]	false
8969	produce	Scc1_[smc1]_ppi+_Smc1_[NBD] (directed) Scc1_[smc1]--Smc1_[NBD]	false
8970	ss	Scc1_[smc1]--Smc1_[NBD] (directed) Scc1_[smc1]_ppi-_Smc1_[NBD]	false
8971	AND	Scc1_[smc1]--Smc1_[NBD] (directed) CohesinRing	false
8972	!	CohesinLoading (directed) Scc1_[smc1]_ppi+_Smc1_[NBD]	false
8973	!	CohesinLoading (directed) Scc1_[smc3]_ppi+_Smc3_[NBD]	false
8974	!	CohesinLoading (directed) Scc1_[scc3]_ppi+_Scc3_[scc1]	false
8975	consume	Scc1_[smc1]_ppi-_Smc1_[NBD] (directed) Scc1_[smc1]--Smc1_[NBD]	false
8976	produce	Scc1_[smc3]_ppi+_Smc3_[NBD] (directed) Scc1_[smc3]--Smc3_[NBD]	false
8977	ss	Scc1_[smc3]--Smc3_[NBD] (directed) Scc1_[smc3]_ppi-_Smc3_[NBD]	false
8978	AND	Scc1_[smc3]--Smc3_[NBD] (directed) CohesinRing	false
8979	consume	Scc1_[smc3]_ppi-_Smc3_[NBD] (directed) Scc1_[smc3]--Smc3_[NBD]	false
8980	produce	Scc1_[scc3]_ppi+_Scc3_[scc1] (directed) Scc1_[scc3]--Scc3_[scc1]	false
8981	ss	Scc1_[scc3]--Scc3_[scc1] (directed) Scc1_[scc3]_ppi-_Scc3_[scc1]	false
8982	AND	Scc1_[scc3]--Scc3_[scc1] (directed) CohesinRing	false
8983	consume	Scc1_[scc3]_ppi-_Scc3_[scc1] (directed) Scc1_[scc3]--Scc3_[scc1]	false
8984	produce	Fkh2_[mcm1]_ppi+_Mcm1_[fkh2] (directed) Fkh2_[mcm1]--Mcm1_[fkh2]	false
8985	ss	Fkh2_[mcm1]--Mcm1_[fkh2] (directed) Fkh2_[mcm1]_ppi-_Mcm1_[fkh2]	false
8986	AND	Fkh2_[mcm1]--Mcm1_[fkh2] (directed) Fkh2Ndd1Mcm1	false
8987	consume	Fkh2_[mcm1]_ppi-_Mcm1_[fkh2] (directed) Fkh2_[mcm1]--Mcm1_[fkh2]	false
8988	produce	Cdc28_[cyclin]_ppi+_Clb1_[cdc28] (directed) Cdc28_[cyclin]--Clb1_[cdc28]	false
8989	consume	Cdc28_[cyclin]_ppi-_Clb1_[cdc28] (directed) Cdc28_[cyclin]--Clb1_[cdc28]	false
8990	produce	Cdc28_[cyclin]_ppi+_Clb2_[cdc28] (directed) Cdc28_[cyclin]--Clb2_[cdc28]	false
8991	consume	Cdc28_[cyclin]_ppi-_Clb2_[cdc28] (directed) Cdc28_[cyclin]--Clb2_[cdc28]	false
8992	produce	Cdc28_p+_Fkh2_[(S683)] (directed) Fkh2_[(S683)]-{p}	false
8993	!	Fkh2_[(S683)]-{p} (directed) Fkh2_[ndd1]_ppi+_Ndd1_[fkh2]	false
8994	ss	Fkh2_[(S683)]-{p} (directed) Cdc14_p-_Fkh2_[(S683)]	false
8995	produce	Cdc28_p+_Fkh2_[(T697)] (directed) Fkh2_[(T697)]-{p}	false
8996	!	Fkh2_[(T697)]-{p} (directed) Fkh2_[ndd1]_ppi+_Ndd1_[fkh2]	false
8997	ss	Fkh2_[(T697)]-{p} (directed) Cdc14_p-_Fkh2_[(T697)]	false
8998	produce	Cdc28_p+_Ndd1_[(T319)] (directed) Ndd1_[(T319)]-{p}	false
8999	OR	Ndd1_[(T319)]-{p} (directed) Ndd1actP	false
9000	ss	Ndd1_[(T319)]-{p} (directed) Cdc14_p-_Ndd1_[(T319)]	false
9001	produce	Fkh2_[ndd1]_ppi+_Ndd1_[fkh2] (directed) Fkh2_[ndd1]--Ndd1_[fkh2]	false
9002	ss	Fkh2_[ndd1]--Ndd1_[fkh2] (directed) Fkh2_[ndd1]_ppi-_Ndd1_[fkh2]	false
9003	AND	Fkh2_[ndd1]--Ndd1_[fkh2] (directed) Fkh2Ndd1Mcm1	false
9004	k+	Ndd1actP (directed) Fkh2_[ndd1]_ppi+_Ndd1_[fkh2]	false
9005	OR	Ndd1_[(S85)]-{p} (directed) Ndd1actP	false
9006	ss	Ndd1_[(S85)]-{p} (directed) Ndd1PPT_p-_Ndd1_[(S85)]	false
9007	consume	Fkh2_[ndd1]_ppi-_Ndd1_[fkh2] (directed) Fkh2_[ndd1]--Ndd1_[fkh2]	false
9008	synthesis	PolII_trsc_Clb1Gene (directed) Clb1mRNA	false
9009	!	[CLB1TRSC20] (directed) PolII_trsc_Clb1Gene	false
9010	synthesis	PolII_trsc_Clb2Gene (directed) Clb2mRNA	false
9011	!	[CLB2TRSC20] (directed) PolII_trsc_Clb2Gene	false
9012	synthesis	PolII_trsc_Clb3Gene (directed) Clb3mRNA	false
9013	!	[CLB3TRSC20] (directed) PolII_trsc_Clb3Gene	false
9014	synthesis	PolII_trsc_Clb4Gene (directed) Clb4mRNA	false
9015	produce	Mcm1_[DBD]_bind+_Clb1Gene_[mcm1] (directed) Clb1Gene_[mcm1]--Mcm1_[DBD]	false
9016	ss	Clb1Gene_[mcm1]--Mcm1_[DBD] (directed) Mcm1_[DBD]_bind-_Clb1Gene_[mcm1]	false
9017	AND	Clb1Gene_[mcm1]--Mcm1_[DBD] (directed) Clb1TRSC	false
9018	consume	Mcm1_[DBD]_bind-_Clb1Gene_[mcm1] (directed) Clb1Gene_[mcm1]--Mcm1_[DBD]	false
9019	produce	Fkh2_[DBD]_bind+_Clb1Gene_[fkh2] (directed) Clb1Gene_[fkh2]--Fkh2_[DBD]	false
9020	ss	Clb1Gene_[fkh2]--Fkh2_[DBD] (directed) Fkh2_[DBD]_bind-_Clb1Gene_[fkh2]	false
9021	AND	Clb1Gene_[fkh2]--Fkh2_[DBD] (directed) Clb1TRSC	false
9022	mutually_exclusive	Clb1Gene_[fkh2]--Fkh2_[DBD] (directed) Fkh2_[DBD]_bind+_Clb2Gene_[fkh2]	false
9023	mutually_exclusive	Clb1Gene_[fkh2]--Fkh2_[DBD] (directed) Fkh2_[DBD]_bind+_Clb3Gene_[fkh2]	false
9024	mutually_exclusive	Clb1Gene_[fkh2]--Fkh2_[DBD] (directed) Fkh2_[DBD]_bind+_Cdc5Gene_[fkh2]	false
9025	mutually_exclusive	Clb1Gene_[fkh2]--Fkh2_[DBD] (directed) Fkh2_[DBD]_bind+_Cdc20Gene_[fkh2]	false
9026	mutually_exclusive	Clb1Gene_[fkh2]--Fkh2_[DBD] (directed) Fkh2_[DBD]_bind+_Ace2Gene_[fkh2]	false
9027	mutually_exclusive	Clb1Gene_[fkh2]--Fkh2_[DBD] (directed) Fkh2_[DBD]_bind+_Swi5Gene_[fkh2]	false
9028	consume	Fkh2_[DBD]_bind-_Clb1Gene_[fkh2] (directed) Clb1Gene_[fkh2]--Fkh2_[DBD]	false
9029	produce	Mcm1_[DBD]_bind+_Clb2Gene_[mcm1] (directed) Clb2Gene_[mcm1]--Mcm1_[DBD]	false
9030	ss	Clb2Gene_[mcm1]--Mcm1_[DBD] (directed) Mcm1_[DBD]_bind-_Clb2Gene_[mcm1]	false
9031	AND	Clb2Gene_[mcm1]--Mcm1_[DBD] (directed) Clb2TRSC	false
9032	consume	Mcm1_[DBD]_bind-_Clb2Gene_[mcm1] (directed) Clb2Gene_[mcm1]--Mcm1_[DBD]	false
9033	produce	Fkh2_[DBD]_bind+_Clb2Gene_[fkh2] (directed) Clb2Gene_[fkh2]--Fkh2_[DBD]	false
9034	ss	Clb2Gene_[fkh2]--Fkh2_[DBD] (directed) Fkh2_[DBD]_bind-_Clb2Gene_[fkh2]	false
9035	AND	Clb2Gene_[fkh2]--Fkh2_[DBD] (directed) Clb2TRSC	false
9036	mutually_exclusive	Clb2Gene_[fkh2]--Fkh2_[DBD] (directed) Fkh2_[DBD]_bind+_Clb1Gene_[fkh2]	false
9037	mutually_exclusive	Clb2Gene_[fkh2]--Fkh2_[DBD] (directed) Fkh2_[DBD]_bind+_Clb3Gene_[fkh2]	false
9038	mutually_exclusive	Clb2Gene_[fkh2]--Fkh2_[DBD] (directed) Fkh2_[DBD]_bind+_Cdc5Gene_[fkh2]	false
9039	mutually_exclusive	Clb2Gene_[fkh2]--Fkh2_[DBD] (directed) Fkh2_[DBD]_bind+_Cdc20Gene_[fkh2]	false
9040	mutually_exclusive	Clb2Gene_[fkh2]--Fkh2_[DBD] (directed) Fkh2_[DBD]_bind+_Ace2Gene_[fkh2]	false
9041	mutually_exclusive	Clb2Gene_[fkh2]--Fkh2_[DBD] (directed) Fkh2_[DBD]_bind+_Swi5Gene_[fkh2]	false
9042	consume	Fkh2_[DBD]_bind-_Clb2Gene_[fkh2] (directed) Clb2Gene_[fkh2]--Fkh2_[DBD]	false
9043	produce	Mcm1_[DBD]_bind+_Clb3Gene_[mcm1] (directed) Clb3Gene_[mcm1]--Mcm1_[DBD]	false
9044	ss	Clb3Gene_[mcm1]--Mcm1_[DBD] (directed) Mcm1_[DBD]_bind-_Clb3Gene_[mcm1]	false
9045	AND	Clb3Gene_[mcm1]--Mcm1_[DBD] (directed) Clb3TRSC	false
9046	consume	Mcm1_[DBD]_bind-_Clb3Gene_[mcm1] (directed) Clb3Gene_[mcm1]--Mcm1_[DBD]	false
9047	produce	Fkh2_[DBD]_bind+_Clb3Gene_[fkh2] (directed) Clb3Gene_[fkh2]--Fkh2_[DBD]	false
9048	ss	Clb3Gene_[fkh2]--Fkh2_[DBD] (directed) Fkh2_[DBD]_bind-_Clb3Gene_[fkh2]	false
9049	AND	Clb3Gene_[fkh2]--Fkh2_[DBD] (directed) Clb3TRSC	false
9050	mutually_exclusive	Clb3Gene_[fkh2]--Fkh2_[DBD] (directed) Fkh2_[DBD]_bind+_Clb1Gene_[fkh2]	false
9051	mutually_exclusive	Clb3Gene_[fkh2]--Fkh2_[DBD] (directed) Fkh2_[DBD]_bind+_Clb2Gene_[fkh2]	false
9052	mutually_exclusive	Clb3Gene_[fkh2]--Fkh2_[DBD] (directed) Fkh2_[DBD]_bind+_Cdc5Gene_[fkh2]	false
9053	mutually_exclusive	Clb3Gene_[fkh2]--Fkh2_[DBD] (directed) Fkh2_[DBD]_bind+_Cdc20Gene_[fkh2]	false
9054	mutually_exclusive	Clb3Gene_[fkh2]--Fkh2_[DBD] (directed) Fkh2_[DBD]_bind+_Ace2Gene_[fkh2]	false
9055	mutually_exclusive	Clb3Gene_[fkh2]--Fkh2_[DBD] (directed) Fkh2_[DBD]_bind+_Swi5Gene_[fkh2]	false
9056	consume	Fkh2_[DBD]_bind-_Clb3Gene_[fkh2] (directed) Clb3Gene_[fkh2]--Fkh2_[DBD]	false
9057	synthesis	Ribo_trsl_Clb1mRNA (directed) Clb1	false
9058	synthesis	Ribo_trsl_Clb2mRNA (directed) Clb2	false
9059	produce	Cla4_p+_Swe1_[(cla4)] (directed) Swe1_[(cla4)]-{p}	false
9060	ss	Swe1_[(cla4)]-{p} (directed) Swe1PPT_p-_Swe1_[(cla4)]	false
9061	!	Hsl7_[swe1]--Swe1_[hsl7] (directed) Cla4_p+_Swe1_[(cla4)]	false
9062	!	Hsl7_[swe1]--Swe1_[hsl7] (directed) Cdc28_p+_Swe1_[cdc28(deg)]	false
9063	!	Hsl7_[swe1]--Swe1_[hsl7] (directed) Cdc5_p+_Swe1_[cdc5(HP)]	false
9064	ss	Hsl7_[swe1]--Swe1_[hsl7] (directed) Hsl7_[swe1]_ppi-_Swe1_[hsl7]	false
9065	produce	Cdc28_p+_Swe1_[cdc28(deg)] (directed) Swe1_[cdc28(deg)]-{p}	false
9066	k+	Swe1_[cdc28(deg)]-{p} (directed) Cdc5_p+_Swe1_[cdc5(HP)]	false
9067	OR	Swe1_[cdc28(deg)]-{p} (directed) Swe1degP	false
9068	ss	Swe1_[cdc28(deg)]-{p} (directed) Cdc14_p-_Swe1_[cdc28(deg)]	false
9069	produce	Cdc5_[PBD]_ppi+_Swe1_[cdc5] (directed) Cdc5_[PBD]--Swe1_[cdc5]	false
9070	ss	Cdc5_[PBD]--Swe1_[cdc5] (directed) Cdc5_[PBD]_ppi-_Swe1_[cdc5]	false
9071	mutually_exclusive	Cdc5_[PBD]--Swe1_[cdc5] (directed) Cdc5_[PBD]_ppi+_Cdc11_[cdc5]	false
9072	mutually_exclusive	Cdc5_[PBD]--Swe1_[cdc5] (directed) Cdc5_[PBD]_ppi+_Cdc12_[cdc5]	false
9073	k+	Swe1_[cdc5(HP)]-{p} (directed) Cdc5_[PBD]_ppi+_Swe1_[cdc5]	false
9074	OR	Swe1_[cdc5(HP)]-{p} (directed) Swe1degP	false
9075	ss	Swe1_[cdc5(HP)]-{p} (directed) Swe1PPT_p-_Swe1_[cdc5(HP)]	false
9076	consume	Cdc5_[PBD]_ppi-_Swe1_[cdc5] (directed) Cdc5_[PBD]--Swe1_[cdc5]	false
9077	produce	Swe1_p+_Cdc28_[(Y19)] (directed) Cdc28_[(Y19)]-{p}	false
9078	x	Swe1_[(scf)]-{ub} (directed) Swe1_p+_Cdc28_[(Y19)]	false
9079	!	Swe1_[(scf)]-{ub} (directed) Proteasome_deg_Swe1	false
9080	produce	Cdc5_p+_Swe1_[cdc5(HP)] (directed) Swe1_[cdc5(HP)]-{p}	false
9081	consume	Mih1_p-_Cdc28_[(Y19)] (directed) Cdc28_[(Y19)]-{p}	false
9082	produce	Met30_ub+_Swe1_[(scf)] (directed) Swe1_[(scf)]-{ub}	false
9083	!	SCFMet30 (directed) Met30_ub+_Swe1_[(scf)]	false
9084	AND	Met30_[scf]--Skp1_[Fprotein] (directed) SCFMet30	false
9085	ss	Met30_[scf]--Skp1_[Fprotein] (directed) Met30_[scf]_ppi-_Skp1_[Fprotein]	false
9086	!	Swe1degP (directed) Met30_ub+_Swe1_[(scf)]	false
9087	produce	Met30_[scf]_ppi+_Skp1_[Fprotein] (directed) Met30_[scf]--Skp1_[Fprotein]	false
9088	consume	Met30_[scf]_ppi-_Skp1_[Fprotein] (directed) Met30_[scf]--Skp1_[Fprotein]	false
9089	degrade	Proteasome_deg_Swe1 (directed) Swe1	false
9090	produce	Cdc42_[switch]_ppi+_Gic1_[cdc42] (directed) Cdc42_[switch]--Gic1_[cdc42]	false
9091	ss	Cdc42_[switch]--Gic1_[cdc42] (directed) Cdc42_[switch]_ppi-_Gic1_[cdc42]	false
9092	!	Cdc42_[switch]--Gic1_[cdc42] (directed) Cdc12_[gic1]_ppi+_Gic1_[cdc12]	false
9093	consume	Cdc42_[switch]_ppi-_Gic1_[cdc42] (directed) Cdc42_[switch]--Gic1_[cdc42]	false
9094	produce	Cdc42_[switch]_ppi+_Gic2_[cdc42] (directed) Cdc42_[switch]--Gic2_[cdc42]	false
9095	ss	Cdc42_[switch]--Gic2_[cdc42] (directed) Cdc42_[switch]_ppi-_Gic2_[cdc42]	false
9096	!	Cdc42_[switch]--Gic2_[cdc42] (directed) Cdc12_[gic2]_ppi+_Gic2_[cdc12]	false
9097	consume	Cdc42_[switch]_ppi-_Gic2_[cdc42] (directed) Cdc42_[switch]--Gic2_[cdc42]	false
9098	produce	Cdc12_[gic1]_ppi+_Gic1_[cdc12] (directed) Cdc12_[gic1]--Gic1_[cdc12]	false
9099	ss	Cdc12_[gic1]--Gic1_[cdc12] (directed) Cdc12_[gic1]_ppi-_Gic1_[cdc12]	false
9100	OR	Cdc12_[gic1]--Gic1_[cdc12] (directed) Cdc12Gic12	false
9101	consume	Cdc12_[gic1]_ppi-_Gic1_[cdc12] (directed) Cdc12_[gic1]--Gic1_[cdc12]	false
9102	produce	Cdc12_[gic2]_ppi+_Gic2_[cdc12] (directed) Cdc12_[gic2]--Gic2_[cdc12]	false
9103	ss	Cdc12_[gic2]--Gic2_[cdc12] (directed) Cdc12_[gic2]_ppi-_Gic2_[cdc12]	false
9104	OR	Cdc12_[gic2]--Gic2_[cdc12] (directed) Cdc12Gic12	false
9105	consume	Cdc12_[gic2]_ppi-_Gic2_[cdc12] (directed) Cdc12_[gic2]--Gic2_[cdc12]	false
9106	produce	Cdc11_[cdc12]_ppi+_Cdc12_[cdc11] (directed) Cdc11_[cdc12]--Cdc12_[cdc11]	false
9107	ss	Cdc11_[cdc12]--Cdc12_[cdc11] (directed) Cdc11_[cdc12]_ppi-_Cdc12_[cdc11]	false
9108	AND	Cdc11_[cdc12]--Cdc12_[cdc11] (directed) SeptinPol	false
9109	consume	Cdc11_[cdc12]_ppi-_Cdc12_[cdc11] (directed) Cdc11_[cdc12]--Cdc12_[cdc11]	false
9110	produce	Cdc3_[cdc12]_ppi+_Cdc12_[cdc3] (directed) Cdc12_[cdc3]--Cdc3_[cdc12]	false
9111	ss	Cdc12_[cdc3]--Cdc3_[cdc12] (directed) Cdc3_[cdc12]_ppi-_Cdc12_[cdc3]	false
9112	AND	Cdc12_[cdc3]--Cdc3_[cdc12] (directed) SeptinPol	false
9113	!	Cdc3_[(cla4)]-{p} (directed) Cdc3_[cdc12]_ppi+_Cdc12_[cdc3]	false
9114	ss	Cdc3_[(cla4)]-{p} (directed) Cdc3PPT_p-_Cdc3_[(cla4)]	false
9115	consume	Cdc3_[cdc12]_ppi-_Cdc12_[cdc3] (directed) Cdc12_[cdc3]--Cdc3_[cdc12]	false
9116	produce	Cdc3_[cdc10]_ppi+_Cdc10_[cdc3] (directed) Cdc10_[cdc3]--Cdc3_[cdc10]	false
9117	ss	Cdc10_[cdc3]--Cdc3_[cdc10] (directed) Cdc3_[cdc10]_ppi-_Cdc10_[cdc3]	false
9118	AND	Cdc10_[cdc3]--Cdc3_[cdc10] (directed) SeptinPol	false
9119	!	Cdc10_[(cla4)]-{p} (directed) Cdc3_[cdc10]_ppi+_Cdc10_[cdc3]	false
9120	ss	Cdc10_[(cla4)]-{p} (directed) Cdc10PPT_p-_Cdc10_[(cla4)]	false
9121	consume	Cdc3_[cdc10]_ppi-_Cdc10_[cdc3] (directed) Cdc10_[cdc3]--Cdc3_[cdc10]	false
9122	produce	Cla4_ap+_Cla4_[(ap)] (directed) Cla4_[(ap)]-{p}	false
9123	produce	Cla4_p+_Cdc3_[(cla4)] (directed) Cdc3_[(cla4)]-{p}	false
9124	produce	Cla4_p+_Cdc10_[(cla4)] (directed) Cdc10_[(cla4)]-{p}	false
9125	produce	Hsl1_[septin]_ppi+_Cdc3_[hsl1] (directed) Cdc3_[hsl1]--Hsl1_[septin]	false
9126	ss	Cdc3_[hsl1]--Hsl1_[septin] (directed) Hsl1_[septin]_ppi-_Cdc3_[hsl1]	false
9127	!	Cdc3_[hsl1]--Hsl1_[septin] (directed) Hsl1_[hsl7]_ppi+_Hsl7_[hsl1]	false
9128	!	[LargeBud] (directed) Hsl1_[septin]_ppi+_Cdc3_[hsl1]	false
9129	consume	Hsl1_[septin]_ppi-_Cdc3_[hsl1] (directed) Cdc3_[hsl1]--Hsl1_[septin]	false
9130	produce	Hsl1_[hsl7]_ppi+_Hsl7_[hsl1] (directed) Hsl1_[hsl7]--Hsl7_[hsl1]	false
9131	ss	Hsl1_[hsl7]--Hsl7_[hsl1] (directed) Hsl1_[hsl7]_ppi-_Hsl7_[hsl1]	false
9132	!	Hsl1_[hsl7]--Hsl7_[hsl1] (directed) Hsl7_[swe1]_ppi+_Swe1_[hsl7]	false
9133	k+	Hsl7_[(hsl1)]-{p} (directed) Hsl1_[hsl7]_ppi+_Hsl7_[hsl1]	false
9134	ss	Hsl7_[(hsl1)]-{p} (directed) Hsl7PPT_p-_Hsl7_[(hsl1)]	false
9135	consume	Hsl1_[hsl7]_ppi-_Hsl7_[hsl1] (directed) Hsl1_[hsl7]--Hsl7_[hsl1]	false
9136	produce	Hsl7_[swe1]_ppi+_Swe1_[hsl7] (directed) Hsl7_[swe1]--Swe1_[hsl7]	false
9137	consume	Hsl7_[swe1]_ppi-_Swe1_[hsl7] (directed) Hsl7_[swe1]--Swe1_[hsl7]	false
9138	produce	Hsl1_p+_Hsl7_[(hsl1)] (directed) Hsl7_[(hsl1)]-{p}	false
9139	consume	Swe1PPT_p-_Swe1_[cdc5(HP)] (directed) Swe1_[cdc5(HP)]-{p}	false
9140	synthesis	Ribo_trsl_Clb3mRNA (directed) Clb3	false
9141	synthesis	Ribo_trsl_Clb4mRNA (directed) Clb4	false
9142	produce	Cdc5_p+_Ndd1_[(S85)] (directed) Ndd1_[(S85)]-{p}	false
9143	produce	Cdc28_p+_Swi5_[NLS(cdc28)] (directed) Swi5_[NLS(cdc28)]-{p}	false
9144	x	Swi5_[NLS(cdc28)]-{p} (directed) Swi5_[DBD]_bind+_Sic1Gene_[ace2swi5]	false
9145	x	Swi5_[NLS(cdc28)]-{p} (directed) Swi5_[DBD]_bind+_Pcl9Gene_[ace2swi5]	false
9146	ss	Swi5_[NLS(cdc28)]-{p} (directed) Cdc14_p-_Swi5_[NLS(cdc28)]	false
9147	produce	Cdc28_p+_Ace2_[NLS(cdc28)] (directed) Ace2_[NLS(cdc28)]-{p}	false
9148	x	Ace2_[NLS(cdc28)]-{p} (directed) Ace2_[DBD]_bind+_Sic1Gene_[ace2swi5]	false
9149	x	Ace2_[NLS(cdc28)]-{p} (directed) Ace2_[DBD]_bind+_Pcl9Gene_[ace2swi5]	false
9150	ss	Ace2_[NLS(cdc28)]-{p} (directed) Cdc14_p-_Ace2_[NLS(cdc28)]	false
9151	produce	Cdc28_[cyclin]_ppi+_Clb3_[cdc28] (directed) Cdc28_[cyclin]--Clb3_[cdc28]	false
9152	ss	Cdc28_[cyclin]--Clb3_[cdc28] (directed) Cdc28_[cyclin]_ppi-_Clb3_[cdc28]	false
9153	consume	Cdc28_[cyclin]_ppi-_Clb3_[cdc28] (directed) Cdc28_[cyclin]--Clb3_[cdc28]	false
9154	produce	Cdc28_[cyclin]_ppi+_Clb4_[cdc28] (directed) Cdc28_[cyclin]--Clb4_[cdc28]	false
9155	ss	Cdc28_[cyclin]--Clb4_[cdc28] (directed) Cdc28_[cyclin]_ppi-_Clb4_[cdc28]	false
9156	consume	Cdc28_[cyclin]_ppi-_Clb4_[cdc28] (directed) Cdc28_[cyclin]--Clb4_[cdc28]	false
9157	produce	Fks1_[rho1]_ppi+_Rho1_[switch] (directed) Fks1_[rho1]--Rho1_[switch]	false
9158	consume	Fks1_[rho1]_ppi-_Rho1_[switch] (directed) Fks1_[rho1]--Rho1_[switch]	false
9159	produce	Gsc2_[rho1]_ppi+_Rho1_[switch] (directed) Gsc2_[rho1]--Rho1_[switch]	false
9160	consume	Gsc2_[rho1]_ppi-_Rho1_[switch] (directed) Gsc2_[rho1]--Rho1_[switch]	false
9161	produce	Hcm1_[DBD]_bind+_Cin8Gene_[hcm1] (directed) Cin8Gene_[hcm1]--Hcm1_[DBD]	false
9162	ss	Cin8Gene_[hcm1]--Hcm1_[DBD] (directed) Hcm1_[DBD]_bind-_Cin8Gene_[hcm1]	false
9163	!	Cin8Gene_[hcm1]--Hcm1_[DBD] (directed) [CIN8TRSC01]	false
9164	!	Cin8Gene_[hcm1]--Hcm1_[DBD] (directed) [CIN8TRSC02]	false
9165	!	Cin8Gene_[hcm1]--Hcm1_[DBD] (directed) [CIN8TRSC03]	false
9166	!	Cin8Gene_[hcm1]--Hcm1_[DBD] (directed) [CIN8TRSC04]	false
9167	!	Cin8Gene_[hcm1]--Hcm1_[DBD] (directed) [CIN8TRSC05]	false
9168	!	Cin8Gene_[hcm1]--Hcm1_[DBD] (directed) [CIN8TRSC06]	false
9169	!	Cin8Gene_[hcm1]--Hcm1_[DBD] (directed) [CIN8TRSC07]	false
9170	!	Cin8Gene_[hcm1]--Hcm1_[DBD] (directed) [CIN8TRSC08]	false
9171	!	Cin8Gene_[hcm1]--Hcm1_[DBD] (directed) [CIN8TRSC09]	false
9172	!	Cin8Gene_[hcm1]--Hcm1_[DBD] (directed) [CIN8TRSC10]	false
9173	!	Cin8Gene_[hcm1]--Hcm1_[DBD] (directed) [CIN8TRSC11]	false
9174	!	Cin8Gene_[hcm1]--Hcm1_[DBD] (directed) [CIN8TRSC12]	false
9175	!	Cin8Gene_[hcm1]--Hcm1_[DBD] (directed) [CIN8TRSC13]	false
9176	!	Cin8Gene_[hcm1]--Hcm1_[DBD] (directed) [CIN8TRSC14]	false
9177	!	Cin8Gene_[hcm1]--Hcm1_[DBD] (directed) [CIN8TRSC15]	false
9178	!	Cin8Gene_[hcm1]--Hcm1_[DBD] (directed) [CIN8TRSC16]	false
9179	!	Cin8Gene_[hcm1]--Hcm1_[DBD] (directed) [CIN8TRSC17]	false
9180	!	Cin8Gene_[hcm1]--Hcm1_[DBD] (directed) [CIN8TRSC18]	false
9181	!	Cin8Gene_[hcm1]--Hcm1_[DBD] (directed) [CIN8TRSC19]	false
9182	!	Cin8Gene_[hcm1]--Hcm1_[DBD] (directed) [CIN8TRSC20]	false
9183	mutually_exclusive	Cin8Gene_[hcm1]--Hcm1_[DBD] (directed) Hcm1_[DBD]_bind+_Fkh1Gene_[hcm1]	false
9184	mutually_exclusive	Cin8Gene_[hcm1]--Hcm1_[DBD] (directed) Hcm1_[DBD]_bind+_Fkh2Gene_[hcm1]	false
9185	mutually_exclusive	Cin8Gene_[hcm1]--Hcm1_[DBD] (directed) Hcm1_[DBD]_bind+_Ndd1Gene_[hcm1]	false
9186	mutually_exclusive	Cin8Gene_[hcm1]--Hcm1_[DBD] (directed) Hcm1_[DBD]_bind+_Yhp1Gene_[hcm1]	false
9187	consume	Hcm1_[DBD]_bind-_Cin8Gene_[hcm1] (directed) Cin8Gene_[hcm1]--Hcm1_[DBD]	false
9188	produce	Hcm1_[DBD]_bind+_Fkh1Gene_[hcm1] (directed) Fkh1Gene_[hcm1]--Hcm1_[DBD]	false
9189	ss	Fkh1Gene_[hcm1]--Hcm1_[DBD] (directed) Hcm1_[DBD]_bind-_Fkh1Gene_[hcm1]	false
9190	!	Fkh1Gene_[hcm1]--Hcm1_[DBD] (directed) [FKH1TRSC01]	false
9191	!	Fkh1Gene_[hcm1]--Hcm1_[DBD] (directed) [FKH1TRSC02]	false
9192	!	Fkh1Gene_[hcm1]--Hcm1_[DBD] (directed) [FKH1TRSC03]	false
9193	!	Fkh1Gene_[hcm1]--Hcm1_[DBD] (directed) [FKH1TRSC04]	false
9194	!	Fkh1Gene_[hcm1]--Hcm1_[DBD] (directed) [FKH1TRSC05]	false
9195	!	Fkh1Gene_[hcm1]--Hcm1_[DBD] (directed) [FKH1TRSC06]	false
9196	!	Fkh1Gene_[hcm1]--Hcm1_[DBD] (directed) [FKH1TRSC07]	false
9197	!	Fkh1Gene_[hcm1]--Hcm1_[DBD] (directed) [FKH1TRSC08]	false
9198	!	Fkh1Gene_[hcm1]--Hcm1_[DBD] (directed) [FKH1TRSC09]	false
9199	!	Fkh1Gene_[hcm1]--Hcm1_[DBD] (directed) [FKH1TRSC10]	false
9200	!	Fkh1Gene_[hcm1]--Hcm1_[DBD] (directed) [FKH1TRSC11]	false
9201	!	Fkh1Gene_[hcm1]--Hcm1_[DBD] (directed) [FKH1TRSC12]	false
9202	!	Fkh1Gene_[hcm1]--Hcm1_[DBD] (directed) [FKH1TRSC13]	false
9203	!	Fkh1Gene_[hcm1]--Hcm1_[DBD] (directed) [FKH1TRSC14]	false
9204	!	Fkh1Gene_[hcm1]--Hcm1_[DBD] (directed) [FKH1TRSC15]	false
9205	!	Fkh1Gene_[hcm1]--Hcm1_[DBD] (directed) [FKH1TRSC16]	false
9206	!	Fkh1Gene_[hcm1]--Hcm1_[DBD] (directed) [FKH1TRSC17]	false
9207	!	Fkh1Gene_[hcm1]--Hcm1_[DBD] (directed) [FKH1TRSC18]	false
9208	!	Fkh1Gene_[hcm1]--Hcm1_[DBD] (directed) [FKH1TRSC19]	false
9209	!	Fkh1Gene_[hcm1]--Hcm1_[DBD] (directed) [FKH1TRSC20]	false
9210	mutually_exclusive	Fkh1Gene_[hcm1]--Hcm1_[DBD] (directed) Hcm1_[DBD]_bind+_Cin8Gene_[hcm1]	false
9211	mutually_exclusive	Fkh1Gene_[hcm1]--Hcm1_[DBD] (directed) Hcm1_[DBD]_bind+_Fkh2Gene_[hcm1]	false
9212	mutually_exclusive	Fkh1Gene_[hcm1]--Hcm1_[DBD] (directed) Hcm1_[DBD]_bind+_Ndd1Gene_[hcm1]	false
9213	mutually_exclusive	Fkh1Gene_[hcm1]--Hcm1_[DBD] (directed) Hcm1_[DBD]_bind+_Yhp1Gene_[hcm1]	false
9214	consume	Hcm1_[DBD]_bind-_Fkh1Gene_[hcm1] (directed) Fkh1Gene_[hcm1]--Hcm1_[DBD]	false
9215	produce	Hcm1_[DBD]_bind+_Fkh2Gene_[hcm1] (directed) Fkh2Gene_[hcm1]--Hcm1_[DBD]	false
9216	ss	Fkh2Gene_[hcm1]--Hcm1_[DBD] (directed) Hcm1_[DBD]_bind-_Fkh2Gene_[hcm1]	false
9217	!	Fkh2Gene_[hcm1]--Hcm1_[DBD] (directed) [FKH2TRSC01]	false
9218	!	Fkh2Gene_[hcm1]--Hcm1_[DBD] (directed) [FKH2TRSC02]	false
9219	!	Fkh2Gene_[hcm1]--Hcm1_[DBD] (directed) [FKH2TRSC03]	false
9220	!	Fkh2Gene_[hcm1]--Hcm1_[DBD] (directed) [FKH2TRSC04]	false
9221	!	Fkh2Gene_[hcm1]--Hcm1_[DBD] (directed) [FKH2TRSC05]	false
9222	!	Fkh2Gene_[hcm1]--Hcm1_[DBD] (directed) [FKH2TRSC06]	false
9223	!	Fkh2Gene_[hcm1]--Hcm1_[DBD] (directed) [FKH2TRSC07]	false
9224	!	Fkh2Gene_[hcm1]--Hcm1_[DBD] (directed) [FKH2TRSC08]	false
9225	!	Fkh2Gene_[hcm1]--Hcm1_[DBD] (directed) [FKH2TRSC09]	false
9226	!	Fkh2Gene_[hcm1]--Hcm1_[DBD] (directed) [FKH2TRSC10]	false
9227	!	Fkh2Gene_[hcm1]--Hcm1_[DBD] (directed) [FKH2TRSC11]	false
9228	!	Fkh2Gene_[hcm1]--Hcm1_[DBD] (directed) [FKH2TRSC12]	false
9229	!	Fkh2Gene_[hcm1]--Hcm1_[DBD] (directed) [FKH2TRSC13]	false
9230	!	Fkh2Gene_[hcm1]--Hcm1_[DBD] (directed) [FKH2TRSC14]	false
9231	!	Fkh2Gene_[hcm1]--Hcm1_[DBD] (directed) [FKH2TRSC15]	false
9232	!	Fkh2Gene_[hcm1]--Hcm1_[DBD] (directed) [FKH2TRSC16]	false
9233	!	Fkh2Gene_[hcm1]--Hcm1_[DBD] (directed) [FKH2TRSC17]	false
9234	!	Fkh2Gene_[hcm1]--Hcm1_[DBD] (directed) [FKH2TRSC18]	false
9235	!	Fkh2Gene_[hcm1]--Hcm1_[DBD] (directed) [FKH2TRSC19]	false
9236	!	Fkh2Gene_[hcm1]--Hcm1_[DBD] (directed) [FKH2TRSC20]	false
9237	mutually_exclusive	Fkh2Gene_[hcm1]--Hcm1_[DBD] (directed) Hcm1_[DBD]_bind+_Cin8Gene_[hcm1]	false
9238	mutually_exclusive	Fkh2Gene_[hcm1]--Hcm1_[DBD] (directed) Hcm1_[DBD]_bind+_Fkh1Gene_[hcm1]	false
9239	mutually_exclusive	Fkh2Gene_[hcm1]--Hcm1_[DBD] (directed) Hcm1_[DBD]_bind+_Ndd1Gene_[hcm1]	false
9240	mutually_exclusive	Fkh2Gene_[hcm1]--Hcm1_[DBD] (directed) Hcm1_[DBD]_bind+_Yhp1Gene_[hcm1]	false
9241	consume	Hcm1_[DBD]_bind-_Fkh2Gene_[hcm1] (directed) Fkh2Gene_[hcm1]--Hcm1_[DBD]	false
9242	produce	Hcm1_[DBD]_bind+_Ndd1Gene_[hcm1] (directed) Hcm1_[DBD]--Ndd1Gene_[hcm1]	false
9243	ss	Hcm1_[DBD]--Ndd1Gene_[hcm1] (directed) Hcm1_[DBD]_bind-_Ndd1Gene_[hcm1]	false
9244	!	Hcm1_[DBD]--Ndd1Gene_[hcm1] (directed) [NDD1TRSC01]	false
9245	!	Hcm1_[DBD]--Ndd1Gene_[hcm1] (directed) [NDD1TRSC02]	false
9246	!	Hcm1_[DBD]--Ndd1Gene_[hcm1] (directed) [NDD1TRSC03]	false
9247	!	Hcm1_[DBD]--Ndd1Gene_[hcm1] (directed) [NDD1TRSC04]	false
9248	!	Hcm1_[DBD]--Ndd1Gene_[hcm1] (directed) [NDD1TRSC05]	false
9249	!	Hcm1_[DBD]--Ndd1Gene_[hcm1] (directed) [NDD1TRSC06]	false
9250	!	Hcm1_[DBD]--Ndd1Gene_[hcm1] (directed) [NDD1TRSC07]	false
9251	!	Hcm1_[DBD]--Ndd1Gene_[hcm1] (directed) [NDD1TRSC08]	false
9252	!	Hcm1_[DBD]--Ndd1Gene_[hcm1] (directed) [NDD1TRSC09]	false
9253	!	Hcm1_[DBD]--Ndd1Gene_[hcm1] (directed) [NDD1TRSC10]	false
9254	!	Hcm1_[DBD]--Ndd1Gene_[hcm1] (directed) [NDD1TRSC11]	false
9255	!	Hcm1_[DBD]--Ndd1Gene_[hcm1] (directed) [NDD1TRSC12]	false
9256	!	Hcm1_[DBD]--Ndd1Gene_[hcm1] (directed) [NDD1TRSC13]	false
9257	!	Hcm1_[DBD]--Ndd1Gene_[hcm1] (directed) [NDD1TRSC14]	false
9258	!	Hcm1_[DBD]--Ndd1Gene_[hcm1] (directed) [NDD1TRSC15]	false
9259	!	Hcm1_[DBD]--Ndd1Gene_[hcm1] (directed) [NDD1TRSC16]	false
9260	!	Hcm1_[DBD]--Ndd1Gene_[hcm1] (directed) [NDD1TRSC17]	false
9261	!	Hcm1_[DBD]--Ndd1Gene_[hcm1] (directed) [NDD1TRSC18]	false
9262	!	Hcm1_[DBD]--Ndd1Gene_[hcm1] (directed) [NDD1TRSC19]	false
9263	!	Hcm1_[DBD]--Ndd1Gene_[hcm1] (directed) [NDD1TRSC20]	false
9264	mutually_exclusive	Hcm1_[DBD]--Ndd1Gene_[hcm1] (directed) Hcm1_[DBD]_bind+_Cin8Gene_[hcm1]	false
9265	mutually_exclusive	Hcm1_[DBD]--Ndd1Gene_[hcm1] (directed) Hcm1_[DBD]_bind+_Fkh1Gene_[hcm1]	false
9266	mutually_exclusive	Hcm1_[DBD]--Ndd1Gene_[hcm1] (directed) Hcm1_[DBD]_bind+_Fkh2Gene_[hcm1]	false
9267	mutually_exclusive	Hcm1_[DBD]--Ndd1Gene_[hcm1] (directed) Hcm1_[DBD]_bind+_Yhp1Gene_[hcm1]	false
9268	consume	Hcm1_[DBD]_bind-_Ndd1Gene_[hcm1] (directed) Hcm1_[DBD]--Ndd1Gene_[hcm1]	false
9269	produce	Hcm1_[DBD]_bind+_Yhp1Gene_[hcm1] (directed) Hcm1_[DBD]--Yhp1Gene_[hcm1]	false
9270	ss	Hcm1_[DBD]--Yhp1Gene_[hcm1] (directed) Hcm1_[DBD]_bind-_Yhp1Gene_[hcm1]	false
9271	!	Hcm1_[DBD]--Yhp1Gene_[hcm1] (directed) [YHP1TRSC01]	false
9272	!	Hcm1_[DBD]--Yhp1Gene_[hcm1] (directed) [YHP1TRSC02]	false
9273	!	Hcm1_[DBD]--Yhp1Gene_[hcm1] (directed) [YHP1TRSC03]	false
9274	!	Hcm1_[DBD]--Yhp1Gene_[hcm1] (directed) [YHP1TRSC04]	false
9275	!	Hcm1_[DBD]--Yhp1Gene_[hcm1] (directed) [YHP1TRSC05]	false
9276	!	Hcm1_[DBD]--Yhp1Gene_[hcm1] (directed) [YHP1TRSC06]	false
9277	!	Hcm1_[DBD]--Yhp1Gene_[hcm1] (directed) [YHP1TRSC07]	false
9278	!	Hcm1_[DBD]--Yhp1Gene_[hcm1] (directed) [YHP1TRSC08]	false
9279	!	Hcm1_[DBD]--Yhp1Gene_[hcm1] (directed) [YHP1TRSC09]	false
9280	!	Hcm1_[DBD]--Yhp1Gene_[hcm1] (directed) [YHP1TRSC10]	false
9281	!	Hcm1_[DBD]--Yhp1Gene_[hcm1] (directed) [YHP1TRSC11]	false
9282	!	Hcm1_[DBD]--Yhp1Gene_[hcm1] (directed) [YHP1TRSC12]	false
9283	!	Hcm1_[DBD]--Yhp1Gene_[hcm1] (directed) [YHP1TRSC13]	false
9284	!	Hcm1_[DBD]--Yhp1Gene_[hcm1] (directed) [YHP1TRSC14]	false
9285	!	Hcm1_[DBD]--Yhp1Gene_[hcm1] (directed) [YHP1TRSC15]	false
9286	!	Hcm1_[DBD]--Yhp1Gene_[hcm1] (directed) [YHP1TRSC16]	false
9287	!	Hcm1_[DBD]--Yhp1Gene_[hcm1] (directed) [YHP1TRSC17]	false
9288	!	Hcm1_[DBD]--Yhp1Gene_[hcm1] (directed) [YHP1TRSC18]	false
9289	!	Hcm1_[DBD]--Yhp1Gene_[hcm1] (directed) [YHP1TRSC19]	false
9290	!	Hcm1_[DBD]--Yhp1Gene_[hcm1] (directed) [YHP1TRSC20]	false
9291	mutually_exclusive	Hcm1_[DBD]--Yhp1Gene_[hcm1] (directed) Hcm1_[DBD]_bind+_Cin8Gene_[hcm1]	false
9292	mutually_exclusive	Hcm1_[DBD]--Yhp1Gene_[hcm1] (directed) Hcm1_[DBD]_bind+_Fkh1Gene_[hcm1]	false
9293	mutually_exclusive	Hcm1_[DBD]--Yhp1Gene_[hcm1] (directed) Hcm1_[DBD]_bind+_Fkh2Gene_[hcm1]	false
9294	mutually_exclusive	Hcm1_[DBD]--Yhp1Gene_[hcm1] (directed) Hcm1_[DBD]_bind+_Ndd1Gene_[hcm1]	false
9295	consume	Hcm1_[DBD]_bind-_Yhp1Gene_[hcm1] (directed) Hcm1_[DBD]--Yhp1Gene_[hcm1]	false
9296	synthesis	PolII_trsc_Fkh1Gene (directed) Fkh1mRNA	false
9297	!	[FKH1TRSC20] (directed) PolII_trsc_Fkh1Gene	false
9298	synthesis	PolII_trsc_Fkh2Gene (directed) Fkh2mRNA	false
9299	!	[FKH2TRSC20] (directed) PolII_trsc_Fkh2Gene	false
9300	synthesis	PolII_trsc_Ndd1Gene (directed) Ndd1mRNA	false
9301	!	[NDD1TRSC20] (directed) PolII_trsc_Ndd1Gene	false
9302	synthesis	PolII_trsc_Yhp1Gene (directed) Yhp1mRNA	false
9303	!	[YHP1TRSC20] (directed) PolII_trsc_Yhp1Gene	false
9304	synthesis	Ribo_trsl_Fkh1mRNA (directed) Fkh1	false
9305	synthesis	Ribo_trsl_Fkh2mRNA (directed) Fkh2	false
9306	synthesis	Ribo_trsl_Ndd1mRNA (directed) Ndd1	false
9307	synthesis	Ribo_trsl_Yhp1mRNA (directed) Yhp1	false
9308	synthesis	PolII_trsc_Cdc5Gene (directed) Cdc5mRNA	false
9309	!	[CDC5TRSC20] (directed) PolII_trsc_Cdc5Gene	false
9310	synthesis	PolII_trsc_Cdc20Gene (directed) Cdc20mRNA	false
9311	!	[CDC20TRSC20] (directed) PolII_trsc_Cdc20Gene	false
9312	synthesis	PolII_trsc_Ace2Gene (directed) Ace2mRNA	false
9313	!	[ACE2TRSC20] (directed) PolII_trsc_Ace2Gene	false
9314	synthesis	PolII_trsc_Far1Gene (directed) Far1mRNA	false
9315	synthesis	PolII_trsc_Swi5Gene (directed) Swi5mRNA	false
9316	!	[SWI5TRSC20] (directed) PolII_trsc_Swi5Gene	false
9317	produce	APC_ub+_Fkh1_[(apc)] (directed) Fkh1_[(apc)]-{ub}	false
9318	!	Fkh1_[(apc)]-{ub} (directed) Proteasome_deg_Fkh1	false
9319	produce	APC_ub+_Fkh2_[(apc)] (directed) Fkh2_[(apc)]-{ub}	false
9320	!	Fkh2_[(apc)]-{ub} (directed) Proteasome_deg_Fkh2	false
9321	degrade	Proteasome_deg_Fkh1 (directed) Fkh1	false
9322	degrade	Proteasome_deg_Fkh2 (directed) Fkh2	false
9323	produce	Grr1_ub+_Ndd1_[(Grr1)] (directed) Ndd1_[(Grr1)]-{ub}	false
9324	!	Ndd1_[(Grr1)]-{ub} (directed) Proteasome_deg_Ndd1	false
9325	degrade	Proteasome_deg_Ndd1 (directed) Ndd1	false
9326	produce	Mcm1_[DBD]_bind+_Cdc5Gene_[mcm1] (directed) Cdc5Gene_[mcm1]--Mcm1_[DBD]	false
9327	ss	Cdc5Gene_[mcm1]--Mcm1_[DBD] (directed) Mcm1_[DBD]_bind-_Cdc5Gene_[mcm1]	false
9328	AND	Cdc5Gene_[mcm1]--Mcm1_[DBD] (directed) Cdc5TRSC	false
9329	consume	Mcm1_[DBD]_bind-_Cdc5Gene_[mcm1] (directed) Cdc5Gene_[mcm1]--Mcm1_[DBD]	false
9330	produce	Fkh2_[DBD]_bind+_Cdc5Gene_[fkh2] (directed) Cdc5Gene_[fkh2]--Fkh2_[DBD]	false
9331	ss	Cdc5Gene_[fkh2]--Fkh2_[DBD] (directed) Fkh2_[DBD]_bind-_Cdc5Gene_[fkh2]	false
9332	AND	Cdc5Gene_[fkh2]--Fkh2_[DBD] (directed) Cdc5TRSC	false
9333	mutually_exclusive	Cdc5Gene_[fkh2]--Fkh2_[DBD] (directed) Fkh2_[DBD]_bind+_Clb1Gene_[fkh2]	false
9334	mutually_exclusive	Cdc5Gene_[fkh2]--Fkh2_[DBD] (directed) Fkh2_[DBD]_bind+_Clb2Gene_[fkh2]	false
9335	mutually_exclusive	Cdc5Gene_[fkh2]--Fkh2_[DBD] (directed) Fkh2_[DBD]_bind+_Clb3Gene_[fkh2]	false
9336	mutually_exclusive	Cdc5Gene_[fkh2]--Fkh2_[DBD] (directed) Fkh2_[DBD]_bind+_Cdc20Gene_[fkh2]	false
9337	mutually_exclusive	Cdc5Gene_[fkh2]--Fkh2_[DBD] (directed) Fkh2_[DBD]_bind+_Ace2Gene_[fkh2]	false
9338	mutually_exclusive	Cdc5Gene_[fkh2]--Fkh2_[DBD] (directed) Fkh2_[DBD]_bind+_Swi5Gene_[fkh2]	false
9339	consume	Fkh2_[DBD]_bind-_Cdc5Gene_[fkh2] (directed) Cdc5Gene_[fkh2]--Fkh2_[DBD]	false
9340	produce	Mcm1_[DBD]_bind+_Cdc20Gene_[mcm1] (directed) Cdc20Gene_[mcm1]--Mcm1_[DBD]	false
9341	ss	Cdc20Gene_[mcm1]--Mcm1_[DBD] (directed) Mcm1_[DBD]_bind-_Cdc20Gene_[mcm1]	false
9342	AND	Cdc20Gene_[mcm1]--Mcm1_[DBD] (directed) Cdc20TRSC	false
9343	consume	Mcm1_[DBD]_bind-_Cdc20Gene_[mcm1] (directed) Cdc20Gene_[mcm1]--Mcm1_[DBD]	false
9344	produce	Fkh2_[DBD]_bind+_Cdc20Gene_[fkh2] (directed) Cdc20Gene_[fkh2]--Fkh2_[DBD]	false
9345	ss	Cdc20Gene_[fkh2]--Fkh2_[DBD] (directed) Fkh2_[DBD]_bind-_Cdc20Gene_[fkh2]	false
9346	AND	Cdc20Gene_[fkh2]--Fkh2_[DBD] (directed) Cdc20TRSC	false
9347	mutually_exclusive	Cdc20Gene_[fkh2]--Fkh2_[DBD] (directed) Fkh2_[DBD]_bind+_Clb1Gene_[fkh2]	false
9348	mutually_exclusive	Cdc20Gene_[fkh2]--Fkh2_[DBD] (directed) Fkh2_[DBD]_bind+_Clb2Gene_[fkh2]	false
9349	mutually_exclusive	Cdc20Gene_[fkh2]--Fkh2_[DBD] (directed) Fkh2_[DBD]_bind+_Clb3Gene_[fkh2]	false
9350	mutually_exclusive	Cdc20Gene_[fkh2]--Fkh2_[DBD] (directed) Fkh2_[DBD]_bind+_Cdc5Gene_[fkh2]	false
9351	mutually_exclusive	Cdc20Gene_[fkh2]--Fkh2_[DBD] (directed) Fkh2_[DBD]_bind+_Ace2Gene_[fkh2]	false
9352	mutually_exclusive	Cdc20Gene_[fkh2]--Fkh2_[DBD] (directed) Fkh2_[DBD]_bind+_Swi5Gene_[fkh2]	false
9353	consume	Fkh2_[DBD]_bind-_Cdc20Gene_[fkh2] (directed) Cdc20Gene_[fkh2]--Fkh2_[DBD]	false
9354	produce	Mcm1_[DBD]_bind+_Ace2Gene_[mcm1] (directed) Ace2Gene_[mcm1]--Mcm1_[DBD]	false
9355	ss	Ace2Gene_[mcm1]--Mcm1_[DBD] (directed) Mcm1_[DBD]_bind-_Ace2Gene_[mcm1]	false
9356	AND	Ace2Gene_[mcm1]--Mcm1_[DBD] (directed) Ace2TRSC	false
9357	consume	Mcm1_[DBD]_bind-_Ace2Gene_[mcm1] (directed) Ace2Gene_[mcm1]--Mcm1_[DBD]	false
9358	produce	Fkh2_[DBD]_bind+_Ace2Gene_[fkh2] (directed) Ace2Gene_[fkh2]--Fkh2_[DBD]	false
9359	ss	Ace2Gene_[fkh2]--Fkh2_[DBD] (directed) Fkh2_[DBD]_bind-_Ace2Gene_[fkh2]	false
9360	AND	Ace2Gene_[fkh2]--Fkh2_[DBD] (directed) Ace2TRSC	false
9361	mutually_exclusive	Ace2Gene_[fkh2]--Fkh2_[DBD] (directed) Fkh2_[DBD]_bind+_Clb1Gene_[fkh2]	false
9362	mutually_exclusive	Ace2Gene_[fkh2]--Fkh2_[DBD] (directed) Fkh2_[DBD]_bind+_Clb2Gene_[fkh2]	false
9363	mutually_exclusive	Ace2Gene_[fkh2]--Fkh2_[DBD] (directed) Fkh2_[DBD]_bind+_Clb3Gene_[fkh2]	false
9364	mutually_exclusive	Ace2Gene_[fkh2]--Fkh2_[DBD] (directed) Fkh2_[DBD]_bind+_Cdc5Gene_[fkh2]	false
9365	mutually_exclusive	Ace2Gene_[fkh2]--Fkh2_[DBD] (directed) Fkh2_[DBD]_bind+_Cdc20Gene_[fkh2]	false
9366	mutually_exclusive	Ace2Gene_[fkh2]--Fkh2_[DBD] (directed) Fkh2_[DBD]_bind+_Swi5Gene_[fkh2]	false
9367	consume	Fkh2_[DBD]_bind-_Ace2Gene_[fkh2] (directed) Ace2Gene_[fkh2]--Fkh2_[DBD]	false
9368	produce	Mcm1_[DBD]_bind+_Swi5Gene_[mcm1] (directed) Mcm1_[DBD]--Swi5Gene_[mcm1]	false
9369	ss	Mcm1_[DBD]--Swi5Gene_[mcm1] (directed) Mcm1_[DBD]_bind-_Swi5Gene_[mcm1]	false
9370	AND	Mcm1_[DBD]--Swi5Gene_[mcm1] (directed) Swi5TRSC	false
9371	consume	Mcm1_[DBD]_bind-_Swi5Gene_[mcm1] (directed) Mcm1_[DBD]--Swi5Gene_[mcm1]	false
9372	produce	Fkh2_[DBD]_bind+_Swi5Gene_[fkh2] (directed) Fkh2_[DBD]--Swi5Gene_[fkh2]	false
9373	ss	Fkh2_[DBD]--Swi5Gene_[fkh2] (directed) Fkh2_[DBD]_bind-_Swi5Gene_[fkh2]	false
9374	AND	Fkh2_[DBD]--Swi5Gene_[fkh2] (directed) Swi5TRSC	false
9375	mutually_exclusive	Fkh2_[DBD]--Swi5Gene_[fkh2] (directed) Fkh2_[DBD]_bind+_Clb1Gene_[fkh2]	false
9376	mutually_exclusive	Fkh2_[DBD]--Swi5Gene_[fkh2] (directed) Fkh2_[DBD]_bind+_Clb2Gene_[fkh2]	false
9377	mutually_exclusive	Fkh2_[DBD]--Swi5Gene_[fkh2] (directed) Fkh2_[DBD]_bind+_Clb3Gene_[fkh2]	false
9378	mutually_exclusive	Fkh2_[DBD]--Swi5Gene_[fkh2] (directed) Fkh2_[DBD]_bind+_Cdc5Gene_[fkh2]	false
9379	mutually_exclusive	Fkh2_[DBD]--Swi5Gene_[fkh2] (directed) Fkh2_[DBD]_bind+_Cdc20Gene_[fkh2]	false
9380	mutually_exclusive	Fkh2_[DBD]--Swi5Gene_[fkh2] (directed) Fkh2_[DBD]_bind+_Ace2Gene_[fkh2]	false
9381	consume	Fkh2_[DBD]_bind-_Swi5Gene_[fkh2] (directed) Fkh2_[DBD]--Swi5Gene_[fkh2]	false
9382	synthesis	Ribo_trsl_Cdc5mRNA (directed) Cdc5	false
9383	synthesis	Ribo_trsl_Cdc20mRNA (directed) Cdc20	false
9384	synthesis	Ribo_trsl_Ace2mRNA (directed) Ace2	false
9385	synthesis	Ribo_trsl_Swi5mRNA (directed) Swi5	false
9386	produce	APC_[activator]_ppi+_Cdh1_[APC] (directed) APC_[activator]--Cdh1_[APC]	false
9387	!	Cdh1_[(cdc28)]-{0} (directed) APC_[activator]_ppi+_Cdh1_[APC]	false
9388	NOT	Cdh1_[(cdc28)]-{p} (directed) Cdh1_[(cdc28)]-{0}	false
9389	ss	Cdh1_[(cdc28)]-{p} (directed) Cdc14_p-_Cdh1_[(cdc28)]	false
9390	consume	APC_[activator]_ppi-_Cdh1_[APC] (directed) APC_[activator]--Cdh1_[APC]	false
9391	produce	APC_[activator]_ppi+_Cdc20_[APC] (directed) APC_[activator]--Cdc20_[APC]	false
9392	x	Cdc20_[mad2]--Mad2_[cdc20] (directed) APC_[activator]_ppi+_Cdc20_[APC]	false
9393	x	Cdc20_[mad2]--Mad2_[cdc20] (directed) Proteasome_deg_Cdc20	false
9394	ss	Cdc20_[mad2]--Mad2_[cdc20] (directed) Cdc20_[mad2]_ppi-_Mad2_[cdc20]	false
9395	consume	APC_[activator]_ppi-_Cdc20_[APC] (directed) APC_[activator]--Cdc20_[APC]	false
9396	produce	Acm1_[cdh1]_ppi+_Cdh1_[acm1] (directed) Acm1_[cdh1]--Cdh1_[acm1]	false
9397	consume	Acm1_[cdh1]_ppi-_Cdh1_[acm1] (directed) Acm1_[cdh1]--Cdh1_[acm1]	false
9398	produce	Acm1_[bmh]_ppi+_Bmh1_[acm1] (directed) Acm1_[bmh]--Bmh1_[acm1]	false
9399	consume	Acm1_[bmh]_ppi-_Bmh1_[acm1] (directed) Acm1_[bmh]--Bmh1_[acm1]	false
9400	produce	Acm1_[bmh]_ppi+_Bmh2_[acm1] (directed) Acm1_[bmh]--Bmh2_[acm1]	false
9401	consume	Acm1_[bmh]_ppi-_Bmh2_[acm1] (directed) Acm1_[bmh]--Bmh2_[acm1]	false
9402	produce	Cdc28_p+_Acm1_[(S3)] (directed) Acm1_[(S3)]-{p}	false
9403	OR	Acm1_[(S3)]-{p} (directed) Acm1P	false
9404	ss	Acm1_[(S3)]-{p} (directed) Cdc14_p-_Acm1_[(S3)]	false
9405	produce	Cdc28_p+_Acm1_[(S31)] (directed) Acm1_[(S31)]-{p}	false
9406	OR	Acm1_[(S31)]-{p} (directed) Acm1P	false
9407	ss	Acm1_[(S31)]-{p} (directed) Cdc14_p-_Acm1_[(S31)]	false
9408	produce	Cdc28_p+_Acm1_[(S48)] (directed) Acm1_[(S48)]-{p}	false
9409	OR	Acm1_[(S48)]-{p} (directed) Acm1P	false
9410	ss	Acm1_[(S48)]-{p} (directed) Cdc14_p-_Acm1_[(S48)]	false
9411	produce	Cdc28_p+_Acm1_[(T161)] (directed) Acm1_[(T161)]-{p}	false
[truncated: 2,625 more rows]
