# Supplementary material for: A comprehensive, mechanistically detailed, and executable model of the cell division cycle in Saccharomyces cerevisiae
Source: Nat Commun. 2019 Mar 21;10:1308. doi: 10.1038/s41467-019-08903-w (PMC6428898; doi:10.1038/s41467-019-08903-w)
Supplement: Supplementary file 4 — Supplementary Data 2 [file 41467_2019_8903_MOESM4_ESM.zip › CytoscapeSession-2018_05_18-12_22/tables/2777-TF6+Fkh2/LOCAL_ATTRS-org.cytoscape.model.CyNode-TF6+Fkh2+default+node.cytable]

CyCSV-Version	1
SUID	name	selected
java.lang.Long	java.lang.String	java.lang.Boolean
TF6 Fkh2 default node
2787	[CLB2TRSC08]	false
2788	[CLB2TRSC09]	false
2789	[CLB2TRSC10]	false
2790	Fkh2_[mcm1]_ppi+_Mcm1_[fkh2]	false
2791	[CLB2TRSC11]	false
2792	Fkh2_[mcm1]--Mcm1_[fkh2]	false
2793	[CLB2TRSC12]	false
2794	Fkh2_[mcm1]_ppi-_Mcm1_[fkh2]	false
2795	[CLB2TRSC13]	false
2796	Cdc28_[cyclin]_ppi+_Clb1_[cdc28]	false
2797	[CLB2TRSC14]	false
2798	[CLB2TRSC15]	false
2799	Cdc28_[cyclin]_ppi+_Clb2_[cdc28]	false
2800	[CLB2TRSC16]	false
2801	[CLB2TRSC17]	false
2802	Cdc28_p+_Fkh2_[(S683)]	false
2803	[CLB2TRSC18]	false
2804	Fkh2_[(S683)]-{p}	false
2805	[CLB2TRSC19]	false
2806	Cdc28_p+_Fkh2_[(T697)]	false
2807	[CLB3TRSC01]	false
2808	Fkh2_[(T697)]-{p}	false
2809	Clb3TRSC	false
2810	Cdc28_p+_Ndd1_[(T319)]	false
2811	[CLB3TRSC02]	false
2812	Ndd1_[(T319)]-{p}	false
2813	[CLB3TRSC03]	false
2814	Fkh2_[ndd1]_ppi+_Ndd1_[fkh2]	false
2815	[CLB3TRSC04]	false
2816	Fkh2_[ndd1]--Ndd1_[fkh2]	false
2817	[CLB3TRSC05]	false
2818	Ndd1actP	false
2819	[CLB3TRSC06]	false
2820	Ndd1_[(S85)]-{p}	false
2821	[CLB3TRSC07]	false
2822	Fkh2_[ndd1]_ppi-_Ndd1_[fkh2]	false
2823	[CLB3TRSC08]	false
2824	PolII_trsc_Clb1Gene	false
2825	[CLB3TRSC09]	false
2826	[CLB1TRSC20]	false
2827	[CLB3TRSC10]	false
2828	PolII_trsc_Clb2Gene	false
2829	[CLB3TRSC11]	false
2830	[CLB2TRSC20]	false
2831	[CLB3TRSC12]	false
2832	PolII_trsc_Clb3Gene	false
2833	[CLB3TRSC13]	false
2834	[CLB3TRSC20]	false
2835	[CLB3TRSC14]	false
2836	[CLB3TRSC15]	false
2837	Mcm1_[DBD]_bind+_Clb1Gene_[mcm1]	false
2838	[CLB3TRSC16]	false
2839	Clb1Gene_[mcm1]--Mcm1_[DBD]	false
2840	[CLB3TRSC17]	false
2841	Mcm1_[DBD]_bind-_Clb1Gene_[mcm1]	false
2842	[CLB3TRSC18]	false
2843	Fkh2_[DBD]_bind+_Clb1Gene_[fkh2]	false
2844	Cdc20_[mad2]_ppi+_Mad2_[cdc20]	false
2845	[CLB3TRSC19]	false
2846	Clb1Gene_[fkh2]--Fkh2_[DBD]	false
2847	[CDC5TRSC01]	false
2848	Fkh2_[DBD]_bind-_Clb1Gene_[fkh2]	false
2849	Cdc5TRSC	false
2850	Mcm1_[DBD]_bind+_Clb2Gene_[mcm1]	false
2851	[CDC5TRSC02]	false
2852	Clb2Gene_[mcm1]--Mcm1_[DBD]	false
2853	[CDC5TRSC03]	false
2854	Mcm1_[DBD]_bind-_Clb2Gene_[mcm1]	false
2855	Cdc20_[mad3]_ppi+_Mad3_[cdc20]	false
2856	[CDC5TRSC04]	false
2857	Fkh2_[DBD]_bind+_Clb2Gene_[fkh2]	false
2858	[CDC5TRSC05]	false
2859	Clb2Gene_[fkh2]--Fkh2_[DBD]	false
2860	[CDC5TRSC06]	false
2861	Fkh2_[DBD]_bind-_Clb2Gene_[fkh2]	false
2862	[CDC5TRSC07]	false
2863	Mcm1_[DBD]_bind+_Clb3Gene_[mcm1]	false
2864	[CDC5TRSC08]	false
2865	Clb3Gene_[mcm1]--Mcm1_[DBD]	false
2866	[CDC5TRSC09]	false
2867	Mcm1_[DBD]_bind-_Clb3Gene_[mcm1]	false
2868	[CDC5TRSC10]	false
2869	Fkh2_[DBD]_bind+_Clb3Gene_[fkh2]	false
2870	[CDC5TRSC11]	false
2871	Clb3Gene_[fkh2]--Fkh2_[DBD]	false
2872	[CDC5TRSC12]	false
2873	Fkh2_[DBD]_bind-_Clb3Gene_[fkh2]	false
2874	[CDC5TRSC13]	false
2875	Ribo_trsl_Clb1mRNA	false
2876	[CDC5TRSC14]	false
2877	Ribo_trsl_Clb2mRNA	false
2878	[CDC5TRSC15]	false
2879	[CDC5TRSC16]	false
2880	[CDC5TRSC17]	false
2881	[CDC5TRSC18]	false
2882	[CDC5TRSC19]	false
2883	[SWI5TRSC01]	false
1182	Cdc5_[PBD]_ppi+_Swe1_[cdc5]	false
2884	Swi5TRSC	false
2885	[SWI5TRSC02]	false
2886	[SWI5TRSC03]	false
2887	[SWI5TRSC04]	false
2888	[SWI5TRSC05]	false
2889	[SWI5TRSC06]	false
2890	[SWI5TRSC07]	false
2891	[SWI5TRSC08]	false
2892	[SWI5TRSC09]	false
2893	[SWI5TRSC10]	false
2894	[SWI5TRSC11]	false
2895	[SWI5TRSC12]	false
2896	[SWI5TRSC13]	false
2897	[SWI5TRSC14]	false
2898	[SWI5TRSC15]	false
2899	[SWI5TRSC16]	false
2900	[SWI5TRSC17]	false
2901	[SWI5TRSC18]	false
2902	[SWI5TRSC19]	false
2903	[CDC20TRSC01]	false
2904	Cdc20TRSC	false
2905	[CDC20TRSC02]	false
2906	[CDC20TRSC03]	false
2907	[CDC20TRSC04]	false
2908	[CDC20TRSC05]	false
2909	[CDC20TRSC06]	false
2910	[CDC20TRSC07]	false
2911	[CDC20TRSC08]	false
2912	[CDC20TRSC09]	false
2913	[CDC20TRSC10]	false
2914	[CDC20TRSC11]	false
2915	[CDC20TRSC12]	false
2916	[CDC20TRSC13]	false
2917	[CDC20TRSC14]	false
2918	[CDC20TRSC15]	false
2919	[CDC20TRSC16]	false
2920	[CDC20TRSC17]	false
2921	[CDC20TRSC18]	false
2922	[CDC20TRSC19]	false
2923	[ACE2TRSC01]	false
2924	Ace2TRSC	false
2925	[ACE2TRSC02]	false
2926	[ACE2TRSC03]	false
2927	[ACE2TRSC04]	false
2928	[ACE2TRSC05]	false
2929	[ACE2TRSC06]	false
2930	[ACE2TRSC07]	false
2931	[ACE2TRSC08]	false
2932	[ACE2TRSC09]	false
2933	[ACE2TRSC10]	false
2934	[ACE2TRSC11]	false
2935	[ACE2TRSC12]	false
2936	[ACE2TRSC13]	false
2937	Ribo_trsl_Clb3mRNA	false
2938	[ACE2TRSC14]	false
2939	[ACE2TRSC15]	false
2940	Cdc5_p+_Ndd1_[(S85)]	false
2941	[ACE2TRSC16]	false
952	Cdc28_p+_Swi5_[NLS(cdc28)]	false
2942	[ACE2TRSC17]	false
2943	[ACE2TRSC18]	false
956	Cdc28_p+_Ace2_[NLS(cdc28)]	false
2944	[ACE2TRSC19]	false
2945	Cdc28_[cyclin]_ppi+_Clb3_[cdc28]	false
2946	PolII_trsc_Cdc5Gene	false
2947	[CDC5TRSC20]	false
2948	PolII_trsc_Cdc20Gene	false
2949	[CDC20TRSC20]	false
2950	PolII_trsc_Ace2Gene	false
2951	[ACE2TRSC20]	false
2952	PolII_trsc_Swi5Gene	false
2953	[SWI5TRSC20]	false
2200	Rad53_[SCD1(mec1)]-{p}	false
2954	Mcm1_[DBD]_bind+_Cdc5Gene_[mcm1]	false
2955	Cdc5Gene_[mcm1]--Mcm1_[DBD]	false
2956	Rad53_p+_Ndd1_[(rad53)]	false
2957	Mcm1_[DBD]_bind-_Cdc5Gene_[mcm1]	false
2958	Decay_deg_Swi5mRNA	false
2959	Clb1mRNA	false
2960	Ndd1_[(rad53)]-{p}	false
2961	Fkh2_[DBD]_bind+_Cdc5Gene_[fkh2]	false
2962	Clb2mRNA	false
2963	Cdc5Gene_[fkh2]--Fkh2_[DBD]	false
2964	Clb3mRNA	false
2965	Fkh2_[DBD]_bind-_Cdc5Gene_[fkh2]	false
2966	Mcm1_[DBD]_bind+_Cdc20Gene_[mcm1]	false
2967	Clb1	false
2968	Cdc20Gene_[mcm1]--Mcm1_[DBD]	false
2969	Clb2	false
2970	Mcm1_[DBD]_bind-_Cdc20Gene_[mcm1]	false
2971	Clb3	false
2972	Fkh2_[DBD]_bind+_Cdc20Gene_[fkh2]	false
2973	Cdc20Gene_[fkh2]--Fkh2_[DBD]	false
2974	Fkh2_[DBD]_bind-_Cdc20Gene_[fkh2]	false
2975	Mcm1_[DBD]_bind+_Ace2Gene_[mcm1]	false
2976	Ace2Gene_[mcm1]--Mcm1_[DBD]	false
2977	Mcm1_[DBD]_bind-_Ace2Gene_[mcm1]	false
2978	Fkh2_[DBD]_bind+_Ace2Gene_[fkh2]	false
2979	Decay_deg_Clb1mRNA	false
2980	Fkh2	false
2981	Ace2Gene_[fkh2]--Fkh2_[DBD]	false
2982	Decay_deg_Clb2mRNA	false
2983	Ndd1	false
2984	Fkh2_[DBD]_bind-_Ace2Gene_[fkh2]	false
2985	Decay_deg_Clb3mRNA	false
2986	Mcm1_[DBD]_bind+_Swi5Gene_[mcm1]	false
2987	Cdc5mRNA	false
2988	Mcm1_[DBD]--Swi5Gene_[mcm1]	false
2989	Cdc20mRNA	false
2990	Mcm1_[DBD]_bind-_Swi5Gene_[mcm1]	false
2991	Ace2mRNA	false
2992	Fkh2_[DBD]_bind+_Swi5Gene_[fkh2]	false
2993	Fkh2_[DBD]--Swi5Gene_[fkh2]	false
2994	Swi5mRNA	false
2995	Fkh2_[DBD]_bind-_Swi5Gene_[fkh2]	false
2996	Cdc5	false
2997	Ribo_trsl_Cdc5mRNA	false
2998	Cdc20	false
2999	Ribo_trsl_Cdc20mRNA	false
3000	Decay_deg_Cdc20mRNA	false
931	Ace2	false
3001	Ribo_trsl_Ace2mRNA	false
932	Swi5	false
3002	Ribo_trsl_Swi5mRNA	false
3003	Decay_deg_Ace2mRNA	false
3004	Decay_deg_Cdc5mRNA	false
3005	Cdc20_[mad2]--Mad2_[cdc20]	false
3006	Cdc14_p-_Fkh2_[(S683)]	false
3007	Cdc14_p-_Fkh2_[(T697)]	false
3008	Cdc14_p-_Ndd1_[(T319)]	false
3009	Ndd1PPT_p-_Ndd1_[(rad53)]	false
3010	Ndd1PPT_p-_Ndd1_[(S85)]	false
3011	APC_ub+_Clb1_[(apc)]	false
3012	Clb1_[(apc)]-{ub}	false
3013	APC_ub+_Clb2_[(apc)]	false
3014	Clb2_[(apc)]-{ub}	false
3015	APC_ub+_Clb3_[(apc)]	false
3016	Clb3_[(apc)]-{ub}	false
3017	APC_ub+_Cdc20_[(apc)]	false
3018	Cdc20_[(apc)]-{ub}	false
3019	APC_ub+_Cdc5_[(apc)]	false
3020	Cdc5_[(apc)]-{ub}	false
951	Cdc14_[net1]--Net1_[n]	false
3021	Cdc28_p+_Cdc5_[(T238)]	false
3022	Cdc28_p+_Cdc5_[(T242)]	false
3023	Cdc5_[PBD]_ppi+_Cdc11_[cdc5]	false
3024	Cdc5_[PBD]_ppi+_Cdc12_[cdc5]	false
898	Cdc28Clb12	false
3025	Cbk1_p+_Ace2_[(cbk1)]	false
3026	Cdc28Clb1256	false
3027	Cdc5_[(T242)]-{p}	false
3028	[CLB1TRSC01]	false
3029	Clb1TRSC	false
3030	Fkh2Ndd1Mcm1	false
3031	Proteasome_deg_Clb1	false
3032	[CLB1TRSC02]	false
3033	Proteasome_deg_Clb2	false
3034	[CLB1TRSC03]	false
3035	Proteasome_deg_Clb3	false
3036	[CLB1TRSC04]	false
3037	[CLB1TRSC05]	false
3038	Proteasome_deg_Cdc20	false
3039	[CLB1TRSC06]	false
3040	Proteasome_deg_Cdc5	false
3041	[CLB1TRSC07]	false
3042	[CLB1TRSC08]	false
3043	[CLB1TRSC09]	false
3044	[CLB1TRSC10]	false
3045	[CLB1TRSC11]	false
3046	[CLB1TRSC12]	false
3047	[CLB1TRSC13]	false
3048	[CLB1TRSC14]	false
3049	[CLB1TRSC15]	false
3050	[CLB1TRSC16]	false
3051	[CLB1TRSC17]	false
3052	[CLB1TRSC18]	false
3053	[CLB1TRSC19]	false
3054	[CLB2TRSC01]	false
3055	Clb2TRSC	false
3056	[CLB2TRSC02]	false
3057	[CLB2TRSC03]	false
3058	[CLB2TRSC04]	false
3059	[CLB2TRSC05]	false
3060	[CLB2TRSC06]	false
3061	[CLB2TRSC07]	false
