# Supplementary material for: A comprehensive, mechanistically detailed, and executable model of the cell division cycle in Saccharomyces cerevisiae
Source: Nat Commun. 2019 Mar 21;10:1308. doi: 10.1038/s41467-019-08903-w (PMC6428898; doi:10.1038/s41467-019-08903-w)
Supplement: Supplementary file 4 — Supplementary Data 2 [file 41467_2019_8903_MOESM4_ESM.zip › CytoscapeSession-2018_05_18-12_22/tables/6539-X2+CDKTargets/LOCAL_ATTRS-org.cytoscape.model.CyNode-X2+CDKTargets+default+node.cytable]

CyCSV-Version	1
SUID	name	selected
java.lang.Long	java.lang.String	java.lang.Boolean
X2 CDKTargets default node
1244	Cdc28Cln123	false
3966	Cdc14_p-_Smc4_[(S4)]	false
3967	Cdc14_p-_Smc4_[(T43)]	false
3968	Cdc14_p-_Smc4_[(T60)]	false
3969	Cdc14_p-_Smc4_[(S109)]	false
3970	Cdc14_p-_Smc4_[(S113)]	false
3971	Cdc14_p-_Smc4_[(S117)]	false
3972	Cdc14_p-_Smc4_[(S128)]	false
898	Cdc28Clb12	false
3979	Cdc14_p-_Tgl4_[(cdc28)]	false
6549	Cdc28_p+_Cdc24_[(cdc28)]	false
6550	Cdc24_[(cdc28)]-{p}	false
6551	Cdc28_p+_Tgl4_[(cdc28)]	false
6552	Tgl4_[(cdc28)]-{p}	false
2996	Cdc5	false
6553	Cdc28_p+_Lte1_[(cdc28)]	false
3611	Dbf4	false
6554	Lte1_[(cdc28)]-{p}	false
6555	Cdc28_p+_Fin1_[(cdc28)]	false
6556	Fin1_[(cdc28)]-{p}	false
6557	Cdc28_p+_Ssa1_[(T36)]	false
6558	Ssa1_[(T36)]-{p}	false
4027	Cdc14_p-_Cdc24_[(cdc28)]	false
3775	Cdc28Clb56	false
4030	Cdc14_p-_Dbf4_[(cdc28)]	false
6559	Cdc28_p+_Smc4_[(S4)]	false
951	Cdc14_[net1]--Net1_[n]	false
6560	Smc4_[(S4)]-{p}	false
6561	Cdc28_p+_Smc4_[(T43)]	false
4031	Cdc14_p-_Fin1_[(cdc28)]	false
6562	Smc4_[(T43)]-{p}	false
6563	Cdc28_p+_Smc4_[(T60)]	false
6564	Smc4_[(T60)]-{p}	false
3933	Pho85_p+_Ssa1_[(T36)]	false
6565	Cdc28_p+_Smc4_[(S109)]	false
3934	Pcl2_[pho85]--Pho85_[cyclin]	false
6566	Smc4_[(S109)]-{p}	false
3021	Cdc28_p+_Cdc5_[(T238)]	false
6567	Cdc28_p+_Smc4_[(S113)]	false
6568	Cdc5_[(T238)]-{p}	false
6569	Smc4_[(S113)]-{p}	false
4033	Cdc14_p-_Lte1_[(cdc28)]	false
6570	Cdc28_p+_Smc4_[(S117)]	false
6571	Smc4_[(S117)]-{p}	false
6572	Cdc28_p+_Smc4_[(S128)]	false
3995	Cdc14_p-_Cdc5_[(T238)]	false
6573	Smc4_[(S128)]-{p}	false
3636	Cdc28_p+_Dbf4_[(cdc28)]	false
6574	Dbf4_[(cdc28)]-{p}	false
