# Supplementary material for: A comprehensive, mechanistically detailed, and executable model of the cell division cycle in Saccharomyces cerevisiae
Source: Nat Commun. 2019 Mar 21;10:1308. doi: 10.1038/s41467-019-08903-w (PMC6428898; doi:10.1038/s41467-019-08903-w)
Supplement: Supplementary file 4 — Supplementary Data 2 [file 41467_2019_8903_MOESM4_ESM.zip › CytoscapeSession-2018_05_18-12_22/tables/3951-CDK3+Cdc14/LOCAL_ATTRS-org.cytoscape.model.CyNode-CDK3+Cdc14+default+node.cytable]

CyCSV-Version	1
SUID	name	selected
java.lang.Long	java.lang.String	java.lang.Boolean
CDK3 Cdc14 default node
3961	Cdc14_p-_Rga1_[(cdc28)]	false
3962	Cdc14_p-_Rga2_[(cdc28)]	false
3963	Cdc14_p-_Sld2_[(T84)]	false
3964	Cdc14_p-_Sld3_[(T600)]	false
3965	Cdc14_p-_Sld3_[(S622)]	false
3966	Cdc14_p-_Smc4_[(S4)]	false
3967	Cdc14_p-_Smc4_[(T43)]	false
3968	Cdc14_p-_Smc4_[(T60)]	false
3969	Cdc14_p-_Smc4_[(S109)]	false
3970	Cdc14_p-_Smc4_[(S113)]	false
3971	Cdc14_p-_Smc4_[(S117)]	false
3972	Cdc14_p-_Smc4_[(S128)]	false
3973	Cdc14_p-_Spc42_[(S4)]	false
3974	Cdc14_p-_Spc42_[(T6)]	false
3975	Cdc14_p-_Spc110_[(S36)]	false
3976	Cdc14_p-_Spc110_[(S91)]	false
2255	Cdc14_p-_Stb1_[(cdc28)]	false
1245	Cdc14_p-_Swi4_[(cdc28)]	false
3977	Cdc14_p-_Swe1_[cdc28(deg)]	false
1246	Cdc14_p-_Swi6_[(S160)]	false
1247	Cdc14_p-_Swi6_[(T179)]	false
1248	Cdc14_p-_Swi6_[(S228)]	false
1249	Cdc14_p-_Swi6_[(S238)]	false
3978	Cdc5_p+_Tus1_[(cdc5)]	false
3979	Cdc14_p-_Tgl4_[(cdc28)]	false
3980	Cdc14_p-_Tub4_[(S360)]	false
3981	Cdc14_p-_Tus1_[(cdc28)]	false
1250	Cdc14_p-_Whi5_[(T57)]	false
1251	Cdc14_p-_Whi5_[(S59)]	false
1252	Cdc14_p-_Whi5_[(S62)]	false
1253	Cdc14_p-_Whi5_[(S88)]	false
1254	Cdc14_p-_Whi5_[(T143)]	false
1255	Cdc14_p-_Whi5_[(S154)]	false
1256	Cdc14_p-_Whi5_[(S156)]	false
1257	Cdc14_p-_Whi5_[(S161)]	false
1258	Cdc14_p-_Whi5_[(S215)]	false
1259	Cdc14_p-_Whi5_[(S262)]	false
1260	Cdc14_p-_Whi5_[(pho85)]	false
3982	Cdc5_p+_Swe1_[cdc5(HP)]	false
3983	Esp1_CUT_Slk19_[(Esp1)]	false
3984	Slk19_[(Esp1)]-{truncated}	false
3985	Slk19_[(Cdc5)]-{p}	false
3986	Cdc5_p+_Slk19_[(Cdc5)]	false
3987	Cdc14_p-_Cdh1_[(cdc28)]	false
951	Cdc14_[net1]--Net1_[n]	false
3988	Cdc14_[net1]_ppi+_Net1_[n]	false
3989	Net1PP	false
2940	Cdc5_p+_Ndd1_[(S85)]	false
3990	Net1_[(cdc28x6)]-{p}	false
3991	Net1_[(cdc5)]-{p}	false
3992	Cdc14_[net1]_ppi-_Net1_[n]	false
3022	Cdc28_p+_Cdc5_[(T242)]	false
3993	Cdc28_p+_Net1_[(cdc28x6)]	false
3994	Cdc14_p-_Net1_[(cdc28x6)]	false
3995	Cdc14_p-_Cdc5_[(T238)]	false
3996	Cdc14_p-_Cdc5_[(T242)]	false
3997	Cdc5_p+_Net1_[(cdc5)]	false
3998	Pph21_p-_Net1_[(cdc5)]	false
3999	PP2ACdc55Pph21	false
4000	Pph22_p-_Net1_[(cdc5)]	false
4001	PP2ACdc55Pph22	false
2282	Cdc5_p+_Scc1_[(cdc5)]	false
898	Cdc28Clb12	false
4002	Cdc5_p+_Sfi1_[C(S826)]	false
928	Cdc14_p-_Ace2_[NLS(cdc28)]	false
929	Cdc14_p-_Swi5_[NLS(cdc28)]	false
3027	Cdc5_[(T242)]-{p}	false
4003	Cdc14_p-_Pds1_[(cdc28)]	false
4004	Cdc5_p+_Sfi1_[C(T866)]	false
4005	Cdc5_p+_Sfi1_[C(T876)]	false
2996	Cdc5	false
4006	Cdc14_p-_Chs2_[(S14)]	false
4007	Cdc14_p-_Chs2_[(S60)]	false
4008	Cdc14_p-_Chs2_[(S69)]	false
4009	Cdc14_p-_Chs2_[(S100)]	false
4010	Cdc14_p-_Sfi1_[C(T816)]	false
4011	Cdc14_p-_Sfi1_[C(S855)]	false
4012	Cdc14_p-_Sfi1_[C(S882)]	false
4013	Cdc14_p-_Sfi1_[C(S892)]	false
4014	Cdc14_p-_Sfi1_[C(S801)]	false
4015	Cdc14_p-_Sfi1_[C(S923)]	false
4016	Cdc14_p-_Acm1_[(S3)]	false
4017	Cdc14_p-_Acm1_[(S31)]	false
4018	Cdc14_p-_Acm1_[(S48)]	false
4019	Cdc14_p-_Acm1_[(T161)]	false
4020	Cdc14_p-_Bem1_[(cdc28)]	false
4021	Cdc14_p-_Bem2_[(cdc28)]	false
4022	Cdc14_p-_Bem3_[(cdc28)]	false
4023	Cdc14_p-_Boi1_[(cdc28)]	false
4024	Cdc14_p-_Boi2_[(cdc28)]	false
4025	Cdc14PPT_p-_Cdc14_[(NLS)]	false
4026	Dbf2_p+_Cdc14_[(NLS)]	false
4027	Cdc14_p-_Cdc24_[(cdc28)]	false
4028	Cdc14_[(NLS)]-{p}	false
4029	Dbf2Active	false
4030	Cdc14_p-_Dbf4_[(cdc28)]	false
4031	Cdc14_p-_Fin1_[(cdc28)]	false
3006	Cdc14_p-_Fkh2_[(S683)]	false
3007	Cdc14_p-_Fkh2_[(T697)]	false
4032	Cdc14_p-_Kar9_[(cdc28)]	false
4033	Cdc14_p-_Lte1_[(cdc28)]	false
4034	Cdc14_p-_Mcm3_[NLS(cdc28)]	false
4035	Cdc14_p-_Mps1_[(T29)]	false
3008	Cdc14_p-_Ndd1_[(T319)]	false
4036	Cdc14_p-_Orc2_[(cdc28)]	false
4037	Cdc14_p-_Orc6_[(cdc28)]	false
4038	Cdc5_p+_Bfa1_[(cdc5)]	false
