# Supplementary material for: A comprehensive, mechanistically detailed, and executable model of the cell division cycle in Saccharomyces cerevisiae
Source: Nat Commun. 2019 Mar 21;10:1308. doi: 10.1038/s41467-019-08903-w (PMC6428898; doi:10.1038/s41467-019-08903-w)
Supplement: Supplementary file 4 — Supplementary Data 2 [file 41467_2019_8903_MOESM4_ESM.zip › CytoscapeSession-2018_05_18-12_22/tables/4653-DNA4+Separation/LOCAL_ATTRS-org.cytoscape.model.CyEdge-DNA4+Separation+default+edge.cytable]

CyCSV-Version	1
SUID	interaction	name	selected
java.lang.Long	java.lang.String	java.lang.String	java.lang.Boolean
DNA4 Separation default edge
4695	produce	Scc1_[scc3]_ppi+_Scc3_[scc1] (directed) Scc1_[scc3]--Scc3_[scc1]	false
4696	AND	Scc1_[scc3]--Scc3_[scc1] (directed) CohesinRing	false
4697	ss	Scc1_[scc3]--Scc3_[scc1] (directed) Scc1_[scc3]_ppi-_Scc3_[scc1]	false
4698	consume	Scc1_[scc3]_ppi-_Scc3_[scc1] (directed) Scc1_[scc3]--Scc3_[scc1]	false
4699	produce	Cdc5_p+_Scc1_[(cdc5)] (directed) Scc1_[(cdc5)]-{p}	false
4700	!	CohesinRing (directed) [CohesinRing]	false
4701	!	CohesinRing (directed) [Tension]	false
4702	AND	NotScc1Truncated (directed) CohesinRing	false
4703	produce	Scc2_[N]_ppi+_Scc4_[tpr] (directed) Scc2_[N]--Scc4_[tpr]	false
4704	AND	Scc2_[N]--Scc4_[tpr] (directed) CohesinLoading	false
4705	ss	Scc2_[N]--Scc4_[tpr] (directed) Scc2_[N]_ppi-_Scc4_[tpr]	false
4706	consume	Scc2_[N]_ppi-_Scc4_[tpr] (directed) Scc2_[N]--Scc4_[tpr]	false
4707	produce	Scc4_[DBD]_i+_Centromere_[CLD] (directed) Centromere_[CLD]--Scc4_[DBD]	false
4708	AND	Centromere_[CLD]--Scc4_[DBD] (directed) CohesinLoading	false
4709	ss	Centromere_[CLD]--Scc4_[DBD] (directed) Scc4_[DBD]_i-_Centromere_[CLD]	false
4710	produce	Esp1_[pds1]_ppi+_Pds1_[esp1] (directed) Esp1_[pds1]--Pds1_[esp1]	false
4711	consume	Scc4_[DBD]_i-_Centromere_[CLD] (directed) Centromere_[CLD]--Scc4_[DBD]	false
4712	x	Esp1_[pds1]--Pds1_[esp1] (directed) Esp1_CUT_Scc1_[(esp1)]	false
4713	ss	Esp1_[pds1]--Pds1_[esp1] (directed) Esp1_[pds1]_ppi-_Pds1_[esp1]	false
4714	produce	Scc1_[scc2]_ppi+_Scc2_[scc1] (directed) Scc1_[scc2]--Scc2_[scc1]	false
4715	consume	Esp1_[pds1]_ppi-_Pds1_[esp1] (directed) Esp1_[pds1]--Pds1_[esp1]	false
4716	AND	Scc1_[scc2]--Scc2_[scc1] (directed) CohesinLoading	false
4717	ss	Scc1_[scc2]--Scc2_[scc1] (directed) Scc1_[scc2]_ppi-_Scc2_[scc1]	false
4718	produce	Esp1_CUT_Scc1_[(esp1)] (directed) Scc1_[(esp1)]-{truncated}	false
4719	consume	Scc1_[scc2]_ppi-_Scc2_[scc1] (directed) Scc1_[scc2]--Scc2_[scc1]	false
4720	NOT	Scc1_[(esp1)]-{truncated} (directed) NotScc1Truncated	false
4721	!	Scc1_[(cdc5)]-{p} (directed) Esp1_CUT_Scc1_[(esp1)]	false
4722	ss	Cell_[(DNA)]-{replicated} (directed) Cell_SEP_Cell_[(DNA)]	false
4723	consume	Cell_SEP_Cell_[(DNA)] (directed) Cell_[(DNA)]-{replicated}	false
4724	!	[CohesinRing] (directed) [TensionInitiation]	false
4725	x	[CohesinRing] (directed) Cell_ND_Cell_[(SPB)]	false
4726	x	[CohesinRing] (directed) Cell_SEP_Cell_[(DNA)]	false
4727	produce	Smc1_[smc3]_ppi+_Smc3_[smc1] (directed) Smc1_[smc3]--Smc3_[smc1]	false
4728	AND	Smc1_[smc3]--Smc3_[smc1] (directed) CohesinRing	false
4729	ss	Smc1_[smc3]--Smc3_[smc1] (directed) Smc1_[smc3]_ppi-_Smc3_[smc1]	false
4730	consume	Smc1_[smc3]_ppi-_Smc3_[smc1] (directed) Smc1_[smc3]--Smc3_[smc1]	false
4731	produce	Scc1_[smc1]_ppi+_Smc1_[NBD] (directed) Scc1_[smc1]--Smc1_[NBD]	false
4732	AND	Scc1_[smc1]--Smc1_[NBD] (directed) CohesinRing	false
4733	ss	Scc1_[smc1]--Smc1_[NBD] (directed) Scc1_[smc1]_ppi-_Smc1_[NBD]	false
4734	!	CohesinLoading (directed) Scc1_[scc3]_ppi+_Scc3_[scc1]	false
4735	!	CohesinLoading (directed) Scc1_[smc3]_ppi+_Smc3_[NBD]	false
4736	!	CohesinLoading (directed) Scc1_[smc1]_ppi+_Smc1_[NBD]	false
4737	consume	Scc1_[smc1]_ppi-_Smc1_[NBD] (directed) Scc1_[smc1]--Smc1_[NBD]	false
4738	produce	Scc1_[smc3]_ppi+_Smc3_[NBD] (directed) Scc1_[smc3]--Smc3_[NBD]	false
4739	AND	Scc1_[smc3]--Smc3_[NBD] (directed) CohesinRing	false
4740	ss	Scc1_[smc3]--Smc3_[NBD] (directed) Scc1_[smc3]_ppi-_Smc3_[NBD]	false
4741	consume	Scc1_[smc3]_ppi-_Smc3_[NBD] (directed) Scc1_[smc3]--Smc3_[NBD]	false
4117	!	Cdc5_[(T242)]-{p} (directed) Cdc5_p+_Scc1_[(cdc5)]	false
2717	is	Scc1 (directed) Scc1_[scc2]_ppi+_Scc2_[scc1]	false
2749	!	Scc1_[(esp1)]-{truncated} (directed) Proteasome_deg_Scc1	false
2716	is	Scc1 (directed) Cdc5_p+_Scc1_[(cdc5)]	false
2714	is	Pds1 (directed) Esp1_[pds1]_ppi+_Pds1_[esp1]	false
