# Supplementary material for: A comprehensive, mechanistically detailed, and executable model of the cell division cycle in Saccharomyces cerevisiae
Source: Nat Commun. 2019 Mar 21;10:1308. doi: 10.1038/s41467-019-08903-w (PMC6428898; doi:10.1038/s41467-019-08903-w)
Supplement: Supplementary file 4 — Supplementary Data 2 [file 41467_2019_8903_MOESM4_ESM.zip › CytoscapeSession-2018_05_18-12_22/tables/4742-ND1+SPBSatellite/LOCAL_ATTRS-org.cytoscape.model.CyNode-ND1+SPBSatellite+default+node.cytable]

CyCSV-Version	1
SUID	name	selected
java.lang.Long	java.lang.String	java.lang.Boolean
ND1 SPBSatellite default node
4010	Cdc14_p-_Sfi1_[C(T816)]	false
4011	Cdc14_p-_Sfi1_[C(S855)]	false
4012	Cdc14_p-_Sfi1_[C(S882)]	false
898	Cdc28Clb12	false
4013	Cdc14_p-_Sfi1_[C(S892)]	false
4014	Cdc14_p-_Sfi1_[C(S801)]	false
4015	Cdc14_p-_Sfi1_[C(S923)]	false
4752	Sfi1PPT_p-_Sfi1_[C(S826)]	false
4753	Sfi1PPT_p-_Sfi1_[C(T866)]	false
4754	Sfi1PPT_p-_Sfi1_[C(T876)]	false
4755	Cdc31_[kar1]_ppi+_Kar1_[cdc31]	false
4756	Cdc31_[kar1]--Kar1_[cdc31]	false
4757	Cdc31_[kar1]_ppi-_Kar1_[cdc31]	false
4758	Cell_SAT_Cell_[(SPB)]	false
4759	Cdc31_[sfi1]_ppi+_Sfi1_[cdc31]	false
4760	Cell_[(SPB)]-{sat}	false
4761	Cdc31_[sfi1]--Sfi1_[cdc31]	false
4762	[Bridge]	false
4763	Cdc31_[sfi1]_ppi-_Sfi1_[cdc31]	false
4764	Cdc28_p+_Sfi1_[C(T816)]	false
4765	Sfi1_[C(T816)]-{p}	false
4766	Cdc28_p+_Sfi1_[C(S855)]	false
951	Cdc14_[net1]--Net1_[n]	false
4767	Sfi1_[C(S855)]-{p}	false
4768	Cdc28_p+_Sfi1_[C(S882)]	false
4769	Sfi1_[C(S882)]-{p}	false
4770	Cell_BIP_Cell_[(SPB)]	false
4771	Cdc28_p+_Sfi1_[C(S892)]	false
4772	Sfi1_[C(S892)]-{p}	false
4773	Cdc28_p+_Sfi1_[C(S801)]	false
4774	Sfi1_[C(S801)]-{p}	false
4775	Cdc28_p+_Sfi1_[C(S923)]	false
4776	Sfi1_[C(S923)]-{p}	false
4002	Cdc5_p+_Sfi1_[C(S826)]	false
4777	Sfi1_[C(S826)]-{p}	false
3027	Cdc5_[(T242)]-{p}	false
4004	Cdc5_p+_Sfi1_[C(T866)]	false
4778	Sfi1_[C(T866)]-{p}	false
4005	Cdc5_p+_Sfi1_[C(T876)]	false
4779	Sfi1_[C(T876)]-{p}	false
4780	Sfi1_[C]_ppi+_Sfi1_[C]	false
4781	Sfi1_[C]--Sfi1_[C]	false
4782	Sfi1PCdc5	false
4783	Sfi1PCdc28	false
4784	Sfi1_[C]_ppi-_Sfi1_[C]	false
4785	BridgeAssembly	false
