# Supplementary material for: A comprehensive, mechanistically detailed, and executable model of the cell division cycle in Saccharomyces cerevisiae
Source: Nat Commun. 2019 Mar 21;10:1308. doi: 10.1038/s41467-019-08903-w (PMC6428898; doi:10.1038/s41467-019-08903-w)
Supplement: Supplementary file 4 — Supplementary Data 2 [file 41467_2019_8903_MOESM4_ESM.zip › CytoscapeSession-2018_05_18-12_22/tables/12047-CD3+MorphologyCheckpoint/LOCAL_ATTRS-org.cytoscape.model.CyEdge-CD3+MorphologyCheckpoint+default+edge.cytable]

CyCSV-Version	1
SUID	interaction	name	selected
java.lang.Long	java.lang.String	java.lang.String	java.lang.Boolean
CD3 MorphologyCheckpoint default edge
9080	produce	Cdc5_p+_Swe1_[cdc5(HP)] (directed) Swe1_[cdc5(HP)]-{p}	false
10164	consume	Hsl7PPT_p-_Hsl7_[(hsl1)] (directed) Hsl7_[(hsl1)]-{p}	false
9076	consume	Cdc5_[PBD]_ppi-_Swe1_[cdc5] (directed) Cdc5_[PBD]--Swe1_[cdc5]	false
9139	consume	Swe1PPT_p-_Swe1_[cdc5(HP)] (directed) Swe1_[cdc5(HP)]-{p}	false
9075	ss	Swe1_[cdc5(HP)]-{p} (directed) Swe1PPT_p-_Swe1_[cdc5(HP)]	false
9138	produce	Hsl1_p+_Hsl7_[(hsl1)] (directed) Hsl7_[(hsl1)]-{p}	false
9074	OR	Swe1_[cdc5(HP)]-{p} (directed) Swe1degP	false
9137	consume	Hsl7_[swe1]_ppi-_Swe1_[hsl7] (directed) Hsl7_[swe1]--Swe1_[hsl7]	false
9073	k+	Swe1_[cdc5(HP)]-{p} (directed) Cdc5_[PBD]_ppi+_Swe1_[cdc5]	false
9136	produce	Hsl7_[swe1]_ppi+_Swe1_[hsl7] (directed) Hsl7_[swe1]--Swe1_[hsl7]	false
9135	consume	Hsl1_[hsl7]_ppi-_Hsl7_[hsl1] (directed) Hsl1_[hsl7]--Hsl7_[hsl1]	false
9134	ss	Hsl7_[(hsl1)]-{p} (directed) Hsl7PPT_p-_Hsl7_[(hsl1)]	false
9070	ss	Cdc5_[PBD]--Swe1_[cdc5] (directed) Cdc5_[PBD]_ppi-_Swe1_[cdc5]	false
9133	k+	Hsl7_[(hsl1)]-{p} (directed) Hsl1_[hsl7]_ppi+_Hsl7_[hsl1]	false
9069	produce	Cdc5_[PBD]_ppi+_Swe1_[cdc5] (directed) Cdc5_[PBD]--Swe1_[cdc5]	false
9132	!	Hsl1_[hsl7]--Hsl7_[hsl1] (directed) Hsl7_[swe1]_ppi+_Swe1_[hsl7]	false
9068	ss	Swe1_[cdc28(deg)]-{p} (directed) Cdc14_p-_Swe1_[cdc28(deg)]	false
8107	!	Cdc28Clb1256 (directed) Cdc28_p+_Swe1_[cdc28(deg)]	false
9131	ss	Hsl1_[hsl7]--Hsl7_[hsl1] (directed) Hsl1_[hsl7]_ppi-_Hsl7_[hsl1]	false
9067	OR	Swe1_[cdc28(deg)]-{p} (directed) Swe1degP	false
9130	produce	Hsl1_[hsl7]_ppi+_Hsl7_[hsl1] (directed) Hsl1_[hsl7]--Hsl7_[hsl1]	false
9066	k+	Swe1_[cdc28(deg)]-{p} (directed) Cdc5_p+_Swe1_[cdc5(HP)]	false
7849	!	Cla4Active (directed) Cla4_p+_Swe1_[(cla4)]	false
9065	produce	Cdc28_p+_Swe1_[cdc28(deg)] (directed) Swe1_[cdc28(deg)]-{p}	false
9129	consume	Hsl1_[septin]_ppi-_Cdc3_[hsl1] (directed) Cdc3_[hsl1]--Hsl1_[septin]	false
9128	!	[LargeBud] (directed) Hsl1_[septin]_ppi+_Cdc3_[hsl1]	false
9064	ss	Hsl7_[swe1]--Swe1_[hsl7] (directed) Hsl7_[swe1]_ppi-_Swe1_[hsl7]	false
9127	!	Cdc3_[hsl1]--Hsl1_[septin] (directed) Hsl1_[hsl7]_ppi+_Hsl7_[hsl1]	false
9063	!	Hsl7_[swe1]--Swe1_[hsl7] (directed) Cdc5_p+_Swe1_[cdc5(HP)]	false
11815	is	Swe1 (directed) Hsl7_[swe1]_ppi+_Swe1_[hsl7]	false
9126	ss	Cdc3_[hsl1]--Hsl1_[septin] (directed) Hsl1_[septin]_ppi-_Cdc3_[hsl1]	false
9062	!	Hsl7_[swe1]--Swe1_[hsl7] (directed) Cdc28_p+_Swe1_[cdc28(deg)]	false
11814	is	Swe1 (directed) Cdc5_[PBD]_ppi+_Swe1_[cdc5]	false
9125	produce	Hsl1_[septin]_ppi+_Cdc3_[hsl1] (directed) Cdc3_[hsl1]--Hsl1_[septin]	false
9061	!	Hsl7_[swe1]--Swe1_[hsl7] (directed) Cla4_p+_Swe1_[(cla4)]	false
9060	ss	Swe1_[(cla4)]-{p} (directed) Swe1PPT_p-_Swe1_[(cla4)]	false
9059	produce	Cla4_p+_Swe1_[(cla4)] (directed) Swe1_[(cla4)]-{p}	false
11938	is	Cdc5 (directed) Cdc5_[PBD]_ppi+_Swe1_[cdc5]	false
8864	!	Cdc5_[(T242)]-{p} (directed) Cdc5_p+_Swe1_[cdc5(HP)]	false
10206	consume	Swe1PPT_p-_Swe1_[(cla4)] (directed) Swe1_[(cla4)]-{p}	false
10205	consume	Cdc14_p-_Swe1_[cdc28(deg)] (directed) Swe1_[cdc28(deg)]-{p}	false
9662	x	Cdc14_[net1]--Net1_[n] (directed) Cdc14_p-_Swe1_[cdc28(deg)]	false
9086	!	Swe1degP (directed) Met30_ub+_Swe1_[(scf)]	false
