# Supplementary material for: A comprehensive, mechanistically detailed, and executable model of the cell division cycle in Saccharomyces cerevisiae
Source: Nat Commun. 2019 Mar 21;10:1308. doi: 10.1038/s41467-019-08903-w (PMC6428898; doi:10.1038/s41467-019-08903-w)
Supplement: Supplementary file 4 — Supplementary Data 2 [file 41467_2019_8903_MOESM4_ESM.zip › CytoscapeSession-2018_05_18-12_22/tables/36-cdc_reg.xgmml/LOCAL_ATTRS-org.cytoscape.model.CyNode-36+default+node.cytable]

CyCSV-Version	1
SUID	name	selected
java.lang.Long	java.lang.String	java.lang.Boolean
36 default node
106	Yox1	false
123	Swi4	false
951	Cdc14_[net1]--Net1_[n]	false
242	Cdc28_p+_Swi4_[(cdc28)]	false
898	Cdc28Clb12	false
282	Mcm1_[yox1]_ppi+_Yox1_[mcm1]	false
355	Swi4_[swi6]_ppi+_Swi6_[swi4]	false
1133	Cdc28_p+_Swi6_[(S160)]	false
1134	Cdc28_p+_Swi6_[(T179)]	false
1135	Cdc28_p+_Swi6_[(S228)]	false
1136	Cdc28_p+_Swi6_[(S238)]	false
1153	MBF	false
1188	Hcm1_[DBD]_bind+_Cin8Gene_[hcm1]	false
1189	Hcm1_[DBD]_bind+_Fkh1Gene_[hcm1]	false
1190	Hcm1_[DBD]_bind+_Fkh2Gene_[hcm1]	false
1191	Hcm1_[DBD]_bind+_Ndd1Gene_[hcm1]	false
1192	Hcm1_[DBD]_bind+_Yhp1Gene_[hcm1]	false
1208	Hcm1mRNA	false
1209	Hcm1	false
1210	Decay_deg_Hcm1mRNA	false
1211	[HCM1TRSC01]	false
1212	HCM1TRSC	false
1215	HCM1MBF	false
1217	[HCM1TRSC02]	false
1218	[HCM1TRSC03]	false
1219	[HCM1TRSC04]	false
1220	[HCM1TRSC05]	false
1221	[HCM1TRSC06]	false
1223	[HCM1TRSC07]	false
1224	[HCM1TRSC08]	false
1225	[HCM1TRSC09]	false
1226	[HCM1TRSC10]	false
1227	[HCM1TRSC11]	false
1228	[HCM1TRSC12]	false
1229	[HCM1TRSC13]	false
1230	[HCM1TRSC14]	false
1232	[HCM1TRSC15]	false
1234	[HCM1TRSC16]	false
1235	[HCM1TRSC17]	false
1236	[HCM1TRSC18]	false
1237	[HCM1TRSC19]	false
1239	Proteasome_deg_Hcm1	false
1244	Cdc28Cln123	false
1246	Cdc14_p-_Swi6_[(S160)]	false
1247	Cdc14_p-_Swi6_[(T179)]	false
1248	Cdc14_p-_Swi6_[(S228)]	false
1249	Cdc14_p-_Swi6_[(S238)]	false
1370	PolII_trsc_Hcm1Gene	false
1372	[HCM1TRSC20]	false
1374	Ribo_trsl_Hcm1mRNA	false
1419	Swi6P	false
1421	Swi6_[(S160)]-{p}	false
1422	Swi6_[(T179)]-{p}	false
1423	Swi6_[(S228)]-{p}	false
1424	Swi6_[(S238)]-{p}	false
1182	Cdc5_[PBD]_ppi+_Swe1_[cdc5]	false
952	Cdc28_p+_Swi5_[NLS(cdc28)]	false
956	Cdc28_p+_Ace2_[NLS(cdc28)]	false
2200	Rad53_[SCD1(mec1)]-{p}	false
931	Ace2	false
932	Swi5	false
2288	Mps1_p+_Spc42_[(mps1)]	false
2259	Proteasome_deg_Clb6	false
2260	Clb6_[(scf)]-{ub}	false
147	Cdc6_[(scf)]-{ub}	false
2261	Pho85_p+_Clb6_[(deg)]	false
1185	Swe1_[(scf)]-{ub}	false
930	Cdc28_p+_Sic1_[(T2)]	false
933	Cdc28_p+_Sic1_[(T5)]	false
935	Cdc28_p+_Sic1_[(T33)]	false
1186	Proteasome_deg_Swe1	false
936	Cdc28_p+_Sic1_[(T45)]	false
937	Cdc28_p+_Sic1_[(S69)]	false
938	Cdc28_p+_Sic1_[(S76)]	false
940	Cdc28_p+_Sic1_[(S80)]	false
941	Pho85_p+_Sic1_[(T2)]	false
942	Pho85_p+_Sic1_[(T5)]	false
943	Pho85_p+_Sic1_[(T33)]	false
944	Pho85_p+_Sic1_[(T45)]	false
945	Pho85_p+_Sic1_[(S69)]	false
946	Pho85_p+_Sic1_[(S76)]	false
947	Pho85_p+_Sic1_[(S80)]	false
948	Sic1_[(scf)]-{ub}	false
949	Proteasome_deg_Sic1	false
200	Cdc28_p+_Cdc6_[(cdc28)]	false
210	Proteasome_deg_Cdc6	false
215	Cln3_[(scf)]-{ub}	false
222	Proteasome_deg_Cln3	false
2164	Clb6	false
3579	Far1	false
1294	Cln1_[(scf)]-{ub}	false
1298	Cln2_[(scf)]-{ub}	false
1308	Proteasome_deg_Cln1	false
1310	Proteasome_deg_Cln2	false
906	Sic1	false
94	Cdc6	false
3594	Cdc28_p+_Far1_[(S87)]	false
3597	Far1_[(scf)]-{ub}	false
2983	Ndd1	false
3604	Proteasome_deg_Far1	false
1301	Pcl1_[(dma)]-{ub}	false
1304	Pcl2_[(dma)]-{ub}	false
3722	Pho85Cyclin	false
905	Pcl9_[(dma)]-{ub}	false
1312	Proteasome_deg_Pcl1	false
1314	Proteasome_deg_Pcl2	false
908	Proteasome_deg_Pcl9	false
1243	Pcl2_[pho85]_ppi+_Pho85_[cyclin]	false
883	Pcl9_[pho85]_ppi+_Pho85_[cyclin]	false
3899	Pho85_p+_Pcl1_[(deg)]	false
3901	Pho85_p+_Pcl2_[(deg)]	false
3903	Pho85_p+_Pcl9_[(deg)]	false
1147	Pho85_p+_Whi5_[(pho85)]	false
1148	Pho85Pcl1Pcl9	false
1205	Pcl1	false
1206	Pcl2	false
913	Pcl9	false
1242	Pcl1_[pho85]_ppi+_Pho85_[cyclin]	false
3776	Pcl1_[pho85]--Pho85_[cyclin]	false
2255	Cdc14_p-_Stb1_[(cdc28)]	false
1245	Cdc14_p-_Swi4_[(cdc28)]	false
1250	Cdc14_p-_Whi5_[(T57)]	false
1251	Cdc14_p-_Whi5_[(S59)]	false
1252	Cdc14_p-_Whi5_[(S62)]	false
1253	Cdc14_p-_Whi5_[(S88)]	false
1254	Cdc14_p-_Whi5_[(T143)]	false
1255	Cdc14_p-_Whi5_[(S154)]	false
1256	Cdc14_p-_Whi5_[(S156)]	false
1257	Cdc14_p-_Whi5_[(S161)]	false
1258	Cdc14_p-_Whi5_[(S215)]	false
1259	Cdc14_p-_Whi5_[(S262)]	false
1260	Cdc14_p-_Whi5_[(pho85)]	false
2940	Cdc5_p+_Ndd1_[(S85)]	false
3022	Cdc28_p+_Cdc5_[(T242)]	false
2282	Cdc5_p+_Scc1_[(cdc5)]	false
928	Cdc14_p-_Ace2_[NLS(cdc28)]	false
929	Cdc14_p-_Swi5_[NLS(cdc28)]	false
3027	Cdc5_[(T242)]-{p}	false
2996	Cdc5	false
3006	Cdc14_p-_Fkh2_[(S683)]	false
3007	Cdc14_p-_Fkh2_[(T697)]	false
3008	Cdc14_p-_Ndd1_[(T319)]	false
129	Mcm2_[mcm6]_ppi+_Mcm6_[mcm2]	false
130	Mcm6_[mcm4]_ppi+_Mcm4_[mcm6]	false
131	Mcm4_[mcm7]_ppi+_Mcm7_[mcm4]	false
133	Mcm5_[mcm6]_ppi+_Mcm6_[mcm5]	false
137	Mcm7_[mcm3]_ppi+_Mcm3_[mcm7]	false
138	Cdc28_p+_Mcm3_[NLS(cdc28)]	false
142	Mcm3_[mcm5]_ppi+_Mcm5_[mcm3]	false
107	Mcm2	false
108	Mcm3	false
109	Mcm4	false
110	Mcm5	false
111	Mcm6	false
112	Mcm7	false
3775	Cdc28Clb56	false
92	Cdc6_[orc1]_ppi+_Orc1_[cdc6]	false
4034	Cdc14_p-_Mcm3_[NLS(cdc28)]	false
4036	Cdc14_p-_Orc2_[(cdc28)]	false
4037	Cdc14_p-_Orc6_[(cdc28)]	false
3963	Cdc14_p-_Sld2_[(T84)]	false
3964	Cdc14_p-_Sld3_[(T600)]	false
3965	Cdc14_p-_Sld3_[(S622)]	false
146	Mcm2_[mcm10]_ppi+_Mcm10_[mcm2]	false
3611	Dbf4	false
4168	Cell_[(DNA)]-{lic}	false
3634	Cdc7_[dbf4]_ppi+_Dbf4_[cdc7]	false
217	Cdc7_p+_Mcm4_[(cdc7)]	false
221	Cdc7_p+_Mcm6_[(cdc7)]	false
3723	Met30_ub+_Swe1_[(scf)]	false
4301	Cell_[(DNA)]-{replicating}	false
2166	Rad53	false
1195	Swe1	false
2192	Mrc1_[rad53]_ppi+_Rad53_[FHA1]	false
1204	Mec1_p+_Swe1_[(S385)]	false
3763	Swe1_[(S385)]-{p}	false
2956	Rad53_p+_Ndd1_[(rad53)]	false
3591	Rad53_p+_Dbf4_[(rad53)]	false
2220	Rad53_p+_Nrm1_[(rad53)]	false
2235	Pds1	false
2236	Scc1	false
2287	Proteasome_deg_Scc1	false
2264	Esp1_[pds1]_ppi+_Pds1_[esp1]	false
2296	Scc1_[scc2]_ppi+_Scc2_[scc1]	false
2267	Scc1_[(esp1)]-{truncated}	false
4444	Cell_[(DNA)]-{replicated}	false
4010	Cdc14_p-_Sfi1_[C(T816)]	false
4011	Cdc14_p-_Sfi1_[C(S855)]	false
4012	Cdc14_p-_Sfi1_[C(S882)]	false
4013	Cdc14_p-_Sfi1_[C(S892)]	false
4014	Cdc14_p-_Sfi1_[C(S801)]	false
4015	Cdc14_p-_Sfi1_[C(S923)]	false
4002	Cdc5_p+_Sfi1_[C(S826)]	false
4004	Cdc5_p+_Sfi1_[C(T866)]	false
4005	Cdc5_p+_Sfi1_[C(T876)]	false
2283	Cdc28_p+_Spc42_[(S4)]	false
2284	Cdc28_p+_Spc42_[(T6)]	false
2170	Spc42	false
3578	Mps1	false
3973	Cdc14_p-_Spc42_[(S4)]	false
3974	Cdc14_p-_Spc42_[(T6)]	false
4760	Cell_[(SPB)]-{sat}	false
3593	Mps1_ap+_Mps1_[(AP)]	false
2250	Spc42Crystal	false
3975	Cdc14_p-_Spc110_[(S36)]	false
3976	Cdc14_p-_Spc110_[(S91)]	false
3026	Cdc28Clb1256	false
3595	Mps1_p+_Spc110_[(S60)]	false
3596	Mps1_p+_Spc110_[(T68)]	false
2289	Cmd1_[spc42]_ppi+_Spc42_[Cmd1]	false
2290	Spc29_[spc42]_ppi+_Spc42_[spc29]	false
4883	SPBsatORSPBdup	false
4875	Cell_[(SPB)]-{dup}	false
3980	Cdc14_p-_Tub4_[(S360)]	false
4681	[TensionInitiation]	false
3601	Ase1_[dimer]_ppi+_Ase1_[dimer]	false
3603	Ase1_[mt]_ppi+_Tub1_[ase1]	false
3606	Kip1_[mt]_ppi+_Tub1_[motor]	false
3609	Kip1_[stalk]_ppi+_Kip1_[stalk]	false
3612	Ase1	false
3613	Kip1	false
4683	[CohesinRing]	false
4762	[Bridge]	false
4992	Cell_[(SPB)]-{spb}	false
4770	Cell_BIP_Cell_[(SPB)]	false
4684	Cell_ND_Cell_[(SPB)]	false
4032	Cdc14_p-_Kar9_[(cdc28)]	false
2844	Cdc20_[mad2]_ppi+_Mad2_[cdc20]	false
5148	MTForces	false
5092	NucMTPol	false
5109	Ndc80_[CH]_ppi+_Tub2_[ndc80]	false
4872	Mps1_[(AP)]-{p}	false
4873	Mps1_p+_Spc105_[(mps1)]	false
3588	Mps1_[ndc80]_ppi+_Ndc80_[mps1]	false
2998	Cdc20	false
3005	Cdc20_[mad2]--Mad2_[cdc20]	false
3038	Proteasome_deg_Cdc20	false
3961	Cdc14_p-_Rga1_[(cdc28)]	false
3962	Cdc14_p-_Rga2_[(cdc28)]	false
3602	Cdc24_[far1]_ppi+_Far1_[cdc24]	false
4020	Cdc14_p-_Bem1_[(cdc28)]	false
4021	Cdc14_p-_Bem2_[(cdc28)]	false
4022	Cdc14_p-_Bem3_[(cdc28)]	false
4023	Cdc14_p-_Boi1_[(cdc28)]	false
4024	Cdc14_p-_Boi2_[(cdc28)]	false
5637	Cdc42_[switch]_ppi+_Sec3_[N]	false
5641	Cdc42_[switch]_ppi+_Exo70_[cdc42]	false
5687	Cell_[(bud)]-{small}	false
5693	[ApicalGrowth]	false
5149	CytoplasmicForce	false
5155	ActinCables	false
5702	Cdc42_[(act)]-{gtp}	false
5717	Bem2_[(cdc28)]-{0}	false
5728	Bem2_gap_Rho1_[(act)]	false
5733	Cla4_[lipid]_i+_PI_[head]	false
5735	PI_[(4)]-{p}	false
5745	Bni1_[GBD]_ppi+_Cdc42_[switch]	false
5746	[SymmetryBreakingBud]	false
5747	Bnr1_[GBD]_ppi+_Cdc42_[switch]	false
5952	Tus1_gef_Rho1_[(act)]	false
5953	Tus1P	false
5107	[SpindlePositioning]	false
3978	Cdc5_p+_Tus1_[(cdc5)]	false
3981	Cdc14_p-_Tus1_[(cdc28)]	false
5972	[Exocytosis]	false
5976	Cell_[(bud)]-{large}	false
5977	[Cytokinesis]	false
5980	[SymmetryBreakingCyt]	false
3998	Pph21_p-_Net1_[(cdc5)]	false
3999	PP2ACdc55Pph21	false
4000	Pph22_p-_Net1_[(cdc5)]	false
4001	PP2ACdc55Pph22	false
5991	Rho1_[(act)]-{gtp}	false
4006	Cdc14_p-_Chs2_[(S14)]	false
4007	Cdc14_p-_Chs2_[(S60)]	false
4008	Cdc14_p-_Chs2_[(S69)]	false
4009	Cdc14_p-_Chs2_[(S100)]	false
4026	Dbf2_p+_Cdc14_[(NLS)]	false
4029	Dbf2Active	false
4038	Cdc5_p+_Bfa1_[(cdc5)]	false
5312	CondensinAtCEN	false
3966	Cdc14_p-_Smc4_[(S4)]	false
3967	Cdc14_p-_Smc4_[(T43)]	false
3968	Cdc14_p-_Smc4_[(T60)]	false
3969	Cdc14_p-_Smc4_[(S109)]	false
3970	Cdc14_p-_Smc4_[(S113)]	false
3971	Cdc14_p-_Smc4_[(S117)]	false
3972	Cdc14_p-_Smc4_[(S128)]	false
3979	Cdc14_p-_Tgl4_[(cdc28)]	false
4027	Cdc14_p-_Cdc24_[(cdc28)]	false
4030	Cdc14_p-_Dbf4_[(cdc28)]	false
4031	Cdc14_p-_Fin1_[(cdc28)]	false
3933	Pho85_p+_Ssa1_[(T36)]	false
3934	Pcl2_[pho85]--Pho85_[cyclin]	false
3021	Cdc28_p+_Cdc5_[(T238)]	false
4033	Cdc14_p-_Lte1_[(cdc28)]	false
3995	Cdc14_p-_Cdc5_[(T238)]	false
3636	Cdc28_p+_Dbf4_[(cdc28)]	false
3023	Cdc5_[PBD]_ppi+_Cdc11_[cdc5]	false
3024	Cdc5_[PBD]_ppi+_Cdc12_[cdc5]	false
3025	Cbk1_p+_Ace2_[(cbk1)]	false
2855	Cdc20_[mad3]_ppi+_Mad3_[cdc20]	false
2295	Chk1_p+_Pds1_[(chk1)]	false
5285	KTMad1Mad2	false
5287	[DNAReplicated]	false
5310	[BipolarSpindle]	false
2869	Fkh2_[DBD]_bind+_Clb3Gene_[fkh2]	false
5127	Cin8_[stalk]_ppi+_Cin8_[stalk]	false
5132	Cin8_[mt]_ppi+_Tub1_[motor]	false
3764	Grr1_ub+_Ndd1_[(Grr1)]	false
3765	Ndd1_[(Grr1)]-{ub}	false
3766	Proteasome_deg_Ndd1	false
2961	Fkh2_[DBD]_bind+_Cdc5Gene_[fkh2]	false
2972	Fkh2_[DBD]_bind+_Cdc20Gene_[fkh2]	false
2980	Fkh2	false
2978	Fkh2_[DBD]_bind+_Ace2Gene_[fkh2]	false
102	Yhp1	false
288	Mcm1_[yhp1]_ppi+_Yhp1_[mcm1]	false
2992	Fkh2_[DBD]_bind+_Swi5Gene_[fkh2]	false
5136	Cin8	false
2790	Fkh2_[mcm1]_ppi+_Mcm1_[fkh2]	false
2802	Cdc28_p+_Fkh2_[(S683)]	false
2806	Cdc28_p+_Fkh2_[(T697)]	false
2810	Cdc28_p+_Ndd1_[(T319)]	false
2843	Fkh2_[DBD]_bind+_Clb1Gene_[fkh2]	false
2857	Fkh2_[DBD]_bind+_Clb2Gene_[fkh2]	false
6275	Cell_CYT_Cell_[(bud)]	false
5685	Cell_EM_Cell_[(bud)]	false
5689	[SeptinPol]	false
5978	Cell_Growth_Cell_[(bud)]	false
5979	[GlucanSynthesis]	false
4166	Cell_LIC_Cell_[(DNA)]	false
4170	[HelicaseLoading]	false
4300	Cell_RepInit_Cell_[(DNA)]	false
4302	[OriginFiring]	false
4443	Cell_RepFinish_Cell_[(DNA)]	false
4445	[RepFinish20]	false
4682	Cell_SEP_Cell_[(DNA)]	false
4758	Cell_SAT_Cell_[(SPB)]	false
4874	Cell_DUP_Cell_[(SPB)]	false
4876	[DupPlaqueForm]	false
4991	Cell_SPB_Cell_[(SPB)]	false
4993	[PlaqueForm]	false
5145	Cell_[(SPB)]-{bipolar}	false
5147	[MTForces]	false
5150	Bim1_[MT]--Tub2_[PlusEnd]	false
5151	Bim1_[kar9]--Kar9_[bim1]	false
5152	ActinMotor	false
5153	Kar9_[myo2]--Myo2_[kar9]	false
5154	Act1_[motor]--Myo2_[actin]	false
5982	BudTipCables	false
5984	Act1_[formin]--Bni1_[actin]	false
5986	Act1_[self1]--Act1_[self2]	false
5988	BudNeckCables	false
5989	Act1_[formin]--Bnr1_[actin]	false
5990	Bnr1_[FH2]--Bnr1_[FH2]	false
5156	NuclearForce	false
5157	CrosslinkedInterpolarMT	false
5093	Tub1_[tub4]--Tub4_[tub1]	false
5094	Tub3_[tub4]--Tub4_[tub3]	false
5095	TubulinDimer	false
5096	Tub1_[tub2]--Tub2_[tub]	false
5097	Tub2_[tub]--Tub3_[tub2]	false
5098	[DaughterSPB]	false
5099	Tub4_[(S360)]-{0}	false
5100	Tub4_[(S360)]-{p}	false
5101	Ase1_[dimer]--Ase1_[dimer]	false
5102	Ase1_[mt]--Tub1_[ase1]	false
5103	KinesinMotors	false
5104	Cin8TetramerTub1	false
5105	Cin8_[mt]--Tub1_[motor]	false
5106	Cin8Tetramer	false
5108	Cin8HD	false
5110	Cin8_[stalk]--Cin8_[stalk]	false
5111	Cin8_[HD]--Cin8_[HD]	false
5112	Kip1Motor	false
5113	Kip1_[mt]--Tub1_[motor]	false
5114	Kip1_[stalk]--Kip1_[stalk]	false
5701	Cdc24_gef_Cdc42_[(act)]	false
5703	Bem1Cdc24Ste20Cdc42	false
5704	Bem1_[SH3]--Ste20_[bem1]	false
5705	Bem1_[PB1]--Cdc24_[bem1]	false
5706	Cdc42_[switch]--Ste20_[CRIB]	false
5707	Bem1Cdc24Cla4Cdc42	false
5708	Bem1_[SH3]--Cla4_[bem1]	false
5709	Cdc42_[switch]--Cla4_[CRIB]	false
5710	Cdc42LocAct	false
5711	Cdc42Bem1Loc	false
5712	Bem1_[CI]--Cdc42_[bem1]	false
5713	Cdc42Rsr1Loc	false
5714	Cdc24_[rsr1]--Rsr1_[cdc24]	false
5715	Cdc42_[switch]--Rsr1_[cdc42]	false
5716	Bem2_gap_Cdc42_[(act)]	false
5718	Bem2_[(cdc28)]-{p}	false
5719	Bem3_gap_Cdc42_[(act)]	false
5720	Bem3_[(cdc28)]-{0}	false
5721	Bem3_[(cdc28)]-{p}	false
5722	Rga1_gap_Cdc42_[(act)]	false
5723	Rga1_[(cdc28)]-{0}	false
5724	Rga1_[(cdc28)]-{p}	false
5725	Rga2_gap_Cdc42_[(act)]	false
5726	Rga2_[(cdc28)]-{0}	false
5727	Rga2_[(cdc28)]-{p}	false
5992	Lrg1_gap_Rho1_[(act)]	false
5993	GlucanSynthase	false
5994	Fks1_[rho1]--Rho1_[switch]	false
5995	Gsc2_[rho1]--Rho1_[switch]	false
5996	Rom2_gef_Rho1_[(act)]	false
5997	Rho1Activation	false
5998	PI_[head]--Rom2_[PH]	false
5999	Rho1_[rom2]--Rom2_[rho1]	false
6000	Rom2	false
6001	Rom2_[cwi]--Slg1_[cyt]	false
6002	Mid2_[rom2]--Rom2_[cwi]	false
6003	[CWI]	false
6664	Cdc42_[rdi1]_ppi+_Rdi1_[cdc42]	false
6665	Cdc42_[rdi1]--Rdi1_[cdc42]	false
6666	Cdc42_[rdi1]_ppi-_Rdi1_[cdc42]	false
6004	Rho1_[rom2]_ppi+_Rom2_[rho1]	false
6005	Rho1_[rom2]_ppi-_Rom2_[rho1]	false
6006	Rom2_[cwi]_ppi+_Slg1_[cyt]	false
6007	Rom2_[cwi]_ppi-_Slg1_[cyt]	false
6008	Mid2_[rom2]_ppi+_Rom2_[cwi]	false
6009	Mid2_[rom2]_ppi-_Rom2_[cwi]	false
5734	Cla4_[lipid]--PI_[head]	false
5736	Cla4_[lipid]_i-_PI_[head]	false
6010	Sst4_p+_PI_[(4)]	false
6011	Mss4_p+_PI_[(5)]	false
6012	PI_[(5)]-{p}	false
6013	Sac1_p-_PI_[(4)]	false
6014	Inp51_p-_PI_[(5)]	false
6015	Rom2_[PH]_i+_PI_[head]	false
6016	PI45P2	false
6017	Rom2_[PH]_i-_PI_[head]	false
1240	Cdc28_[cyclin]_ppi+_Cln1_[cdc28]	false
1241	Cdc28_[cyclin]_ppi+_Cln2_[cdc28]	false
122	Cdc28_[cyclin]_ppi+_Cln3_[cdc28]	false
6557	Cdc28_p+_Ssa1_[(T36)]	false
6558	Ssa1_[(T36)]-{p}	false
125	Cln3_[JD]_ppi+_Ydj1_[cln3]	false
126	Cln3mRNA_[Whi3]_i+_Whi3_[mrna]	false
127	Cln3mRNA_[Whi3]--Whi3_[mrna]	false
128	Cln3mRNA_[Whi3]_i-_Whi3_[mrna]	false
3935	Pcl1_[pho85]_ppi-_Pho85_[cyclin]	false
3930	Pcl2_[pho85]_ppi-_Pho85_[cyclin]	false
3931	Pcl9_[pho85]--Pho85_[cyclin]	false
3932	Pcl9_[pho85]_ppi-_Pho85_[cyclin]	false
5631	Cdc28_p+_Bem2_[(cdc28)]	false
5632	Cdc28_p+_Bem3_[(cdc28)]	false
5633	Cdc28_p+_Rga1_[(cdc28)]	false
5634	Cdc28_p+_Rga2_[(cdc28)]	false
5635	Cdc28_p+_Bem1_[(cdc28)]	false
5636	Bem1_[(cdc28)]-{p}	false
5638	Bem1_[SH3]_ppi+_Ste20_[bem1]	false
5639	Bem1_[SH3]_ppi-_Ste20_[bem1]	false
5640	Bem1_[SH3]_ppi+_Cla4_[bem1]	false
5642	Bem1_[SH3]_ppi-_Cla4_[bem1]	false
5643	Bem1_[PB1]_ppi+_Cdc24_[bem1]	false
5644	Cdc24_[far1]--0	false
5645	Cdc24_[far1]--Far1_[cdc24]	false
5646	Bem1_[PB1]_ppi-_Cdc24_[bem1]	false
5647	Bem1_[CI]_ppi+_Cdc42_[bem1]	false
5648	Bem1_[CI]_ppi-_Cdc42_[bem1]	false
5649	Cla4_p+_Cdc24_[(PAK)]	false
5650	Cdc24_[(PAK)]-{p}	false
5651	Cla4Active	false
5652	Cla4_[(ap)]-{p}	false
6549	Cdc28_p+_Cdc24_[(cdc28)]	false
6550	Cdc24_[(cdc28)]-{p}	false
2256	Ribo_trsl_Clb5mRNA	false
2257	Ribo_trsl_Clb6mRNA	false
2258	Ribo_trsl_Rad53mRNA	false
4141	Mcm2_[mcm6]--Mcm6_[mcm2]	false
4142	Mcm2_[mcm6]_ppi-_Mcm6_[mcm2]	false
4143	Mcm4_[mcm6]--Mcm6_[mcm4]	false
4144	Mcm6_[mcm4]_ppi-_Mcm4_[mcm6]	false
4145	Mcm4_[mcm7]--Mcm7_[mcm4]	false
4146	Mcm4_[mcm7]_ppi-_Mcm7_[mcm4]	false
4147	Mcm5_[mcm6]--Mcm6_[mcm5]	false
4148	Mcm5_[mcm6]_ppi-_Mcm6_[mcm5]	false
4149	Mcm3_[mcm7]--Mcm7_[mcm3]	false
4150	Mcm7_[mcm3]_ppi-_Mcm3_[mcm7]	false
4151	Mcm3_[mcm5]--Mcm5_[mcm3]	false
4152	Mcm3_[mcm5]_ppi-_Mcm5_[mcm3]	false
4298	Mcm10_[mcm2]--Mcm2_[mcm10]	false
4299	Mcm2_[mcm10]_ppi-_Mcm10_[mcm2]	false
4425	Rfa1_[C]_i+_ssDNA_[rfa1]	false
4426	Rfa1_[C]--ssDNA_[rfa1]	false
4427	RPA	false
4428	Rfa1_[rfa2]--Rfa2_[rfa1]	false
4429	Rfa2_[rfa3]--Rfa3_[rfa2]	false
4430	[ssDNA]	false
4431	Rfa1_[C]_i-_ssDNA_[rfa1]	false
4432	Rfa2_[D]_i+_ssDNA_[rfa2]	false
4433	Rfa2_[D]--ssDNA_[rfa2]	false
4434	Rfa2_[D]_i-_ssDNA_[rfa2]	false
4435	Rfa1_[rfa2]_ppi+_Rfa2_[rfa1]	false
4436	Rfa1_[rfa2]_ppi-_Rfa2_[rfa1]	false
4437	Rfa2_[rfa3]_ppi+_Rfa3_[rfa2]	false
4438	Rfa2_[rfa3]_ppi-_Rfa3_[rfa2]	false
4439	Rfa1_[sgs1]_ppi+_Sgs1_[rfa1]	false
4440	Rfa1_[sgs1]--Sgs1_[rfa1]	false
4441	RPAssDNA	false
4442	Rfa1_[sgs1]_ppi-_Sgs1_[rfa1]	false
4153	Cdt1_[C]_ppi+_Mcm6_[C]	false
4154	Cdt1_[C]--Mcm6_[C]	false
4155	MCM	false
4156	Cdt1_[C]_ppi-_Mcm6_[C]	false
4157	Cdt1_[orc6]_ppi+_Orc6_[cdt1]	false
4158	Cdt1_[orc6]--Orc6_[cdt1]	false
4159	MCMCdt1	false
4160	NotMcm3P	false
4161	Mcm3_[NLS(cdc28)]-{p}	false
4162	ORCCdc6	false
4163	Cdc6_[orc1]--Orc1_[cdc6]	false
4164	ORCOrigin	false
4165	ORC	false
4167	Orc1_[orc4]--Orc4_[orc1]	false
4169	Orc4_[orc5]--Orc5_[orc4]	false
4171	Orc2_[orc5]--Orc5_[orc2]	false
4172	Orc2_[orc3]--Orc3_[orc2]	false
4173	Orc2_[orc6]--Orc6_[orc2]	false
4174	ORI_[origin]--Orc1_[DBD]	false
4175	Orc2uP	false
4176	Orc2_[(cdc28)]-{p}	false
4177	Orc6uP	false
4178	Orc6_[(cdc28)]-{p}	false
4179	Cdt1_[orc6]_ppi-_Orc6_[cdt1]	false
4180	Orc1_[orc4]_ppi+_Orc4_[orc1]	false
4181	Orc1_[orc4]_ppi-_Orc4_[orc1]	false
4182	Orc4_[orc5]_ppi+_Orc5_[orc4]	false
4183	Orc4_[orc5]_ppi-_Orc5_[orc4]	false
4185	Orc2_[orc5]_ppi+_Orc5_[orc2]	false
4187	Orc2_[orc5]_ppi-_Orc5_[orc2]	false
4188	Orc2_[orc3]_ppi+_Orc3_[orc2]	false
4190	Orc2_[orc3]_ppi-_Orc3_[orc2]	false
4191	Orc2_[orc6]_ppi+_Orc6_[orc2]	false
4192	Orc2_[orc6]_ppi-_Orc6_[orc2]	false
4193	Cdc28_p+_Orc2_[(cdc28)]	false
4194	Cdc28_p+_Orc6_[(cdc28)]	false
2269	Cdc28_[cyclin]_ppi+_Clb5_[cdc28]	false
2270	Cdc28_[cyclin]_ppi+_Clb6_[cdc28]	false
4314	Cdc7_[dbf4]--Dbf4_[cdc7]	false
4317	Cdc7_[dbf4]_ppi-_Dbf4_[cdc7]	false
6574	Dbf4_[(cdc28)]-{p}	false
4322	Mcm4_[(cdc7)]-{p}	false
4324	[DNALicensed]	false
4327	Mcm6_[(cdc7)]-{p}	false
4329	Cdc28_p+_Sld2_[(T84)]	false
4331	Sld2_[(T84)]-{p}	false
4333	Cdc28_p+_Sld3_[(T600)]	false
4293	Sld3_[(T600)]-{p}	false
4295	Cdc28_p+_Sld3_[(S622)]	false
4296	Sld3_[(S622)]-{p}	false
2278	PolII_trsc_Spc42Gene	false
2280	[SPC42TRSC20]	false
2281	Ribo_trsl_Spc42mRNA	false
3574	PolII_trsc_Mps1Gene	false
3575	Ribo_trsl_Mps1mRNA	false
4865	Spc42_[(S4)]-{p}	false
4868	Spc42_[(T6)]-{p}	false
3577	Cdc28_p+_Mps1_[(T29)]	false
1291	Swi4_[(cdc28)]-{p}	false
4871	Spc42_[(mps1)]-{p}	false
5389	Spc105_[(mps1)]-{p}	false
5390	Mps1_[ndc80]--Ndc80_[mps1]	false
5391	Glc7_p-_Spc105_[(mps1)]	false
5392	Glc7_[spc105]--Spc105_[rvsf]	false
5393	Glc7_[spc105]_ppi+_Spc105_[rvsf]	false
5394	Glc7_[spc105]_ppi-_Spc105_[rvsf]	false
5395	[StableTension]	false
5396	Mps1_[ndc80]_ppi-_Ndc80_[mps1]	false
5397	Ndc80_[spc105]_ppi+_Spc105_[ndc80]	false
5398	Ndc80_[spc105]--Spc105_[ndc80]	false
5399	Ndc80_[spc105]_ppi-_Spc105_[ndc80]	false
5400	Bub1_[spc105]_ppi+_Spc105_[bub1]	false
5401	Bub1_[spc105]--Spc105_[bub1]	false
5402	Bub1_[spc105]_ppi-_Spc105_[bub1]	false
5403	Bub3_[spc105]_ppi+_Spc105_[bub3]	false
5404	Bub3_[spc105]--Spc105_[bub3]	false
5405	Bub3_[spc105]_ppi-_Spc105_[bub3]	false
4957	Cdc28_p+_Spc110_[(S36)]	false
4958	Spc110_[(S36)]-{p}	false
4959	Cdc28_p+_Spc110_[(S91)]	false
4960	Spc110_[(S91)]-{p}	false
4961	Spc110_[(S60)]-{p}	false
4962	Spc110_[(T68)]-{p}	false
4963	Cmd1_[spc42]--Spc42_[Cmd1]	false
4964	Cmd1_[spc42]_ppi-_Spc42_[Cmd1]	false
4965	Spc29_[spc42]--Spc42_[spc29]	false
4966	[DupPlaque]	false
4967	Spc29_[spc42]_ppi-_Spc42_[spc29]	false
4968	Spc29_[spc110]_ppi+_Spc110_[spc29]	false
4969	Spc110_[spc29]--Spc29_[spc110]	false
4971	Cmd1_[spc110]--Spc110_[C]	false
4973	Spc29_[spc110]_ppi-_Spc110_[spc29]	false
4975	Cmd1_[spc110]_ppi+_Spc110_[C]	false
4976	Cmd1_[spc110]_ppi-_Spc110_[C]	false
4977	Spc97_[spc110]_ppi+_Spc110_[spc97]	false
4978	Spc110_[spc97]--Spc97_[spc110]	false
4979	Spc97_[spc110]_ppi-_Spc110_[spc97]	false
4980	Spc98_[spc110]_ppi+_Spc110_[N]	false
4981	Spc110_[N]--Spc98_[spc110]	false
4982	yTubSmallComp	false
4983	Spc97_[tub4]--Tub4_[spc]	false
4984	Spc98_[tub4]--Tub4_[spc]	false
4985	Spc97_[spc]--Spc98_[spc]	false
4986	Spc110P	false
4988	Spc98_[spc110]_ppi-_Spc110_[N]	false
1367	Ribo_trsl_Cln1mRNA	false
1369	Ribo_trsl_Cln2mRNA	false
323	Ribo_trsl_Cln3mRNA	false
325	[Nutrients]	false
3614	Ribo_trsl_Far1mRNA	false
1377	Ribo_trsl_Swe1mRNA	false
4669	Scc2_[N]_ppi+_Scc4_[tpr]	false
4670	Scc2_[N]--Scc4_[tpr]	false
4671	Scc2_[N]_ppi-_Scc4_[tpr]	false
4672	Scc4_[DBD]_i+_Centromere_[CLD]	false
4673	Centromere_[CLD]--Scc4_[DBD]	false
4674	Scc4_[DBD]_i-_Centromere_[CLD]	false
4677	Scc1_[scc2]--Scc2_[scc1]	false
4679	Scc1_[scc2]_ppi-_Scc2_[scc1]	false
1391	Swi6_[whi5]_ppi+_Whi5_[swi6]	false
1393	Swi6_[whi5]--Whi5_[swi6]	false
1395	Whi5release	false
1397	Whi5Px10	false
1399	Whi5_[(T57)]-{p}	false
1401	Whi5_[(S59)]-{p}	false
1403	Whi5_[(S62)]-{p}	false
1405	Whi5_[(S88)]-{p}	false
1407	Whi5_[(T143)]-{p}	false
1409	Whi5_[(S154)]-{p}	false
1411	Whi5_[(S156)]-{p}	false
1413	Whi5_[(S161)]-{p}	false
1415	Whi5_[(S215)]-{p}	false
1417	Whi5_[(S262)]-{p}	false
1425	Swi4_[swi6]--Swi6_[swi4]	false
1426	Swi6_[whi5]_ppi-_Whi5_[swi6]	false
1427	Hos3_[whi5]_ppi+_Whi5_[hdac]	false
1428	Hos3_[whi5]--Whi5_[hdac]	false
1429	Whi5_[(pho85)]-{p}	false
1430	Whi5P12	false
1431	Whi5P1	false
1432	Whi5P2	false
1433	Hos3_[whi5]_ppi-_Whi5_[hdac]	false
1434	Swi4_[swi6]_ppi-_Swi6_[swi4]	false
2297	Mbp1_[swi6]_ppi+_Swi6_[mbp1]	false
2298	Mbp1_[swi6]--Swi6_[mbp1]	false
2299	Stb1_[N]--Swi6_[stb1]	false
2300	Mbp1_[swi6]_ppi-_Swi6_[mbp1]	false
2011	Stb1_[N]_ppi+_Swi6_[stb1]	false
2012	Stb1_[(cdc28)]-{p}	false
2013	Stb1_[N]_ppi-_Swi6_[stb1]	false
2014	Cdc28_p+_Stb1_[(cdc28)]	false
1137	Cdc28_p+_Whi5_[(T57)]	false
1138	Cdc28_p+_Whi5_[(S59)]	false
1139	Cdc28_p+_Whi5_[(S62)]	false
1140	Cdc28_p+_Whi5_[(S88)]	false
1141	Cdc28_p+_Whi5_[(T143)]	false
1142	Cdc28_p+_Whi5_[(S154)]	false
1143	Cdc28_p+_Whi5_[(S156)]	false
1144	Cdc28_p+_Whi5_[(S161)]	false
1145	Cdc28_p+_Whi5_[(S215)]	false
1146	Cdc28_p+_Whi5_[(S262)]	false
1149	Rpd3_[whi5]_ppi+_Whi5_[hdac]	false
1150	Rpd3_[whi5]--Whi5_[hdac]	false
1151	Rpd3_[whi5]_ppi-_Whi5_[hdac]	false
1152	PolII_trsc_Cln1Gene	false
1154	[CLN1TRSC20]	false
1155	PolII_trsc_Cln2Gene	false
1156	[CLN2TRSC20]	false
1157	PolII_trsc_Pcl1Gene	false
1158	[PCL1TRSC20]	false
1159	PolII_trsc_Pcl2Gene	false
1160	[PCL2TRSC20]	false
907	PolII_trsc_Pcl9Gene	false
909	[PCL9TRSC20]	false
1161	PolII_trsc_Yox1Gene	false
1162	[YOX1TRSC20]	false
1163	PolII_trsc_Swe1Gene	false
1164	[SWE1TRSC20]	false
1165	Swi4_[DBD]_bind+_Cln1Gene_[scb]	false
1166	Cln1Gene_[scb]--Swi4_[DBD]	false
1167	Swi4_[DBD]_bind-_Cln1Gene_[scb]	false
1168	Swi4_[DBD]_bind+_Cln2Gene_[scb]	false
1169	Cln2Gene_[scb]--Swi4_[DBD]	false
1170	Swi4_[DBD]_bind-_Cln2Gene_[scb]	false
1171	Swi4_[DBD]_bind+_Pcl1Gene_[scb]	false
1172	Pcl1Gene_[scb]--Swi4_[DBD]	false
1173	Swi4_[DBD]_bind-_Pcl1Gene_[scb]	false
1174	Swi4_[DBD]_bind+_Pcl2Gene_[scb]	false
1175	Pcl2Gene_[scb]--Swi4_[DBD]	false
1176	Swi4_[DBD]_bind-_Pcl2Gene_[scb]	false
1177	Swi4_[DBD]_bind+_Yox1Gene_[scb]	false
1178	Swi4_[DBD]--Yox1Gene_[scb]	false
1179	Swi4_[DBD]_bind-_Yox1Gene_[scb]	false
1180	Swi4_[DBD]_bind+_Swe1Gene_[scb]	false
1181	Swe1Gene_[scb]--Swi4_[DBD]	false
1183	Swi4_[DBD]_bind-_Swe1Gene_[scb]	false
2051	PolII_trsc_Clb5Gene	false
2053	[CLB5TRSC20]	false
2055	PolII_trsc_Clb6Gene	false
2057	[CLB6TRSC20]	false
2059	PolII_trsc_Pds1Gene	false
2061	[PDS1TRSC20]	false
2063	PolII_trsc_Rad53Gene	false
2065	[RAD53TRSC20]	false
2067	PolII_trsc_Scc1Gene	false
2069	[SCC1TRSC20]	false
2071	Mbp1_[DBD]_bind+_Acm1Gene_[mcb]	false
2073	Acm1Gene_[mcb]--Mbp1_[DBD]	false
2075	Mbp1_[DBD]_bind-_Acm1Gene_[mcb]	false
2077	Mbp1_[DBD]_bind+_Clb5Gene_[mcb]	false
2079	Clb5Gene_[mcb]--Mbp1_[DBD]	false
2081	Mbp1_[DBD]_bind-_Clb5Gene_[mcb]	false
2083	Mbp1_[DBD]_bind+_Clb6Gene_[mcb]	false
2085	Clb6Gene_[mcb]--Mbp1_[DBD]	false
2087	Mbp1_[DBD]_bind-_Clb6Gene_[mcb]	false
2089	Mbp1_[DBD]_bind+_Spc42Gene_[mcb]	false
2091	Mbp1_[DBD]--Spc42Gene_[mcb]	false
2093	Mbp1_[DBD]_bind-_Spc42Gene_[mcb]	false
2095	Mbp1_[DBD]_bind+_Pds1Gene_[mcb]	false
2097	Mbp1_[DBD]--Pds1Gene_[mcb]	false
2099	Mbp1_[DBD]_bind-_Pds1Gene_[mcb]	false
2101	Mbp1_[DBD]_bind+_Rad53Gene_[mcb]	false
2103	Mbp1_[DBD]--Rad53Gene_[mcb]	false
2105	Mbp1_[DBD]_bind-_Rad53Gene_[mcb]	false
2107	Mbp1_[DBD]_bind+_Scc1Gene_[mcb]	false
2109	Mbp1_[DBD]--Scc1Gene_[mcb]	false
2111	Mbp1_[DBD]_bind-_Scc1Gene_[mcb]	false
2113	APC_ub+_Clb5_[(apc)]	false
2115	Clb5_[(apc)]-{ub}	false
2127	Proteasome_deg_Clb5	false
4184	Orc1_[DBD]_i+_ORI_[origin]	false
4186	Orc1_[DBD]_i-_ORI_[origin]	false
4189	Cdc6_[orc1]_ppi-_Orc1_[cdc6]	false
4303	Mcm4_[sld3]_ppi+_Sld3_[mcm4]	false
4304	Mcm4_[sld3]--Sld3_[mcm4]	false
4305	Mcm4_[sld3]_ppi-_Sld3_[mcm4]	false
4306	Mcm6_[sld3]_ppi+_Sld3_[mcm6]	false
4307	Mcm6_[sld3]--Sld3_[mcm6]	false
4308	Mcm6_[sld3]_ppi-_Sld3_[mcm6]	false
4309	Cdc45_[sld3]_ppi+_Sld3_[cdc45]	false
4310	Cdc45_[sld3]--Sld3_[cdc45]	false
4311	Cdc45_[sld3]_ppi-_Sld3_[cdc45]	false
4312	Dpb11_[BRCT1]_ppi+_Sld2_[dpb11]	false
4315	Dpb11_[BRCT1]--Sld2_[dpb11]	false
4318	Dpb11_[BRCT2]--Sld3_[dpb11]	false
4319	Dpb11_[BRCT1]_ppi-_Sld2_[dpb11]	false
4320	Dpb11_[BRCT2]_ppi+_Sld3_[dpb11]	false
4321	Sld3PP	false
4323	MCMCdc45Sld3	false
4325	Dpb11_[BRCT2]_ppi-_Sld3_[dpb11]	false
4326	Dpb11_[pol]_ppi+_Pol2_[dpb11]	false
4328	Dpb11_[pol]--Pol2_[dpb11]	false
4330	Dpb11_[pol]_ppi-_Pol2_[dpb11]	false
4332	Dpb11_[gins]_ppi+_Psf1_[dpb11]	false
4334	Dpb11_[gins]--Psf1_[dpb11]	false
4294	Dpb11_[gins]_ppi-_Psf1_[dpb11]	false
4462	RFC_[dna]_i+_ssDNA_[rfc]	false
4464	RFC_[dna]--ssDNA_[rfc]	false
4466	[ssdsDNAjunctions]	false
4468	RFC_[dna]_i-_ssDNA_[rfc]	false
4470	Ctf18_[rfc]_ppi+_RFC_[ctf18]	false
4472	Ctf18_[rfc]--RFC_[ctf18]	false
4473	Ctf18_[rfc]_ppi-_RFC_[ctf18]	false
4474	Pol2_[rfc]_ppi+_RFC_[pol2]	false
4475	Pol2_[rfc]--RFC_[pol2]	false
4476	Pol2_[rfc]_ppi-_RFC_[pol2]	false
4477	Mrc1_[pol2]_ppi+_Pol2_[mrc1]	false
4478	Mrc1_[pol2]--Pol2_[mrc1]	false
4479	Mrc1_[pol2]_ppi-_Pol2_[mrc1]	false
4480	Lcd1_[rfa1]_ppi+_Rfa1_[lcd1]	false
4481	Lcd1_[rfa1]--Rfa1_[lcd1]	false
4482	Lcd1_[rfa1]_ppi-_Rfa1_[lcd1]	false
4483	Lcd1_[mec1]_ppi+_Mec1_[lcd1]	false
4484	Lcd1_[mec1]--Mec1_[lcd1]	false
4485	Lcd1_[mec1]_ppi-_Mec1_[lcd1]	false
4486	Mec1_[mrc1]_ppi+_Mrc1_[cT2T3]	false
4487	Mec1_[mrc1]--Mrc1_[cT2T3]	false
4488	RPAssDNALcd1Mec1	false
4489	DNARFCCtf18Pol2Mrc1	false
4490	Mec1_[mrc1]_ppi-_Mrc1_[cT2T3]	false
4491	Mec1_p+_Mrc1_[(mec1)]	false
4492	Mrc1_[(mec1)]-{p}	false
4493	Mrc1_[rad53]--Rad53_[FHA1]	false
4494	Mrc1_[rad53]_ppi-_Rad53_[FHA1]	false
4495	Mec1_p+_Rad53_[SCD1(mec1)]	false
4496	Mec1Mrc1Rad53	false
4497	Rad53_p+_Dun1_[(T380)]	false
4498	Dun1_[(T380)]-{p}	false
4499	Dun1_p+_Sml1_[(dun1)]	false
4500	Sml1_[(dun1)]-{p}	false
2960	Ndd1_[(rad53)]-{p}	false
4501	Rad53_p+_Sld3_[(rad53)]	false
4502	Sld3_[(rad53)]-{p}	false
4503	Dbf4_[(rad53)]-{p}	false
2222	Nrm1_[(rad53)]-{p}	false
4504	Rnr1_[sml1]_ppi+_Sml1_[rnr1]	false
4505	Rnr1_[sml1]--Sml1_[rnr1]	false
4506	Rnr1_[sml1]_ppi-_Sml1_[rnr1]	false
3767	Far1_[(S87)]-{p}	false
3768	Cdc4_ub+_Far1_[(scf)]	false
3769	SCFCdc4	false
3770	SCF	false
3771	Cdc53_[scf]--Skp1_[cdc53]	false
3772	Cdc53_[hrt1]--Hrt1_[scf]	false
3773	Cdc34_[scf]--Hrt1_[cdc34]	false
3774	Cdc4_[scf]--Skp1_[Fprotein]	false
5729	Cdc24_[far1]_ppi-_Far1_[cdc24]	false
5730	Bud5_[lm]_ppi+_LM_[cyt]	false
5731	Bud5_[lm]--LM_[cyt]	false
5732	Bud5_[lm]_ppi-_LM_[cyt]	false
6667	Axl1_[bud3]_ppi+_Bud3_[axl1]	false
6668	Axl1_[bud3]--Bud3_[axl1]	false
6669	Axl1_[bud3]_ppi-_Bud3_[axl1]	false
6670	Bud3_[bud4]_ppi+_Bud4_[bud3]	false
6671	Bud3_[bud4]--Bud4_[bud3]	false
6672	Bud3_[bud4]_ppi-_Bud4_[bud3]	false
6673	Bud3_[bud5]_ppi+_Bud5_[bud3]	false
6674	Bud3_[bud5]--Bud5_[bud3]	false
6675	Bud3_[bud5]_ppi-_Bud5_[bud3]	false
5737	Bud5_gef_Rsr1_[(act)]	false
5738	Rsr1_[(act)]-{gtp}	false
5739	Bud2_gap_Rsr1_[(act)]	false
5740	Cdc24_[rsr1]_ppi+_Rsr1_[cdc24]	false
5741	Cdc24_[rsr1]_ppi-_Rsr1_[cdc24]	false
5742	Cdc42_[switch]_ppi+_Rsr1_[cdc42]	false
5743	Cdc42_[(act)]-{0}	false
5744	Cdc42_[switch]_ppi-_Rsr1_[cdc42]	false
6018	Bni1_[GBD]--Cdc42_[switch]	false
6019	Bni1_[GBD]_ppi-_Cdc42_[switch]	false
6020	Bni1_[GBD]_ppi+_Rho1_[switch]	false
6021	Bni1_[GBD]--Rho1_[switch]	false
6022	Bni1_[GBD]_ppi-_Rho1_[switch]	false
6023	Bnr1_[GBD]--Cdc42_[switch]	false
6024	[BudSite]	false
6025	Bnr1_[GBD]_ppi-_Cdc42_[switch]	false
6026	Bnr1_[GBD]_ppi+_Rho1_[switch]	false
6027	Bnr1_[GBD]--Rho1_[switch]	false
6028	Bnr1_[GBD]_ppi-_Rho1_[switch]	false
6029	Pea2_[spa2]_ppi+_Spa2_[pea2]	false
6030	Pea2_[spa2]--Spa2_[pea2]	false
6031	Pea2_[spa2]_ppi-_Spa2_[pea2]	false
6032	Bni1_[SBD]_ppi+_Spa2_[bni1]	false
6033	Bni1_[SBD]--Spa2_[bni1]	false
6034	Bni1_[DAD]--[DID]	false
6035	Bni1_[SBD]_ppi-_Spa2_[bni1]	false
6036	Msb3_[spa2]_ppi+_Spa2_[MSB]	false
6037	Msb3_[spa2]--Spa2_[MSB]	false
6038	Msb3_[spa2]_ppi-_Spa2_[MSB]	false
6039	Msb4_[spa2]_ppi+_Spa2_[MSB]	false
6040	Msb4_[spa2]--Spa2_[MSB]	false
6041	Msb4_[spa2]_ppi-_Spa2_[MSB]	false
6042	Bud6_[spa2]_ppi+_Spa2_[bud6]	false
6043	Bud6_[spa2]--Spa2_[bud6]	false
6044	Bud6_[spa2]_ppi-_Spa2_[bud6]	false
6045	Bni1_[FH2]_ppi+_Bni1_[FH2]	false
6046	Bni1_[FH2]--Bni1_[FH2]	false
6047	Bni1_[FH2]_ppi-_Bni1_[FH2]	false
6048	Bnr1_[FH2]_ppi+_Bnr1_[FH2]	false
6049	Bnr1_[DAD]--[DID]	false
6050	Bnr1_[FH2]_ppi-_Bnr1_[FH2]	false
6051	Act1_[self1]_ppi+_Act1_[self2]	false
6052	[LatA]	false
6053	Formin	false
6054	Act1_[self1]_ppi-_Act1_[self2]	false
6055	Act1_[formin]_ppi+_Bni1_[actin]	false
6056	Polarisome	false
6057	Act1_[formin]_ppi-_Bni1_[actin]	false
6058	Act1_[formin]_ppi+_Bnr1_[actin]	false
6059	Act1_[formin]_ppi-_Bnr1_[actin]	false
5947	Msb3_gap_Sec4_[(act)]	false
5948	Sec4_[(act)]-{gtp}	false
5949	PolarisomeMsb3	false
5950	Msb4_gap_Sec4_[(act)]	false
5951	PolarisomeMsb4	false
6250	Tus1_[(cdc5)]-{p}	false
6252	Tus1_[(cdc28)]-{p}	false
6254	Cdc28_p+_Tus1_[(cdc28)]	false
5954	Bni1_[DID]_ipi+_Bni1_[DAD]	false
5955	Bni1_[DID]_ipi-_Bni1_[DAD]	false
5956	Bnr1_[DID]_ipi+_Bnr1_[DAD]	false
5957	Bnr1_[DID]_ipi-_Bnr1_[DAD]	false
5958	Cdc42_[switch]--Sec3_[N]	false
5959	Cdc42_[switch]_ppi-_Sec3_[N]	false
5960	Cdc42_[switch]--Exo70_[cdc42]	false
5961	Cdc42_[switch]_ppi-_Exo70_[cdc42]	false
5962	Rho1_[switch]_ppi+_Sec3_[N]	false
5963	Rho1_[switch]--Sec3_[N]	false
5964	Rho1_[switch]_ppi-_Sec3_[N]	false
5965	Exo70_[C]_i+_PI_[head]	false
5966	Exo70_[C]--PI_[head]	false
5967	Exo70_[C]_i-_PI_[head]	false
5968	Sec3_[PH]_i+_PI_[head]	false
5969	PI_[head]--Sec3_[PH]	false
5970	Sec3_[PH]_i-_PI_[head]	false
5653	Cdc42_[switch]_ppi+_Cla4_[CRIB]	false
5654	Cdc42_[switch]_ppi-_Cla4_[CRIB]	false
5655	Cdc42_[switch]_ppi+_Ste20_[CRIB]	false
5656	Cdc42_[switch]_ppi-_Ste20_[CRIB]	false
5971	Sec2_gef_Sec4_[(act)]	false
5657	Boi1_[cdc42]_ppi+_Cdc42_[switch]	false
5658	Boi1_[cdc42]--Cdc42_[switch]	false
5659	Boi1_[(cdc28)]-{p}	false
5660	Boi1_[cdc42]_ppi-_Cdc42_[switch]	false
5661	Boi2_[cdc42]_ppi+_Cdc42_[switch]	false
5662	Boi2_[cdc42]--Cdc42_[switch]	false
5663	Boi2_[(cdc28)]-{p}	false
5664	Boi2_[cdc42]_ppi-_Cdc42_[switch]	false
5665	Cdc28_p+_Boi1_[(cdc28)]	false
5666	Cdc28_p+_Boi2_[(cdc28)]	false
6551	Cdc28_p+_Tgl4_[(cdc28)]	false
6552	Tgl4_[(cdc28)]-{p}	false
3717	Cdc4_ub+_Clb6_[(scf)]	false
3718	Clb6_[(deg)]-{p}	false
3719	Cdc4_ub+_Cdc6_[(scf)]	false
3720	Cdc6_[(cdc28)]-{p}	false
3721	Cdc28_p+_Clb6_[(deg)]	false
3600	Cdc28_[far1]_ppi+_Far1_[cdc28]	false
3725	Sic1_[(T2)]-{p}	false
3727	Cdc28Cln12	false
3730	Sic1_[(T5)]-{p}	false
3732	Sic1_[(T33)]-{p}	false
3733	Sic1_[(T45)]-{p}	false
3734	Sic1_[(S69)]-{p}	false
3735	Sic1_[(S76)]-{p}	false
3736	Sic1_[(S80)]-{p}	false
3737	Cdc4_ub+_Sic1_[(scf)]	false
3738	Sic1Px6	false
3739	Sic1P1	false
2263	Nrm1_[GTB]_ppi+_Swi6_[nrm1]	false
2265	Nrm1_[GTB]--Swi6_[nrm1]	false
2266	Nrm1_[GTB]_ppi-_Swi6_[nrm1]	false
6276	Cdc28_p+_Chs2_[(S14)]	false
6277	Chs2_[(S14)]-{p}	false
6278	Cdc28_p+_Chs2_[(S60)]	false
6279	Chs2_[(S60)]-{p}	false
6280	Cdc28_p+_Chs2_[(S69)]	false
6281	Chs2_[(S69)]-{p}	false
6282	Cdc28_p+_Chs2_[(S100)]	false
6283	Chs2_[(S100)]-{p}	false
2268	Ribo_trsl_Nrm1mRNA	false
3628	APC_ub+_Mps1_[(apc)]	false
3630	Mps1_[(apc)]-{ub}	false
3631	Proteasome_deg_Mps1	false
950	Cdc28_[sic1]_ppi+_Sic1_[cdc28]	false
3740	Cdc4_[scf]_ppi+_Skp1_[Fprotein]	false
3741	Cdc4_[scf]_ppi-_Skp1_[Fprotein]	false
3742	Cdc53_[scf]_ppi+_Skp1_[cdc53]	false
3743	Cdc53_[scf]_ppi-_Skp1_[cdc53]	false
3744	Hrt1_[scf]_ppi+_Cdc53_[hrt1]	false
3745	Hrt1_[scf]_ppi-_Cdc53_[hrt1]	false
3746	Cdc34_[scf]_ppi+_Hrt1_[cdc34]	false
3747	Cdc34_[scf]_ppi-_Hrt1_[cdc34]	false
3748	Cdc28_p+_Cln3_[(cdc28)]	false
3749	Cln3_[(cdc28)]-{p}	false
3750	Cdc4_ub+_Cln3_[(scf)]	false
3751	Grr1_ub+_Cln3_[(scf)]	false
3752	SCFGrr1	false
3753	Grr1_[scf]--Skp1_[Fprotein]	false
2271	PolII_trsc_Nrm1Gene	false
2272	[NRM1TRSC20]	false
2273	APC_ub+_Nrm1_[(apc)]	false
2274	Nrm1_[(apc)]-{ub}	false
2275	Proteasome_deg_Nrm1	false
2276	Mbp1_[DBD]_bind+_Nrm1Gene_[mcb]	false
2277	Mbp1_[DBD]--Nrm1Gene_[mcb]	false
2279	Mbp1_[DBD]_bind-_Nrm1Gene_[mcb]	false
3754	Cdc28_p+_Cln1_[(cdc28)]	false
3755	Cln1_[(cdc28)]-{p}	false
3756	Cdc28_p+_Cln2_[(cdc28)]	false
3757	Cln2_[(cdc28)]-{p}	false
3900	Pcl1_[(deg)]-{p}	false
3902	Pcl2_[(deg)]-{p}	false
3904	Pcl9_[(deg)]-{p}	false
3758	Grr1_[scf]_ppi+_Skp1_[Fprotein]	false
3759	Grr1_[scf]_ppi-_Skp1_[Fprotein]	false
3760	Cdc4_ub+_Cln1_[(scf)]	false
3761	Grr1_ub+_Cln1_[(scf)]	false
3762	Grr1_ub+_Cln2_[(scf)]	false
3905	Dma1_ub+_Pcl1_[(dma)]	false
3906	Dma1_ub+_Pcl2_[(dma)]	false
3907	Dma1_ub+_Pcl9_[(dma)]	false
4755	Cdc31_[kar1]_ppi+_Kar1_[cdc31]	false
4756	Cdc31_[kar1]--Kar1_[cdc31]	false
4757	Cdc31_[kar1]_ppi-_Kar1_[cdc31]	false
4759	Cdc31_[sfi1]_ppi+_Sfi1_[cdc31]	false
4761	Cdc31_[sfi1]--Sfi1_[cdc31]	false
4763	Cdc31_[sfi1]_ppi-_Sfi1_[cdc31]	false
4764	Cdc28_p+_Sfi1_[C(T816)]	false
4765	Sfi1_[C(T816)]-{p}	false
4766	Cdc28_p+_Sfi1_[C(S855)]	false
4767	Sfi1_[C(S855)]-{p}	false
4768	Cdc28_p+_Sfi1_[C(S882)]	false
4769	Sfi1_[C(S882)]-{p}	false
4771	Cdc28_p+_Sfi1_[C(S892)]	false
4772	Sfi1_[C(S892)]-{p}	false
4773	Cdc28_p+_Sfi1_[C(S801)]	false
4774	Sfi1_[C(S801)]-{p}	false
4775	Cdc28_p+_Sfi1_[C(S923)]	false
4776	Sfi1_[C(S923)]-{p}	false
4777	Sfi1_[C(S826)]-{p}	false
4778	Sfi1_[C(T866)]-{p}	false
4779	Sfi1_[C(T876)]-{p}	false
4780	Sfi1_[C]_ppi+_Sfi1_[C]	false
4781	Sfi1_[C]--Sfi1_[C]	false
4782	Sfi1PCdc5	false
4783	Sfi1PCdc28	false
4784	Sfi1_[C]_ppi-_Sfi1_[C]	false
4880	Sfi1_[N]_ppi+_Spc42_[cp]	false
4882	Sfi1_[N]--Spc42_[cp]	false
4856	Spc42P	false
4857	Spc42PCdc28	false
4858	[Satellite]	false
4859	Sfi1_[N]_ppi-_Spc42_[cp]	false
4860	Spc42_[C]_ppi+_Spc42_[N]	false
4861	Spc42_[C]--Spc42_[N]	false
4862	Spc42_[C]_ppi-_Spc42_[N]	false
4863	Cnm67_[cp]_ppi+_Spc42_[cnm67]	false
4864	Cnm67_[cp]--Spc42_[cnm67]	false
4866	Cnm67_[cp]_ppi-_Spc42_[cnm67]	false
4867	Cnm67_[op]_ppi+_Nud1_[cnm67]	false
4869	Cnm67_[op]--Nud1_[cnm67]	false
4870	Cnm67_[op]_ppi-_Nud1_[cnm67]	false
4987	Nud1_[spc72]_ppi+_Spc72_[nud1]	false
4989	Nud1_[spc72]--Spc72_[nud1]	false
4990	Nud1_[spc72]_ppi-_Spc72_[nud1]	false
2291	Mbp1_[DBD]_bind+_Hcm1Gene_[mcb]	false
2292	Hcm1Gene_[mcb]--Mbp1_[DBD]	false
2293	Mbp1_[DBD]_bind-_Hcm1Gene_[mcb]	false
1380	Swi4_[DBD]_bind+_Hcm1Gene_[scb]	false
1382	Hcm1Gene_[scb]--Swi4_[DBD]	false
1384	Swi4_[DBD]_bind-_Hcm1Gene_[scb]	false
6481	Smc2_[smc4]_ppi+_Smc4_[smc2]	false
6482	Smc2_[smc4]--Smc4_[smc2]	false
6483	Smc2_[smc4]_ppi-_Smc4_[smc2]	false
6484	Brn1_[smc2]_ppi+_Smc2_[brn1]	false
6485	Brn1_[smc2]--Smc2_[brn1]	false
6486	Brn1_[smc2]_ppi-_Smc2_[brn1]	false
6487	Brn1_[smc4]_ppi+_Smc4_[brn1]	false
6488	Brn1_[smc4]--Smc4_[brn1]	false
6489	Brn1_[smc4]_ppi-_Smc4_[brn1]	false
6490	Brn1_[ycg1]_ppi+_Ycg1_[brn1]	false
6491	Brn1_[ycg1]--Ycg1_[brn1]	false
6492	Brn1_[ycg1]_ppi-_Ycg1_[brn1]	false
6493	Brn1_[ycs4]_ppi+_Ycs4_[brn1]	false
6494	Brn1_[ycs4]--Ycs4_[brn1]	false
6495	Brn1_[ycs4]_ppi-_Ycs4_[brn1]	false
6559	Cdc28_p+_Smc4_[(S4)]	false
6560	Smc4_[(S4)]-{p}	false
6561	Cdc28_p+_Smc4_[(T43)]	false
6562	Smc4_[(T43)]-{p}	false
6563	Cdc28_p+_Smc4_[(T60)]	false
6564	Smc4_[(T60)]-{p}	false
6565	Cdc28_p+_Smc4_[(S109)]	false
6566	Smc4_[(S109)]-{p}	false
6567	Cdc28_p+_Smc4_[(S113)]	false
6569	Smc4_[(S113)]-{p}	false
6570	Cdc28_p+_Smc4_[(S117)]	false
6571	Smc4_[(S117)]-{p}	false
6572	Cdc28_p+_Smc4_[(S128)]	false
6573	Smc4_[(S128)]-{p}	false
4685	Smc1_[smc3]_ppi+_Smc3_[smc1]	false
4686	Smc1_[smc3]--Smc3_[smc1]	false
4687	Smc1_[smc3]_ppi-_Smc3_[smc1]	false
4688	Scc1_[smc1]_ppi+_Smc1_[NBD]	false
4689	Scc1_[smc1]--Smc1_[NBD]	false
4690	CohesinLoading	false
4691	Scc1_[smc1]_ppi-_Smc1_[NBD]	false
4692	Scc1_[smc3]_ppi+_Smc3_[NBD]	false
4693	Scc1_[smc3]--Smc3_[NBD]	false
4694	Scc1_[smc3]_ppi-_Smc3_[NBD]	false
4663	Scc1_[scc3]_ppi+_Scc3_[scc1]	false
4664	Scc1_[scc3]--Scc3_[scc1]	false
4665	Scc1_[scc3]_ppi-_Scc3_[scc1]	false
2792	Fkh2_[mcm1]--Mcm1_[fkh2]	false
2794	Fkh2_[mcm1]_ppi-_Mcm1_[fkh2]	false
2796	Cdc28_[cyclin]_ppi+_Clb1_[cdc28]	false
2799	Cdc28_[cyclin]_ppi+_Clb2_[cdc28]	false
2804	Fkh2_[(S683)]-{p}	false
2808	Fkh2_[(T697)]-{p}	false
2812	Ndd1_[(T319)]-{p}	false
2814	Fkh2_[ndd1]_ppi+_Ndd1_[fkh2]	false
2816	Fkh2_[ndd1]--Ndd1_[fkh2]	false
2818	Ndd1actP	false
2820	Ndd1_[(S85)]-{p}	false
2822	Fkh2_[ndd1]_ppi-_Ndd1_[fkh2]	false
2824	PolII_trsc_Clb1Gene	false
2826	[CLB1TRSC20]	false
2828	PolII_trsc_Clb2Gene	false
2830	[CLB2TRSC20]	false
2832	PolII_trsc_Clb3Gene	false
2834	[CLB3TRSC20]	false
3584	PolII_trsc_Clb4Gene	false
2837	Mcm1_[DBD]_bind+_Clb1Gene_[mcm1]	false
2839	Clb1Gene_[mcm1]--Mcm1_[DBD]	false
2841	Mcm1_[DBD]_bind-_Clb1Gene_[mcm1]	false
2846	Clb1Gene_[fkh2]--Fkh2_[DBD]	false
2848	Fkh2_[DBD]_bind-_Clb1Gene_[fkh2]	false
2850	Mcm1_[DBD]_bind+_Clb2Gene_[mcm1]	false
2852	Clb2Gene_[mcm1]--Mcm1_[DBD]	false
2854	Mcm1_[DBD]_bind-_Clb2Gene_[mcm1]	false
2859	Clb2Gene_[fkh2]--Fkh2_[DBD]	false
2861	Fkh2_[DBD]_bind-_Clb2Gene_[fkh2]	false
2863	Mcm1_[DBD]_bind+_Clb3Gene_[mcm1]	false
2865	Clb3Gene_[mcm1]--Mcm1_[DBD]	false
2867	Mcm1_[DBD]_bind-_Clb3Gene_[mcm1]	false
2871	Clb3Gene_[fkh2]--Fkh2_[DBD]	false
2873	Fkh2_[DBD]_bind-_Clb3Gene_[fkh2]	false
2875	Ribo_trsl_Clb1mRNA	false
2877	Ribo_trsl_Clb2mRNA	false
5667	Cla4_p+_Swe1_[(cla4)]	false
1184	Swe1_p+_Cdc28_[(Y19)]	false
3982	Cdc5_p+_Swe1_[cdc5(HP)]	false
3724	SCFMet30	false
3726	Met30_[scf]--Skp1_[Fprotein]	false
3728	Swe1degP	false
3729	Met30_[scf]_ppi+_Skp1_[Fprotein]	false
3731	Met30_[scf]_ppi-_Skp1_[Fprotein]	false
5671	Cdc42_[switch]_ppi+_Gic1_[cdc42]	false
5672	Cdc42_[switch]--Gic1_[cdc42]	false
5673	Cdc42_[switch]_ppi-_Gic1_[cdc42]	false
5674	Cdc42_[switch]_ppi+_Gic2_[cdc42]	false
5675	Cdc42_[switch]--Gic2_[cdc42]	false
5676	Cdc42_[switch]_ppi-_Gic2_[cdc42]	false
5677	Cdc12_[gic1]_ppi+_Gic1_[cdc12]	false
5678	Cdc12_[gic1]--Gic1_[cdc12]	false
5679	Cdc12_[gic1]_ppi-_Gic1_[cdc12]	false
5680	Cdc12_[gic2]_ppi+_Gic2_[cdc12]	false
5681	Cdc12_[gic2]--Gic2_[cdc12]	false
5682	Cdc12_[gic2]_ppi-_Gic2_[cdc12]	false
5683	Cdc11_[cdc12]_ppi+_Cdc12_[cdc11]	false
5684	Cdc11_[cdc12]--Cdc12_[cdc11]	false
5686	Cdc11_[cdc12]_ppi-_Cdc12_[cdc11]	false
5688	Cdc3_[cdc12]_ppi+_Cdc12_[cdc3]	false
5690	Cdc12_[cdc3]--Cdc3_[cdc12]	false
5691	Cdc3_[(cla4)]-{p}	false
5692	Cdc3_[cdc12]_ppi-_Cdc12_[cdc3]	false
5694	Cdc3_[cdc10]_ppi+_Cdc10_[cdc3]	false
5695	Cdc10_[cdc3]--Cdc3_[cdc10]	false
5696	Cdc10_[(cla4)]-{p}	false
5697	Cdc3_[cdc10]_ppi-_Cdc10_[cdc3]	false
5698	Cla4_ap+_Cla4_[(ap)]	false
5699	Cla4_p+_Cdc3_[(cla4)]	false
5700	Cla4_p+_Cdc10_[(cla4)]	false
1187	Hsl7_[swe1]_ppi+_Swe1_[hsl7]	false
2937	Ribo_trsl_Clb3mRNA	false
3633	Ribo_trsl_Clb4mRNA	false
954	Swi5_[NLS(cdc28)]-{p}	false
958	Ace2_[NLS(cdc28)]-{p}	false
2945	Cdc28_[cyclin]_ppi+_Clb3_[cdc28]	false
3635	Cdc28_[cyclin]_ppi+_Clb4_[cdc28]	false
5981	Fks1_[rho1]_ppi+_Rho1_[switch]	false
5983	Fks1_[rho1]_ppi-_Rho1_[switch]	false
5985	Gsc2_[rho1]_ppi+_Rho1_[switch]	false
5987	Gsc2_[rho1]_ppi-_Rho1_[switch]	false
6845	Cin8Gene_[hcm1]--Hcm1_[DBD]	false
6846	Hcm1_[DBD]_bind-_Cin8Gene_[hcm1]	false
6847	Fkh1Gene_[hcm1]--Hcm1_[DBD]	false
6848	Hcm1_[DBD]_bind-_Fkh1Gene_[hcm1]	false
6849	Fkh2Gene_[hcm1]--Hcm1_[DBD]	false
6850	Hcm1_[DBD]_bind-_Fkh2Gene_[hcm1]	false
6851	Hcm1_[DBD]--Ndd1Gene_[hcm1]	false
6852	Hcm1_[DBD]_bind-_Ndd1Gene_[hcm1]	false
6853	Hcm1_[DBD]--Yhp1Gene_[hcm1]	false
6854	Hcm1_[DBD]_bind-_Yhp1Gene_[hcm1]	false
6855	PolII_trsc_Fkh1Gene	false
6856	[FKH1TRSC20]	false
6857	PolII_trsc_Fkh2Gene	false
6858	[FKH2TRSC20]	false
6859	PolII_trsc_Ndd1Gene	false
6860	[NDD1TRSC20]	false
6861	PolII_trsc_Yhp1Gene	false
6862	[YHP1TRSC20]	false
6863	Ribo_trsl_Fkh1mRNA	false
6864	Ribo_trsl_Fkh2mRNA	false
6865	Ribo_trsl_Ndd1mRNA	false
6866	Ribo_trsl_Yhp1mRNA	false
2946	PolII_trsc_Cdc5Gene	false
2947	[CDC5TRSC20]	false
2948	PolII_trsc_Cdc20Gene	false
2949	[CDC20TRSC20]	false
2950	PolII_trsc_Ace2Gene	false
2951	[ACE2TRSC20]	false
3585	PolII_trsc_Far1Gene	false
2952	PolII_trsc_Swi5Gene	false
2953	[SWI5TRSC20]	false
6870	APC_ub+_Fkh1_[(apc)]	false
6871	Fkh1_[(apc)]-{ub}	false
6874	APC_ub+_Fkh2_[(apc)]	false
6873	Fkh2_[(apc)]-{ub}	false
6872	Proteasome_deg_Fkh1	false
6844	Proteasome_deg_Fkh2	false
2954	Mcm1_[DBD]_bind+_Cdc5Gene_[mcm1]	false
2955	Cdc5Gene_[mcm1]--Mcm1_[DBD]	false
2957	Mcm1_[DBD]_bind-_Cdc5Gene_[mcm1]	false
2963	Cdc5Gene_[fkh2]--Fkh2_[DBD]	false
2965	Fkh2_[DBD]_bind-_Cdc5Gene_[fkh2]	false
2966	Mcm1_[DBD]_bind+_Cdc20Gene_[mcm1]	false
2968	Cdc20Gene_[mcm1]--Mcm1_[DBD]	false
2970	Mcm1_[DBD]_bind-_Cdc20Gene_[mcm1]	false
2973	Cdc20Gene_[fkh2]--Fkh2_[DBD]	false
2974	Fkh2_[DBD]_bind-_Cdc20Gene_[fkh2]	false
2975	Mcm1_[DBD]_bind+_Ace2Gene_[mcm1]	false
2976	Ace2Gene_[mcm1]--Mcm1_[DBD]	false
2977	Mcm1_[DBD]_bind-_Ace2Gene_[mcm1]	false
2981	Ace2Gene_[fkh2]--Fkh2_[DBD]	false
2984	Fkh2_[DBD]_bind-_Ace2Gene_[fkh2]	false
2986	Mcm1_[DBD]_bind+_Swi5Gene_[mcm1]	false
2988	Mcm1_[DBD]--Swi5Gene_[mcm1]	false
2990	Mcm1_[DBD]_bind-_Swi5Gene_[mcm1]	false
2993	Fkh2_[DBD]--Swi5Gene_[fkh2]	false
2995	Fkh2_[DBD]_bind-_Swi5Gene_[fkh2]	false
2997	Ribo_trsl_Cdc5mRNA	false
2999	Ribo_trsl_Cdc20mRNA	false
3001	Ribo_trsl_Ace2mRNA	false
3002	Ribo_trsl_Swi5mRNA	false
5406	APC_[activator]_ppi+_Cdc20_[APC]	false
2237	Acm1_[cdh1]_ppi+_Cdh1_[acm1]	false
2238	Acm1_[bmh]_ppi+_Bmh1_[acm1]	false
2240	Acm1_[bmh]_ppi+_Bmh2_[acm1]	false
2243	Cdc28_p+_Acm1_[(S3)]	false
2245	Cdc28_p+_Acm1_[(S31)]	false
2247	Cdc28_p+_Acm1_[(S48)]	false
2249	Cdc28_p+_Acm1_[(T161)]	false
2251	Acm1_[(Dbox)]-{ub}	false
6903	APC_ub+_Cin8_[(apc)]	false
6905	Cin8_[(apc)]-{ub}	false
3622	APC_ub+_Ase1_[(apc)]	false
3624	Ase1_[(apc)]-{ub}	false
3625	APC_ub+_Kip1_[(apc)]	false
3626	Kip1_[(apc)]-{ub}	false
6555	Cdc28_p+_Fin1_[(cdc28)]	false
6556	Fin1_[(cdc28)]-{p}	false
124	Clb2_[swi4]_ppi+_Swi4_[cyclin]	false
4028	Cdc14_[(NLS)]-{p}	false
6299	Dbf2_[n]--Mob1_[dbf2]	false
6300	Dbf2_[(HM)]-{p}	false
6301	Dbf2_[n]_ppi+_Mob1_[dbf2]	false
6302	Dbf2_[n]_ppi-_Mob1_[dbf2]	false
6303	Cdc15_p+_Dbf2_[(HM)]	false
6304	Dbf2Mob1Nud1	false
6305	Mob1_[nud1]--Nud1_[mob1]	false
6307	Cdc15Active	false
6308	Cdc15_[tem1]--Tem1_[cdc15]	false
6309	Tem1_[(act)]-{gtp}	false
6311	Nud1_[tem1]--Tem1_[nud1]	false
6312	Cdc15_p+_Nud1_[(T78)]	false
6313	Nud1_[(T78)]-{p}	false
6314	Nud1_[tem1]_ppi+_Tem1_[nud1]	false
6315	Nud1_[tem1]_ppi-_Tem1_[nud1]	false
6316	Cdc15_[tem1]_ppi+_Tem1_[cdc15]	false
6317	Cdc15_[tem1]_ppi-_Tem1_[cdc15]	false
6318	Mob1_[nud1]_ppi+_Nud1_[mob1]	false
6319	Mob1_[nud1]_ppi-_Nud1_[mob1]	false
6320	Dbf2_p+_Chs2_[(dbf2)]	false
6321	Chs2_[(dbf2)]-{p}	false
6323	Chs2ERRetention	false
6324	Dbf2_p+_Hof1_[(dbf2)]	false
6325	Hof1_[(dbf2)]-{p}	false
6241	Bfa1_[(cdc5)]-{p}	false
6242	Bfa1_[(kin4)]-{p}	false
6243	Bfa1_[bub2]_ppi+_Bub2_[bfa1]	false
6244	Bfa1_[bub2]--Bub2_[bfa1]	false
6245	Bfa1_[bub2]_ppi-_Bub2_[bfa1]	false
6246	Bub2_gap_Tem1_[(act)]	false
6247	Tem1Inhibition	false
6248	Bfa1_[tem1]--Tem1_[bfa1]	false
6249	Kin4_p+_Bfa1_[(kin4)]	false
6251	Kin4_[AL(T209)]-{p}	false
6253	Kin4_[(HP)]-{0}	false
6255	Kin4_[(HP)]-{p}	false
6256	Kin4_[lte1]--Lte1_[n]	false
6257	Elm1_p+_Kin4_[AL(T209)]	false
6258	Lte1_[n]_ppi+_Kin4_[lte1]	false
6259	Lte1_[(cla4)]-{p}	false
6260	Lte1_[n]_ppi-_Kin4_[lte1]	false
4943	Spc97_[tub4]_ppi+_Tub4_[spc]	false
4944	Spc97_[tub4]_ppi-_Tub4_[spc]	false
4946	Spc98_[tub4]_ppi+_Tub4_[spc]	false
4948	Spc98_[tub4]_ppi-_Tub4_[spc]	false
4949	Spc97_[spc]_ppi+_Spc98_[spc]	false
4950	Spc97_[spc]_ppi-_Spc98_[spc]	false
4951	Spc72_[spc97]_ppi+_Spc97_[spc72]	false
4952	Spc72_[spc97]--Spc97_[spc72]	false
4953	Spc72_[spc97]_ppi-_Spc97_[spc72]	false
4954	Spc72_[N]_ppi+_Spc98_[spc72]	false
4955	Spc72_[N]--Spc98_[spc72]	false
4956	Spc72_[N]_ppi-_Spc98_[spc72]	false
5115	Tub1_[tub2]_ppi+_Tub2_[tub]	false
5116	[Nocodazole]	false
5117	Tub1_[tub2]_ppi-_Tub2_[tub]	false
5118	Tub2_[tub]_ppi+_Tub3_[tub2]	false
5119	Tub2_[tub]_ppi-_Tub3_[tub2]	false
5120	Tub1_[tub4]_ppi+_Tub4_[tub1]	false
5121	Tub1_[tub4]_ppi-_Tub4_[tub1]	false
5122	Tub3_[tub4]_ppi+_Tub4_[tub3]	false
5123	Tub3_[tub4]_ppi-_Tub4_[tub3]	false
5124	Cdc28_p+_Tub4_[(S360)]	false
6262	Pph21_p-_Kin4_[(HP)]	false
6263	PP2ARts1Pph21	false
6264	Pph21_[tpd3]--Tpd3_[pph]	false
6265	Rts1_[tpd3]--Tpd3_[RD]	false
6266	Pph22_p-_Kin4_[(HP)]	false
6267	PP2ARts1Pph22	false
6268	Pph22_[tpd3]--Tpd3_[pph]	false
6269	Pph21_p-_Kin4_[AL(T209)]	false
6270	Pph22_p-_Kin4_[AL(T209)]	false
6496	Sgo1_[DBD]_i+_Centromere_[sgo1]	false
6497	Centromere_[sgo1]--Sgo1_[DBD]	false
6498	Sgo1_[DBD]_i-_Centromere_[sgo1]	false
6499	Rts1_[sgo1]_ppi+_Sgo1_[N]	false
6500	Rts1_[sgo1]--Sgo1_[N]	false
6501	Rts1_[sgo1]_ppi-_Sgo1_[N]	false
6502	Smc2_[sgo1]_ppi+_Sgo1_[smc2]	false
6503	Sgo1_[smc2]--Smc2_[sgo1]	false
6504	Smc2_[sgo1]_ppi-_Sgo1_[smc2]	false
6271	Kin4Kinase_p+_Kin4_[(HP)]	false
5125	Ase1_[dimer]_ppi-_Ase1_[dimer]	false
5126	Ase1_[mt]_ppi-_Tub1_[ase1]	false
5128	Cin8_[stalk]_ppi-_Cin8_[stalk]	false
5129	Cin8_[HD]_ppi+_Cin8_[HD]	false
5130	Cin8_[HD]_ppi-_Cin8_[HD]	false
5133	Cin8_[mt]_ppi-_Tub1_[motor]	false
5134	Kip1_[mt]_ppi-_Tub1_[motor]	false
5135	Kip1_[stalk]_ppi-_Kip1_[stalk]	false
6272	Cla4_p+_Lte1_[(cla4)]	false
6553	Cdc28_p+_Lte1_[(cdc28)]	false
6554	Lte1_[(cdc28)]-{p}	false
6273	Tem1_gef_Tem1_[(act)]	false
6274	Tem1Activation	false
3011	APC_ub+_Clb1_[(apc)]	false
3012	Clb1_[(apc)]-{ub}	false
3013	APC_ub+_Clb2_[(apc)]	false
3014	Clb2_[(apc)]-{ub}	false
3015	APC_ub+_Clb3_[(apc)]	false
3016	Clb3_[(apc)]-{ub}	false
3615	APC_ub+_Clb4_[(apc)]	false
3616	Clb4_[(apc)]-{ub}	false
2262	Pds1_[(apc)]-{ub}	false
4675	Esp1_[pds1]--Pds1_[esp1]	false
4676	Esp1_[pds1]_ppi-_Pds1_[esp1]	false
4678	Esp1_CUT_Scc1_[(esp1)]	false
4680	Scc1_[(cdc5)]-{p}	false
3983	Esp1_CUT_Slk19_[(Esp1)]	false
3984	Slk19_[(Esp1)]-{truncated}	false
3985	Slk19_[(Cdc5)]-{p}	false
3986	Cdc5_p+_Slk19_[(Cdc5)]	false
3017	APC_ub+_Cdc20_[(apc)]	false
3018	Cdc20_[(apc)]-{ub}	false
3019	APC_ub+_Cdc5_[(apc)]	false
3020	Cdc5_[(apc)]-{ub}	false
3987	Cdc14_p-_Cdh1_[(cdc28)]	false
3988	Cdc14_[net1]_ppi+_Net1_[n]	false
3989	Net1PP	false
3990	Net1_[(cdc28x6)]-{p}	false
3991	Net1_[(cdc5)]-{p}	false
3992	Cdc14_[net1]_ppi-_Net1_[n]	false
6568	Cdc5_[(T238)]-{p}	false
3993	Cdc28_p+_Net1_[(cdc28x6)]	false
3994	Cdc14_p-_Net1_[(cdc28x6)]	false
3996	Cdc14_p-_Cdc5_[(T242)]	false
3997	Cdc5_p+_Net1_[(cdc5)]	false
6284	Cdc55_[tpd3]--Tpd3_[RD]	false
6285	Pph21_[tpd3]_ppi+_Tpd3_[pph]	false
6286	Pph21_[tpd3]_ppi-_Tpd3_[pph]	false
6287	Pph22_[tpd3]_ppi+_Tpd3_[pph]	false
6288	Pph22_[tpd3]_ppi-_Tpd3_[pph]	false
6289	Cdc55_[tpd3]_ppi+_Tpd3_[RD]	false
6290	Cdc55_[tpd3]_ppi-_Tpd3_[RD]	false
6291	Rts1_[tpd3]_ppi+_Tpd3_[RD]	false
6292	Rts1_[tpd3]_ppi-_Tpd3_[RD]	false
6293	Bfa1_[tem1]_ppi+_Tem1_[bfa1]	false
6294	Bfa1_[tem1]_ppi-_Tem1_[bfa1]	false
6640	Cdc11_[cdc5]--Cdc5_[PBD]	false
6641	Cdc5_[PBD]_ppi-_Cdc11_[cdc5]	false
6642	Cdc12_[cdc5]--Cdc5_[PBD]	false
6643	Cdc5_[PBD]_ppi-_Cdc12_[cdc5]	false
2285	Proteasome_deg_Pds1	false
2286	Proteasome_deg_Rad53	false
6644	Hym1_[kic1]_ppi+_Kic1_[hym1]	false
6645	Hym1_[kic1]--Kic1_[hym1]	false
6646	Hym1_[kic1]_ppi-_Kic1_[hym1]	false
6647	Kic1_p+_Cbk1_[(Kic1)]	false
6648	Cbk1_[(Kic1)]-{p}	false
6649	Cbk1_[mob2]_ppi+_Mob2_[cbk1]	false
6650	Cbk1_[mob2]--Mob2_[cbk1]	false
6651	Cbk1_[mob2]_ppi-_Mob2_[cbk1]	false
6652	Hym1_[sog2]_ppi+_Sog2_[hym1]	false
6653	Hym1_[sog2]--Sog2_[hym1]	false
6654	Hym1_[sog2]_ppi-_Sog2_[hym1]	false
6655	Ace2_[(cbk1)]-{p}	false
6656	Cbk1_[tao3]_ppi+_Tao3_[cbk1]	false
6657	Cbk1_[tao3]--Tao3_[cbk1]	false
6658	Cbk1_[tao3]_ppi-_Tao3_[cbk1]	false
6659	Kic1_[tao3]_ppi+_Tao3_[kic1]	false
6660	Kic1_[tao3]--Tao3_[kic1]	false
6661	Kic1_[tao3]_ppi-_Tao3_[kic1]	false
911	PolII_trsc_Sic1Gene	false
912	[SIC1TRSC20]	false
914	Ribo_trsl_Sic1mRNA	false
915	Ace2_[DBD]_bind+_Sic1Gene_[ace2swi5]	false
917	Ace2_[DBD]--Sic1Gene_[ace2swi5]	false
918	Ace2_[DBD]_bind-_Sic1Gene_[ace2swi5]	false
919	Swi5_[DBD]_bind+_Sic1Gene_[ace2swi5]	false
920	Sic1Gene_[ace2swi5]--Swi5_[DBD]	false
921	Swi5_[DBD]_bind-_Sic1Gene_[ace2swi5]	false
922	Ace2_[DBD]_bind+_Pcl9Gene_[ace2swi5]	false
923	Ace2_[DBD]--Pcl9Gene_[ace2swi5]	false
924	Ace2_[DBD]_bind-_Pcl9Gene_[ace2swi5]	false
925	Swi5_[DBD]_bind+_Pcl9Gene_[ace2swi5]	false
926	Pcl9Gene_[ace2swi5]--Swi5_[DBD]	false
927	Swi5_[DBD]_bind-_Pcl9Gene_[ace2swi5]	false
4003	Cdc14_p-_Pds1_[(cdc28)]	false
284	Mcm1_[yox1]--Yox1_[mcm1]	false
286	Mcm1_[yox1]_ppi-_Yox1_[mcm1]	false
290	Mcm1_[yhp1]--Yhp1_[mcm1]	false
292	Mcm1_[yhp1]_ppi-_Yhp1_[mcm1]	false
1344	APC_ub+_Yox1_[(apc)]	false
1346	Yox1_[(apc)]-{ub}	false
6883	APC_ub+_Yhp1_[(apc)]	false
6884	Yhp1_[(apc)]-{ub}	false
1350	Proteasome_deg_Yox1	false
6886	Proteasome_deg_Yhp1	false
6295	Chs2PPT_p-_Chs2_[(dbf2)]	false
305	Ribo_trsl_Mcm2mRNA	false
307	Ribo_trsl_Mcm3mRNA	false
309	Ribo_trsl_Mcm4mRNA	false
311	Ribo_trsl_Mcm5mRNA	false
313	Ribo_trsl_Mcm6mRNA	false
315	Ribo_trsl_Mcm7mRNA	false
317	Ribo_trsl_Cdc6mRNA	false
4752	Sfi1PPT_p-_Sfi1_[C(S826)]	false
4753	Sfi1PPT_p-_Sfi1_[C(T866)]	false
4754	Sfi1PPT_p-_Sfi1_[C(T876)]	false
3617	APC_ub+_Dbf4_[(apc)]	false
3618	Dbf4_[(apc)]-{ub}	false
3619	Proteasome_deg_Dbf4	false
2294	Cdc28_p+_Pds1_[(cdc28)]	false
6676	Pds1_[(chk1)]-{p}	false
5137	Bim1_[MT]_ppi+_Tub2_[PlusEnd]	false
5138	AstralMTPol	false
5139	Bim1_[MT]_ppi-_Tub2_[PlusEnd]	false
5140	Bim1_[kar9]_ppi+_Kar9_[bim1]	false
5141	Kar9_[(cdc28)]-{p}	false
5142	Bim1_[kar9]_ppi-_Kar9_[bim1]	false
5143	Cdc28_p+_Kar9_[(cdc28)]	false
6915	Proteasome_deg_Cin8	false
3627	Proteasome_deg_Ase1	false
3629	Proteasome_deg_Kip1	false
3031	Proteasome_deg_Clb1	false
3033	Proteasome_deg_Clb2	false
3035	Proteasome_deg_Clb3	false
3632	Proteasome_deg_Clb4	false
3040	Proteasome_deg_Cdc5	false
5144	Kar9_[myo2]_ppi+_Myo2_[kar9]	false
5146	Kar9_[myo2]_ppi-_Myo2_[kar9]	false
343	Bck2_[mcm1]_ppi+_Mcm1_[bck2]	false
344	Bck2_[mcm1]--Mcm1_[bck2]	false
345	Bck2_[mcm1]_ppi-_Mcm1_[bck2]	false
346	Mcm1_[DBD]_bind+_Cln3Gene_[ECB]	false
347	Cln3Gene_[ECB]--Mcm1_[DBD]	false
348	Mcm1_[DBD]_bind-_Cln3Gene_[ECB]	false
349	Mcm1_[DBD]_bind+_Swi4Gene_[ECB]	false
350	Mcm1_[DBD]--Swi4Gene_[ECB]	false
351	Mcm1_[DBD]_bind-_Swi4Gene_[ECB]	false
352	Mcm1_[DBD]_bind+_Cdc6Gene_[ECB]	false
353	Cdc6Gene_[ECB]--Mcm1_[DBD]	false
354	Mcm1_[DBD]_bind-_Cdc6Gene_[ECB]	false
356	Mcm1_[DBD]_bind+_Mcm2Gene_[ECB]	false
357	Mcm1_[DBD]--Mcm2Gene_[ECB]	false
358	Mcm1_[DBD]_bind-_Mcm2Gene_[ECB]	false
359	Mcm1_[DBD]_bind+_Mcm3Gene_[ECB]	false
360	Mcm1_[DBD]--Mcm3Gene_[ECB]	false
361	Mcm1_[DBD]_bind-_Mcm3Gene_[ECB]	false
62	Mcm1_[DBD]_bind+_Mcm4Gene_[ECB]	false
63	Mcm1_[DBD]--Mcm4Gene_[ECB]	false
64	Mcm1_[DBD]_bind-_Mcm4Gene_[ECB]	false
65	Mcm1_[DBD]_bind+_Mcm5Gene_[ECB]	false
66	Mcm1_[DBD]--Mcm5Gene_[ECB]	false
67	Mcm1_[DBD]_bind-_Mcm5Gene_[ECB]	false
68	Mcm1_[DBD]_bind+_Mcm6Gene_[ECB]	false
69	Mcm1_[DBD]--Mcm6Gene_[ECB]	false
70	Mcm1_[DBD]_bind-_Mcm6Gene_[ECB]	false
71	Mcm1_[DBD]_bind+_Mcm7Gene_[ECB]	false
72	Mcm1_[DBD]--Mcm7Gene_[ECB]	false
73	Mcm1_[DBD]_bind-_Mcm7Gene_[ECB]	false
74	PolII_trsc_Cln3Gene	false
75	[CLN3TRSC20]	false
76	PolII_trsc_Swi4Gene	false
77	[SWI4TRSC20]	false
78	PolII_trsc_Cdc6Gene	false
79	[CDC6TRSC20]	false
80	PolII_trsc_Mcm2Gene	false
81	[MCM2TRSC20]	false
82	PolII_trsc_Mcm3Gene	false
83	[MCM3TRSC20]	false
84	PolII_trsc_Mcm4Gene	false
85	[MCM4TRSC20]	false
86	PolII_trsc_Mcm5Gene	false
87	[MCM5TRSC20]	false
88	PolII_trsc_Mcm6Gene	false
89	[MCM6TRSC20]	false
90	PolII_trsc_Mcm7Gene	false
91	[MCM7TRSC20]	false
5275	Mad1Mad2Mad2	false
5276	Mad1_[mad2]--Mad2_[mad1]	false
5277	Mad2_[mad2]--Mad2_[mad2]	false
5278	Cdc20_[mad2]_ppi-_Mad2_[cdc20]	false
6662	Cdc20_[mad3]--Mad3_[cdc20]	false
6663	Cdc20_[mad3]_ppi-_Mad3_[cdc20]	false
5279	Mad1_[KT]_ppi+_Ndc80_[mad1]	false
5280	Mad1_[KT]--Ndc80_[mad1]	false
5281	Mad1_[KT]_ppi-_Ndc80_[mad1]	false
5282	Mad1_[mad2]_ppi+_Mad2_[mad1]	false
5283	Mad1_[mad2]_ppi-_Mad2_[mad1]	false
5284	Mad2_[mad2]_ppi+_Mad2_[mad2]	false
5286	Mad2_[mad2]_ppi-_Mad2_[mad2]	false
4877	Mps1_p+_Ndc80_[(mps1)]	false
4878	Ndc80_[(mps1)]-{p}	false
5288	Ndc80_[nuf2]_ppi+_Nuf2_[ndc80]	false
5289	Ndc80_[nuf2]--Nuf2_[ndc80]	false
5290	Ndc80_[nuf2]_ppi-_Nuf2_[ndc80]	false
5291	Spc24_[spc25]_ppi+_Spc25_[spc24]	false
5292	Spc24_[spc25]--Spc25_[spc24]	false
5293	Spc24_[spc25]_ppi-_Spc25_[spc24]	false
5294	Ndc80_[spc24]_ppi+_Spc24_[ndc80]	false
5295	Ndc80_[spc24]--Spc24_[ndc80]	false
5297	Ndc80_[spc24]_ppi-_Spc24_[ndc80]	false
5299	Ipl1_[sli15]_ppi+_Sli15_[Inbox]	false
5301	Ipl1_[sli15]--Sli15_[Inbox]	false
5303	Ipl1_[sli15]_ppi-_Sli15_[Inbox]	false
5304	Bir1_[C]_ppi+_Nbl1_[bir1]	false
5305	Bir1_[C]--Nbl1_[bir1]	false
5306	Bir1_[C]_ppi-_Nbl1_[bir1]	false
5307	Nbl1_[sli15]_ppi+_Sli15_[N]	false
5308	Nbl1_[sli15]--Sli15_[N]	false
5309	Nbl1_[sli15]_ppi-_Sli15_[N]	false
5311	Bir1_[cbf2]_ppi+_Cbf2_[bir1]	false
5313	Bir1_[cbf2]--Cbf2_[bir1]	false
5314	Bir1_[cbf2]_ppi-_Cbf2_[bir1]	false
5315	Ipl1_p+_Sli15_[(S578)]	false
5316	Sli15_[(S578)]-{p}	false
5317	AuroraBActive	false
5318	CPC	false
5319	Cbf2_[centromere]--Centromere_[CDE]	false
5320	Glc7_p-_Sli15_[(S578)]	false
5321	Cbf2_[centromere]_i+_Centromere_[CDE]	false
5322	Cbf2_[centromere]_i-_Centromere_[CDE]	false
5323	Ipl1_p+_Ndc80_[N(S100)]	false
5324	Ndc80_[N(S100)]-{p}	false
5325	Glc7_p-_Ndc80_[N(S100)]	false
5326	Dam1_[ndc80]_ppi+_Ndc80_[dam1]	false
5327	Dam1_[ndc80]--Ndc80_[dam1]	false
5328	Dam1Comp	false
5329	Dam1_[N1]--Spc34_[N]	false
5330	Dam1_[cc]--Duo1_[cc]	false
5331	Dad4_[cc]--Dam1_[N2]	false
5332	Ask1_[N]--Dad4_[N]	false
5333	Ndc80Comp	false
5334	Dam1P1	false
5335	Dam1_[(S257)]-{p}	false
5336	Dam1_[(S265)]-{p}	false
5337	Dam1_[(S292)]-{p}	false
5338	Dam1_[ndc80]_ppi-_Ndc80_[dam1]	false
5339	Ask1_[ndc80]_ppi+_Ndc80_[ask1]	false
5340	Ask1_[ndc80]--Ndc80_[ask1]	false
5341	Ask1_[ndc80]_ppi-_Ndc80_[ask1]	false
5342	Ndc80_[spc34]_ppi+_Spc34_[ndc80]	false
5343	Ndc80_[spc34]--Spc34_[ndc80]	false
5344	Ndc80_[spc34]_ppi-_Spc34_[ndc80]	false
5345	Dam1_[N1]_ppi+_Spc34_[N]	false
5346	Dam1_[N1]_ppi-_Spc34_[N]	false
5347	Dam1_[cc]_ppi+_Duo1_[cc]	false
5348	Dam1_[cc]_ppi-_Duo1_[cc]	false
5349	Dad4_[cc]_ppi+_Dam1_[N2]	false
5350	Dad4_[cc]_ppi-_Dam1_[N2]	false
5351	Ask1_[N]_ppi+_Dad4_[N]	false
5352	Ask1_[N]_ppi-_Dad4_[N]	false
5353	Dam1_[Ca]_ppi+_Tub3_[dam1]	false
5354	Dam1_[Ca]--Tub3_[dam1]	false
5355	Dam1CompP	false
5356	Spc34_[(T199)]-{p}	false
5357	Dam1P3	false
5358	Dam1P2	false
5359	Dam1_[(S20)]-{p}	false
5360	Dam1_[Ca]_ppi-_Tub3_[dam1]	false
5361	Dam1_[Ca]_ppi+_Tub1_[dam1]	false
5362	Dam1_[Ca]--Tub1_[dam1]	false
5363	Dam1_[Ca]_ppi-_Tub1_[dam1]	false
5364	Dam1_[Cb]_ppi+_Tub2_[dam1]	false
5365	Dam1_[Cb]--Tub2_[dam1]	false
5366	Dam1_[Cb]_ppi-_Tub2_[dam1]	false
5367	Duo1_[Ca]_ppi+_Tub3_[duo1]	false
5368	Duo1_[Ca]--Tub3_[duo1]	false
5369	Duo1_[Ca]_ppi-_Tub3_[duo1]	false
5370	Duo1_[Ca]_ppi+_Tub1_[duo1]	false
5371	Duo1_[Ca]--Tub1_[duo1]	false
5372	Duo1_[Ca]_ppi-_Tub1_[duo1]	false
5373	Duo1_[Cb]_ppi+_Tub2_[duo1]	false
5374	Duo1_[Cb]--Tub2_[duo1]	false
5375	Ndc80_[CH]--Tub2_[ndc80]	false
5376	Duo1_[Cb]_ppi-_Tub2_[duo1]	false
5377	Ipl1_p+_Dam1_[(S20)]	false
5378	Ipl1_p+_Dam1_[(S257)]	false
5379	Ipl1_p+_Dam1_[(S265)]	false
5380	Ipl1_p+_Dam1_[(S292)]	false
5381	Ipl1_p+_Spc34_[(T199)]	false
5382	Glc7_p-_Dam1_[(S20)]	false
5383	Glc7_p-_Dam1_[(S257)]	false
5384	Glc7_p-_Dam1_[(S265)]	false
5385	Glc7_p-_Dam1_[(S292)]	false
5386	Glc7_p-_Spc34_[(T199)]	false
5387	Ndc80_[N(S100)]-{0}	false
5388	Ndc80_[CH]_ppi-_Tub2_[ndc80]	false
2178	PolII_trsc_Acm1Gene	false
2180	[ACM1TRSC20]	false
3580	PolII_trsc_Ase1Gene	false
6867	PolII_trsc_Cin8Gene	false
6868	[CIN8TRSC20]	false
3581	PolII_trsc_Dbf4Gene	false
3582	PolII_trsc_Kip1Gene	false
2187	Ribo_trsl_Acm1mRNA	false
3583	Ribo_trsl_Ase1mRNA	false
6869	Ribo_trsl_Cin8mRNA	false
3586	Ribo_trsl_Dbf4mRNA	false
3587	Ribo_trsl_Kip1mRNA	false
1202	Ribo_trsl_Pcl1mRNA	false
1203	Ribo_trsl_Pcl2mRNA	false
910	Ribo_trsl_Pcl9mRNA	false
2204	Ribo_trsl_Pds1mRNA	false
2207	Ribo_trsl_Scc1mRNA	false
95	Ribo_trsl_Swi4mRNA	false
1207	Ribo_trsl_Yox1mRNA	false
3589	Decay_deg_Far1mRNA	false
916	Decay_deg_Sic1mRNA	false
2958	Decay_deg_Swi5mRNA	false
2214	Decay_deg_Acm1mRNA	false
96	Decay_deg_Mcm2mRNA	false
97	Decay_deg_Mcm3mRNA	false
98	Decay_deg_Mcm4mRNA	false
99	Decay_deg_Mcm5mRNA	false
100	Decay_deg_Mcm6mRNA	false
101	Decay_deg_Mcm7mRNA	false
6877	Decay_deg_Ndd1mRNA	false
2225	Decay_deg_Nrm1mRNA	false
6881	Decay_deg_Fkh1mRNA	false
6882	Decay_deg_Fkh2mRNA	false
2979	Decay_deg_Clb1mRNA	false
2982	Decay_deg_Clb2mRNA	false
2985	Decay_deg_Clb3mRNA	false
3598	Decay_deg_Clb4mRNA	false
2233	Decay_deg_Clb5mRNA	false
2234	Decay_deg_Clb6mRNA	false
1214	Decay_deg_Cln1mRNA	false
1216	Decay_deg_Cln2mRNA	false
103	Decay_deg_Cln3mRNA	false
104	Decay_deg_Cdc6mRNA	false
3000	Decay_deg_Cdc20mRNA	false
6885	Decay_deg_Cin8mRNA	false
1222	Decay_deg_Swe1mRNA	false
105	Decay_deg_Swi4mRNA	false
3003	Decay_deg_Ace2mRNA	false
3605	Decay_deg_Ase1mRNA	false
3004	Decay_deg_Cdc5mRNA	false
3607	Decay_deg_Dbf4mRNA	false
3608	Decay_deg_Kip1mRNA	false
3610	Decay_deg_Mps1mRNA	false
1231	Decay_deg_Pcl1mRNA	false
1233	Decay_deg_Pcl2mRNA	false
939	Decay_deg_Pcl9mRNA	false
2239	Decay_deg_Pds1mRNA	false
2241	Decay_deg_Rad53mRNA	false
2242	Decay_deg_Scc1mRNA	false
2244	Decay_deg_Spc42mRNA	false
1238	Decay_deg_Yox1mRNA	false
6892	Decay_deg_Yhp1mRNA	false
2246	Proteasome_deg_Acm1	false
2248	Proteasome_deg_Spc42	false
4016	Cdc14_p-_Acm1_[(S3)]	false
4017	Cdc14_p-_Acm1_[(S31)]	false
4018	Cdc14_p-_Acm1_[(S48)]	false
4019	Cdc14_p-_Acm1_[(T161)]	false
6296	Bfa1PPT_p-_Bfa1_[(cdc5)]	false
6297	Bfa1PPT_p-_Bfa1_[(kin4)]	false
5748	Cdc3PPT_p-_Cdc3_[(cla4)]	false
5749	Cdc10PPT_p-_Cdc10_[(cla4)]	false
4025	Cdc14PPT_p-_Cdc14_[(NLS)]	false
5750	Cdc24PPT_p-_Cdc24_[(PAK)]	false
6298	Dbf2PPT_p-_Dbf2_[(HM)]	false
4507	Dbf4PPT_p-_Dbf4_[(rad53)]	false
4508	Dun1PPT_p-_Dun1_[(T380)]	false
6306	Hof1PPT_p-_Hof1_[(dbf2)]	false
6310	Lte1PPT_p-_Lte1_[(cla4)]	false
4313	Mcm4PPT_p-_Mcm4_[(cdc7)]	false
4316	Mcm6PPT_p-_Mcm6_[(cdc7)]	false
4035	Cdc14_p-_Mps1_[(T29)]	false
4509	Mrc1PPT_p-_Mrc1_[(mec1)]	false
3009	Ndd1PPT_p-_Ndd1_[(rad53)]	false
3010	Ndd1PPT_p-_Ndd1_[(S85)]	false
2254	Nrm1PPT_p-_Nrm1_[(rad53)]	false
6322	Nud1PPT_p-_Nud1_[(T78)]	false
4879	PP2A_p-_Ndc80_[(mps1)]	false
6677	Pds1PPT_p-_Pds1_[(chk1)]	false
4419	Rad53PPT_p-_Rad53_[SCD1(mec1)]	false
4420	Sld3PPT_p-_Sld3_[(rad53)]	false
4421	Sml1PPT_p-_Sml1_[(dun1)]	false
4945	Spc110PPT_p-_Spc110_[(S60)]	false
4947	Spc110PPT_p-_Spc110_[(T68)]	false
3977	Cdc14_p-_Swe1_[cdc28(deg)]	false
4422	Swe1PPT_p-_Swe1_[(S385)]	false
6261	Tus1PPT_p-_Tus1_[(cdc5)]	false
4297	CMG	false
4423	[dNTP]	false
4424	[HU]	false
5973	Sec4_[(act)]-{0}	false
5974	Sec3PM	false
5975	Sec3	false
5668	SymmetryBreakingBud	false
5669	SeptinPol	false
5670	Cdc12Gic12	false
5296	Ndc80Dam1Recruitment	false
5298	Dam1MT	false
5300	Dam1Tub13	false
5302	Duo1MT	false
4785	BridgeAssembly	false
4881	DupPlaqueForm	false
4970	PlaqueForm	false
4972	InnerPlaque	false
4974	OuterPlaque	false
5131	DaughterSPB	false
6480	Condensin	false
4666	CohesinRing	false
4667	NotScc1Truncated	false
6732	[SEG]	false
6733	SEGNotND	false
6734	NotND	false
6735	[ND]	false
6736	SEGorSelf	false
6737	SEG	false
6738	[SEP]	false
6739	SEPnotND	false
6740	SEPorSelf	false
6741	SEP	false
6742	NotCohesin	false
6743	[SEGerror]	false
6744	SEPnotSEGorSelf	false
6745	SEPnotSEG	false
6746	NotSEG	false
6747	NDnotCD	false
6748	NDorSelf	false
6749	ND	false
6750	NotCD	false
6751	[CD]	false
6752	[NDerror]	false
6753	NDerrorOrSelf	false
6754	NDerror	false
6755	[SPBloss]	false
6756	SPBlossOrSelf	false
6757	SPBloss	false
6758	NotSfi1Dimer	false
6759	CDnotReset	false
6760	CDorSelf	false
6761	NotReset	false
6762	[Reset]	false
6763	[CDerror]	false
6764	CDerrorORself	false
6765	CDerror	false
6766	NotNDorSPO	false
6767	NotSPO	false
6768	[CriticalError]	false
6769	CriticalError	false
1261	[SWE1TRSC01]	false
1262	SWE1SBF	false
1263	SBF	false
1264	SBFnotHDAC	false
1265	SBFHDAC	false
1266	Whi5HDAC	false
1267	[SWE1TRSC02]	false
1268	[SWE1TRSC03]	false
1269	[SWE1TRSC04]	false
1270	[SWE1TRSC05]	false
1271	[SWE1TRSC06]	false
1272	[SWE1TRSC07]	false
1273	[SWE1TRSC08]	false
1274	[SWE1TRSC09]	false
1275	[SWE1TRSC10]	false
1276	[SWE1TRSC11]	false
1277	[SWE1TRSC12]	false
1278	[SWE1TRSC13]	false
1279	[SWE1TRSC14]	false
1280	[SWE1TRSC15]	false
1281	[SWE1TRSC16]	false
1282	[SWE1TRSC17]	false
1283	[SWE1TRSC18]	false
1284	[SWE1TRSC19]	false
1285	[CLN1TRSC01]	false
1286	CLN1SBF	false
1287	[CLN1TRSC02]	false
1288	[CLN1TRSC03]	false
1289	[CLN1TRSC04]	false
1290	[CLN1TRSC05]	false
1292	[CLN1TRSC06]	false
1293	[CLN1TRSC07]	false
1295	[CLN1TRSC08]	false
1296	[CLN1TRSC09]	false
1297	[CLN1TRSC10]	false
1299	[CLN1TRSC11]	false
1300	[CLN1TRSC12]	false
1302	[CLN1TRSC13]	false
1303	[CLN1TRSC14]	false
1305	[CLN1TRSC15]	false
1306	[CLN1TRSC16]	false
1307	[CLN1TRSC17]	false
1309	[CLN1TRSC18]	false
1311	[CLN1TRSC19]	false
1313	[CLN2TRSC01]	false
1315	CLN2SBF	false
1316	[CLN2TRSC02]	false
1317	[CLN2TRSC03]	false
1318	[CLN2TRSC04]	false
1319	[CLN2TRSC05]	false
1320	[CLN2TRSC06]	false
1321	[CLN2TRSC07]	false
1322	[CLN2TRSC08]	false
1323	[CLN2TRSC09]	false
1324	[CLN2TRSC10]	false
1325	[CLN2TRSC11]	false
1326	[CLN2TRSC12]	false
1327	[CLN2TRSC13]	false
1328	[CLN2TRSC14]	false
1329	[CLN2TRSC15]	false
1330	[CLN2TRSC16]	false
1331	[CLN2TRSC17]	false
1332	[CLN2TRSC18]	false
1333	[CLN2TRSC19]	false
1334	[YOX1TRSC01]	false
1335	YOX1SBF	false
1336	[YOX1TRSC02]	false
1337	[YOX1TRSC03]	false
1338	[YOX1TRSC04]	false
1339	[YOX1TRSC05]	false
1340	[YOX1TRSC06]	false
1341	[YOX1TRSC07]	false
1342	[YOX1TRSC08]	false
1343	[YOX1TRSC09]	false
1345	[YOX1TRSC10]	false
1347	[YOX1TRSC11]	false
1348	[YOX1TRSC12]	false
1349	[YOX1TRSC13]	false
1351	[YOX1TRSC14]	false
1352	[YOX1TRSC15]	false
1353	[YOX1TRSC16]	false
1354	[YOX1TRSC17]	false
1355	[YOX1TRSC18]	false
1356	[YOX1TRSC19]	false
1357	[PCL1TRSC01]	false
1358	PCL1SBF	false
1359	[PCL1TRSC02]	false
1360	[PCL1TRSC03]	false
1361	[PCL1TRSC04]	false
1362	[PCL1TRSC05]	false
1363	[PCL1TRSC06]	false
1364	[PCL1TRSC07]	false
1365	[PCL1TRSC08]	false
1366	[PCL1TRSC09]	false
1368	[PCL1TRSC10]	false
1371	[PCL1TRSC11]	false
1373	[PCL1TRSC12]	false
1375	[PCL1TRSC13]	false
1376	[PCL1TRSC14]	false
1378	[PCL1TRSC15]	false
1379	[PCL1TRSC16]	false
1381	[PCL1TRSC17]	false
1383	[PCL1TRSC18]	false
1385	[PCL1TRSC19]	false
1386	[PCL2TRSC01]	false
1387	PCL2SBF	false
1388	[PCL2TRSC02]	false
1389	[PCL2TRSC03]	false
1390	[PCL2TRSC04]	false
1392	[PCL2TRSC05]	false
1394	[PCL2TRSC06]	false
1396	[PCL2TRSC07]	false
1398	[PCL2TRSC08]	false
1400	[PCL2TRSC09]	false
1402	[PCL2TRSC10]	false
1404	[PCL2TRSC11]	false
1406	[PCL2TRSC12]	false
1408	[PCL2TRSC13]	false
1410	[PCL2TRSC14]	false
1412	[PCL2TRSC15]	false
1414	[PCL2TRSC16]	false
1416	[PCL2TRSC17]	false
1418	[PCL2TRSC18]	false
1420	[PCL2TRSC19]	false
953	[PCL9TRSC01]	false
955	PCL9TRSC	false
957	[PCL9TRSC02]	false
959	[PCL9TRSC03]	false
960	[PCL9TRSC04]	false
961	[PCL9TRSC05]	false
962	[PCL9TRSC06]	false
963	[PCL9TRSC07]	false
964	[PCL9TRSC08]	false
965	[PCL9TRSC09]	false
966	[PCL9TRSC10]	false
967	[PCL9TRSC11]	false
968	[PCL9TRSC12]	false
969	[PCL9TRSC13]	false
970	[PCL9TRSC14]	false
971	[PCL9TRSC15]	false
972	[PCL9TRSC16]	false
973	[PCL9TRSC17]	false
974	[PCL9TRSC18]	false
881	[PCL9TRSC19]	false
882	[SIC1TRSC01]	false
884	SIC1TRSC	false
885	[SIC1TRSC02]	false
886	[SIC1TRSC03]	false
887	[SIC1TRSC04]	false
888	[SIC1TRSC05]	false
889	[SIC1TRSC06]	false
890	[SIC1TRSC07]	false
891	[SIC1TRSC08]	false
892	[SIC1TRSC09]	false
893	[SIC1TRSC10]	false
894	[SIC1TRSC11]	false
895	[SIC1TRSC12]	false
896	[SIC1TRSC13]	false
897	[SIC1TRSC14]	false
899	[SIC1TRSC15]	false
900	[SIC1TRSC16]	false
901	[SIC1TRSC17]	false
902	[SIC1TRSC18]	false
903	[SIC1TRSC19]	false
2015	[ACM1TRSC01]	false
2016	ACM1MBF	false
2017	Swi6notNrm1	false
2018	[ACM1TRSC02]	false
2019	[ACM1TRSC03]	false
2020	[ACM1TRSC04]	false
2021	[ACM1TRSC05]	false
2022	[ACM1TRSC06]	false
2023	[ACM1TRSC07]	false
2024	[ACM1TRSC08]	false
2025	[ACM1TRSC09]	false
2026	[ACM1TRSC10]	false
2027	[ACM1TRSC11]	false
2028	[ACM1TRSC12]	false
2029	[ACM1TRSC13]	false
2030	[ACM1TRSC14]	false
2031	[ACM1TRSC15]	false
2032	[ACM1TRSC16]	false
2033	[ACM1TRSC17]	false
2034	[ACM1TRSC18]	false
2035	[ACM1TRSC19]	false
2036	[SPC42TRSC01]	false
2037	SPC42MBF	false
2038	[SPC42TRSC02]	false
2039	[SPC42TRSC03]	false
2040	[SPC42TRSC04]	false
2041	[SPC42TRSC05]	false
2042	[SPC42TRSC06]	false
2043	[SPC42TRSC07]	false
2044	[SPC42TRSC08]	false
2045	[SPC42TRSC09]	false
2046	[SPC42TRSC10]	false
2047	[SPC42TRSC11]	false
2048	[SPC42TRSC12]	false
2049	[SPC42TRSC13]	false
2050	[SPC42TRSC14]	false
2052	[SPC42TRSC15]	false
2054	[SPC42TRSC16]	false
2056	[SPC42TRSC17]	false
2058	[SPC42TRSC18]	false
2060	[SPC42TRSC19]	false
2062	[CLB5TRSC01]	false
2064	CLB5MBF	false
2066	[CLB5TRSC02]	false
2068	[CLB5TRSC03]	false
2070	[CLB5TRSC04]	false
2072	[CLB5TRSC05]	false
2074	[CLB5TRSC06]	false
2076	[CLB5TRSC07]	false
2078	[CLB5TRSC08]	false
2080	[CLB5TRSC09]	false
2082	[CLB5TRSC10]	false
2084	[CLB5TRSC11]	false
2086	[CLB5TRSC12]	false
2088	[CLB5TRSC13]	false
2090	[CLB5TRSC14]	false
2092	[CLB5TRSC15]	false
2094	[CLB5TRSC16]	false
[truncated: 720 more rows]
