# Supplementary material for: A comprehensive, mechanistically detailed, and executable model of the cell division cycle in Saccharomyces cerevisiae
Source: Nat Commun. 2019 Mar 21;10:1308. doi: 10.1038/s41467-019-08903-w (PMC6428898; doi:10.1038/s41467-019-08903-w)
Supplement: Supplementary file 4 — Supplementary Data 2 [file 41467_2019_8903_MOESM4_ESM.zip › CytoscapeSession-2018_05_18-12_22/tables/1123-TF3+SBF/LOCAL_ATTRS-org.cytoscape.model.CyNode-TF3+SBF+default+node.cytable]

CyCSV-Version	1
SUID	name	selected
java.lang.Long	java.lang.String	java.lang.Boolean
TF3 SBF default node
1133	Cdc28_p+_Swi6_[(S160)]	false
1134	Cdc28_p+_Swi6_[(T179)]	false
1135	Cdc28_p+_Swi6_[(S228)]	false
1136	Cdc28_p+_Swi6_[(S238)]	false
1137	Cdc28_p+_Whi5_[(T57)]	false
1138	Cdc28_p+_Whi5_[(S59)]	false
1139	Cdc28_p+_Whi5_[(S62)]	false
1140	Cdc28_p+_Whi5_[(S88)]	false
1141	Cdc28_p+_Whi5_[(T143)]	false
1142	Cdc28_p+_Whi5_[(S154)]	false
1143	Cdc28_p+_Whi5_[(S156)]	false
1144	Cdc28_p+_Whi5_[(S161)]	false
1145	Cdc28_p+_Whi5_[(S215)]	false
1146	Cdc28_p+_Whi5_[(S262)]	false
1147	Pho85_p+_Whi5_[(pho85)]	false
1148	Pho85Pcl1Pcl9	false
1149	Rpd3_[whi5]_ppi+_Whi5_[hdac]	false
1150	Rpd3_[whi5]--Whi5_[hdac]	false
1151	Rpd3_[whi5]_ppi-_Whi5_[hdac]	false
1152	PolII_trsc_Cln1Gene	false
1153	MBF	false
1154	[CLN1TRSC20]	false
1155	PolII_trsc_Cln2Gene	false
1156	[CLN2TRSC20]	false
1157	PolII_trsc_Pcl1Gene	false
1158	[PCL1TRSC20]	false
1159	PolII_trsc_Pcl2Gene	false
1160	[PCL2TRSC20]	false
1161	PolII_trsc_Yox1Gene	false
1162	[YOX1TRSC20]	false
1163	PolII_trsc_Swe1Gene	false
1164	[SWE1TRSC20]	false
1165	Swi4_[DBD]_bind+_Cln1Gene_[scb]	false
1166	Cln1Gene_[scb]--Swi4_[DBD]	false
1167	Swi4_[DBD]_bind-_Cln1Gene_[scb]	false
1168	Swi4_[DBD]_bind+_Cln2Gene_[scb]	false
1169	Cln2Gene_[scb]--Swi4_[DBD]	false
1170	Swi4_[DBD]_bind-_Cln2Gene_[scb]	false
1171	Swi4_[DBD]_bind+_Pcl1Gene_[scb]	false
1172	Pcl1Gene_[scb]--Swi4_[DBD]	false
1173	Swi4_[DBD]_bind-_Pcl1Gene_[scb]	false
1174	Swi4_[DBD]_bind+_Pcl2Gene_[scb]	false
1175	Pcl2Gene_[scb]--Swi4_[DBD]	false
1176	Swi4_[DBD]_bind-_Pcl2Gene_[scb]	false
1177	Swi4_[DBD]_bind+_Yox1Gene_[scb]	false
1178	Swi4_[DBD]--Yox1Gene_[scb]	false
1179	Swi4_[DBD]_bind-_Yox1Gene_[scb]	false
1180	Swi4_[DBD]_bind+_Swe1Gene_[scb]	false
1181	Swe1Gene_[scb]--Swi4_[DBD]	false
1182	Cdc5_[PBD]_ppi+_Swe1_[cdc5]	false
1183	Swi4_[DBD]_bind-_Swe1Gene_[scb]	false
1184	Swe1_p+_Cdc28_[(Y19)]	false
1185	Swe1_[(scf)]-{ub}	false
1186	Proteasome_deg_Swe1	false
1187	Hsl7_[swe1]_ppi+_Swe1_[hsl7]	false
1188	Hcm1_[DBD]_bind+_Cin8Gene_[hcm1]	false
1189	Hcm1_[DBD]_bind+_Fkh1Gene_[hcm1]	false
1190	Hcm1_[DBD]_bind+_Fkh2Gene_[hcm1]	false
1191	Hcm1_[DBD]_bind+_Ndd1Gene_[hcm1]	false
1192	Hcm1_[DBD]_bind+_Yhp1Gene_[hcm1]	false
1193	Cln1	false
1194	Cln2	false
1195	Swe1	false
1196	Cln1mRNA	false
1197	Cln2mRNA	false
1198	Pcl1mRNA	false
1199	Pcl2mRNA	false
1200	Yox1mRNA	false
1201	Swe1mRNA	false
1202	Ribo_trsl_Pcl1mRNA	false
1203	Ribo_trsl_Pcl2mRNA	false
1204	Mec1_p+_Swe1_[(S385)]	false
1205	Pcl1	false
1206	Pcl2	false
1207	Ribo_trsl_Yox1mRNA	false
1208	Hcm1mRNA	false
1209	Hcm1	false
1210	Decay_deg_Hcm1mRNA	false
1211	[HCM1TRSC01]	false
1212	HCM1TRSC	false
1213	HCM1SBF	false
1214	Decay_deg_Cln1mRNA	false
1215	HCM1MBF	false
1216	Decay_deg_Cln2mRNA	false
1217	[HCM1TRSC02]	false
1218	[HCM1TRSC03]	false
1219	[HCM1TRSC04]	false
1220	[HCM1TRSC05]	false
1221	[HCM1TRSC06]	false
1222	Decay_deg_Swe1mRNA	false
1223	[HCM1TRSC07]	false
1224	[HCM1TRSC08]	false
1225	[HCM1TRSC09]	false
1226	[HCM1TRSC10]	false
106	Yox1	false
1227	[HCM1TRSC11]	false
1228	[HCM1TRSC12]	false
1229	[HCM1TRSC13]	false
1230	[HCM1TRSC14]	false
1231	Decay_deg_Pcl1mRNA	false
1232	[HCM1TRSC15]	false
1233	Decay_deg_Pcl2mRNA	false
1234	[HCM1TRSC16]	false
1235	[HCM1TRSC17]	false
1236	[HCM1TRSC18]	false
1237	[HCM1TRSC19]	false
1238	Decay_deg_Yox1mRNA	false
1239	Proteasome_deg_Hcm1	false
1240	Cdc28_[cyclin]_ppi+_Cln1_[cdc28]	false
1241	Cdc28_[cyclin]_ppi+_Cln2_[cdc28]	false
123	Swi4	false
1242	Pcl1_[pho85]_ppi+_Pho85_[cyclin]	false
1243	Pcl2_[pho85]_ppi+_Pho85_[cyclin]	false
1244	Cdc28Cln123	false
1245	Cdc14_p-_Swi4_[(cdc28)]	false
1246	Cdc14_p-_Swi6_[(S160)]	false
1247	Cdc14_p-_Swi6_[(T179)]	false
1248	Cdc14_p-_Swi6_[(S228)]	false
1249	Cdc14_p-_Swi6_[(S238)]	false
1250	Cdc14_p-_Whi5_[(T57)]	false
1251	Cdc14_p-_Whi5_[(S59)]	false
1252	Cdc14_p-_Whi5_[(S62)]	false
1253	Cdc14_p-_Whi5_[(S88)]	false
1254	Cdc14_p-_Whi5_[(T143)]	false
1255	Cdc14_p-_Whi5_[(S154)]	false
1256	Cdc14_p-_Whi5_[(S156)]	false
1257	Cdc14_p-_Whi5_[(S161)]	false
1258	Cdc14_p-_Whi5_[(S215)]	false
1259	Cdc14_p-_Whi5_[(S262)]	false
1260	Cdc14_p-_Whi5_[(pho85)]	false
951	Cdc14_[net1]--Net1_[n]	false
1261	[SWE1TRSC01]	false
1262	SWE1SBF	false
1263	SBF	false
1264	SBFnotHDAC	false
1265	SBFHDAC	false
1266	Whi5HDAC	false
1267	[SWE1TRSC02]	false
1268	[SWE1TRSC03]	false
1269	[SWE1TRSC04]	false
1270	[SWE1TRSC05]	false
1271	[SWE1TRSC06]	false
1272	[SWE1TRSC07]	false
1273	[SWE1TRSC08]	false
1274	[SWE1TRSC09]	false
1275	[SWE1TRSC10]	false
1276	[SWE1TRSC11]	false
1277	[SWE1TRSC12]	false
1278	[SWE1TRSC13]	false
1279	[SWE1TRSC14]	false
1280	[SWE1TRSC15]	false
1281	[SWE1TRSC16]	false
1282	[SWE1TRSC17]	false
1283	[SWE1TRSC18]	false
1284	[SWE1TRSC19]	false
1285	[CLN1TRSC01]	false
1286	CLN1SBF	false
1287	[CLN1TRSC02]	false
1288	[CLN1TRSC03]	false
1289	[CLN1TRSC04]	false
242	Cdc28_p+_Swi4_[(cdc28)]	false
1290	[CLN1TRSC05]	false
1291	Swi4_[(cdc28)]-{p}	false
1292	[CLN1TRSC06]	false
898	Cdc28Clb12	false
1293	[CLN1TRSC07]	false
1294	Cln1_[(scf)]-{ub}	false
1295	[CLN1TRSC08]	false
1296	[CLN1TRSC09]	false
1297	[CLN1TRSC10]	false
1298	Cln2_[(scf)]-{ub}	false
1299	[CLN1TRSC11]	false
1300	[CLN1TRSC12]	false
1301	Pcl1_[(dma)]-{ub}	false
1302	[CLN1TRSC13]	false
1303	[CLN1TRSC14]	false
1304	Pcl2_[(dma)]-{ub}	false
1305	[CLN1TRSC15]	false
1306	[CLN1TRSC16]	false
1307	[CLN1TRSC17]	false
1308	Proteasome_deg_Cln1	false
1309	[CLN1TRSC18]	false
1310	Proteasome_deg_Cln2	false
1311	[CLN1TRSC19]	false
1312	Proteasome_deg_Pcl1	false
1313	[CLN2TRSC01]	false
1314	Proteasome_deg_Pcl2	false
1315	CLN2SBF	false
1316	[CLN2TRSC02]	false
1317	[CLN2TRSC03]	false
1318	[CLN2TRSC04]	false
1319	[CLN2TRSC05]	false
1320	[CLN2TRSC06]	false
1321	[CLN2TRSC07]	false
1322	[CLN2TRSC08]	false
1323	[CLN2TRSC09]	false
1324	[CLN2TRSC10]	false
1325	[CLN2TRSC11]	false
1326	[CLN2TRSC12]	false
1327	[CLN2TRSC13]	false
1328	[CLN2TRSC14]	false
1329	[CLN2TRSC15]	false
1330	[CLN2TRSC16]	false
1331	[CLN2TRSC17]	false
1332	[CLN2TRSC18]	false
1333	[CLN2TRSC19]	false
1334	[YOX1TRSC01]	false
1335	YOX1SBF	false
1336	[YOX1TRSC02]	false
1337	[YOX1TRSC03]	false
282	Mcm1_[yox1]_ppi+_Yox1_[mcm1]	false
1338	[YOX1TRSC04]	false
1339	[YOX1TRSC05]	false
1340	[YOX1TRSC06]	false
1341	[YOX1TRSC07]	false
1342	[YOX1TRSC08]	false
1343	[YOX1TRSC09]	false
1344	APC_ub+_Yox1_[(apc)]	false
1345	[YOX1TRSC10]	false
1346	Yox1_[(apc)]-{ub}	false
1347	[YOX1TRSC11]	false
1348	[YOX1TRSC12]	false
1349	[YOX1TRSC13]	false
1350	Proteasome_deg_Yox1	false
1351	[YOX1TRSC14]	false
1352	[YOX1TRSC15]	false
1353	[YOX1TRSC16]	false
1354	[YOX1TRSC17]	false
1355	[YOX1TRSC18]	false
1356	[YOX1TRSC19]	false
1357	[PCL1TRSC01]	false
1358	PCL1SBF	false
1359	[PCL1TRSC02]	false
1360	[PCL1TRSC03]	false
1361	[PCL1TRSC04]	false
1362	[PCL1TRSC05]	false
1363	[PCL1TRSC06]	false
1364	[PCL1TRSC07]	false
1365	[PCL1TRSC08]	false
1366	[PCL1TRSC09]	false
1367	Ribo_trsl_Cln1mRNA	false
1368	[PCL1TRSC10]	false
1369	Ribo_trsl_Cln2mRNA	false
1370	PolII_trsc_Hcm1Gene	false
1371	[PCL1TRSC11]	false
1372	[HCM1TRSC20]	false
1373	[PCL1TRSC12]	false
1374	Ribo_trsl_Hcm1mRNA	false
1375	[PCL1TRSC13]	false
1376	[PCL1TRSC14]	false
1377	Ribo_trsl_Swe1mRNA	false
1378	[PCL1TRSC15]	false
1379	[PCL1TRSC16]	false
1380	Swi4_[DBD]_bind+_Hcm1Gene_[scb]	false
1381	[PCL1TRSC17]	false
1382	Hcm1Gene_[scb]--Swi4_[DBD]	false
1383	[PCL1TRSC18]	false
1384	Swi4_[DBD]_bind-_Hcm1Gene_[scb]	false
1385	[PCL1TRSC19]	false
1386	[PCL2TRSC01]	false
1387	PCL2SBF	false
1388	[PCL2TRSC02]	false
1389	[PCL2TRSC03]	false
1390	[PCL2TRSC04]	false
1391	Swi6_[whi5]_ppi+_Whi5_[swi6]	false
1392	[PCL2TRSC05]	false
1393	Swi6_[whi5]--Whi5_[swi6]	false
1394	[PCL2TRSC06]	false
1395	Whi5release	false
1396	[PCL2TRSC07]	false
1397	Whi5Px10	false
1398	[PCL2TRSC08]	false
1399	Whi5_[(T57)]-{p}	false
1400	[PCL2TRSC09]	false
1401	Whi5_[(S59)]-{p}	false
1402	[PCL2TRSC10]	false
1403	Whi5_[(S62)]-{p}	false
1404	[PCL2TRSC11]	false
1405	Whi5_[(S88)]-{p}	false
1406	[PCL2TRSC12]	false
1407	Whi5_[(T143)]-{p}	false
1408	[PCL2TRSC13]	false
1409	Whi5_[(S154)]-{p}	false
1410	[PCL2TRSC14]	false
1411	Whi5_[(S156)]-{p}	false
1412	[PCL2TRSC15]	false
1413	Whi5_[(S161)]-{p}	false
1414	[PCL2TRSC16]	false
1415	Whi5_[(S215)]-{p}	false
1416	[PCL2TRSC17]	false
1417	Whi5_[(S262)]-{p}	false
1418	[PCL2TRSC18]	false
1419	Swi6P	false
1420	[PCL2TRSC19]	false
1421	Swi6_[(S160)]-{p}	false
1422	Swi6_[(T179)]-{p}	false
1423	Swi6_[(S228)]-{p}	false
1424	Swi6_[(S238)]-{p}	false
1425	Swi4_[swi6]--Swi6_[swi4]	false
1426	Swi6_[whi5]_ppi-_Whi5_[swi6]	false
1427	Hos3_[whi5]_ppi+_Whi5_[hdac]	false
1428	Hos3_[whi5]--Whi5_[hdac]	false
1429	Whi5_[(pho85)]-{p}	false
1430	Whi5P12	false
1431	Whi5P1	false
1432	Whi5P2	false
1433	Hos3_[whi5]_ppi-_Whi5_[hdac]	false
355	Swi4_[swi6]_ppi+_Swi6_[swi4]	false
1434	Swi4_[swi6]_ppi-_Swi6_[swi4]	false
