# Supplementary material for: A comprehensive, mechanistically detailed, and executable model of the cell division cycle in Saccharomyces cerevisiae
Source: Nat Commun. 2019 Mar 21;10:1308. doi: 10.1038/s41467-019-08903-w (PMC6428898; doi:10.1038/s41467-019-08903-w)
Supplement: Supplementary file 4 — Supplementary Data 2 [file 41467_2019_8903_MOESM4_ESM.zip › CytoscapeSession-2018_05_18-12_22/tables/3951-CDK3+Cdc14/LOCAL_ATTRS-org.cytoscape.model.CyEdge-CDK3+Cdc14+default+edge.cytable]

CyCSV-Version	1
SUID	interaction	name	selected
java.lang.Long	java.lang.String	java.lang.String	java.lang.Boolean
CDK3 Cdc14 default edge
4039	produce	Esp1_CUT_Slk19_[(Esp1)] (directed) Slk19_[(Esp1)]-{truncated}	false
4040	!	Slk19_[(Cdc5)]-{p} (directed) Esp1_CUT_Slk19_[(Esp1)]	false
4041	produce	Cdc5_p+_Slk19_[(Cdc5)] (directed) Slk19_[(Cdc5)]-{p}	false
4042	x	Cdc14_[net1]--Net1_[n] (directed) Cdc14_p-_Tus1_[(cdc28)]	false
4043	x	Cdc14_[net1]--Net1_[n] (directed) Cdc14_p-_Tub4_[(S360)]	false
4044	x	Cdc14_[net1]--Net1_[n] (directed) Cdc14_p-_Tgl4_[(cdc28)]	false
4045	x	Cdc14_[net1]--Net1_[n] (directed) Cdc14_p-_Swe1_[cdc28(deg)]	false
4046	x	Cdc14_[net1]--Net1_[n] (directed) Cdc14_p-_Spc110_[(S91)]	false
4047	x	Cdc14_[net1]--Net1_[n] (directed) Cdc14_p-_Spc110_[(S36)]	false
4048	x	Cdc14_[net1]--Net1_[n] (directed) Cdc14_p-_Spc42_[(T6)]	false
4049	x	Cdc14_[net1]--Net1_[n] (directed) Cdc14_p-_Spc42_[(S4)]	false
4050	x	Cdc14_[net1]--Net1_[n] (directed) Cdc14_p-_Smc4_[(S128)]	false
4051	x	Cdc14_[net1]--Net1_[n] (directed) Cdc14_p-_Smc4_[(S117)]	false
4052	x	Cdc14_[net1]--Net1_[n] (directed) Cdc14_p-_Smc4_[(S113)]	false
4053	x	Cdc14_[net1]--Net1_[n] (directed) Cdc14_p-_Smc4_[(S109)]	false
4054	x	Cdc14_[net1]--Net1_[n] (directed) Cdc14_p-_Smc4_[(T60)]	false
4055	x	Cdc14_[net1]--Net1_[n] (directed) Cdc14_p-_Smc4_[(T43)]	false
4056	x	Cdc14_[net1]--Net1_[n] (directed) Cdc14_p-_Smc4_[(S4)]	false
4057	x	Cdc14_[net1]--Net1_[n] (directed) Cdc14_p-_Sld3_[(S622)]	false
4058	x	Cdc14_[net1]--Net1_[n] (directed) Cdc14_p-_Sld3_[(T600)]	false
4059	x	Cdc14_[net1]--Net1_[n] (directed) Cdc14_p-_Sld2_[(T84)]	false
4060	x	Cdc14_[net1]--Net1_[n] (directed) Cdc14_p-_Rga2_[(cdc28)]	false
4061	x	Cdc14_[net1]--Net1_[n] (directed) Cdc14_p-_Rga1_[(cdc28)]	false
4062	x	Cdc14_[net1]--Net1_[n] (directed) Cdc14_p-_Orc6_[(cdc28)]	false
4063	x	Cdc14_[net1]--Net1_[n] (directed) Cdc14_p-_Orc2_[(cdc28)]	false
4064	x	Cdc14_[net1]--Net1_[n] (directed) Cdc14_p-_Mps1_[(T29)]	false
4065	x	Cdc14_[net1]--Net1_[n] (directed) Cdc14_p-_Mcm3_[NLS(cdc28)]	false
4066	x	Cdc14_[net1]--Net1_[n] (directed) Cdc14_p-_Lte1_[(cdc28)]	false
4067	x	Cdc14_[net1]--Net1_[n] (directed) Cdc14_p-_Kar9_[(cdc28)]	false
4068	x	Cdc14_[net1]--Net1_[n] (directed) Cdc14_p-_Fin1_[(cdc28)]	false
4069	x	Cdc14_[net1]--Net1_[n] (directed) Cdc14_p-_Dbf4_[(cdc28)]	false
4070	x	Cdc14_[net1]--Net1_[n] (directed) Cdc14_p-_Cdc24_[(cdc28)]	false
4071	x	Cdc14_[net1]--Net1_[n] (directed) Cdc14_p-_Boi2_[(cdc28)]	false
4072	x	Cdc14_[net1]--Net1_[n] (directed) Cdc14_p-_Boi1_[(cdc28)]	false
4073	x	Cdc14_[net1]--Net1_[n] (directed) Cdc14_p-_Bem3_[(cdc28)]	false
4074	x	Cdc14_[net1]--Net1_[n] (directed) Cdc14_p-_Bem2_[(cdc28)]	false
4075	x	Cdc14_[net1]--Net1_[n] (directed) Cdc14_p-_Bem1_[(cdc28)]	false
4076	x	Cdc14_[net1]--Net1_[n] (directed) Cdc14_p-_Acm1_[(T161)]	false
4077	x	Cdc14_[net1]--Net1_[n] (directed) Cdc14_p-_Acm1_[(S48)]	false
4078	x	Cdc14_[net1]--Net1_[n] (directed) Cdc14_p-_Acm1_[(S31)]	false
4079	x	Cdc14_[net1]--Net1_[n] (directed) Cdc14_p-_Acm1_[(S3)]	false
4080	x	Cdc14_[net1]--Net1_[n] (directed) Cdc14_p-_Sfi1_[C(S923)]	false
4081	x	Cdc14_[net1]--Net1_[n] (directed) Cdc14_p-_Sfi1_[C(S801)]	false
4082	x	Cdc14_[net1]--Net1_[n] (directed) Cdc14_p-_Sfi1_[C(S892)]	false
4083	x	Cdc14_[net1]--Net1_[n] (directed) Cdc14_p-_Sfi1_[C(S882)]	false
4084	x	Cdc14_[net1]--Net1_[n] (directed) Cdc14_p-_Sfi1_[C(S855)]	false
4085	x	Cdc14_[net1]--Net1_[n] (directed) Cdc14_p-_Sfi1_[C(T816)]	false
4086	x	Cdc14_[net1]--Net1_[n] (directed) Cdc14_p-_Chs2_[(S100)]	false
4087	x	Cdc14_[net1]--Net1_[n] (directed) Cdc14_p-_Chs2_[(S69)]	false
4088	x	Cdc14_[net1]--Net1_[n] (directed) Cdc14_p-_Chs2_[(S60)]	false
4089	x	Cdc14_[net1]--Net1_[n] (directed) Cdc14_p-_Chs2_[(S14)]	false
4090	x	Cdc14_[net1]--Net1_[n] (directed) Cdc14_p-_Pds1_[(cdc28)]	false
4091	x	Cdc14_[net1]--Net1_[n] (directed) Cdc14_p-_Cdc5_[(T242)]	false
4092	x	Cdc14_[net1]--Net1_[n] (directed) Cdc14_p-_Cdc5_[(T238)]	false
4093	x	Cdc14_[net1]--Net1_[n] (directed) Cdc14_p-_Net1_[(cdc28x6)]	false
4094	ss	Cdc14_[net1]--Net1_[n] (directed) Cdc14_[net1]_ppi-_Net1_[n]	false
4095	x	Cdc14_[net1]--Net1_[n] (directed) Cdc14_p-_Cdh1_[(cdc28)]	false
4096	produce	Cdc14_[net1]_ppi+_Net1_[n] (directed) Cdc14_[net1]--Net1_[n]	false
4097	x	Net1PP (directed) Cdc14_[net1]_ppi+_Net1_[n]	false
4098	!	Net1_[(cdc28x6)]-{p} (directed) Cdc5_p+_Net1_[(cdc5)]	false
4099	ss	Net1_[(cdc28x6)]-{p} (directed) Cdc14_p-_Net1_[(cdc28x6)]	false
4100	AND	Net1_[(cdc28x6)]-{p} (directed) Net1PP	false
4101	ss	Net1_[(cdc5)]-{p} (directed) Pph22_p-_Net1_[(cdc5)]	false
4102	ss	Net1_[(cdc5)]-{p} (directed) Pph21_p-_Net1_[(cdc5)]	false
4103	AND	Net1_[(cdc5)]-{p} (directed) Net1PP	false
4104	consume	Cdc14_[net1]_ppi-_Net1_[n] (directed) Cdc14_[net1]--Net1_[n]	false
4105	produce	Cdc28_p+_Cdc5_[(T242)] (directed) Cdc5_[(T242)]-{p}	false
4106	produce	Cdc28_p+_Net1_[(cdc28x6)] (directed) Net1_[(cdc28x6)]-{p}	false
4107	consume	Cdc14_p-_Net1_[(cdc28x6)] (directed) Net1_[(cdc28x6)]-{p}	false
4108	consume	Cdc14_p-_Cdc5_[(T242)] (directed) Cdc5_[(T242)]-{p}	false
4109	produce	Cdc5_p+_Net1_[(cdc5)] (directed) Net1_[(cdc5)]-{p}	false
4110	consume	Pph21_p-_Net1_[(cdc5)] (directed) Net1_[(cdc5)]-{p}	false
4111	!	PP2ACdc55Pph21 (directed) Pph21_p-_Net1_[(cdc5)]	false
4112	consume	Pph22_p-_Net1_[(cdc5)] (directed) Net1_[(cdc5)]-{p}	false
4113	!	PP2ACdc55Pph22 (directed) Pph22_p-_Net1_[(cdc5)]	false
4114	!	Cdc28Clb12 (directed) Cdc28_p+_Net1_[(cdc28x6)]	false
4115	!	Cdc28Clb12 (directed) Cdc28_p+_Cdc5_[(T242)]	false
4116	!	Cdc5_[(T242)]-{p} (directed) Cdc5_p+_Tus1_[(cdc5)]	false
4117	!	Cdc5_[(T242)]-{p} (directed) Cdc5_p+_Scc1_[(cdc5)]	false
4118	!	Cdc5_[(T242)]-{p} (directed) Cdc5_p+_Net1_[(cdc5)]	false
4119	ss	Cdc5_[(T242)]-{p} (directed) Cdc14_p-_Cdc5_[(T242)]	false
4120	!	Cdc5_[(T242)]-{p} (directed) Cdc5_p+_Slk19_[(Cdc5)]	false
4121	!	Cdc5_[(T242)]-{p} (directed) Cdc5_p+_Bfa1_[(cdc5)]	false
4122	!	Cdc5_[(T242)]-{p} (directed) Cdc5_p+_Swe1_[cdc5(HP)]	false
4123	!	Cdc5_[(T242)]-{p} (directed) Cdc5_p+_Sfi1_[C(T876)]	false
4124	!	Cdc5_[(T242)]-{p} (directed) Cdc5_p+_Sfi1_[C(T866)]	false
4125	!	Cdc5_[(T242)]-{p} (directed) Cdc5_p+_Sfi1_[C(S826)]	false
4126	consume	Cdc14PPT_p-_Cdc14_[(NLS)] (directed) Cdc14_[(NLS)]-{p}	false
4127	produce	Dbf2_p+_Cdc14_[(NLS)] (directed) Cdc14_[(NLS)]-{p}	false
4128	ss	Cdc14_[(NLS)]-{p} (directed) Cdc14PPT_p-_Cdc14_[(NLS)]	false
4129	x	Cdc14_[(NLS)]-{p} (directed) Cdc14_[net1]_ppi+_Net1_[n]	false
4130	!	Dbf2Active (directed) Dbf2_p+_Cdc14_[(NLS)]	false
3485	!	Cdc5_[(T242)]-{p} (directed) Cdc5_p+_Ndd1_[(S85)]	false
3452	is	Cdc5 (directed) Cdc28_p+_Cdc5_[(T242)]	false
3481	x	Cdc14_[net1]--Net1_[n] (directed) Cdc14_p-_Fkh2_[(S683)]	false
3480	x	Cdc14_[net1]--Net1_[n] (directed) Cdc14_p-_Fkh2_[(T697)]	false
3479	x	Cdc14_[net1]--Net1_[n] (directed) Cdc14_p-_Ndd1_[(T319)]	false
1662	x	Cdc14_[net1]--Net1_[n] (directed) Cdc14_p-_Swi4_[(cdc28)]	false
1661	x	Cdc14_[net1]--Net1_[n] (directed) Cdc14_p-_Swi6_[(S160)]	false
1660	x	Cdc14_[net1]--Net1_[n] (directed) Cdc14_p-_Swi6_[(T179)]	false
1659	x	Cdc14_[net1]--Net1_[n] (directed) Cdc14_p-_Swi6_[(S228)]	false
1658	x	Cdc14_[net1]--Net1_[n] (directed) Cdc14_p-_Swi6_[(S238)]	false
1657	x	Cdc14_[net1]--Net1_[n] (directed) Cdc14_p-_Whi5_[(T57)]	false
1656	x	Cdc14_[net1]--Net1_[n] (directed) Cdc14_p-_Whi5_[(S59)]	false
1655	x	Cdc14_[net1]--Net1_[n] (directed) Cdc14_p-_Whi5_[(S62)]	false
1654	x	Cdc14_[net1]--Net1_[n] (directed) Cdc14_p-_Whi5_[(S88)]	false
2751	x	Cdc14_[net1]--Net1_[n] (directed) Cdc14_p-_Stb1_[(cdc28)]	false
1653	x	Cdc14_[net1]--Net1_[n] (directed) Cdc14_p-_Whi5_[(T143)]	false
1652	x	Cdc14_[net1]--Net1_[n] (directed) Cdc14_p-_Whi5_[(S154)]	false
1651	x	Cdc14_[net1]--Net1_[n] (directed) Cdc14_p-_Whi5_[(S156)]	false
1650	x	Cdc14_[net1]--Net1_[n] (directed) Cdc14_p-_Whi5_[(S161)]	false
1649	x	Cdc14_[net1]--Net1_[n] (directed) Cdc14_p-_Whi5_[(S215)]	false
1648	x	Cdc14_[net1]--Net1_[n] (directed) Cdc14_p-_Whi5_[(S262)]	false
1647	x	Cdc14_[net1]--Net1_[n] (directed) Cdc14_p-_Whi5_[(pho85)]	false
1076	x	Cdc14_[net1]--Net1_[n] (directed) Cdc14_p-_Ace2_[NLS(cdc28)]	false
1075	x	Cdc14_[net1]--Net1_[n] (directed) Cdc14_p-_Swi5_[NLS(cdc28)]	false
