# Supplementary material for: A comprehensive, mechanistically detailed, and executable model of the cell division cycle in Saccharomyces cerevisiae
Source: Nat Commun. 2019 Mar 21;10:1308. doi: 10.1038/s41467-019-08903-w (PMC6428898; doi:10.1038/s41467-019-08903-w)
Supplement: Supplementary file 4 — Supplementary Data 2 [file 41467_2019_8903_MOESM4_ESM.zip › CytoscapeSession-2018_05_18-12_22/tables/5937-CD2+Growth/LOCAL_ATTRS-org.cytoscape.model.CyEdge-CD2+Growth+default+edge.cytable]

CyCSV-Version	1
SUID	interaction	name	selected
java.lang.Long	java.lang.String	java.lang.String	java.lang.Boolean
CD2 Growth default edge
6060	consume	Msb3_gap_Sec4_[(act)] (directed) Sec4_[(act)]-{gtp}	false
6061	NOT	Sec4_[(act)]-{gtp} (directed) Sec4_[(act)]-{0}	false
6062	ss	Sec4_[(act)]-{gtp} (directed) Msb4_gap_Sec4_[(act)]	false
6063	ss	Sec4_[(act)]-{gtp} (directed) Msb3_gap_Sec4_[(act)]	false
6064	!	PolarisomeMsb3 (directed) Msb3_gap_Sec4_[(act)]	false
6065	consume	Msb4_gap_Sec4_[(act)] (directed) Sec4_[(act)]-{gtp}	false
6066	!	PolarisomeMsb4 (directed) Msb4_gap_Sec4_[(act)]	false
6067	produce	Tus1_gef_Rho1_[(act)] (directed) Rho1_[(act)]-{gtp}	false
6068	!	Tus1P (directed) Tus1_gef_Rho1_[(act)]	false
6069	produce	Bni1_[DID]_ipi+_Bni1_[DAD] (directed) Bni1_[DAD]--[DID]	false
6070	consume	Bni1_[DID]_ipi-_Bni1_[DAD] (directed) Bni1_[DAD]--[DID]	false
6071	produce	Bnr1_[DID]_ipi+_Bnr1_[DAD] (directed) Bnr1_[DAD]--[DID]	false
6072	consume	Bnr1_[DID]_ipi-_Bnr1_[DAD] (directed) Bnr1_[DAD]--[DID]	false
6073	produce	Cdc42_[switch]_ppi+_Sec3_[N] (directed) Cdc42_[switch]--Sec3_[N]	false
6074	OR	Cdc42_[switch]--Sec3_[N] (directed) Sec3	false
6075	ss	Cdc42_[switch]--Sec3_[N] (directed) Cdc42_[switch]_ppi-_Sec3_[N]	false
6076	consume	Cdc42_[switch]_ppi-_Sec3_[N] (directed) Cdc42_[switch]--Sec3_[N]	false
6077	produce	Cdc42_[switch]_ppi+_Exo70_[cdc42] (directed) Cdc42_[switch]--Exo70_[cdc42]	false
6078	ss	Cdc42_[switch]--Exo70_[cdc42] (directed) Cdc42_[switch]_ppi-_Exo70_[cdc42]	false
6079	consume	Cdc42_[switch]_ppi-_Exo70_[cdc42] (directed) Cdc42_[switch]--Exo70_[cdc42]	false
6080	produce	Rho1_[switch]_ppi+_Sec3_[N] (directed) Rho1_[switch]--Sec3_[N]	false
6081	OR	Rho1_[switch]--Sec3_[N] (directed) Sec3	false
6082	ss	Rho1_[switch]--Sec3_[N] (directed) Rho1_[switch]_ppi-_Sec3_[N]	false
6083	consume	Rho1_[switch]_ppi-_Sec3_[N] (directed) Rho1_[switch]--Sec3_[N]	false
6084	produce	Exo70_[C]_i+_PI_[head] (directed) Exo70_[C]--PI_[head]	false
6085	!	Exo70_[C]--PI_[head] (directed) [Exocytosis]	false
6086	ss	Exo70_[C]--PI_[head] (directed) Exo70_[C]_i-_PI_[head]	false
6087	consume	Exo70_[C]_i-_PI_[head] (directed) Exo70_[C]--PI_[head]	false
6088	produce	Sec3_[PH]_i+_PI_[head] (directed) PI_[head]--Sec3_[PH]	false
6089	AND	PI_[head]--Sec3_[PH] (directed) Sec3PM	false
6090	ss	PI_[head]--Sec3_[PH] (directed) Sec3_[PH]_i-_PI_[head]	false
6091	consume	Sec3_[PH]_i-_PI_[head] (directed) PI_[head]--Sec3_[PH]	false
6092	produce	Sec2_gef_Sec4_[(act)] (directed) Sec4_[(act)]-{gtp}	false
6093	!	[Exocytosis] (directed) [Cytokinesis]	false
6094	!	[Exocytosis] (directed) [ApicalGrowth]	false
6095	!	Sec4_[(act)]-{0} (directed) [Exocytosis]	false
6096	!	Sec3PM (directed) [Exocytosis]	false
6097	AND	Sec3 (directed) Sec3PM	false
6098	!	Cell_[(bud)]-{small} (directed) [BudSite]	false
6099	ss	Cell_[(bud)]-{small} (directed) Cell_Growth_Cell_[(bud)]	false
6100	consume	Cell_Growth_Cell_[(bud)] (directed) Cell_[(bud)]-{small}	false
6101	produce	Cell_Growth_Cell_[(bud)] (directed) Cell_[(bud)]-{large}	false
6102	!	[GlucanSynthesis] (directed) Cell_Growth_Cell_[(bud)]	false
6103	!	[ApicalGrowth] (directed) [CWI]	false
6104	!	[ApicalGrowth] (directed) Cell_Growth_Cell_[(bud)]	false
6105	!	ActinCables (directed) [Exocytosis]	false
6106	produce	Fks1_[rho1]_ppi+_Rho1_[switch] (directed) Fks1_[rho1]--Rho1_[switch]	false
6107	OR	BudTipCables (directed) ActinCables	false
6108	consume	Fks1_[rho1]_ppi-_Rho1_[switch] (directed) Fks1_[rho1]--Rho1_[switch]	false
6109	ss	Act1_[formin]--Bni1_[actin] (directed) Act1_[formin]_ppi-_Bni1_[actin]	false
6110	OR	Act1_[formin]--Bni1_[actin] (directed) Formin	false
6111	AND	Act1_[formin]--Bni1_[actin] (directed) BudTipCables	false
6112	produce	Gsc2_[rho1]_ppi+_Rho1_[switch] (directed) Gsc2_[rho1]--Rho1_[switch]	false
6113	ss	Act1_[self1]--Act1_[self2] (directed) Act1_[self1]_ppi-_Act1_[self2]	false
6114	AND	Act1_[self1]--Act1_[self2] (directed) BudNeckCables	false
6115	AND	Act1_[self1]--Act1_[self2] (directed) BudTipCables	false
6116	consume	Gsc2_[rho1]_ppi-_Rho1_[switch] (directed) Gsc2_[rho1]--Rho1_[switch]	false
6117	OR	BudNeckCables (directed) ActinCables	false
6118	ss	Act1_[formin]--Bnr1_[actin] (directed) Act1_[formin]_ppi-_Bnr1_[actin]	false
6119	OR	Act1_[formin]--Bnr1_[actin] (directed) Formin	false
6120	AND	Act1_[formin]--Bnr1_[actin] (directed) BudNeckCables	false
6121	ss	Bnr1_[FH2]--Bnr1_[FH2] (directed) Bnr1_[FH2]_ppi-_Bnr1_[FH2]	false
6122	AND	Bnr1_[FH2]--Bnr1_[FH2] (directed) BudNeckCables	false
6123	consume	Bem2_gap_Rho1_[(act)] (directed) Rho1_[(act)]-{gtp}	false
6124	!	Rho1_[(act)]-{gtp} (directed) [SymmetryBreakingCyt]	false
6125	!	Rho1_[(act)]-{gtp} (directed) Gsc2_[rho1]_ppi+_Rho1_[switch]	false
6126	!	Rho1_[(act)]-{gtp} (directed) Fks1_[rho1]_ppi+_Rho1_[switch]	false
6127	!	Rho1_[(act)]-{gtp} (directed) Rho1_[switch]_ppi+_Sec3_[N]	false
6128	!	Rho1_[(act)]-{gtp} (directed) Bnr1_[GBD]_ppi+_Rho1_[switch]	false
6129	!	Rho1_[(act)]-{gtp} (directed) Bni1_[GBD]_ppi+_Rho1_[switch]	false
6130	ss	Rho1_[(act)]-{gtp} (directed) Lrg1_gap_Rho1_[(act)]	false
6131	ss	Rho1_[(act)]-{gtp} (directed) Bem2_gap_Rho1_[(act)]	false
6132	consume	Lrg1_gap_Rho1_[(act)] (directed) Rho1_[(act)]-{gtp}	false
6133	!	GlucanSynthase (directed) [GlucanSynthesis]	false
6134	!	GlucanSynthase (directed) Lrg1_gap_Rho1_[(act)]	false
6135	ss	Fks1_[rho1]--Rho1_[switch] (directed) Fks1_[rho1]_ppi-_Rho1_[switch]	false
6136	OR	Fks1_[rho1]--Rho1_[switch] (directed) GlucanSynthase	false
6137	ss	Gsc2_[rho1]--Rho1_[switch] (directed) Gsc2_[rho1]_ppi-_Rho1_[switch]	false
6138	OR	Gsc2_[rho1]--Rho1_[switch] (directed) GlucanSynthase	false
6139	produce	Rom2_gef_Rho1_[(act)] (directed) Rho1_[(act)]-{gtp}	false
6140	!	Rho1Activation (directed) Rom2_gef_Rho1_[(act)]	false
6141	ss	PI_[head]--Rom2_[PH] (directed) Rom2_[PH]_i-_PI_[head]	false
6142	AND	PI_[head]--Rom2_[PH] (directed) Rho1Activation	false
6143	ss	Rho1_[rom2]--Rom2_[rho1] (directed) Rho1_[rom2]_ppi-_Rom2_[rho1]	false
6144	AND	Rho1_[rom2]--Rom2_[rho1] (directed) Rho1Activation	false
6145	AND	Rom2 (directed) Rho1Activation	false
6146	ss	Rom2_[cwi]--Slg1_[cyt] (directed) Rom2_[cwi]_ppi-_Slg1_[cyt]	false
6147	OR	Rom2_[cwi]--Slg1_[cyt] (directed) Rom2	false
6148	ss	Mid2_[rom2]--Rom2_[cwi] (directed) Mid2_[rom2]_ppi-_Rom2_[cwi]	false
6149	OR	Mid2_[rom2]--Rom2_[cwi] (directed) Rom2	false
6150	AND	[CWI] (directed) Rho1Activation	false
6151	produce	Rho1_[rom2]_ppi+_Rom2_[rho1] (directed) Rho1_[rom2]--Rom2_[rho1]	false
6152	consume	Rho1_[rom2]_ppi-_Rom2_[rho1] (directed) Rho1_[rom2]--Rom2_[rho1]	false
6153	produce	Rom2_[cwi]_ppi+_Slg1_[cyt] (directed) Rom2_[cwi]--Slg1_[cyt]	false
6154	consume	Rom2_[cwi]_ppi-_Slg1_[cyt] (directed) Rom2_[cwi]--Slg1_[cyt]	false
6155	produce	Mid2_[rom2]_ppi+_Rom2_[cwi] (directed) Mid2_[rom2]--Rom2_[cwi]	false
6156	consume	Mid2_[rom2]_ppi-_Rom2_[cwi] (directed) Mid2_[rom2]--Rom2_[cwi]	false
6157	AND	PI_[(4)]-{p} (directed) PI45P2	false
6158	ss	PI_[(4)]-{p} (directed) Sac1_p-_PI_[(4)]	false
6159	!	PI_[(4)]-{p} (directed) Mss4_p+_PI_[(5)]	false
6160	produce	Sst4_p+_PI_[(4)] (directed) PI_[(4)]-{p}	false
6161	produce	Mss4_p+_PI_[(5)] (directed) PI_[(5)]-{p}	false
6162	AND	PI_[(5)]-{p} (directed) PI45P2	false
6163	ss	PI_[(5)]-{p} (directed) Inp51_p-_PI_[(5)]	false
6164	consume	Sac1_p-_PI_[(4)] (directed) PI_[(4)]-{p}	false
6165	consume	Inp51_p-_PI_[(5)] (directed) PI_[(5)]-{p}	false
6166	produce	Rom2_[PH]_i+_PI_[head] (directed) PI_[head]--Rom2_[PH]	false
6167	!	PI45P2 (directed) Sec3_[PH]_i+_PI_[head]	false
6168	!	PI45P2 (directed) Exo70_[C]_i+_PI_[head]	false
6169	!	PI45P2 (directed) Rom2_[PH]_i+_PI_[head]	false
6170	consume	Rom2_[PH]_i-_PI_[head] (directed) PI_[head]--Rom2_[PH]	false
6171	produce	Bni1_[GBD]_ppi+_Cdc42_[switch] (directed) Bni1_[GBD]--Cdc42_[switch]	false
6172	x	Bni1_[GBD]--Cdc42_[switch] (directed) Bni1_[DID]_ipi+_Bni1_[DAD]	false
6173	ss	Bni1_[GBD]--Cdc42_[switch] (directed) Bni1_[GBD]_ppi-_Cdc42_[switch]	false
6174	consume	Bni1_[GBD]_ppi-_Cdc42_[switch] (directed) Bni1_[GBD]--Cdc42_[switch]	false
6175	produce	Bni1_[GBD]_ppi+_Rho1_[switch] (directed) Bni1_[GBD]--Rho1_[switch]	false
6176	x	Bni1_[GBD]--Rho1_[switch] (directed) Bni1_[DID]_ipi+_Bni1_[DAD]	false
6177	ss	Bni1_[GBD]--Rho1_[switch] (directed) Bni1_[GBD]_ppi-_Rho1_[switch]	false
6178	consume	Bni1_[GBD]_ppi-_Rho1_[switch] (directed) Bni1_[GBD]--Rho1_[switch]	false
6179	produce	Bnr1_[GBD]_ppi+_Cdc42_[switch] (directed) Bnr1_[GBD]--Cdc42_[switch]	false
6180	x	Bnr1_[GBD]--Cdc42_[switch] (directed) Bnr1_[DID]_ipi+_Bnr1_[DAD]	false
6181	ss	Bnr1_[GBD]--Cdc42_[switch] (directed) Bnr1_[GBD]_ppi-_Cdc42_[switch]	false
6182	!	[BudSite] (directed) Bnr1_[GBD]_ppi+_Rho1_[switch]	false
6183	!	[BudSite] (directed) Bnr1_[GBD]_ppi+_Cdc42_[switch]	false
6184	consume	Bnr1_[GBD]_ppi-_Cdc42_[switch] (directed) Bnr1_[GBD]--Cdc42_[switch]	false
6185	produce	Bnr1_[GBD]_ppi+_Rho1_[switch] (directed) Bnr1_[GBD]--Rho1_[switch]	false
6186	x	Bnr1_[GBD]--Rho1_[switch] (directed) Bnr1_[DID]_ipi+_Bnr1_[DAD]	false
6187	ss	Bnr1_[GBD]--Rho1_[switch] (directed) Bnr1_[GBD]_ppi-_Rho1_[switch]	false
6188	consume	Bnr1_[GBD]_ppi-_Rho1_[switch] (directed) Bnr1_[GBD]--Rho1_[switch]	false
6189	produce	Pea2_[spa2]_ppi+_Spa2_[pea2] (directed) Pea2_[spa2]--Spa2_[pea2]	false
6190	AND	Pea2_[spa2]--Spa2_[pea2] (directed) Polarisome	false
6191	ss	Pea2_[spa2]--Spa2_[pea2] (directed) Pea2_[spa2]_ppi-_Spa2_[pea2]	false
6192	consume	Pea2_[spa2]_ppi-_Spa2_[pea2] (directed) Pea2_[spa2]--Spa2_[pea2]	false
6193	produce	Bni1_[SBD]_ppi+_Spa2_[bni1] (directed) Bni1_[SBD]--Spa2_[bni1]	false
6194	AND	Bni1_[SBD]--Spa2_[bni1] (directed) Polarisome	false
6195	ss	Bni1_[SBD]--Spa2_[bni1] (directed) Bni1_[SBD]_ppi-_Spa2_[bni1]	false
6196	ss	Bni1_[DAD]--[DID] (directed) Bni1_[DID]_ipi-_Bni1_[DAD]	false
6197	x	Bni1_[DAD]--[DID] (directed) Bni1_[FH2]_ppi+_Bni1_[FH2]	false
6198	x	Bni1_[DAD]--[DID] (directed) Bni1_[SBD]_ppi+_Spa2_[bni1]	false
6199	consume	Bni1_[SBD]_ppi-_Spa2_[bni1] (directed) Bni1_[SBD]--Spa2_[bni1]	false
6200	produce	Msb3_[spa2]_ppi+_Spa2_[MSB] (directed) Msb3_[spa2]--Spa2_[MSB]	false
6201	AND	Msb3_[spa2]--Spa2_[MSB] (directed) PolarisomeMsb3	false
6202	ss	Msb3_[spa2]--Spa2_[MSB] (directed) Msb3_[spa2]_ppi-_Spa2_[MSB]	false
6203	consume	Msb3_[spa2]_ppi-_Spa2_[MSB] (directed) Msb3_[spa2]--Spa2_[MSB]	false
6204	produce	Msb4_[spa2]_ppi+_Spa2_[MSB] (directed) Msb4_[spa2]--Spa2_[MSB]	false
6205	AND	Msb4_[spa2]--Spa2_[MSB] (directed) PolarisomeMsb4	false
6206	ss	Msb4_[spa2]--Spa2_[MSB] (directed) Msb4_[spa2]_ppi-_Spa2_[MSB]	false
6207	consume	Msb4_[spa2]_ppi-_Spa2_[MSB] (directed) Msb4_[spa2]--Spa2_[MSB]	false
6208	produce	Bud6_[spa2]_ppi+_Spa2_[bud6] (directed) Bud6_[spa2]--Spa2_[bud6]	false
6209	AND	Bud6_[spa2]--Spa2_[bud6] (directed) Polarisome	false
6210	ss	Bud6_[spa2]--Spa2_[bud6] (directed) Bud6_[spa2]_ppi-_Spa2_[bud6]	false
6211	consume	Bud6_[spa2]_ppi-_Spa2_[bud6] (directed) Bud6_[spa2]--Spa2_[bud6]	false
6212	produce	Bni1_[FH2]_ppi+_Bni1_[FH2] (directed) Bni1_[FH2]--Bni1_[FH2]	false
6213	!	Bni1_[FH2]--Bni1_[FH2] (directed) Act1_[formin]_ppi+_Bni1_[actin]	false
6214	ss	Bni1_[FH2]--Bni1_[FH2] (directed) Bni1_[FH2]_ppi-_Bni1_[FH2]	false
6215	consume	Bni1_[FH2]_ppi-_Bni1_[FH2] (directed) Bni1_[FH2]--Bni1_[FH2]	false
6216	produce	Bnr1_[FH2]_ppi+_Bnr1_[FH2] (directed) Bnr1_[FH2]--Bnr1_[FH2]	false
6217	ss	Bnr1_[DAD]--[DID] (directed) Bnr1_[DID]_ipi-_Bnr1_[DAD]	false
6218	x	Bnr1_[DAD]--[DID] (directed) Bnr1_[FH2]_ppi+_Bnr1_[FH2]	false
6219	consume	Bnr1_[FH2]_ppi-_Bnr1_[FH2] (directed) Bnr1_[FH2]--Bnr1_[FH2]	false
6220	produce	Act1_[self1]_ppi+_Act1_[self2] (directed) Act1_[self1]--Act1_[self2]	false
6221	x	[LatA] (directed) Act1_[self1]_ppi+_Act1_[self2]	false
6222	!	Formin (directed) Act1_[self1]_ppi+_Act1_[self2]	false
6223	consume	Act1_[self1]_ppi-_Act1_[self2] (directed) Act1_[self1]--Act1_[self2]	false
6224	produce	Act1_[formin]_ppi+_Bni1_[actin] (directed) Act1_[formin]--Bni1_[actin]	false
6225	AND	Polarisome (directed) PolarisomeMsb4	false
6226	AND	Polarisome (directed) PolarisomeMsb3	false
6227	!	Polarisome (directed) Act1_[formin]_ppi+_Bni1_[actin]	false
6228	consume	Act1_[formin]_ppi-_Bni1_[actin] (directed) Act1_[formin]--Bni1_[actin]	false
6229	produce	Act1_[formin]_ppi+_Bnr1_[actin] (directed) Act1_[formin]--Bnr1_[actin]	false
6230	consume	Act1_[formin]_ppi-_Bnr1_[actin] (directed) Act1_[formin]--Bnr1_[actin]	false
5927	!	[SymmetryBreakingBud] (directed) [ApicalGrowth]	false
5888	!	Bem2_[(cdc28)]-{0} (directed) Bem2_gap_Rho1_[(act)]	false
5262	AND	ActinCables (directed) CytoplasmicForce	false
5853	!	Cdc42_[(act)]-{gtp} (directed) Bni1_[GBD]_ppi+_Cdc42_[switch]	false
5852	!	Cdc42_[(act)]-{gtp} (directed) Bnr1_[GBD]_ppi+_Cdc42_[switch]	false
5851	!	Cdc42_[(act)]-{gtp} (directed) Cdc42_[switch]_ppi+_Sec3_[N]	false
5850	!	Cdc42_[(act)]-{gtp} (directed) Cdc42_[switch]_ppi+_Exo70_[cdc42]	false
5914	!	PI_[(4)]-{p} (directed) Cla4_[lipid]_i+_PI_[head]	false
5928	!	[SymmetryBreakingBud] (directed) Bni1_[GBD]_ppi+_Cdc42_[switch]	false
