# Supplementary material for: A comprehensive, mechanistically detailed, and executable model of the cell division cycle in Saccharomyces cerevisiae
Source: Nat Commun. 2019 Mar 21;10:1308. doi: 10.1038/s41467-019-08903-w (PMC6428898; doi:10.1038/s41467-019-08903-w)
Supplement: Supplementary file 4 — Supplementary Data 2 [file 41467_2019_8903_MOESM4_ESM.zip › CytoscapeSession-2018_05_18-12_22/tables/4131-DNA1+Licensing/LOCAL_ATTRS-org.cytoscape.model.CyNode-DNA1+Licensing+default+node.cytable]

CyCSV-Version	1
SUID	name	selected
java.lang.Long	java.lang.String	java.lang.Boolean
DNA1 Licensing default node
898	Cdc28Clb12	false
94	Cdc6	false
129	Mcm2_[mcm6]_ppi+_Mcm6_[mcm2]	false
4141	Mcm2_[mcm6]--Mcm6_[mcm2]	false
4142	Mcm2_[mcm6]_ppi-_Mcm6_[mcm2]	false
130	Mcm6_[mcm4]_ppi+_Mcm4_[mcm6]	false
4143	Mcm4_[mcm6]--Mcm6_[mcm4]	false
4144	Mcm6_[mcm4]_ppi-_Mcm4_[mcm6]	false
131	Mcm4_[mcm7]_ppi+_Mcm7_[mcm4]	false
4145	Mcm4_[mcm7]--Mcm7_[mcm4]	false
4146	Mcm4_[mcm7]_ppi-_Mcm7_[mcm4]	false
133	Mcm5_[mcm6]_ppi+_Mcm6_[mcm5]	false
4147	Mcm5_[mcm6]--Mcm6_[mcm5]	false
4148	Mcm5_[mcm6]_ppi-_Mcm6_[mcm5]	false
137	Mcm7_[mcm3]_ppi+_Mcm3_[mcm7]	false
138	Cdc28_p+_Mcm3_[NLS(cdc28)]	false
4149	Mcm3_[mcm7]--Mcm7_[mcm3]	false
4150	Mcm7_[mcm3]_ppi-_Mcm3_[mcm7]	false
142	Mcm3_[mcm5]_ppi+_Mcm5_[mcm3]	false
4151	Mcm3_[mcm5]--Mcm5_[mcm3]	false
4152	Mcm3_[mcm5]_ppi-_Mcm5_[mcm3]	false
107	Mcm2	false
108	Mcm3	false
109	Mcm4	false
110	Mcm5	false
111	Mcm6	false
112	Mcm7	false
4153	Cdt1_[C]_ppi+_Mcm6_[C]	false
4154	Cdt1_[C]--Mcm6_[C]	false
4155	MCM	false
4156	Cdt1_[C]_ppi-_Mcm6_[C]	false
4157	Cdt1_[orc6]_ppi+_Orc6_[cdt1]	false
4158	Cdt1_[orc6]--Orc6_[cdt1]	false
4159	MCMCdt1	false
4160	NotMcm3P	false
4161	Mcm3_[NLS(cdc28)]-{p}	false
4162	ORCCdc6	false
4163	Cdc6_[orc1]--Orc1_[cdc6]	false
4164	ORCOrigin	false
4165	ORC	false
4166	Cell_LIC_Cell_[(DNA)]	false
4167	Orc1_[orc4]--Orc4_[orc1]	false
4168	Cell_[(DNA)]-{lic}	false
4169	Orc4_[orc5]--Orc5_[orc4]	false
4170	[HelicaseLoading]	false
4171	Orc2_[orc5]--Orc5_[orc2]	false
4172	Orc2_[orc3]--Orc3_[orc2]	false
4173	Orc2_[orc6]--Orc6_[orc2]	false
4174	ORI_[origin]--Orc1_[DBD]	false
4175	Orc2uP	false
4176	Orc2_[(cdc28)]-{p}	false
4177	Orc6uP	false
4178	Orc6_[(cdc28)]-{p}	false
4179	Cdt1_[orc6]_ppi-_Orc6_[cdt1]	false
4180	Orc1_[orc4]_ppi+_Orc4_[orc1]	false
4181	Orc1_[orc4]_ppi-_Orc4_[orc1]	false
3775	Cdc28Clb56	false
4182	Orc4_[orc5]_ppi+_Orc5_[orc4]	false
4183	Orc4_[orc5]_ppi-_Orc5_[orc4]	false
4184	Orc1_[DBD]_i+_ORI_[origin]	false
4185	Orc2_[orc5]_ppi+_Orc5_[orc2]	false
4186	Orc1_[DBD]_i-_ORI_[origin]	false
4187	Orc2_[orc5]_ppi-_Orc5_[orc2]	false
92	Cdc6_[orc1]_ppi+_Orc1_[cdc6]	false
951	Cdc14_[net1]--Net1_[n]	false
4188	Orc2_[orc3]_ppi+_Orc3_[orc2]	false
4189	Cdc6_[orc1]_ppi-_Orc1_[cdc6]	false
4190	Orc2_[orc3]_ppi-_Orc3_[orc2]	false
4191	Orc2_[orc6]_ppi+_Orc6_[orc2]	false
4192	Orc2_[orc6]_ppi-_Orc6_[orc2]	false
4193	Cdc28_p+_Orc2_[(cdc28)]	false
4194	Cdc28_p+_Orc6_[(cdc28)]	false
4034	Cdc14_p-_Mcm3_[NLS(cdc28)]	false
4036	Cdc14_p-_Orc2_[(cdc28)]	false
4037	Cdc14_p-_Orc6_[(cdc28)]	false
