# Supplementary material for: A comprehensive, mechanistically detailed, and executable model of the cell division cycle in Saccharomyces cerevisiae
Source: Nat Commun. 2019 Mar 21;10:1308. doi: 10.1038/s41467-019-08903-w (PMC6428898; doi:10.1038/s41467-019-08903-w)
Supplement: Supplementary file 4 — Supplementary Data 2 [file 41467_2019_8903_MOESM4_ESM.zip › CytoscapeSession-2018_05_18-12_22/tables/3564-TF7+unregulated/LOCAL_ATTRS-org.cytoscape.model.CyNode-TF7+unregulated+default+node.cytable]

CyCSV-Version	1
SUID	name	selected
java.lang.Long	java.lang.String	java.lang.Boolean
TF7 unregulated default node
3574	PolII_trsc_Mps1Gene	false
3575	Ribo_trsl_Mps1mRNA	false
3576	Mps1mRNA	false
3577	Cdc28_p+_Mps1_[(T29)]	false
3578	Mps1	false
3579	Far1	false
3580	PolII_trsc_Ase1Gene	false
2288	Mps1_p+_Spc42_[(mps1)]	false
3581	PolII_trsc_Dbf4Gene	false
3582	PolII_trsc_Kip1Gene	false
3583	Ribo_trsl_Ase1mRNA	false
3584	PolII_trsc_Clb4Gene	false
3585	PolII_trsc_Far1Gene	false
3586	Ribo_trsl_Dbf4mRNA	false
3587	Ribo_trsl_Kip1mRNA	false
3588	Mps1_[ndc80]_ppi+_Ndc80_[mps1]	false
3589	Decay_deg_Far1mRNA	false
3590	Clb4mRNA	false
3591	Rad53_p+_Dbf4_[(rad53)]	false
3592	Clb4	false
3593	Mps1_ap+_Mps1_[(AP)]	false
3594	Cdc28_p+_Far1_[(S87)]	false
3595	Mps1_p+_Spc110_[(S60)]	false
3596	Mps1_p+_Spc110_[(T68)]	false
3597	Far1_[(scf)]-{ub}	false
3598	Decay_deg_Clb4mRNA	false
3599	Far1mRNA	false
3600	Cdc28_[far1]_ppi+_Far1_[cdc28]	false
3601	Ase1_[dimer]_ppi+_Ase1_[dimer]	false
3602	Cdc24_[far1]_ppi+_Far1_[cdc24]	false
3603	Ase1_[mt]_ppi+_Tub1_[ase1]	false
3604	Proteasome_deg_Far1	false
3605	Decay_deg_Ase1mRNA	false
3606	Kip1_[mt]_ppi+_Tub1_[motor]	false
3607	Decay_deg_Dbf4mRNA	false
3608	Decay_deg_Kip1mRNA	false
3609	Kip1_[stalk]_ppi+_Kip1_[stalk]	false
3610	Decay_deg_Mps1mRNA	false
3611	Dbf4	false
3612	Ase1	false
3613	Kip1	false
3614	Ribo_trsl_Far1mRNA	false
3615	APC_ub+_Clb4_[(apc)]	false
3616	Clb4_[(apc)]-{ub}	false
3617	APC_ub+_Dbf4_[(apc)]	false
3618	Dbf4_[(apc)]-{ub}	false
3619	Proteasome_deg_Dbf4	false
3620	Ase1mRNA	false
3621	Dbf4mRNA	false
3622	APC_ub+_Ase1_[(apc)]	false
3623	Kip1mRNA	false
3624	Ase1_[(apc)]-{ub}	false
3625	APC_ub+_Kip1_[(apc)]	false
3626	Kip1_[(apc)]-{ub}	false
3627	Proteasome_deg_Ase1	false
3628	APC_ub+_Mps1_[(apc)]	false
3629	Proteasome_deg_Kip1	false
3630	Mps1_[(apc)]-{ub}	false
3631	Proteasome_deg_Mps1	false
3632	Proteasome_deg_Clb4	false
3633	Ribo_trsl_Clb4mRNA	false
3634	Cdc7_[dbf4]_ppi+_Dbf4_[cdc7]	false
3635	Cdc28_[cyclin]_ppi+_Clb4_[cdc28]	false
3636	Cdc28_p+_Dbf4_[(cdc28)]	false
