# Supplementary material for: A comprehensive, mechanistically detailed, and executable model of the cell division cycle in Saccharomyces cerevisiae
Source: Nat Commun. 2019 Mar 21;10:1308. doi: 10.1038/s41467-019-08903-w (PMC6428898; doi:10.1038/s41467-019-08903-w)
Supplement: Supplementary file 4 — Supplementary Data 2 [file 41467_2019_8903_MOESM4_ESM.zip › CytoscapeSession-2018_05_18-12_22/tables/32930-DNA2+Initiation%28compacted%29/LOCAL_ATTRS-org.cytoscape.model.CyNode-DNA2+Initiation%28compacted%29+default++node.cytable]

CyCSV-Version	1
SUID	name	selected
java.lang.Long	java.lang.String	java.lang.Boolean
DNA2 Initiation(compacted) default node
111	Mcm6	false
3963	Cdc14_p-_Sld2_[(T84)]	false
3964	Cdc14_p-_Sld3_[(T600)]	false
3965	Cdc14_p-_Sld3_[(S622)]	false
146	Mcm2_[mcm10]_ppi+_Mcm10_[mcm2]	false
3611	Dbf4	false
3634	Cdc7_[dbf4]_ppi+_Dbf4_[cdc7]	false
951	Cdc14_[net1]--Net1_[n]	false
3775	Cdc28Clb56	false
4293	Sld3_[(T600)]-{p}	false
4294	Dpb11_[gins]_ppi-_Psf1_[dpb11]	false
4295	Cdc28_p+_Sld3_[(S622)]	false
4296	Sld3_[(S622)]-{p}	false
4168	Cell_[(DNA)]-{lic}	false
4297	CMG	false
4298	Mcm10_[mcm2]--Mcm2_[mcm10]	false
4299	Mcm2_[mcm10]_ppi-_Mcm10_[mcm2]	false
4300	Cell_RepInit_Cell_[(DNA)]	false
4301	Cell_[(DNA)]-{replicating}	false
4302	[OriginFiring]	false
4303	Mcm4_[sld3]_ppi+_Sld3_[mcm4]	false
4304	Mcm4_[sld3]--Sld3_[mcm4]	false
4305	Mcm4_[sld3]_ppi-_Sld3_[mcm4]	false
4306	Mcm6_[sld3]_ppi+_Sld3_[mcm6]	false
4307	Mcm6_[sld3]--Sld3_[mcm6]	false
4308	Mcm6_[sld3]_ppi-_Sld3_[mcm6]	false
4309	Cdc45_[sld3]_ppi+_Sld3_[cdc45]	false
4310	Cdc45_[sld3]--Sld3_[cdc45]	false
4311	Cdc45_[sld3]_ppi-_Sld3_[cdc45]	false
4312	Dpb11_[BRCT1]_ppi+_Sld2_[dpb11]	false
4313	Mcm4PPT_p-_Mcm4_[(cdc7)]	false
217	Cdc7_p+_Mcm4_[(cdc7)]	false
4314	Cdc7_[dbf4]--Dbf4_[cdc7]	false
4315	Dpb11_[BRCT1]--Sld2_[dpb11]	false
4316	Mcm6PPT_p-_Mcm6_[(cdc7)]	false
4317	Cdc7_[dbf4]_ppi-_Dbf4_[cdc7]	false
221	Cdc7_p+_Mcm6_[(cdc7)]	false
4318	Dpb11_[BRCT2]--Sld3_[dpb11]	false
4319	Dpb11_[BRCT1]_ppi-_Sld2_[dpb11]	false
4320	Dpb11_[BRCT2]_ppi+_Sld3_[dpb11]	false
4321	Sld3PP	false
4322	Mcm4_[(cdc7)]-{p}	false
4323	MCMCdc45Sld3	false
4324	[DNALicensed]	false
4325	Dpb11_[BRCT2]_ppi-_Sld3_[dpb11]	false
4326	Dpb11_[pol]_ppi+_Pol2_[dpb11]	false
4327	Mcm6_[(cdc7)]-{p}	false
4328	Dpb11_[pol]--Pol2_[dpb11]	false
4329	Cdc28_p+_Sld2_[(T84)]	false
4330	Dpb11_[pol]_ppi-_Pol2_[dpb11]	false
107	Mcm2	false
4331	Sld2_[(T84)]-{p}	false
4332	Dpb11_[gins]_ppi+_Psf1_[dpb11]	false
109	Mcm4	false
4333	Cdc28_p+_Sld3_[(T600)]	false
4334	Dpb11_[gins]--Psf1_[dpb11]	false
