# Supplementary material for: A comprehensive, mechanistically detailed, and executable model of the cell division cycle in Saccharomyces cerevisiae
Source: Nat Commun. 2019 Mar 21;10:1308. doi: 10.1038/s41467-019-08903-w (PMC6428898; doi:10.1038/s41467-019-08903-w)
Supplement: Supplementary file 4 — Supplementary Data 2 [file 41467_2019_8903_MOESM4_ESM.zip › CytoscapeSession-2018_05_18-12_22/tables/4742-ND1+SPBSatellite/LOCAL_ATTRS-org.cytoscape.model.CyEdge-ND1+SPBSatellite+default+edge.cytable]

CyCSV-Version	1
SUID	interaction	name	selected
java.lang.Long	java.lang.String	java.lang.String	java.lang.Boolean
ND1 SPBSatellite default edge
4786	consume	Cdc14_p-_Sfi1_[C(T816)] (directed) Sfi1_[C(T816)]-{p}	false
4787	consume	Cdc14_p-_Sfi1_[C(S855)] (directed) Sfi1_[C(S855)]-{p}	false
4788	consume	Cdc14_p-_Sfi1_[C(S882)] (directed) Sfi1_[C(S882)]-{p}	false
4789	!	Cdc28Clb12 (directed) Cdc28_p+_Sfi1_[C(S923)]	false
4790	!	Cdc28Clb12 (directed) Cdc28_p+_Sfi1_[C(S801)]	false
4791	!	Cdc28Clb12 (directed) Cdc28_p+_Sfi1_[C(S892)]	false
4792	!	Cdc28Clb12 (directed) Cdc28_p+_Sfi1_[C(S882)]	false
4793	!	Cdc28Clb12 (directed) Cdc28_p+_Sfi1_[C(S855)]	false
4794	!	Cdc28Clb12 (directed) Cdc28_p+_Sfi1_[C(T816)]	false
4795	consume	Cdc14_p-_Sfi1_[C(S892)] (directed) Sfi1_[C(S892)]-{p}	false
4796	consume	Cdc14_p-_Sfi1_[C(S801)] (directed) Sfi1_[C(S801)]-{p}	false
4797	consume	Cdc14_p-_Sfi1_[C(S923)] (directed) Sfi1_[C(S923)]-{p}	false
4798	consume	Sfi1PPT_p-_Sfi1_[C(S826)] (directed) Sfi1_[C(S826)]-{p}	false
4799	consume	Sfi1PPT_p-_Sfi1_[C(T866)] (directed) Sfi1_[C(T866)]-{p}	false
4800	consume	Sfi1PPT_p-_Sfi1_[C(T876)] (directed) Sfi1_[C(T876)]-{p}	false
4801	produce	Cdc31_[kar1]_ppi+_Kar1_[cdc31] (directed) Cdc31_[kar1]--Kar1_[cdc31]	false
4802	AND	Cdc31_[kar1]--Kar1_[cdc31] (directed) BridgeAssembly	false
4803	ss	Cdc31_[kar1]--Kar1_[cdc31] (directed) Cdc31_[kar1]_ppi-_Kar1_[cdc31]	false
4804	consume	Cdc31_[kar1]_ppi-_Kar1_[cdc31] (directed) Cdc31_[kar1]--Kar1_[cdc31]	false
4805	produce	Cell_SAT_Cell_[(SPB)] (directed) Cell_[(SPB)]-{sat}	false
4806	produce	Cdc31_[sfi1]_ppi+_Sfi1_[cdc31] (directed) Cdc31_[sfi1]--Sfi1_[cdc31]	false
4807	AND	Cdc31_[sfi1]--Sfi1_[cdc31] (directed) BridgeAssembly	false
4808	ss	Cdc31_[sfi1]--Sfi1_[cdc31] (directed) Cdc31_[sfi1]_ppi-_Sfi1_[cdc31]	false
4809	x	[Bridge] (directed) Cell_BIP_Cell_[(SPB)]	false
4810	!	[Bridge] (directed) Cell_SAT_Cell_[(SPB)]	false
4811	consume	Cdc31_[sfi1]_ppi-_Sfi1_[cdc31] (directed) Cdc31_[sfi1]--Sfi1_[cdc31]	false
4812	produce	Cdc28_p+_Sfi1_[C(T816)] (directed) Sfi1_[C(T816)]-{p}	false
4813	ss	Sfi1_[C(T816)]-{p} (directed) Cdc14_p-_Sfi1_[C(T816)]	false
4814	OR	Sfi1_[C(T816)]-{p} (directed) Sfi1PCdc28	false
4815	produce	Cdc28_p+_Sfi1_[C(S855)] (directed) Sfi1_[C(S855)]-{p}	false
4816	ss	Sfi1_[C(S855)]-{p} (directed) Cdc14_p-_Sfi1_[C(S855)]	false
4817	OR	Sfi1_[C(S855)]-{p} (directed) Sfi1PCdc28	false
4818	produce	Cdc28_p+_Sfi1_[C(S882)] (directed) Sfi1_[C(S882)]-{p}	false
4819	ss	Sfi1_[C(S882)]-{p} (directed) Cdc14_p-_Sfi1_[C(S882)]	false
4820	OR	Sfi1_[C(S882)]-{p} (directed) Sfi1PCdc28	false
4821	produce	Cdc28_p+_Sfi1_[C(S892)] (directed) Sfi1_[C(S892)]-{p}	false
4822	ss	Sfi1_[C(S892)]-{p} (directed) Cdc14_p-_Sfi1_[C(S892)]	false
4823	OR	Sfi1_[C(S892)]-{p} (directed) Sfi1PCdc28	false
4824	produce	Cdc28_p+_Sfi1_[C(S801)] (directed) Sfi1_[C(S801)]-{p}	false
4825	ss	Sfi1_[C(S801)]-{p} (directed) Cdc14_p-_Sfi1_[C(S801)]	false
4826	OR	Sfi1_[C(S801)]-{p} (directed) Sfi1PCdc28	false
4827	produce	Cdc28_p+_Sfi1_[C(S923)] (directed) Sfi1_[C(S923)]-{p}	false
4828	ss	Sfi1_[C(S923)]-{p} (directed) Cdc14_p-_Sfi1_[C(S923)]	false
4829	OR	Sfi1_[C(S923)]-{p} (directed) Sfi1PCdc28	false
4830	produce	Cdc5_p+_Sfi1_[C(S826)] (directed) Sfi1_[C(S826)]-{p}	false
4831	ss	Sfi1_[C(S826)]-{p} (directed) Sfi1PPT_p-_Sfi1_[C(S826)]	false
4832	OR	Sfi1_[C(S826)]-{p} (directed) Sfi1PCdc5	false
4833	produce	Cdc5_p+_Sfi1_[C(T866)] (directed) Sfi1_[C(T866)]-{p}	false
4834	ss	Sfi1_[C(T866)]-{p} (directed) Sfi1PPT_p-_Sfi1_[C(T866)]	false
4835	OR	Sfi1_[C(T866)]-{p} (directed) Sfi1PCdc5	false
4836	produce	Cdc5_p+_Sfi1_[C(T876)] (directed) Sfi1_[C(T876)]-{p}	false
4837	ss	Sfi1_[C(T876)]-{p} (directed) Sfi1PPT_p-_Sfi1_[C(T876)]	false
4838	OR	Sfi1_[C(T876)]-{p} (directed) Sfi1PCdc5	false
4839	produce	Sfi1_[C]_ppi+_Sfi1_[C] (directed) Sfi1_[C]--Sfi1_[C]	false
4840	AND	Sfi1_[C]--Sfi1_[C] (directed) BridgeAssembly	false
4841	ss	Sfi1_[C]--Sfi1_[C] (directed) Sfi1_[C]_ppi-_Sfi1_[C]	false
4842	x	Sfi1PCdc5 (directed) Sfi1_[C]_ppi+_Sfi1_[C]	false
4843	x	Sfi1PCdc28 (directed) Sfi1_[C]_ppi+_Sfi1_[C]	false
4844	consume	Sfi1_[C]_ppi-_Sfi1_[C] (directed) Sfi1_[C]--Sfi1_[C]	false
4845	!	BridgeAssembly (directed) [Bridge]	false
4085	x	Cdc14_[net1]--Net1_[n] (directed) Cdc14_p-_Sfi1_[C(T816)]	false
4084	x	Cdc14_[net1]--Net1_[n] (directed) Cdc14_p-_Sfi1_[C(S855)]	false
4083	x	Cdc14_[net1]--Net1_[n] (directed) Cdc14_p-_Sfi1_[C(S882)]	false
4082	x	Cdc14_[net1]--Net1_[n] (directed) Cdc14_p-_Sfi1_[C(S892)]	false
4081	x	Cdc14_[net1]--Net1_[n] (directed) Cdc14_p-_Sfi1_[C(S801)]	false
4080	x	Cdc14_[net1]--Net1_[n] (directed) Cdc14_p-_Sfi1_[C(S923)]	false
4125	!	Cdc5_[(T242)]-{p} (directed) Cdc5_p+_Sfi1_[C(S826)]	false
4124	!	Cdc5_[(T242)]-{p} (directed) Cdc5_p+_Sfi1_[C(T866)]	false
4123	!	Cdc5_[(T242)]-{p} (directed) Cdc5_p+_Sfi1_[C(T876)]	false
