# Supplementary material for: A comprehensive, mechanistically detailed, and executable model of the cell division cycle in Saccharomyces cerevisiae
Source: Nat Commun. 2019 Mar 21;10:1308. doi: 10.1038/s41467-019-08903-w (PMC6428898; doi:10.1038/s41467-019-08903-w)
Supplement: Supplementary file 4 — Supplementary Data 2 [file 41467_2019_8903_MOESM4_ESM.zip › CytoscapeSession-2018_05_18-12_22/tables/36-cdc_reg.xgmml/LOCAL_ATTRS-org.cytoscape.model.CyEdge-36+default+edge.cytable]

CyCSV-Version	1
SUID	interaction	name	selected
java.lang.Long	java.lang.String	java.lang.String	java.lang.Boolean
36 default edge
1450		Pho85Pcl1Pcl9 (directed) Pho85_p+_Whi5_[(pho85)]	false
3888		Pcl1_[pho85]--Pho85_[cyclin] (directed) Pho85_p+_Sic1_[(T2)]	false
3887		Pcl1_[pho85]--Pho85_[cyclin] (directed) Pho85_p+_Sic1_[(T5)]	false
3886		Pcl1_[pho85]--Pho85_[cyclin] (directed) Pho85_p+_Sic1_[(T33)]	false
3919		Pho85Cyclin (directed) Pho85_p+_Pcl1_[(deg)]	false
3885		Pcl1_[pho85]--Pho85_[cyclin] (directed) Pho85_p+_Sic1_[(T45)]	false
3918		Pho85Cyclin (directed) Pho85_p+_Pcl2_[(deg)]	false
3884		Pcl1_[pho85]--Pho85_[cyclin] (directed) Pho85_p+_Sic1_[(S69)]	false
3917		Pho85Cyclin (directed) Pho85_p+_Pcl9_[(deg)]	false
3787		Pho85Cyclin (directed) Pho85_p+_Clb6_[(deg)]	false
3883		Pcl1_[pho85]--Pho85_[cyclin] (directed) Pho85_p+_Sic1_[(S76)]	false
3882		Pcl1_[pho85]--Pho85_[cyclin] (directed) Pho85_p+_Sic1_[(S80)]	false
1556		Pcl2 (directed) Pcl2_[pho85]_ppi+_Pho85_[cyclin]	false
1554		Pcl1 (directed) Pcl1_[pho85]_ppi+_Pho85_[cyclin]	false
1043		Pcl9 (directed) Pcl9_[pho85]_ppi+_Pho85_[cyclin]	false
12028		Acm1 (directed) Acm1_[bmh]_ppi+_Bmh2_[acm1]	false
12027		Acm1 (directed) Acm1_[bmh]_ppi+_Bmh1_[acm1]	false
12026		Acm1 (directed) Acm1_[cdh1]_ppi+_Cdh1_[acm1]	false
8418		APC_[activator]--Cdc20_[APC] (directed) APC_ub+_Dbf4_[(apc)]	false
8417		APC_[activator]--Cdc20_[APC] (directed) APC_ub+_Pds1_[(apc)]	false
8416		APC_[activator]--Cdc20_[APC] (directed) APC_ub+_Kip1_[(apc)]	false
8415		APC_[activator]--Cdc20_[APC] (directed) APC_ub+_Acm1_[(Dbox)]	false
8414		APC_[activator]--Cdc20_[APC] (directed) APC_[activator]_ppi-_Cdc20_[APC]	false
8413		APC_[activator]--Cdc20_[APC] (directed) APCCdh1Cdc20	false
8412		Acm1_[bmh]--Bmh2_[acm1] (directed) Acm1_[bmh]_ppi+_Bmh1_[acm1]	false
8411		Acm1_[bmh]--Bmh2_[acm1] (directed) Acm1_[bmh]_ppi-_Bmh2_[acm1]	false
8410		Acm1_[bmh]--Bmh2_[acm1] (directed) Acm1Bmh12	false
11993		Kip1 (directed) APC_ub+_Kip1_[(apc)]	false
8409		Acm1_[bmh]--Bmh1_[acm1] (directed) Acm1_[bmh]_ppi+_Bmh2_[acm1]	false
8408		Acm1_[bmh]--Bmh1_[acm1] (directed) Acm1_[bmh]_ppi-_Bmh1_[acm1]	false
8407		Acm1_[bmh]--Bmh1_[acm1] (directed) Acm1Bmh12	false
8406		Acm1Bmh12 (directed) CAB	false
11989		Ase1 (directed) APC_ub+_Ase1_[(apc)]	false
8405		Acm1_[cdh1]--Cdh1_[acm1] (directed) Acm1_[cdh1]_ppi-_Cdh1_[acm1]	false
8404		Acm1_[cdh1]--Cdh1_[acm1] (directed) CAB	false
8403		CAB (directed) NotCAB	false
8402		NotCAB (directed) APCCdh1Active	false
11985		Cin8 (directed) APC_ub+_Cin8_[(apc)]	false
8401		APC_[activator]--Cdh1_[APC] (directed) APC_[activator]_ppi-_Cdh1_[APC]	false
9681		Cdc28_p+_Cdh1_[(cdc28)] (directed) Cdh1_[(cdc28)]-{p}	false
8400		APC_[activator]--Cdh1_[APC] (directed) APCCdh1Active	false
11983		Dbf4 (directed) APC_ub+_Dbf4_[(apc)]	false
8399		APCCdh1Active (directed) APC_ub+_Yhp1_[(apc)]	false
9422		Kip1_[(apc)]-{ub} (directed) Proteasome_deg_Kip1	false
8398		APCCdh1Active (directed) APC_ub+_Yox1_[(apc)]	false
9421		APC_ub+_Kip1_[(apc)] (directed) Kip1_[(apc)]-{ub}	false
8397		APCCdh1Active (directed) APC_ub+_Cdc5_[(apc)]	false
9420		Ase1_[(apc)]-{ub} (directed) Proteasome_deg_Ase1	false
8396		APCCdh1Active (directed) APC_ub+_Cdc20_[(apc)]	false
9419		APC_ub+_Ase1_[(apc)] (directed) Ase1_[(apc)]-{ub}	false
8395		APCCdh1Active (directed) APC_ub+_Clb4_[(apc)]	false
9418		Cin8_[(apc)]-{ub} (directed) Proteasome_deg_Cin8	false
8394		APCCdh1Active (directed) APC_ub+_Clb3_[(apc)]	false
9417		APC_ub+_Cin8_[(apc)] (directed) Cin8_[(apc)]-{ub}	false
8393		APCCdh1Active (directed) APC_ub+_Ase1_[(apc)]	false
9416		Acm1P (directed) APC_ub+_Acm1_[(Dbox)]	false
8392		APCCdh1Active (directed) APC_ub+_Cin8_[(apc)]	false
8391		APCCdh1Active (directed) APC_ub+_Fkh2_[(apc)]	false
9415		Acm1_[(Dbox)]-{ub} (directed) Proteasome_deg_Acm1	false
9414		APC_ub+_Acm1_[(Dbox)] (directed) Acm1_[(Dbox)]-{ub}	false
8390		APCCdh1Active (directed) APC_ub+_Fkh1_[(apc)]	false
9413		Acm1_[(T161)]-{p} (directed) Cdc14_p-_Acm1_[(T161)]	false
8389		APCCdh1Active (directed) APC_ub+_Nrm1_[(apc)]	false
9412		Acm1_[(T161)]-{p} (directed) Acm1P	false
8388		APCCdh1Active (directed) APC_ub+_Mps1_[(apc)]	false
8387		APCCdh1Active (directed) APCCdh1Cdc20	false
9411		Cdc28_p+_Acm1_[(T161)] (directed) Acm1_[(T161)]-{p}	false
9410		Acm1_[(S48)]-{p} (directed) Cdc14_p-_Acm1_[(S48)]	false
8386		APCCdh1Cdc20 (directed) APC_ub+_Clb2_[(apc)]	false
9409		Acm1_[(S48)]-{p} (directed) Acm1P	false
8385		APCCdh1Cdc20 (directed) APC_ub+_Clb1_[(apc)]	false
8384		APCCdh1Cdc20 (directed) APC_ub+_Clb5_[(apc)]	false
9408		Cdc28_p+_Acm1_[(S48)] (directed) Acm1_[(S48)]-{p}	false
8383		Clb5_[(apc)]-{ub} (directed) Proteasome_deg_Clb5	false
9407		Acm1_[(S31)]-{p} (directed) Cdc14_p-_Acm1_[(S31)]	false
8382		APC_ub+_Clb5_[(apc)] (directed) Clb5_[(apc)]-{ub}	false
9406		Acm1_[(S31)]-{p} (directed) Acm1P	false
9405		Cdc28_p+_Acm1_[(S31)] (directed) Acm1_[(S31)]-{p}	false
9404		Acm1_[(S3)]-{p} (directed) Cdc14_p-_Acm1_[(S3)]	false
9403		Acm1_[(S3)]-{p} (directed) Acm1P	false
10171		Cdc14_p-_Mps1_[(T29)] (directed) Mps1_[(T29)]-{p}	false
11962		Yox1 (directed) APC_ub+_Yox1_[(apc)]	false
9402		Cdc28_p+_Acm1_[(S3)] (directed) Acm1_[(S3)]-{p}	false
9401		Acm1_[bmh]_ppi-_Bmh2_[acm1] (directed) Acm1_[bmh]--Bmh2_[acm1]	false
9400		Acm1_[bmh]_ppi+_Bmh2_[acm1] (directed) Acm1_[bmh]--Bmh2_[acm1]	false
9399		Acm1_[bmh]_ppi-_Bmh1_[acm1] (directed) Acm1_[bmh]--Bmh1_[acm1]	false
9398		Acm1_[bmh]_ppi+_Bmh1_[acm1] (directed) Acm1_[bmh]--Bmh1_[acm1]	false
9397		Acm1_[cdh1]_ppi-_Cdh1_[acm1] (directed) Acm1_[cdh1]--Cdh1_[acm1]	false
9396		Acm1_[cdh1]_ppi+_Cdh1_[acm1] (directed) Acm1_[cdh1]--Cdh1_[acm1]	false
9395		APC_[activator]_ppi-_Cdc20_[APC] (directed) APC_[activator]--Cdc20_[APC]	false
11953		Pds1 (directed) Cdc28_p+_Pds1_[(cdc28)]	false
9392		Cdc20_[mad2]--Mad2_[cdc20] (directed) APC_[activator]_ppi+_Cdc20_[APC]	false
9391		APC_[activator]_ppi+_Cdc20_[APC] (directed) APC_[activator]--Cdc20_[APC]	false
9390		APC_[activator]_ppi-_Cdh1_[APC] (directed) APC_[activator]--Cdh1_[APC]	false
9389		Cdh1_[(cdc28)]-{p} (directed) Cdc14_p-_Cdh1_[(cdc28)]	false
9388		Cdh1_[(cdc28)]-{p} (directed) Cdh1_[(cdc28)]-{0}	false
9387		Cdh1_[(cdc28)]-{0} (directed) APC_[activator]_ppi+_Cdh1_[APC]	false
9386		APC_[activator]_ppi+_Cdh1_[APC] (directed) APC_[activator]--Cdh1_[APC]	false
11945		Cdc20 (directed) APC_ub+_Cdc20_[(apc)]	false
9640		Cdc14_[net1]--Net1_[n] (directed) Cdc14_p-_Mps1_[(T29)]	false
11939		Cdc5 (directed) APC_ub+_Cdc5_[(apc)]	false
10142		Cdc14_p-_Acm1_[(T161)] (directed) Acm1_[(T161)]-{p}	false
10141		Cdc14_p-_Acm1_[(S48)] (directed) Acm1_[(S48)]-{p}	false
10140		Cdc14_p-_Acm1_[(S31)] (directed) Acm1_[(S31)]-{p}	false
10139		Cdc14_p-_Acm1_[(S3)] (directed) Acm1_[(S3)]-{p}	false
9626		Cdc14_[net1]--Net1_[n] (directed) Cdc14_p-_Acm1_[(T161)]	false
9625		Cdc14_[net1]--Net1_[n] (directed) Cdc14_p-_Acm1_[(S48)]	false
9624		Cdc14_[net1]--Net1_[n] (directed) Cdc14_p-_Acm1_[(S31)]	false
9623		Cdc14_[net1]--Net1_[n] (directed) Cdc14_p-_Acm1_[(S3)]	false
11926		Yhp1 (directed) APC_ub+_Yhp1_[(apc)]	false
9612		Cdc14_[net1]--Net1_[n] (directed) Cdc14_p-_Pds1_[(cdc28)]	false
11914		Fkh2 (directed) APC_ub+_Fkh2_[(apc)]	false
7816		Cdc28Cln123 (directed) Cdc28_p+_Pds1_[(cdc28)]	false
7815		Cdc28Cln123 (directed) Cdc28_p+_Acm1_[(T161)]	false
7814		Cdc28Cln123 (directed) Cdc28_p+_Acm1_[(S48)]	false
9605		Cdc14_[net1]--Net1_[n] (directed) Cdc14_p-_Cdh1_[(cdc28)]	false
7813		Cdc28Cln123 (directed) Cdc28_p+_Acm1_[(S31)]	false
9604		Cdc14_p-_Cdh1_[(cdc28)] (directed) Cdh1_[(cdc28)]-{p}	false
7812		Cdc28Cln123 (directed) Cdc28_p+_Acm1_[(S3)]	false
9603		Cdc5_[(apc)]-{ub} (directed) Proteasome_deg_Cdc5	false
11906		Fkh1 (directed) APC_ub+_Fkh1_[(apc)]	false
9602		APC_ub+_Cdc5_[(apc)] (directed) Cdc5_[(apc)]-{ub}	false
9601		Cdc20_[(apc)]-{ub} (directed) Proteasome_deg_Cdc20	false
9600		APC_ub+_Cdc20_[(apc)] (directed) Cdc20_[(apc)]-{ub}	false
11896		Clb4 (directed) APC_ub+_Clb4_[(apc)]	false
11893		Clb3 (directed) APC_ub+_Clb3_[(apc)]	false
9588		Pds1_[(cdc28)]-{p} (directed) Cdc14_p-_Pds1_[(cdc28)]	false
9587		Pds1_[(cdc28)]-{p} (directed) APC_ub+_Pds1_[(apc)]	false
11890		Clb2 (directed) APC_ub+_Clb2_[(apc)]	false
9586		Pds1_[(apc)]-{ub} (directed) Proteasome_deg_Pds1	false
9585		APC_ub+_Pds1_[(apc)] (directed) Pds1_[(apc)]-{ub}	false
9584		Clb4_[(apc)]-{ub} (directed) Proteasome_deg_Clb4	false
9583		APC_ub+_Clb4_[(apc)] (directed) Clb4_[(apc)]-{ub}	false
11887		Clb1 (directed) APC_ub+_Clb1_[(apc)]	false
9582		Clb3_[(apc)]-{ub} (directed) Proteasome_deg_Clb3	false
9581		APC_ub+_Clb3_[(apc)] (directed) Clb3_[(apc)]-{ub}	false
7789		Cdc28Cln123 (directed) Cdc28_p+_Mps1_[(T29)]	false
9580		Clb2_[(apc)]-{ub} (directed) Proteasome_deg_Clb2	false
9579		APC_ub+_Clb2_[(apc)] (directed) Clb2_[(apc)]-{ub}	false
9578		Clb1_[(apc)]-{ub} (directed) Proteasome_deg_Clb1	false
9577		APC_ub+_Clb1_[(apc)] (directed) Clb1_[(apc)]-{ub}	false
9320		Fkh2_[(apc)]-{ub} (directed) Proteasome_deg_Fkh2	false
9319		APC_ub+_Fkh2_[(apc)] (directed) Fkh2_[(apc)]-{ub}	false
9318		Fkh1_[(apc)]-{ub} (directed) Proteasome_deg_Fkh1	false
9317		APC_ub+_Fkh1_[(apc)] (directed) Fkh1_[(apc)]-{ub}	false
8797		Nrm1_[(apc)]-{ub} (directed) Proteasome_deg_Nrm1	false
8796		APC_ub+_Nrm1_[(apc)] (directed) Nrm1_[(apc)]-{ub}	false
9812		Cdc28_p+_Pds1_[(cdc28)] (directed) Pds1_[(cdc28)]-{p}	false
9810		Dbf4_[(apc)]-{ub} (directed) Proteasome_deg_Dbf4	false
9809		APC_ub+_Dbf4_[(apc)] (directed) Dbf4_[(apc)]-{ub}	false
11857		Nrm1 (directed) APC_ub+_Nrm1_[(apc)]	false
8004		Mps1_[(T29)]-{p} (directed) Cdc14_p-_Mps1_[(T29)]	false
8003		Mps1_[(T29)]-{p} (directed) APC_ub+_Mps1_[(apc)]	false
8002		Cdc28_p+_Mps1_[(T29)] (directed) Mps1_[(T29)]-{p}	false
8767		Mps1_[(apc)]-{ub} (directed) Proteasome_deg_Mps1	false
8766		APC_ub+_Mps1_[(apc)] (directed) Mps1_[(apc)]-{ub}	false
9785		Yhp1_[(apc)]-{ub} (directed) Proteasome_deg_Yhp1	false
9784		APC_ub+_Yhp1_[(apc)] (directed) Yhp1_[(apc)]-{ub}	false
9783		Yox1_[(apc)]-{ub} (directed) Proteasome_deg_Yox1	false
9782		APC_ub+_Yox1_[(apc)] (directed) Yox1_[(apc)]-{ub}	false
9773		Cdc14_p-_Pds1_[(cdc28)] (directed) Pds1_[(cdc28)]-{p}	false
7719		Cdc28Clb56 (directed) Cdc28_p+_Cdh1_[(cdc28)]	false
11799		Mps1 (directed) APC_ub+_Mps1_[(apc)]	false
11794		Mps1 (directed) Cdc28_p+_Mps1_[(T29)]	false
11777		Clb5 (directed) APC_ub+_Clb5_[(apc)]	false
12032		Acm1 (directed) Cdc28_p+_Acm1_[(T161)]	false
12031		Acm1 (directed) Cdc28_p+_Acm1_[(S48)]	false
12030		Acm1 (directed) Cdc28_p+_Acm1_[(S31)]	false
12029		Acm1 (directed) Cdc28_p+_Acm1_[(S3)]	false
5158		NucMTPol (directed) Ndc80_[CH]_ppi+_Tub2_[ndc80]	false
3646		Mps1 (directed) Mps1_[ndc80]_ppi+_Ndc80_[mps1]	false
4916		Mps1_[(AP)]-{p} (directed) Mps1_p+_Spc105_[(mps1)]	false
5249		MTForces (directed) [TensionInitiation]	false
3468		Cdc20_[mad2]--Mad2_[cdc20] (directed) Proteasome_deg_Cdc20	false
4724		[CohesinRing] (directed) [TensionInitiation]	false
3459		Cdc20 (directed) Cdc20_[mad2]_ppi+_Mad2_[cdc20]	false
413		Yox1 (directed) Mcm1_[yox1]_ppi+_Yox1_[mcm1]	false
451		Swi4 (directed) Cdc28_p+_Swi4_[(cdc28)]	false
450		Swi4 (directed) Swi4_[swi6]_ppi+_Swi6_[swi4]	false
5927		[SymmetryBreakingBud] (directed) [ApicalGrowth]	false
5888		Bem2_[(cdc28)]-{0} (directed) Bem2_gap_Rho1_[(act)]	false
5262		ActinCables (directed) CytoplasmicForce	false
5853		Cdc42_[(act)]-{gtp} (directed) Bni1_[GBD]_ppi+_Cdc42_[switch]	false
5852		Cdc42_[(act)]-{gtp} (directed) Bnr1_[GBD]_ppi+_Cdc42_[switch]	false
5851		Cdc42_[(act)]-{gtp} (directed) Cdc42_[switch]_ppi+_Sec3_[N]	false
5850		Cdc42_[(act)]-{gtp} (directed) Cdc42_[switch]_ppi+_Exo70_[cdc42]	false
5914		PI_[(4)]-{p} (directed) Cla4_[lipid]_i+_PI_[head]	false
5928		[SymmetryBreakingBud] (directed) Bni1_[GBD]_ppi+_Cdc42_[switch]	false
4117		Cdc5_[(T242)]-{p} (directed) Cdc5_p+_Scc1_[(cdc5)]	false
2717		Scc1 (directed) Scc1_[scc2]_ppi+_Scc2_[scc1]	false
2749		Scc1_[(esp1)]-{truncated} (directed) Proteasome_deg_Scc1	false
2716		Scc1 (directed) Cdc5_p+_Scc1_[(cdc5)]	false
2714		Pds1 (directed) Esp1_[pds1]_ppi+_Pds1_[esp1]	false
7676		Cdc28_[Tloop(T169)]-{p} (directed) Cdc28Cln2	false
7675		Cdc28_[Tloop(T169)]-{p} (directed) Cdc28Cln1	false
7674		Cdc28_[Tloop(T169)]-{p} (directed) Cdc28Clb6	false
7673		Cdc28_[Tloop(T169)]-{p} (directed) Cdc28Clb5	false
7672		Cdc28_[Tloop(T169)]-{p} (directed) Cdc28_[cyclin]_ppi+_Cln3_[cdc28]	false
7671		Cdc28_[Tloop(T169)]-{p} (directed) Cdc28_[cyclin]_ppi+_Cln2_[cdc28]	false
7670		Cdc28_[Tloop(T169)]-{p} (directed) Cdc28_[cyclin]_ppi+_Cln1_[cdc28]	false
7669		Cdc28_[cyclin]--Cln1_[cdc28] (directed) Cdc28Cln1	false
7668		Cdc28_[cyclin]--Cln1_[cdc28] (directed) Cdc28_[cyclin]_ppi-_Cln1_[cdc28]	false
7667		Cdc28_[cyclin]_ppi+_Cln1_[cdc28] (directed) Cdc28_[cyclin]--Cln1_[cdc28]	false
9156		Cdc28_[cyclin]_ppi-_Clb4_[cdc28] (directed) Cdc28_[cyclin]--Clb4_[cdc28]	false
9155		Cdc28_[cyclin]--Clb4_[cdc28] (directed) Cdc28_[cyclin]_ppi-_Clb4_[cdc28]	false
9154		Cdc28_[cyclin]_ppi+_Clb4_[cdc28] (directed) Cdc28_[cyclin]--Clb4_[cdc28]	false
9153		Cdc28_[cyclin]_ppi-_Clb3_[cdc28] (directed) Cdc28_[cyclin]--Clb3_[cdc28]	false
9152		Cdc28_[cyclin]--Clb3_[cdc28] (directed) Cdc28_[cyclin]_ppi-_Clb3_[cdc28]	false
9151		Cdc28_[cyclin]_ppi+_Clb3_[cdc28] (directed) Cdc28_[cyclin]--Clb3_[cdc28]	false
8108		Cdc28Clb1256 (directed) Cdc28_p+_Kar9_[(cdc28)]	false
10155		Cdc28PPT_p-_Cdc28_[(Y19)] (directed) Cdc28_[(Y19)]-{p}	false
8107		Cdc28Clb1256 (directed) Cdc28_p+_Swe1_[cdc28(deg)]	false
8106		Cdc28Clb1256 (directed) Cdc28_p+_Fkh2_[(T697)]	false
8105		Cdc28Clb1256 (directed) Cdc28_p+_Fkh2_[(S683)]	false
8104		Cdc28Clb1256 (directed) Cdc28_p+_Spc110_[(S91)]	false
8103		Cdc28Clb1256 (directed) Cdc28_p+_Spc110_[(S36)]	false
9081		Mih1_p-_Cdc28_[(Y19)] (directed) Cdc28_[(Y19)]-{p}	false
9078		Swe1_[(scf)]-{ub} (directed) Swe1_p+_Cdc28_[(Y19)]	false
9077		Swe1_p+_Cdc28_[(Y19)] (directed) Cdc28_[(Y19)]-{p}	false
8053		Cdc28_[cyclin]--Clb2_[cdc28] (directed) Clb2_[swi4]_ppi+_Swi4_[cyclin]	false
8052		Cdc28_[cyclin]--Clb2_[cdc28] (directed) Cdc28_[cyclin]_ppi-_Clb2_[cdc28]	false
8051		Cdc28_[cyclin]--Clb2_[cdc28] (directed) Cdc28Clb2	false
8050		Cdc28Clb2 (directed) Cdc28Clb12	false
8049		Cdc28_[(Y19)]-{p} (directed) Cdc28PPT_p-_Cdc28_[(Y19)]	false
8048		Cdc28_[(Y19)]-{p} (directed) Mih1_p-_Cdc28_[(Y19)]	false
8047		Cdc28_[(Y19)]-{p} (directed) NotCdc28pY	false
8046		NotCdc28pY (directed) Cdc28Clb2	false
8045		NotCdc28pY (directed) Cdc28Clb1	false
8044		Cdc28_[cyclin]--Clb1_[cdc28] (directed) Cdc28_[cyclin]_ppi-_Clb1_[cdc28]	false
8043		Cdc28_[cyclin]--Clb1_[cdc28] (directed) Cdc28Clb1	false
8042		Cdc28Clb1 (directed) Cdc28Clb12	false
8041		Cdc28Clb12 (directed) Cdc28_p+_Net1_[(cdc28x6)]	false
8040		Cdc28Clb12 (directed) Cdc28_p+_Cdc5_[(T242)]	false
8039		Cdc28Clb12 (directed) Cdc28_p+_Cdc5_[(T238)]	false
8038		Cdc28Clb12 (directed) Cdc28_p+_Lte1_[(cdc28)]	false
8037		Cdc28Clb12 (directed) Cdc28_p+_Tub4_[(S360)]	false
8036		Cdc28Clb12 (directed) Cdc28_p+_Ace2_[NLS(cdc28)]	false
8035		Cdc28Clb12 (directed) Cdc28_p+_Swi5_[NLS(cdc28)]	false
8034		Cdc28Clb12 (directed) Cdc28_p+_Ndd1_[(T319)]	false
8033		Cdc28Clb12 (directed) Cdc28_p+_Smc4_[(S128)]	false
8032		Cdc28Clb12 (directed) Cdc28_p+_Smc4_[(S117)]	false
8031		Cdc28Clb12 (directed) Cdc28_p+_Smc4_[(S113)]	false
8030		Cdc28Clb12 (directed) Cdc28_p+_Smc4_[(S109)]	false
8029		Cdc28Clb12 (directed) Cdc28_p+_Smc4_[(T60)]	false
8028		Cdc28Clb12 (directed) Cdc28_p+_Smc4_[(T43)]	false
8027		Cdc28Clb12 (directed) Cdc28_p+_Smc4_[(S4)]	false
8026		Cdc28Clb12 (directed) Cdc28_p+_Sfi1_[C(S923)]	false
8025		Cdc28Clb12 (directed) Cdc28_p+_Sfi1_[C(S801)]	false
8024		Cdc28Clb12 (directed) Cdc28_p+_Sfi1_[C(S892)]	false
8023		Cdc28Clb12 (directed) Cdc28_p+_Sfi1_[C(S882)]	false
8022		Cdc28Clb12 (directed) Cdc28_p+_Sfi1_[C(S855)]	false
8021		Cdc28Clb12 (directed) Cdc28_p+_Sfi1_[C(T816)]	false
8020		Cdc28Clb12 (directed) Cdc28_p+_Chs2_[(S100)]	false
8019		Cdc28Clb12 (directed) Cdc28_p+_Chs2_[(S69)]	false
8018		Cdc28Clb12 (directed) Cdc28_p+_Chs2_[(S60)]	false
8017		Cdc28Clb12 (directed) Cdc28_p+_Chs2_[(S14)]	false
8016		Cdc28Clb12 (directed) Cdc28_p+_Mcm3_[NLS(cdc28)]	false
8015		Cdc28Clb12 (directed) Cdc28Clb1256	false
8014		Cdc28Clb12 (directed) Cdc28_p+_Swi4_[(cdc28)]	false
8991		Cdc28_[cyclin]_ppi-_Clb2_[cdc28] (directed) Cdc28_[cyclin]--Clb2_[cdc28]	false
8990		Cdc28_[cyclin]_ppi+_Clb2_[cdc28] (directed) Cdc28_[cyclin]--Clb2_[cdc28]	false
7966		Cdc28_[cyclin]_ppi-_Clb6_[cdc28] (directed) Cdc28_[cyclin]--Clb6_[cdc28]	false
8989		Cdc28_[cyclin]_ppi-_Clb1_[cdc28] (directed) Cdc28_[cyclin]--Clb1_[cdc28]	false
7965		Cdc28_[cyclin]_ppi+_Clb6_[cdc28] (directed) Cdc28_[cyclin]--Clb6_[cdc28]	false
7964		Cdc28_[cyclin]_ppi-_Clb5_[cdc28] (directed) Cdc28_[cyclin]--Clb5_[cdc28]	false
8988		Cdc28_[cyclin]_ppi+_Clb1_[cdc28] (directed) Cdc28_[cyclin]--Clb1_[cdc28]	false
7963		Cdc28_[cyclin]_ppi+_Clb5_[cdc28] (directed) Cdc28_[cyclin]--Clb5_[cdc28]	false
12036		Swi4 (directed) Clb2_[swi4]_ppi+_Swi4_[cyclin]	false
9427		Clb2_[swi4]_ppi-_Swi4_[cyclin] (directed) Clb2_[swi4]--Swi4_[cyclin]	false
9426		Clb2_[swi4]--Swi4_[cyclin] (directed) Clb2_[swi4]_ppi-_Swi4_[cyclin]	false
9425		Clb2_[swi4]_ppi+_Swi4_[cyclin] (directed) Clb2_[swi4]--Swi4_[cyclin]	false
8343		Ptc3_p-_Cdc28_[Tloop(T169)] (directed) Cdc28_[Tloop(T169)]-{p}	false
8342		Ptc2_p-_Cdc28_[Tloop(T169)] (directed) Cdc28_[Tloop(T169)]-{p}	false
8341		Cak1_p+_Cdc28_[Tloop(T169)] (directed) Cdc28_[Tloop(T169)]-{p}	false
7826		Cdc28Cln3 (directed) Cdc28Cln123	false
7825		Cdc28Cln2 (directed) Cdc28Cln12	false
7824		Cdc28Cln2 (directed) Cdc28Cln123	false
7823		Cdc28_[far1]--Far1_[cdc28] (directed) Cdc28_[far1]_ppi-_Far1_[cdc28]	false
7822		Cdc28_[far1]--Far1_[cdc28] (directed) Cdc28_[far1]--0	false
7821		Cdc28_[far1]--0 (directed) Cdc28Cln3	false
7820		Cdc28_[far1]--0 (directed) Cdc28Cln2	false
7819		Cdc28_[far1]--0 (directed) Cdc28Cln1	false
7818		Cdc28Cln1 (directed) Cdc28Cln12	false
7817		Cdc28Cln1 (directed) Cdc28Cln123	false
7811		Cdc28Cln123 (directed) Cdc28_p+_Cln2_[(cdc28)]	false
7810		Cdc28Cln123 (directed) Cdc28_p+_Cln1_[(cdc28)]	false
7809		Cdc28Cln123 (directed) Cdc28_p+_Cln3_[(cdc28)]	false
7808		Cdc28Cln123 (directed) Cdc28_p+_Boi2_[(cdc28)]	false
7807		Cdc28Cln123 (directed) Cdc28_p+_Boi1_[(cdc28)]	false
7806		Cdc28Cln123 (directed) Cdc28_p+_Tus1_[(cdc28)]	false
7805		Cdc28Cln123 (directed) Cdc28_p+_Far1_[(S87)]	false
7804		Cdc28Cln123 (directed) Cdc28_p+_Whi5_[(S262)]	false
7803		Cdc28Cln123 (directed) Cdc28_p+_Whi5_[(S215)]	false
7802		Cdc28Cln123 (directed) Cdc28_p+_Whi5_[(S161)]	false
7801		Cdc28Cln123 (directed) Cdc28_p+_Whi5_[(S156)]	false
7800		Cdc28Cln123 (directed) Cdc28_p+_Whi5_[(S154)]	false
11895		Clb4 (directed) Cdc28_[cyclin]_ppi+_Clb4_[cdc28]	false
7799		Cdc28Cln123 (directed) Cdc28_p+_Whi5_[(T143)]	false
7798		Cdc28Cln123 (directed) Cdc28_p+_Whi5_[(S88)]	false
7797		Cdc28Cln123 (directed) Cdc28_p+_Whi5_[(S62)]	false
11892		Clb3 (directed) Cdc28_[cyclin]_ppi+_Clb3_[cdc28]	false
7796		Cdc28Cln123 (directed) Cdc28_p+_Whi5_[(S59)]	false
7795		Cdc28Cln123 (directed) Cdc28_p+_Whi5_[(T57)]	false
7794		Cdc28Cln123 (directed) Cdc28_p+_Swi6_[(S238)]	false
11889		Clb2 (directed) Cdc28_[cyclin]_ppi+_Clb2_[cdc28]	false
7793		Cdc28Cln123 (directed) Cdc28_p+_Swi6_[(S228)]	false
7792		Cdc28Cln123 (directed) Cdc28_p+_Swi6_[(T179)]	false
7791		Cdc28Cln123 (directed) Cdc28_p+_Swi6_[(S160)]	false
11886		Clb1 (directed) Cdc28_[cyclin]_ppi+_Clb1_[cdc28]	false
7790		Cdc28Cln123 (directed) Cdc28_p+_Stb1_[(cdc28)]	false
7788		Cdc28Cln123 (directed) Cdc28_p+_Spc42_[(T6)]	false
7787		Cdc28Cln123 (directed) Cdc28_p+_Spc42_[(S4)]	false
7786		Cdc28Cln123 (directed) Cdc28_p+_Cdc24_[(cdc28)]	false
7785		Cdc28Cln123 (directed) Cdc28_p+_Bem1_[(cdc28)]	false
7784		Cdc28Cln123 (directed) Cdc28_p+_Rga2_[(cdc28)]	false
7783		Cdc28Cln123 (directed) Cdc28_p+_Rga1_[(cdc28)]	false
7782		Cdc28Cln123 (directed) Cdc28_p+_Bem3_[(cdc28)]	false
7781		Cdc28Cln123 (directed) Cdc28_p+_Bem2_[(cdc28)]	false
7760		Cdc28_[cks1]_ppi-_Cks1_[cdc28] (directed) Cdc28_[cks1]--Cks1_[cdc28]	false
7759		Cdc28_[cks1]--Cks1_[cdc28] (directed) Cdc28Cln3	false
7758		Cdc28_[cks1]--Cks1_[cdc28] (directed) Cdc28Cln2	false
7757		Cdc28_[cks1]--Cks1_[cdc28] (directed) Cdc28Cln1	false
7756		Cdc28_[cks1]--Cks1_[cdc28] (directed) Cdc28_[cks1]_ppi-_Cks1_[cdc28]	false
7755		Cdc28_[cks1]_ppi+_Cks1_[cdc28] (directed) Cdc28_[cks1]--Cks1_[cdc28]	false
7754		Cdc28_[whi3]_ppi-_Whi3_[cdc28] (directed) Cdc28_[whi3]--Whi3_[cdc28]	false
7753		ERRelease (directed) Cdc28_[whi3]_ppi+_Whi3_[cdc28]	false
7752		Cdc28_[whi3]_ppi+_Whi3_[cdc28] (directed) Cdc28_[whi3]--Whi3_[cdc28]	false
7747		Cln3_[JD]_ppi-_Ydj1_[cln3] (directed) Cln3_[JD]--Ydj1_[cln3]	false
8770		Cdc28_[sic1]_ppi-_Sic1_[cdc28] (directed) Cdc28_[sic1]--Sic1_[cdc28]	false
7746		Ydj1Active (directed) Cln3_[JD]_ppi+_Ydj1_[cln3]	false
8769		Cdc28_[sic1]_ppi+_Sic1_[cdc28] (directed) Cdc28_[sic1]--Sic1_[cdc28]	false
7745		Cln3_[JD]--Ydj1_[cln3] (directed) ERRelease	false
7744		Cln3_[JD]--Ydj1_[cln3] (directed) Cln3_[JD]_ppi-_Ydj1_[cln3]	false
7743		Cln3_[JD]_ppi+_Ydj1_[cln3] (directed) Cln3_[JD]--Ydj1_[cln3]	false
7738		Cdc28_[cyclin]--Clb6_[cdc28] (directed) Cdc28_[cyclin]_ppi-_Clb6_[cdc28]	false
7737		Cdc28_[cyclin]--Clb6_[cdc28] (directed) Cdc28Clb6	false
7736		Cdc28Clb6 (directed) Cdc28Clb56	false
7735		Cdc28_[whi3]--Whi3_[cdc28] (directed) Cdc28_[whi3]_ppi-_Whi3_[cdc28]	false
7734		Cdc28_[whi3]--Whi3_[cdc28] (directed) Cdc28_[whi3]--0	false
7733		Cdc28_[whi3]--0 (directed) Cdc28Clb2	false
7732		Cdc28_[whi3]--0 (directed) Cdc28Clb1	false
7731		Cdc28_[whi3]--0 (directed) Cdc28Cln3	false
7730		Cdc28_[whi3]--0 (directed) Cdc28Clb6	false
7729		Cdc28_[whi3]--0 (directed) Cdc28Clb5	false
7728		Cdc28_[sic1]--Sic1_[cdc28] (directed) Cdc28_[sic1]_ppi-_Sic1_[cdc28]	false
7727		Cdc28_[sic1]--Sic1_[cdc28] (directed) NotSic1	false
7726		NotSic1 (directed) Cdc28Clb2	false
7725		NotSic1 (directed) Cdc28Clb1	false
7724		NotSic1 (directed) Cdc28Clb6	false
7723		NotSic1 (directed) Cdc28Clb5	false
7722		Cdc28_[cyclin]--Clb5_[cdc28] (directed) Cdc28_[cyclin]_ppi-_Clb5_[cdc28]	false
8745		Sic1_[(scf)]-{ub} (directed) Cdc28_[sic1]_ppi+_Sic1_[cdc28]	false
7721		Cdc28_[cyclin]--Clb5_[cdc28] (directed) Cdc28Clb5	false
7720		Cdc28Clb5 (directed) Cdc28Clb56	false
7718		Cdc28Clb56 (directed) Cdc28_p+_Fin1_[(cdc28)]	false
7717		Cdc28Clb56 (directed) Cdc28_p+_Cdc6_[(cdc28)]	false
7716		Cdc28Clb56 (directed) Cdc28_p+_Clb6_[(deg)]	false
11811		Far1 (directed) Cdc28_[far1]_ppi+_Far1_[cdc28]	false
7715		Cdc28Clb56 (directed) Cdc28_p+_Tgl4_[(cdc28)]	false
7714		Cdc28Clb56 (directed) Cdc28Clb1256	false
7713		Cdc28Clb56 (directed) Cdc28_p+_Sld3_[(S622)]	false
7712		Cdc28Clb56 (directed) Cdc28_p+_Sld3_[(T600)]	false
11807		Cln3 (directed) Cln3_[JD]_ppi+_Ydj1_[cln3]	false
7711		Cdc28Clb56 (directed) Cdc28_p+_Sld2_[(T84)]	false
11806		Cln3 (directed) Cdc28_[cyclin]_ppi+_Cln3_[cdc28]	false
7710		Cdc28Clb56 (directed) Cdc28_p+_Dbf4_[(cdc28)]	false
7709		Cdc28Clb56 (directed) Cdc28_p+_Orc6_[(cdc28)]	false
11804		Cln2 (directed) Cdc28_[cyclin]_ppi+_Cln2_[cdc28]	false
7708		Cdc28Clb56 (directed) Cdc28_p+_Orc2_[(cdc28)]	false
7707		Cdc28Clb56 (directed) Cdc28_p+_Ssa1_[(T36)]	false
11802		Cln1 (directed) Cdc28_[cyclin]_ppi+_Cln1_[cdc28]	false
7705		Ssa2_[ydj1]_ppi-_Ydj1_[ssa] (directed) Ssa2_[ydj1]--Ydj1_[ssa]	false
7704		Ssa2_[ydj1]--Ydj1_[ssa] (directed) Ydj1Active	false
7703		Ssa2_[ydj1]--Ydj1_[ssa] (directed) Ssa2_[ydj1]_ppi-_Ydj1_[ssa]	false
7702		Ssa2_[ydj1]_ppi+_Ydj1_[ssa] (directed) Ssa2_[ydj1]--Ydj1_[ssa]	false
7701		Ssa1_[ydj1]_ppi-_Ydj1_[ssa] (directed) Ssa1_[ydj1]--Ydj1_[ssa]	false
7700		Ssa1_[ydj1]--Ydj1_[ssa] (directed) Ydj1Active	false
8723		Cdc28Cln12 (directed) Cdc28_p+_Sic1_[(S80)]	false
7699		Ssa1_[ydj1]--Ydj1_[ssa] (directed) Ssa1_[ydj1]_ppi-_Ydj1_[ssa]	false
8722		Cdc28Cln12 (directed) Cdc28_p+_Sic1_[(S76)]	false
7698		Ssa1_[ydj1]_ppi+_Ydj1_[ssa] (directed) Ssa1_[ydj1]--Ydj1_[ssa]	false
8721		Cdc28Cln12 (directed) Cdc28_p+_Sic1_[(S69)]	false
7697		Cdc28_[cyclin]_ppi-_Cln3_[cdc28] (directed) Cdc28_[cyclin]--Cln3_[cdc28]	false
8720		Cdc28Cln12 (directed) Cdc28_p+_Sic1_[(T45)]	false
7696		Cdc28_[cyclin]--Cln3_[cdc28] (directed) Cdc28Cln3	false
8719		Cdc28Cln12 (directed) Cdc28_p+_Sic1_[(T33)]	false
7695		Cdc28_[cyclin]--Cln3_[cdc28] (directed) ERRelease	false
8718		Cdc28Cln12 (directed) Cdc28_p+_Sic1_[(T5)]	false
7694		Cdc28_[cyclin]--Cln3_[cdc28] (directed) Cdc28_[cyclin]_ppi-_Cln3_[cdc28]	false
7693		Cdc28_[cyclin]_ppi+_Cln3_[cdc28] (directed) Cdc28_[cyclin]--Cln3_[cdc28]	false
8717		Cdc28Cln12 (directed) Cdc28_p+_Sic1_[(T2)]	false
7692		Cdc28_[cyclin]_ppi-_Cln2_[cdc28] (directed) Cdc28_[cyclin]--Cln2_[cdc28]	false
7691		Cdc28_[cyclin]--Cln2_[cdc28] (directed) Cdc28Cln2	false
8714		[Pheromone] (directed) Cdc28_[far1]_ppi-_Far1_[cdc28]	false
7690		Cdc28_[cyclin]--Cln2_[cdc28] (directed) Cdc28_[cyclin]_ppi-_Cln2_[cdc28]	false
8713		Cdc28_[far1]_ppi-_Far1_[cdc28] (directed) Cdc28_[far1]--Far1_[cdc28]	false
7689		Cdc28_[cyclin]_ppi+_Cln2_[cdc28] (directed) Cdc28_[cyclin]--Cln2_[cdc28]	false
8712		Cdc28_[far1]_ppi+_Far1_[cdc28] (directed) Cdc28_[far1]--Far1_[cdc28]	false
7688		Cdc28_[cyclin]_ppi-_Cln1_[cdc28] (directed) Cdc28_[cyclin]--Cln1_[cdc28]	false
7687		Cdc28_[Tloop(T169)]-{p} (directed) Cdc28_[cyclin]_ppi+_Clb4_[cdc28]	false
7686		Cdc28_[Tloop(T169)]-{p} (directed) Cdc28_[cyclin]_ppi+_Clb3_[cdc28]	false
7685		Cdc28_[Tloop(T169)]-{p} (directed) Cdc28_[cyclin]_ppi+_Clb2_[cdc28]	false
7684		Cdc28_[Tloop(T169)]-{p} (directed) Cdc28_[cyclin]_ppi+_Clb1_[cdc28]	false
11779		Clb6 (directed) Cdc28_[cyclin]_ppi+_Clb6_[cdc28]	false
7683		Cdc28_[Tloop(T169)]-{p} (directed) Ptc3_p-_Cdc28_[Tloop(T169)]	false
7682		Cdc28_[Tloop(T169)]-{p} (directed) Ptc2_p-_Cdc28_[Tloop(T169)]	false
7681		Cdc28_[Tloop(T169)]-{p} (directed) Cdc28Clb2	false
11776		Clb5 (directed) Cdc28_[cyclin]_ppi+_Clb5_[cdc28]	false
7680		Cdc28_[Tloop(T169)]-{p} (directed) Cdc28Clb1	false
7679		Cdc28_[Tloop(T169)]-{p} (directed) Cdc28_[cyclin]_ppi+_Clb6_[cdc28]	false
7678		Cdc28_[Tloop(T169)]-{p} (directed) Cdc28_[cyclin]_ppi+_Clb5_[cdc28]	false
7677		Cdc28_[Tloop(T169)]-{p} (directed) Cdc28Cln3	false
3647		Mps1 (directed) Mps1_p+_Spc42_[(mps1)]	false
3642		Mps1 (directed) Mps1_ap+_Mps1_[(AP)]	false
4049		Cdc14_[net1]--Net1_[n] (directed) Cdc14_p-_Spc42_[(S4)]	false
4048		Cdc14_[net1]--Net1_[n] (directed) Cdc14_p-_Spc42_[(T6)]	false
2600		Spc42 (directed) Cdc28_p+_Spc42_[(S4)]	false
2599		Spc42 (directed) Cdc28_p+_Spc42_[(T6)]	false
2598		Spc42 (directed) Mps1_p+_Spc42_[(mps1)]	false
1635		Cdc14_p-_Swi6_[(S238)] (directed) Swi6_[(S238)]-{p}	false
1634		Cdc14_p-_Swi6_[(S228)] (directed) Swi6_[(S228)]-{p}	false
1633		Cdc14_p-_Swi6_[(T179)] (directed) Swi6_[(T179)]-{p}	false
1632		Cdc14_p-_Swi6_[(S160)] (directed) Swi6_[(S160)]-{p}	false
1630		Cdc28Cln123 (directed) Cdc28_p+_Swi6_[(S160)]	false
1629		Cdc28Cln123 (directed) Cdc28_p+_Swi6_[(T179)]	false
1885		Ribo_trsl_Hcm1mRNA (directed) Hcm1	false
1628		Cdc28Cln123 (directed) Cdc28_p+_Swi6_[(S228)]	false
1627		Cdc28Cln123 (directed) Cdc28_p+_Swi6_[(S238)]	false
1883		[HCM1TRSC20] (directed) PolII_trsc_Hcm1Gene	false
1881		PolII_trsc_Hcm1Gene (directed) Hcm1mRNA	false
1616		Proteasome_deg_Hcm1 (directed) Hcm1	false
1614		[HCM1TRSC19] (directed) [HCM1TRSC20]	false
1613		[HCM1TRSC18] (directed) [HCM1TRSC19]	false
1612		[HCM1TRSC17] (directed) [HCM1TRSC18]	false
1611		[HCM1TRSC16] (directed) [HCM1TRSC17]	false
1609		[HCM1TRSC15] (directed) [HCM1TRSC16]	false
1607		[HCM1TRSC14] (directed) [HCM1TRSC15]	false
1606		[HCM1TRSC13] (directed) [HCM1TRSC14]	false
1605		[HCM1TRSC12] (directed) [HCM1TRSC13]	false
1604		[HCM1TRSC11] (directed) [HCM1TRSC12]	false
1601		[HCM1TRSC10] (directed) [HCM1TRSC11]	false
1600		[HCM1TRSC09] (directed) [HCM1TRSC10]	false
1599		[HCM1TRSC08] (directed) [HCM1TRSC09]	false
1983		Swi6_[(S238)]-{p} (directed) Swi6P	false
1598		[HCM1TRSC07] (directed) [HCM1TRSC08]	false
1982		Swi6_[(S238)]-{p} (directed) Cdc14_p-_Swi6_[(S238)]	false
1981		Swi6_[(S228)]-{p} (directed) Swi6P	false
1596		[HCM1TRSC06] (directed) [HCM1TRSC07]	false
1980		Swi6_[(S228)]-{p} (directed) Cdc14_p-_Swi6_[(S228)]	false
1595		[HCM1TRSC05] (directed) [HCM1TRSC06]	false
1979		Swi6_[(T179)]-{p} (directed) Swi6P	false
1594		[HCM1TRSC04] (directed) [HCM1TRSC05]	false
1978		Swi6_[(T179)]-{p} (directed) Cdc14_p-_Swi6_[(T179)]	false
1593		[HCM1TRSC03] (directed) [HCM1TRSC04]	false
1977		Swi6_[(S160)]-{p} (directed) Swi6P	false
1592		[HCM1TRSC02] (directed) [HCM1TRSC03]	false
1976		Swi6_[(S160)]-{p} (directed) Cdc14_p-_Swi6_[(S160)]	false
1590		HCM1MBF (directed) HCM1TRSC	false
1973		Swi6P (directed) MBF	false
1587		HCM1TRSC (directed) [HCM1TRSC01]	false
1586		HCM1TRSC (directed) [HCM1TRSC02]	false
1585		HCM1TRSC (directed) [HCM1TRSC03]	false
1456		MBF (directed) HCM1MBF	false
1584		HCM1TRSC (directed) [HCM1TRSC04]	false
1583		HCM1TRSC (directed) [HCM1TRSC05]	false
1582		HCM1TRSC (directed) [HCM1TRSC06]	false
1581		HCM1TRSC (directed) [HCM1TRSC07]	false
1580		HCM1TRSC (directed) [HCM1TRSC08]	false
1579		HCM1TRSC (directed) [HCM1TRSC09]	false
1578		HCM1TRSC (directed) [HCM1TRSC10]	false
1577		HCM1TRSC (directed) [HCM1TRSC11]	false
1576		HCM1TRSC (directed) [HCM1TRSC12]	false
1575		HCM1TRSC (directed) [HCM1TRSC13]	false
1574		HCM1TRSC (directed) [HCM1TRSC14]	false
1573		HCM1TRSC (directed) [HCM1TRSC15]	false
1572		HCM1TRSC (directed) [HCM1TRSC16]	false
1571		HCM1TRSC (directed) [HCM1TRSC17]	false
1570		HCM1TRSC (directed) [HCM1TRSC18]	false
1569		HCM1TRSC (directed) [HCM1TRSC19]	false
1568		HCM1TRSC (directed) [HCM1TRSC20]	false
1567		[HCM1TRSC01] (directed) [HCM1TRSC02]	false
1438		Cdc28_p+_Swi6_[(S238)] (directed) Swi6_[(S238)]-{p}	false
1566		Decay_deg_Hcm1mRNA (directed) Hcm1mRNA	false
1437		Cdc28_p+_Swi6_[(S228)] (directed) Swi6_[(S228)]-{p}	false
1565		Hcm1 (directed) Hcm1_[DBD]_bind+_Cin8Gene_[hcm1]	false
1436		Cdc28_p+_Swi6_[(T179)] (directed) Swi6_[(T179)]-{p}	false
1564		Hcm1 (directed) Hcm1_[DBD]_bind+_Fkh1Gene_[hcm1]	false
1435		Cdc28_p+_Swi6_[(S160)] (directed) Swi6_[(S160)]-{p}	false
1563		Hcm1 (directed) Hcm1_[DBD]_bind+_Fkh2Gene_[hcm1]	false
1562		Hcm1 (directed) Hcm1_[DBD]_bind+_Ndd1Gene_[hcm1]	false
1561		Hcm1 (directed) Hcm1_[DBD]_bind+_Yhp1Gene_[hcm1]	false
1560		Hcm1 (directed) Proteasome_deg_Hcm1	false
1559		Hcm1mRNA (directed) Ribo_trsl_Hcm1mRNA	false
1558		Hcm1mRNA (directed) Decay_deg_Hcm1mRNA	false
1661		Cdc14_[net1]--Net1_[n] (directed) Cdc14_p-_Swi6_[(S160)]	false
1660		Cdc14_[net1]--Net1_[n] (directed) Cdc14_p-_Swi6_[(T179)]	false
1659		Cdc14_[net1]--Net1_[n] (directed) Cdc14_p-_Swi6_[(S228)]	false
1658		Cdc14_[net1]--Net1_[n] (directed) Cdc14_p-_Swi6_[(S238)]	false
4130		Dbf2Active (directed) Dbf2_p+_Cdc14_[(NLS)]	false
6068		Tus1P (directed) Tus1_gef_Rho1_[(act)]	false
6067		Tus1_gef_Rho1_[(act)] (directed) Rho1_[(act)]-{gtp}	false
4089		Cdc14_[net1]--Net1_[n] (directed) Cdc14_p-_Chs2_[(S14)]	false
4121		Cdc5_[(T242)]-{p} (directed) Cdc5_p+_Bfa1_[(cdc5)]	false
4088		Cdc14_[net1]--Net1_[n] (directed) Cdc14_p-_Chs2_[(S60)]	false
4087		Cdc14_[net1]--Net1_[n] (directed) Cdc14_p-_Chs2_[(S69)]	false
4086		Cdc14_[net1]--Net1_[n] (directed) Cdc14_p-_Chs2_[(S100)]	false
6093		[Exocytosis] (directed) [Cytokinesis]	false
4116		Cdc5_[(T242)]-{p} (directed) Cdc5_p+_Tus1_[(cdc5)]	false
6124		Rho1_[(act)]-{gtp} (directed) [SymmetryBreakingCyt]	false
4113		PP2ACdc55Pph22 (directed) Pph22_p-_Net1_[(cdc5)]	false
4111		PP2ACdc55Pph21 (directed) Pph21_p-_Net1_[(cdc5)]	false
4042		Cdc14_[net1]--Net1_[n] (directed) Cdc14_p-_Tus1_[(cdc28)]	false
9080		Cdc5_p+_Swe1_[cdc5(HP)] (directed) Swe1_[cdc5(HP)]-{p}	false
10164		Hsl7PPT_p-_Hsl7_[(hsl1)] (directed) Hsl7_[(hsl1)]-{p}	false
9076		Cdc5_[PBD]_ppi-_Swe1_[cdc5] (directed) Cdc5_[PBD]--Swe1_[cdc5]	false
9139		Swe1PPT_p-_Swe1_[cdc5(HP)] (directed) Swe1_[cdc5(HP)]-{p}	false
9075		Swe1_[cdc5(HP)]-{p} (directed) Swe1PPT_p-_Swe1_[cdc5(HP)]	false
9138		Hsl1_p+_Hsl7_[(hsl1)] (directed) Hsl7_[(hsl1)]-{p}	false
9074		Swe1_[cdc5(HP)]-{p} (directed) Swe1degP	false
9137		Hsl7_[swe1]_ppi-_Swe1_[hsl7] (directed) Hsl7_[swe1]--Swe1_[hsl7]	false
9073		Swe1_[cdc5(HP)]-{p} (directed) Cdc5_[PBD]_ppi+_Swe1_[cdc5]	false
9136		Hsl7_[swe1]_ppi+_Swe1_[hsl7] (directed) Hsl7_[swe1]--Swe1_[hsl7]	false
9135		Hsl1_[hsl7]_ppi-_Hsl7_[hsl1] (directed) Hsl1_[hsl7]--Hsl7_[hsl1]	false
9134		Hsl7_[(hsl1)]-{p} (directed) Hsl7PPT_p-_Hsl7_[(hsl1)]	false
9070		Cdc5_[PBD]--Swe1_[cdc5] (directed) Cdc5_[PBD]_ppi-_Swe1_[cdc5]	false
9133		Hsl7_[(hsl1)]-{p} (directed) Hsl1_[hsl7]_ppi+_Hsl7_[hsl1]	false
9069		Cdc5_[PBD]_ppi+_Swe1_[cdc5] (directed) Cdc5_[PBD]--Swe1_[cdc5]	false
9132		Hsl1_[hsl7]--Hsl7_[hsl1] (directed) Hsl7_[swe1]_ppi+_Swe1_[hsl7]	false
9068		Swe1_[cdc28(deg)]-{p} (directed) Cdc14_p-_Swe1_[cdc28(deg)]	false
9131		Hsl1_[hsl7]--Hsl7_[hsl1] (directed) Hsl1_[hsl7]_ppi-_Hsl7_[hsl1]	false
9067		Swe1_[cdc28(deg)]-{p} (directed) Swe1degP	false
9130		Hsl1_[hsl7]_ppi+_Hsl7_[hsl1] (directed) Hsl1_[hsl7]--Hsl7_[hsl1]	false
9066		Swe1_[cdc28(deg)]-{p} (directed) Cdc5_p+_Swe1_[cdc5(HP)]	false
7849		Cla4Active (directed) Cla4_p+_Swe1_[(cla4)]	false
9065		Cdc28_p+_Swe1_[cdc28(deg)] (directed) Swe1_[cdc28(deg)]-{p}	false
9129		Hsl1_[septin]_ppi-_Cdc3_[hsl1] (directed) Cdc3_[hsl1]--Hsl1_[septin]	false
9128		[LargeBud] (directed) Hsl1_[septin]_ppi+_Cdc3_[hsl1]	false
9064		Hsl7_[swe1]--Swe1_[hsl7] (directed) Hsl7_[swe1]_ppi-_Swe1_[hsl7]	false
9127		Cdc3_[hsl1]--Hsl1_[septin] (directed) Hsl1_[hsl7]_ppi+_Hsl7_[hsl1]	false
9063		Hsl7_[swe1]--Swe1_[hsl7] (directed) Cdc5_p+_Swe1_[cdc5(HP)]	false
11815		Swe1 (directed) Hsl7_[swe1]_ppi+_Swe1_[hsl7]	false
9126		Cdc3_[hsl1]--Hsl1_[septin] (directed) Hsl1_[septin]_ppi-_Cdc3_[hsl1]	false
9062		Hsl7_[swe1]--Swe1_[hsl7] (directed) Cdc28_p+_Swe1_[cdc28(deg)]	false
11814		Swe1 (directed) Cdc5_[PBD]_ppi+_Swe1_[cdc5]	false
9125		Hsl1_[septin]_ppi+_Cdc3_[hsl1] (directed) Cdc3_[hsl1]--Hsl1_[septin]	false
9061		Hsl7_[swe1]--Swe1_[hsl7] (directed) Cla4_p+_Swe1_[(cla4)]	false
9060		Swe1_[(cla4)]-{p} (directed) Swe1PPT_p-_Swe1_[(cla4)]	false
9059		Cla4_p+_Swe1_[(cla4)] (directed) Swe1_[(cla4)]-{p}	false
11938		Cdc5 (directed) Cdc5_[PBD]_ppi+_Swe1_[cdc5]	false
8864		Cdc5_[(T242)]-{p} (directed) Cdc5_p+_Swe1_[cdc5(HP)]	false
10206		Swe1PPT_p-_Swe1_[(cla4)] (directed) Swe1_[(cla4)]-{p}	false
10205		Cdc14_p-_Swe1_[cdc28(deg)] (directed) Swe1_[cdc28(deg)]-{p}	false
9662		Cdc14_[net1]--Net1_[n] (directed) Cdc14_p-_Swe1_[cdc28(deg)]	false
9086		Swe1degP (directed) Met30_ub+_Swe1_[(scf)]	false
1069		Swi5 (directed) Cdc28_p+_Swi5_[NLS(cdc28)]	false
1068		Ace2 (directed) Cdc28_p+_Ace2_[NLS(cdc28)]	false
5455		CondensinAtCEN (directed) [TensionInitiation]	false
4070		Cdc14_[net1]--Net1_[n] (directed) Cdc14_p-_Cdc24_[(cdc28)]	false
3453		Cdc5 (directed) Cdc28_p+_Cdc5_[(T238)]	false
4069		Cdc14_[net1]--Net1_[n] (directed) Cdc14_p-_Dbf4_[(cdc28)]	false
4068		Cdc14_[net1]--Net1_[n] (directed) Cdc14_p-_Fin1_[(cdc28)]	false
3945		Pcl2_[pho85]--Pho85_[cyclin] (directed) Pho85_p+_Ssa1_[(T36)]	false
4066		Cdc14_[net1]--Net1_[n] (directed) Cdc14_p-_Lte1_[(cdc28)]	false
4092		Cdc14_[net1]--Net1_[n] (directed) Cdc14_p-_Cdc5_[(T238)]	false
3679		Dbf4 (directed) Cdc28_p+_Dbf4_[(cdc28)]	false
4056		Cdc14_[net1]--Net1_[n] (directed) Cdc14_p-_Smc4_[(S4)]	false
4055		Cdc14_[net1]--Net1_[n] (directed) Cdc14_p-_Smc4_[(T43)]	false
4054		Cdc14_[net1]--Net1_[n] (directed) Cdc14_p-_Smc4_[(T60)]	false
4053		Cdc14_[net1]--Net1_[n] (directed) Cdc14_p-_Smc4_[(S109)]	false
4052		Cdc14_[net1]--Net1_[n] (directed) Cdc14_p-_Smc4_[(S113)]	false
4051		Cdc14_[net1]--Net1_[n] (directed) Cdc14_p-_Smc4_[(S117)]	false
4050		Cdc14_[net1]--Net1_[n] (directed) Cdc14_p-_Smc4_[(S128)]	false
4044		Cdc14_[net1]--Net1_[n] (directed) Cdc14_p-_Tgl4_[(cdc28)]	false
1019		Pcl9_[(dma)]-{ub} (directed) Proteasome_deg_Pcl9	false
1759		Pcl2_[(dma)]-{ub} (directed) Proteasome_deg_Pcl2	false
1756		Pcl1_[(dma)]-{ub} (directed) Proteasome_deg_Pcl1	false
2597		Spc42 (directed) Cmd1_[spc42]_ppi+_Spc42_[Cmd1]	false
2596		Spc42 (directed) Spc29_[spc42]_ppi+_Spc42_[spc29]	false
3645		Mps1 (directed) Mps1_p+_Spc110_[(S60)]	false
3644		Mps1 (directed) Mps1_p+_Spc110_[(T68)]	false
4047		Cdc14_[net1]--Net1_[n] (directed) Cdc14_p-_Spc110_[(S36)]	false
4046		Cdc14_[net1]--Net1_[n] (directed) Cdc14_p-_Spc110_[(S91)]	false
4057		Cdc14_[net1]--Net1_[n] (directed) Cdc14_p-_Sld3_[(S622)]	false
414		Mcm2 (directed) Mcm2_[mcm10]_ppi+_Mcm10_[mcm2]	false
424		Mcm6 (directed) Cdc7_p+_Mcm6_[(cdc7)]	false
419		Mcm4 (directed) Cdc7_p+_Mcm4_[(cdc7)]	false
4059		Cdc14_[net1]--Net1_[n] (directed) Cdc14_p-_Sld2_[(T84)]	false
3680		Dbf4 (directed) Cdc7_[dbf4]_ppi+_Dbf4_[cdc7]	false
4058		Cdc14_[net1]--Net1_[n] (directed) Cdc14_p-_Sld3_[(T600)]	false
4085		Cdc14_[net1]--Net1_[n] (directed) Cdc14_p-_Sfi1_[C(T816)]	false
4084		Cdc14_[net1]--Net1_[n] (directed) Cdc14_p-_Sfi1_[C(S855)]	false
4083		Cdc14_[net1]--Net1_[n] (directed) Cdc14_p-_Sfi1_[C(S882)]	false
4082		Cdc14_[net1]--Net1_[n] (directed) Cdc14_p-_Sfi1_[C(S892)]	false
4081		Cdc14_[net1]--Net1_[n] (directed) Cdc14_p-_Sfi1_[C(S801)]	false
4080		Cdc14_[net1]--Net1_[n] (directed) Cdc14_p-_Sfi1_[C(S923)]	false
4125		Cdc5_[(T242)]-{p} (directed) Cdc5_p+_Sfi1_[C(S826)]	false
4124		Cdc5_[(T242)]-{p} (directed) Cdc5_p+_Sfi1_[C(T866)]	false
4123		Cdc5_[(T242)]-{p} (directed) Cdc5_p+_Sfi1_[C(T876)]	false
3451		Cdc5 (directed) Cdc5_[PBD]_ppi+_Cdc11_[cdc5]	false
3450		Cdc5 (directed) Cdc5_[PBD]_ppi+_Cdc12_[cdc5]	false
3463		Ace2 (directed) Cbk1_p+_Ace2_[(cbk1)]	false
2712		Pds1 (directed) Chk1_p+_Pds1_[(chk1)]	false
3458		Cdc20 (directed) Cdc20_[mad3]_ppi+_Mad3_[cdc20]	false
3856		Swe1_[(S385)]-{p} (directed) Met30_ub+_Swe1_[(scf)]	false
3678		Dbf4 (directed) Rad53_p+_Dbf4_[(rad53)]	false
2590		Rad53 (directed) Mrc1_[rad53]_ppi+_Rad53_[FHA1]	false
2653		Rad53_[SCD1(mec1)]-{p} (directed) Rad53_p+_Nrm1_[(rad53)]	false
1538		Swe1 (directed) Mec1_p+_Swe1_[(S385)]	false
3349		Rad53_[SCD1(mec1)]-{p} (directed) Rad53_p+_Ndd1_[(rad53)]	false
3485		Cdc5_[(T242)]-{p} (directed) Cdc5_p+_Ndd1_[(S85)]	false
3452		Cdc5 (directed) Cdc28_p+_Cdc5_[(T242)]	false
3481		Cdc14_[net1]--Net1_[n] (directed) Cdc14_p-_Fkh2_[(S683)]	false
3480		Cdc14_[net1]--Net1_[n] (directed) Cdc14_p-_Fkh2_[(T697)]	false
3479		Cdc14_[net1]--Net1_[n] (directed) Cdc14_p-_Ndd1_[(T319)]	false
1662		Cdc14_[net1]--Net1_[n] (directed) Cdc14_p-_Swi4_[(cdc28)]	false
1657		Cdc14_[net1]--Net1_[n] (directed) Cdc14_p-_Whi5_[(T57)]	false
1656		Cdc14_[net1]--Net1_[n] (directed) Cdc14_p-_Whi5_[(S59)]	false
1655		Cdc14_[net1]--Net1_[n] (directed) Cdc14_p-_Whi5_[(S62)]	false
1654		Cdc14_[net1]--Net1_[n] (directed) Cdc14_p-_Whi5_[(S88)]	false
2751		Cdc14_[net1]--Net1_[n] (directed) Cdc14_p-_Stb1_[(cdc28)]	false
1653		Cdc14_[net1]--Net1_[n] (directed) Cdc14_p-_Whi5_[(T143)]	false
1652		Cdc14_[net1]--Net1_[n] (directed) Cdc14_p-_Whi5_[(S154)]	false
1651		Cdc14_[net1]--Net1_[n] (directed) Cdc14_p-_Whi5_[(S156)]	false
1650		Cdc14_[net1]--Net1_[n] (directed) Cdc14_p-_Whi5_[(S161)]	false
1649		Cdc14_[net1]--Net1_[n] (directed) Cdc14_p-_Whi5_[(S215)]	false
1648		Cdc14_[net1]--Net1_[n] (directed) Cdc14_p-_Whi5_[(S262)]	false
1647		Cdc14_[net1]--Net1_[n] (directed) Cdc14_p-_Whi5_[(pho85)]	false
1076		Cdc14_[net1]--Net1_[n] (directed) Cdc14_p-_Ace2_[NLS(cdc28)]	false
1075		Cdc14_[net1]--Net1_[n] (directed) Cdc14_p-_Swi5_[NLS(cdc28)]	false
4809		[Bridge] (directed) Cell_BIP_Cell_[(SPB)]	false
4067		Cdc14_[net1]--Net1_[n] (directed) Cdc14_p-_Kar9_[(cdc28)]	false
4725		[CohesinRing] (directed) Cell_ND_Cell_[(SPB)]	false
3687		Kip1 (directed) Kip1_[mt]_ppi+_Tub1_[motor]	false
3686		Kip1 (directed) Kip1_[stalk]_ppi+_Kip1_[stalk]	false
3683		Ase1 (directed) Ase1_[dimer]_ppi+_Ase1_[dimer]	false
3682		Ase1 (directed) Ase1_[mt]_ppi+_Tub1_[ase1]	false
4043		Cdc14_[net1]--Net1_[n] (directed) Cdc14_p-_Tub4_[(S360)]	false
429		Mcm7 (directed) Mcm4_[mcm7]_ppi+_Mcm7_[mcm4]	false
428		Mcm7 (directed) Mcm7_[mcm3]_ppi+_Mcm3_[mcm7]	false
427		Mcm6 (directed) Mcm2_[mcm6]_ppi+_Mcm6_[mcm2]	false
426		Mcm6 (directed) Mcm6_[mcm4]_ppi+_Mcm4_[mcm6]	false
425		Mcm6 (directed) Mcm5_[mcm6]_ppi+_Mcm6_[mcm5]	false
4065		Cdc14_[net1]--Net1_[n] (directed) Cdc14_p-_Mcm3_[NLS(cdc28)]	false
423		Mcm5 (directed) Mcm5_[mcm6]_ppi+_Mcm6_[mcm5]	false
422		Mcm5 (directed) Mcm3_[mcm5]_ppi+_Mcm5_[mcm3]	false
4063		Cdc14_[net1]--Net1_[n] (directed) Cdc14_p-_Orc2_[(cdc28)]	false
421		Mcm4 (directed) Mcm6_[mcm4]_ppi+_Mcm4_[mcm6]	false
4062		Cdc14_[net1]--Net1_[n] (directed) Cdc14_p-_Orc6_[(cdc28)]	false
420		Mcm4 (directed) Mcm4_[mcm7]_ppi+_Mcm7_[mcm4]	false
418		Mcm3 (directed) Mcm7_[mcm3]_ppi+_Mcm3_[mcm7]	false
417		Mcm3 (directed) Mcm3_[mcm5]_ppi+_Mcm5_[mcm3]	false
416		Mcm3 (directed) Cdc28_p+_Mcm3_[NLS(cdc28)]	false
415		Mcm2 (directed) Mcm2_[mcm6]_ppi+_Mcm6_[mcm2]	false
401		Cdc6 (directed) Cdc6_[orc1]_ppi+_Orc1_[cdc6]	false
1073		Sic1_[(scf)]-{ub} (directed) Proteasome_deg_Sic1	false
400		Cdc6 (directed) Cdc28_p+_Cdc6_[(cdc28)]	false
1753		Cln2_[(scf)]-{ub} (directed) Proteasome_deg_Cln2	false
1749		Cln1_[(scf)]-{ub} (directed) Proteasome_deg_Cln1	false
3667		Far1_[(scf)]-{ub} (directed) Proteasome_deg_Far1	false
2743		Clb6_[(scf)]-{ub} (directed) Proteasome_deg_Clb6	false
493		Cdc6_[(scf)]-{ub} (directed) Proteasome_deg_Cdc6	false
1035		Sic1 (directed) Cdc28_p+_Sic1_[(T2)]	false
617		Cln3_[(scf)]-{ub} (directed) Proteasome_deg_Cln3	false
1034		Sic1 (directed) Cdc28_p+_Sic1_[(T5)]	false
1033		Sic1 (directed) Cdc28_p+_Sic1_[(T33)]	false
1032		Sic1 (directed) Cdc28_p+_Sic1_[(T45)]	false
1031		Sic1 (directed) Cdc28_p+_Sic1_[(S69)]	false
3652		Far1 (directed) Cdc28_p+_Far1_[(S87)]	false
1030		Sic1 (directed) Cdc28_p+_Sic1_[(S76)]	false
1029		Sic1 (directed) Cdc28_p+_Sic1_[(S80)]	false
1028		Sic1 (directed) Pho85_p+_Sic1_[(T2)]	false
1027		Sic1 (directed) Pho85_p+_Sic1_[(T5)]	false
1026		Sic1 (directed) Pho85_p+_Sic1_[(T33)]	false
1025		Sic1 (directed) Pho85_p+_Sic1_[(T45)]	false
1024		Sic1 (directed) Pho85_p+_Sic1_[(S69)]	false
1023		Sic1 (directed) Pho85_p+_Sic1_[(S76)]	false
1528		Swe1_[(scf)]-{ub} (directed) Proteasome_deg_Swe1	false
1022		Sic1 (directed) Pho85_p+_Sic1_[(S80)]	false
2586		Clb6 (directed) Pho85_p+_Clb6_[(deg)]	false
4073		Cdc14_[net1]--Net1_[n] (directed) Cdc14_p-_Bem3_[(cdc28)]	false
4072		Cdc14_[net1]--Net1_[n] (directed) Cdc14_p-_Boi1_[(cdc28)]	false
4071		Cdc14_[net1]--Net1_[n] (directed) Cdc14_p-_Boi2_[(cdc28)]	false
4061		Cdc14_[net1]--Net1_[n] (directed) Cdc14_p-_Rga1_[(cdc28)]	false
3651		Far1 (directed) Cdc24_[far1]_ppi+_Far1_[cdc24]	false
4060		Cdc14_[net1]--Net1_[n] (directed) Cdc14_p-_Rga2_[(cdc28)]	false
4075		Cdc14_[net1]--Net1_[n] (directed) Cdc14_p-_Bem1_[(cdc28)]	false
4074		Cdc14_[net1]--Net1_[n] (directed) Cdc14_p-_Bem2_[(cdc28)]	false
14934		APC_ub+_Cdc20_[(apc)] (directed) Cdc20_[(apc)]-{ub}	false
14936		Cdc20_[(apc)]-{ub} (directed) Proteasome_deg_Cdc20	false
14937		APC_ub+_Cdc5_[(apc)] (directed) Cdc5_[(apc)]-{ub}	false
14939		Cdc5_[(apc)]-{ub} (directed) Proteasome_deg_Cdc5	false
14222		Cdc14_p-_Cdh1_[(cdc28)] (directed) Cdh1_[(cdc28)]-{p}	false
7157		Fkh1 (directed) APC_ub+_Fkh1_[(apc)]	false
16364		Cdc14_[net1]--Net1_[n] (directed) Cdc14_p-_Cdh1_[(cdc28)]	false
15757		Cdc28Cln123 (directed) Cdc28_p+_Acm1_[(S3)]	false
15756		Cdc28Cln123 (directed) Cdc28_p+_Acm1_[(S31)]	false
15755		Cdc28Cln123 (directed) Cdc28_p+_Acm1_[(S48)]	false
15754		Cdc28Cln123 (directed) Cdc28_p+_Acm1_[(T161)]	false
15753		Cdc28Cln123 (directed) Cdc28_p+_Pds1_[(cdc28)]	false
16357		Cdc14_[net1]--Net1_[n] (directed) Cdc14_p-_Pds1_[(cdc28)]	false
7166		Fkh2 (directed) APC_ub+_Fkh2_[(apc)]	false
16346		Cdc14_[net1]--Net1_[n] (directed) Cdc14_p-_Acm1_[(S3)]	false
16345		Cdc14_[net1]--Net1_[n] (directed) Cdc14_p-_Acm1_[(S31)]	false
7179		Yhp1 (directed) APC_ub+_Yhp1_[(apc)]	false
16344		Cdc14_[net1]--Net1_[n] (directed) Cdc14_p-_Acm1_[(S48)]	false
16343		Cdc14_[net1]--Net1_[n] (directed) Cdc14_p-_Acm1_[(T161)]	false
14257		Cdc14_p-_Acm1_[(S3)] (directed) Acm1_[(S3)]-{p}	false
14259		Cdc14_p-_Acm1_[(S31)] (directed) Acm1_[(S31)]-{p}	false
14261		Cdc14_p-_Acm1_[(S48)] (directed) Acm1_[(S48)]-{p}	false
14263		Cdc14_p-_Acm1_[(T161)] (directed) Acm1_[(T161)]-{p}	false
14904		Cdc5 (directed) APC_ub+_Cdc5_[(apc)]	false
16329		Cdc14_[net1]--Net1_[n] (directed) Cdc14_p-_Mps1_[(T29)]	false
12418		APC_[activator]_ppi+_Cdh1_[APC] (directed) APC_[activator]--Cdh1_[APC]	false
14910		Cdc20 (directed) APC_ub+_Cdc20_[(apc)]	false
12420		Cdh1_[(cdc28)]-{0} (directed) APC_[activator]_ppi+_Cdh1_[APC]	false
12423		Cdh1_[(cdc28)]-{p} (directed) Cdh1_[(cdc28)]-{0}	false
12422		Cdh1_[(cdc28)]-{p} (directed) Cdc14_p-_Cdh1_[(cdc28)]	false
12426		APC_[activator]_ppi-_Cdh1_[APC] (directed) APC_[activator]--Cdh1_[APC]	false
13592		APC_[activator]_ppi+_Cdc20_[APC] (directed) APC_[activator]--Cdc20_[APC]	false
14919		Cdc20_[mad2]--Mad2_[cdc20] (directed) APC_[activator]_ppi+_Cdc20_[APC]	false
15451		Pds1 (directed) Cdc28_p+_Pds1_[(cdc28)]	false
12428		APC_[activator]_ppi-_Cdc20_[APC] (directed) APC_[activator]--Cdc20_[APC]	false
15456		Acm1_[cdh1]_ppi+_Cdh1_[acm1] (directed) Acm1_[cdh1]--Cdh1_[acm1]	false
12430		Acm1_[cdh1]_ppi-_Cdh1_[acm1] (directed) Acm1_[cdh1]--Cdh1_[acm1]	false
15458		Acm1_[bmh]_ppi+_Bmh1_[acm1] (directed) Acm1_[bmh]--Bmh1_[acm1]	false
12432		Acm1_[bmh]_ppi-_Bmh1_[acm1] (directed) Acm1_[bmh]--Bmh1_[acm1]	false
15461		Acm1_[bmh]_ppi+_Bmh2_[acm1] (directed) Acm1_[bmh]--Bmh2_[acm1]	false
12434		Acm1_[bmh]_ppi-_Bmh2_[acm1] (directed) Acm1_[bmh]--Bmh2_[acm1]	false
15465		Cdc28_p+_Acm1_[(S3)] (directed) Acm1_[(S3)]-{p}	false
12437		Acm1_[(S3)]-{p} (directed) Acm1P	false
14283		Cdc14_p-_Mps1_[(T29)] (directed) Mps1_[(T29)]-{p}	false
16465		Yox1 (directed) APC_ub+_Yox1_[(apc)]	false
12436		Acm1_[(S3)]-{p} (directed) Cdc14_p-_Acm1_[(S3)]	false
15468		Cdc28_p+_Acm1_[(S31)] (directed) Acm1_[(S31)]-{p}	false
12441		Acm1_[(S31)]-{p} (directed) Acm1P	false
12440		Acm1_[(S31)]-{p} (directed) Cdc14_p-_Acm1_[(S31)]	false
15225		APC_ub+_Clb5_[(apc)] (directed) Clb5_[(apc)]-{ub}	false
15471		Cdc28_p+_Acm1_[(S48)] (directed) Acm1_[(S48)]-{p}	false
15228		Clb5_[(apc)]-{ub} (directed) Proteasome_deg_Clb5	false
12445		Acm1_[(S48)]-{p} (directed) Acm1P	false
12267		APCCdh1Cdc20 (directed) APC_ub+_Clb5_[(apc)]	false
12444		Acm1_[(S48)]-{p} (directed) Cdc14_p-_Acm1_[(S48)]	false
12266		APCCdh1Cdc20 (directed) APC_ub+_Clb1_[(apc)]	false
15474		Cdc28_p+_Acm1_[(T161)] (directed) Acm1_[(T161)]-{p}	false
12265		APCCdh1Cdc20 (directed) APC_ub+_Clb2_[(apc)]	false
12449		Acm1_[(T161)]-{p} (directed) Acm1P	false
12283		APCCdh1Active (directed) APCCdh1Cdc20	false
12448		Acm1_[(T161)]-{p} (directed) Cdc14_p-_Acm1_[(T161)]	false
12282		APCCdh1Active (directed) APC_ub+_Mps1_[(apc)]	false
12452		APC_ub+_Acm1_[(Dbox)] (directed) Acm1_[(Dbox)]-{ub}	false
12281		APCCdh1Active (directed) APC_ub+_Nrm1_[(apc)]	false
15477		Acm1_[(Dbox)]-{ub} (directed) Proteasome_deg_Acm1	false
12280		APCCdh1Active (directed) APC_ub+_Fkh1_[(apc)]	false
12454		Acm1P (directed) APC_ub+_Acm1_[(Dbox)]	false
12279		APCCdh1Active (directed) APC_ub+_Fkh2_[(apc)]	false
12669		APC_ub+_Cin8_[(apc)] (directed) Cin8_[(apc)]-{ub}	false
12278		APCCdh1Active (directed) APC_ub+_Cin8_[(apc)]	false
7206		Cin8_[(apc)]-{ub} (directed) Proteasome_deg_Cin8	false
12277		APCCdh1Active (directed) APC_ub+_Ase1_[(apc)]	false
14496		APC_ub+_Ase1_[(apc)] (directed) Ase1_[(apc)]-{ub}	false
12276		APCCdh1Active (directed) APC_ub+_Clb3_[(apc)]	false
14500		Ase1_[(apc)]-{ub} (directed) Proteasome_deg_Ase1	false
12275		APCCdh1Active (directed) APC_ub+_Clb4_[(apc)]	false
14501		APC_ub+_Kip1_[(apc)] (directed) Kip1_[(apc)]-{ub}	false
12274		APCCdh1Active (directed) APC_ub+_Cdc20_[(apc)]	false
14503		Kip1_[(apc)]-{ub} (directed) Proteasome_deg_Kip1	false
12273		APCCdh1Active (directed) APC_ub+_Cdc5_[(apc)]	false
12272		APCCdh1Active (directed) APC_ub+_Yox1_[(apc)]	false
12271		APCCdh1Active (directed) APC_ub+_Yhp1_[(apc)]	false
12466		Cdc28_p+_Cdh1_[(cdc28)] (directed) Cdh1_[(cdc28)]-{p}	false
14472		Dbf4 (directed) APC_ub+_Dbf4_[(apc)]	false
12297		APC_[activator]--Cdh1_[APC] (directed) APCCdh1Active	false
12296		APC_[activator]--Cdh1_[APC] (directed) APC_[activator]_ppi-_Cdh1_[APC]	false
7184		Cin8 (directed) APC_ub+_Cin8_[(apc)]	false
12300		NotCAB (directed) APCCdh1Active	false
12302		CAB (directed) NotCAB	false
12305		Acm1_[cdh1]--Cdh1_[acm1] (directed) CAB	false
12304		Acm1_[cdh1]--Cdh1_[acm1] (directed) Acm1_[cdh1]_ppi-_Cdh1_[acm1]	false
14479		Ase1 (directed) APC_ub+_Ase1_[(apc)]	false
12308		Acm1Bmh12 (directed) CAB	false
12312		Acm1_[bmh]--Bmh1_[acm1] (directed) Acm1Bmh12	false
12311		Acm1_[bmh]--Bmh1_[acm1] (directed) Acm1_[bmh]_ppi-_Bmh1_[acm1]	false
12310		Acm1_[bmh]--Bmh1_[acm1] (directed) Acm1_[bmh]_ppi+_Bmh2_[acm1]	false
14483		Kip1 (directed) APC_ub+_Kip1_[(apc)]	false
12318		Acm1_[bmh]--Bmh2_[acm1] (directed) Acm1Bmh12	false
12317		Acm1_[bmh]--Bmh2_[acm1] (directed) Acm1_[bmh]_ppi-_Bmh2_[acm1]	false
12316		Acm1_[bmh]--Bmh2_[acm1] (directed) Acm1_[bmh]_ppi+_Bmh1_[acm1]	false
12327		APC_[activator]--Cdc20_[APC] (directed) APCCdh1Cdc20	false
12326		APC_[activator]--Cdc20_[APC] (directed) APC_[activator]_ppi-_Cdc20_[APC]	false
12325		APC_[activator]--Cdc20_[APC] (directed) APC_ub+_Acm1_[(Dbox)]	false
12324		APC_[activator]--Cdc20_[APC] (directed) APC_ub+_Kip1_[(apc)]	false
12323		APC_[activator]--Cdc20_[APC] (directed) APC_ub+_Pds1_[(apc)]	false
12322		APC_[activator]--Cdc20_[APC] (directed) APC_ub+_Dbf4_[(apc)]	false
15487		Acm1 (directed) Acm1_[cdh1]_ppi+_Cdh1_[acm1]	false
15486		Acm1 (directed) Acm1_[bmh]_ppi+_Bmh1_[acm1]	false
15485		Acm1 (directed) Acm1_[bmh]_ppi+_Bmh2_[acm1]	false
15484		Acm1 (directed) Cdc28_p+_Acm1_[(S3)]	false
15483		Acm1 (directed) Cdc28_p+_Acm1_[(S31)]	false
15314		Clb5 (directed) APC_ub+_Clb5_[(apc)]	false
15482		Acm1 (directed) Cdc28_p+_Acm1_[(S48)]	false
15481		Acm1 (directed) Cdc28_p+_Acm1_[(T161)]	false
14430		Mps1 (directed) Cdc28_p+_Mps1_[(T29)]	false
14425		Mps1 (directed) APC_ub+_Mps1_[(apc)]	false
14394		Cdc28Clb56 (directed) Cdc28_p+_Cdh1_[(cdc28)]	false
14243		Cdc14_p-_Pds1_[(cdc28)] (directed) Pds1_[(cdc28)]-{p}	false
15977		APC_ub+_Yox1_[(apc)] (directed) Yox1_[(apc)]-{ub}	false
15980		Yox1_[(apc)]-{ub} (directed) Proteasome_deg_Yox1	false
12647		APC_ub+_Yhp1_[(apc)] (directed) Yhp1_[(apc)]-{ub}	false
7181		Yhp1_[(apc)]-{ub} (directed) Proteasome_deg_Yhp1	false
14505		APC_ub+_Mps1_[(apc)] (directed) Mps1_[(apc)]-{ub}	false
14508		Mps1_[(apc)]-{ub} (directed) Proteasome_deg_Mps1	false
14421		Cdc28_p+_Mps1_[(T29)] (directed) Mps1_[(T29)]-{p}	false
12236		Mps1_[(T29)]-{p} (directed) APC_ub+_Mps1_[(apc)]	false
12235		Mps1_[(T29)]-{p} (directed) Cdc14_p-_Mps1_[(T29)]	false
14488		APC_ub+_Dbf4_[(apc)] (directed) Dbf4_[(apc)]-{ub}	false
14490		Dbf4_[(apc)]-{ub} (directed) Proteasome_deg_Dbf4	false
15394		Nrm1 (directed) APC_ub+_Nrm1_[(apc)]	false
15535		Cdc28_p+_Pds1_[(cdc28)] (directed) Pds1_[(cdc28)]-{p}	false
15511		APC_ub+_Nrm1_[(apc)] (directed) Nrm1_[(apc)]-{ub}	false
15513		Nrm1_[(apc)]-{ub} (directed) Proteasome_deg_Nrm1	false
12629		APC_ub+_Fkh1_[(apc)] (directed) Fkh1_[(apc)]-{ub}	false
7138		Fkh1_[(apc)]-{ub} (directed) Proteasome_deg_Fkh1	false
12633		APC_ub+_Fkh2_[(apc)] (directed) Fkh2_[(apc)]-{ub}	false
7147		Fkh2_[(apc)]-{ub} (directed) Proteasome_deg_Fkh2	false
14925		APC_ub+_Clb1_[(apc)] (directed) Clb1_[(apc)]-{ub}	false
14927		Clb1_[(apc)]-{ub} (directed) Proteasome_deg_Clb1	false
14928		APC_ub+_Clb2_[(apc)] (directed) Clb2_[(apc)]-{ub}	false
14930		Clb2_[(apc)]-{ub} (directed) Proteasome_deg_Clb2	false
14931		APC_ub+_Clb3_[(apc)] (directed) Clb3_[(apc)]-{ub}	false
14933		Clb3_[(apc)]-{ub} (directed) Proteasome_deg_Clb3	false
14485		APC_ub+_Clb4_[(apc)] (directed) Clb4_[(apc)]-{ub}	false
15780		Cdc28Cln123 (directed) Cdc28_p+_Mps1_[(T29)]	false
14487		Clb4_[(apc)]-{ub} (directed) Proteasome_deg_Clb4	false
12460		APC_ub+_Pds1_[(apc)] (directed) Pds1_[(apc)]-{ub}	false
14837		Clb1 (directed) APC_ub+_Clb1_[(apc)]	false
15496		Pds1_[(apc)]-{ub} (directed) Proteasome_deg_Pds1	false
12463		Pds1_[(cdc28)]-{p} (directed) APC_ub+_Pds1_[(apc)]	false
12462		Pds1_[(cdc28)]-{p} (directed) Cdc14_p-_Pds1_[(cdc28)]	false
14842		Clb2 (directed) APC_ub+_Clb2_[(apc)]	false
14846		Clb3 (directed) APC_ub+_Clb3_[(apc)]	false
14449		Clb4 (directed) APC_ub+_Clb4_[(apc)]	false
5190		Cdc28Clb12 (directed) Cdc28_p+_Tub4_[(S360)]	false
5210		Cdc28Clb1256 (directed) Cdc28_p+_Kar9_[(cdc28)]	false
4114		Cdc28Clb12 (directed) Cdc28_p+_Net1_[(cdc28x6)]	false
4115		Cdc28Clb12 (directed) Cdc28_p+_Cdc5_[(T242)]	false
4264		Cdc28Clb56 (directed) Cdc28_p+_Orc6_[(cdc28)]	false
4265		Cdc28Clb56 (directed) Cdc28_p+_Orc2_[(cdc28)]	false
4195		Cdc28Clb12 (directed) Cdc28_p+_Mcm3_[NLS(cdc28)]	false
5754		Cdc28Cln123 (directed) Cdc28_p+_Bem1_[(cdc28)]	false
5755		Cdc28Cln123 (directed) Cdc28_p+_Rga2_[(cdc28)]	false
5756		Cdc28Cln123 (directed) Cdc28_p+_Rga1_[(cdc28)]	false
5757		Cdc28Cln123 (directed) Cdc28_p+_Bem3_[(cdc28)]	false
5758		Cdc28Cln123 (directed) Cdc28_p+_Bem2_[(cdc28)]	false
5759		Cdc28Cln123 (directed) Cdc28_p+_Boi2_[(cdc28)]	false
5760		Cdc28Cln123 (directed) Cdc28_p+_Boi1_[(cdc28)]	false
6575		Cdc28Cln123 (directed) Cdc28_p+_Cdc24_[(cdc28)]	false
6583		Cdc28Clb12 (directed) Cdc28_p+_Cdc5_[(T238)]	false
6584		Cdc28Clb12 (directed) Cdc28_p+_Lte1_[(cdc28)]	false
6603		Cdc28Clb56 (directed) Cdc28_p+_Fin1_[(cdc28)]	false
6604		Cdc28Clb56 (directed) Cdc28_p+_Tgl4_[(cdc28)]	false
6585		Cdc28Clb12 (directed) Cdc28_p+_Smc4_[(S128)]	false
6586		Cdc28Clb12 (directed) Cdc28_p+_Smc4_[(S117)]	false
6587		Cdc28Clb12 (directed) Cdc28_p+_Smc4_[(S113)]	false
6588		Cdc28Clb12 (directed) Cdc28_p+_Smc4_[(S109)]	false
6605		Cdc28Clb56 (directed) Cdc28_p+_Dbf4_[(cdc28)]	false
6589		Cdc28Clb12 (directed) Cdc28_p+_Smc4_[(T60)]	false
6590		Cdc28Clb12 (directed) Cdc28_p+_Smc4_[(T43)]	false
6591		Cdc28Clb12 (directed) Cdc28_p+_Smc4_[(S4)]	false
6606		Cdc28Clb56 (directed) Cdc28_p+_Ssa1_[(T36)]	false
4893		Cdc28Cln123 (directed) Cdc28_p+_Spc42_[(S4)]	false
4894		Cdc28Cln123 (directed) Cdc28_p+_Spc42_[(T6)]	false
6336		Cdc28Cln123 (directed) Cdc28_p+_Tus1_[(cdc28)]	false
6417		Cdc28Clb12 (directed) Cdc28_p+_Chs2_[(S100)]	false
6418		Cdc28Clb12 (directed) Cdc28_p+_Chs2_[(S69)]	false
6419		Cdc28Clb12 (directed) Cdc28_p+_Chs2_[(S60)]	false
6420		Cdc28Clb12 (directed) Cdc28_p+_Chs2_[(S14)]	false
4354		Cdc28Clb56 (directed) Cdc28_p+_Sld3_[(S622)]	false
4355		Cdc28Clb56 (directed) Cdc28_p+_Sld3_[(T600)]	false
4356		Cdc28Clb56 (directed) Cdc28_p+_Sld2_[(T84)]	false
5015		Cdc28Clb1256 (directed) Cdc28_p+_Spc110_[(S91)]	false
5016		Cdc28Clb1256 (directed) Cdc28_p+_Spc110_[(S36)]	false
7150		Fkh2mRNA (directed) Ribo_trsl_Fkh2mRNA	false
7151		Fkh2mRNA (directed) Decay_deg_Fkh2mRNA	false
7153		Ndd1mRNA (directed) Ribo_trsl_Ndd1mRNA	false
7154		Ndd1mRNA (directed) Decay_deg_Ndd1mRNA	false
7155		Yhp1mRNA (directed) Ribo_trsl_Yhp1mRNA	false
7156		Yhp1mRNA (directed) Decay_deg_Yhp1mRNA	false
7158		Fkh1 (directed) Proteasome_deg_Fkh1	false
7160		Fkh2 (directed) Fkh2_[mcm1]_ppi+_Mcm1_[fkh2]	false
7161		Fkh2 (directed) Cdc28_p+_Fkh2_[(S683)]	false
7162		Fkh2 (directed) Cdc28_p+_Fkh2_[(T697)]	false
7163		Fkh2 (directed) Fkh2_[DBD]_bind+_Clb1Gene_[fkh2]	false
7164		Fkh2 (directed) Fkh2_[DBD]_bind+_Clb2Gene_[fkh2]	false
7165		Fkh2 (directed) Fkh2_[DBD]_bind+_Clb3Gene_[fkh2]	false
7167		Fkh2 (directed) Fkh2_[DBD]_bind+_Cdc5Gene_[fkh2]	false
7168		Fkh2 (directed) Fkh2_[DBD]_bind+_Cdc20Gene_[fkh2]	false
7169		Fkh2 (directed) Fkh2_[DBD]_bind+_Ace2Gene_[fkh2]	false
7170		Fkh2 (directed) Fkh2_[DBD]_bind+_Swi5Gene_[fkh2]	false
7171		Fkh2 (directed) Proteasome_deg_Fkh2	false
7173		Ndd1 (directed) Rad53_p+_Ndd1_[(rad53)]	false
7174		Ndd1 (directed) Cdc28_p+_Ndd1_[(T319)]	false
7175		Ndd1 (directed) Cdc5_p+_Ndd1_[(S85)]	false
7176		Ndd1 (directed) Grr1_ub+_Ndd1_[(Grr1)]	false
7177		Ndd1 (directed) Proteasome_deg_Ndd1	false
7178		Yhp1 (directed) Mcm1_[yhp1]_ppi+_Yhp1_[mcm1]	false
7180		Yhp1 (directed) Proteasome_deg_Yhp1	false
7185		Cin8 (directed) Cin8_[stalk]_ppi+_Cin8_[stalk]	false
7186		Cin8 (directed) Cin8_[mt]_ppi+_Tub1_[motor]	false
7187		Cin8 (directed) Proteasome_deg_Cin8	false
7188		[YHP1TRSC01] (directed) [YHP1TRSC02]	false
7202		Cin8mRNA (directed) Ribo_trsl_Cin8mRNA	false
7189		[YHP1TRSC02] (directed) [YHP1TRSC03]	false
7203		Cin8mRNA (directed) Decay_deg_Cin8mRNA	false
7190		[YHP1TRSC03] (directed) [YHP1TRSC04]	false
7191		[YHP1TRSC04] (directed) [YHP1TRSC05]	false
7192		[YHP1TRSC05] (directed) [YHP1TRSC06]	false
7194		[YHP1TRSC06] (directed) [YHP1TRSC07]	false
7195		[YHP1TRSC07] (directed) [YHP1TRSC08]	false
7196		[YHP1TRSC08] (directed) [YHP1TRSC09]	false
7197		[YHP1TRSC09] (directed) [YHP1TRSC10]	false
7198		[YHP1TRSC10] (directed) [YHP1TRSC11]	false
7199		[YHP1TRSC11] (directed) [YHP1TRSC12]	false
7200		[YHP1TRSC12] (directed) [YHP1TRSC13]	false
7201		[YHP1TRSC13] (directed) [YHP1TRSC14]	false
7204		[YHP1TRSC14] (directed) [YHP1TRSC15]	false
7205		[YHP1TRSC15] (directed) [YHP1TRSC16]	false
7207		[YHP1TRSC16] (directed) [YHP1TRSC17]	false
7208		[YHP1TRSC17] (directed) [YHP1TRSC18]	false
7209		[YHP1TRSC18] (directed) [YHP1TRSC19]	false
7210		[YHP1TRSC19] (directed) [YHP1TRSC20]	false
7211		[CIN8TRSC01] (directed) [CIN8TRSC02]	false
7212		[CIN8TRSC02] (directed) [CIN8TRSC03]	false
7213		[CIN8TRSC03] (directed) [CIN8TRSC04]	false
7214		[CIN8TRSC04] (directed) [CIN8TRSC05]	false
7215		[CIN8TRSC05] (directed) [CIN8TRSC06]	false
7217		[CIN8TRSC06] (directed) [CIN8TRSC07]	false
7218		[CIN8TRSC07] (directed) [CIN8TRSC08]	false
7219		[CIN8TRSC08] (directed) [CIN8TRSC09]	false
7220		[CIN8TRSC09] (directed) [CIN8TRSC10]	false
7221		[CIN8TRSC10] (directed) [CIN8TRSC11]	false
7222		[CIN8TRSC11] (directed) [CIN8TRSC12]	false
7223		[CIN8TRSC12] (directed) [CIN8TRSC13]	false
7224		[CIN8TRSC13] (directed) [CIN8TRSC14]	false
7225		[CIN8TRSC14] (directed) [CIN8TRSC15]	false
7226		[CIN8TRSC15] (directed) [CIN8TRSC16]	false
7227		[CIN8TRSC16] (directed) [CIN8TRSC17]	false
7228		[CIN8TRSC17] (directed) [CIN8TRSC18]	false
7229		[CIN8TRSC18] (directed) [CIN8TRSC19]	false
7230		[CIN8TRSC19] (directed) [CIN8TRSC20]	false
7231		[NDD1TRSC01] (directed) [NDD1TRSC02]	false
7232		[NDD1TRSC02] (directed) [NDD1TRSC03]	false
7233		[NDD1TRSC03] (directed) [NDD1TRSC04]	false
7234		[NDD1TRSC04] (directed) [NDD1TRSC05]	false
7235		[NDD1TRSC05] (directed) [NDD1TRSC06]	false
7236		[NDD1TRSC06] (directed) [NDD1TRSC07]	false
7237		[NDD1TRSC07] (directed) [NDD1TRSC08]	false
7238		[NDD1TRSC08] (directed) [NDD1TRSC09]	false
7239		[NDD1TRSC09] (directed) [NDD1TRSC10]	false
7240		[NDD1TRSC10] (directed) [NDD1TRSC11]	false
7241		[NDD1TRSC11] (directed) [NDD1TRSC12]	false
7242		[NDD1TRSC12] (directed) [NDD1TRSC13]	false
7243		[NDD1TRSC13] (directed) [NDD1TRSC14]	false
7244		[NDD1TRSC14] (directed) [NDD1TRSC15]	false
7245		[NDD1TRSC15] (directed) [NDD1TRSC16]	false
7246		[NDD1TRSC16] (directed) [NDD1TRSC17]	false
7247		[NDD1TRSC17] (directed) [NDD1TRSC18]	false
7248		[NDD1TRSC18] (directed) [NDD1TRSC19]	false
7249		[NDD1TRSC19] (directed) [NDD1TRSC20]	false
7250		[FKH1TRSC01] (directed) [FKH1TRSC02]	false
7251		[FKH1TRSC02] (directed) [FKH1TRSC03]	false
7252		[FKH1TRSC03] (directed) [FKH1TRSC04]	false
7253		[FKH1TRSC04] (directed) [FKH1TRSC05]	false
7254		[FKH1TRSC05] (directed) [FKH1TRSC06]	false
7255		[FKH1TRSC06] (directed) [FKH1TRSC07]	false
7256		[FKH1TRSC07] (directed) [FKH1TRSC08]	false
7257		[FKH1TRSC08] (directed) [FKH1TRSC09]	false
7258		[FKH1TRSC09] (directed) [FKH1TRSC10]	false
7259		[FKH1TRSC10] (directed) [FKH1TRSC11]	false
7260		[FKH1TRSC11] (directed) [FKH1TRSC12]	false
7261		[FKH1TRSC12] (directed) [FKH1TRSC13]	false
7262		[FKH1TRSC13] (directed) [FKH1TRSC14]	false
7263		[FKH1TRSC14] (directed) [FKH1TRSC15]	false
7264		[FKH1TRSC15] (directed) [FKH1TRSC16]	false
7265		[FKH1TRSC16] (directed) [FKH1TRSC17]	false
7266		[FKH1TRSC17] (directed) [FKH1TRSC18]	false
7267		[FKH1TRSC18] (directed) [FKH1TRSC19]	false
7268		[FKH1TRSC19] (directed) [FKH1TRSC20]	false
7269		[FKH2TRSC01] (directed) [FKH2TRSC02]	false
7270		[FKH2TRSC02] (directed) [FKH2TRSC03]	false
7271		[FKH2TRSC03] (directed) [FKH2TRSC04]	false
7272		[FKH2TRSC04] (directed) [FKH2TRSC05]	false
7273		[FKH2TRSC05] (directed) [FKH2TRSC06]	false
7274		[FKH2TRSC06] (directed) [FKH2TRSC07]	false
7275		[FKH2TRSC07] (directed) [FKH2TRSC08]	false
7276		[FKH2TRSC08] (directed) [FKH2TRSC09]	false
7277		[FKH2TRSC09] (directed) [FKH2TRSC10]	false
7278		[FKH2TRSC10] (directed) [FKH2TRSC11]	false
7279		[FKH2TRSC11] (directed) [FKH2TRSC12]	false
7280		[FKH2TRSC12] (directed) [FKH2TRSC13]	false
7281		[FKH2TRSC13] (directed) [FKH2TRSC14]	false
7282		[FKH2TRSC14] (directed) [FKH2TRSC15]	false
7283		[FKH2TRSC15] (directed) [FKH2TRSC16]	false
7284		[FKH2TRSC16] (directed) [FKH2TRSC17]	false
7285		[FKH2TRSC17] (directed) [FKH2TRSC18]	false
7286		[FKH2TRSC18] (directed) [FKH2TRSC19]	false
7287		[FKH2TRSC19] (directed) [FKH2TRSC20]	false
7135		PolII_trsc_Cin8Gene (directed) Cin8mRNA	false
7136		[CIN8TRSC20] (directed) PolII_trsc_Cin8Gene	false
7137		Ribo_trsl_Cin8mRNA (directed) Cin8	false
7152		Decay_deg_Ndd1mRNA (directed) Ndd1mRNA	false
7159		Decay_deg_Fkh1mRNA (directed) Fkh1mRNA	false
7172		Decay_deg_Fkh2mRNA (directed) Fkh2mRNA	false
7182		Decay_deg_Cin8mRNA (directed) Cin8mRNA	false
7193		Decay_deg_Yhp1mRNA (directed) Yhp1mRNA	false
6988		Hcm1_[DBD]_bind+_Cin8Gene_[hcm1] (directed) Cin8Gene_[hcm1]--Hcm1_[DBD]	false
6989		Cin8Gene_[hcm1]--Hcm1_[DBD] (directed) Hcm1_[DBD]_bind-_Cin8Gene_[hcm1]	false
6990		Cin8Gene_[hcm1]--Hcm1_[DBD] (directed) [CIN8TRSC01]	false
6991		Cin8Gene_[hcm1]--Hcm1_[DBD] (directed) [CIN8TRSC02]	false
6992		Cin8Gene_[hcm1]--Hcm1_[DBD] (directed) [CIN8TRSC03]	false
6993		Cin8Gene_[hcm1]--Hcm1_[DBD] (directed) [CIN8TRSC04]	false
6994		Cin8Gene_[hcm1]--Hcm1_[DBD] (directed) [CIN8TRSC05]	false
6995		Cin8Gene_[hcm1]--Hcm1_[DBD] (directed) [CIN8TRSC06]	false
6996		Cin8Gene_[hcm1]--Hcm1_[DBD] (directed) [CIN8TRSC07]	false
6997		Cin8Gene_[hcm1]--Hcm1_[DBD] (directed) [CIN8TRSC08]	false
6998		Cin8Gene_[hcm1]--Hcm1_[DBD] (directed) [CIN8TRSC09]	false
6999		Cin8Gene_[hcm1]--Hcm1_[DBD] (directed) [CIN8TRSC10]	false
7000		Cin8Gene_[hcm1]--Hcm1_[DBD] (directed) [CIN8TRSC11]	false
7001		Cin8Gene_[hcm1]--Hcm1_[DBD] (directed) [CIN8TRSC12]	false
7002		Cin8Gene_[hcm1]--Hcm1_[DBD] (directed) [CIN8TRSC13]	false
7003		Cin8Gene_[hcm1]--Hcm1_[DBD] (directed) [CIN8TRSC14]	false
7004		Cin8Gene_[hcm1]--Hcm1_[DBD] (directed) [CIN8TRSC15]	false
7005		Cin8Gene_[hcm1]--Hcm1_[DBD] (directed) [CIN8TRSC16]	false
7006		Cin8Gene_[hcm1]--Hcm1_[DBD] (directed) [CIN8TRSC17]	false
7007		Cin8Gene_[hcm1]--Hcm1_[DBD] (directed) [CIN8TRSC18]	false
7008		Cin8Gene_[hcm1]--Hcm1_[DBD] (directed) [CIN8TRSC19]	false
7009		Cin8Gene_[hcm1]--Hcm1_[DBD] (directed) [CIN8TRSC20]	false
7010		Cin8Gene_[hcm1]--Hcm1_[DBD] (directed) Hcm1_[DBD]_bind+_Fkh1Gene_[hcm1]	false
7011		Cin8Gene_[hcm1]--Hcm1_[DBD] (directed) Hcm1_[DBD]_bind+_Fkh2Gene_[hcm1]	false
7012		Cin8Gene_[hcm1]--Hcm1_[DBD] (directed) Hcm1_[DBD]_bind+_Ndd1Gene_[hcm1]	false
7013		Cin8Gene_[hcm1]--Hcm1_[DBD] (directed) Hcm1_[DBD]_bind+_Yhp1Gene_[hcm1]	false
7014		Hcm1_[DBD]_bind-_Cin8Gene_[hcm1] (directed) Cin8Gene_[hcm1]--Hcm1_[DBD]	false
7015		Hcm1_[DBD]_bind+_Fkh1Gene_[hcm1] (directed) Fkh1Gene_[hcm1]--Hcm1_[DBD]	false
7016		Fkh1Gene_[hcm1]--Hcm1_[DBD] (directed) Hcm1_[DBD]_bind-_Fkh1Gene_[hcm1]	false
7017		Fkh1Gene_[hcm1]--Hcm1_[DBD] (directed) [FKH1TRSC01]	false
7018		Fkh1Gene_[hcm1]--Hcm1_[DBD] (directed) [FKH1TRSC02]	false
7019		Fkh1Gene_[hcm1]--Hcm1_[DBD] (directed) [FKH1TRSC03]	false
7020		Fkh1Gene_[hcm1]--Hcm1_[DBD] (directed) [FKH1TRSC04]	false
7021		Fkh1Gene_[hcm1]--Hcm1_[DBD] (directed) [FKH1TRSC05]	false
7022		Fkh1Gene_[hcm1]--Hcm1_[DBD] (directed) [FKH1TRSC06]	false
7023		Fkh1Gene_[hcm1]--Hcm1_[DBD] (directed) [FKH1TRSC07]	false
7024		Fkh1Gene_[hcm1]--Hcm1_[DBD] (directed) [FKH1TRSC08]	false
7025		Fkh1Gene_[hcm1]--Hcm1_[DBD] (directed) [FKH1TRSC09]	false
7026		Fkh1Gene_[hcm1]--Hcm1_[DBD] (directed) [FKH1TRSC10]	false
7027		Fkh1Gene_[hcm1]--Hcm1_[DBD] (directed) [FKH1TRSC11]	false
7028		Fkh1Gene_[hcm1]--Hcm1_[DBD] (directed) [FKH1TRSC12]	false
7029		Fkh1Gene_[hcm1]--Hcm1_[DBD] (directed) [FKH1TRSC13]	false
7030		Fkh1Gene_[hcm1]--Hcm1_[DBD] (directed) [FKH1TRSC14]	false
7031		Fkh1Gene_[hcm1]--Hcm1_[DBD] (directed) [FKH1TRSC15]	false
7032		Fkh1Gene_[hcm1]--Hcm1_[DBD] (directed) [FKH1TRSC16]	false
7033		Fkh1Gene_[hcm1]--Hcm1_[DBD] (directed) [FKH1TRSC17]	false
7034		Fkh1Gene_[hcm1]--Hcm1_[DBD] (directed) [FKH1TRSC18]	false
7035		Fkh1Gene_[hcm1]--Hcm1_[DBD] (directed) [FKH1TRSC19]	false
7036		Fkh1Gene_[hcm1]--Hcm1_[DBD] (directed) [FKH1TRSC20]	false
7037		Fkh1Gene_[hcm1]--Hcm1_[DBD] (directed) Hcm1_[DBD]_bind+_Cin8Gene_[hcm1]	false
7038		Fkh1Gene_[hcm1]--Hcm1_[DBD] (directed) Hcm1_[DBD]_bind+_Fkh2Gene_[hcm1]	false
7039		Fkh1Gene_[hcm1]--Hcm1_[DBD] (directed) Hcm1_[DBD]_bind+_Ndd1Gene_[hcm1]	false
7040		Fkh1Gene_[hcm1]--Hcm1_[DBD] (directed) Hcm1_[DBD]_bind+_Yhp1Gene_[hcm1]	false
7041		Hcm1_[DBD]_bind-_Fkh1Gene_[hcm1] (directed) Fkh1Gene_[hcm1]--Hcm1_[DBD]	false
7042		Hcm1_[DBD]_bind+_Fkh2Gene_[hcm1] (directed) Fkh2Gene_[hcm1]--Hcm1_[DBD]	false
7043		Fkh2Gene_[hcm1]--Hcm1_[DBD] (directed) Hcm1_[DBD]_bind-_Fkh2Gene_[hcm1]	false
7044		Fkh2Gene_[hcm1]--Hcm1_[DBD] (directed) [FKH2TRSC01]	false
7045		Fkh2Gene_[hcm1]--Hcm1_[DBD] (directed) [FKH2TRSC02]	false
7046		Fkh2Gene_[hcm1]--Hcm1_[DBD] (directed) [FKH2TRSC03]	false
7047		Fkh2Gene_[hcm1]--Hcm1_[DBD] (directed) [FKH2TRSC04]	false
7048		Fkh2Gene_[hcm1]--Hcm1_[DBD] (directed) [FKH2TRSC05]	false
7049		Fkh2Gene_[hcm1]--Hcm1_[DBD] (directed) [FKH2TRSC06]	false
7050		Fkh2Gene_[hcm1]--Hcm1_[DBD] (directed) [FKH2TRSC07]	false
7051		Fkh2Gene_[hcm1]--Hcm1_[DBD] (directed) [FKH2TRSC08]	false
7052		Fkh2Gene_[hcm1]--Hcm1_[DBD] (directed) [FKH2TRSC09]	false
7053		Fkh2Gene_[hcm1]--Hcm1_[DBD] (directed) [FKH2TRSC10]	false
7054		Fkh2Gene_[hcm1]--Hcm1_[DBD] (directed) [FKH2TRSC11]	false
7055		Fkh2Gene_[hcm1]--Hcm1_[DBD] (directed) [FKH2TRSC12]	false
7056		Fkh2Gene_[hcm1]--Hcm1_[DBD] (directed) [FKH2TRSC13]	false
7057		Fkh2Gene_[hcm1]--Hcm1_[DBD] (directed) [FKH2TRSC14]	false
7058		Fkh2Gene_[hcm1]--Hcm1_[DBD] (directed) [FKH2TRSC15]	false
7059		Fkh2Gene_[hcm1]--Hcm1_[DBD] (directed) [FKH2TRSC16]	false
7060		Fkh2Gene_[hcm1]--Hcm1_[DBD] (directed) [FKH2TRSC17]	false
7061		Fkh2Gene_[hcm1]--Hcm1_[DBD] (directed) [FKH2TRSC18]	false
7062		Fkh2Gene_[hcm1]--Hcm1_[DBD] (directed) [FKH2TRSC19]	false
7063		Fkh2Gene_[hcm1]--Hcm1_[DBD] (directed) [FKH2TRSC20]	false
7064		Fkh2Gene_[hcm1]--Hcm1_[DBD] (directed) Hcm1_[DBD]_bind+_Cin8Gene_[hcm1]	false
7065		Fkh2Gene_[hcm1]--Hcm1_[DBD] (directed) Hcm1_[DBD]_bind+_Fkh1Gene_[hcm1]	false
7066		Fkh2Gene_[hcm1]--Hcm1_[DBD] (directed) Hcm1_[DBD]_bind+_Ndd1Gene_[hcm1]	false
7067		Fkh2Gene_[hcm1]--Hcm1_[DBD] (directed) Hcm1_[DBD]_bind+_Yhp1Gene_[hcm1]	false
7068		Hcm1_[DBD]_bind-_Fkh2Gene_[hcm1] (directed) Fkh2Gene_[hcm1]--Hcm1_[DBD]	false
7069		Hcm1_[DBD]_bind+_Ndd1Gene_[hcm1] (directed) Hcm1_[DBD]--Ndd1Gene_[hcm1]	false
7070		Hcm1_[DBD]--Ndd1Gene_[hcm1] (directed) Hcm1_[DBD]_bind-_Ndd1Gene_[hcm1]	false
7071		Hcm1_[DBD]--Ndd1Gene_[hcm1] (directed) [NDD1TRSC01]	false
7072		Hcm1_[DBD]--Ndd1Gene_[hcm1] (directed) [NDD1TRSC02]	false
7073		Hcm1_[DBD]--Ndd1Gene_[hcm1] (directed) [NDD1TRSC03]	false
7074		Hcm1_[DBD]--Ndd1Gene_[hcm1] (directed) [NDD1TRSC04]	false
7075		Hcm1_[DBD]--Ndd1Gene_[hcm1] (directed) [NDD1TRSC05]	false
7076		Hcm1_[DBD]--Ndd1Gene_[hcm1] (directed) [NDD1TRSC06]	false
7077		Hcm1_[DBD]--Ndd1Gene_[hcm1] (directed) [NDD1TRSC07]	false
7078		Hcm1_[DBD]--Ndd1Gene_[hcm1] (directed) [NDD1TRSC08]	false
7079		Hcm1_[DBD]--Ndd1Gene_[hcm1] (directed) [NDD1TRSC09]	false
7080		Hcm1_[DBD]--Ndd1Gene_[hcm1] (directed) [NDD1TRSC10]	false
7081		Hcm1_[DBD]--Ndd1Gene_[hcm1] (directed) [NDD1TRSC11]	false
7082		Hcm1_[DBD]--Ndd1Gene_[hcm1] (directed) [NDD1TRSC12]	false
7083		Hcm1_[DBD]--Ndd1Gene_[hcm1] (directed) [NDD1TRSC13]	false
7084		Hcm1_[DBD]--Ndd1Gene_[hcm1] (directed) [NDD1TRSC14]	false
7085		Hcm1_[DBD]--Ndd1Gene_[hcm1] (directed) [NDD1TRSC15]	false
7086		Hcm1_[DBD]--Ndd1Gene_[hcm1] (directed) [NDD1TRSC16]	false
7087		Hcm1_[DBD]--Ndd1Gene_[hcm1] (directed) [NDD1TRSC17]	false
7088		Hcm1_[DBD]--Ndd1Gene_[hcm1] (directed) [NDD1TRSC18]	false
7089		Hcm1_[DBD]--Ndd1Gene_[hcm1] (directed) [NDD1TRSC19]	false
7090		Hcm1_[DBD]--Ndd1Gene_[hcm1] (directed) [NDD1TRSC20]	false
7091		Hcm1_[DBD]--Ndd1Gene_[hcm1] (directed) Hcm1_[DBD]_bind+_Cin8Gene_[hcm1]	false
7092		Hcm1_[DBD]--Ndd1Gene_[hcm1] (directed) Hcm1_[DBD]_bind+_Fkh1Gene_[hcm1]	false
7093		Hcm1_[DBD]--Ndd1Gene_[hcm1] (directed) Hcm1_[DBD]_bind+_Fkh2Gene_[hcm1]	false
7094		Hcm1_[DBD]--Ndd1Gene_[hcm1] (directed) Hcm1_[DBD]_bind+_Yhp1Gene_[hcm1]	false
7095		Hcm1_[DBD]_bind-_Ndd1Gene_[hcm1] (directed) Hcm1_[DBD]--Ndd1Gene_[hcm1]	false
7096		Hcm1_[DBD]_bind+_Yhp1Gene_[hcm1] (directed) Hcm1_[DBD]--Yhp1Gene_[hcm1]	false
7097		Hcm1_[DBD]--Yhp1Gene_[hcm1] (directed) Hcm1_[DBD]_bind-_Yhp1Gene_[hcm1]	false
7098		Hcm1_[DBD]--Yhp1Gene_[hcm1] (directed) [YHP1TRSC01]	false
7099		Hcm1_[DBD]--Yhp1Gene_[hcm1] (directed) [YHP1TRSC02]	false
7100		Hcm1_[DBD]--Yhp1Gene_[hcm1] (directed) [YHP1TRSC03]	false
7101		Hcm1_[DBD]--Yhp1Gene_[hcm1] (directed) [YHP1TRSC04]	false
7102		Hcm1_[DBD]--Yhp1Gene_[hcm1] (directed) [YHP1TRSC05]	false
7183		Proteasome_deg_Yhp1 (directed) Yhp1	false
7103		Hcm1_[DBD]--Yhp1Gene_[hcm1] (directed) [YHP1TRSC06]	false
7104		Hcm1_[DBD]--Yhp1Gene_[hcm1] (directed) [YHP1TRSC07]	false
7105		Hcm1_[DBD]--Yhp1Gene_[hcm1] (directed) [YHP1TRSC08]	false
7106		Hcm1_[DBD]--Yhp1Gene_[hcm1] (directed) [YHP1TRSC09]	false
7107		Hcm1_[DBD]--Yhp1Gene_[hcm1] (directed) [YHP1TRSC10]	false
7108		Hcm1_[DBD]--Yhp1Gene_[hcm1] (directed) [YHP1TRSC11]	false
7109		Hcm1_[DBD]--Yhp1Gene_[hcm1] (directed) [YHP1TRSC12]	false
7110		Hcm1_[DBD]--Yhp1Gene_[hcm1] (directed) [YHP1TRSC13]	false
7111		Hcm1_[DBD]--Yhp1Gene_[hcm1] (directed) [YHP1TRSC14]	false
7112		Hcm1_[DBD]--Yhp1Gene_[hcm1] (directed) [YHP1TRSC15]	false
7113		Hcm1_[DBD]--Yhp1Gene_[hcm1] (directed) [YHP1TRSC16]	false
7114		Hcm1_[DBD]--Yhp1Gene_[hcm1] (directed) [YHP1TRSC17]	false
7115		Hcm1_[DBD]--Yhp1Gene_[hcm1] (directed) [YHP1TRSC18]	false
7116		Hcm1_[DBD]--Yhp1Gene_[hcm1] (directed) [YHP1TRSC19]	false
7117		Hcm1_[DBD]--Yhp1Gene_[hcm1] (directed) [YHP1TRSC20]	false
7118		Hcm1_[DBD]--Yhp1Gene_[hcm1] (directed) Hcm1_[DBD]_bind+_Cin8Gene_[hcm1]	false
7119		Hcm1_[DBD]--Yhp1Gene_[hcm1] (directed) Hcm1_[DBD]_bind+_Fkh1Gene_[hcm1]	false
7120		Hcm1_[DBD]--Yhp1Gene_[hcm1] (directed) Hcm1_[DBD]_bind+_Fkh2Gene_[hcm1]	false
7121		Hcm1_[DBD]--Yhp1Gene_[hcm1] (directed) Hcm1_[DBD]_bind+_Ndd1Gene_[hcm1]	false
7122		Hcm1_[DBD]_bind-_Yhp1Gene_[hcm1] (directed) Hcm1_[DBD]--Yhp1Gene_[hcm1]	false
7123		PolII_trsc_Fkh1Gene (directed) Fkh1mRNA	false
7124		[FKH1TRSC20] (directed) PolII_trsc_Fkh1Gene	false
7125		PolII_trsc_Fkh2Gene (directed) Fkh2mRNA	false
7126		[FKH2TRSC20] (directed) PolII_trsc_Fkh2Gene	false
7127		PolII_trsc_Ndd1Gene (directed) Ndd1mRNA	false
7128		[NDD1TRSC20] (directed) PolII_trsc_Ndd1Gene	false
7129		PolII_trsc_Yhp1Gene (directed) Yhp1mRNA	false
7130		[YHP1TRSC20] (directed) PolII_trsc_Yhp1Gene	false
7131		Ribo_trsl_Fkh1mRNA (directed) Fkh1	false
7132		Ribo_trsl_Fkh2mRNA (directed) Fkh2	false
7133		Ribo_trsl_Ndd1mRNA (directed) Ndd1	false
7134		Ribo_trsl_Yhp1mRNA (directed) Yhp1	false
7216		Proteasome_deg_Cin8 (directed) Cin8	false
7142		Hcm1 (directed) Hcm1_[DBD]_bind+_Cin8Gene_[hcm1]	false
7143		Hcm1 (directed) Hcm1_[DBD]_bind+_Fkh1Gene_[hcm1]	false
7144		Hcm1 (directed) Hcm1_[DBD]_bind+_Fkh2Gene_[hcm1]	false
7145		Hcm1 (directed) Hcm1_[DBD]_bind+_Ndd1Gene_[hcm1]	false
7146		Hcm1 (directed) Hcm1_[DBD]_bind+_Yhp1Gene_[hcm1]	false
7139		Proteasome_deg_Fkh1 (directed) Fkh1	false
6987		Proteasome_deg_Fkh2 (directed) Fkh2	false
7140		Ndd1_[(Grr1)]-{ub} (directed) Proteasome_deg_Ndd1	false
7141		Proteasome_deg_Ndd1 (directed) Ndd1	false
7148		Fkh1mRNA (directed) Ribo_trsl_Fkh1mRNA	false
7149		Fkh1mRNA (directed) Decay_deg_Fkh1mRNA	false
3801		Swe1degP (directed) Met30_ub+_Swe1_[(scf)]	false
5784		Cla4Active (directed) Cla4_p+_Swe1_[(cla4)]	false
4045		Cdc14_[net1]--Net1_[n] (directed) Cdc14_p-_Swe1_[cdc28(deg)]	false
16178		Cdc28Clb12 (directed) Cdc28_p+_Swe1_[cdc28(deg)]	false
1535		Swe1 (directed) Hsl7_[swe1]_ppi+_Swe1_[hsl7]	false
1537		Swe1 (directed) Cdc5_[PBD]_ppi+_Swe1_[cdc5]	false
4122		Cdc5_[(T242)]-{p} (directed) Cdc5_p+_Swe1_[cdc5(HP)]	false
3455		Cdc5 (directed) Cdc5_[PBD]_ppi+_Swe1_[cdc5]	false
1021		Sic1 (directed) Cdc28_[sic1]_ppi+_Sic1_[cdc28]	false
3777		Cdc28Cln123 (directed) Cdc28_p+_Cln2_[(cdc28)]	false
3778		Cdc28Cln123 (directed) Cdc28_p+_Cln1_[(cdc28)]	false
3779		Cdc28Cln123 (directed) Cdc28_p+_Cln3_[(cdc28)]	false
449		Swi4 (directed) Clb2_[swi4]_ppi+_Swi4_[cyclin]	false
2587		Clb6 (directed) Cdc28_[cyclin]_ppi+_Clb6_[cdc28]	false
3780		Cdc28Cln123 (directed) Cdc28_p+_Far1_[(S87)]	false
1617		Cdc28Cln123 (directed) Cdc28_p+_Whi5_[(S262)]	false
1618		Cdc28Cln123 (directed) Cdc28_p+_Whi5_[(S215)]	false
2583		Clb5 (directed) Cdc28_[cyclin]_ppi+_Clb5_[cdc28]	false
1619		Cdc28Cln123 (directed) Cdc28_p+_Whi5_[(S161)]	false
1620		Cdc28Cln123 (directed) Cdc28_p+_Whi5_[(S156)]	false
1621		Cdc28Cln123 (directed) Cdc28_p+_Whi5_[(S154)]	false
1622		Cdc28Cln123 (directed) Cdc28_p+_Whi5_[(T143)]	false
1623		Cdc28Cln123 (directed) Cdc28_p+_Whi5_[(S88)]	false
1624		Cdc28Cln123 (directed) Cdc28_p+_Whi5_[(S62)]	false
1625		Cdc28Cln123 (directed) Cdc28_p+_Whi5_[(S59)]	false
3666		Clb4 (directed) Cdc28_[cyclin]_ppi+_Clb4_[cdc28]	false
1626		Cdc28Cln123 (directed) Cdc28_p+_Whi5_[(T57)]	false
3386		Clb3 (directed) Cdc28_[cyclin]_ppi+_Clb3_[cdc28]	false
2737		Cdc28Cln123 (directed) Cdc28_p+_Stb1_[(cdc28)]	false
3382		Clb2 (directed) Cdc28_[cyclin]_ppi+_Clb2_[cdc28]	false
3377		Clb1 (directed) Cdc28_[cyclin]_ppi+_Clb1_[cdc28]	false
3483		Cdc28Clb1256 (directed) Cdc28_p+_Fkh2_[(T697)]	false
3484		Cdc28Clb1256 (directed) Cdc28_p+_Fkh2_[(S683)]	false
1010		Cdc28Clb12 (directed) Cdc28_p+_Ace2_[NLS(cdc28)]	false
3880		Cdc28Clb56 (directed) Cdc28_p+_Cdc6_[(cdc28)]	false
1011		Cdc28Clb12 (directed) Cdc28_p+_Swi5_[NLS(cdc28)]	false
3881		Cdc28Clb56 (directed) Cdc28_p+_Clb6_[(deg)]	false
3482		Cdc28Clb12 (directed) Cdc28_p+_Ndd1_[(T319)]	false
1536		Swe1 (directed) Swe1_p+_Cdc28_[(Y19)]	false
3650		Far1 (directed) Cdc28_[far1]_ppi+_Far1_[cdc28]	false
397		Cln3 (directed) Cln3_[JD]_ppi+_Ydj1_[cln3]	false
398		Cln3 (directed) Cdc28_[cyclin]_ppi+_Cln3_[cdc28]	false
1533		Cln2 (directed) Cdc28_[cyclin]_ppi+_Cln2_[cdc28]	false
1531		Cln1 (directed) Cdc28_[cyclin]_ppi+_Cln1_[cdc28]	false
3794		Cdc28Cln12 (directed) Cdc28_p+_Sic1_[(S80)]	false
3795		Cdc28Cln12 (directed) Cdc28_p+_Sic1_[(S76)]	false
3796		Cdc28Cln12 (directed) Cdc28_p+_Sic1_[(S69)]	false
3797		Cdc28Cln12 (directed) Cdc28_p+_Sic1_[(T45)]	false
3798		Cdc28Cln12 (directed) Cdc28_p+_Sic1_[(T33)]	false
1747		Cdc28Clb12 (directed) Cdc28_p+_Swi4_[(cdc28)]	false
3799		Cdc28Cln12 (directed) Cdc28_p+_Sic1_[(T5)]	false
3800		Cdc28Cln12 (directed) Cdc28_p+_Sic1_[(T2)]	false
4789		Cdc28Clb12 (directed) Cdc28_p+_Sfi1_[C(S923)]	false
4790		Cdc28Clb12 (directed) Cdc28_p+_Sfi1_[C(S801)]	false
4791		Cdc28Clb12 (directed) Cdc28_p+_Sfi1_[C(S892)]	false
4792		Cdc28Clb12 (directed) Cdc28_p+_Sfi1_[C(S882)]	false
4793		Cdc28Clb12 (directed) Cdc28_p+_Sfi1_[C(S855)]	false
4794		Cdc28Clb12 (directed) Cdc28_p+_Sfi1_[C(T816)]	false
6516		Brn1_[smc4]--Smc4_[brn1] (directed) Brn1_[smc4]_ppi-_Smc4_[brn1]	false
6515		Brn1_[smc4]--Smc4_[brn1] (directed) Condensin	false
6517		Brn1_[smc4]_ppi-_Smc4_[brn1] (directed) Brn1_[smc4]--Smc4_[brn1]	false
6518		Brn1_[ycg1]_ppi+_Ycg1_[brn1] (directed) Brn1_[ycg1]--Ycg1_[brn1]	false
6520		Brn1_[ycg1]--Ycg1_[brn1] (directed) Brn1_[ycg1]_ppi-_Ycg1_[brn1]	false
6519		Brn1_[ycg1]--Ycg1_[brn1] (directed) Condensin	false
6521		Brn1_[ycg1]_ppi-_Ycg1_[brn1] (directed) Brn1_[ycg1]--Ycg1_[brn1]	false
6522		Brn1_[ycs4]_ppi+_Ycs4_[brn1] (directed) Brn1_[ycs4]--Ycs4_[brn1]	false
6524		Brn1_[ycs4]--Ycs4_[brn1] (directed) Brn1_[ycs4]_ppi-_Ycs4_[brn1]	false
6523		Brn1_[ycs4]--Ycs4_[brn1] (directed) Condensin	false
6525		Brn1_[ycs4]_ppi-_Ycs4_[brn1] (directed) Brn1_[ycs4]--Ycs4_[brn1]	false
6526		Sgo1_[DBD]_i+_Centromere_[sgo1] (directed) Centromere_[sgo1]--Sgo1_[DBD]	false
6529		Centromere_[sgo1]--Sgo1_[DBD] (directed) Sgo1_[DBD]_i-_Centromere_[sgo1]	false
6528		Centromere_[sgo1]--Sgo1_[DBD] (directed) Rts1_[sgo1]_ppi+_Sgo1_[N]	false
6527		Centromere_[sgo1]--Sgo1_[DBD] (directed) CondensinAtCEN	false
6530		Sgo1_[DBD]_i-_Centromere_[sgo1] (directed) Centromere_[sgo1]--Sgo1_[DBD]	false
6531		Rts1_[sgo1]_ppi+_Sgo1_[N] (directed) Rts1_[sgo1]--Sgo1_[N]	false
6533		Rts1_[sgo1]--Sgo1_[N] (directed) Rts1_[sgo1]_ppi-_Sgo1_[N]	false
6532		Rts1_[sgo1]--Sgo1_[N] (directed) Smc2_[sgo1]_ppi+_Sgo1_[smc2]	false
6534		Rts1_[sgo1]_ppi-_Sgo1_[N] (directed) Rts1_[sgo1]--Sgo1_[N]	false
6535		Smc2_[sgo1]_ppi+_Sgo1_[smc2] (directed) Sgo1_[smc2]--Smc2_[sgo1]	false
6537		Sgo1_[smc2]--Smc2_[sgo1] (directed) Smc2_[sgo1]_ppi-_Sgo1_[smc2]	false
6536		Sgo1_[smc2]--Smc2_[sgo1] (directed) CondensinAtCEN	false
6505		Condensin (directed) CondensinAtCEN	false
6538		Smc2_[sgo1]_ppi-_Sgo1_[smc2] (directed) Sgo1_[smc2]--Smc2_[sgo1]	false
6506		Smc2_[smc4]_ppi+_Smc4_[smc2] (directed) Smc2_[smc4]--Smc4_[smc2]	false
6508		Smc2_[smc4]--Smc4_[smc2] (directed) Smc2_[smc4]_ppi-_Smc4_[smc2]	false
6507		Smc2_[smc4]--Smc4_[smc2] (directed) Condensin	false
6509		Smc2_[smc4]_ppi-_Smc4_[smc2] (directed) Smc2_[smc4]--Smc4_[smc2]	false
6510		Brn1_[smc2]_ppi+_Smc2_[brn1] (directed) Brn1_[smc2]--Smc2_[brn1]	false
6512		Brn1_[smc2]--Smc2_[brn1] (directed) Brn1_[smc2]_ppi-_Smc2_[brn1]	false
6511		Brn1_[smc2]--Smc2_[brn1] (directed) Condensin	false
6513		Brn1_[smc2]_ppi-_Smc2_[brn1] (directed) Brn1_[smc2]--Smc2_[brn1]	false
6514		Brn1_[smc4]_ppi+_Smc4_[brn1] (directed) Brn1_[smc4]--Smc4_[brn1]	false
5239		Cell_BIP_Cell_[(SPB)] (directed) Cell_[(SPB)]-{bipolar}	false
5203		Tub2_[tub]_ppi+_Tub3_[tub2] (directed) Tub2_[tub]--Tub3_[tub2]	false
5238		Cell_BIP_Cell_[(SPB)] (directed) Cell_[(SPB)]-{spb}	false
5204		Tub2_[tub]_ppi-_Tub3_[tub2] (directed) Tub2_[tub]--Tub3_[tub2]	false
5243		Cell_[(SPB)]-{bipolar} (directed) Cell_ND_Cell_[(SPB)]	false
5205		Tub1_[tub4]_ppi+_Tub4_[tub1] (directed) Tub1_[tub4]--Tub4_[tub1]	false
5242		Cell_[(SPB)]-{bipolar} (directed) DaughterSPB	false
5206		Tub1_[tub4]_ppi-_Tub4_[tub1] (directed) Tub1_[tub4]--Tub4_[tub1]	false
5241		Cell_[(SPB)]-{bipolar} (directed) [SpindlePositioning]	false
5207		Tub3_[tub4]_ppi+_Tub4_[tub3] (directed) Tub3_[tub4]--Tub4_[tub3]	false
5208		Tub3_[tub4]_ppi-_Tub4_[tub3] (directed) Tub3_[tub4]--Tub4_[tub3]	false
5245		[MTForces] (directed) Cell_BIP_Cell_[(SPB)]	false
5209		Cdc28_p+_Tub4_[(S360)] (directed) Tub4_[(S360)]-{p}	false
5246		Cell_ND_Cell_[(SPB)] (directed) Cell_[(SPB)]-{bipolar}	false
5250		MTForces (directed) Cell_ND_Cell_[(SPB)]	false
5248		MTForces (directed) [MTForces]	false
5252		CytoplasmicForce (directed) MTForces	false
5251		CytoplasmicForce (directed) [SpindlePositioning]	false
5255		Bim1_[MT]--Tub2_[PlusEnd] (directed) CytoplasmicForce	false
5254		Bim1_[MT]--Tub2_[PlusEnd] (directed) Bim1_[MT]_ppi-_Tub2_[PlusEnd]	false
5253		Bim1_[MT]--Tub2_[PlusEnd] (directed) Bim1_[kar9]_ppi+_Kar9_[bim1]	false
5257		Bim1_[kar9]--Kar9_[bim1] (directed) CytoplasmicForce	false
5256		Bim1_[kar9]--Kar9_[bim1] (directed) Bim1_[kar9]_ppi-_Kar9_[bim1]	false
5258		ActinMotor (directed) CytoplasmicForce	false
5260		Kar9_[myo2]--Myo2_[kar9] (directed) ActinMotor	false
5259		Kar9_[myo2]--Myo2_[kar9] (directed) Kar9_[myo2]_ppi-_Myo2_[kar9]	false
5261		Act1_[motor]--Myo2_[actin] (directed) ActinMotor	false
5211		Ase1_[dimer]_ppi+_Ase1_[dimer] (directed) Ase1_[dimer]--Ase1_[dimer]	false
5228		Bim1_[MT]_ppi+_Tub2_[PlusEnd] (directed) Bim1_[MT]--Tub2_[PlusEnd]	false
5212		Ase1_[dimer]_ppi-_Ase1_[dimer] (directed) Ase1_[dimer]--Ase1_[dimer]	false
5263		NuclearForce (directed) MTForces	false
5229		AstralMTPol (directed) Bim1_[MT]_ppi+_Tub2_[PlusEnd]	false
5213		Ase1_[mt]_ppi+_Tub1_[ase1] (directed) Ase1_[mt]--Tub1_[ase1]	false
5230		Bim1_[MT]_ppi-_Tub2_[PlusEnd] (directed) Bim1_[MT]--Tub2_[PlusEnd]	false
5214		Ase1_[mt]_ppi-_Tub1_[ase1] (directed) Ase1_[mt]--Tub1_[ase1]	false
5264		CrosslinkedInterpolarMT (directed) NuclearForce	false
5231		Bim1_[kar9]_ppi+_Kar9_[bim1] (directed) Bim1_[kar9]--Kar9_[bim1]	false
5215		Cin8_[stalk]_ppi+_Cin8_[stalk] (directed) Cin8_[stalk]--Cin8_[stalk]	false
5233		Kar9_[(cdc28)]-{p} (directed) Bim1_[kar9]_ppi+_Kar9_[bim1]	false
5216		Cin8_[stalk]_ppi-_Cin8_[stalk] (directed) Cin8_[stalk]--Cin8_[stalk]	false
5159		NucMTPol (directed) CrosslinkedInterpolarMT	false
5232		Kar9_[(cdc28)]-{p} (directed) Cdc14_p-_Kar9_[(cdc28)]	false
5217		Cin8_[HD]_ppi+_Cin8_[HD] (directed) Cin8_[HD]--Cin8_[HD]	false
5234		Bim1_[kar9]_ppi-_Kar9_[bim1] (directed) Bim1_[kar9]--Kar9_[bim1]	false
5218		Cin8_[HD]_ppi-_Cin8_[HD] (directed) Cin8_[HD]--Cin8_[HD]	false
5162		Tub1_[tub4]--Tub4_[tub1] (directed) NucMTPol	false
5235		Cdc28_p+_Kar9_[(cdc28)] (directed) Kar9_[(cdc28)]-{p}	false
5220		Cin8_[mt]_ppi+_Tub1_[motor] (directed) Cin8_[mt]--Tub1_[motor]	false
5161		Tub1_[tub4]--Tub4_[tub1] (directed) Tub1_[tub4]_ppi-_Tub4_[tub1]	false
5221		Cin8_[mt]_ppi-_Tub1_[motor] (directed) Cin8_[mt]--Tub1_[motor]	false
5160		Tub1_[tub4]--Tub4_[tub1] (directed) AstralMTPol	false
5222		Kip1_[mt]_ppi+_Tub1_[motor] (directed) Kip1_[mt]--Tub1_[motor]	false
5165		Tub3_[tub4]--Tub4_[tub3] (directed) NucMTPol	false
5223		Kip1_[mt]_ppi-_Tub1_[motor] (directed) Kip1_[mt]--Tub1_[motor]	false
5164		Tub3_[tub4]--Tub4_[tub3] (directed) Tub3_[tub4]_ppi-_Tub4_[tub3]	false
5224		Kip1_[stalk]_ppi+_Kip1_[stalk] (directed) Kip1_[stalk]--Kip1_[stalk]	false
5163		Tub3_[tub4]--Tub4_[tub3] (directed) AstralMTPol	false
5225		Kip1_[stalk]_ppi-_Kip1_[stalk] (directed) Kip1_[stalk]--Kip1_[stalk]	false
5167		TubulinDimer (directed) NucMTPol	false
5166		TubulinDimer (directed) AstralMTPol	false
5169		Tub1_[tub2]--Tub2_[tub] (directed) TubulinDimer	false
5168		Tub1_[tub2]--Tub2_[tub] (directed) Tub1_[tub2]_ppi-_Tub2_[tub]	false
5171		Tub2_[tub]--Tub3_[tub2] (directed) TubulinDimer	false
5240		Kar9_[myo2]_ppi+_Myo2_[kar9] (directed) Kar9_[myo2]--Myo2_[kar9]	false
5170		Tub2_[tub]--Tub3_[tub2] (directed) Tub2_[tub]_ppi-_Tub3_[tub2]	false
5244		Kar9_[myo2]_ppi-_Myo2_[kar9] (directed) Kar9_[myo2]--Myo2_[kar9]	false
5173		[DaughterSPB] (directed) NucMTPol	false
5172		[DaughterSPB] (directed) AstralMTPol	false
5174		Tub4_[(S360)]-{0} (directed) CrosslinkedInterpolarMT	false
5176		Tub4_[(S360)]-{p} (directed) Tub4_[(S360)]-{0}	false
5175		Tub4_[(S360)]-{p} (directed) Cdc14_p-_Tub4_[(S360)]	false
5178		Ase1_[dimer]--Ase1_[dimer] (directed) CrosslinkedInterpolarMT	false
5177		Ase1_[dimer]--Ase1_[dimer] (directed) Ase1_[dimer]_ppi-_Ase1_[dimer]	false
5180		Ase1_[mt]--Tub1_[ase1] (directed) CrosslinkedInterpolarMT	false
5179		Ase1_[mt]--Tub1_[ase1] (directed) Ase1_[mt]_ppi-_Tub1_[ase1]	false
5181		KinesinMotors (directed) NuclearForce	false
5182		Cin8TetramerTub1 (directed) KinesinMotors	false
5184		Cin8_[mt]--Tub1_[motor] (directed) Cin8TetramerTub1	false
5183		Cin8_[mt]--Tub1_[motor] (directed) Cin8_[mt]_ppi-_Tub1_[motor]	false
5185		Cin8Tetramer (directed) Cin8TetramerTub1	false
5187		Cin8HD (directed) Cin8Tetramer	false
5186		Cin8HD (directed) Cin8_[HD]_ppi+_Cin8_[HD]	false
5189		Cin8_[stalk]--Cin8_[stalk] (directed) Cin8HD	false
5188		Cin8_[stalk]--Cin8_[stalk] (directed) Cin8_[stalk]_ppi-_Cin8_[stalk]	false
5192		Cin8_[HD]--Cin8_[HD] (directed) Cin8Tetramer	false
5191		Cin8_[HD]--Cin8_[HD] (directed) Cin8_[HD]_ppi-_Cin8_[HD]	false
5193		Kip1Motor (directed) KinesinMotors	false
5195		Kip1_[mt]--Tub1_[motor] (directed) Kip1Motor	false
5194		Kip1_[mt]--Tub1_[motor] (directed) Kip1_[mt]_ppi-_Tub1_[motor]	false
5197		Kip1_[stalk]--Kip1_[stalk] (directed) Kip1Motor	false
5196		Kip1_[stalk]--Kip1_[stalk] (directed) Kip1_[stalk]_ppi-_Kip1_[stalk]	false
5247		Cdc14_p-_Kar9_[(cdc28)] (directed) Kar9_[(cdc28)]-{p}	false
5227		Cin8 (directed) Cin8_[stalk]_ppi+_Cin8_[stalk]	false
5226		Cin8 (directed) Cin8_[mt]_ppi+_Tub1_[motor]	false
5201		Cdc14_p-_Tub4_[(S360)] (directed) Tub4_[(S360)]-{p}	false
5219		DaughterSPB (directed) [DaughterSPB]	false
5237		Cell_[(SPB)]-{spb} (directed) Cell_BIP_Cell_[(SPB)]	false
5198		Tub1_[tub2]_ppi+_Tub2_[tub] (directed) Tub1_[tub2]--Tub2_[tub]	false
5236		Cell_[(SPB)]-{spb} (directed) DaughterSPB	false
5200		[Nocodazole] (directed) Tub1_[tub2]_ppi+_Tub2_[tub]	false
5199		[Nocodazole] (directed) Tub2_[tub]_ppi+_Tub3_[tub2]	false
5202		Tub1_[tub2]_ppi-_Tub2_[tub] (directed) Tub1_[tub2]--Tub2_[tub]	false
3706		Ribo_trsl_Clb4mRNA (directed) Clb4	false
3657		PolII_trsc_Clb4Gene (directed) Clb4mRNA	false
3637		PolII_trsc_Mps1Gene (directed) Mps1mRNA	false
3638		Ribo_trsl_Mps1mRNA (directed) Mps1	false
3703		Mps1_[(apc)]-{ub} (directed) Proteasome_deg_Mps1	false
3704		Proteasome_deg_Mps1 (directed) Mps1	false
3699		Ase1_[(apc)]-{ub} (directed) Proteasome_deg_Ase1	false
3700		Kip1_[(apc)]-{ub} (directed) Proteasome_deg_Kip1	false
3691		Dbf4_[(apc)]-{ub} (directed) Proteasome_deg_Dbf4	false
3692		Proteasome_deg_Dbf4 (directed) Dbf4	false
3677		Dbf4 (directed) APC_ub+_Dbf4_[(apc)]	false
3676		Dbf4 (directed) Proteasome_deg_Dbf4	false
3653		PolII_trsc_Ase1Gene (directed) Ase1mRNA	false
3684		Ase1 (directed) APC_ub+_Ase1_[(apc)]	false
3654		PolII_trsc_Dbf4Gene (directed) Dbf4mRNA	false
3681		Ase1 (directed) Proteasome_deg_Ase1	false
3655		PolII_trsc_Kip1Gene (directed) Kip1mRNA	false
3701		Proteasome_deg_Ase1 (directed) Ase1	false
3688		Kip1 (directed) APC_ub+_Kip1_[(apc)]	false
3702		Proteasome_deg_Kip1 (directed) Kip1	false
3656		Ribo_trsl_Ase1mRNA (directed) Ase1	false
3685		Kip1 (directed) Proteasome_deg_Kip1	false
3659		Ribo_trsl_Dbf4mRNA (directed) Dbf4	false
3660		Ribo_trsl_Kip1mRNA (directed) Kip1	false
3705		Proteasome_deg_Clb4 (directed) Clb4	false
3658		PolII_trsc_Far1Gene (directed) Far1mRNA	false
3689		Ribo_trsl_Far1mRNA (directed) Far1	false
3661		Decay_deg_Far1mRNA (directed) Far1mRNA	false
3671		Proteasome_deg_Far1 (directed) Far1	false
3690		Clb4_[(apc)]-{ub} (directed) Proteasome_deg_Clb4	false
3663		Clb4mRNA (directed) Ribo_trsl_Clb4mRNA	false
3662		Clb4mRNA (directed) Decay_deg_Clb4mRNA	false
3694		Ase1mRNA (directed) Ribo_trsl_Ase1mRNA	false
3693		Ase1mRNA (directed) Decay_deg_Ase1mRNA	false
3696		Dbf4mRNA (directed) Ribo_trsl_Dbf4mRNA	false
3695		Dbf4mRNA (directed) Decay_deg_Dbf4mRNA	false
3668		Decay_deg_Clb4mRNA (directed) Clb4mRNA	false
3698		Kip1mRNA (directed) Ribo_trsl_Kip1mRNA	false
3697		Kip1mRNA (directed) Decay_deg_Kip1mRNA	false
3665		Clb4 (directed) APC_ub+_Clb4_[(apc)]	false
3664		Clb4 (directed) Proteasome_deg_Clb4	false
3672		Decay_deg_Ase1mRNA (directed) Ase1mRNA	false
3673		Decay_deg_Dbf4mRNA (directed) Dbf4mRNA	false
3674		Decay_deg_Kip1mRNA (directed) Kip1mRNA	false
3675		Decay_deg_Mps1mRNA (directed) Mps1mRNA	false
3640		Mps1mRNA (directed) Ribo_trsl_Mps1mRNA	false
3639		Mps1mRNA (directed) Decay_deg_Mps1mRNA	false
3648		Mps1 (directed) Cdc28_p+_Mps1_[(T29)]	false
3643		Mps1 (directed) APC_ub+_Mps1_[(apc)]	false
3641		Mps1 (directed) Proteasome_deg_Mps1	false
3670		Far1mRNA (directed) Ribo_trsl_Far1mRNA	false
3669		Far1mRNA (directed) Decay_deg_Far1mRNA	false
3649		Far1 (directed) Proteasome_deg_Far1	false
4196		Mcm2_[mcm6]_ppi+_Mcm6_[mcm2] (directed) Mcm2_[mcm6]--Mcm6_[mcm2]	false
4280		Cdc14_p-_Mcm3_[NLS(cdc28)] (directed) Mcm3_[NLS(cdc28)]-{p}	false
4198		Mcm2_[mcm6]--Mcm6_[mcm2] (directed) Mcm2_[mcm6]_ppi-_Mcm6_[mcm2]	false
4197		Mcm2_[mcm6]--Mcm6_[mcm2] (directed) MCM	false
4199		Mcm2_[mcm6]_ppi-_Mcm6_[mcm2] (directed) Mcm2_[mcm6]--Mcm6_[mcm2]	false
4200		Mcm6_[mcm4]_ppi+_Mcm4_[mcm6] (directed) Mcm4_[mcm6]--Mcm6_[mcm4]	false
4202		Mcm4_[mcm6]--Mcm6_[mcm4] (directed) Mcm6_[mcm4]_ppi-_Mcm4_[mcm6]	false
4201		Mcm4_[mcm6]--Mcm6_[mcm4] (directed) MCM	false
4203		Mcm6_[mcm4]_ppi-_Mcm4_[mcm6] (directed) Mcm4_[mcm6]--Mcm6_[mcm4]	false
4204		Mcm4_[mcm7]_ppi+_Mcm7_[mcm4] (directed) Mcm4_[mcm7]--Mcm7_[mcm4]	false
4206		Mcm4_[mcm7]--Mcm7_[mcm4] (directed) Mcm4_[mcm7]_ppi-_Mcm7_[mcm4]	false
4205		Mcm4_[mcm7]--Mcm7_[mcm4] (directed) MCM	false
4207		Mcm4_[mcm7]_ppi-_Mcm7_[mcm4] (directed) Mcm4_[mcm7]--Mcm7_[mcm4]	false
4281		Cdc14_p-_Orc2_[(cdc28)] (directed) Orc2_[(cdc28)]-{p}	false
4208		Mcm5_[mcm6]_ppi+_Mcm6_[mcm5] (directed) Mcm5_[mcm6]--Mcm6_[mcm5]	false
4282		Cdc14_p-_Orc6_[(cdc28)] (directed) Orc6_[(cdc28)]-{p}	false
4210		Mcm5_[mcm6]--Mcm6_[mcm5] (directed) Mcm5_[mcm6]_ppi-_Mcm6_[mcm5]	false
4209		Mcm5_[mcm6]--Mcm6_[mcm5] (directed) MCM	false
4211		Mcm5_[mcm6]_ppi-_Mcm6_[mcm5] (directed) Mcm5_[mcm6]--Mcm6_[mcm5]	false
4212		Mcm7_[mcm3]_ppi+_Mcm3_[mcm7] (directed) Mcm3_[mcm7]--Mcm7_[mcm3]	false
4215		Mcm3_[mcm7]--Mcm7_[mcm3] (directed) Mcm7_[mcm3]_ppi-_Mcm3_[mcm7]	false
4214		Mcm3_[mcm7]--Mcm7_[mcm3] (directed) MCM	false
4216		Mcm7_[mcm3]_ppi-_Mcm3_[mcm7] (directed) Mcm3_[mcm7]--Mcm7_[mcm3]	false
4217		Mcm3_[mcm5]_ppi+_Mcm5_[mcm3] (directed) Mcm3_[mcm5]--Mcm5_[mcm3]	false
4219		Mcm3_[mcm5]--Mcm5_[mcm3] (directed) Mcm3_[mcm5]_ppi-_Mcm5_[mcm3]	false
4218		Mcm3_[mcm5]--Mcm5_[mcm3] (directed) MCM	false
4220		Mcm3_[mcm5]_ppi-_Mcm5_[mcm3] (directed) Mcm3_[mcm5]--Mcm5_[mcm3]	false
4268		Orc1_[DBD]_i+_ORI_[origin] (directed) ORI_[origin]--Orc1_[DBD]	false
4270		Orc1_[DBD]_i-_ORI_[origin] (directed) ORI_[origin]--Orc1_[DBD]	false
4272		Cdc6_[orc1]_ppi+_Orc1_[cdc6] (directed) Cdc6_[orc1]--Orc1_[cdc6]	false
4274		Cdc6_[orc1]_ppi-_Orc1_[cdc6] (directed) Cdc6_[orc1]--Orc1_[cdc6]	false
4221		Cdt1_[C]_ppi+_Mcm6_[C] (directed) Cdt1_[C]--Mcm6_[C]	false
4223		Cdt1_[C]--Mcm6_[C] (directed) Cdt1_[C]_ppi-_Mcm6_[C]	false
4222		Cdt1_[C]--Mcm6_[C] (directed) MCMCdt1	false
4225		MCM (directed) Cdt1_[C]_ppi+_Mcm6_[C]	false
4224		MCM (directed) MCMCdt1	false
4226		Cdt1_[C]_ppi-_Mcm6_[C] (directed) Cdt1_[C]--Mcm6_[C]	false
4227		Cdt1_[orc6]_ppi+_Orc6_[cdt1] (directed) Cdt1_[orc6]--Orc6_[cdt1]	false
4229		Cdt1_[orc6]--Orc6_[cdt1] (directed) Cdt1_[orc6]_ppi-_Orc6_[cdt1]	false
4228		Cdt1_[orc6]--Orc6_[cdt1] (directed) [HelicaseLoading]	false
4230		MCMCdt1 (directed) Cdt1_[orc6]_ppi+_Orc6_[cdt1]	false
4231		NotMcm3P (directed) MCMCdt1	false
4233		Mcm3_[NLS(cdc28)]-{p} (directed) NotMcm3P	false
4232		Mcm3_[NLS(cdc28)]-{p} (directed) Cdc14_p-_Mcm3_[NLS(cdc28)]	false
4234		ORCCdc6 (directed) Cdt1_[orc6]_ppi+_Orc6_[cdt1]	false
4236		Cdc6_[orc1]--Orc1_[cdc6] (directed) ORCCdc6	false
4235		Cdc6_[orc1]--Orc1_[cdc6] (directed) Cdc6_[orc1]_ppi-_Orc1_[cdc6]	false
4238		ORCOrigin (directed) ORCCdc6	false
4237		ORCOrigin (directed) Cdc6_[orc1]_ppi+_Orc1_[cdc6]	false
4213		Cdc28_p+_Mcm3_[NLS(cdc28)] (directed) Mcm3_[NLS(cdc28)]-{p}	false
4240		ORC (directed) ORCOrigin	false
4239		ORC (directed) Orc1_[DBD]_i+_ORI_[origin]	false
4243		Orc1_[orc4]--Orc4_[orc1] (directed) ORC	false
4242		Orc1_[orc4]--Orc4_[orc1] (directed) Orc1_[orc4]_ppi-_Orc4_[orc1]	false
4245		Orc4_[orc5]--Orc5_[orc4] (directed) ORC	false
4244		Orc4_[orc5]--Orc5_[orc4] (directed) Orc4_[orc5]_ppi-_Orc5_[orc4]	false
4248		Orc2_[orc5]--Orc5_[orc2] (directed) ORC	false
4247		Orc2_[orc5]--Orc5_[orc2] (directed) Orc2_[orc5]_ppi-_Orc5_[orc2]	false
4250		Orc2_[orc3]--Orc3_[orc2] (directed) ORC	false
4249		Orc2_[orc3]--Orc3_[orc2] (directed) Orc2_[orc3]_ppi-_Orc3_[orc2]	false
4252		Orc2_[orc6]--Orc6_[orc2] (directed) ORC	false
4251		Orc2_[orc6]--Orc6_[orc2] (directed) Orc2_[orc6]_ppi-_Orc6_[orc2]	false
4241		Cell_LIC_Cell_[(DNA)] (directed) Cell_[(DNA)]-{lic}	false
4254		ORI_[origin]--Orc1_[DBD] (directed) ORCOrigin	false
4253		ORI_[origin]--Orc1_[DBD] (directed) Orc1_[DBD]_i-_ORI_[origin]	false
4255		Orc2uP (directed) ORCOrigin	false
4246		[HelicaseLoading] (directed) Cell_LIC_Cell_[(DNA)]	false
4257		Orc2_[(cdc28)]-{p} (directed) Orc2uP	false
4256		Orc2_[(cdc28)]-{p} (directed) Cdc14_p-_Orc2_[(cdc28)]	false
4258		Orc6uP (directed) ORCOrigin	false
4260		Orc6_[(cdc28)]-{p} (directed) Orc6uP	false
4259		Orc6_[(cdc28)]-{p} (directed) Cdc14_p-_Orc6_[(cdc28)]	false
4261		Cdt1_[orc6]_ppi-_Orc6_[cdt1] (directed) Cdt1_[orc6]--Orc6_[cdt1]	false
4262		Orc1_[orc4]_ppi+_Orc4_[orc1] (directed) Orc1_[orc4]--Orc4_[orc1]	false
4263		Orc1_[orc4]_ppi-_Orc4_[orc1] (directed) Orc1_[orc4]--Orc4_[orc1]	false
4266		Orc4_[orc5]_ppi+_Orc5_[orc4] (directed) Orc4_[orc5]--Orc5_[orc4]	false
4267		Orc4_[orc5]_ppi-_Orc5_[orc4] (directed) Orc4_[orc5]--Orc5_[orc4]	false
4269		Orc2_[orc5]_ppi+_Orc5_[orc2] (directed) Orc2_[orc5]--Orc5_[orc2]	false
4271		Orc2_[orc5]_ppi-_Orc5_[orc2] (directed) Orc2_[orc5]--Orc5_[orc2]	false
4273		Orc2_[orc3]_ppi+_Orc3_[orc2] (directed) Orc2_[orc3]--Orc3_[orc2]	false
4275		Orc2_[orc3]_ppi-_Orc3_[orc2] (directed) Orc2_[orc3]--Orc3_[orc2]	false
4276		Orc2_[orc6]_ppi+_Orc6_[orc2] (directed) Orc2_[orc6]--Orc6_[orc2]	false
4277		Orc2_[orc6]_ppi-_Orc6_[orc2] (directed) Orc2_[orc6]--Orc6_[orc2]	false
4278		Cdc28_p+_Orc2_[(cdc28)] (directed) Orc2_[(cdc28)]-{p}	false
4279		Cdc28_p+_Orc6_[(cdc28)] (directed) Orc6_[(cdc28)]-{p}	false
6391		Cdc28_p+_Chs2_[(S14)] (directed) Chs2_[(S14)]-{p}	false
6393		Chs2_[(S14)]-{p} (directed) Chs2ERRetention	false
6392		Chs2_[(S14)]-{p} (directed) Cdc14_p-_Chs2_[(S14)]	false
6367		Pph21_p-_Kin4_[(HP)] (directed) Kin4_[(HP)]-{p}	false
6394		Cdc28_p+_Chs2_[(S60)] (directed) Chs2_[(S60)]-{p}	false
6369		PP2ARts1Pph21 (directed) Pph21_p-_Kin4_[(HP)]	false
6396		Chs2_[(S60)]-{p} (directed) Chs2ERRetention	false
6368		PP2ARts1Pph21 (directed) Pph21_p-_Kin4_[AL(T209)]	false
6395		Chs2_[(S60)]-{p} (directed) Cdc14_p-_Chs2_[(S60)]	false
6372		Pph21_[tpd3]--Tpd3_[pph] (directed) PP2ARts1Pph21	false
6397		Cdc28_p+_Chs2_[(S69)] (directed) Chs2_[(S69)]-{p}	false
6371		Pph21_[tpd3]--Tpd3_[pph] (directed) PP2ACdc55Pph21	false
6421		Cdc14_p-_Chs2_[(S14)] (directed) Chs2_[(S14)]-{p}	false
6399		Chs2_[(S69)]-{p} (directed) Chs2ERRetention	false
6370		Pph21_[tpd3]--Tpd3_[pph] (directed) Pph21_[tpd3]_ppi-_Tpd3_[pph]	false
6422		Cdc14_p-_Chs2_[(S60)] (directed) Chs2_[(S60)]-{p}	false
6398		Chs2_[(S69)]-{p} (directed) Cdc14_p-_Chs2_[(S69)]	false
6375		Rts1_[tpd3]--Tpd3_[RD] (directed) PP2ARts1Pph21	false
6423		Cdc14_p-_Chs2_[(S69)] (directed) Chs2_[(S69)]-{p}	false
6400		Cdc28_p+_Chs2_[(S100)] (directed) Chs2_[(S100)]-{p}	false
6374		Rts1_[tpd3]--Tpd3_[RD] (directed) PP2ARts1Pph22	false
6424		Cdc14_p-_Chs2_[(S100)] (directed) Chs2_[(S100)]-{p}	false
6402		Chs2_[(S100)]-{p} (directed) Chs2ERRetention	false
6373		Rts1_[tpd3]--Tpd3_[RD] (directed) Rts1_[tpd3]_ppi-_Tpd3_[RD]	false
6425		Chs2PPT_p-_Chs2_[(dbf2)] (directed) Chs2_[(dbf2)]-{p}	false
6401		Chs2_[(S100)]-{p} (directed) Cdc14_p-_Chs2_[(S100)]	false
6376		Pph22_p-_Kin4_[(HP)] (directed) Kin4_[(HP)]-{p}	false
6378		PP2ARts1Pph22 (directed) Pph22_p-_Kin4_[(HP)]	false
6377		PP2ARts1Pph22 (directed) Pph22_p-_Kin4_[AL(T209)]	false
6381		Pph22_[tpd3]--Tpd3_[pph] (directed) PP2ARts1Pph22	false
6380		Pph22_[tpd3]--Tpd3_[pph] (directed) PP2ACdc55Pph22	false
6379		Pph22_[tpd3]--Tpd3_[pph] (directed) Pph22_[tpd3]_ppi-_Tpd3_[pph]	false
6382		Pph21_p-_Kin4_[AL(T209)] (directed) Kin4_[AL(T209)]-{p}	false
6383		Pph22_p-_Kin4_[AL(T209)] (directed) Kin4_[AL(T209)]-{p}	false
6384		Kin4Kinase_p+_Kin4_[(HP)] (directed) Kin4_[(HP)]-{p}	false
6385		Cla4_p+_Lte1_[(cla4)] (directed) Lte1_[(cla4)]-{p}	false
6386		Tem1_gef_Tem1_[(act)] (directed) Tem1_[(act)]-{gtp}	false
6387		Tem1Activation (directed) Tem1_gef_Tem1_[(act)]	false
6426		Bfa1PPT_p-_Bfa1_[(cdc5)] (directed) Bfa1_[(cdc5)]-{p}	false
6427		Bfa1PPT_p-_Bfa1_[(kin4)] (directed) Bfa1_[(kin4)]-{p}	false
6364		Cdc5_p+_Tus1_[(cdc5)] (directed) Tus1_[(cdc5)]-{p}	false
6430		Dbf2PPT_p-_Dbf2_[(HM)] (directed) Dbf2_[(HM)]-{p}	false
6442		Hof1PPT_p-_Hof1_[(dbf2)] (directed) Hof1_[(dbf2)]-{p}	false
6449		Lte1PPT_p-_Lte1_[(cla4)] (directed) Lte1_[(cla4)]-{p}	false
6465		Nud1PPT_p-_Nud1_[(T78)] (directed) Nud1_[(T78)]-{p}	false
6344		Tus1_[(cdc5)]-{p} (directed) Tus1P	false
6343		Tus1_[(cdc5)]-{p} (directed) Tus1PPT_p-_Tus1_[(cdc5)]	false
6342		Tus1_[(cdc5)]-{p} (directed) [SymmetryBreakingCyt]	false
6349		Tus1_[(cdc28)]-{p} (directed) Tus1P	false
6348		Tus1_[(cdc28)]-{p} (directed) Cdc14_p-_Tus1_[(cdc28)]	false
6351		Cdc28_p+_Tus1_[(cdc28)] (directed) Tus1_[(cdc28)]-{p}	false
6429		Dbf2Active (directed) Dbf2_p+_Chs2_[(dbf2)]	false
6428		Dbf2Active (directed) Dbf2_p+_Hof1_[(dbf2)]	false
6433		Dbf2_[n]--Mob1_[dbf2] (directed) Dbf2Active	false
6432		Dbf2_[n]--Mob1_[dbf2] (directed) Dbf2_[n]_ppi-_Mob1_[dbf2]	false
6431		Dbf2_[n]--Mob1_[dbf2] (directed) Dbf2Mob1Nud1	false
6435		Dbf2_[(HM)]-{p} (directed) Dbf2Active	false
6403		[SymmetryBreakingCyt] (directed) [Cytokinesis]	false
6434		Dbf2_[(HM)]-{p} (directed) Dbf2PPT_p-_Dbf2_[(HM)]	false
6436		Dbf2_[n]_ppi+_Mob1_[dbf2] (directed) Dbf2_[n]--Mob1_[dbf2]	false
6437		Dbf2_[n]_ppi-_Mob1_[dbf2] (directed) Dbf2_[n]--Mob1_[dbf2]	false
6438		Cdc15_p+_Dbf2_[(HM)] (directed) Dbf2_[(HM)]-{p}	false
6439		Dbf2Mob1Nud1 (directed) Cdc15_p+_Dbf2_[(HM)]	false
6441		Mob1_[nud1]--Nud1_[mob1] (directed) Dbf2Mob1Nud1	false
6440		Mob1_[nud1]--Nud1_[mob1] (directed) Mob1_[nud1]_ppi-_Nud1_[mob1]	false
6444		Cdc15Active (directed) Cdc15_p+_Dbf2_[(HM)]	false
6406		Cdc55_[tpd3]--Tpd3_[RD] (directed) PP2ACdc55Pph21	false
6443		Cdc15Active (directed) Cdc15_p+_Nud1_[(T78)]	false
6405		Cdc55_[tpd3]--Tpd3_[RD] (directed) PP2ACdc55Pph22	false
6446		Cdc15_[tem1]--Tem1_[cdc15] (directed) Cdc15Active	false
6404		Cdc55_[tpd3]--Tpd3_[RD] (directed) Cdc55_[tpd3]_ppi-_Tpd3_[RD]	false
6365		Cdc14_p-_Tus1_[(cdc28)] (directed) Tus1_[(cdc28)]-{p}	false
6445		Cdc15_[tem1]--Tem1_[cdc15] (directed) Cdc15_[tem1]_ppi-_Tem1_[cdc15]	false
6366		Tus1PPT_p-_Tus1_[(cdc5)] (directed) Tus1_[(cdc5)]-{p}	false
6448		Tem1_[(act)]-{gtp} (directed) Cdc15Active	false
6447		Tem1_[(act)]-{gtp} (directed) Bub2_gap_Tem1_[(act)]	false
6407		Pph21_[tpd3]_ppi+_Tpd3_[pph] (directed) Pph21_[tpd3]--Tpd3_[pph]	false
6452		Nud1_[tem1]--Tem1_[nud1] (directed) Cdc15Active	false
6408		Pph21_[tpd3]_ppi-_Tpd3_[pph] (directed) Pph21_[tpd3]--Tpd3_[pph]	false
6451		Nud1_[tem1]--Tem1_[nud1] (directed) Nud1_[tem1]_ppi-_Tem1_[nud1]	false
6409		Pph22_[tpd3]_ppi+_Tpd3_[pph] (directed) Pph22_[tpd3]--Tpd3_[pph]	false
6450		Nud1_[tem1]--Tem1_[nud1] (directed) Cdc15_[tem1]_ppi+_Tem1_[cdc15]	false
6410		Pph22_[tpd3]_ppi-_Tpd3_[pph] (directed) Pph22_[tpd3]--Tpd3_[pph]	false
6453		Cdc15_p+_Nud1_[(T78)] (directed) Nud1_[(T78)]-{p}	false
6411		Cdc55_[tpd3]_ppi+_Tpd3_[RD] (directed) Cdc55_[tpd3]--Tpd3_[RD]	false
6455		Nud1_[(T78)]-{p} (directed) Mob1_[nud1]_ppi+_Nud1_[mob1]	false
6412		Cdc55_[tpd3]_ppi-_Tpd3_[RD] (directed) Cdc55_[tpd3]--Tpd3_[RD]	false
6454		Nud1_[(T78)]-{p} (directed) Nud1PPT_p-_Nud1_[(T78)]	false
6413		Rts1_[tpd3]_ppi+_Tpd3_[RD] (directed) Rts1_[tpd3]--Tpd3_[RD]	false
6456		Nud1_[tem1]_ppi+_Tem1_[nud1] (directed) Nud1_[tem1]--Tem1_[nud1]	false
6414		Rts1_[tpd3]_ppi-_Tpd3_[RD] (directed) Rts1_[tpd3]--Tpd3_[RD]	false
6457		Nud1_[tem1]_ppi-_Tem1_[nud1] (directed) Nud1_[tem1]--Tem1_[nud1]	false
6415		Bfa1_[tem1]_ppi+_Tem1_[bfa1] (directed) Bfa1_[tem1]--Tem1_[bfa1]	false
6458		Cdc15_[tem1]_ppi+_Tem1_[cdc15] (directed) Cdc15_[tem1]--Tem1_[cdc15]	false
6416		Bfa1_[tem1]_ppi-_Tem1_[bfa1] (directed) Bfa1_[tem1]--Tem1_[bfa1]	false
6459		Cdc15_[tem1]_ppi-_Tem1_[cdc15] (directed) Cdc15_[tem1]--Tem1_[cdc15]	false
6460		Mob1_[nud1]_ppi+_Nud1_[mob1] (directed) Mob1_[nud1]--Nud1_[mob1]	false
6461		Mob1_[nud1]_ppi-_Nud1_[mob1] (directed) Mob1_[nud1]--Nud1_[mob1]	false
6462		Dbf2_p+_Chs2_[(dbf2)] (directed) Chs2_[(dbf2)]-{p}	false
6464		Chs2_[(dbf2)]-{p} (directed) Chs2PPT_p-_Chs2_[(dbf2)]	false
6463		Chs2_[(dbf2)]-{p} (directed) [Cytokinesis]	false
6466		Chs2ERRetention (directed) Dbf2_p+_Chs2_[(dbf2)]	false
6467		Dbf2_p+_Hof1_[(dbf2)] (directed) Hof1_[(dbf2)]-{p}	false
6468		Hof1_[(dbf2)]-{p} (directed) Hof1PPT_p-_Hof1_[(dbf2)]	false
6469		Cdc5_p+_Bfa1_[(cdc5)] (directed) Bfa1_[(cdc5)]-{p}	false
6388		Cell_CYT_Cell_[(bud)] (directed) Cell_[(bud)]-{large}	false
6389		Cell_[(bud)]-{large} (directed) Cell_CYT_Cell_[(bud)]	false
6327		Bfa1_[(cdc5)]-{p} (directed) Tem1Activation	false
6326		Bfa1_[(cdc5)]-{p} (directed) Bfa1PPT_p-_Bfa1_[(cdc5)]	false
6390		[Cytokinesis] (directed) Cell_CYT_Cell_[(bud)]	false
6330		Bfa1_[(kin4)]-{p} (directed) Cdc5_p+_Bfa1_[(cdc5)]	false
6329		Bfa1_[(kin4)]-{p} (directed) Tem1Inhibition	false
6328		Bfa1_[(kin4)]-{p} (directed) Bfa1PPT_p-_Bfa1_[(kin4)]	false
6331		Bfa1_[bub2]_ppi+_Bub2_[bfa1] (directed) Bfa1_[bub2]--Bub2_[bfa1]	false
6333		Bfa1_[bub2]--Bub2_[bfa1] (directed) Bfa1_[bub2]_ppi-_Bub2_[bfa1]	false
6332		Bfa1_[bub2]--Bub2_[bfa1] (directed) Tem1Inhibition	false
6334		Bfa1_[bub2]_ppi-_Bub2_[bfa1] (directed) Bfa1_[bub2]--Bub2_[bfa1]	false
6335		Bub2_gap_Tem1_[(act)] (directed) Tem1_[(act)]-{gtp}	false
6337		Tem1Inhibition (directed) Bub2_gap_Tem1_[(act)]	false
6340		Bfa1_[tem1]--Tem1_[bfa1] (directed) Tem1Inhibition	false
6339		Bfa1_[tem1]--Tem1_[bfa1] (directed) Tem1Activation	false
6338		Bfa1_[tem1]--Tem1_[bfa1] (directed) Bfa1_[tem1]_ppi-_Tem1_[bfa1]	false
6341		Kin4_p+_Bfa1_[(kin4)] (directed) Bfa1_[(kin4)]-{p}	false
6347		Kin4_[AL(T209)]-{p} (directed) Kin4_p+_Bfa1_[(kin4)]	false
6346		Kin4_[AL(T209)]-{p} (directed) Pph21_p-_Kin4_[AL(T209)]	false
6345		Kin4_[AL(T209)]-{p} (directed) Pph22_p-_Kin4_[AL(T209)]	false
6350		Kin4_[(HP)]-{0} (directed) Kin4_p+_Bfa1_[(kin4)]	false
6354		Kin4_[(HP)]-{p} (directed) Kin4_[(HP)]-{0}	false
6353		Kin4_[(HP)]-{p} (directed) Pph21_p-_Kin4_[(HP)]	false
6352		Kin4_[(HP)]-{p} (directed) Pph22_p-_Kin4_[(HP)]	false
6357		Kin4_[lte1]--Lte1_[n] (directed) Kin4_p+_Bfa1_[(kin4)]	false
6356		Kin4_[lte1]--Lte1_[n] (directed) Lte1_[n]_ppi-_Kin4_[lte1]	false
6355		Kin4_[lte1]--Lte1_[n] (directed) Kin4Kinase_p+_Kin4_[(HP)]	false
6358		Elm1_p+_Kin4_[AL(T209)] (directed) Kin4_[AL(T209)]-{p}	false
6359		[SpindlePositioning] (directed) Elm1_p+_Kin4_[AL(T209)]	false
6360		Lte1_[n]_ppi+_Kin4_[lte1] (directed) Kin4_[lte1]--Lte1_[n]	false
6362		Lte1_[(cla4)]-{p} (directed) Lte1_[n]_ppi+_Kin4_[lte1]	false
6361		Lte1_[(cla4)]-{p} (directed) Lte1PPT_p-_Lte1_[(cla4)]	false
6363		Lte1_[n]_ppi-_Kin4_[lte1] (directed) Kin4_[lte1]--Lte1_[n]	false
5017		Cdc28_p+_Spc110_[(S91)] (directed) Spc110_[(S91)]-{p}	false
5019		Spc110_[(S91)]-{p} (directed) Spc110P	false
5018		Spc110_[(S91)]-{p} (directed) Cdc14_p-_Spc110_[(S91)]	false
5020		Mps1_p+_Spc110_[(S60)] (directed) Spc110_[(S60)]-{p}	false
5022		Spc110_[(S60)]-{p} (directed) Spc110P	false
5021		Spc110_[(S60)]-{p} (directed) Spc110PPT_p-_Spc110_[(S60)]	false
5023		Mps1_p+_Spc110_[(T68)] (directed) Spc110_[(T68)]-{p}	false
5025		Spc110_[(T68)]-{p} (directed) Spc110P	false
5024		Spc110_[(T68)]-{p} (directed) Spc110PPT_p-_Spc110_[(T68)]	false
5026		Cmd1_[spc42]_ppi+_Spc42_[Cmd1] (directed) Cmd1_[spc42]--Spc42_[Cmd1]	false
5028		Cmd1_[spc42]--Spc42_[Cmd1] (directed) Cmd1_[spc42]_ppi-_Spc42_[Cmd1]	false
5027		Cmd1_[spc42]--Spc42_[Cmd1] (directed) InnerPlaque	false
5029		Cmd1_[spc42]_ppi-_Spc42_[Cmd1] (directed) Cmd1_[spc42]--Spc42_[Cmd1]	false
5030		Spc29_[spc42]_ppi+_Spc42_[spc29] (directed) Spc29_[spc42]--Spc42_[spc29]	false
5033		Spc29_[spc42]--Spc42_[spc29] (directed) Spc29_[spc42]_ppi-_Spc42_[spc29]	false
5032		Spc29_[spc42]--Spc42_[spc29] (directed) Spc29_[spc110]_ppi+_Spc110_[spc29]	false
5031		Spc29_[spc42]--Spc42_[spc29] (directed) InnerPlaque	false
5037		[DupPlaque] (directed) Spc29_[spc42]_ppi+_Spc42_[spc29]	false
5036		[DupPlaque] (directed) Nud1_[spc72]_ppi+_Spc72_[nud1]	false
5035		[DupPlaque] (directed) Spc42Crystal	false
5034		[DupPlaque] (directed) SPBsatORSPBdup	false
5038		Spc29_[spc42]_ppi-_Spc42_[spc29] (directed) Spc29_[spc42]--Spc42_[spc29]	false
5039		Spc29_[spc110]_ppi+_Spc110_[spc29] (directed) Spc110_[spc29]--Spc29_[spc110]	false
5043		Spc110_[spc29]--Spc29_[spc110] (directed) Spc29_[spc110]_ppi-_Spc110_[spc29]	false
5042		Spc110_[spc29]--Spc29_[spc110] (directed) Spc97_[spc110]_ppi+_Spc110_[spc97]	false
5041		Spc110_[spc29]--Spc29_[spc110] (directed) Spc98_[spc110]_ppi+_Spc110_[N]	false
5040		Spc110_[spc29]--Spc29_[spc110] (directed) InnerPlaque	false
5046		Cmd1_[spc110]--Spc110_[C] (directed) Spc29_[spc110]_ppi+_Spc110_[spc29]	false
5045		Cmd1_[spc110]--Spc110_[C] (directed) Cmd1_[spc110]_ppi-_Spc110_[C]	false
5069		Nud1_[spc72]_ppi+_Spc72_[nud1] (directed) Nud1_[spc72]--Spc72_[nud1]	false
5048		Spc29_[spc110]_ppi-_Spc110_[spc29] (directed) Spc110_[spc29]--Spc29_[spc110]	false
5074		Nud1_[spc72]--Spc72_[nud1] (directed) Nud1_[spc72]_ppi-_Spc72_[nud1]	false
5050		Cmd1_[spc110]_ppi+_Spc110_[C] (directed) Cmd1_[spc110]--Spc110_[C]	false
5073		Nud1_[spc72]--Spc72_[nud1] (directed) Spc72_[spc97]_ppi+_Spc97_[spc72]	false
5051		Cmd1_[spc110]_ppi-_Spc110_[C] (directed) Cmd1_[spc110]--Spc110_[C]	false
5072		Nud1_[spc72]--Spc72_[nud1] (directed) Spc72_[N]_ppi+_Spc98_[spc72]	false
5052		Spc97_[spc110]_ppi+_Spc110_[spc97] (directed) Spc110_[spc97]--Spc97_[spc110]	false
5071		Nud1_[spc72]--Spc72_[nud1] (directed) OuterPlaque	false
5054		Spc110_[spc97]--Spc97_[spc110] (directed) Spc97_[spc110]_ppi-_Spc110_[spc97]	false
5075		Nud1_[spc72]_ppi-_Spc72_[nud1] (directed) Nud1_[spc72]--Spc72_[nud1]	false
5053		Spc110_[spc97]--Spc97_[spc110] (directed) InnerPlaque	false
5055		Spc97_[spc110]_ppi-_Spc110_[spc97] (directed) Spc110_[spc97]--Spc97_[spc110]	false
5056		Spc98_[spc110]_ppi+_Spc110_[N] (directed) Spc110_[N]--Spc98_[spc110]	false
5058		Spc110_[N]--Spc98_[spc110] (directed) Spc98_[spc110]_ppi-_Spc110_[N]	false
4994		Cdc14_p-_Spc110_[(S36)] (directed) Spc110_[(S36)]-{p}	false
5057		Spc110_[N]--Spc98_[spc110] (directed) InnerPlaque	false
4996		Cdc14_p-_Spc110_[(S91)] (directed) Spc110_[(S91)]-{p}	false
5061		yTubSmallComp (directed) Spc98_[spc110]_ppi+_Spc110_[N]	false
4998		Spc110PPT_p-_Spc110_[(S60)] (directed) Spc110_[(S60)]-{p}	false
5060		yTubSmallComp (directed) InnerPlaque	false
5000		Spc110PPT_p-_Spc110_[(T68)] (directed) Spc110_[(T68)]-{p}	false
5059		yTubSmallComp (directed) OuterPlaque	false
5063		Spc97_[tub4]--Tub4_[spc] (directed) yTubSmallComp	false
5062		Spc97_[tub4]--Tub4_[spc] (directed) Spc97_[tub4]_ppi-_Tub4_[spc]	false
5065		Spc98_[tub4]--Tub4_[spc] (directed) yTubSmallComp	false
5064		Spc98_[tub4]--Tub4_[spc] (directed) Spc98_[tub4]_ppi-_Tub4_[spc]	false
5067		Spc97_[spc]--Spc98_[spc] (directed) yTubSmallComp	false
5066		Spc97_[spc]--Spc98_[spc] (directed) Spc97_[spc]_ppi-_Spc98_[spc]	false
5068		Spc110P (directed) Spc98_[spc110]_ppi+_Spc110_[N]	false
5070		Spc98_[spc110]_ppi-_Spc110_[N] (directed) Spc110_[N]--Spc98_[spc110]	false
5044		PlaqueForm (directed) [PlaqueForm]	false
5047		InnerPlaque (directed) PlaqueForm	false
5049		OuterPlaque (directed) PlaqueForm	false
4995		Spc97_[tub4]_ppi+_Tub4_[spc] (directed) Spc97_[tub4]--Tub4_[spc]	false
4997		Spc97_[tub4]_ppi-_Tub4_[spc] (directed) Spc97_[tub4]--Tub4_[spc]	false
4999		Spc98_[tub4]_ppi+_Tub4_[spc] (directed) Spc98_[tub4]--Tub4_[spc]	false
5001		Spc98_[tub4]_ppi-_Tub4_[spc] (directed) Spc98_[tub4]--Tub4_[spc]	false
5002		Spc97_[spc]_ppi+_Spc98_[spc] (directed) Spc97_[spc]--Spc98_[spc]	false
5003		Spc97_[spc]_ppi-_Spc98_[spc] (directed) Spc97_[spc]--Spc98_[spc]	false
5004		Spc72_[spc97]_ppi+_Spc97_[spc72] (directed) Spc72_[spc97]--Spc97_[spc72]	false
5006		Spc72_[spc97]--Spc97_[spc72] (directed) Spc72_[spc97]_ppi-_Spc97_[spc72]	false
5077		Cell_[(SPB)]-{dup} (directed) Cell_SPB_Cell_[(SPB)]	false
5005		Spc72_[spc97]--Spc97_[spc72] (directed) OuterPlaque	false
5076		Cell_[(SPB)]-{dup} (directed) [DupPlaque]	false
5007		Spc72_[spc97]_ppi-_Spc97_[spc72] (directed) Spc72_[spc97]--Spc97_[spc72]	false
5008		Spc72_[N]_ppi+_Spc98_[spc72] (directed) Spc72_[N]--Spc98_[spc72]	false
5010		Spc72_[N]--Spc98_[spc72] (directed) Spc72_[N]_ppi-_Spc98_[spc72]	false
5079		Cell_SPB_Cell_[(SPB)] (directed) Cell_[(SPB)]-{spb}	false
5009		Spc72_[N]--Spc98_[spc72] (directed) OuterPlaque	false
5078		Cell_SPB_Cell_[(SPB)] (directed) Cell_[(SPB)]-{dup}	false
5012		Cdc28_p+_Spc110_[(S36)] (directed) Spc110_[(S36)]-{p}	false
5011		Spc72_[N]_ppi-_Spc98_[spc72] (directed) Spc72_[N]--Spc98_[spc72]	false
5014		Spc110_[(S36)]-{p} (directed) Spc110P	false
5013		Spc110_[(S36)]-{p} (directed) Cdc14_p-_Spc110_[(S36)]	false
5081		[PlaqueForm] (directed) Cell_SPB_Cell_[(SPB)]	false
5080		[PlaqueForm] (directed) Spc42Crystal	false
3826		Cdc28_p+_Cdc6_[(cdc28)] (directed) Cdc6_[(cdc28)]-{p}	false
3827		Cdc4_[scf]_ppi+_Skp1_[Fprotein] (directed) Cdc4_[scf]--Skp1_[Fprotein]	false
3828		Cdc4_[scf]_ppi-_Skp1_[Fprotein] (directed) Cdc4_[scf]--Skp1_[Fprotein]	false
3829		Cdc53_[scf]_ppi+_Skp1_[cdc53] (directed) Cdc53_[scf]--Skp1_[cdc53]	false
3830		Cdc53_[scf]_ppi-_Skp1_[cdc53] (directed) Cdc53_[scf]--Skp1_[cdc53]	false
3831		Hrt1_[scf]_ppi+_Cdc53_[hrt1] (directed) Cdc53_[hrt1]--Hrt1_[scf]	false
3832		Hrt1_[scf]_ppi-_Cdc53_[hrt1] (directed) Cdc53_[hrt1]--Hrt1_[scf]	false
3833		Cdc34_[scf]_ppi+_Hrt1_[cdc34] (directed) Cdc34_[scf]--Hrt1_[cdc34]	false
3834		Cdc34_[scf]_ppi-_Hrt1_[cdc34] (directed) Cdc34_[scf]--Hrt1_[cdc34]	false
3835		Cdc28_p+_Cln3_[(cdc28)] (directed) Cln3_[(cdc28)]-{p}	false
3837		Cln3_[(cdc28)]-{p} (directed) Cdc4_ub+_Cln3_[(scf)]	false
3836		Cln3_[(cdc28)]-{p} (directed) Grr1_ub+_Cln3_[(scf)]	false
3838		Cdc4_ub+_Cln3_[(scf)] (directed) Cln3_[(scf)]-{ub}	false
3859		Cdc28_p+_Far1_[(S87)] (directed) Far1_[(S87)]-{p}	false
3839		Grr1_ub+_Cln3_[(scf)] (directed) Cln3_[(scf)]-{ub}	false
3860		Far1_[(S87)]-{p} (directed) Cdc4_ub+_Far1_[(scf)]	false
3843		SCFGrr1 (directed) Grr1_ub+_Cln3_[(scf)]	false
3861		Cdc4_ub+_Far1_[(scf)] (directed) Far1_[(scf)]-{ub}	false
3842		SCFGrr1 (directed) Grr1_ub+_Cln1_[(scf)]	false
3841		SCFGrr1 (directed) Grr1_ub+_Cln2_[(scf)]	false
3868		SCFCdc4 (directed) Cdc4_ub+_Far1_[(scf)]	false
3840		SCFGrr1 (directed) Grr1_ub+_Ndd1_[(Grr1)]	false
3867		SCFCdc4 (directed) Cdc4_ub+_Clb6_[(scf)]	false
3845		Grr1_[scf]--Skp1_[Fprotein] (directed) SCFGrr1	false
3866		SCFCdc4 (directed) Cdc4_ub+_Cdc6_[(scf)]	false
3844		Grr1_[scf]--Skp1_[Fprotein] (directed) Grr1_[scf]_ppi-_Skp1_[Fprotein]	false
3865		SCFCdc4 (directed) Cdc4_ub+_Sic1_[(scf)]	false
3864		SCFCdc4 (directed) Cdc4_ub+_Cln3_[(scf)]	false
3863		SCFCdc4 (directed) Cdc4_ub+_Cln1_[(scf)]	false
3871		SCF (directed) SCFCdc4	false
3870		SCF (directed) SCFGrr1	false
3869		SCF (directed) SCFMet30	false
3873		Cdc53_[scf]--Skp1_[cdc53] (directed) SCF	false
3872		Cdc53_[scf]--Skp1_[cdc53] (directed) Cdc53_[scf]_ppi-_Skp1_[cdc53]	false
3875		Cdc53_[hrt1]--Hrt1_[scf] (directed) SCF	false
3874		Cdc53_[hrt1]--Hrt1_[scf] (directed) Hrt1_[scf]_ppi-_Cdc53_[hrt1]	false
3877		Cdc34_[scf]--Hrt1_[cdc34] (directed) SCF	false
3846		Cdc28_p+_Cln1_[(cdc28)] (directed) Cln1_[(cdc28)]-{p}	false
3876		Cdc34_[scf]--Hrt1_[cdc34] (directed) Cdc34_[scf]_ppi-_Hrt1_[cdc34]	false
3848		Cln1_[(cdc28)]-{p} (directed) Cdc4_ub+_Cln1_[(scf)]	false
3879		Cdc4_[scf]--Skp1_[Fprotein] (directed) SCFCdc4	false
3847		Cln1_[(cdc28)]-{p} (directed) Grr1_ub+_Cln1_[(scf)]	false
3878		Cdc4_[scf]--Skp1_[Fprotein] (directed) Cdc4_[scf]_ppi-_Skp1_[Fprotein]	false
3849		Cdc28_p+_Cln2_[(cdc28)] (directed) Cln2_[(cdc28)]-{p}	false
3857		Grr1_ub+_Ndd1_[(Grr1)] (directed) Ndd1_[(Grr1)]-{ub}	false
3850		Cln2_[(cdc28)]-{p} (directed) Grr1_ub+_Cln2_[(scf)]	false
3858		Ndd1_[(Grr1)]-{ub} (directed) Proteasome_deg_Ndd1	false
3851		Grr1_[scf]_ppi+_Skp1_[Fprotein] (directed) Grr1_[scf]--Skp1_[Fprotein]	false
3852		Grr1_[scf]_ppi-_Skp1_[Fprotein] (directed) Grr1_[scf]--Skp1_[Fprotein]	false
3853		Cdc4_ub+_Cln1_[(scf)] (directed) Cln1_[(scf)]-{ub}	false
3854		Grr1_ub+_Cln1_[(scf)] (directed) Cln1_[(scf)]-{ub}	false
3855		Grr1_ub+_Cln2_[(scf)] (directed) Cln2_[(scf)]-{ub}	false
3788		Met30_ub+_Swe1_[(scf)] (directed) Swe1_[(scf)]-{ub}	false
3790		SCFMet30 (directed) Met30_ub+_Swe1_[(scf)]	false
3793		Met30_[scf]--Skp1_[Fprotein] (directed) SCFMet30	false
3792		Met30_[scf]--Skp1_[Fprotein] (directed) Met30_[scf]_ppi-_Skp1_[Fprotein]	false
3803		Met30_[scf]_ppi+_Skp1_[Fprotein] (directed) Met30_[scf]--Skp1_[Fprotein]	false
3805		Met30_[scf]_ppi-_Skp1_[Fprotein] (directed) Met30_[scf]--Skp1_[Fprotein]	false
3862		Ndd1 (directed) Grr1_ub+_Ndd1_[(Grr1)]	false
3781		Cdc4_ub+_Clb6_[(scf)] (directed) Clb6_[(scf)]-{ub}	false
3782		Clb6_[(deg)]-{p} (directed) Cdc4_ub+_Clb6_[(scf)]	false
3783		Cdc4_ub+_Cdc6_[(scf)] (directed) Cdc6_[(scf)]-{ub}	false
3784		Cdc6_[(cdc28)]-{p} (directed) Cdc4_ub+_Cdc6_[(scf)]	false
3785		Cdc28_p+_Clb6_[(deg)] (directed) Clb6_[(deg)]-{p}	false
3786		Pho85_p+_Clb6_[(deg)] (directed) Clb6_[(deg)]-{p}	false
3789		Cdc28_p+_Sic1_[(T2)] (directed) Sic1_[(T2)]-{p}	false
3791		Sic1_[(T2)]-{p} (directed) Sic1Px6	false
3802		Cdc28_p+_Sic1_[(T5)] (directed) Sic1_[(T5)]-{p}	false
3804		Sic1_[(T5)]-{p} (directed) Sic1Px6	false
3806		Cdc28_p+_Sic1_[(T33)] (directed) Sic1_[(T33)]-{p}	false
3807		Sic1_[(T33)]-{p} (directed) Sic1Px6	false
3808		Cdc28_p+_Sic1_[(T45)] (directed) Sic1_[(T45)]-{p}	false
3809		Sic1_[(T45)]-{p} (directed) Sic1Px6	false
3810		Cdc28_p+_Sic1_[(S69)] (directed) Sic1_[(S69)]-{p}	false
3811		Sic1_[(S69)]-{p} (directed) Sic1P1	false
3812		Cdc28_p+_Sic1_[(S76)] (directed) Sic1_[(S76)]-{p}	false
3813		Sic1_[(S76)]-{p} (directed) Sic1Px6	false
3814		Cdc28_p+_Sic1_[(S80)] (directed) Sic1_[(S80)]-{p}	false
3815		Sic1_[(S80)]-{p} (directed) Sic1P1	false
3816		Pho85_p+_Sic1_[(T2)] (directed) Sic1_[(T2)]-{p}	false
3817		Pho85_p+_Sic1_[(T5)] (directed) Sic1_[(T5)]-{p}	false
3818		Pho85_p+_Sic1_[(T33)] (directed) Sic1_[(T33)]-{p}	false
3819		Pho85_p+_Sic1_[(T45)] (directed) Sic1_[(T45)]-{p}	false
3820		Pho85_p+_Sic1_[(S69)] (directed) Sic1_[(S69)]-{p}	false
3821		Pho85_p+_Sic1_[(S76)] (directed) Sic1_[(S76)]-{p}	false
3822		Pho85_p+_Sic1_[(S80)] (directed) Sic1_[(S80)]-{p}	false
3823		Cdc4_ub+_Sic1_[(scf)] (directed) Sic1_[(scf)]-{ub}	false
3824		Sic1Px6 (directed) Cdc4_ub+_Sic1_[(scf)]	false
3825		Sic1P1 (directed) Sic1Px6	false
12158		Cdc28_[cyclin]--Clb5_[cdc28] (directed) Cdc28_[cyclin]_ppi-_Clb5_[cdc28]	false
12077		Cdc28_[sic1]--0 (directed) Cdc28Clb5	false
12076		Cdc28_[sic1]--0 (directed) Cdc28Clb6	false
12075		Cdc28_[sic1]--0 (directed) Cdc28Clb1	false
12074		Cdc28_[sic1]--0 (directed) Cdc28Clb2	false
12162		Cdc28_[sic1]--Sic1_[cdc28] (directed) Cdc28_[sic1]--0	false
12161		Cdc28_[sic1]--Sic1_[cdc28] (directed) Cdc28_[sic1]_ppi-_Sic1_[cdc28]	false
12169		Cdc28_[whi3]--0 (directed) Cdc28Clb5	false
12168		Cdc28_[whi3]--0 (directed) Cdc28Clb6	false
12167		Cdc28_[whi3]--0 (directed) Cdc28Cln3	false
12166		Cdc28_[whi3]--0 (directed) Cdc28Clb1	false
12165		Cdc28_[whi3]--0 (directed) Cdc28Clb2	false
12176		Cdc28_[whi3]--Whi3_[cdc28] (directed) Cdc28_[whi3]--0	false
12175		Cdc28_[whi3]--Whi3_[cdc28] (directed) Cdc28_[whi3]_ppi-_Whi3_[cdc28]	false
12179		Cdc28Clb6 (directed) Cdc28Clb56	false
12182		Cdc28_[cyclin]--Clb6_[cdc28] (directed) Cdc28Clb6	false
12181		Cdc28_[cyclin]--Clb6_[cdc28] (directed) Cdc28_[cyclin]_ppi-_Clb6_[cdc28]	false
16509		Cln3_[JD]_ppi+_Ydj1_[cln3] (directed) Cln3_[JD]--Ydj1_[cln3]	false
16287		Cdc28_[sic1]_ppi+_Sic1_[cdc28] (directed) Cdc28_[sic1]--Sic1_[cdc28]	false
12186		Cln3_[JD]--Ydj1_[cln3] (directed) Cln3_[JD]_ppi-_Ydj1_[cln3]	false
12342		Cdc28_[sic1]_ppi-_Sic1_[cdc28] (directed) Cdc28_[sic1]--Sic1_[cdc28]	false
12185		Cln3_[JD]--Ydj1_[cln3] (directed) ERRelease	false
12189		Ydj1Active (directed) Cln3_[JD]_ppi+_Ydj1_[cln3]	false
12191		Cln3_[JD]_ppi-_Ydj1_[cln3] (directed) Cln3_[JD]--Ydj1_[cln3]	false
12193		Cdc28_[whi3]_ppi+_Whi3_[cdc28] (directed) Cdc28_[whi3]--Whi3_[cdc28]	false
12195		ERRelease (directed) Cdc28_[whi3]_ppi+_Whi3_[cdc28]	false
12197		Cdc28_[whi3]_ppi-_Whi3_[cdc28] (directed) Cdc28_[whi3]--Whi3_[cdc28]	false
12199		Cdc28_[cks1]_ppi+_Cks1_[cdc28] (directed) Cdc28_[cks1]--Cks1_[cdc28]	false
12204		Cdc28_[cks1]--Cks1_[cdc28] (directed) Cdc28_[cks1]_ppi-_Cks1_[cdc28]	false
12203		Cdc28_[cks1]--Cks1_[cdc28] (directed) Cdc28Cln1	false
12202		Cdc28_[cks1]--Cks1_[cdc28] (directed) Cdc28Cln2	false
12201		Cdc28_[cks1]--Cks1_[cdc28] (directed) Cdc28Cln3	false
12209		Cdc28_[cks1]_ppi-_Cks1_[cdc28] (directed) Cdc28_[cks1]--Cks1_[cdc28]	false
15752		Cdc28Cln123 (directed) Cdc28_p+_Mps1_[(T29)]	false
15751		Cdc28Cln123 (directed) Cdc28_p+_Acm1_[(S3)]	false
15750		Cdc28Cln123 (directed) Cdc28_p+_Acm1_[(S31)]	false
15749		Cdc28Cln123 (directed) Cdc28_p+_Acm1_[(S48)]	false
15748		Cdc28Cln123 (directed) Cdc28_p+_Acm1_[(T161)]	false
15747		Cdc28Cln123 (directed) Cdc28_p+_Pds1_[(cdc28)]	false
12212		Cdc28Cln1 (directed) Cdc28Cln123	false
12211		Cdc28Cln1 (directed) Cdc28Cln12	false
12217		Cdc28_[far1]--0 (directed) Cdc28Cln1	false
12216		Cdc28_[far1]--0 (directed) Cdc28Cln2	false
12215		Cdc28_[far1]--0 (directed) Cdc28Cln3	false
12222		Cdc28_[far1]--Far1_[cdc28] (directed) Cdc28_[far1]--0	false
12221		Cdc28_[far1]--Far1_[cdc28] (directed) Cdc28_[far1]_ppi-_Far1_[cdc28]	false
12226		Cdc28Cln2 (directed) Cdc28Cln123	false
12225		Cdc28Cln2 (directed) Cdc28Cln12	false
12229		Cdc28Cln3 (directed) Cdc28Cln123	false
12259		Cak1_p+_Cdc28_[Tloop(T169)] (directed) Cdc28_[Tloop(T169)]-{p}	false
12261		Ptc2_p-_Cdc28_[Tloop(T169)] (directed) Cdc28_[Tloop(T169)]-{p}	false
12263		Ptc3_p-_Cdc28_[Tloop(T169)] (directed) Cdc28_[Tloop(T169)]-{p}	false
16507		Clb2_[swi4]_ppi+_Swi4_[cyclin] (directed) Clb2_[swi4]--Swi4_[cyclin]	false
12456		Clb2_[swi4]--Swi4_[cyclin] (directed) Clb2_[swi4]_ppi-_Swi4_[cyclin]	false
12458		Clb2_[swi4]_ppi-_Swi4_[cyclin] (directed) Clb2_[swi4]--Swi4_[cyclin]	false
14526		Cdc28_[cyclin]_ppi+_Clb1_[cdc28] (directed) Cdc28_[cyclin]--Clb1_[cdc28]	false
15505		Cdc28_[cyclin]_ppi+_Clb5_[cdc28] (directed) Cdc28_[cyclin]--Clb5_[cdc28]	false
12344		Cdc28_[cyclin]_ppi-_Clb1_[cdc28] (directed) Cdc28_[cyclin]--Clb1_[cdc28]	false
12231		Cdc28_[cyclin]_ppi-_Clb5_[cdc28] (directed) Cdc28_[cyclin]--Clb5_[cdc28]	false
14530		Cdc28_[cyclin]_ppi+_Clb2_[cdc28] (directed) Cdc28_[cyclin]--Clb2_[cdc28]	false
15507		Cdc28_[cyclin]_ppi+_Clb6_[cdc28] (directed) Cdc28_[cyclin]--Clb6_[cdc28]	false
12346		Cdc28_[cyclin]_ppi-_Clb2_[cdc28] (directed) Cdc28_[cyclin]--Clb2_[cdc28]	false
12233		Cdc28_[cyclin]_ppi-_Clb6_[cdc28] (directed) Cdc28_[cyclin]--Clb6_[cdc28]	false
16179		Cdc28Clb12 (directed) Cdc28Clb1256	false
12239		Cdc28Clb1 (directed) Cdc28Clb12	false
12242		Cdc28_[cyclin]--Clb1_[cdc28] (directed) Cdc28Clb1	false
12241		Cdc28_[cyclin]--Clb1_[cdc28] (directed) Cdc28_[cyclin]_ppi-_Clb1_[cdc28]	false
12071		Cdc28_[(Y19)]-{0} (directed) Cdc28Clb1	false
12070		Cdc28_[(Y19)]-{0} (directed) Cdc28Clb2	false
12247		Cdc28_[(Y19)]-{p} (directed) Cdc28_[(Y19)]-{0}	false
12246		Cdc28_[(Y19)]-{p} (directed) Mih1_p-_Cdc28_[(Y19)]	false
12245		Cdc28_[(Y19)]-{p} (directed) Cdc28PPT_p-_Cdc28_[(Y19)]	false
12251		Cdc28Clb2 (directed) Cdc28Clb12	false
15649		Swe1_p+_Cdc28_[(Y19)] (directed) Cdc28_[(Y19)]-{p}	false
12255		Cdc28_[cyclin]--Clb2_[cdc28] (directed) Cdc28Clb2	false
12254		Cdc28_[cyclin]--Clb2_[cdc28] (directed) Cdc28_[cyclin]_ppi-_Clb2_[cdc28]	false
12380		Mih1_p-_Cdc28_[(Y19)] (directed) Cdc28_[(Y19)]-{p}	false
12253		Cdc28_[cyclin]--Clb2_[cdc28] (directed) Clb2_[swi4]_ppi+_Swi4_[cyclin]	false
12468		Cdc28PPT_p-_Cdc28_[(Y19)] (directed) Cdc28_[(Y19)]-{p}	false
14801		Cdc28_[cyclin]_ppi+_Clb3_[cdc28] (directed) Cdc28_[cyclin]--Clb3_[cdc28]	false
12410		Cdc28_[cyclin]--Clb3_[cdc28] (directed) Cdc28_[cyclin]_ppi-_Clb3_[cdc28]	false
12412		Cdc28_[cyclin]_ppi-_Clb3_[cdc28] (directed) Cdc28_[cyclin]--Clb3_[cdc28]	false
14513		Cdc28_[cyclin]_ppi+_Clb4_[cdc28] (directed) Cdc28_[cyclin]--Clb4_[cdc28]	false
12414		Cdc28_[cyclin]--Clb4_[cdc28] (directed) Cdc28_[cyclin]_ppi-_Clb4_[cdc28]	false
12416		Cdc28_[cyclin]_ppi-_Clb4_[cdc28] (directed) Cdc28_[cyclin]--Clb4_[cdc28]	false
15741		Cdc28_[cyclin]_ppi+_Cln1_[cdc28] (directed) Cdc28_[cyclin]--Cln1_[cdc28]	false
12084		Cdc28_[cyclin]--Cln1_[cdc28] (directed) Cdc28_[cyclin]_ppi-_Cln1_[cdc28]	false
12083		Cdc28_[cyclin]--Cln1_[cdc28] (directed) Cdc28Cln1	false
12104		Cdc28_[Tloop(T169)]-{p} (directed) Cdc28_[cyclin]_ppi+_Cln1_[cdc28]	false
12103		Cdc28_[Tloop(T169)]-{p} (directed) Cdc28_[cyclin]_ppi+_Cln2_[cdc28]	false
12102		Cdc28_[Tloop(T169)]-{p} (directed) Cdc28_[cyclin]_ppi+_Cln3_[cdc28]	false
12101		Cdc28_[Tloop(T169)]-{p} (directed) Cdc28Clb5	false
12100		Cdc28_[Tloop(T169)]-{p} (directed) Cdc28Clb6	false
12099		Cdc28_[Tloop(T169)]-{p} (directed) Cdc28Cln1	false
12098		Cdc28_[Tloop(T169)]-{p} (directed) Cdc28Cln2	false
12097		Cdc28_[Tloop(T169)]-{p} (directed) Cdc28Cln3	false
12096		Cdc28_[Tloop(T169)]-{p} (directed) Cdc28_[cyclin]_ppi+_Clb5_[cdc28]	false
12095		Cdc28_[Tloop(T169)]-{p} (directed) Cdc28_[cyclin]_ppi+_Clb6_[cdc28]	false
12094		Cdc28_[Tloop(T169)]-{p} (directed) Cdc28Clb1	false
12093		Cdc28_[Tloop(T169)]-{p} (directed) Cdc28Clb2	false
12092		Cdc28_[Tloop(T169)]-{p} (directed) Ptc2_p-_Cdc28_[Tloop(T169)]	false
12091		Cdc28_[Tloop(T169)]-{p} (directed) Ptc3_p-_Cdc28_[Tloop(T169)]	false
12090		Cdc28_[Tloop(T169)]-{p} (directed) Cdc28_[cyclin]_ppi+_Clb1_[cdc28]	false
12089		Cdc28_[Tloop(T169)]-{p} (directed) Cdc28_[cyclin]_ppi+_Clb2_[cdc28]	false
12088		Cdc28_[Tloop(T169)]-{p} (directed) Cdc28_[cyclin]_ppi+_Clb3_[cdc28]	false
12087		Cdc28_[Tloop(T169)]-{p} (directed) Cdc28_[cyclin]_ppi+_Clb4_[cdc28]	false
14459		Cdc28_[far1]_ppi+_Far1_[cdc28] (directed) Cdc28_[far1]--Far1_[cdc28]	false
12123		Cdc28_[cyclin]_ppi-_Cln1_[cdc28] (directed) Cdc28_[cyclin]--Cln1_[cdc28]	false
12338		Cdc28_[far1]_ppi-_Far1_[cdc28] (directed) Cdc28_[far1]--Far1_[cdc28]	false
15743		Cdc28_[cyclin]_ppi+_Cln2_[cdc28] (directed) Cdc28_[cyclin]--Cln2_[cdc28]	false
12340		[Pheromone] (directed) Cdc28_[far1]_ppi-_Far1_[cdc28]	false
12126		Cdc28_[cyclin]--Cln2_[cdc28] (directed) Cdc28_[cyclin]_ppi-_Cln2_[cdc28]	false
12125		Cdc28_[cyclin]--Cln2_[cdc28] (directed) Cdc28Cln2	false
12129		Cdc28_[cyclin]_ppi-_Cln2_[cdc28] (directed) Cdc28_[cyclin]--Cln2_[cdc28]	false
16502		Cdc28_[cyclin]_ppi+_Cln3_[cdc28] (directed) Cdc28_[cyclin]--Cln3_[cdc28]	false
12133		Cdc28_[cyclin]--Cln3_[cdc28] (directed) Cdc28_[cyclin]_ppi-_Cln3_[cdc28]	false
12132		Cdc28_[cyclin]--Cln3_[cdc28] (directed) ERRelease	false
12131		Cdc28_[cyclin]--Cln3_[cdc28] (directed) Cdc28Cln3	false
12137		Cdc28_[cyclin]_ppi-_Cln3_[cdc28] (directed) Cdc28_[cyclin]--Cln3_[cdc28]	false
12139		Ssa1_[ydj1]_ppi+_Ydj1_[ssa] (directed) Ssa1_[ydj1]--Ydj1_[ssa]	false
12142		Ssa1_[ydj1]--Ydj1_[ssa] (directed) Ssa1_[ydj1]_ppi-_Ydj1_[ssa]	false
12141		Ssa1_[ydj1]--Ydj1_[ssa] (directed) Ydj1Active	false
12145		Ssa1_[ydj1]_ppi-_Ydj1_[ssa] (directed) Ssa1_[ydj1]--Ydj1_[ssa]	false
12147		Ssa2_[ydj1]_ppi+_Ydj1_[ssa] (directed) Ssa2_[ydj1]--Ydj1_[ssa]	false
12150		Ssa2_[ydj1]--Ydj1_[ssa] (directed) Ssa2_[ydj1]_ppi-_Ydj1_[ssa]	false
12149		Ssa2_[ydj1]--Ydj1_[ssa] (directed) Ydj1Active	false
12153		Ssa2_[ydj1]_ppi-_Ydj1_[ssa] (directed) Ssa2_[ydj1]--Ydj1_[ssa]	false
14393		Cdc28Clb56 (directed) Cdc28Clb1256	false
14392		Cdc28Clb56 (directed) Cdc28_p+_Cdh1_[(cdc28)]	false
12155		Cdc28Clb5 (directed) Cdc28Clb56	false
12157		Cdc28_[cyclin]--Clb5_[cdc28] (directed) Cdc28Clb5	false
3514		Proteasome_deg_Clb1 (directed) Clb1	false
3516		Proteasome_deg_Clb2 (directed) Clb2	false
3518		Proteasome_deg_Clb3 (directed) Clb3	false
3521		Proteasome_deg_Cdc20 (directed) Cdc20	false
3523		Proteasome_deg_Cdc5 (directed) Cdc5	false
3357		Clb1mRNA (directed) Ribo_trsl_Clb1mRNA	false
3356		Clb1mRNA (directed) Decay_deg_Clb1mRNA	false
3362		Clb2mRNA (directed) Ribo_trsl_Clb2mRNA	false
3361		Clb2mRNA (directed) Decay_deg_Clb2mRNA	false
3372		Clb3mRNA (directed) Ribo_trsl_Clb3mRNA	false
3371		Clb3mRNA (directed) Decay_deg_Clb3mRNA	false
3376		Clb1 (directed) APC_ub+_Clb1_[(apc)]	false
3375		Clb1 (directed) Proteasome_deg_Clb1	false
3381		Clb2 (directed) APC_ub+_Clb2_[(apc)]	false
3380		Clb2 (directed) Proteasome_deg_Clb2	false
3385		Clb3 (directed) APC_ub+_Clb3_[(apc)]	false
3384		Clb3 (directed) Proteasome_deg_Clb3	false
3412		Fkh2 (directed) Fkh2_[mcm1]_ppi+_Mcm1_[fkh2]	false
3411		Fkh2 (directed) Cdc28_p+_Fkh2_[(S683)]	false
3410		Fkh2 (directed) Cdc28_p+_Fkh2_[(T697)]	false
3409		Fkh2 (directed) Fkh2_[DBD]_bind+_Clb1Gene_[fkh2]	false
3408		Fkh2 (directed) Fkh2_[DBD]_bind+_Clb2Gene_[fkh2]	false
3407		Fkh2 (directed) Fkh2_[DBD]_bind+_Clb3Gene_[fkh2]	false
3406		Fkh2 (directed) Fkh2_[DBD]_bind+_Cdc5Gene_[fkh2]	false
3405		Fkh2 (directed) Fkh2_[DBD]_bind+_Cdc20Gene_[fkh2]	false
3404		Fkh2 (directed) Fkh2_[DBD]_bind+_Ace2Gene_[fkh2]	false
3403		Fkh2 (directed) Fkh2_[DBD]_bind+_Swi5Gene_[fkh2]	false
3424		Ndd1 (directed) Rad53_p+_Ndd1_[(rad53)]	false
3423		Ndd1 (directed) Cdc28_p+_Ndd1_[(T319)]	false
3422		Ndd1 (directed) Cdc5_p+_Ndd1_[(S85)]	false
3429		Cdc5mRNA (directed) Ribo_trsl_Cdc5mRNA	false
3428		Cdc5mRNA (directed) Decay_deg_Cdc5mRNA	false
3433		Cdc20mRNA (directed) Ribo_trsl_Cdc20mRNA	false
3432		Cdc20mRNA (directed) Decay_deg_Cdc20mRNA	false
3436		Ace2mRNA (directed) Ribo_trsl_Ace2mRNA	false
3435		Ace2mRNA (directed) Decay_deg_Ace2mRNA	false
3447		Swi5mRNA (directed) Ribo_trsl_Swi5mRNA	false
3446		Swi5mRNA (directed) Decay_deg_Swi5mRNA	false
3454		Cdc5 (directed) APC_ub+_Cdc5_[(apc)]	false
3449		Cdc5 (directed) Proteasome_deg_Cdc5	false
3460		Cdc20 (directed) APC_ub+_Cdc20_[(apc)]	false
3457		Cdc20 (directed) Proteasome_deg_Cdc20	false
3065		Fkh2_[mcm1]_ppi+_Mcm1_[fkh2] (directed) Fkh2_[mcm1]--Mcm1_[fkh2]	false
3068		Fkh2_[mcm1]--Mcm1_[fkh2] (directed) Fkh2_[mcm1]_ppi-_Mcm1_[fkh2]	false
3067		Fkh2_[mcm1]--Mcm1_[fkh2] (directed) Fkh2Ndd1Mcm1	false
[truncated: 11,869 more rows]
