# Supplementary material for: A comprehensive, mechanistically detailed, and executable model of the cell division cycle in Saccharomyces cerevisiae
Source: Nat Commun. 2019 Mar 21;10:1308. doi: 10.1038/s41467-019-08903-w (PMC6428898; doi:10.1038/s41467-019-08903-w)
Supplement: Supplementary file 5 — Supplementary Data 3 [file 41467_2019_8903_MOESM5_ESM.txt]

targets	factors
R0	(!(S185) & (S2 | S0 | S1) & (S181 | S182) & (S186 | S187) & (S1 | S183) & (S184 | S185))
R1	(S282 & (S2 | S0 | S1) & (S2 | S284) & (S31 | S285) & (S282 | S283))
R2	((S2 | S0 | S1) & (S181 | S182) & (S186 | S187) & (S1 | S183) & (S184 | S185))
R3	((S2 | S0 | S1) & (S2 | S284) & (S31 | S285) & (S282 | S283))
R4	(S1 & (S2 | S0 | S1) & (S27 | S29 | S28) & (S20 | S19) & (S26 | S25) & (S17 | S18) & (S23 | S24) & (S30 | S31) & (S21 | S22) & !((S20 | S26 | S24 | S22)))
R5	(S2 & (S2 | S0 | S1) & (S45 | S44) & (S43 | S42) & (S47 | S46) & !((S31 & (S28 | S29))))
R6	(S2 & (S2 | S0 | S1) & (S181 | S182) & (S186 | S187) & (S1 | S183) & (S184 | S185) & !((S31 & (S28 | S29))))
R7	(S2 & (S2 | S0 | S1) & (S160 | S165 | S269 | S268) & (S263 | S262) & (S264 | S265) & (S266 | S267) & !((S31 & (S28 | S29))))
R8	(S2 & (S2 | S0 | S1) & (S324 | S323) & (S321 | S322) & (S327 | S328) & (S325 | S326) & !((S31 & (S28 | S29))))
R9	((S2 | S0 | S1) & (S341 | S342) & (S207 | S343) & (S1 | (S2 & !((S31 & (S28 | S29))))))
R10	((S2 | S0 | S1) & (S351 | S208) & (S353 | S352) & (S349 | S350) & (S1 | (S2 & !((S31 & (S28 | S29))))))
R11	(S2 & (S2 | S0 | S1) & (S209 | S361) & (S359 | S360) & !((S31 & (S28 | S29))))
R12	(S2 & (S2 | S0 | S1) & (S366 | S210) & (S365 | S364) & !((S31 & (S28 | S29))))
R13	((S2 | S0 | S1) & (S372 | S211) & (S371 | S370) & (S1 | (S2 & !((S31 & (S28 | S29))))))
R14	(S1 & (S2 | S0 | S1) & (S453 | S454) & (S450 | S449) & (S451 | S452) & (S281 | S455))
R15	(S2 & (S2 | S0 | S1) & (S495 | S494) & !((S31 & (S28 | S29))))
R16	(S2 & (S2 | S0 | S1) & (S500 | S499) & (S510 | S509) & (S503 | S504) & (S508 | S507) & (S501 | S502) & (S356 | S178 | S506 | S259 | S338 | S4 | S505 | S346) & !((S31 & (S28 | S29))))
R17	(S1 & (S2 | S0 | S1) & (S574 | S575) & (S576 | S577) & (S573 | S572))
R18	(S2 & (S2 | S0 | S1) & (S687 | S686) & (S688 | S689) & (S684 | S685) & (S682 | S683) & !((S31 & (S28 | S29))))
R19	(S2 & (S2 | S0 | S1) & (S747 | S746) & (S749 | S748) & (S750 | S751) & !((S31 & (S28 | S29))))
R20	(S1 & !(S827) & (S2 | S0 | S1) & (S829 | S828) & (S827 | S826) & (S825 | S824) & (S830 | S478))
R21	(S2 & (S2 | S0 | S1) & (S1226 | S1227) & (S1228 | S622) & !((S31 & (S28 | S29))))
R22	(S2 & (S2 | S0 | S1) & (S624 | S1233) & (S1231 | S1232) & !((S31 & (S28 | S29))))
R23	(!(S13) & (S13 | S12) & (S10 | S11 | S9) & (S8 | S7) & (S10 | S813 | S814))
R24	(!(S13) & (S13 | S12) & (S10 | S11 | S9) & (S8 | S7) & (S11 | S954 | S955))
R25	((S13 | S12) & (S10 | S11 | S9) & (S8 | S7) & (S10 | S813 | S814))
R26	((S13 | S12) & (S10 | S11 | S9) & (S8 | S7) & (S11 | S954 | S955))
R27	((S27 | S29 | S28) & (S20 | S19) & (S26 | S25) & (S17 | S18) & (S23 | S24) & (S30 | S31) & (S21 | S22) & (S28 | S87))
R28	((S27 | S29 | S28) & (S20 | S19) & (S26 | S25) & (S17 | S18) & (S23 | S24) & (S30 | S31) & (S21 | S22) & (S29 | S88))
R29	((S27 | S29 | S28) & (S20 | S19) & (S26 | S25) & (S17 | S18) & (S23 | S24) & (S30 | S31) & (S21 | S22) & (S28 | S87))
R30	((S27 | S29 | S28) & (S20 | S19) & (S26 | S25) & (S17 | S18) & (S23 | S24) & (S30 | S31) & (S21 | S22) & (S29 | S88))
R31	((S27 | S29 | S28) & (S20 | S19) & (S26 | S25) & (S17 | S18) & (S23 | S24) & (S30 | S31) & (S21 | S22) & (S2 | S284) & (S31 | S285) & (S282 | S283))
R32	((S27 | S29 | S28) & (S20 | S19) & (S26 | S25) & (S17 | S18) & (S23 | S24) & (S30 | S31) & (S21 | S22) & (S2 | S284) & (S31 | S285) & (S282 | S283))
R33	(S93 & S98 & S833 & S141 & (S34 | S35 | S33) & (S37 | S36) & (S40 | S39) & (S39 | S38) & (S93 | S92) & (S96 | S94 | S95) & (S34 | S99) & (S91 | S90) & (S90 | S89) & (S97 | S98))
R34	((S34 | S35 | S33) & (S37 | S36) & (S40 | S39) & (S39 | S38) & (S100 | S101) & (S35 | S108) & (S103 | S104) & (S101 | S102) & (S105 | S106 | S107))
R35	((S34 | S35 | S33) & (S37 | S36) & (S40 | S39) & (S39 | S38) & (S93 | S92) & (S96 | S94 | S95) & (S34 | S99) & (S91 | S90) & (S90 | S89) & (S97 | S98))
R36	((S34 | S35 | S33) & (S37 | S36) & (S40 | S39) & (S39 | S38) & (S100 | S101) & (S35 | S108) & (S103 | S104) & (S101 | S102) & (S105 | S106 | S107))
R37	((S34 | S35 | S33) & (S37 | S36) & (S40 | S39) & (S39 | S38) & (S37 | S704) & (S705 | S560))
R38	((S34 | S35 | S33) & (S37 | S36) & (S40 | S39) & (S39 | S38) & (S37 | S704) & (S705 | S560))
R39	(!(S1596) & (S34 | S35 | S33) & (S37 | S36) & (S40 | S39) & (S39 | S38) & (S34 | S35 | S33) & (S37 | S36) & (S40 | S39) & (S39 | S38) & (S34 | S35))
R40	((S34 | S35 | S33) & (S37 | S36) & (S40 | S39) & (S39 | S38) & (S34 | S35 | S33) & (S37 | S36) & (S40 | S39) & (S39 | S38))
R41	((S45 | S44) & (S43 | S42) & (S47 | S46) & (S45 | S44) & (S43 | S42) & (S47 | S46))
R42	((S45 | S44) & (S43 | S42) & (S47 | S46) & (S45 | S44) & (S43 | S42) & (S47 | S46))
R43	((S45 | S44) & (S43 | S42) & (S47 | S46) & (S431 | S1167) & (S575 | S326 | S1169) & (S47 | S1166) & (S1173 | S1172) & (S1168 | S471) & (S1171 | S1170))
R44	((S45 | S44) & (S43 | S42) & (S47 | S46) & (S431 | S1167) & (S575 | S326 | S1169) & (S47 | S1166) & (S1173 | S1172) & (S1168 | S471) & (S1171 | S1170))
R45	((S51 | S52) & (S50 | S49) & (S420 | S421) & (S50 | S419))
R46	((S51 | S52) & (S50 | S49) & (S420 | S421) & (S50 | S419))
R47	(S50 & S724 & S720 & S436 & S439 & S421 & S1057 & (S51 | S52) & (S50 | S49) & (S726 | S725) & (S716 | S441) & (S52 | S715) & (S724 | S723) & (S722 | S721) & (S720 | S719) & (S689 | S718) & (S712 | S711) & (S714 | S713) & (S717 | S592) & (S709 | S710))
R48	((S51 | S52) & (S50 | S49) & (S726 | S725) & (S716 | S441) & (S52 | S715) & (S724 | S723) & (S722 | S721) & (S720 | S719) & (S689 | S718) & (S712 | S711) & (S714 | S713) & (S717 | S592) & (S709 | S710))
R49	((S53 | S54) & (S54 | S131) & (S132 | S133) & (S135 | S134))
R50	((S53 | S54) & (S54 | S131) & (S132 | S133) & (S135 | S134))
R51	((S56 | S55) & (S261 | S340 | S616 | S612 | S272 | S348 | S611 | S358 | S617 | S615 | S399 | S6 | S610 | S614 | S618 | S180 | S613) & (S508 | S620) & (S56 | S619) & (S623 | S624) & (S622 | S621))
R52	((S56 | S55) & (S261 | S340 | S616 | S612 | S272 | S348 | S611 | S358 | S617 | S615 | S399 | S6 | S610 | S614 | S618 | S180 | S613) & (S508 | S620) & (S56 | S619) & (S623 | S624) & (S622 | S621))
R53	((S64 | S63 | S65) & (S62 | S61) & (S59 | S60) & (S58 | S57) & (S239 | S238) & (S245 | S243 | S247 | S95 | S106 | S240 | S242 | S116 | S244 | S246 | S241 | S112) & (S60 | S237) & (S235 | S236))
R54	((S64 | S63 | S65) & (S62 | S61) & (S59 | S60) & (S58 | S57) & (S239 | S238) & (S245 | S243 | S247 | S95 | S106 | S240 | S242 | S116 | S244 | S246 | S241 | S112) & (S60 | S237) & (S235 | S236))
R55	(S58 & S195 & (S64 | S63 | S65) & (S62 | S61) & (S59 | S60) & (S58 | S57) & (S190 | S191) & (S195 | S196) & (S62 | S194) & (S193 | S192) & (S197 | S198))
R56	((S64 | S63 | S65) & (S62 | S61) & (S59 | S60) & (S58 | S57) & (S190 | S191) & (S195 | S196) & (S62 | S194) & (S193 | S192) & (S197 | S198))
R57	((S64 | S63 | S65) & (S62 | S61) & (S59 | S60) & (S58 | S57) & (S64 | S334) & (S331 | S332) & (S335 | S336) & (S333 | S241))
R58	((S64 | S63 | S65) & (S62 | S61) & (S59 | S60) & (S58 | S57) & (S247 | S1108) & (S65 | S1109))
R59	((S64 | S63 | S65) & (S62 | S61) & (S59 | S60) & (S58 | S57) & (S64 | S334) & (S331 | S332) & (S335 | S336) & (S333 | S241))
R60	((S64 | S63 | S65) & (S62 | S61) & (S59 | S60) & (S58 | S57) & (S247 | S1108) & (S65 | S1109))
R61	(S66 & (S67 | S66) & (S239 | S238) & (S245 | S243 | S247 | S95 | S106 | S240 | S242 | S116 | S244 | S246 | S241 | S112) & (S60 | S237) & (S235 | S236))
R62	(S66 & (S67 | S66) & (S96 | S881 | S523 | S880 | S107 | S513) & (S876 | S877) & (S879 | S878))
R63	(S68 & (S68 | S69) & (S239 | S238) & (S245 | S243 | S247 | S95 | S106 | S240 | S242 | S116 | S244 | S246 | S241 | S112) & (S60 | S237) & (S235 | S236))
R64	(S70 & (S75 | S76) & (S71 | S72) & (S78 | S77) & (S74 | S73))
R65	(S70 & (S75 | S76) & (S71 | S72) & (S78 | S77) & (S74 | S73))
R66	((S75 | S76) & (S71 | S72) & (S78 | S77) & (S74 | S73) & (S76 | S127))
R67	((S75 | S76) & (S71 | S72) & (S78 | S77) & (S74 | S73) & (S76 | S127))
R68	((S75 | S76) & (S71 | S72) & (S78 | S77) & (S74 | S73) & (S1157 | S1158) & (S78 | S1159) & (S761 | S1161) & (S176 | S1160))
R69	((S75 | S76) & (S71 | S72) & (S78 | S77) & (S74 | S73) & (S1157 | S1158) & (S78 | S1159) & (S761 | S1161) & (S176 | S1160))
R70	(S1173 & S1184 & S1527 & (S82 | S81) & (S79 | S80) & (S1175 | S434) & (S1177 | S712) & (S474 | S1176) & (S1179 | S1171 | S1178) & (S80 | S1174) & (S1179 | S1171))
R71	((S82 | S81) & (S79 | S80) & (S1175 | S434) & (S1177 | S712) & (S474 | S1176) & (S1179 | S1171 | S1178) & (S80 | S1174))
R72	(S80 & S557 & (S82 | S81) & (S79 | S80) & (S559 | S560) & (S82 | S558) & (S556 | S557))
R73	((S82 | S81) & (S79 | S80) & (S559 | S560) & (S82 | S558) & (S556 | S557))
R74	((S85 | S86) & (S84 | S83) & (S708 | S707) & (S84 | S706))
R75	((S85 | S86) & (S84 | S83) & (S708 | S707) & (S84 | S706))
R76	((S85 | S86) & (S84 | S83) & (S144 | S145) & (S86 | S143))
R77	((S85 | S86) & (S84 | S83) & (S144 | S145) & (S86 | S143))
R78	(!(S96) & !(S95) & (S93 | S92) & (S96 | S94 | S95) & (S34 | S99) & (S91 | S90) & (S90 | S89) & (S97 | S98))
R79	((S93 | S92) & (S96 | S94 | S95) & (S34 | S99) & (S91 | S90) & (S90 | S89) & (S97 | S98))
R80	(!(S90) & (S93 | S92) & (S96 | S94 | S95) & (S34 | S99) & (S91 | S90) & (S90 | S89) & (S97 | S98) & (S93 | S92) & (S96 | S94 | S95) & (S34 | S99) & (S91 | S90) & (S90 | S89) & (S97 | S98))
R81	((S93 | S92) & (S96 | S94 | S95) & (S34 | S99) & (S91 | S90) & (S90 | S89) & (S97 | S98) & (S93 | S92) & (S96 | S94 | S95) & (S34 | S99) & (S91 | S90) & (S90 | S89) & (S97 | S98))
R82	(S236 & S2014 & (S93 | S92) & (S96 | S94 | S95) & (S34 | S99) & (S91 | S90) & (S90 | S89) & (S97 | S98) & (S239 | S238) & (S95 | S245 | S243 | S247 | S106 | S240 | S242 | S116 | S244 | S246 | S241 | S112) & (S60 | S237) & (S235 | S236))
R83	(S877 & (S93 | S92) & (S96 | S94 | S95) & (S34 | S99) & (S91 | S90) & (S90 | S89) & (S97 | S98) & (S96 | S881 | S523 | S880 | S107 | S513) & (S876 | S877) & (S879 | S878))
R84	((S93 | S92) & (S96 | S94 | S95) & (S34 | S99) & (S91 | S90) & (S90 | S89) & (S97 | S98) & (S239 | S238) & (S95 | S245 | S243 | S247 | S106 | S240 | S242 | S116 | S244 | S246 | S241 | S112) & (S60 | S237) & (S235 | S236))
R85	((S93 | S92) & (S96 | S94 | S95) & (S34 | S99) & (S91 | S90) & (S90 | S89) & (S97 | S98) & (S96 | S881 | S523 | S880 | S107 | S513) & (S876 | S877) & (S879 | S878))
R86	(!(S90) & (S93 | S92) & (S96 | S94 | S95) & (S34 | S99) & (S91 | S90) & (S90 | S89) & (S97 | S98) & (S98 | S1030) & (S1031 | S141) & (S702 | S700 | S1029) & (S833 | S1032))
R87	((S93 | S92) & (S96 | S94 | S95) & (S34 | S99) & (S91 | S90) & (S90 | S89) & (S97 | S98) & (S98 | S1030) & (S1031 | S141) & (S702 | S700 | S1029) & (S833 | S1032))
R88	(!(S106) & !(S107) & (S100 | S101) & (S108 | S35) & (S103 | S104) & (S101 | S102) & (S105 | S106 | S107))
R89	((S100 | S101) & (S108 | S35) & (S103 | S104) & (S101 | S102) & (S105 | S106 | S107))
R90	(!(S101) & (S100 | S101) & (S108 | S35) & (S103 | S104) & (S101 | S102) & (S105 | S106 | S107) & (S100 | S101) & (S108 | S35) & (S103 | S104) & (S101 | S102) & (S105 | S106 | S107))
R91	((S100 | S101) & (S108 | S35) & (S103 | S104) & (S101 | S102) & (S105 | S106 | S107) & (S100 | S101) & (S108 | S35) & (S103 | S104) & (S101 | S102) & (S105 | S106 | S107))
R92	(S236 & S1278 & (S100 | S101) & (S108 | S35) & (S103 | S104) & (S101 | S102) & (S105 | S106 | S107) & (S239 | S238) & (S106 | S245 | S243 | S247 | S95 | S240 | S242 | S116 | S244 | S246 | S241 | S112) & (S60 | S237) & (S235 | S236))
R93	(S877 & S1278 & (S100 | S101) & (S108 | S35) & (S103 | S104) & (S101 | S102) & (S105 | S106 | S107) & (S107 | S96 | S881 | S523 | S880 | S513) & (S876 | S877) & (S879 | S878))
R94	((S100 | S101) & (S108 | S35) & (S103 | S104) & (S101 | S102) & (S105 | S106 | S107) & (S239 | S238) & (S106 | S245 | S243 | S247 | S95 | S240 | S242 | S116 | S244 | S246 | S241 | S112) & (S60 | S237) & (S235 | S236))
R95	((S100 | S101) & (S108 | S35) & (S103 | S104) & (S101 | S102) & (S105 | S106 | S107) & (S107 | S96 | S881 | S523 | S880 | S513) & (S876 | S877) & (S879 | S878))
R96	(S110 & S236 & (S110 | S109) & (S111 | S112) & (S239 | S238) & (S112 | S245 | S243 | S247 | S95 | S106 | S240 | S242 | S116 | S244 | S246 | S241) & (S60 | S237) & (S235 | S236))
R97	((S110 | S109) & (S111 | S112) & (S239 | S238) & (S112 | S245 | S243 | S247 | S95 | S106 | S240 | S242 | S116 | S244 | S246 | S241) & (S60 | S237) & (S235 | S236))
R98	(S114 & S236 & (S116 | S115) & (S114 | S113) & (S239 | S238) & (S116 | S245 | S243 | S247 | S95 | S106 | S240 | S242 | S244 | S246 | S241 | S112) & (S60 | S237) & (S235 | S236))
R99	((S116 | S115) & (S114 | S113) & (S239 | S238) & (S116 | S245 | S243 | S247 | S95 | S106 | S240 | S242 | S244 | S246 | S241 | S112) & (S60 | S237) & (S235 | S236))
R100	((S123 | S124) & (S121 | S122) & (S119 | S120) & (S117 | S118) & (S952 | S1003) & (S118 | S1002) & (S1005 | S1004))
R101	((S123 | S124) & (S121 | S122) & (S119 | S120) & (S117 | S118) & (S952 | S1003) & (S118 | S1002) & (S1005 | S1004))
R102	((S123 | S124) & (S121 | S122) & (S119 | S120) & (S117 | S118) & (S1009 | S1008) & (S1005 | S1023) & (S120 | S1022) & (S1015 | S1014) & (S1020 | S1021) & (S1016 | S1017) & (S1019 | S1018) & (S1010 | S1011) & (S1013 | S1012))
R103	((S123 | S124) & (S121 | S122) & (S119 | S120) & (S117 | S118) & (S1009 | S1008) & (S1005 | S1023) & (S120 | S1022) & (S1015 | S1014) & (S1020 | S1021) & (S1016 | S1017) & (S1019 | S1018) & (S1010 | S1011) & (S1013 | S1012))
R104	((S123 | S124) & (S121 | S122) & (S119 | S120) & (S117 | S118) & (S122 | S1221))
R105	((S123 | S124) & (S121 | S122) & (S119 | S120) & (S117 | S118) & (S122 | S1221))
R106	((S123 | S124) & (S121 | S122) & (S119 | S120) & (S117 | S118) & (S124 | S1222))
R107	((S123 | S124) & (S121 | S122) & (S119 | S120) & (S117 | S118) & (S124 | S1222))
R108	(S1034 & (S125 | S126) & (S1036 | S129) & (S126 | S1035) & (S722 | S1037) & (S1034 | S1033) & (S1038 | S519))
R109	((S125 | S126) & (S1036 | S129) & (S126 | S1035) & (S722 | S1037) & (S1034 | S1033) & (S1038 | S519))
R110	(S76 & S78 & S74 & (S76 | S127) & (S1157 | S1158) & (S1159 | S78) & (S761 | S1161) & (S176 | S1160))
R111	(S1034 & (S129 | S128) & (S129 | S1036) & (S126 | S1035) & (S722 | S1037) & (S1034 | S1033) & (S1038 | S519))
R112	((S129 | S128) & (S129 | S1036) & (S126 | S1035) & (S722 | S1037) & (S1034 | S1033) & (S1038 | S519))
R113	(S130 & (S245 | S894) & (S198 | S893) & (S891 | S892))
R114	((S54 | S131) & (S132 | S133) & (S135 | S134) & (S133 | S136))
R115	((S54 | S131) & (S132 | S133) & (S135 | S134) & (S133 | S136))
R116	((S54 | S131) & (S132 | S133) & (S135 | S134) & (S139 | S138) & (S135 | S137))
R117	((S54 | S131) & (S132 | S133) & (S135 | S134) & (S139 | S138) & (S135 | S137))
R118	((S139 | S138) & (S137 | S135) & (S139 | S579))
R119	((S139 | S138) & (S137 | S135) & (S139 | S579))
R120	(S139 & (S139 | S138) & (S137 | S135) & (S245 | S894) & (S198 | S893) & (S891 | S892))
R121	((S141 | S140) & (S98 | S1030) & (S141 | S1031) & (S702 | S700 | S1029) & (S833 | S1032))
R122	((S141 | S140) & (S98 | S1030) & (S141 | S1031) & (S702 | S700 | S1029) & (S833 | S1032))
R123	(S142 & (S204 | S205) & (S221 | S220) & (S202 | S203) & (S217 | S216) & (S219 | S218) & (S200 | S201) & (S206 | S207 | S210 | S209 | S212 | S211 | S208 | S213 | S214 | S215))
R124	((S144 | S145) & (S86 | S143) & (S145 | S302) & (S306 | S305) & (S303 | S304))
R125	((S144 | S145) & (S86 | S143) & (S145 | S302) & (S306 | S305) & (S303 | S304))
R126	((S148 | S149) & (S146 | S147) & (S151 | S150) & (S149 | S680))
R127	((S148 | S149) & (S146 | S147) & (S151 | S150) & (S149 | S680))
R128	((S148 | S149) & (S146 | S147) & (S151 | S150) & (S1156 | S563) & (S151 | S1155))
R129	((S148 | S149) & (S146 | S147) & (S151 | S150) & (S1156 | S563) & (S151 | S1155))
R130	(S149 & (S148 | S149) & (S146 | S147) & (S151 | S150) & (S13 | S12) & (S10 | S11 | S9) & (S8 | S7))
R131	(S152 & (S153 | S154) & (S155 | S156))
R132	((S160 | S159) & (S157 | S158) & (S166 | S167) & (S163 | S162) & (S165 | S164) & (S169 | S168) & (S158 | S161))
R133	((S160 | S159) & (S157 | S158) & (S166 | S167) & (S163 | S162) & (S165 | S164) & (S169 | S168) & (S158 | S161))
R134	(S243 & (S166 | S167) & (S163 | S162) & (S165 | S164) & (S169 | S168) & (S161 | S158) & (S243 | S515) & (S167 | S514))
R135	((S166 | S167) & (S163 | S162) & (S165 | S164) & (S169 | S168) & (S161 | S158) & (S243 | S515) & (S167 | S514))
R136	(S244 & (S166 | S167) & (S163 | S162) & (S165 | S164) & (S169 | S168) & (S161 | S158) & (S517 | S244) & (S169 | S516))
R137	((S166 | S167) & (S163 | S162) & (S165 | S164) & (S169 | S168) & (S161 | S158) & (S517 | S244) & (S169 | S516))
R138	(S170 & (S174 | S173) & (S172 | S171))
R139	(!(S172) & (S174 | S173) & (S172 | S171) & (S740 | S739) & (S174 | S743) & (S741 | S742) & !((S740 & S742)))
R140	((S174 | S173) & (S172 | S171) & (S740 | S739) & (S174 | S743) & (S741 | S742))
R141	(!(S174) & (S174 | S173) & (S172 | S171) & (S13 | S12) & (S10 | S11 | S9) & (S8 | S7))
R142	(!(S174) & (S174 | S173) & (S172 | S171) & (S27 | S29 | S28) & (S20 | S19) & (S26 | S25) & (S17 | S18) & (S23 | S24) & (S30 | S31) & (S21 | S22))
R143	(!(S174) & (S174 | S173) & (S172 | S171) & (S27 | S29 | S28) & (S20 | S19) & (S26 | S25) & (S17 | S18) & (S23 | S24) & (S30 | S31) & (S21 | S22))
R144	(!(S174) & (S174 | S173) & (S172 | S171) & (S27 | S29 | S28) & (S20 | S19) & (S26 | S25) & (S17 | S18) & (S23 | S24) & (S30 | S31) & (S21 | S22))
R145	(!(S174) & (S174 | S173) & (S172 | S171) & (S27 | S29 | S28) & (S20 | S19) & (S26 | S25) & (S17 | S18) & (S23 | S24) & (S30 | S31) & (S21 | S22))
R146	(!(S174) & (S174 | S173) & (S172 | S171) & (S64 | S63 | S65) & (S62 | S61) & (S59 | S60) & (S58 | S57))
R147	(!(S174) & (S174 | S173) & (S172 | S171) & (S67 | S66))
R148	(!(S174) & (S174 | S173) & (S172 | S171) & (S68 | S69))
R149	(!(S174) & (S174 | S173) & (S172 | S171) & (S110 | S109) & (S111 | S112))
R150	(!(S174) & (S174 | S173) & (S172 | S171) & (S116 | S115) & (S114 | S113))
R151	(!(S174) & (S174 | S173) & (S172 | S171) & (S190 | S191) & (S195 | S196) & (S62 | S194) & (S193 | S192) & (S197 | S198))
R152	(!(S174) & (S174 | S173) & (S172 | S171) & (S160 | S165 | S269 | S268) & (S263 | S262) & (S264 | S265) & (S266 | S267))
R153	(!(S174) & (S174 | S173) & (S172 | S171) & (S160 | S165 | S269 | S268) & (S263 | S262) & (S264 | S265) & (S266 | S267))
R154	(!(S174) & (S174 | S173) & (S172 | S171) & (S2 | S284) & (S31 | S285) & (S282 | S283))
R155	(!(S174) & (S174 | S173) & (S172 | S171) & (S316 | S315) & (S312 | S311) & (S318 | S317) & (S310 | S309) & (S314 | S313))
R156	(!(S174) & (S174 | S173) & (S172 | S171) & (S316 | S315) & (S312 | S311) & (S318 | S317) & (S310 | S309) & (S314 | S313))
R157	(!(S174) & (S174 | S173) & (S172 | S171) & (S316 | S315) & (S312 | S311) & (S318 | S317) & (S310 | S309) & (S314 | S313))
R158	(!(S174) & (S174 | S173) & (S172 | S171) & (S316 | S315) & (S312 | S311) & (S318 | S317) & (S310 | S309) & (S314 | S313))
R159	(!(S174) & (S174 | S173) & (S172 | S171) & (S453 | S454) & (S450 | S449) & (S451 | S452) & (S281 | S455))
R160	(!(S174) & (S174 | S173) & (S172 | S171) & (S490 | S491))
R161	(!(S174) & (S174 | S173) & (S172 | S171) & (S500 | S499) & (S510 | S509) & (S503 | S504) & (S508 | S507) & (S501 | S502) & (S356 | S178 | S506 | S259 | S338 | S4 | S505 | S346))
R162	(!(S174) & (S174 | S173) & (S172 | S171) & (S500 | S499) & (S510 | S509) & (S503 | S504) & (S508 | S507) & (S501 | S502) & (S356 | S178 | S506 | S259 | S338 | S4 | S505 | S346))
R163	(!(S174) & (S174 | S173) & (S172 | S171) & (S559 | S560) & (S82 | S558) & (S556 | S557))
R164	(!(S174) & (S174 | S173) & (S172 | S171) & (S590 | S570) & (S589 | S588) & (S586 | S587))
R165	(!(S174) & (S174 | S173) & (S172 | S171) & (S636 | S635) & (S631 | S632) & (S634 | S633))
R166	(!(S174) & (S174 | S173) & (S172 | S171) & (S687 | S686) & (S688 | S689) & (S684 | S685) & (S682 | S683))
R167	(!(S174) & (S174 | S173) & (S172 | S171) & (S731 | S732) & (S734 | S733) & (S730 | S729) & (S510 | S737) & (S736 | S735))
R168	(!(S174) & (S174 | S173) & (S172 | S171) & (S740 | S739) & (S174 | S743) & (S741 | S742))
R169	(!(S174) & (S174 | S173) & (S172 | S171) & (S775 | S776) & (S770 | S769) & (S774 | S773) & (S771 | S772))
R170	(!(S174) & (S174 | S173) & (S172 | S171) & (S783 | S784) & (S786 | S776) & (S785 | S289))
R171	(!(S174) & (S174 | S173) & (S172 | S171) & (S829 | S828) & (S827 | S826) & (S825 | S824) & (S830 | S478))
R172	(!(S174) & (S174 | S173) & (S172 | S171) & (S873 | S872))
R173	(!(S174) & (S174 | S173) & (S172 | S171) & (S875 | S874))
R174	(!(S174) & (S174 | S173) & (S172 | S171) & (S947 | S946) & (S935 | S934) & (S941 | S940) & (S225 | S948) & (S932 | S933) & (S938 | S939) & (S942 | S943) & (S936 | S937) & (S945 | S944) & (S931 | S930) & (S926 | S927) & (S928 | S929))
R175	(!(S174) & (S174 | S173) & (S172 | S171) & (S947 | S946) & (S935 | S934) & (S941 | S940) & (S225 | S948) & (S932 | S933) & (S938 | S939) & (S942 | S943) & (S936 | S937) & (S945 | S944) & (S931 | S930) & (S926 | S927) & (S928 | S929))
R176	(!(S174) & (S174 | S173) & (S172 | S171) & (S947 | S946) & (S935 | S934) & (S941 | S940) & (S225 | S948) & (S932 | S933) & (S938 | S939) & (S942 | S943) & (S936 | S937) & (S945 | S944) & (S931 | S930) & (S926 | S927) & (S928 | S929))
R177	(!(S174) & (S174 | S173) & (S172 | S171) & (S947 | S946) & (S935 | S934) & (S941 | S940) & (S225 | S948) & (S932 | S933) & (S938 | S939) & (S942 | S943) & (S936 | S937) & (S945 | S944) & (S931 | S930) & (S926 | S927) & (S928 | S929))
R178	(!(S174) & (S174 | S173) & (S172 | S171) & (S947 | S946) & (S935 | S934) & (S941 | S940) & (S225 | S948) & (S932 | S933) & (S938 | S939) & (S942 | S943) & (S936 | S937) & (S945 | S944) & (S931 | S930) & (S926 | S927) & (S928 | S929))
R179	(!(S174) & (S174 | S173) & (S172 | S171) & (S947 | S946) & (S935 | S934) & (S941 | S940) & (S225 | S948) & (S932 | S933) & (S938 | S939) & (S942 | S943) & (S936 | S937) & (S945 | S944) & (S931 | S930) & (S926 | S927) & (S928 | S929))
R180	(!(S174) & (S174 | S173) & (S172 | S171) & (S978 | S460) & (S976 | S977))
R181	(!(S174) & (S174 | S173) & (S172 | S171) & (S988 | S647) & (S462 | S987) & (S984 | S985) & (S249 | S986) & (S663 | S989) & (S983 | S982) & (S980 | S981))
R182	(!(S174) & (S174 | S173) & (S172 | S171) & (S988 | S647) & (S462 | S987) & (S984 | S985) & (S249 | S986) & (S663 | S989) & (S983 | S982) & (S980 | S981))
R183	(!(S174) & (S174 | S173) & (S172 | S171) & (S1009 | S1008) & (S1005 | S1023) & (S1022 | S120) & (S1015 | S1014) & (S1020 | S1021) & (S1016 | S1017) & (S1019 | S1018) & (S1010 | S1011) & (S1013 | S1012))
R184	(!(S174) & (S174 | S173) & (S172 | S171) & (S1009 | S1008) & (S1005 | S1023) & (S1022 | S120) & (S1015 | S1014) & (S1020 | S1021) & (S1016 | S1017) & (S1019 | S1018) & (S1010 | S1011) & (S1013 | S1012))
R185	(!(S174) & (S174 | S173) & (S172 | S171) & (S1009 | S1008) & (S1005 | S1023) & (S1022 | S120) & (S1015 | S1014) & (S1020 | S1021) & (S1016 | S1017) & (S1019 | S1018) & (S1010 | S1011) & (S1013 | S1012))
R186	(!(S174) & (S174 | S173) & (S172 | S171) & (S1009 | S1008) & (S1005 | S1023) & (S1022 | S120) & (S1015 | S1014) & (S1020 | S1021) & (S1016 | S1017) & (S1019 | S1018) & (S1010 | S1011) & (S1013 | S1012))
R187	(!(S174) & (S174 | S173) & (S172 | S171) & (S1009 | S1008) & (S1005 | S1023) & (S1022 | S120) & (S1015 | S1014) & (S1020 | S1021) & (S1016 | S1017) & (S1019 | S1018) & (S1010 | S1011) & (S1013 | S1012))
R188	(!(S174) & (S174 | S173) & (S172 | S171) & (S1009 | S1008) & (S1005 | S1023) & (S1022 | S120) & (S1015 | S1014) & (S1020 | S1021) & (S1016 | S1017) & (S1019 | S1018) & (S1010 | S1011) & (S1013 | S1012))
R189	(!(S174) & (S174 | S173) & (S172 | S171) & (S1009 | S1008) & (S1005 | S1023) & (S1022 | S120) & (S1015 | S1014) & (S1020 | S1021) & (S1016 | S1017) & (S1019 | S1018) & (S1010 | S1011) & (S1013 | S1012))
R190	(!(S174) & (S174 | S173) & (S172 | S171) & (S1046 | S1047) & (S1054 | S1053) & (S1051 | S1052) & (S1042 | S1043) & (S1040 | S1041) & (S1048 | S410) & (S1045 | S1044) & (S1050 | S1049))
R191	(!(S174) & (S174 | S173) & (S172 | S171) & (S1046 | S1047) & (S1054 | S1053) & (S1051 | S1052) & (S1042 | S1043) & (S1040 | S1041) & (S1048 | S410) & (S1045 | S1044) & (S1050 | S1049))
R192	(!(S174) & (S174 | S173) & (S172 | S171) & (S1074 | S1073) & (S414 | S1077) & (S1074 | S1076) & (S412 | S1075) & (S1072 | S1071) & (S1068 | S1067) & (S1070 | S1069) & (S1079 | S1061) & (S947 | S1078))
R193	(!(S174) & (S174 | S173) & (S172 | S171) & (S1074 | S1073) & (S414 | S1077) & (S1074 | S1076) & (S412 | S1075) & (S1072 | S1071) & (S1068 | S1067) & (S1070 | S1069) & (S1079 | S1061) & (S947 | S1078))
R194	(!(S174) & (S174 | S173) & (S172 | S171) & (S1106 | S1107) & (S1104 | S1105))
R195	(!(S174) & (S174 | S173) & (S172 | S171) & (S547 | S1124) & (S1116 | S1115) & (S1119 | S1120) & (S1122 | S1121) & (S1117 | S1118) & (S269 | S1123) & (S1114 | S1113))
R196	(!(S174) & (S174 | S173) & (S172 | S171) & (S1127 | S1128) & (S1131 | S353) & (S796 | S527 | S391 | S1111 | S805 | S383 | S1130 | S1129) & (S1133 | S1132))
R197	(!(S174) & (S174 | S173) & (S172 | S171) & (S1137 | S955 | S814) & (S1139 | S1138))
R198	(!(S174) & (S174 | S173) & (S172 | S171) & (S1154 | S1153) & (S1147 | S1148) & (S1133 | S1152) & (S1149 | S607) & (S751 | S1150) & (S1145 | S1146) & (S1141 | S1142) & (S1107 | S1151) & (S1143 | S1144))
R199	(!(S174) & (S174 | S173) & (S172 | S171) & (S1154 | S1153) & (S1147 | S1148) & (S1133 | S1152) & (S1149 | S607) & (S751 | S1150) & (S1145 | S1146) & (S1141 | S1142) & (S1107 | S1151) & (S1143 | S1144))
R200	(!(S174) & (S174 | S173) & (S172 | S171) & (S1154 | S1153) & (S1147 | S1148) & (S1133 | S1152) & (S1149 | S607) & (S751 | S1150) & (S1145 | S1146) & (S1141 | S1142) & (S1107 | S1151) & (S1143 | S1144))
R201	(!(S174) & (S174 | S173) & (S172 | S171) & (S1154 | S1153) & (S1147 | S1148) & (S1133 | S1152) & (S1149 | S607) & (S751 | S1150) & (S1145 | S1146) & (S1141 | S1142) & (S1107 | S1151) & (S1143 | S1144))
R202	(!(S174) & (S174 | S173) & (S172 | S171) & (S1162 | S1163))
R203	(!(S174) & (S174 | S173) & (S172 | S171) & (S1184 | S1189) & (S1188 | S1173) & (S1091 | S1096 | S1187) & (S1186 | S1185))
R204	(!(S174) & (S174 | S173) & (S172 | S171) & (S1191 | S1192) & (S1193 | S1194))
R205	(!(S174) & (S174 | S173) & (S172 | S171) & (S1214 | S1213) & (S1202 | S1201) & (S1211 | S1212) & (S1205 | S1206) & (S1154 | S1220) & (S1200 | S1199) & (S1203 | S1204) & (S1210 | S1209) & (S1198 | S1197) & (S1217 | S1218) & (S1208 | S1207) & (S1216 | S1215) & (S890 | S1219 | S536))
R206	(!(S174) & (S174 | S173) & (S172 | S171) & (S1214 | S1213) & (S1202 | S1201) & (S1211 | S1212) & (S1205 | S1206) & (S1154 | S1220) & (S1200 | S1199) & (S1203 | S1204) & (S1210 | S1209) & (S1198 | S1197) & (S1217 | S1218) & (S1208 | S1207) & (S1216 | S1215) & (S890 | S1219 | S536))
R207	(!(S174) & (S174 | S173) & (S172 | S171) & (S1214 | S1213) & (S1202 | S1201) & (S1211 | S1212) & (S1205 | S1206) & (S1154 | S1220) & (S1200 | S1199) & (S1203 | S1204) & (S1210 | S1209) & (S1198 | S1197) & (S1217 | S1218) & (S1208 | S1207) & (S1216 | S1215) & (S890 | S1219 | S536))
R208	(!(S174) & (S174 | S173) & (S172 | S171) & (S1214 | S1213) & (S1202 | S1201) & (S1211 | S1212) & (S1205 | S1206) & (S1154 | S1220) & (S1200 | S1199) & (S1203 | S1204) & (S1210 | S1209) & (S1198 | S1197) & (S1217 | S1218) & (S1208 | S1207) & (S1216 | S1215) & (S890 | S1219 | S536))
R209	(!(S174) & (S174 | S173) & (S172 | S171) & (S1214 | S1213) & (S1202 | S1201) & (S1211 | S1212) & (S1205 | S1206) & (S1154 | S1220) & (S1200 | S1199) & (S1203 | S1204) & (S1210 | S1209) & (S1198 | S1197) & (S1217 | S1218) & (S1208 | S1207) & (S1216 | S1215) & (S890 | S1219 | S536))
R210	(!(S174) & (S174 | S173) & (S172 | S171) & (S1214 | S1213) & (S1202 | S1201) & (S1211 | S1212) & (S1205 | S1206) & (S1154 | S1220) & (S1200 | S1199) & (S1203 | S1204) & (S1210 | S1209) & (S1198 | S1197) & (S1217 | S1218) & (S1208 | S1207) & (S1216 | S1215) & (S890 | S1219 | S536))
R211	(!(S174) & (S174 | S173) & (S172 | S171) & (S1214 | S1213) & (S1202 | S1201) & (S1211 | S1212) & (S1205 | S1206) & (S1154 | S1220) & (S1200 | S1199) & (S1203 | S1204) & (S1210 | S1209) & (S1198 | S1197) & (S1217 | S1218) & (S1208 | S1207) & (S1216 | S1215) & (S890 | S1219 | S536))
R212	(!(S174) & (S174 | S173) & (S172 | S171) & (S1214 | S1213) & (S1202 | S1201) & (S1211 | S1212) & (S1205 | S1206) & (S1154 | S1220) & (S1200 | S1199) & (S1203 | S1204) & (S1210 | S1209) & (S1198 | S1197) & (S1217 | S1218) & (S1208 | S1207) & (S1216 | S1215) & (S890 | S1219 | S536))
R213	(!(S174) & (S174 | S173) & (S172 | S171) & (S1214 | S1213) & (S1202 | S1201) & (S1211 | S1212) & (S1205 | S1206) & (S1154 | S1220) & (S1200 | S1199) & (S1203 | S1204) & (S1210 | S1209) & (S1198 | S1197) & (S1217 | S1218) & (S1208 | S1207) & (S1216 | S1215) & (S890 | S1219 | S536))
R214	(!(S174) & (S174 | S173) & (S172 | S171) & (S1214 | S1213) & (S1202 | S1201) & (S1211 | S1212) & (S1205 | S1206) & (S1154 | S1220) & (S1200 | S1199) & (S1203 | S1204) & (S1210 | S1209) & (S1198 | S1197) & (S1217 | S1218) & (S1208 | S1207) & (S1216 | S1215) & (S890 | S1219 | S536))
R215	(!(S174) & (S174 | S173) & (S172 | S171) & (S1214 | S1213) & (S1202 | S1201) & (S1211 | S1212) & (S1205 | S1206) & (S1154 | S1220) & (S1200 | S1199) & (S1203 | S1204) & (S1210 | S1209) & (S1198 | S1197) & (S1217 | S1218) & (S1208 | S1207) & (S1216 | S1215) & (S890 | S1219 | S536))
R216	(S761 & (S176 | S175) & (S1157 | S1158) & (S1159 | S78) & (S761 | S1161) & (S176 | S1160))
R217	((S176 | S175) & (S1157 | S1158) & (S1159 | S78) & (S761 | S1161) & (S176 | S1160))
R218	(S176 & S446 & S679 & S1158 & S761 & (S176 | S175) & (S444 | S443) & (S446 | S445))
R219	(S176 & S761 & S1158 & (S176 | S175) & (S761 | S760) & (S759 | S758) & (S755 | S754) & (S757 | S679) & (S416 | S756))
R220	(S594 & S598 & (S181 | S182) & (S186 | S187) & (S1 | S183) & (S184 | S185) & (S596 | S594) & (S185 | S595) & (S598 | S597))
R221	((S181 | S182) & (S186 | S187) & (S1 | S183) & (S184 | S185) & (S596 | S594) & (S185 | S595) & (S598 | S597))
R222	((S181 | S182) & (S186 | S187) & (S1 | S183) & (S184 | S185) & (S187 | S599))
R223	((S181 | S182) & (S186 | S187) & (S1 | S183) & (S184 | S185) & (S187 | S599))
R224	(S189 & (S190 | S191) & (S195 | S196) & (S62 | S194) & (S193 | S192) & (S197 | S198))
R225	((S190 | S191) & (S195 | S196) & (S62 | S194) & (S193 | S192) & (S197 | S198) & (S217 | S488) & (S485 | S486) & (S484 | S483) & (S196 | S487))
R226	((S190 | S191) & (S195 | S196) & (S62 | S194) & (S193 | S192) & (S197 | S198) & (S217 | S488) & (S485 | S486) & (S484 | S483) & (S196 | S487))
R227	(S195 & S892 & (S190 | S191) & (S195 | S196) & (S62 | S194) & (S193 | S192) & (S197 | S198) & (S245 | S894) & (S198 | S893) & (S891 | S892))
R228	((S190 | S191) & (S195 | S196) & (S62 | S194) & (S193 | S192) & (S197 | S198) & (S245 | S894) & (S198 | S893) & (S891 | S892))
R229	((S190 | S191) & (S195 | S196) & (S62 | S194) & (S193 | S192) & (S197 | S198) & (S239 | S238) & (S245 | S243 | S247 | S95 | S106 | S240 | S242 | S116 | S244 | S246 | S241 | S112) & (S60 | S237) & (S235 | S236) & ((S62 & S60) | (S198 & S245)))
R230	(S199 & (S204 | S205) & (S221 | S220) & (S202 | S203) & (S217 | S216) & (S219 | S218) & (S200 | S201) & (S206 | S207 | S210 | S209 | S212 | S211 | S208 | S213 | S214 | S215))
R231	((S204 | S205) & (S221 | S220) & (S202 | S203) & (S217 | S216) & (S219 | S218) & (S200 | S201) & (S206 | S207 | S210 | S209 | S212 | S211 | S208 | S213 | S214 | S215) & (S205 | S330))
R232	((S204 | S205) & (S221 | S220) & (S202 | S203) & (S217 | S216) & (S219 | S218) & (S200 | S201) & (S206 | S207 | S210 | S209 | S212 | S211 | S208 | S213 | S214 | S215) & (S205 | S330))
R233	(S203 & (S204 | S205) & (S221 | S220) & (S202 | S203) & (S217 | S216) & (S219 | S218) & (S200 | S201) & (S206 | S207 | S210 | S209 | S212 | S211 | S208 | S213 | S214 | S215) & (S341 | S342) & (S207 | S343))
R234	(S203 & (S204 | S205) & (S221 | S220) & (S202 | S203) & (S217 | S216) & (S219 | S218) & (S200 | S201) & (S206 | S207 | S210 | S209 | S212 | S211 | S208 | S213 | S214 | S215) & (S208 | S351) & (S353 | S352) & (S349 | S350))
R235	(S203 & (S204 | S205) & (S221 | S220) & (S202 | S203) & (S217 | S216) & (S219 | S218) & (S200 | S201) & (S206 | S207 | S210 | S209 | S212 | S211 | S208 | S213 | S214 | S215) & (S209 | S361) & (S359 | S360))
R236	(S203 & (S204 | S205) & (S221 | S220) & (S202 | S203) & (S217 | S216) & (S219 | S218) & (S200 | S201) & (S206 | S207 | S210 | S209 | S212 | S211 | S208 | S213 | S214 | S215) & (S210 | S366) & (S365 | S364))
R237	(S203 & (S204 | S205) & (S221 | S220) & (S202 | S203) & (S217 | S216) & (S219 | S218) & (S200 | S201) & (S206 | S207 | S210 | S209 | S212 | S211 | S208 | S213 | S214 | S215) & (S211 | S372) & (S371 | S370))
R238	(S203 & (S204 | S205) & (S221 | S220) & (S202 | S203) & (S217 | S216) & (S219 | S218) & (S200 | S201) & (S206 | S207 | S210 | S209 | S212 | S211 | S208 | S213 | S214 | S215) & (S212 | S380) & (S379 | S378) & (S376 | S377))
R239	(S203 & (S204 | S205) & (S221 | S220) & (S202 | S203) & (S217 | S216) & (S219 | S218) & (S200 | S201) & (S206 | S207 | S210 | S209 | S212 | S211 | S208 | S213 | S214 | S215) & (S385 | S384) & (S213 | S388) & (S386 | S387))
R240	(S203 & (S204 | S205) & (S221 | S220) & (S202 | S203) & (S217 | S216) & (S219 | S218) & (S200 | S201) & (S206 | S207 | S210 | S209 | S212 | S211 | S208 | S213 | S214 | S215) & (S394 | S395) & (S214 | S396) & (S392 | S393))
R241	(S203 & (S204 | S205) & (S221 | S220) & (S202 | S203) & (S217 | S216) & (S219 | S218) & (S200 | S201) & (S206 | S207 | S210 | S209 | S212 | S211 | S208 | S213 | S214 | S215) & (S400 | S401) & (S215 | S406) & (S404 | S405) & (S403 | S402))
R242	((S204 | S205) & (S221 | S220) & (S202 | S203) & (S217 | S216) & (S219 | S218) & (S200 | S201) & (S206 | S207 | S210 | S209 | S212 | S211 | S208 | S213 | S214 | S215) & (S341 | S342) & (S207 | S343))
R243	((S204 | S205) & (S221 | S220) & (S202 | S203) & (S217 | S216) & (S219 | S218) & (S200 | S201) & (S206 | S207 | S210 | S209 | S212 | S211 | S208 | S213 | S214 | S215) & (S208 | S351) & (S353 | S352) & (S349 | S350))
R244	((S204 | S205) & (S221 | S220) & (S202 | S203) & (S217 | S216) & (S219 | S218) & (S200 | S201) & (S206 | S207 | S210 | S209 | S212 | S211 | S208 | S213 | S214 | S215) & (S209 | S361) & (S359 | S360))
R245	((S204 | S205) & (S221 | S220) & (S202 | S203) & (S217 | S216) & (S219 | S218) & (S200 | S201) & (S206 | S207 | S210 | S209 | S212 | S211 | S208 | S213 | S214 | S215) & (S210 | S366) & (S365 | S364))
R246	((S204 | S205) & (S221 | S220) & (S202 | S203) & (S217 | S216) & (S219 | S218) & (S200 | S201) & (S206 | S207 | S210 | S209 | S212 | S211 | S208 | S213 | S214 | S215) & (S211 | S372) & (S371 | S370))
R247	((S204 | S205) & (S221 | S220) & (S202 | S203) & (S217 | S216) & (S219 | S218) & (S200 | S201) & (S206 | S207 | S210 | S209 | S212 | S211 | S208 | S213 | S214 | S215) & (S212 | S380) & (S379 | S378) & (S376 | S377))
R248	((S204 | S205) & (S221 | S220) & (S202 | S203) & (S217 | S216) & (S219 | S218) & (S200 | S201) & (S206 | S207 | S210 | S209 | S212 | S211 | S208 | S213 | S214 | S215) & (S385 | S384) & (S213 | S388) & (S386 | S387))
R249	((S204 | S205) & (S221 | S220) & (S202 | S203) & (S217 | S216) & (S219 | S218) & (S200 | S201) & (S206 | S207 | S210 | S209 | S212 | S211 | S208 | S213 | S214 | S215) & (S394 | S395) & (S214 | S396) & (S392 | S393))
R250	((S204 | S205) & (S221 | S220) & (S202 | S203) & (S217 | S216) & (S219 | S218) & (S200 | S201) & (S206 | S207 | S210 | S209 | S212 | S211 | S208 | S213 | S214 | S215) & (S400 | S401) & (S215 | S406) & (S404 | S405) & (S403 | S402))
R251	((S204 | S205) & (S221 | S220) & (S202 | S203) & (S217 | S216) & (S219 | S218) & (S200 | S201) & (S206 | S207 | S210 | S209 | S212 | S211 | S208 | S213 | S214 | S215) & (S217 | S488) & (S485 | S486) & (S484 | S483) & (S196 | S487))
R252	(!(S1843) & (S204 | S205) & (S221 | S220) & (S202 | S203) & (S217 | S216) & (S219 | S218) & (S200 | S201) & (S206 | S207 | S210 | S209 | S212 | S211 | S208 | S213 | S214 | S215) & (S217 | S488) & (S485 | S486) & (S484 | S483) & (S196 | S487))
R253	(!(S971) & (S204 | S205) & (S221 | S220) & (S202 | S203) & (S217 | S216) & (S219 | S218) & (S200 | S201) & (S206 | S207 | S210 | S209 | S212 | S211 | S208 | S213 | S214 | S215) & (S968 | S969) & (S966 | S967) & (S219 | S972) & (S958 | S959) & (S960 | S961) & (S957 | S956) & (S963 | S962) & (S971 | S970) & (S965 | S964))
R254	((S204 | S205) & (S221 | S220) & (S202 | S203) & (S217 | S216) & (S219 | S218) & (S200 | S201) & (S206 | S207 | S210 | S209 | S212 | S211 | S208 | S213 | S214 | S215) & (S968 | S969) & (S966 | S967) & (S219 | S972) & (S958 | S959) & (S960 | S961) & (S957 | S956) & (S963 | S962) & (S971 | S970) & (S965 | S964))
R255	((S204 | S205) & (S221 | S220) & (S202 | S203) & (S217 | S216) & (S219 | S218) & (S200 | S201) & (S206 | S207 | S210 | S209 | S212 | S211 | S208 | S213 | S214 | S215) & (S1196 | S408) & (S221 | S1195) & !((S215 & S405)))
R256	((S204 | S205) & (S221 | S220) & (S202 | S203) & (S217 | S216) & (S219 | S218) & (S200 | S201) & (S206 | S207 | S210 | S209 | S212 | S211 | S208 | S213 | S214 | S215) & (S1196 | S408) & (S221 | S1195))
R257	((S204 | S205) & (S221 | S220) & (S202 | S203) & (S217 | S216) & (S219 | S218) & (S200 | S201) & (S206 | S207 | S210 | S209 | S212 | S211 | S208 | S213 | S214 | S215) & (S13 | S12) & (S10 | S11 | S9) & (S8 | S7) & ((S220 & S203 & !(S219) & !(S201) & S207) | (S220 & S203 & !(S219) & !(S201) & S208)))
R258	((S204 | S205) & (S221 | S220) & (S202 | S203) & (S217 | S216) & (S219 | S218) & (S200 | S201) & (S206 | S207 | S210 | S209 | S212 | S211 | S208 | S213 | S214 | S215) & (S27 | S29 | S28) & (S20 | S19) & (S26 | S25) & (S17 | S18) & (S23 | S24) & (S30 | S31) & (S21 | S22) & ((S205 & S203 & S216 & S213) | (S205 & S203 & S216 & S214) | (S205 & S220 & S203 & S216 & S215)))
R259	((S204 | S205) & (S221 | S220) & (S202 | S203) & (S217 | S216) & (S219 | S218) & (S200 | S201) & (S206 | S207 | S210 | S209 | S212 | S211 | S208 | S213 | S214 | S215) & (S27 | S29 | S28) & (S20 | S19) & (S26 | S25) & (S17 | S18) & (S23 | S24) & (S30 | S31) & (S21 | S22) & ((S205 & S203 & S216 & S213) | (S205 & S203 & S216 & S214) | (S205 & S220 & S203 & S216 & S215)))
R260	((S204 | S205) & (S221 | S220) & (S202 | S203) & (S217 | S216) & (S219 | S218) & (S200 | S201) & (S206 | S207 | S210 | S209 | S212 | S211 | S208 | S213 | S214 | S215) & (S27 | S29 | S28) & (S20 | S19) & (S26 | S25) & (S17 | S18) & (S23 | S24) & (S30 | S31) & (S21 | S22) & ((S205 & S203 & S216 & S213) | (S205 & S203 & S216 & S214) | (S205 & S220 & S203 & S216 & S215)))
R261	((S204 | S205) & (S221 | S220) & (S202 | S203) & (S217 | S216) & (S219 | S218) & (S200 | S201) & (S206 | S207 | S210 | S209 | S212 | S211 | S208 | S213 | S214 | S215) & (S27 | S29 | S28) & (S20 | S19) & (S26 | S25) & (S17 | S18) & (S23 | S24) & (S30 | S31) & (S21 | S22) & ((S205 & S203 & S216 & S213) | (S205 & S203 & S216 & S214) | (S205 & S220 & S203 & S216 & S215)))
R262	((S204 | S205) & (S221 | S220) & (S202 | S203) & (S217 | S216) & (S219 | S218) & (S200 | S201) & (S206 | S207 | S210 | S209 | S212 | S211 | S208 | S213 | S214 | S215) & (S64 | S63 | S65) & (S62 | S61) & (S59 | S60) & (S58 | S57) & ((S205 & S203 & S216 & S213) | (S205 & S203 & S216 & S214) | (S205 & S220 & S203 & S216 & S215)))
R263	((S204 | S205) & (S221 | S220) & (S202 | S203) & (S217 | S216) & (S219 | S218) & (S200 | S201) & (S206 | S207 | S210 | S209 | S212 | S211 | S208 | S213 | S214 | S215) & (S67 | S66) & ((S205 & S203 & S216 & S213) | (S205 & S203 & S216 & S214) | (S205 & S220 & S203 & S216 & S215)))
R264	((S204 | S205) & (S221 | S220) & (S202 | S203) & (S217 | S216) & (S219 | S218) & (S200 | S201) & (S206 | S207 | S210 | S209 | S212 | S211 | S208 | S213 | S214 | S215) & (S68 | S69) & ((S205 & S203 & S216 & S213) | (S205 & S203 & S216 & S214) | (S205 & S220 & S203 & S216 & S215)))
R265	((S204 | S205) & (S221 | S220) & (S202 | S203) & (S217 | S216) & (S219 | S218) & (S200 | S201) & (S206 | S207 | S210 | S209 | S212 | S211 | S208 | S213 | S214 | S215) & (S110 | S109) & (S111 | S112) & ((S205 & S203 & S216 & S213) | (S205 & S203 & S216 & S214) | (S205 & S220 & S203 & S216 & S215)))
R266	((S204 | S205) & (S221 | S220) & (S202 | S203) & (S217 | S216) & (S219 | S218) & (S200 | S201) & (S206 | S207 | S210 | S209 | S212 | S211 | S208 | S213 | S214 | S215) & (S116 | S115) & (S114 | S113) & ((S205 & S203 & S216 & S213) | (S205 & S203 & S216 & S214) | (S205 & S220 & S203 & S216 & S215)))
R267	((S204 | S205) & (S221 | S220) & (S202 | S203) & (S217 | S216) & (S219 | S218) & (S200 | S201) & (S206 | S207 | S210 | S209 | S212 | S211 | S208 | S213 | S214 | S215) & (S190 | S191) & (S195 | S196) & (S62 | S194) & (S193 | S192) & (S197 | S198) & ((S205 & S203 & S216 & S213) | (S205 & S203 & S216 & S214) | (S205 & S220 & S203 & S216 & S215)))
R268	((S204 | S205) & (S221 | S220) & (S202 | S203) & (S217 | S216) & (S219 | S218) & (S200 | S201) & (S206 | S207 | S210 | S209 | S212 | S211 | S208 | S213 | S214 | S215) & (S160 | S165 | S269 | S268) & (S263 | S262) & (S264 | S265) & (S266 | S267) & ((S220 & S203 & !(S219) & !(S201) & S207) | (S220 & S203 & !(S219) & !(S201) & S208)))
R269	((S204 | S205) & (S221 | S220) & (S202 | S203) & (S217 | S216) & (S219 | S218) & (S200 | S201) & (S206 | S207 | S210 | S209 | S212 | S211 | S208 | S213 | S214 | S215) & (S160 | S165 | S269 | S268) & (S263 | S262) & (S264 | S265) & (S266 | S267) & ((S220 & S203 & !(S219) & !(S201) & S207) | (S220 & S203 & !(S219) & !(S201) & S208)))
R270	((S204 | S205) & (S221 | S220) & (S202 | S203) & (S217 | S216) & (S219 | S218) & (S200 | S201) & (S206 | S207 | S210 | S209 | S212 | S211 | S208 | S213 | S214 | S215) & (S274 | S273) & (S276 | S275) & (S278 | S277) & ((S220 & S203 & !(S219) & S211) | (S220 & S203 & !(S219) & S212)))
R271	((S204 | S205) & (S221 | S220) & (S202 | S203) & (S217 | S216) & (S219 | S218) & (S200 | S201) & (S206 | S207 | S210 | S209 | S212 | S211 | S208 | S213 | S214 | S215) & (S2 | S284) & (S31 | S285) & (S282 | S283) & ((S220 & S203 & !(S219) & S211) | (S220 & S203 & !(S219) & S212)))
R272	((S204 | S205) & (S221 | S220) & (S202 | S203) & (S217 | S216) & (S219 | S218) & (S200 | S201) & (S206 | S207 | S210 | S209 | S212 | S211 | S208 | S213 | S214 | S215) & (S316 | S315) & (S312 | S311) & (S318 | S317) & (S310 | S309) & (S314 | S313) & ((S220 & S203 & !(S219) & !(S201) & S207) | (S220 & S203 & !(S219) & !(S201) & S208)))
R273	((S204 | S205) & (S221 | S220) & (S202 | S203) & (S217 | S216) & (S219 | S218) & (S200 | S201) & (S206 | S207 | S210 | S209 | S212 | S211 | S208 | S213 | S214 | S215) & (S316 | S315) & (S312 | S311) & (S318 | S317) & (S310 | S309) & (S314 | S313) & ((S220 & S203 & !(S219) & !(S201) & S207) | (S220 & S203 & !(S219) & !(S201) & S208)))
R274	((S204 | S205) & (S221 | S220) & (S202 | S203) & (S217 | S216) & (S219 | S218) & (S200 | S201) & (S206 | S207 | S210 | S209 | S212 | S211 | S208 | S213 | S214 | S215) & (S316 | S315) & (S312 | S311) & (S318 | S317) & (S310 | S309) & (S314 | S313) & ((S220 & S203 & !(S219) & !(S201) & S207) | (S220 & S203 & !(S219) & !(S201) & S208)))
R275	((S204 | S205) & (S221 | S220) & (S202 | S203) & (S217 | S216) & (S219 | S218) & (S200 | S201) & (S206 | S207 | S210 | S209 | S212 | S211 | S208 | S213 | S214 | S215) & (S316 | S315) & (S312 | S311) & (S318 | S317) & (S310 | S309) & (S314 | S313) & ((S220 & S203 & !(S219) & !(S201) & S207) | (S220 & S203 & !(S219) & !(S201) & S208)))
R276	((S204 | S205) & (S221 | S220) & (S202 | S203) & (S217 | S216) & (S219 | S218) & (S200 | S201) & (S206 | S207 | S210 | S209 | S212 | S211 | S208 | S213 | S214 | S215) & (S212 | S380) & (S379 | S378) & (S376 | S377) & ((S220 & S203 & !(S219) & S211) | (S220 & S203 & !(S219) & S212)))
R277	((S204 | S205) & (S221 | S220) & (S202 | S203) & (S217 | S216) & (S219 | S218) & (S200 | S201) & (S206 | S207 | S210 | S209 | S212 | S211 | S208 | S213 | S214 | S215) & (S385 | S384) & (S213 | S388) & (S386 | S387) & ((S205 & S203 & S216 & S213) | (S205 & S203 & S216 & S214) | (S205 & S220 & S203 & S216 & S215)))
R278	((S204 | S205) & (S221 | S220) & (S202 | S203) & (S217 | S216) & (S219 | S218) & (S200 | S201) & (S206 | S207 | S210 | S209 | S212 | S211 | S208 | S213 | S214 | S215) & (S394 | S395) & (S214 | S396) & (S392 | S393) & ((S205 & S203 & S216 & S213) | (S205 & S203 & S216 & S214) | (S205 & S220 & S203 & S216 & S215)))
R279	((S204 | S205) & (S221 | S220) & (S202 | S203) & (S217 | S216) & (S219 | S218) & (S200 | S201) & (S206 | S207 | S210 | S209 | S212 | S211 | S208 | S213 | S214 | S215) & (S400 | S401) & (S215 | S406) & (S404 | S405) & (S403 | S402) & ((S205 & S203 & S216 & S213) | (S205 & S203 & S216 & S214) | (S205 & S220 & S203 & S216 & S215)))
R280	((S204 | S205) & (S221 | S220) & (S202 | S203) & (S217 | S216) & (S219 | S218) & (S200 | S201) & (S206 | S207 | S210 | S209 | S212 | S211 | S208 | S213 | S214 | S215) & (S453 | S454) & (S450 | S449) & (S451 | S452) & (S281 | S455) & ((S220 & S203 & !(S219) & S211) | (S220 & S203 & !(S219) & S212)))
R281	((S204 | S205) & (S221 | S220) & (S202 | S203) & (S217 | S216) & (S219 | S218) & (S200 | S201) & (S206 | S207 | S210 | S209 | S212 | S211 | S208 | S213 | S214 | S215) & (S217 | S488) & (S485 | S486) & (S484 | S483) & (S196 | S487) & ((S205 & S203 & S216 & S213) | (S205 & S203 & S216 & S214) | (S205 & S220 & S203 & S216 & S215)))
R282	((S204 | S205) & (S221 | S220) & (S202 | S203) & (S217 | S216) & (S219 | S218) & (S200 | S201) & (S206 | S207 | S210 | S209 | S212 | S211 | S208 | S213 | S214 | S215) & (S490 | S491) & ((S220 & S203 & !(S219) & S211) | (S220 & S203 & !(S219) & S212)))
R283	((S204 | S205) & (S221 | S220) & (S202 | S203) & (S217 | S216) & (S219 | S218) & (S200 | S201) & (S206 | S207 | S210 | S209 | S212 | S211 | S208 | S213 | S214 | S215) & (S500 | S499) & (S510 | S509) & (S503 | S504) & (S508 | S507) & (S501 | S502) & (S356 | S178 | S506 | S259 | S338 | S4 | S505 | S346) & ((S220 & S203 & !(S219) & !(S201) & S207) | (S220 & S203 & !(S219) & !(S201) & S208) | (S220 &…
R284	((S204 | S205) & (S221 | S220) & (S202 | S203) & (S217 | S216) & (S219 | S218) & (S200 | S201) & (S206 | S207 | S210 | S209 | S212 | S211 | S208 | S213 | S214 | S215) & (S500 | S499) & (S510 | S509) & (S503 | S504) & (S508 | S507) & (S501 | S502) & (S356 | S178 | S506 | S259 | S338 | S4 | S505 | S346) & ((S220 & S203 & !(S219) & !(S201) & S207) | (S220 & S203 & !(S219) & !(S201) & S208) | (S220 &…
R285	((S204 | S205) & (S221 | S220) & (S202 | S203) & (S217 | S216) & (S219 | S218) & (S200 | S201) & (S206 | S207 | S210 | S209 | S212 | S211 | S208 | S213 | S214 | S215) & (S559 | S560) & (S82 | S558) & (S556 | S557) & ((S220 & S203 & !(S219) & !(S201) & S207) | (S220 & S203 & !(S219) & !(S201) & S208) | (S220 & S203 & !(S219) & S211) | (S220 & S203 & !(S219) & S212)))
R286	((S204 | S205) & (S221 | S220) & (S202 | S203) & (S217 | S216) & (S219 | S218) & (S200 | S201) & (S206 | S207 | S210 | S209 | S212 | S211 | S208 | S213 | S214 | S215) & (S590 | S570) & (S589 | S588) & (S586 | S587) & ((S220 & S203 & !(S219) & !(S201) & S207) | (S220 & S203 & !(S219) & !(S201) & S208)))
R287	((S204 | S205) & (S221 | S220) & (S202 | S203) & (S217 | S216) & (S219 | S218) & (S200 | S201) & (S206 | S207 | S210 | S209 | S212 | S211 | S208 | S213 | S214 | S215) & (S636 | S635) & (S631 | S632) & (S634 | S633) & ((S220 & S203 & !(S219) & !(S201) & S207) | (S220 & S203 & !(S219) & !(S201) & S208)))
R288	((S204 | S205) & (S221 | S220) & (S202 | S203) & (S217 | S216) & (S219 | S218) & (S200 | S201) & (S206 | S207 | S210 | S209 | S212 | S211 | S208 | S213 | S214 | S215) & (S687 | S686) & (S688 | S689) & (S684 | S685) & (S682 | S683) & ((S205 & S203 & S216 & S213) | (S205 & S203 & S216 & S214) | (S205 & S220 & S203 & S216 & S215)))
R289	((S204 | S205) & (S221 | S220) & (S202 | S203) & (S217 | S216) & (S219 | S218) & (S200 | S201) & (S206 | S207 | S210 | S209 | S212 | S211 | S208 | S213 | S214 | S215) & (S731 | S732) & (S734 | S733) & (S730 | S729) & (S510 | S737) & (S736 | S735) & ((S220 & S203 & !(S219) & !(S201) & S207) | (S220 & S203 & !(S219) & !(S201) & S208)))
R290	((S204 | S205) & (S221 | S220) & (S202 | S203) & (S217 | S216) & (S219 | S218) & (S200 | S201) & (S206 | S207 | S210 | S209 | S212 | S211 | S208 | S213 | S214 | S215) & (S740 | S739) & (S743 | S174) & (S741 | S742) & ((S220 & S203 & !(S219) & !(S201) & S207) | (S220 & S203 & !(S219) & !(S201) & S208)))
R291	((S204 | S205) & (S221 | S220) & (S202 | S203) & (S217 | S216) & (S219 | S218) & (S200 | S201) & (S206 | S207 | S210 | S209 | S212 | S211 | S208 | S213 | S214 | S215) & (S775 | S776) & (S770 | S769) & (S774 | S773) & (S771 | S772) & ((S220 & S203 & !(S219) & S211) | (S220 & S203 & !(S219) & S212)))
R292	((S204 | S205) & (S221 | S220) & (S202 | S203) & (S217 | S216) & (S219 | S218) & (S200 | S201) & (S206 | S207 | S210 | S209 | S212 | S211 | S208 | S213 | S214 | S215) & (S783 | S784) & (S786 | S776) & (S785 | S289) & ((S220 & S203 & !(S219) & S211) | (S220 & S203 & !(S219) & S212)))
R293	((S204 | S205) & (S221 | S220) & (S202 | S203) & (S217 | S216) & (S219 | S218) & (S200 | S201) & (S206 | S207 | S210 | S209 | S212 | S211 | S208 | S213 | S214 | S215) & (S829 | S828) & (S827 | S826) & (S825 | S824) & (S830 | S478) & ((S205 & S203 & S216 & S213) | (S205 & S203 & S216 & S214) | (S205 & S220 & S203 & S216 & S215)))
R294	((S204 | S205) & (S221 | S220) & (S202 | S203) & (S217 | S216) & (S219 | S218) & (S200 | S201) & (S206 | S207 | S210 | S209 | S212 | S211 | S208 | S213 | S214 | S215) & (S873 | S872) & ((S205 & S203 & S216 & S213) | (S205 & S203 & S216 & S214) | (S205 & S220 & S203 & S216 & S215)))
R295	((S204 | S205) & (S221 | S220) & (S202 | S203) & (S217 | S216) & (S219 | S218) & (S200 | S201) & (S206 | S207 | S210 | S209 | S212 | S211 | S208 | S213 | S214 | S215) & (S875 | S874) & ((S205 & S203 & S216 & S213) | (S205 & S203 & S216 & S214) | (S205 & S220 & S203 & S216 & S215)))
R296	((S204 | S205) & (S221 | S220) & (S202 | S203) & (S217 | S216) & (S219 | S218) & (S200 | S201) & (S206 | S207 | S210 | S209 | S212 | S211 | S208 | S213 | S214 | S215) & (S947 | S946) & (S935 | S934) & (S941 | S940) & (S225 | S948) & (S932 | S933) & (S938 | S939) & (S942 | S943) & (S936 | S937) & (S945 | S944) & (S931 | S930) & (S926 | S927) & (S928 | S929) & ((S220 & S203 & !(S219) & !(S201) & S2…
R297	((S204 | S205) & (S221 | S220) & (S202 | S203) & (S217 | S216) & (S219 | S218) & (S200 | S201) & (S206 | S207 | S210 | S209 | S212 | S211 | S208 | S213 | S214 | S215) & (S947 | S946) & (S935 | S934) & (S941 | S940) & (S225 | S948) & (S932 | S933) & (S938 | S939) & (S942 | S943) & (S936 | S937) & (S945 | S944) & (S931 | S930) & (S926 | S927) & (S928 | S929) & ((S220 & S203 & !(S219) & !(S201) & S2…
R298	((S204 | S205) & (S221 | S220) & (S202 | S203) & (S217 | S216) & (S219 | S218) & (S200 | S201) & (S206 | S207 | S210 | S209 | S212 | S211 | S208 | S213 | S214 | S215) & (S947 | S946) & (S935 | S934) & (S941 | S940) & (S225 | S948) & (S932 | S933) & (S938 | S939) & (S942 | S943) & (S936 | S937) & (S945 | S944) & (S931 | S930) & (S926 | S927) & (S928 | S929) & ((S220 & S203 & !(S219) & !(S201) & S2…
R299	((S204 | S205) & (S221 | S220) & (S202 | S203) & (S217 | S216) & (S219 | S218) & (S200 | S201) & (S206 | S207 | S210 | S209 | S212 | S211 | S208 | S213 | S214 | S215) & (S947 | S946) & (S935 | S934) & (S941 | S940) & (S225 | S948) & (S932 | S933) & (S938 | S939) & (S942 | S943) & (S936 | S937) & (S945 | S944) & (S931 | S930) & (S926 | S927) & (S928 | S929) & ((S220 & S203 & !(S219) & !(S201) & S2…
R300	((S204 | S205) & (S221 | S220) & (S202 | S203) & (S217 | S216) & (S219 | S218) & (S200 | S201) & (S206 | S207 | S210 | S209 | S212 | S211 | S208 | S213 | S214 | S215) & (S947 | S946) & (S935 | S934) & (S941 | S940) & (S225 | S948) & (S932 | S933) & (S938 | S939) & (S942 | S943) & (S936 | S937) & (S945 | S944) & (S931 | S930) & (S926 | S927) & (S928 | S929) & ((S220 & S203 & !(S219) & !(S201) & S2…
R301	((S204 | S205) & (S221 | S220) & (S202 | S203) & (S217 | S216) & (S219 | S218) & (S200 | S201) & (S206 | S207 | S210 | S209 | S212 | S211 | S208 | S213 | S214 | S215) & (S947 | S946) & (S935 | S934) & (S941 | S940) & (S225 | S948) & (S932 | S933) & (S938 | S939) & (S942 | S943) & (S936 | S937) & (S945 | S944) & (S931 | S930) & (S926 | S927) & (S928 | S929) & ((S220 & S203 & !(S219) & !(S201) & S2…
R302	((S204 | S205) & (S221 | S220) & (S202 | S203) & (S217 | S216) & (S219 | S218) & (S200 | S201) & (S206 | S207 | S210 | S209 | S212 | S211 | S208 | S213 | S214 | S215) & (S968 | S969) & (S966 | S967) & (S219 | S972) & (S958 | S959) & (S960 | S961) & (S957 | S956) & (S963 | S962) & (S971 | S970) & (S965 | S964) & ((S205 & S203 & S216 & S213) | (S205 & S203 & S216 & S214)))
R303	((S204 | S205) & (S221 | S220) & (S202 | S203) & (S217 | S216) & (S219 | S218) & (S200 | S201) & (S206 | S207 | S210 | S209 | S212 | S211 | S208 | S213 | S214 | S215) & (S968 | S969) & (S966 | S967) & (S219 | S972) & (S958 | S959) & (S960 | S961) & (S957 | S956) & (S963 | S962) & (S971 | S970) & (S965 | S964) & ((S205 & S203 & S216 & S213) | (S205 & S203 & S216 & S214)))
R304	((S204 | S205) & (S221 | S220) & (S202 | S203) & (S217 | S216) & (S219 | S218) & (S200 | S201) & (S206 | S207 | S210 | S209 | S212 | S211 | S208 | S213 | S214 | S215) & (S968 | S969) & (S966 | S967) & (S219 | S972) & (S958 | S959) & (S960 | S961) & (S957 | S956) & (S963 | S962) & (S971 | S970) & (S965 | S964) & ((S205 & S203 & S216 & S213) | (S205 & S203 & S216 & S214)))
R305	((S204 | S205) & (S221 | S220) & (S202 | S203) & (S217 | S216) & (S219 | S218) & (S200 | S201) & (S206 | S207 | S210 | S209 | S212 | S211 | S208 | S213 | S214 | S215) & (S968 | S969) & (S966 | S967) & (S219 | S972) & (S958 | S959) & (S960 | S961) & (S957 | S956) & (S963 | S962) & (S971 | S970) & (S965 | S964) & ((S205 & S203 & S216 & S213) | (S205 & S203 & S216 & S214)))
R306	((S204 | S205) & (S221 | S220) & (S202 | S203) & (S217 | S216) & (S219 | S218) & (S200 | S201) & (S206 | S207 | S210 | S209 | S212 | S211 | S208 | S213 | S214 | S215) & (S968 | S969) & (S966 | S967) & (S219 | S972) & (S958 | S959) & (S960 | S961) & (S957 | S956) & (S963 | S962) & (S971 | S970) & (S965 | S964) & ((S205 & S203 & S216 & S213) | (S205 & S203 & S216 & S214)))
R307	((S204 | S205) & (S221 | S220) & (S202 | S203) & (S217 | S216) & (S219 | S218) & (S200 | S201) & (S206 | S207 | S210 | S209 | S212 | S211 | S208 | S213 | S214 | S215) & (S968 | S969) & (S966 | S967) & (S219 | S972) & (S958 | S959) & (S960 | S961) & (S957 | S956) & (S963 | S962) & (S971 | S970) & (S965 | S964) & ((S205 & S203 & S216 & S213) | (S205 & S203 & S216 & S214)))
R308	((S204 | S205) & (S221 | S220) & (S202 | S203) & (S217 | S216) & (S219 | S218) & (S200 | S201) & (S206 | S207 | S210 | S209 | S212 | S211 | S208 | S213 | S214 | S215) & (S968 | S969) & (S966 | S967) & (S219 | S972) & (S958 | S959) & (S960 | S961) & (S957 | S956) & (S963 | S962) & (S971 | S970) & (S965 | S964) & ((S205 & S203 & S216 & S213) | (S205 & S203 & S216 & S214)))
R309	((S204 | S205) & (S221 | S220) & (S202 | S203) & (S217 | S216) & (S219 | S218) & (S200 | S201) & (S206 | S207 | S210 | S209 | S212 | S211 | S208 | S213 | S214 | S215) & (S978 | S460) & (S976 | S977) & ((S220 & S203 & !(S219) & S211) | (S220 & S203 & !(S219) & S212)))
R310	((S204 | S205) & (S221 | S220) & (S202 | S203) & (S217 | S216) & (S219 | S218) & (S200 | S201) & (S206 | S207 | S210 | S209 | S212 | S211 | S208 | S213 | S214 | S215) & (S988 | S647) & (S462 | S987) & (S984 | S985) & (S249 | S986) & (S663 | S989) & (S983 | S982) & (S980 | S981) & ((S220 & S203 & !(S219) & S211) | (S220 & S203 & !(S219) & S212)))
R311	((S204 | S205) & (S221 | S220) & (S202 | S203) & (S217 | S216) & (S219 | S218) & (S200 | S201) & (S206 | S207 | S210 | S209 | S212 | S211 | S208 | S213 | S214 | S215) & (S988 | S647) & (S462 | S987) & (S984 | S985) & (S249 | S986) & (S663 | S989) & (S983 | S982) & (S980 | S981) & ((S220 & S203 & !(S219) & S211) | (S220 & S203 & !(S219) & S212)))
R312	((S204 | S205) & (S221 | S220) & (S202 | S203) & (S217 | S216) & (S219 | S218) & (S200 | S201) & (S206 | S207 | S210 | S209 | S212 | S211 | S208 | S213 | S214 | S215) & (S1009 | S1008) & (S1005 | S1023) & (S1022 | S120) & (S1015 | S1014) & (S1020 | S1021) & (S1016 | S1017) & (S1019 | S1018) & (S1010 | S1011) & (S1013 | S1012) & ((S220 & S203 & !(S219) & !(S201) & S207) | (S220 & S203 & !(S219) & …
R313	((S204 | S205) & (S221 | S220) & (S202 | S203) & (S217 | S216) & (S219 | S218) & (S200 | S201) & (S206 | S207 | S210 | S209 | S212 | S211 | S208 | S213 | S214 | S215) & (S1009 | S1008) & (S1005 | S1023) & (S1022 | S120) & (S1015 | S1014) & (S1020 | S1021) & (S1016 | S1017) & (S1019 | S1018) & (S1010 | S1011) & (S1013 | S1012) & ((S220 & S203 & !(S219) & !(S201) & S207) | (S220 & S203 & !(S219) & …
R314	((S204 | S205) & (S221 | S220) & (S202 | S203) & (S217 | S216) & (S219 | S218) & (S200 | S201) & (S206 | S207 | S210 | S209 | S212 | S211 | S208 | S213 | S214 | S215) & (S1009 | S1008) & (S1005 | S1023) & (S1022 | S120) & (S1015 | S1014) & (S1020 | S1021) & (S1016 | S1017) & (S1019 | S1018) & (S1010 | S1011) & (S1013 | S1012) & ((S220 & S203 & !(S219) & !(S201) & S207) | (S220 & S203 & !(S219) & …
R315	((S204 | S205) & (S221 | S220) & (S202 | S203) & (S217 | S216) & (S219 | S218) & (S200 | S201) & (S206 | S207 | S210 | S209 | S212 | S211 | S208 | S213 | S214 | S215) & (S1009 | S1008) & (S1005 | S1023) & (S1022 | S120) & (S1015 | S1014) & (S1020 | S1021) & (S1016 | S1017) & (S1019 | S1018) & (S1010 | S1011) & (S1013 | S1012) & ((S220 & S203 & !(S219) & !(S201) & S207) | (S220 & S203 & !(S219) & …
R316	((S204 | S205) & (S221 | S220) & (S202 | S203) & (S217 | S216) & (S219 | S218) & (S200 | S201) & (S206 | S207 | S210 | S209 | S212 | S211 | S208 | S213 | S214 | S215) & (S1009 | S1008) & (S1005 | S1023) & (S1022 | S120) & (S1015 | S1014) & (S1020 | S1021) & (S1016 | S1017) & (S1019 | S1018) & (S1010 | S1011) & (S1013 | S1012) & ((S220 & S203 & !(S219) & !(S201) & S207) | (S220 & S203 & !(S219) & …
R317	((S204 | S205) & (S221 | S220) & (S202 | S203) & (S217 | S216) & (S219 | S218) & (S200 | S201) & (S206 | S207 | S210 | S209 | S212 | S211 | S208 | S213 | S214 | S215) & (S1009 | S1008) & (S1005 | S1023) & (S1022 | S120) & (S1015 | S1014) & (S1020 | S1021) & (S1016 | S1017) & (S1019 | S1018) & (S1010 | S1011) & (S1013 | S1012) & ((S220 & S203 & !(S219) & !(S201) & S207) | (S220 & S203 & !(S219) & …
R318	((S204 | S205) & (S221 | S220) & (S202 | S203) & (S217 | S216) & (S219 | S218) & (S200 | S201) & (S206 | S207 | S210 | S209 | S212 | S211 | S208 | S213 | S214 | S215) & (S1009 | S1008) & (S1005 | S1023) & (S1022 | S120) & (S1015 | S1014) & (S1020 | S1021) & (S1016 | S1017) & (S1019 | S1018) & (S1010 | S1011) & (S1013 | S1012) & ((S220 & S203 & !(S219) & !(S201) & S207) | (S220 & S203 & !(S219) & …
R319	((S204 | S205) & (S221 | S220) & (S202 | S203) & (S217 | S216) & (S219 | S218) & (S200 | S201) & (S206 | S207 | S210 | S209 | S212 | S211 | S208 | S213 | S214 | S215) & (S1046 | S1047) & (S1054 | S1053) & (S1051 | S1052) & (S1042 | S1043) & (S1040 | S1041) & (S1048 | S410) & (S1045 | S1044) & (S1050 | S1049) & ((S220 & S203 & !(S219) & !(S201) & S207) | (S220 & S203 & !(S219) & !(S201) & S208) | …
R320	((S204 | S205) & (S221 | S220) & (S202 | S203) & (S217 | S216) & (S219 | S218) & (S200 | S201) & (S206 | S207 | S210 | S209 | S212 | S211 | S208 | S213 | S214 | S215) & (S1046 | S1047) & (S1054 | S1053) & (S1051 | S1052) & (S1042 | S1043) & (S1040 | S1041) & (S1048 | S410) & (S1045 | S1044) & (S1050 | S1049) & ((S220 & S203 & !(S219) & !(S201) & S207) | (S220 & S203 & !(S219) & !(S201) & S208) | …
R321	((S204 | S205) & (S221 | S220) & (S202 | S203) & (S217 | S216) & (S219 | S218) & (S200 | S201) & (S206 | S207 | S210 | S209 | S212 | S211 | S208 | S213 | S214 | S215) & (S1074 | S1073) & (S414 | S1077) & (S1074 | S1076) & (S412 | S1075) & (S1072 | S1071) & (S1068 | S1067) & (S1070 | S1069) & (S1079 | S1061) & (S947 | S1078) & ((S205 & S203 & S216 & S213) | (S205 & S203 & S216 & S214) | (S205 & S2…
R322	((S204 | S205) & (S221 | S220) & (S202 | S203) & (S217 | S216) & (S219 | S218) & (S200 | S201) & (S206 | S207 | S210 | S209 | S212 | S211 | S208 | S213 | S214 | S215) & (S1074 | S1073) & (S414 | S1077) & (S1074 | S1076) & (S412 | S1075) & (S1072 | S1071) & (S1068 | S1067) & (S1070 | S1069) & (S1079 | S1061) & (S947 | S1078) & ((S205 & S203 & S216 & S213) | (S205 & S203 & S216 & S214) | (S205 & S2…
R323	((S204 | S205) & (S221 | S220) & (S202 | S203) & (S217 | S216) & (S219 | S218) & (S200 | S201) & (S206 | S207 | S210 | S209 | S212 | S211 | S208 | S213 | S214 | S215) & (S1100 | S1099) & (S1098 | S1097) & ((S220 & S203 & !(S219) & S211) | (S220 & S203 & !(S219) & S212)))
R324	((S204 | S205) & (S221 | S220) & (S202 | S203) & (S217 | S216) & (S219 | S218) & (S200 | S201) & (S206 | S207 | S210 | S209 | S212 | S211 | S208 | S213 | S214 | S215) & (S1106 | S1107) & (S1104 | S1105) & ((S205 & S203 & S216 & S213) | (S205 & S203 & S216 & S214) | (S205 & S220 & S203 & S216 & S215)))
R325	(S547 & (S204 | S205) & (S221 | S220) & (S202 | S203) & (S217 | S216) & (S219 | S218) & (S200 | S201) & (S206 | S207 | S210 | S209 | S212 | S211 | S208 | S213 | S214 | S215) & (S547 | S1124) & (S1116 | S1115) & (S1119 | S1120) & (S1122 | S1121) & (S1117 | S1118) & (S269 | S1123) & (S1114 | S1113) & ((S220 & S203 & !(S219) & !(S201) & S207) | (S220 & S203 & !(S219) & !(S201) & S208) | (S220 & S203…
R326	((S204 | S205) & (S221 | S220) & (S202 | S203) & (S217 | S216) & (S219 | S218) & (S200 | S201) & (S206 | S207 | S210 | S209 | S212 | S211 | S208 | S213 | S214 | S215) & (S1127 | S1128) & (S1131 | S353) & (S796 | S527 | S391 | S1111 | S805 | S383 | S1130 | S1129) & (S1133 | S1132) & ((S220 & S203 & !(S219) & !(S201) & S207) | (S220 & S203 & !(S219) & !(S201) & S208)))
R327	((S204 | S205) & (S221 | S220) & (S202 | S203) & (S217 | S216) & (S219 | S218) & (S200 | S201) & (S206 | S207 | S210 | S209 | S212 | S211 | S208 | S213 | S214 | S215) & (S1137 | S955 | S814) & (S1139 | S1138) & ((S220 & S203 & !(S219) & !(S201) & S207) | (S220 & S203 & !(S219) & !(S201) & S208)))
R328	((S204 | S205) & (S221 | S220) & (S202 | S203) & (S217 | S216) & (S219 | S218) & (S200 | S201) & (S206 | S207 | S210 | S209 | S212 | S211 | S208 | S213 | S214 | S215) & (S1154 | S1153) & (S1147 | S1148) & (S1133 | S1152) & (S1149 | S607) & (S751 | S1150) & (S1145 | S1146) & (S1141 | S1142) & (S1107 | S1151) & (S1143 | S1144) & ((S205 & S203 & S216 & S213) | (S205 & S203 & S216 & S214) | (S205 & S…
R329	((S204 | S205) & (S221 | S220) & (S202 | S203) & (S217 | S216) & (S219 | S218) & (S200 | S201) & (S206 | S207 | S210 | S209 | S212 | S211 | S208 | S213 | S214 | S215) & (S1154 | S1153) & (S1147 | S1148) & (S1133 | S1152) & (S1149 | S607) & (S751 | S1150) & (S1145 | S1146) & (S1141 | S1142) & (S1107 | S1151) & (S1143 | S1144) & ((S205 & S203 & S216 & S213) | (S205 & S203 & S216 & S214) | (S205 & S…
R330	((S204 | S205) & (S221 | S220) & (S202 | S203) & (S217 | S216) & (S219 | S218) & (S200 | S201) & (S206 | S207 | S210 | S209 | S212 | S211 | S208 | S213 | S214 | S215) & (S1154 | S1153) & (S1147 | S1148) & (S1133 | S1152) & (S1149 | S607) & (S751 | S1150) & (S1145 | S1146) & (S1141 | S1142) & (S1107 | S1151) & (S1143 | S1144) & ((S205 & S203 & S216 & S213) | (S205 & S203 & S216 & S214) | (S205 & S…
R331	((S204 | S205) & (S221 | S220) & (S202 | S203) & (S217 | S216) & (S219 | S218) & (S200 | S201) & (S206 | S207 | S210 | S209 | S212 | S211 | S208 | S213 | S214 | S215) & (S1154 | S1153) & (S1147 | S1148) & (S1133 | S1152) & (S1149 | S607) & (S751 | S1150) & (S1145 | S1146) & (S1141 | S1142) & (S1107 | S1151) & (S1143 | S1144) & ((S205 & S203 & S216 & S213) | (S205 & S203 & S216 & S214) | (S205 & S…
R332	((S204 | S205) & (S221 | S220) & (S202 | S203) & (S217 | S216) & (S219 | S218) & (S200 | S201) & (S206 | S207 | S210 | S209 | S212 | S211 | S208 | S213 | S214 | S215) & (S1162 | S1163) & ((S220 & S203 & !(S219) & S211) | (S220 & S203 & !(S219) & S212)))
R333	((S204 | S205) & (S221 | S220) & (S202 | S203) & (S217 | S216) & (S219 | S218) & (S200 | S201) & (S206 | S207 | S210 | S209 | S212 | S211 | S208 | S213 | S214 | S215) & (S1184 | S1189) & (S1188 | S1173) & (S1091 | S1096 | S1187) & (S1186 | S1185) & ((S220 & S203 & !(S219) & !(S201) & S207) | (S220 & S203 & !(S219) & !(S201) & S208)))
R334	((S204 | S205) & (S221 | S220) & (S202 | S203) & (S217 | S216) & (S219 | S218) & (S200 | S201) & (S206 | S207 | S210 | S209 | S212 | S211 | S208 | S213 | S214 | S215) & (S1191 | S1192) & (S1193 | S1194) & ((S205 & S203 & S216 & S213) | (S205 & S203 & S216 & S214) | (S205 & S220 & S203 & S216 & S215)))
R335	((S204 | S205) & (S221 | S220) & (S202 | S203) & (S217 | S216) & (S219 | S218) & (S200 | S201) & (S206 | S207 | S210 | S209 | S212 | S211 | S208 | S213 | S214 | S215) & (S1214 | S1213) & (S1202 | S1201) & (S1211 | S1212) & (S1205 | S1206) & (S1154 | S1220) & (S1200 | S1199) & (S1203 | S1204) & (S1210 | S1209) & (S1198 | S1197) & (S1217 | S1218) & (S1208 | S1207) & (S1216 | S1215) & (S890 | S1219 …
R336	((S204 | S205) & (S221 | S220) & (S202 | S203) & (S217 | S216) & (S219 | S218) & (S200 | S201) & (S206 | S207 | S210 | S209 | S212 | S211 | S208 | S213 | S214 | S215) & (S1214 | S1213) & (S1202 | S1201) & (S1211 | S1212) & (S1205 | S1206) & (S1154 | S1220) & (S1200 | S1199) & (S1203 | S1204) & (S1210 | S1209) & (S1198 | S1197) & (S1217 | S1218) & (S1208 | S1207) & (S1216 | S1215) & (S890 | S1219 …
R337	((S204 | S205) & (S221 | S220) & (S202 | S203) & (S217 | S216) & (S219 | S218) & (S200 | S201) & (S206 | S207 | S210 | S209 | S212 | S211 | S208 | S213 | S214 | S215) & (S1214 | S1213) & (S1202 | S1201) & (S1211 | S1212) & (S1205 | S1206) & (S1154 | S1220) & (S1200 | S1199) & (S1203 | S1204) & (S1210 | S1209) & (S1198 | S1197) & (S1217 | S1218) & (S1208 | S1207) & (S1216 | S1215) & (S890 | S1219 …
R338	((S204 | S205) & (S221 | S220) & (S202 | S203) & (S217 | S216) & (S219 | S218) & (S200 | S201) & (S206 | S207 | S210 | S209 | S212 | S211 | S208 | S213 | S214 | S215) & (S1214 | S1213) & (S1202 | S1201) & (S1211 | S1212) & (S1205 | S1206) & (S1154 | S1220) & (S1200 | S1199) & (S1203 | S1204) & (S1210 | S1209) & (S1198 | S1197) & (S1217 | S1218) & (S1208 | S1207) & (S1216 | S1215) & (S890 | S1219 …
R339	((S204 | S205) & (S221 | S220) & (S202 | S203) & (S217 | S216) & (S219 | S218) & (S200 | S201) & (S206 | S207 | S210 | S209 | S212 | S211 | S208 | S213 | S214 | S215) & (S1214 | S1213) & (S1202 | S1201) & (S1211 | S1212) & (S1205 | S1206) & (S1154 | S1220) & (S1200 | S1199) & (S1203 | S1204) & (S1210 | S1209) & (S1198 | S1197) & (S1217 | S1218) & (S1208 | S1207) & (S1216 | S1215) & (S890 | S1219 …
R340	((S204 | S205) & (S221 | S220) & (S202 | S203) & (S217 | S216) & (S219 | S218) & (S200 | S201) & (S206 | S207 | S210 | S209 | S212 | S211 | S208 | S213 | S214 | S215) & (S1214 | S1213) & (S1202 | S1201) & (S1211 | S1212) & (S1205 | S1206) & (S1154 | S1220) & (S1200 | S1199) & (S1203 | S1204) & (S1210 | S1209) & (S1198 | S1197) & (S1217 | S1218) & (S1208 | S1207) & (S1216 | S1215) & (S890 | S1219 …
R341	((S204 | S205) & (S221 | S220) & (S202 | S203) & (S217 | S216) & (S219 | S218) & (S200 | S201) & (S206 | S207 | S210 | S209 | S212 | S211 | S208 | S213 | S214 | S215) & (S1214 | S1213) & (S1202 | S1201) & (S1211 | S1212) & (S1205 | S1206) & (S1154 | S1220) & (S1200 | S1199) & (S1203 | S1204) & (S1210 | S1209) & (S1198 | S1197) & (S1217 | S1218) & (S1208 | S1207) & (S1216 | S1215) & (S890 | S1219 …
R342	((S204 | S205) & (S221 | S220) & (S202 | S203) & (S217 | S216) & (S219 | S218) & (S200 | S201) & (S206 | S207 | S210 | S209 | S212 | S211 | S208 | S213 | S214 | S215) & (S1214 | S1213) & (S1202 | S1201) & (S1211 | S1212) & (S1205 | S1206) & (S1154 | S1220) & (S1200 | S1199) & (S1203 | S1204) & (S1210 | S1209) & (S1198 | S1197) & (S1217 | S1218) & (S1208 | S1207) & (S1216 | S1215) & (S890 | S1219 …
R343	((S204 | S205) & (S221 | S220) & (S202 | S203) & (S217 | S216) & (S219 | S218) & (S200 | S201) & (S206 | S207 | S210 | S209 | S212 | S211 | S208 | S213 | S214 | S215) & (S1214 | S1213) & (S1202 | S1201) & (S1211 | S1212) & (S1205 | S1206) & (S1154 | S1220) & (S1200 | S1199) & (S1203 | S1204) & (S1210 | S1209) & (S1198 | S1197) & (S1217 | S1218) & (S1208 | S1207) & (S1216 | S1215) & (S890 | S1219 …
R344	((S204 | S205) & (S221 | S220) & (S202 | S203) & (S217 | S216) & (S219 | S218) & (S200 | S201) & (S206 | S207 | S210 | S209 | S212 | S211 | S208 | S213 | S214 | S215) & (S1214 | S1213) & (S1202 | S1201) & (S1211 | S1212) & (S1205 | S1206) & (S1154 | S1220) & (S1200 | S1199) & (S1203 | S1204) & (S1210 | S1209) & (S1198 | S1197) & (S1217 | S1218) & (S1208 | S1207) & (S1216 | S1215) & (S890 | S1219 …
R345	((S223 | S222) & (S224 | S225) & (S223 | S555))
R346	((S223 | S222) & (S224 | S225) & (S223 | S555))
R347	((S223 | S222) & (S224 | S225) & (S947 | S946) & (S935 | S934) & (S941 | S940) & (S225 | S948) & (S932 | S933) & (S938 | S939) & (S942 | S943) & (S936 | S937) & (S945 | S944) & (S931 | S930) & (S926 | S927) & (S928 | S929))
R348	((S223 | S222) & (S224 | S225) & (S947 | S946) & (S935 | S934) & (S941 | S940) & (S225 | S948) & (S932 | S933) & (S938 | S939) & (S942 | S943) & (S936 | S937) & (S945 | S944) & (S931 | S930) & (S926 | S927) & (S928 | S929))
R349	((S226 | S227) & (S253 | S538) & (S227 | S537))
R350	((S226 | S227) & (S253 | S538) & (S227 | S537))
R351	(S228 & (S231 | S156) & (S229 | S230) & (S163 | S232) & (S233 | S234))
R352	(S154 & (S231 | S156) & (S229 | S230) & (S163 | S232) & (S233 | S234) & (S153 | S154) & (S156 | S155))
R353	((S231 | S156) & (S229 | S230) & (S163 | S232) & (S233 | S234) & (S153 | S154) & (S156 | S155))
R354	(S230 & (S231 | S156) & (S229 | S230) & (S163 | S232) & (S233 | S234) & (S166 | S167) & (S163 | S162) & (S165 | S164) & (S169 | S168) & (S161 | S158))
R355	((S231 | S156) & (S229 | S230) & (S163 | S232) & (S233 | S234) & (S166 | S167) & (S163 | S162) & (S165 | S164) & (S169 | S168) & (S161 | S158))
R356	((S239 | S238) & (S245 | S243 | S247 | S95 | S106 | S240 | S242 | S116 | S244 | S246 | S241 | S112) & (S60 | S237) & (S235 | S236) & (S239 | S858))
R357	((S239 | S238) & (S245 | S243 | S247 | S95 | S106 | S240 | S242 | S116 | S244 | S246 | S241 | S112) & (S60 | S237) & (S235 | S236) & (S239 | S858))
R358	(S236 & (S239 | S238) & (S245 | S243 | S247 | S95 | S106 | S240 | S242 | S116 | S244 | S246 | S241 | S112) & (S60 | S237) & (S235 | S236) & (S64 | S334) & (S331 | S332) & (S335 | S336) & (S241 | S333))
R359	(S236 & (S239 | S238) & (S245 | S243 | S247 | S95 | S106 | S240 | S242 | S116 | S244 | S246 | S241 | S112) & (S60 | S237) & (S235 | S236) & (S479 | S480) & (S242 | S481))
R360	(S236 & (S239 | S238) & (S245 | S243 | S247 | S95 | S106 | S240 | S242 | S116 | S244 | S246 | S241 | S112) & (S60 | S237) & (S235 | S236) & (S243 | S515) & (S514 | S167))
R361	(S236 & (S239 | S238) & (S245 | S243 | S247 | S95 | S106 | S240 | S242 | S116 | S244 | S246 | S241 | S112) & (S60 | S237) & (S235 | S236) & (S244 | S517) & (S169 | S516))
R362	(S235 & S892 & (S239 | S238) & (S245 | S243 | S247 | S95 | S106 | S240 | S242 | S116 | S244 | S246 | S241 | S112) & (S60 | S237) & (S235 | S236) & (S245 | S894) & (S198 | S893) & (S891 | S892))
R363	(S236 & (S239 | S238) & (S245 | S243 | S247 | S95 | S106 | S240 | S242 | S116 | S244 | S246 | S241 | S112) & (S60 | S237) & (S235 | S236) & (S793 | S922) & (S246 | S881 | S921))
R364	(S236 & (S239 | S238) & (S245 | S243 | S247 | S95 | S106 | S240 | S242 | S116 | S244 | S246 | S241 | S112) & (S60 | S237) & (S235 | S236) & (S247 | S1108) & (S65 | S1109))
R365	((S239 | S238) & (S245 | S243 | S247 | S95 | S106 | S240 | S242 | S116 | S244 | S246 | S241 | S112) & (S60 | S237) & (S235 | S236) & (S64 | S334) & (S331 | S332) & (S335 | S336) & (S241 | S333))
R366	((S239 | S238) & (S245 | S243 | S247 | S95 | S106 | S240 | S242 | S116 | S244 | S246 | S241 | S112) & (S60 | S237) & (S235 | S236) & (S479 | S480) & (S242 | S481))
R367	((S239 | S238) & (S245 | S243 | S247 | S95 | S106 | S240 | S242 | S116 | S244 | S246 | S241 | S112) & (S60 | S237) & (S235 | S236) & (S243 | S515) & (S514 | S167))
R368	((S239 | S238) & (S245 | S243 | S247 | S95 | S106 | S240 | S242 | S116 | S244 | S246 | S241 | S112) & (S60 | S237) & (S235 | S236) & (S244 | S517) & (S169 | S516))
R369	((S239 | S238) & (S245 | S243 | S247 | S95 | S106 | S240 | S242 | S116 | S244 | S246 | S241 | S112) & (S60 | S237) & (S235 | S236) & (S245 | S894) & (S198 | S893) & (S891 | S892))
R370	((S239 | S238) & (S245 | S243 | S247 | S95 | S106 | S240 | S242 | S116 | S244 | S246 | S241 | S112) & (S60 | S237) & (S235 | S236) & (S793 | S922) & (S246 | S881 | S921))
R371	((S239 | S238) & (S245 | S243 | S247 | S95 | S106 | S240 | S242 | S116 | S244 | S246 | S241 | S112) & (S60 | S237) & (S235 | S236) & (S247 | S1108) & (S65 | S1109))
R372	(S647 & S663 & (S248 | S249) & (S988 | S647) & (S462 | S987) & (S984 | S985) & (S249 | S986) & (S663 | S989) & (S983 | S982) & (S980 | S981))
R373	((S248 | S249) & (S988 | S647) & (S462 | S987) & (S984 | S985) & (S249 | S986) & (S663 | S989) & (S983 | S982) & (S980 | S981))
R374	((S251 | S250) & (S251 | S673 | S974 | S521) & (S255 | S975))
R375	((S251 | S250) & (S251 | S673 | S974 | S521) & (S255 | S975))
R376	(S251 & S274 & S255 & S253 & S227 & (S251 | S250) & (S274 | S273) & (S276 | S275) & (S278 | S277))
R377	(S251 & S377 & S255 & S253 & S227 & (S251 | S250) & (S380 | S212) & (S379 | S378) & (S376 | S377))
R378	(S251 & S385 & S255 & S253 & S227 & (S251 | S250) & (S385 | S384) & (S213 | S388) & (S386 | S387))
R379	(S251 & S401 & S255 & S253 & S227 & (S251 | S250) & (S400 | S401) & (S215 | S406) & (S404 | S405) & (S403 | S402))
R380	(S251 & S484 & S255 & S253 & S227 & (S251 | S250) & (S217 | S488) & (S485 | S486) & (S484 | S483) & (S196 | S487))
R381	(S251 & S969 & S967 & S959 & S963 & S965 & S255 & S253 & S227 & (S251 | S250) & (S968 | S969) & (S966 | S967) & (S219 | S972) & (S958 | S959) & (S960 | S961) & (S957 | S956) & (S963 | S962) & (S971 | S970) & (S965 | S964) & (S961 | S957))
R382	((S253 | S252) & (S254 | S255) & (S251 | S673 | S974 | S521) & (S255 | S975))
R383	((S253 | S252) & (S254 | S255) & (S251 | S673 | S974 | S521) & (S255 | S975))
R384	((S256 | S257) & (S257 | S1164 | S898) & (S841 | S843 | S1165))
R385	((S256 | S257) & (S257 | S1164 | S898) & (S841 | S843 | S1165))
R386	((S160 | S165 | S269 | S268) & (S263 | S262) & (S264 | S265) & (S266 | S267) & (S160 | S159) & (S157 | S158))
R387	((S160 | S165 | S269 | S268) & (S263 | S262) & (S264 | S265) & (S266 | S267) & (S166 | S167) & (S163 | S162) & (S165 | S164) & (S169 | S168) & (S161 | S158))
R388	((S160 | S165 | S269 | S268) & (S263 | S262) & (S264 | S265) & (S266 | S267) & (S547 | S1124) & (S1116 | S1115) & (S1119 | S1120) & (S1122 | S1121) & (S1117 | S1118) & (S269 | S1123) & (S1114 | S1113))
R389	((S160 | S165 | S269 | S268) & (S263 | S262) & (S264 | S265) & (S266 | S267) & (S160 | S159) & (S157 | S158))
R390	((S160 | S165 | S269 | S268) & (S263 | S262) & (S264 | S265) & (S266 | S267) & (S166 | S167) & (S163 | S162) & (S165 | S164) & (S169 | S168) & (S161 | S158))
R391	((S160 | S165 | S269 | S268) & (S263 | S262) & (S264 | S265) & (S266 | S267) & (S547 | S1124) & (S1116 | S1115) & (S1119 | S1120) & (S1122 | S1121) & (S1117 | S1118) & (S269 | S1123) & (S1114 | S1113))
R392	(S265 & !(S74) & (S160 | S165 | S269 | S268) & (S263 | S262) & (S264 | S265) & (S266 | S267) & (S75 | S76) & (S71 | S72) & (S78 | S77) & (S74 | S73))
R393	(S265 & (S160 | S165 | S269 | S268) & (S263 | S262) & (S264 | S265) & (S266 | S267) & (S731 | S732) & (S734 | S733) & (S730 | S729) & (S510 | S737) & (S736 | S735))
R394	(S265 & S740 & (S160 | S165 | S269 | S268) & (S263 | S262) & (S264 | S265) & (S266 | S267) & (S740 | S739) & (S743 | S174) & (S741 | S742))
R395	(S265 & (S160 | S165 | S269 | S268) & (S263 | S262) & (S264 | S265) & (S266 | S267) & (S906 | S905) & (S909 | S910) & (S903 | S904) & (S901 | S902) & (S907 | S908) & (S911 | S912))
R396	(S265 & (S160 | S165 | S269 | S268) & (S263 | S262) & (S264 | S265) & (S266 | S267) & (S947 | S946) & (S935 | S934) & (S941 | S940) & (S225 | S948) & (S932 | S933) & (S938 | S939) & (S942 | S943) & (S936 | S937) & (S945 | S944) & (S931 | S930) & (S926 | S927) & (S928 | S929))
R397	(S265 & (S160 | S165 | S269 | S268) & (S263 | S262) & (S264 | S265) & (S266 | S267) & (S947 | S946) & (S935 | S934) & (S941 | S940) & (S225 | S948) & (S932 | S933) & (S938 | S939) & (S942 | S943) & (S936 | S937) & (S945 | S944) & (S931 | S930) & (S926 | S927) & (S928 | S929))
R398	(S265 & (S160 | S165 | S269 | S268) & (S263 | S262) & (S264 | S265) & (S266 | S267) & (S947 | S946) & (S935 | S934) & (S941 | S940) & (S225 | S948) & (S932 | S933) & (S938 | S939) & (S942 | S943) & (S936 | S937) & (S945 | S944) & (S931 | S930) & (S926 | S927) & (S928 | S929))
R399	(S265 & (S160 | S165 | S269 | S268) & (S263 | S262) & (S264 | S265) & (S266 | S267) & (S998 | S997) & (S995 | S996))
R400	(S265 & S547 & (S160 | S165 | S269 | S268) & (S263 | S262) & (S264 | S265) & (S266 | S267) & (S547 | S1124) & (S1116 | S1115) & (S1119 | S1120) & (S1122 | S1121) & (S1117 | S1118) & (S269 | S1123) & (S1114 | S1113))
R401	(S265 & (S160 | S165 | S269 | S268) & (S263 | S262) & (S264 | S265) & (S266 | S267) & (S1191 | S1192) & (S1193 | S1194))
R402	(S764 & S768 & S780 & S774 & S772 & S776 & !(S770) & !(S784) & (S274 | S273) & (S276 | S275) & (S278 | S277) & (S765 | S764) & (S768 | S767) & (S278 | S766))
R403	((S274 | S273) & (S276 | S275) & (S278 | S277) & (S765 | S764) & (S768 | S767) & (S278 | S766))
R404	((S281 | S280) & (S453 | S454) & (S450 | S449) & (S451 | S452) & (S281 | S455))
R405	((S281 | S280) & (S453 | S454) & (S450 | S449) & (S451 | S452) & (S281 | S455))
R406	(S281 & S1525 & (S281 | S280) & (S645 | S644) & (S642 | S643) & (S641 | S640) & (S646 | S647))
R407	(S281 & S1525 & (S281 | S280) & (S662 | S663) & (S628 | S659) & (S661 | S652) & (S656 | S657) & (S658 | S287) & (S660 | S643))
R408	(S628 & S652 & S643 & S645 & S636 & S634 & (S288 | S289) & (S286 | S287) & (S662 | S663) & (S628 | S659) & (S661 | S652) & (S656 | S657) & (S287 | S658) & (S660 | S643))
R409	((S288 | S289) & (S286 | S287) & (S662 | S663) & (S628 | S659) & (S661 | S652) & (S656 | S657) & (S287 | S658) & (S660 | S643))
R410	(S287 & !(S784) & S776 & S628 & S643 & S645 & S652 & S636 & S634 & !(S632) & S278 & S768 & S780 & S774 & S772 & S764 & !(S770) & (S288 | S289) & (S286 | S287) & (S783 | S784) & (S786 | S776) & (S289 | S785))
R411	((S288 | S289) & (S286 | S287) & (S783 | S784) & (S786 | S776) & (S289 | S785))
R412	(S1717 & !(S1277) & (S299 | S301 | S300) & (S297 | S295 | S298 | S294 | S296) & (S291 | S290 | S293 | S292))
R413	(S1524 & (S299 | S301 | S300) & (S297 | S295 | S298 | S294 | S296) & (S291 | S290 | S293 | S292))
R414	(S1528 & (S299 | S301 | S300) & (S297 | S295 | S298 | S294 | S296) & (S291 | S290 | S293 | S292))
R415	(S2011 & (S299 | S301 | S300) & (S297 | S295 | S298 | S294 | S296) & (S291 | S290 | S293 | S292))
R416	(S1571 & S1275 & (S299 | S301 | S300) & (S297 | S295 | S298 | S294 | S296) & (S291 | S290 | S293 | S292))
R417	(S1593 & (S299 | S301 | S300) & (S297 | S295 | S298 | S294 | S296) & (S291 | S290 | S293 | S292))
R418	(!(S1522) & (S299 | S301 | S300) & (S297 | S295 | S298 | S294 | S296) & (S291 | S290 | S293 | S292) & ((S80 & S82 & S560 & S37 & ((S34 & S39) | (S39 & S35 & S104))) | (S1173 & S1184 & S1527 & S1185 & S45 & S47 & (S1171 | S1179) & ((S326 & S328 & S324) | (S575 & S577)))))
R419	(S1884 & (S299 | S301 | S300) & (S297 | S295 | S298 | S294 | S296) & (S291 | S290 | S293 | S292))
R420	(S1762 & (S299 | S301 | S300) & (S297 | S295 | S298 | S294 | S296) & (S291 | S290 | S293 | S292))
R421	(S1277 & (S299 | S301 | S300) & (S297 | S295 | S298 | S294 | S296) & (S291 | S290 | S293 | S292))
R422	(!(S1522) & (S299 | S301 | S300) & (S297 | S295 | S298 | S294 | S296) & (S291 | S290 | S293 | S292))
R423	(S1844 & (S299 | S301 | S300) & (S297 | S295 | S298 | S294 | S296) & (S291 | S290 | S293 | S292))
R424	(S307 & (S829 | S828) & (S827 | S826) & (S825 | S824) & (S830 | S478))
R425	(S308 & (S316 | S315) & (S312 | S311) & (S318 | S317) & (S310 | S309) & (S314 | S313))
R426	(S328 & (S324 | S323) & (S321 | S322) & (S327 | S328) & (S325 | S326) & (S324 | S323) & (S321 | S322) & (S327 | S328) & (S325 | S326))
R427	((S324 | S323) & (S321 | S322) & (S327 | S328) & (S325 | S326) & (S324 | S323) & (S321 | S322) & (S327 | S328) & (S325 | S326))
R428	((S324 | S323) & (S321 | S322) & (S327 | S328) & (S325 | S326) & (S431 | S1167) & (S326 | S575 | S1169) & (S1166 | S47) & (S1173 | S1172) & (S1168 | S471) & (S1171 | S1170))
R429	((S324 | S323) & (S321 | S322) & (S327 | S328) & (S325 | S326) & (S431 | S1167) & (S326 | S575 | S1169) & (S1166 | S47) & (S1173 | S1172) & (S1168 | S471) & (S1171 | S1170))
R430	((S324 | S323) & (S321 | S322) & (S327 | S328) & (S325 | S326) & (S324 | S323) & (S321 | S322) & (S327 | S328) & (S325 | S326))
R431	((S324 | S323) & (S321 | S322) & (S327 | S328) & (S325 | S326) & (S324 | S323) & (S321 | S322) & (S327 | S328) & (S325 | S326))
R432	(S788 & (S64 | S334) & (S331 | S332) & (S335 | S336) & (S333 | S241) & (S789 | S790) & (S787 | S788) & (S336 | S791 | S793 | S480 | S792))
R433	((S64 | S334) & (S331 | S332) & (S335 | S336) & (S333 | S241) & (S789 | S790) & (S787 | S788) & (S336 | S791 | S793 | S480 | S792))
R434	(S241 & (S64 | S334) & (S331 | S332) & (S335 | S336) & (S333 | S241))
R435	(S332 & S336 & S241 & S236 & (S64 | S334) & (S331 | S332) & (S335 | S336) & (S333 | S241) & (S153 | S154) & (S155 | S156))
R436	(S332 & S241 & S195 & S236 & (S64 | S334) & (S331 | S332) & (S335 | S336) & (S333 | S241) & (S190 | S191) & (S195 | S196) & (S62 | S194) & (S193 | S192) & (S197 | S198))
R437	(S332 & S336 & S241 & S236 & (S64 | S334) & (S331 | S332) & (S335 | S336) & (S333 | S241) & (S231 | S156) & (S229 | S230) & (S163 | S232) & (S233 | S234))
R438	((S64 | S334) & (S331 | S332) & (S335 | S336) & (S333 | S241) & (S590 | S570) & (S589 | S588) & (S586 | S587))
R439	(S332 & S241 & S547 & S236 & (S64 | S334) & (S331 | S332) & (S335 | S336) & (S333 | S241) & (S547 | S1124) & (S1116 | S1115) & (S1119 | S1120) & (S1122 | S1121) & (S1117 | S1118) & (S269 | S1123) & (S1114 | S1113))
R440	(S208 & (S351 | S208) & (S353 | S352) & (S349 | S350) & (S1127 | S1128) & (S353 | S1131) & (S796 | S527 | S391 | S1111 | S805 | S383 | S1130 | S1129) & (S1133 | S1132))
R441	((S351 | S208) & (S353 | S352) & (S349 | S350) & (S1127 | S1128) & (S353 | S1131) & (S796 | S527 | S391 | S1111 | S805 | S383 | S1130 | S1129) & (S1133 | S1132))
R442	((S400 | S401) & (S215 | S406) & (S404 | S405) & (S403 | S402) & (S405 | S1223) & (S1100 | S1102 | S1224) & (S1100 | S1102))
R443	((S400 | S401) & (S215 | S406) & (S404 | S405) & (S403 | S402) & (S405 | S1223) & (S1100 | S1102 | S1224))
R444	((S407 | S408) & (S408 | S1196) & (S1195 | S221))
R445	((S407 | S408) & (S408 | S1196) & (S1195 | S221))
R446	((S412 | S411) & (S410 | S409) & (S1046 | S1047) & (S1054 | S1053) & (S1051 | S1052) & (S1042 | S1043) & (S1040 | S1041) & (S410 | S1048) & (S1045 | S1044) & (S1050 | S1049))
R447	((S412 | S411) & (S410 | S409) & (S1046 | S1047) & (S1054 | S1053) & (S1051 | S1052) & (S1042 | S1043) & (S1040 | S1041) & (S410 | S1048) & (S1045 | S1044) & (S1050 | S1049))
R448	((S412 | S411) & (S410 | S409) & (S1074 | S1073) & (S414 | S1077) & (S1074 | S1076) & (S412 | S1075) & (S1072 | S1071) & (S1068 | S1067) & (S1070 | S1069) & (S1079 | S1061) & (S947 | S1078))
R449	((S412 | S411) & (S410 | S409) & (S1074 | S1073) & (S414 | S1077) & (S1074 | S1076) & (S412 | S1075) & (S1072 | S1071) & (S1068 | S1067) & (S1070 | S1069) & (S1079 | S1061) & (S947 | S1078))
R450	(S1074 & (S416 | S415) & (S413 | S414) & (S1074 | S1073) & (S414 | S1077) & (S1074 | S1076) & (S412 | S1075) & (S1072 | S1071) & (S1068 | S1067) & (S1070 | S1069) & (S1079 | S1061) & (S947 | S1078))
R451	((S416 | S415) & (S413 | S414) & (S1074 | S1073) & (S414 | S1077) & (S1074 | S1076) & (S412 | S1075) & (S1072 | S1071) & (S1068 | S1067) & (S1070 | S1069) & (S1079 | S1061) & (S947 | S1078))
R452	(S414 & (S416 | S415) & (S413 | S414) & (S761 | S760) & (S759 | S758) & (S755 | S754) & (S757 | S679) & (S416 | S756))
R453	((S416 | S415) & (S413 | S414) & (S761 | S760) & (S759 | S758) & (S755 | S754) & (S757 | S679) & (S416 | S756))
R454	((S418 | S417) & (S850 | S849) & (S838 | S851) & (S418 | S848))
R455	((S418 | S417) & (S850 | S849) & (S838 | S851) & (S418 | S848))
R456	((S420 | S421) & (S419 | S50) & (S431 | S430 | S432) & (S438 | S439) & (S429 | S428) & (S433 | S434) & (S423 | S422) & (S421 | S437) & (S424 | S425) & (S440 | S441) & (S435 | S436) & (S426 | S427))
R457	((S420 | S421) & (S419 | S50) & (S431 | S430 | S432) & (S438 | S439) & (S429 | S428) & (S433 | S434) & (S423 | S422) & (S421 | S437) & (S424 | S425) & (S440 | S441) & (S435 | S436) & (S426 | S427))
R458	((S431 | S430 | S432) & (S438 | S439) & (S429 | S428) & (S433 | S434) & (S423 | S422) & (S421 | S437) & (S424 | S425) & (S440 | S441) & (S435 | S436) & (S426 | S427) & (S431 | S1167) & (S575 | S326 | S1169) & (S1166 | S47) & (S1173 | S1172) & (S1168 | S471) & (S1171 | S1170) & !((S439 & S429 & S421 & S436 & S50 & S1063 & (S423 | S425 | S427))))
R459	((S431 | S430 | S432) & (S438 | S439) & (S429 | S428) & (S433 | S434) & (S423 | S422) & (S421 | S437) & (S424 | S425) & (S440 | S441) & (S435 | S436) & (S426 | S427) & (S1181 | S472) & (S1179 | S1182) & (S432 | S1180) & (S1184 | S1183) & !((S439 & S429 & S421 & S436 & S50 & S1063 & (S423 | S425 | S427))))
R460	((S431 | S430 | S432) & (S438 | S439) & (S429 | S428) & (S433 | S434) & (S423 | S422) & (S421 | S437) & (S424 | S425) & (S440 | S441) & (S435 | S436) & (S426 | S427) & (S431 | S1167) & (S575 | S326 | S1169) & (S1166 | S47) & (S1173 | S1172) & (S1168 | S471) & (S1171 | S1170))
R461	((S431 | S430 | S432) & (S438 | S439) & (S429 | S428) & (S433 | S434) & (S423 | S422) & (S421 | S437) & (S424 | S425) & (S440 | S441) & (S435 | S436) & (S426 | S427) & (S1181 | S472) & (S1179 | S1182) & (S432 | S1180) & (S1184 | S1183))
R462	((S431 | S430 | S432) & (S438 | S439) & (S429 | S428) & (S433 | S434) & (S423 | S422) & (S421 | S437) & (S424 | S425) & (S440 | S441) & (S435 | S436) & (S426 | S427) & (S434 | S1175) & (S1177 | S712) & (S474 | S1176) & (S1179 | S1171 | S1178) & (S1174 | S80) & !((S439 & S429 & S421 & S436 & S50 & S1063 & (S423 | S425 | S427))))
R463	((S431 | S430 | S432) & (S438 | S439) & (S429 | S428) & (S433 | S434) & (S423 | S422) & (S421 | S437) & (S424 | S425) & (S440 | S441) & (S435 | S436) & (S426 | S427) & (S434 | S1175) & (S1177 | S712) & (S474 | S1176) & (S1179 | S1171 | S1178) & (S1174 | S80))
R464	((S431 | S430 | S432) & (S438 | S439) & (S429 | S428) & (S433 | S434) & (S423 | S422) & (S421 | S437) & (S424 | S425) & (S440 | S441) & (S435 | S436) & (S426 | S427) & (S436 | S1064) & (S726 | S1065) & (S1063 | S1062))
R465	((S431 | S430 | S432) & (S438 | S439) & (S429 | S428) & (S433 | S434) & (S423 | S422) & (S421 | S437) & (S424 | S425) & (S440 | S441) & (S435 | S436) & (S426 | S427) & (S436 | S1064) & (S726 | S1065) & (S1063 | S1062))
R466	((S431 | S430 | S432) & (S438 | S439) & (S429 | S428) & (S433 | S434) & (S423 | S422) & (S421 | S437) & (S424 | S425) & (S440 | S441) & (S435 | S436) & (S426 | S427) & (S474 | S473) & (S439 | S475) & (S471 | S472 | S470))
R467	((S431 | S430 | S432) & (S438 | S439) & (S429 | S428) & (S433 | S434) & (S423 | S422) & (S421 | S437) & (S424 | S425) & (S440 | S441) & (S435 | S436) & (S426 | S427) & (S474 | S473) & (S439 | S475) & (S471 | S472 | S470))
R468	(S439 & S421 & S436 & S724 & S720 & S50 & S1057 & (S431 | S430 | S432) & (S438 | S439) & (S429 | S428) & (S433 | S434) & (S423 | S422) & (S421 | S437) & (S424 | S425) & (S440 | S441) & (S435 | S436) & (S426 | S427) & (S726 | S725) & (S441 | S716) & (S715 | S52) & (S724 | S723) & (S722 | S721) & (S720 | S719) & (S689 | S718) & (S712 | S711) & (S714 | S713) & (S717 | S592) & (S709 | S710) & !((S429…
R469	((S431 | S430 | S432) & (S438 | S439) & (S429 | S428) & (S433 | S434) & (S423 | S422) & (S421 | S437) & (S424 | S425) & (S440 | S441) & (S435 | S436) & (S426 | S427) & (S726 | S725) & (S441 | S716) & (S715 | S52) & (S724 | S723) & (S722 | S721) & (S720 | S719) & (S689 | S718) & (S712 | S711) & (S714 | S713) & (S717 | S592) & (S709 | S710))
R470	(S442 & (S444 | S443) & (S446 | S445))
R471	((S444 | S443) & (S446 | S445) & (S446 | S677) & (S678 | S679))
R472	((S444 | S443) & (S446 | S445) & (S446 | S677) & (S678 | S679))
R473	(S444 & S446 & (S444 | S443) & (S446 | S445) & (S174 | S173) & (S172 | S171))
R474	(S444 & S446 & (S444 | S443) & (S446 | S445) & (S316 | S315) & (S312 | S311) & (S318 | S317) & (S310 | S309) & (S314 | S313) & !((S316 & S312 & S310 & S314)))
R475	(S444 & S446 & (S444 | S443) & (S446 | S445) & (S533 | S534))
R476	(S448 & (S453 | S454) & (S450 | S449) & (S451 | S452) & (S281 | S455))
R477	(S457 & S14)
R478	(S457 & S32)
R479	(S457 & S48)
R480	(S457 & S188)
R481	(S457 & S270)
R482	(S457 & S279)
R483	(S457 & S329)
R484	(S457 & S344)
R485	(S457 & S354)
R486	(S457 & S362)
R487	(S457 & S367)
R488	(S457 & S373)
R489	(S457 & S381)
R490	(S457 & S389)
R491	(S457 & S397)
R492	(S457 & (S407 | S408))
R493	(S457 & S456)
R494	(S457 & S489)
R495	(S457 & S496)
R496	(S457 & S511)
R497	(S457 & S531)
R498	(S457 & S578)
R499	(S457 & S629)
R500	(S457 & S637)
R501	(S457 & S648)
R502	(S457 & S653)
R503	(S457 & S664)
R504	(S457 & S668)
R505	(S457 & S690)
R506	(S457 & S738)
R507	(S457 & S752)
R508	(S457 & S803)
R509	(S457 & S812)
R510	(S457 & S821)
R511	(S457 & S831)
R512	(S457 & S857)
R513	(S457 & S913)
R514	(S457 & S973)
R515	(S457 & S1080)
R516	(S457 & S1125)
R517	(S457 & S1134)
R518	(S457 & S1140)
R519	(S457 & S1229)
R520	(S457 & S1234)
R521	(S458 & S798 & (S800 | S799) & (S802 | S801) & (S797 | S798))
R522	(S458 & S807 & (S806 | S807) & (S809 | S808) & (S810 | S811))
R523	(S458 & S816 & (S819 | S820) & (S816 | S815) & (S817 | S818))
R524	(S462 & S977 & (S459 | S460) & (S464 | S463) & (S462 | S461) & (S465 | S466) & (S460 | S978) & (S976 | S977))
R525	((S459 | S460) & (S464 | S463) & (S462 | S461) & (S465 | S466) & (S460 | S978) & (S976 | S977))
R526	(S647 & S249 & S663 & S983 & S981 & (S459 | S460) & (S464 | S463) & (S462 | S461) & (S465 | S466) & (S988 | S647) & (S462 | S987) & (S984 | S985) & (S249 | S986) & (S663 | S989) & (S983 | S982) & (S980 | S981))
R527	((S459 | S460) & (S464 | S463) & (S462 | S461) & (S465 | S466) & (S988 | S647) & (S462 | S987) & (S984 | S985) & (S249 | S986) & (S663 | S989) & (S983 | S982) & (S980 | S981))
R528	((S459 | S460) & (S464 | S463) & (S462 | S461) & (S465 | S466) & (S464 | S845))
R529	((S459 | S460) & (S464 | S463) & (S462 | S461) & (S465 | S466) & (S464 | S845))
R530	((S459 | S460) & (S464 | S463) & (S462 | S461) & (S465 | S466) & (S466 | S835) & (S838 | S837) & (S696 | S836))
R531	((S459 | S460) & (S464 | S463) & (S462 | S461) & (S465 | S466) & (S466 | S835) & (S838 | S837) & (S696 | S836))
R532	(S467 & (S469 | S468))
R533	(S469 & (S469 | S468) & (S1027 | S884) & (S1025 | S1026))
R534	(S439 & (S474 | S473) & (S439 | S475) & (S471 | S472 | S470) & (S431 | S1167) & (S575 | S326 | S1169) & (S1166 | S47) & (S1173 | S1172) & (S471 | S1168) & (S1171 | S1170))
R535	(S439 & (S474 | S473) & (S439 | S475) & (S471 | S472 | S470) & (S472 | S1181) & (S1179 | S1182) & (S432 | S1180) & (S1184 | S1183))
R536	((S474 | S473) & (S439 | S475) & (S471 | S472 | S470) & (S431 | S1167) & (S575 | S326 | S1169) & (S1166 | S47) & (S1173 | S1172) & (S471 | S1168) & (S1171 | S1170))
R537	((S474 | S473) & (S439 | S475) & (S471 | S472 | S470) & (S472 | S1181) & (S1179 | S1182) & (S432 | S1180) & (S1184 | S1183))
R538	(S712 & (S474 | S473) & (S439 | S475) & (S471 | S472 | S470) & (S1175 | S434) & (S1177 | S712) & (S474 | S1176) & (S1179 | S1171 | S1178) & (S1174 | S80))
R539	((S474 | S473) & (S439 | S475) & (S471 | S472 | S470) & (S1175 | S434) & (S1177 | S712) & (S474 | S1176) & (S1179 | S1171 | S1178) & (S1174 | S80))
R540	(S476 & !(S2012) & (S567 | S568) & (S570 | S569) & (S565 | S566))
R541	(!(S478) & S902 & (S478 | S477) & (S906 | S905) & (S909 | S910) & (S903 | S904) & (S901 | S902) & (S907 | S908) & (S911 | S912))
R542	(S996 & (S478 | S477) & (S998 | S997) & (S995 | S996))
R543	((S478 | S477) & (S829 | S828) & (S827 | S826) & (S825 | S824) & (S478 | S830))
R544	((S478 | S477) & (S829 | S828) & (S827 | S826) & (S825 | S824) & (S478 | S830))
R545	(S790 & S788 & (S479 | S480) & (S481 | S242) & (S789 | S790) & (S787 | S788) & (S480 | S791 | S793 | S792 | S336))
R546	((S479 | S480) & (S481 | S242) & (S789 | S790) & (S787 | S788) & (S480 | S791 | S793 | S792 | S336))
R547	((S500 | S499) & (S510 | S509) & (S503 | S504) & (S508 | S507) & (S501 | S502) & (S356 | S178 | S506 | S259 | S338 | S4 | S505 | S346) & (S4 | S3) & (S5 | S6))
R548	((S500 | S499) & (S510 | S509) & (S503 | S504) & (S508 | S507) & (S501 | S502) & (S356 | S178 | S506 | S259 | S338 | S4 | S505 | S346) & (S179 | S180) & (S178 | S177))
R549	((S500 | S499) & (S510 | S509) & (S503 | S504) & (S508 | S507) & (S501 | S502) & (S356 | S178 | S506 | S259 | S338 | S4 | S505 | S346) & (S261 | S260) & (S259 | S258))
R550	((S500 | S499) & (S510 | S509) & (S503 | S504) & (S508 | S507) & (S501 | S502) & (S356 | S178 | S506 | S259 | S338 | S4 | S505 | S346) & (S340 | S339) & (S338 | S337))
R551	((S500 | S499) & (S510 | S509) & (S503 | S504) & (S508 | S507) & (S501 | S502) & (S356 | S178 | S506 | S259 | S338 | S4 | S505 | S346) & (S346 | S345) & (S348 | S347))
R552	((S500 | S499) & (S510 | S509) & (S503 | S504) & (S508 | S507) & (S501 | S502) & (S356 | S178 | S506 | S259 | S338 | S4 | S505 | S346) & (S356 | S355) & (S358 | S357))
R553	((S500 | S499) & (S510 | S509) & (S503 | S504) & (S508 | S507) & (S501 | S502) & (S356 | S178 | S506 | S259 | S338 | S4 | S505 | S346) & (S1136 | S618) & (S506 | S1135))
R554	((S500 | S499) & (S510 | S509) & (S503 | S504) & (S508 | S507) & (S501 | S502) & (S356 | S178 | S506 | S259 | S338 | S4 | S505 | S346) & (S4 | S3) & (S5 | S6))
R555	((S500 | S499) & (S510 | S509) & (S503 | S504) & (S508 | S507) & (S501 | S502) & (S356 | S178 | S506 | S259 | S338 | S4 | S505 | S346) & (S179 | S180) & (S178 | S177))
R556	((S500 | S499) & (S510 | S509) & (S503 | S504) & (S508 | S507) & (S501 | S502) & (S356 | S178 | S506 | S259 | S338 | S4 | S505 | S346) & (S261 | S260) & (S259 | S258))
R557	((S500 | S499) & (S510 | S509) & (S503 | S504) & (S508 | S507) & (S501 | S502) & (S356 | S178 | S506 | S259 | S338 | S4 | S505 | S346) & (S340 | S339) & (S338 | S337))
R558	((S500 | S499) & (S510 | S509) & (S503 | S504) & (S508 | S507) & (S501 | S502) & (S356 | S178 | S506 | S259 | S338 | S4 | S505 | S346) & (S346 | S345) & (S348 | S347))
R559	((S500 | S499) & (S510 | S509) & (S503 | S504) & (S508 | S507) & (S501 | S502) & (S356 | S178 | S506 | S259 | S338 | S4 | S505 | S346) & (S356 | S355) & (S358 | S357))
R560	((S500 | S499) & (S510 | S509) & (S503 | S504) & (S508 | S507) & (S501 | S502) & (S356 | S178 | S506 | S259 | S338 | S4 | S505 | S346) & (S1136 | S618) & (S506 | S1135))
R561	((S500 | S499) & (S510 | S509) & (S503 | S504) & (S508 | S507) & (S501 | S502) & (S356 | S178 | S506 | S259 | S338 | S4 | S505 | S346) & (S261 | S340 | S616 | S612 | S272 | S348 | S611 | S358 | S617 | S615 | S399 | S6 | S610 | S614 | S618 | S180 | S613) & (S508 | S620) & (S56 | S619) & (S623 | S624) & (S622 | S621))
R562	((S500 | S499) & (S510 | S509) & (S503 | S504) & (S508 | S507) & (S501 | S502) & (S356 | S178 | S506 | S259 | S338 | S4 | S505 | S346) & (S261 | S340 | S616 | S612 | S272 | S348 | S611 | S358 | S617 | S615 | S399 | S6 | S610 | S614 | S618 | S180 | S613) & (S508 | S620) & (S56 | S619) & (S623 | S624) & (S622 | S621))
R563	(S500 & S502 & !(S736) & (S500 | S499) & (S510 | S509) & (S503 | S504) & (S508 | S507) & (S501 | S502) & (S356 | S178 | S506 | S259 | S338 | S4 | S505 | S346) & (S731 | S732) & (S734 | S733) & (S730 | S729) & (S510 | S737) & (S736 | S735))
R564	((S500 | S499) & (S510 | S509) & (S503 | S504) & (S508 | S507) & (S501 | S502) & (S356 | S178 | S506 | S259 | S338 | S4 | S505 | S346) & (S731 | S732) & (S734 | S733) & (S730 | S729) & (S510 | S737) & (S736 | S735))
R565	(S877 & (S512 | S513) & (S513 | S96 | S881 | S523 | S880 | S107) & (S876 | S877) & (S879 | S878))
R566	((S512 | S513) & (S513 | S96 | S881 | S523 | S880 | S107) & (S876 | S877) & (S879 | S878))
R567	((S519 | S518) & (S1036 | S129) & (S126 | S1035) & (S722 | S1037) & (S1034 | S1033) & (S519 | S1038))
R568	((S519 | S518) & (S1036 | S129) & (S126 | S1035) & (S722 | S1037) & (S1034 | S1033) & (S519 | S1038))
R569	((S519 | S518) & (S431 | S430 | S432) & (S438 | S439) & (S429 | S428) & (S433 | S434) & (S423 | S422) & (S421 | S437) & (S424 | S425) & (S440 | S441) & (S435 | S436) & (S426 | S427))
R570	((S519 | S518) & (S431 | S430 | S432) & (S438 | S439) & (S429 | S428) & (S433 | S434) & (S423 | S422) & (S421 | S437) & (S424 | S425) & (S440 | S441) & (S435 | S436) & (S426 | S427))
R571	((S519 | S518) & (S431 | S430 | S432) & (S438 | S439) & (S429 | S428) & (S433 | S434) & (S423 | S422) & (S421 | S437) & (S424 | S425) & (S440 | S441) & (S435 | S436) & (S426 | S427))
R572	((S519 | S518) & (S431 | S430 | S432) & (S438 | S439) & (S429 | S428) & (S433 | S434) & (S423 | S422) & (S421 | S437) & (S424 | S425) & (S440 | S441) & (S435 | S436) & (S426 | S427))
R573	((S519 | S518) & (S726 | S725) & (S716 | S441) & (S715 | S52) & (S724 | S723) & (S722 | S721) & (S720 | S719) & (S689 | S718) & (S712 | S711) & (S714 | S713) & (S717 | S592) & (S709 | S710))
R574	((S519 | S518) & (S994 | S708) & (S992 | S991) & (S554 | S993))
R575	((S519 | S518) & (S1036 | S129) & (S126 | S1035) & (S722 | S1037) & (S1034 | S1033) & (S519 | S1038))
R576	((S519 | S518) & (S1064 | S436) & (S726 | S1065) & (S1063 | S1062))
R577	((S520 | S521) & (S521 | S251 | S673 | S974) & (S255 | S975))
R578	((S520 | S521) & (S521 | S251 | S673 | S974) & (S255 | S975))
R579	(S521 & S385 & S255 & S253 & S227 & (S520 | S521) & (S385 | S384) & (S213 | S388) & (S386 | S387))
R580	(S521 & S393 & S255 & S253 & S227 & (S520 | S521) & (S394 | S395) & (S214 | S396) & (S392 | S393))
R581	(S521 & S401 & S255 & S253 & S227 & (S520 | S521) & (S400 | S401) & (S215 | S406) & (S404 | S405) & (S403 | S402))
R582	(S521 & S255 & S253 & S227 & (S520 | S521) & (S731 | S732) & (S734 | S733) & (S730 | S729) & (S510 | S737) & (S736 | S735))
R583	(S877 & (S523 | S522) & (S523 | S96 | S881 | S880 | S107 | S513) & (S876 | S877) & (S879 | S878))
R584	((S523 | S522) & (S523 | S96 | S881 | S880 | S107 | S513) & (S876 | S877) & (S879 | S878))
R585	((S529 | S493 | S530 | S498 | S320 | S528) & (S320 | S319))
R586	((S529 | S493 | S530 | S498 | S320 | S528) & (S493 | S492))
R587	((S529 | S493 | S530 | S498 | S320 | S528) & (S498 | S497))
R588	((S529 | S493 | S530 | S498 | S320 | S528) & (S529 | S727))
R589	((S529 | S493 | S530 | S498 | S320 | S528) & (S530 | S1225))
R590	((S529 | S493 | S530 | S498 | S320 | S528) & (S320 | S319))
R591	((S529 | S493 | S530 | S498 | S320 | S528) & (S493 | S492))
R592	((S529 | S493 | S530 | S498 | S320 | S528) & (S498 | S497))
R593	((S529 | S493 | S530 | S498 | S320 | S528) & (S529 | S727))
R594	((S529 | S493 | S530 | S498 | S320 | S528) & (S530 | S1225))
R595	(S532 & (S533 | S534))
R596	((S535 | S536) & (S1214 | S1213) & (S1202 | S1201) & (S1211 | S1212) & (S1205 | S1206) & (S1154 | S1220) & (S1200 | S1199) & (S1203 | S1204) & (S1210 | S1209) & (S1198 | S1197) & (S1217 | S1218) & (S1208 | S1207) & (S1216 | S1215) & (S536 | S890 | S1219) & !(((S1202 & S1200 & S1198) | (S1206 & S1200 & S1198))))
R597	((S535 | S536) & (S1214 | S1213) & (S1202 | S1201) & (S1211 | S1212) & (S1205 | S1206) & (S1154 | S1220) & (S1200 | S1199) & (S1203 | S1204) & (S1210 | S1209) & (S1198 | S1197) & (S1217 | S1218) & (S1208 | S1207) & (S1216 | S1215) & (S536 | S890 | S1219))
R598	((S253 | S538) & (S227 | S537) & (S253 | S252) & (S254 | S255))
R599	((S253 | S538) & (S227 | S537) & (S253 | S252) & (S254 | S255))
R600	(S234 & (S541 | S234) & (S539 | S540) & (S543 | S544) & (S547 | S546) & (S540 | S545))
R601	((S541 | S234) & (S539 | S540) & (S543 | S544) & (S547 | S546) & (S540 | S545))
R602	(S1595 & (S541 | S234) & (S539 | S540) & (S231 | S156) & (S229 | S230) & (S163 | S232) & (S234 | S233))
R603	((S541 | S234) & (S539 | S540) & (S231 | S156) & (S229 | S230) & (S163 | S232) & (S234 | S233))
R604	((S541 | S234) & (S539 | S540) & (S543 | S544) & (S547 | S546) & (S540 | S545))
R605	(S542 & (S543 | S544) & (S547 | S546) & (S545 | S540))
R606	(S540 & (S543 | S544) & (S547 | S546) & (S545 | S540) & (S547 | S1124) & (S1116 | S1115) & (S1119 | S1120) & (S1122 | S1121) & (S1117 | S1118) & (S269 | S1123) & (S1114 | S1113))
R607	((S543 | S544) & (S547 | S546) & (S545 | S540) & (S547 | S1124) & (S1116 | S1115) & (S1119 | S1120) & (S1122 | S1121) & (S1117 | S1118) & (S269 | S1123) & (S1114 | S1113))
R608	((S550 | S551) & (S549 | S548) & (S549 | S561) & (S562 | S563))
R609	((S550 | S551) & (S549 | S548) & (S549 | S561) & (S562 | S563))
R610	((S550 | S551) & (S549 | S548) & (S551 | S1028))
R611	((S550 | S551) & (S549 | S548) & (S551 | S1028))
R612	(S552 & (S789 | S790) & (S787 | S788) & (S791 | S793 | S480 | S792 | S336))
R613	((S554 | S553) & (S994 | S708) & (S992 | S991) & (S554 | S993))
R614	((S554 | S553) & (S994 | S708) & (S992 | S991) & (S554 | S993))
R615	(S554 & !(S2016) & S84 & S708 & S86 & S145 & (S554 | S553) & (S431 | S430 | S432) & (S438 | S439) & (S429 | S428) & (S433 | S434) & (S423 | S422) & (S421 | S437) & (S424 | S425) & (S440 | S441) & (S435 | S436) & (S426 | S427))
R616	(S554 & !(S2016) & S84 & S708 & S86 & S145 & (S554 | S553) & (S431 | S430 | S432) & (S438 | S439) & (S429 | S428) & (S433 | S434) & (S423 | S422) & (S421 | S437) & (S424 | S425) & (S440 | S441) & (S435 | S436) & (S426 | S427))
R617	(S554 & !(S2016) & S84 & S708 & S86 & S145 & (S554 | S553) & (S431 | S430 | S432) & (S438 | S439) & (S429 | S428) & (S433 | S434) & (S423 | S422) & (S421 | S437) & (S424 | S425) & (S440 | S441) & (S435 | S436) & (S426 | S427))
R618	(S554 & !(S2016) & S84 & S708 & S86 & S145 & (S554 | S553) & (S431 | S430 | S432) & (S438 | S439) & (S429 | S428) & (S433 | S434) & (S423 | S422) & (S421 | S437) & (S424 | S425) & (S440 | S441) & (S435 | S436) & (S426 | S427))
R619	(S554 & !(S2016) & S84 & S708 & S86 & S145 & (S554 | S553) & (S726 | S725) & (S716 | S441) & (S715 | S52) & (S724 | S723) & (S722 | S721) & (S720 | S719) & (S689 | S718) & (S712 | S711) & (S714 | S713) & (S717 | S592) & (S709 | S710))
R620	(S554 & S708 & !(S2016) & S84 & S86 & S145 & (S554 | S553) & (S994 | S708) & (S992 | S991) & (S554 | S993))
R621	(S554 & !(S2016) & S84 & S708 & S86 & S145 & (S554 | S553) & (S1064 | S436) & (S726 | S1065) & (S1063 | S1062))
R622	((S559 | S560) & (S82 | S558) & (S556 | S557) & (S37 | S704) & (S560 | S705))
R623	((S559 | S560) & (S82 | S558) & (S556 | S557) & (S37 | S704) & (S560 | S705))
R624	((S549 | S561) & (S562 | S563) & (S563 | S1156) & (S151 | S1155))
R625	((S549 | S561) & (S562 | S563) & (S563 | S1156) & (S151 | S1155))
R626	((S549 | S561) & (S562 | S563) & (S148 | S149) & (S146 | S147) & (S151 | S150))
R627	(S564 & S570 & (S567 | S568) & (S570 | S569) & (S565 | S566))
R628	(S568 & S565 & (S567 | S568) & (S570 | S569) & (S565 | S566) & (S75 | S76) & (S71 | S72) & (S78 | S77) & (S74 | S73))
R629	((S574 | S575) & (S576 | S577) & (S573 | S572) & (S431 | S1167) & (S575 | S326 | S1169) & (S1166 | S47) & (S1173 | S1172) & (S1168 | S471) & (S1171 | S1170))
R630	((S574 | S575) & (S576 | S577) & (S573 | S572) & (S431 | S1167) & (S575 | S326 | S1169) & (S1166 | S47) & (S1173 | S1172) & (S1168 | S471) & (S1171 | S1170))
R631	((S574 | S575) & (S576 | S577) & (S573 | S572) & (S574 | S575) & (S576 | S577) & (S573 | S572))
R632	((S574 | S575) & (S576 | S577) & (S573 | S572) & (S574 | S575) & (S576 | S577) & (S573 | S572))
R633	((S583 | S582) & (S580 | S581) & (S581 | S669) & (S670 | S671))
R634	((S583 | S582) & (S580 | S581) & (S581 | S669) & (S670 | S671))
R635	((S583 | S582) & (S580 | S581) & (S862 | S863) & (S864 | S865) & (S859 | S860) & (S583 | S861))
R636	((S583 | S582) & (S580 | S581) & (S862 | S863) & (S864 | S865) & (S859 | S860) & (S583 | S861))
R637	(S584 & (S96 | S881 | S523 | S880 | S107 | S513) & (S876 | S877) & (S879 | S878) & (S523 | S513))
R638	(S585 & (S590 | S570) & (S589 | S588) & (S586 | S587))
R639	(S589 & (S590 | S570) & (S589 | S588) & (S586 | S587) & (S567 | S568) & (S570 | S569) & (S565 | S566))
R640	((S590 | S570) & (S589 | S588) & (S586 | S587) & (S567 | S568) & (S570 | S569) & (S565 | S566))
R641	(S722 & S126 & (S591 | S592) & (S593 | S594) & (S726 | S725) & (S716 | S441) & (S715 | S52) & (S724 | S723) & (S722 | S721) & (S720 | S719) & (S689 | S718) & (S712 | S711) & (S714 | S713) & (S592 | S717) & (S709 | S710))
R642	((S591 | S592) & (S593 | S594) & (S726 | S725) & (S716 | S441) & (S715 | S52) & (S724 | S723) & (S722 | S721) & (S720 | S719) & (S689 | S718) & (S712 | S711) & (S714 | S713) & (S592 | S717) & (S709 | S710))
R643	((S591 | S592) & (S593 | S594) & (S594 | S596) & (S185 | S595) & (S598 | S597))
R644	((S591 | S592) & (S593 | S594) & (S594 | S596) & (S185 | S595) & (S598 | S597))
R645	(S594 & S592 & (S596 | S594) & (S185 | S595) & (S598 | S597) & (S596 | S594) & (S185 | S595) & (S598 | S597))
R646	((S596 | S594) & (S185 | S595) & (S598 | S597) & (S596 | S594) & (S185 | S595) & (S598 | S597))
R647	((S606 | S607) & (S605 | S525 | S375 | S16 | S600 | S601 | S369 | S603 | S604 | S602) & (S16 | S15))
R648	((S606 | S607) & (S605 | S525 | S375 | S16 | S600 | S601 | S369 | S603 | S604 | S602) & (S369 | S368))
R649	((S606 | S607) & (S605 | S525 | S375 | S16 | S600 | S601 | S369 | S603 | S604 | S602) & (S375 | S374))
R650	((S606 | S607) & (S605 | S525 | S375 | S16 | S600 | S601 | S369 | S603 | S604 | S602) & (S527 | S526) & (S525 | S524))
R651	((S606 | S607) & (S605 | S525 | S375 | S16 | S600 | S601 | S369 | S603 | S604 | S602) & (S601 | S744))
R652	((S606 | S607) & (S605 | S525 | S375 | S16 | S600 | S601 | S369 | S603 | S604 | S602) & (S602 | S822))
R653	((S606 | S607) & (S605 | S525 | S375 | S16 | S600 | S601 | S369 | S603 | S604 | S602) & (S603 | S852))
R654	((S606 | S607) & (S605 | S525 | S375 | S16 | S600 | S601 | S369 | S603 | S604 | S602) & (S604 | S900))
R655	((S606 | S607) & (S605 | S525 | S375 | S16 | S600 | S601 | S369 | S603 | S604 | S602) & (S605 | S1066))
R656	((S606 | S607) & (S605 | S525 | S375 | S16 | S600 | S601 | S369 | S603 | S604 | S602) & (S16 | S15))
R657	((S606 | S607) & (S605 | S525 | S375 | S16 | S600 | S601 | S369 | S603 | S604 | S602) & (S369 | S368))
R658	((S606 | S607) & (S605 | S525 | S375 | S16 | S600 | S601 | S369 | S603 | S604 | S602) & (S375 | S374))
R659	((S606 | S607) & (S605 | S525 | S375 | S16 | S600 | S601 | S369 | S603 | S604 | S602) & (S527 | S526) & (S525 | S524))
R660	((S606 | S607) & (S605 | S525 | S375 | S16 | S600 | S601 | S369 | S603 | S604 | S602) & (S601 | S744))
R661	((S606 | S607) & (S605 | S525 | S375 | S16 | S600 | S601 | S369 | S603 | S604 | S602) & (S602 | S822))
R662	((S606 | S607) & (S605 | S525 | S375 | S16 | S600 | S601 | S369 | S603 | S604 | S602) & (S603 | S852))
R663	((S606 | S607) & (S605 | S525 | S375 | S16 | S600 | S601 | S369 | S603 | S604 | S602) & (S604 | S900))
R664	((S606 | S607) & (S605 | S525 | S375 | S16 | S600 | S601 | S369 | S603 | S604 | S602) & (S605 | S1066))
R665	((S606 | S607) & (S605 | S525 | S375 | S16 | S600 | S601 | S369 | S603 | S604 | S602) & (S1154 | S1153) & (S1147 | S1148) & (S1133 | S1152) & (S607 | S1149) & (S751 | S1150) & (S1145 | S1146) & (S1141 | S1142) & (S1107 | S1151) & (S1143 | S1144))
R666	((S606 | S607) & (S605 | S525 | S375 | S16 | S600 | S601 | S369 | S603 | S604 | S602) & (S1154 | S1153) & (S1147 | S1148) & (S1133 | S1152) & (S607 | S1149) & (S751 | S1150) & (S1145 | S1146) & (S1141 | S1142) & (S1107 | S1151) & (S1143 | S1144))
R667	((S261 | S340 | S616 | S612 | S272 | S348 | S611 | S358 | S617 | S615 | S399 | S6 | S610 | S614 | S618 | S180 | S613) & (S508 | S620) & (S56 | S619) & (S623 | S624) & (S622 | S621) & (S4 | S3) & (S6 | S5))
R668	((S261 | S340 | S616 | S612 | S272 | S348 | S611 | S358 | S617 | S615 | S399 | S6 | S610 | S614 | S618 | S180 | S613) & (S508 | S620) & (S56 | S619) & (S623 | S624) & (S622 | S621) & (S180 | S179) & (S178 | S177))
R669	((S261 | S340 | S616 | S612 | S272 | S348 | S611 | S358 | S617 | S615 | S399 | S6 | S610 | S614 | S618 | S180 | S613) & (S508 | S620) & (S56 | S619) & (S623 | S624) & (S622 | S621) & (S261 | S260) & (S259 | S258))
R670	((S261 | S340 | S616 | S612 | S272 | S348 | S611 | S358 | S617 | S615 | S399 | S6 | S610 | S614 | S618 | S180 | S613) & (S508 | S620) & (S56 | S619) & (S623 | S624) & (S622 | S621) & (S272 | S271))
R671	((S261 | S340 | S616 | S612 | S272 | S348 | S611 | S358 | S617 | S615 | S399 | S6 | S610 | S614 | S618 | S180 | S613) & (S508 | S620) & (S56 | S619) & (S623 | S624) & (S622 | S621) & (S340 | S339) & (S337 | S338))
R672	((S261 | S340 | S616 | S612 | S272 | S348 | S611 | S358 | S617 | S615 | S399 | S6 | S610 | S614 | S618 | S180 | S613) & (S508 | S620) & (S56 | S619) & (S623 | S624) & (S622 | S621) & (S345 | S346) & (S348 | S347))
R673	((S261 | S340 | S616 | S612 | S272 | S348 | S611 | S358 | S617 | S615 | S399 | S6 | S610 | S614 | S618 | S180 | S613) & (S508 | S620) & (S56 | S619) & (S623 | S624) & (S622 | S621) & (S356 | S355) & (S358 | S357))
R674	((S261 | S340 | S616 | S612 | S272 | S348 | S611 | S358 | S617 | S615 | S399 | S6 | S610 | S614 | S618 | S180 | S613) & (S508 | S620) & (S56 | S619) & (S623 | S624) & (S622 | S621) & (S399 | S398))
R675	((S261 | S340 | S616 | S612 | S272 | S348 | S611 | S358 | S617 | S615 | S399 | S6 | S610 | S614 | S618 | S180 | S613) & (S508 | S620) & (S56 | S619) & (S623 | S624) & (S622 | S621) & (S611 | S625))
R676	((S261 | S340 | S616 | S612 | S272 | S348 | S611 | S358 | S617 | S615 | S399 | S6 | S610 | S614 | S618 | S180 | S613) & (S508 | S620) & (S56 | S619) & (S623 | S624) & (S622 | S621) & (S612 | S630))
R677	((S261 | S340 | S616 | S612 | S272 | S348 | S611 | S358 | S617 | S615 | S399 | S6 | S610 | S614 | S618 | S180 | S613) & (S508 | S620) & (S56 | S619) & (S623 | S624) & (S622 | S621) & (S613 | S638))
R678	((S261 | S340 | S616 | S612 | S272 | S348 | S611 | S358 | S617 | S615 | S399 | S6 | S610 | S614 | S618 | S180 | S613) & (S508 | S620) & (S56 | S619) & (S623 | S624) & (S622 | S621) & (S614 | S649))
R679	((S261 | S340 | S616 | S612 | S272 | S348 | S611 | S358 | S617 | S615 | S399 | S6 | S610 | S614 | S618 | S180 | S613) & (S508 | S620) & (S56 | S619) & (S623 | S624) & (S622 | S621) & (S615 | S654))
R680	((S261 | S340 | S616 | S612 | S272 | S348 | S611 | S358 | S617 | S615 | S399 | S6 | S610 | S614 | S618 | S180 | S613) & (S508 | S620) & (S56 | S619) & (S623 | S624) & (S622 | S621) & (S616 | S665))
R681	((S261 | S340 | S616 | S612 | S272 | S348 | S611 | S358 | S617 | S615 | S399 | S6 | S610 | S614 | S618 | S180 | S613) & (S508 | S620) & (S56 | S619) & (S623 | S624) & (S622 | S621) & (S617 | S1126))
R682	((S261 | S340 | S616 | S612 | S272 | S348 | S611 | S358 | S617 | S615 | S399 | S6 | S610 | S614 | S618 | S180 | S613) & (S508 | S620) & (S56 | S619) & (S623 | S624) & (S622 | S621) & (S618 | S1136) & (S506 | S1135))
R683	((S261 | S340 | S616 | S612 | S272 | S348 | S611 | S358 | S617 | S615 | S399 | S6 | S610 | S614 | S618 | S180 | S613) & (S508 | S620) & (S56 | S619) & (S623 | S624) & (S622 | S621) & (S4 | S3) & (S6 | S5))
R684	((S261 | S340 | S616 | S612 | S272 | S348 | S611 | S358 | S617 | S615 | S399 | S6 | S610 | S614 | S618 | S180 | S613) & (S508 | S620) & (S56 | S619) & (S623 | S624) & (S622 | S621) & (S180 | S179) & (S178 | S177))
R685	((S261 | S340 | S616 | S612 | S272 | S348 | S611 | S358 | S617 | S615 | S399 | S6 | S610 | S614 | S618 | S180 | S613) & (S508 | S620) & (S56 | S619) & (S623 | S624) & (S622 | S621) & (S261 | S260) & (S259 | S258))
R686	((S261 | S340 | S616 | S612 | S272 | S348 | S611 | S358 | S617 | S615 | S399 | S6 | S610 | S614 | S618 | S180 | S613) & (S508 | S620) & (S56 | S619) & (S623 | S624) & (S622 | S621) & (S272 | S271))
R687	((S261 | S340 | S616 | S612 | S272 | S348 | S611 | S358 | S617 | S615 | S399 | S6 | S610 | S614 | S618 | S180 | S613) & (S508 | S620) & (S56 | S619) & (S623 | S624) & (S622 | S621) & (S340 | S339) & (S337 | S338))
R688	((S261 | S340 | S616 | S612 | S272 | S348 | S611 | S358 | S617 | S615 | S399 | S6 | S610 | S614 | S618 | S180 | S613) & (S508 | S620) & (S56 | S619) & (S623 | S624) & (S622 | S621) & (S345 | S346) & (S348 | S347))
R689	((S261 | S340 | S616 | S612 | S272 | S348 | S611 | S358 | S617 | S615 | S399 | S6 | S610 | S614 | S618 | S180 | S613) & (S508 | S620) & (S56 | S619) & (S623 | S624) & (S622 | S621) & (S356 | S355) & (S358 | S357))
R690	((S261 | S340 | S616 | S612 | S272 | S348 | S611 | S358 | S617 | S615 | S399 | S6 | S610 | S614 | S618 | S180 | S613) & (S508 | S620) & (S56 | S619) & (S623 | S624) & (S622 | S621) & (S399 | S398))
R691	((S261 | S340 | S616 | S612 | S272 | S348 | S611 | S358 | S617 | S615 | S399 | S6 | S610 | S614 | S618 | S180 | S613) & (S508 | S620) & (S56 | S619) & (S623 | S624) & (S622 | S621) & (S611 | S625))
R692	((S261 | S340 | S616 | S612 | S272 | S348 | S611 | S358 | S617 | S615 | S399 | S6 | S610 | S614 | S618 | S180 | S613) & (S508 | S620) & (S56 | S619) & (S623 | S624) & (S622 | S621) & (S612 | S630))
R693	((S261 | S340 | S616 | S612 | S272 | S348 | S611 | S358 | S617 | S615 | S399 | S6 | S610 | S614 | S618 | S180 | S613) & (S508 | S620) & (S56 | S619) & (S623 | S624) & (S622 | S621) & (S613 | S638))
R694	((S261 | S340 | S616 | S612 | S272 | S348 | S611 | S358 | S617 | S615 | S399 | S6 | S610 | S614 | S618 | S180 | S613) & (S508 | S620) & (S56 | S619) & (S623 | S624) & (S622 | S621) & (S614 | S649))
R695	((S261 | S340 | S616 | S612 | S272 | S348 | S611 | S358 | S617 | S615 | S399 | S6 | S610 | S614 | S618 | S180 | S613) & (S508 | S620) & (S56 | S619) & (S623 | S624) & (S622 | S621) & (S615 | S654))
R696	((S261 | S340 | S616 | S612 | S272 | S348 | S611 | S358 | S617 | S615 | S399 | S6 | S610 | S614 | S618 | S180 | S613) & (S508 | S620) & (S56 | S619) & (S623 | S624) & (S622 | S621) & (S616 | S665))
R697	((S261 | S340 | S616 | S612 | S272 | S348 | S611 | S358 | S617 | S615 | S399 | S6 | S610 | S614 | S618 | S180 | S613) & (S508 | S620) & (S56 | S619) & (S623 | S624) & (S622 | S621) & (S617 | S1126))
R698	((S261 | S340 | S616 | S612 | S272 | S348 | S611 | S358 | S617 | S615 | S399 | S6 | S610 | S614 | S618 | S180 | S613) & (S508 | S620) & (S56 | S619) & (S623 | S624) & (S622 | S621) & (S618 | S1136) & (S506 | S1135))
R699	((S261 | S340 | S616 | S612 | S272 | S348 | S611 | S358 | S617 | S615 | S399 | S6 | S610 | S614 | S618 | S180 | S613) & (S508 | S620) & (S56 | S619) & (S623 | S624) & (S622 | S621) & (S1226 | S1227) & (S622 | S1228))
R700	((S261 | S340 | S616 | S612 | S272 | S348 | S611 | S358 | S617 | S615 | S399 | S6 | S610 | S614 | S618 | S180 | S613) & (S508 | S620) & (S56 | S619) & (S623 | S624) & (S622 | S621) & (S1226 | S1227) & (S622 | S1228))
R701	((S261 | S340 | S616 | S612 | S272 | S348 | S611 | S358 | S617 | S615 | S399 | S6 | S610 | S614 | S618 | S180 | S613) & (S508 | S620) & (S56 | S619) & (S623 | S624) & (S622 | S621) & (S624 | S1233) & (S1231 | S1232))
R702	((S261 | S340 | S616 | S612 | S272 | S348 | S611 | S358 | S617 | S615 | S399 | S6 | S610 | S614 | S618 | S180 | S613) & (S508 | S620) & (S56 | S619) & (S623 | S624) & (S622 | S621) & (S624 | S1233) & (S1231 | S1232))
R703	((S628 | S627) & (S609 | S626) & (S609 | S608))
R704	((S628 | S627) & (S609 | S626) & (S609 | S608))
R705	((S628 | S627) & (S609 | S626) & (S662 | S663) & (S628 | S659) & (S661 | S652) & (S656 | S657) & (S658 | S287) & (S660 | S643))
R706	((S628 | S627) & (S609 | S626) & (S662 | S663) & (S628 | S659) & (S661 | S652) & (S656 | S657) & (S658 | S287) & (S660 | S643))
R707	((S636 | S635) & (S631 | S632) & (S634 | S633) & (S651 | S652) & (S634 | S650))
R708	((S636 | S635) & (S631 | S632) & (S634 | S633) & (S651 | S652) & (S634 | S650))
R709	(S639 & (S645 | S644) & (S642 | S643) & (S641 | S640) & (S646 | S647))
R710	((S645 | S644) & (S642 | S643) & (S641 | S640) & (S646 | S647) & (S636 | S666) & (S645 | S667))
R711	((S645 | S644) & (S642 | S643) & (S641 | S640) & (S646 | S647) & (S636 | S666) & (S645 | S667))
R712	(S641 & (S645 | S644) & (S642 | S643) & (S641 | S640) & (S646 | S647) & (S647 | S988) & (S462 | S987) & (S984 | S985) & (S249 | S986) & (S663 | S989) & (S983 | S982) & (S980 | S981))
R713	((S645 | S644) & (S642 | S643) & (S641 | S640) & (S646 | S647) & (S647 | S988) & (S462 | S987) & (S984 | S985) & (S249 | S986) & (S663 | S989) & (S983 | S982) & (S980 | S981))
R714	((S651 | S652) & (S634 | S650) & (S662 | S663) & (S628 | S659) & (S652 | S661) & (S656 | S657) & (S658 | S287) & (S660 | S643))
R715	((S651 | S652) & (S634 | S650) & (S662 | S663) & (S628 | S659) & (S652 | S661) & (S656 | S657) & (S658 | S287) & (S660 | S643))
R716	(S655 & (S662 | S663) & (S628 | S659) & (S661 | S652) & (S656 | S657) & (S658 | S287) & (S660 | S643))
R717	((S662 | S663) & (S628 | S659) & (S661 | S652) & (S656 | S657) & (S658 | S287) & (S660 | S643) & (S645 | S644) & (S643 | S642) & (S641 | S640) & (S646 | S647))
R718	((S662 | S663) & (S628 | S659) & (S661 | S652) & (S656 | S657) & (S658 | S287) & (S660 | S643) & (S645 | S644) & (S643 | S642) & (S641 | S640) & (S646 | S647))
R719	(S657 & (S662 | S663) & (S628 | S659) & (S661 | S652) & (S656 | S657) & (S658 | S287) & (S660 | S643) & (S988 | S647) & (S462 | S987) & (S984 | S985) & (S249 | S986) & (S663 | S989) & (S983 | S982) & (S980 | S981))
R720	((S662 | S663) & (S628 | S659) & (S661 | S652) & (S656 | S657) & (S658 | S287) & (S660 | S643) & (S988 | S647) & (S462 | S987) & (S984 | S985) & (S249 | S986) & (S663 | S989) & (S983 | S982) & (S980 | S981))
R721	((S636 | S666) & (S645 | S667) & (S636 | S635) & (S631 | S632) & (S634 | S633))
R722	((S636 | S666) & (S645 | S667) & (S636 | S635) & (S631 | S632) & (S634 | S633))
R723	(S581 & S696 & S863 & S870 & S860 & S867 & S583 & S418 & S838 & S850 & (S581 | S669) & (S670 | S671) & (S697 | S698) & (S696 | S695) & (S693 | S692) & (S671 | S694))
R724	((S581 | S669) & (S670 | S671) & (S697 | S698) & (S696 | S695) & (S693 | S692) & (S671 | S694))
R725	(S671 & (S581 | S669) & (S670 | S671) & (S697 | S698) & (S696 | S695) & (S693 | S692) & (S671 | S694))
R726	(S671 & S698 & (S581 | S669) & (S670 | S671) & (S698 | S854) & (S855 | S856))
R727	(S581 & S863 & S870 & S860 & S867 & S583 & (S581 | S669) & (S670 | S671) & (S547 | S1124) & (S1116 | S1115) & (S1119 | S1120) & (S1122 | S1121) & (S1117 | S1118) & (S269 | S1123) & (S1114 | S1113))
R728	((S673 | S672) & (S673 | S251 | S974 | S521) & (S255 | S975))
R729	((S673 | S672) & (S673 | S251 | S974 | S521) & (S255 | S975))
R730	(S673 & !(S1114) & S255 & S253 & S227 & (S673 | S672) & (S547 | S1124) & (S1116 | S1115) & (S1119 | S1120) & (S1122 | S1121) & (S1117 | S1118) & (S269 | S1123) & (S1114 | S1113) & (S1120 | S1122))
R731	((S675 | S674) & (S879 | S888) & (S675 | S887 | S886) & (S885 | S792))
R732	((S675 | S674) & (S879 | S888) & (S675 | S887 | S886) & (S885 | S792))
R733	(S676 & (S204 | S205) & (S221 | S220) & (S202 | S203) & (S217 | S216) & (S219 | S218) & (S200 | S201) & (S206 | S207 | S210 | S209 | S212 | S211 | S208 | S213 | S214 | S215))
R734	(S755 & (S446 | S677) & (S678 | S679) & (S761 | S760) & (S759 | S758) & (S755 | S754) & (S679 | S757) & (S416 | S756))
R735	((S446 | S677) & (S678 | S679) & (S761 | S760) & (S759 | S758) & (S755 | S754) & (S679 | S757) & (S416 | S756))
R736	(!(S2013) & (S687 | S686) & (S688 | S689) & (S684 | S685) & (S682 | S683) & (S726 | S725) & (S716 | S441) & (S715 | S52) & (S724 | S723) & (S722 | S721) & (S720 | S719) & (S689 | S718) & (S712 | S711) & (S714 | S713) & (S717 | S592) & (S709 | S710))
R737	((S687 | S686) & (S688 | S689) & (S684 | S685) & (S682 | S683) & (S726 | S725) & (S716 | S441) & (S715 | S52) & (S724 | S723) & (S722 | S721) & (S720 | S719) & (S689 | S718) & (S712 | S711) & (S714 | S713) & (S717 | S592) & (S709 | S710))
R738	((S687 | S686) & (S688 | S689) & (S684 | S685) & (S682 | S683))
R739	(S683 & (S687 | S686) & (S688 | S689) & (S684 | S685) & (S682 | S683) & (S726 | S725) & (S716 | S441) & (S715 | S52) & (S724 | S723) & (S722 | S721) & (S720 | S719) & (S689 | S718) & (S712 | S711) & (S714 | S713) & (S717 | S592) & (S709 | S710))
R740	(S689 & (S687 | S686) & (S688 | S689) & (S684 | S685) & (S682 | S683) & (S1036 | S129) & (S126 | S1035) & (S722 | S1037) & (S1034 | S1033) & (S1038 | S519))
R741	((S687 | S686) & (S688 | S689) & (S684 | S685) & (S682 | S683) & (S1046 | S1047) & (S1054 | S1053) & (S1051 | S1052) & (S1042 | S1043) & (S1040 | S1041) & (S1048 | S410) & (S1045 | S1044) & (S1050 | S1049))
R742	((S687 | S686) & (S688 | S689) & (S684 | S685) & (S682 | S683) & (S1046 | S1047) & (S1054 | S1053) & (S1051 | S1052) & (S1042 | S1043) & (S1040 | S1041) & (S1048 | S410) & (S1045 | S1044) & (S1050 | S1049))
R743	((S687 | S686) & (S688 | S689) & (S684 | S685) & (S682 | S683) & (S1074 | S1073) & (S414 | S1077) & (S1074 | S1076) & (S412 | S1075) & (S1072 | S1071) & (S1068 | S1067) & (S1070 | S1069) & (S1079 | S1061) & (S947 | S1078))
R744	(S691 & (S697 | S698) & (S696 | S695) & (S693 | S692) & (S694 | S671))
R745	((S697 | S698) & (S696 | S695) & (S693 | S692) & (S694 | S671) & (S835 | S466) & (S838 | S837) & (S696 | S836))
R746	((S697 | S698) & (S696 | S695) & (S693 | S692) & (S694 | S671) & (S835 | S466) & (S838 | S837) & (S696 | S836))
R747	(S693 & (S697 | S698) & (S696 | S695) & (S693 | S692) & (S694 | S671) & (S698 | S854) & (S855 | S856))
R748	((S697 | S698) & (S696 | S695) & (S693 | S692) & (S694 | S671) & (S698 | S854) & (S855 | S856))
R749	((S699 | S700) & (S98 | S1030) & (S1031 | S141) & (S700 | S702 | S1029) & (S833 | S1032))
R750	((S699 | S700) & (S98 | S1030) & (S1031 | S141) & (S700 | S702 | S1029) & (S833 | S1032))
R751	(S700 & S98 & S833 & S141 & (S699 | S700) & (S924 | S923))
R752	((S702 | S701) & (S98 | S1030) & (S1031 | S141) & (S702 | S700 | S1029) & (S833 | S1032))
R753	((S702 | S701) & (S98 | S1030) & (S1031 | S141) & (S702 | S700 | S1029) & (S833 | S1032))
R754	(S702 & S98 & S833 & S141 & (S702 | S701) & (S924 | S923))
R755	(S703 & S788 & (S789 | S790) & (S787 | S788) & (S791 | S793 | S480 | S792 | S336))
R756	((S708 | S707) & (S706 | S84) & (S708 | S994) & (S992 | S991) & (S554 | S993))
R757	((S708 | S707) & (S706 | S84) & (S708 | S994) & (S992 | S991) & (S554 | S993))
R758	(S724 & S720 & S713 & S1057 & S1173 & S1184 & S1527 & (S726 | S725) & (S716 | S441) & (S715 | S52) & (S724 | S723) & (S722 | S721) & (S720 | S719) & (S689 | S718) & (S712 | S711) & (S714 | S713) & (S717 | S592) & (S709 | S710) & (S1175 | S434) & (S712 | S1177) & (S474 | S1176) & (S1179 | S1171 | S1178) & (S1174 | S80) & (S1179 | S1171))
R759	((S726 | S725) & (S716 | S441) & (S715 | S52) & (S724 | S723) & (S722 | S721) & (S720 | S719) & (S689 | S718) & (S712 | S711) & (S714 | S713) & (S717 | S592) & (S709 | S710) & (S1175 | S434) & (S712 | S1177) & (S474 | S1176) & (S1179 | S1171 | S1178) & (S1174 | S80))
R760	((S726 | S725) & (S716 | S441) & (S715 | S52) & (S724 | S723) & (S722 | S721) & (S720 | S719) & (S689 | S718) & (S712 | S711) & (S714 | S713) & (S717 | S592) & (S709 | S710) & (S720 | S762))
R761	((S726 | S725) & (S716 | S441) & (S715 | S52) & (S724 | S723) & (S722 | S721) & (S720 | S719) & (S689 | S718) & (S712 | S711) & (S714 | S713) & (S717 | S592) & (S709 | S710) & (S720 | S762))
R762	((S726 | S725) & (S716 | S441) & (S715 | S52) & (S724 | S723) & (S722 | S721) & (S720 | S719) & (S689 | S718) & (S712 | S711) & (S714 | S713) & (S717 | S592) & (S709 | S710) & (S1036 | S129) & (S126 | S1035) & (S722 | S1037) & (S1034 | S1033) & (S1038 | S519))
R763	((S726 | S725) & (S716 | S441) & (S715 | S52) & (S724 | S723) & (S722 | S721) & (S720 | S719) & (S689 | S718) & (S712 | S711) & (S714 | S713) & (S717 | S592) & (S709 | S710) & (S1036 | S129) & (S126 | S1035) & (S722 | S1037) & (S1034 | S1033) & (S1038 | S519))
R764	((S726 | S725) & (S716 | S441) & (S715 | S52) & (S724 | S723) & (S722 | S721) & (S720 | S719) & (S689 | S718) & (S712 | S711) & (S714 | S713) & (S717 | S592) & (S709 | S710) & (S1057 | S1056) & (S724 | S1055))
R765	((S726 | S725) & (S716 | S441) & (S715 | S52) & (S724 | S723) & (S722 | S721) & (S720 | S719) & (S689 | S718) & (S712 | S711) & (S714 | S713) & (S717 | S592) & (S709 | S710) & (S1057 | S1056) & (S724 | S1055))
R766	(S724 & S720 & S436 & S439 & S421 & S50 & S1057 & (S726 | S725) & (S716 | S441) & (S715 | S52) & (S724 | S723) & (S722 | S721) & (S720 | S719) & (S689 | S718) & (S712 | S711) & (S714 | S713) & (S717 | S592) & (S709 | S710) & (S1064 | S436) & (S726 | S1065) & (S1063 | S1062))
R767	((S726 | S725) & (S716 | S441) & (S715 | S52) & (S724 | S723) & (S722 | S721) & (S720 | S719) & (S689 | S718) & (S712 | S711) & (S714 | S713) & (S717 | S592) & (S709 | S710) & (S1064 | S436) & (S726 | S1065) & (S1063 | S1062))
R768	(S728 & (S731 | S732) & (S734 | S733) & (S730 | S729) & (S510 | S737) & (S736 | S735))
R769	(S728 & (S731 | S732) & (S734 | S733) & (S730 | S729) & (S510 | S737) & (S736 | S735))
R770	(S745 & (S747 | S746) & (S749 | S748) & (S750 | S751))
R771	(!(S749) & S607 & (S747 | S746) & (S749 | S748) & (S750 | S751) & (S1154 | S1153) & (S1147 | S1148) & (S1133 | S1152) & (S1149 | S607) & (S751 | S1150) & (S1145 | S1146) & (S1141 | S1142) & (S1107 | S1151) & (S1143 | S1144))
R772	((S747 | S746) & (S749 | S748) & (S750 | S751) & (S1154 | S1153) & (S1147 | S1148) & (S1133 | S1152) & (S1149 | S607) & (S751 | S1150) & (S1145 | S1146) & (S1141 | S1142) & (S1107 | S1151) & (S1143 | S1144))
R773	(S753 & (S761 | S760) & (S759 | S758) & (S755 | S754) & (S757 | S679) & (S416 | S756))
R774	(S1529 & (S761 | S760) & (S759 | S758) & (S755 | S754) & (S757 | S679) & (S416 | S756) & (S1084 | S1085) & (S1081 | S1082) & (S759 | S1083))
R775	((S761 | S760) & (S759 | S758) & (S755 | S754) & (S757 | S679) & (S416 | S756) & (S1084 | S1085) & (S1081 | S1082) & (S759 | S1083))
R776	((S761 | S760) & (S759 | S758) & (S755 | S754) & (S757 | S679) & (S416 | S756) & (S1157 | S1158) & (S1159 | S78) & (S761 | S1161) & (S176 | S1160))
R777	((S761 | S760) & (S759 | S758) & (S755 | S754) & (S757 | S679) & (S416 | S756) & (S1157 | S1158) & (S1159 | S78) & (S761 | S1161) & (S176 | S1160))
R778	(S768 & S780 & S774 & S772 & S776 & (S765 | S764) & (S768 | S767) & (S766 | S278) & (S764 | S763))
R779	((S765 | S764) & (S768 | S767) & (S766 | S278) & (S764 | S763))
R780	((S765 | S764) & (S768 | S767) & (S766 | S278) & (S768 | S778) & (S780 | S779))
R781	((S765 | S764) & (S768 | S767) & (S766 | S278) & (S768 | S778) & (S780 | S779))
R782	((S775 | S776) & (S770 | S769) & (S774 | S773) & (S771 | S772) & (S772 | S777))
R783	((S775 | S776) & (S770 | S769) & (S774 | S773) & (S771 | S772) & (S772 | S777))
R784	((S775 | S776) & (S770 | S769) & (S774 | S773) & (S771 | S772) & (S774 | S781) & (S780 | S782))
R785	((S775 | S776) & (S770 | S769) & (S774 | S773) & (S771 | S772) & (S774 | S781) & (S780 | S782))
R786	((S775 | S776) & (S770 | S769) & (S774 | S773) & (S771 | S772) & (S783 | S784) & (S776 | S786) & (S785 | S289))
R787	((S775 | S776) & (S770 | S769) & (S774 | S773) & (S771 | S772) & (S783 | S784) & (S776 | S786) & (S785 | S289))
R788	((S768 | S778) & (S780 | S779) & (S774 | S781) & (S780 | S782))
R789	((S768 | S778) & (S780 | S779) & (S774 | S781) & (S780 | S782))
R790	(S794 & (S726 | S725) & (S716 | S441) & (S715 | S52) & (S724 | S723) & (S722 | S721) & (S720 | S719) & (S689 | S718) & (S712 | S711) & (S714 | S713) & (S717 | S592) & (S709 | S710))
R791	((S800 | S799) & (S802 | S801) & (S797 | S798) & (S802 | S811 | S834 | S820))
R792	((S800 | S799) & (S802 | S801) & (S797 | S798) & (S802 | S811 | S834 | S820))
R793	((S806 | S807) & (S809 | S808) & (S810 | S811) & (S811 | S802 | S834 | S820))
R794	((S806 | S807) & (S809 | S808) & (S810 | S811) & (S811 | S802 | S834 | S820))
R795	((S819 | S820) & (S816 | S815) & (S817 | S818) & (S820 | S802 | S811 | S834))
R796	((S819 | S820) & (S816 | S815) & (S817 | S818) & (S820 | S802 | S811 | S834))
R797	(S823 & (S829 | S828) & (S827 | S826) & (S825 | S824) & (S830 | S478))
R798	((S833 | S832) & (S98 | S1030) & (S1031 | S141) & (S702 | S700 | S1029) & (S833 | S1032))
R799	((S833 | S832) & (S98 | S1030) & (S1031 | S141) & (S702 | S700 | S1029) & (S833 | S1032))
R800	((S802 | S811 | S834 | S820) & (S380 | S212) & (S379 | S378) & (S376 | S377) & (S802 | S811 | S820))
R801	((S802 | S811 | S834 | S820) & (S800 | S799) & (S802 | S801) & (S797 | S798) & (S802 | S811 | S820))
R802	((S802 | S811 | S834 | S820) & (S806 | S807) & (S809 | S808) & (S811 | S810) & (S802 | S811 | S820))
R803	((S802 | S811 | S834 | S820) & (S820 | S819) & (S816 | S815) & (S817 | S818) & (S802 | S811 | S820))
R804	(S802 & (S802 | S811 | S834 | S820) & (S968 | S969) & (S966 | S967) & (S219 | S972) & (S958 | S959) & (S960 | S961) & (S957 | S956) & (S963 | S962) & (S971 | S970) & (S965 | S964))
R805	(S802 & (S802 | S811 | S834 | S820) & (S968 | S969) & (S966 | S967) & (S219 | S972) & (S958 | S959) & (S960 | S961) & (S957 | S956) & (S963 | S962) & (S971 | S970) & (S965 | S964))
R806	(S802 & (S802 | S811 | S834 | S820) & (S968 | S969) & (S966 | S967) & (S219 | S972) & (S958 | S959) & (S960 | S961) & (S957 | S956) & (S963 | S962) & (S971 | S970) & (S965 | S964))
R807	(S802 & (S802 | S811 | S834 | S820) & (S968 | S969) & (S966 | S967) & (S219 | S972) & (S958 | S959) & (S960 | S961) & (S957 | S956) & (S963 | S962) & (S971 | S970) & (S965 | S964))
R808	(S802 & (S802 | S811 | S834 | S820) & (S968 | S969) & (S966 | S967) & (S219 | S972) & (S958 | S959) & (S960 | S961) & (S957 | S956) & (S963 | S962) & (S971 | S970) & (S965 | S964))
R809	(S802 & (S802 | S811 | S834 | S820) & (S968 | S969) & (S966 | S967) & (S219 | S972) & (S958 | S959) & (S960 | S961) & (S957 | S956) & (S963 | S962) & (S971 | S970) & (S965 | S964))
R810	(S802 & (S802 | S811 | S834 | S820) & (S968 | S969) & (S966 | S967) & (S219 | S972) & (S958 | S959) & (S960 | S961) & (S957 | S956) & (S963 | S962) & (S971 | S970) & (S965 | S964))
R811	(S811 & (S802 | S811 | S834 | S820) & (S1100 | S1099) & (S1098 | S1097))
R812	((S802 | S811 | S834 | S820) & (S1214 | S1213) & (S1202 | S1201) & (S1211 | S1212) & (S1205 | S1206) & (S1154 | S1220) & (S1200 | S1199) & (S1203 | S1204) & (S1210 | S1209) & (S1198 | S1197) & (S1217 | S1218) & (S1208 | S1207) & (S1216 | S1215) & (S890 | S1219 | S536) & (S802 | S820))
R813	((S835 | S466) & (S838 | S837) & (S696 | S836) & (S850 | S849) & (S838 | S851) & (S418 | S848))
R814	((S835 | S466) & (S838 | S837) & (S696 | S836) & (S850 | S849) & (S838 | S851) & (S418 | S848))
R815	(S839 & S1254 & (S4 | S3) & (S5 | S6))
R816	(S839 & S1274 & (S16 | S15))
R817	(S839 & S41)
R818	(S839 & S1298 & (S179 | S180) & (S178 | S177))
R819	(S839 & S1318 & (S261 | S260) & (S259 | S258))
R820	(S839 & S1338 & (S271 | S272))
R821	(S839 & S1360 & (S319 | S320))
R822	(S839 & S1380 & (S340 | S339) & (S337 | S338))
R823	(S839 & S1400 & (S345 | S346) & (S348 | S347))
R824	(S839 & S1420 & (S356 | S355) & (S358 | S357))
R825	(S839 & S363)
R826	(S839 & S1440 & (S369 | S368))
R827	(S839 & S1460 & (S375 | S374))
R828	(S839 & S1480 & (S383 | S382))
R829	(S839 & S1500 & (S391 | S390))
R830	(S839 & S1520 & (S399 | S398))
R831	(S839 & S447)
R832	(S839 & S482)
R833	(S839 & S1550 & (S493 | S492))
R834	(S839 & S1570 & (S497 | S498))
R835	(S839 & S1591 & (S527 | S526) & (S525 | S524))
R836	(S839 & S571)
R837	(S839 & S1616 & (S625 | S611))
R838	(S839 & S1636 & (S612 | S630))
R839	(S839 & S1656 & (S638 | S613))
R840	(S839 & S1676 & (S649 | S614))
R841	(S839 & S1696 & (S615 | S654))
R842	(S839 & S1716 & (S616 | S665))
R843	(S839 & S681)
R844	(S839 & S1737 & (S529 | S727))
R845	(S839 & S1759 & (S601 | S744))
R846	(S839 & S1782 & (S796 | S795))
R847	(S839 & S1802 & (S804 | S805))
R848	(S839 & S1822 & (S10 | S813 | S814))
R849	(S839 & S1842 & (S822 | S602))
R850	(S839 & (S852 | S603))
R851	(S839 & S1905 & (S604 | S900))
R852	(S839 & S1928 & (S954 | S11 | S955))
R853	(S839 & S1949 & (S605 | S1066))
R854	(S839 & S1969 & (S1110 | S1111))
R855	(S839 & S1989 & (S1126 | S617))
R856	(S839 & S2009 & (S1136 | S618) & (S506 | S1135))
R857	(S839 & S2036 & (S530 | S1225))
R858	(S839 & S2056 & (S1230 | S1130))
R859	((S841 | S840) & (S1164 | S898 | S257) & (S841 | S843 | S1165))
R860	((S841 | S840) & (S1164 | S898 | S257) & (S841 | S843 | S1165))
R861	(S841 & S898 & (S841 | S840) & (S567 | S568) & (S570 | S569) & (S565 | S566))
R862	(S841 & S898 & (S841 | S840) & (S567 | S568) & (S570 | S569) & (S565 | S566))
R863	(S841 & S257 & (S841 | S840) & (S740 | S739) & (S743 | S174) & (S741 | S742))
R864	((S843 | S842) & (S1164 | S898 | S257) & (S843 | S841 | S1165))
R865	((S843 | S842) & (S1164 | S898 | S257) & (S843 | S841 | S1165))
R866	(S843 & S898 & (S843 | S842) & (S567 | S568) & (S570 | S569) & (S565 | S566))
R867	(S843 & S898 & (S843 | S842) & (S567 | S568) & (S570 | S569) & (S565 | S566))
R868	(S843 & S257 & (S843 | S842) & (S740 | S739) & (S743 | S174) & (S741 | S742))
R869	(S844 & S18 & (S27 | S29 | S28) & (S20 | S19) & (S26 | S25) & (S17 | S18) & (S23 | S24) & (S30 | S31) & (S21 | S22))
R870	(S844 & S43 & (S45 | S44) & (S43 | S42) & (S47 | S46))
R871	(S844 & S182 & !(S185) & (S181 | S182) & (S186 | S187) & (S1 | S183) & (S184 | S185))
R872	(S844 & S267 & (S160 | S165 | S269 | S268) & (S263 | S262) & (S264 | S265) & (S266 | S267))
R873	(S844 & S276 & (S274 | S273) & (S276 | S275) & (S278 | S277))
R874	(S844 & S322 & (S324 | S323) & (S321 | S322) & (S327 | S328) & (S325 | S326))
R875	(S844 & S342 & (S341 | S342) & (S207 | S343))
R876	(S844 & S350 & (S351 | S208) & (S353 | S352) & (S349 | S350))
R877	(S844 & S360 & (S209 | S361) & (S359 | S360))
R878	(S844 & S365 & (S366 | S210) & (S365 | S364))
R879	(S844 & S371 & (S372 | S211) & (S371 | S370))
R880	(S844 & S379 & (S380 | S212) & (S379 | S378) & (S376 | S377))
R881	(S844 & S387 & (S385 | S384) & (S213 | S388) & (S386 | S387))
R882	(S844 & S395 & (S394 | S395) & (S214 | S396) & (S392 | S393))
R883	(S844 & S403 & (S400 | S401) & (S215 | S406) & (S404 | S405) & (S403 | S402))
R884	(S844 & S450 & (S453 | S454) & (S450 | S449) & (S451 | S452) & (S281 | S455))
R885	(S844 & S486 & (S217 | S488) & (S485 | S486) & (S484 | S483) & (S196 | S487))
R886	(S844 & S495 & (S495 | S494))
R887	(S844 & S504 & (S500 | S499) & (S510 | S509) & (S503 | S504) & (S508 | S507) & (S501 | S502) & (S356 | S178 | S506 | S259 | S338 | S4 | S505 | S346))
R888	(S844 & (S529 | S493 | S530 | S498 | S320 | S528))
R889	(S844 & (S529 | S493 | S530 | S498 | S320 | S528))
R890	(S844 & (S529 | S493 | S530 | S498 | S320 | S528))
R891	(S844 & (S529 | S493 | S530 | S498 | S320 | S528))
R892	(S844 & (S529 | S493 | S530 | S498 | S320 | S528))
R893	(S844 & S573 & (S574 | S575) & (S576 | S577) & (S573 | S572))
R894	(S844 & S687 & (S687 | S686) & (S688 | S689) & (S684 | S685) & (S682 | S683))
R895	(S844 & S730 & (S731 | S732) & (S734 | S733) & (S730 | S729) & (S510 | S737) & (S736 | S735))
R896	(S844 & S747 & (S747 | S746) & (S749 | S748) & (S750 | S751))
R897	(S844 & S800 & (S800 | S799) & (S802 | S801) & (S797 | S798))
R898	(S844 & S809 & (S806 | S807) & (S809 | S808) & (S810 | S811))
R899	(S844 & S818 & (S819 | S820) & (S816 | S815) & (S817 | S818))
R900	(S844 & S825 & (S829 | S828) & (S827 | S826) & (S825 | S824) & (S830 | S478))
R901	(S844 & (S698 | S854) & (S855 | S856))
R902	(S844 & S904 & (S906 | S905) & (S909 | S910) & (S903 | S904) & (S901 | S902) & (S907 | S908) & (S911 | S912))
R903	(S844 & S971 & (S968 | S969) & (S966 | S967) & (S219 | S972) & (S958 | S959) & (S960 | S961) & (S957 | S956) & (S963 | S962) & (S971 | S970) & (S965 | S964))
R904	(S844 & (S1074 | S1073) & (S414 | S1077) & (S1074 | S1076) & (S412 | S1075) & (S1072 | S1071) & (S1068 | S1067) & (S1070 | S1069) & (S1079 | S1061) & (S947 | S1078) & !((S1528 | S1529 | S1844 | S1527)))
R905	(S844 & (S1074 | S1073) & (S414 | S1077) & (S1074 | S1076) & (S412 | S1075) & (S1072 | S1071) & (S1068 | S1067) & (S1070 | S1069) & (S1079 | S1061) & (S947 | S1078) & !((S1528 | S1529 | S1844 | S1527)))
R906	(S844 & (S1074 | S1073) & (S414 | S1077) & (S1074 | S1076) & (S412 | S1075) & (S1072 | S1071) & (S1068 | S1067) & (S1070 | S1069) & (S1079 | S1061) & (S947 | S1078) & !((S1528 | S1529 | S1844 | S1527)))
R907	(S844 & (S1074 | S1073) & (S414 | S1077) & (S1074 | S1076) & (S412 | S1075) & (S1072 | S1071) & (S1068 | S1067) & (S1070 | S1069) & (S1079 | S1061) & (S947 | S1078) & !((S1528 | S1529 | S1844 | S1527)))
R908	(S844 & S1118 & (S547 | S1124) & (S1116 | S1115) & (S1119 | S1120) & (S1122 | S1121) & (S1117 | S1118) & (S269 | S1123) & (S1114 | S1113))
R909	(S844 & S1227 & (S1226 | S1227) & (S1228 | S622))
R910	(S844 & S1232 & (S624 | S1233) & (S1231 | S1232))
R911	(S846 & (S204 | S205) & (S221 | S220) & (S202 | S203) & (S217 | S216) & (S219 | S218) & (S200 | S201) & (S206 | S207 | S210 | S209 | S212 | S211 | S208 | S213 | S214 | S215))
R912	(S847 & (S204 | S205) & (S221 | S220) & (S202 | S203) & (S217 | S216) & (S219 | S218) & (S200 | S201) & (S206 | S207 | S210 | S209 | S212 | S211 | S208 | S213 | S214 | S215))
R913	(S2059 & (S850 | S849) & (S838 | S851) & (S418 | S848) & (S867 | S2061) & (S850 | S2062) & (S2060 | S860))
R914	((S850 | S849) & (S838 | S851) & (S418 | S848) & (S867 | S2061) & (S850 | S2062) & (S2060 | S860))
R915	(S853 & (S698 | S854) & (S855 | S856))
R916	(S856 & (S698 | S854) & (S855 | S856) & (S453 | S454) & (S450 | S449) & (S451 | S452) & (S281 | S455))
R917	(S856 & (S698 | S854) & (S855 | S856) & (S469 | S468))
R918	(S856 & (S698 | S854) & (S855 | S856) & (S731 | S732) & (S734 | S733) & (S730 | S729) & (S510 | S737) & (S736 | S735))
R919	(S856 & (S698 | S854) & (S855 | S856) & (S747 | S746) & (S749 | S748) & (S750 | S751))
R920	(S856 & (S698 | S854) & (S855 | S856) & (S988 | S647) & (S462 | S987) & (S984 | S985) & (S249 | S986) & (S663 | S989) & (S983 | S982) & (S980 | S981))
R921	(S863 & S870 & S2058 & (S862 | S863) & (S864 | S865) & (S859 | S860) & (S861 | S583) & (S867 | S2061) & (S850 | S2062) & (S860 | S2060))
R922	((S862 | S863) & (S864 | S865) & (S859 | S860) & (S861 | S583) & (S867 | S2061) & (S850 | S2062) & (S860 | S2060))
R923	((S862 | S863) & (S864 | S865) & (S859 | S860) & (S861 | S583) & (S869 | S870) & (S867 | S866) & (S863 | S868))
R924	((S862 | S863) & (S864 | S865) & (S859 | S860) & (S861 | S583) & (S869 | S870) & (S867 | S866) & (S863 | S868))
R925	(S863 & S860 & S870 & S867 & (S862 | S863) & (S864 | S865) & (S859 | S860) & (S861 | S583) & (S865 | S953))
R926	((S862 | S863) & (S864 | S865) & (S859 | S860) & (S861 | S583) & (S865 | S953))
R927	(S870 & S863 & S2058 & (S869 | S870) & (S867 | S866) & (S868 | S863) & (S867 | S2061) & (S850 | S2062) & (S2060 | S860))
R928	((S869 | S870) & (S867 | S866) & (S868 | S863) & (S867 | S2061) & (S850 | S2062) & (S2060 | S860))
R929	((S869 | S870) & (S867 | S866) & (S868 | S863) & (S870 | S871))
R930	((S869 | S870) & (S867 | S866) & (S868 | S863) & (S870 | S871))
R931	(S872 & (S873 | S872) & (S239 | S238) & (S245 | S243 | S247 | S95 | S106 | S240 | S242 | S116 | S244 | S246 | S241 | S112) & (S60 | S237) & (S235 | S236))
R932	(S874 & (S875 | S874) & (S239 | S238) & (S245 | S243 | S247 | S95 | S106 | S240 | S242 | S116 | S244 | S246 | S241 | S112) & (S60 | S237) & (S235 | S236))
R933	((S96 | S881 | S523 | S880 | S107 | S513) & (S876 | S877) & (S879 | S878) & (S879 | S888) & (S887 | S675 | S886) & (S885 | S792))
R934	((S96 | S881 | S523 | S880 | S107 | S513) & (S876 | S877) & (S879 | S878) & (S879 | S888) & (S887 | S675 | S886) & (S885 | S792))
R935	(S877 & (S96 | S881 | S523 | S880 | S107 | S513) & (S876 | S877) & (S879 | S878) & (S793 | S922) & (S881 | S246 | S921))
R936	((S96 | S881 | S523 | S880 | S107 | S513) & (S876 | S877) & (S879 | S878) & (S793 | S922) & (S881 | S246 | S921))
R937	(S882 & S14)
R938	(S882 & S32)
R939	(S882 & S48)
R940	(S882 & S188)
R941	(S882 & S270)
R942	(S882 & S279)
R943	(S882 & S329)
R944	(S882 & S344)
R945	(S882 & S354)
R946	(S882 & S362)
R947	(S882 & S367)
R948	(S882 & S373)
R949	(S882 & S381)
R950	(S882 & S389)
R951	(S882 & S397)
R952	(S882 & S1761 & (S407 | S408))
R953	(S882 & S456)
R954	(S882 & S489)
R955	(S882 & S496)
R956	(S882 & S511)
R957	(S882 & S531)
R958	(S882 & S578)
R959	(S882 & S629)
R960	(S882 & S637)
R961	(S882 & S648)
R962	(S882 & S653)
R963	(S882 & S664)
R964	(S882 & S668)
R965	(S882 & S690)
R966	(S882 & S738)
R967	(S882 & S752)
R968	(S882 & S803)
R969	(S882 & S812)
R970	(S882 & S821)
R971	(S882 & S831)
R972	(S882 & S857)
R973	(S882 & S913)
R974	(S882 & S973)
R975	(S882 & S1080)
R976	(S882 & S1125)
R977	(S882 & S1134)
R978	(S882 & S1140)
R979	(S882 & S1229)
R980	(S882 & S1234)
R981	(!(S1026) & (S883 | S884) & (S884 | S1027) & (S1025 | S1026))
R982	((S883 | S884) & (S884 | S1027) & (S1025 | S1026))
R983	(S790 & S788 & (S879 | S888) & (S887 | S675 | S886) & (S885 | S792) & (S789 | S790) & (S787 | S788) & (S792 | S791 | S793 | S480 | S336))
R984	((S879 | S888) & (S887 | S675 | S886) & (S885 | S792) & (S789 | S790) & (S787 | S788) & (S792 | S791 | S793 | S480 | S336))
R985	((S879 | S888) & (S887 | S675 | S886) & (S885 | S792) & (S887 | S990))
R986	((S879 | S888) & (S887 | S675 | S886) & (S885 | S792) & (S887 | S990))
R987	(S879 & S792 & S1521 & (S879 | S888) & (S887 | S675 | S886) & (S885 | S792) & (S96 | S881 | S523 | S880 | S107 | S513) & (S876 | S877) & (S879 | S878) & (S887 | S675))
R988	((S889 | S890) & (S1214 | S1213) & (S1202 | S1201) & (S1211 | S1212) & (S1205 | S1206) & (S1154 | S1220) & (S1200 | S1199) & (S1203 | S1204) & (S1210 | S1209) & (S1198 | S1197) & (S1217 | S1218) & (S1208 | S1207) & (S1216 | S1215) & (S890 | S1219 | S536) & !(((S1202 & S1200 & S1198) | (S1206 & S1200 & S1198))))
R989	((S889 | S890) & (S1214 | S1213) & (S1202 | S1201) & (S1211 | S1212) & (S1205 | S1206) & (S1154 | S1220) & (S1200 | S1199) & (S1203 | S1204) & (S1210 | S1209) & (S1198 | S1197) & (S1217 | S1218) & (S1208 | S1207) & (S1216 | S1215) & (S890 | S1219 | S536))
R990	(S306 & (S896 | S895) & (S897 | S898) & (S306 | S949) & (S952 | S951) & (S896 | S950))
R991	((S896 | S895) & (S897 | S898) & (S306 | S949) & (S952 | S951) & (S896 | S950))
R992	((S896 | S895) & (S897 | S898) & (S898 | S1164 | S257) & (S841 | S843 | S1165))
R993	((S896 | S895) & (S897 | S898) & (S898 | S1164 | S257) & (S841 | S843 | S1165))
R994	(S899 & (S789 | S790) & (S787 | S788) & (S791 | S793 | S480 | S792 | S336))
R995	((S906 | S905) & (S909 | S910) & (S903 | S904) & (S901 | S902) & (S907 | S908) & (S911 | S912) & (S906 | S916) & (S915 | S914))
R996	((S906 | S905) & (S909 | S910) & (S903 | S904) & (S901 | S902) & (S907 | S908) & (S911 | S912) & (S906 | S916) & (S915 | S914))
R997	(S906 & S915 & S304 & (S906 | S905) & (S909 | S910) & (S903 | S904) & (S901 | S902) & (S907 | S908) & (S911 | S912) & (S908 | S917))
R998	((S906 | S905) & (S909 | S910) & (S903 | S904) & (S901 | S902) & (S907 | S908) & (S911 | S912) & (S908 | S917))
R999	(S906 & S915 & S304 & (S906 | S905) & (S909 | S910) & (S903 | S904) & (S901 | S902) & (S907 | S908) & (S911 | S912) & (S910 | S999) & (S1000 | S1001))
R1000	((S906 | S905) & (S909 | S910) & (S903 | S904) & (S901 | S902) & (S907 | S908) & (S911 | S912) & (S910 | S999) & (S1000 | S1001))
R1001	(S906 & S915 & S304 & (S906 | S905) & (S909 | S910) & (S903 | S904) & (S901 | S902) & (S907 | S908) & (S911 | S912) & (S1001 | S1007) & (S912 | S1006))
R1002	((S906 | S905) & (S909 | S910) & (S903 | S904) & (S901 | S902) & (S907 | S908) & (S911 | S912) & (S1001 | S1007) & (S912 | S1006))
R1003	((S906 | S916) & (S915 | S914) & (S915 | S919) & (S304 | S918))
R1004	((S906 | S916) & (S915 | S914) & (S915 | S919) & (S304 | S918))
R1005	((S919 | S915) & (S304 | S918) & (S302 | S145) & (S306 | S305) & (S304 | S303))
R1006	((S919 | S915) & (S304 | S918) & (S302 | S145) & (S306 | S305) & (S304 | S303))
R1007	(S920 & (S924 | S923))
R1008	(S790 & S788 & (S793 | S922) & (S881 | S246 | S921) & (S789 | S790) & (S787 | S788) & (S793 | S791 | S480 | S792 | S336))
R1009	((S793 | S922) & (S881 | S246 | S921) & (S789 | S790) & (S787 | S788) & (S793 | S791 | S480 | S792 | S336))
R1010	(S925 & (S947 | S946) & (S935 | S934) & (S941 | S940) & (S225 | S948) & (S932 | S933) & (S938 | S939) & (S942 | S943) & (S936 | S937) & (S945 | S944) & (S931 | S930) & (S926 | S927) & (S928 | S929))
R1011	(S925 & (S947 | S946) & (S935 | S934) & (S941 | S940) & (S225 | S948) & (S932 | S933) & (S938 | S939) & (S942 | S943) & (S936 | S937) & (S945 | S944) & (S931 | S930) & (S926 | S927) & (S928 | S929))
R1012	(S925 & (S947 | S946) & (S935 | S934) & (S941 | S940) & (S225 | S948) & (S932 | S933) & (S938 | S939) & (S942 | S943) & (S936 | S937) & (S945 | S944) & (S931 | S930) & (S926 | S927) & (S928 | S929))
R1013	((S947 | S946) & (S935 | S934) & (S941 | S940) & (S225 | S948) & (S932 | S933) & (S938 | S939) & (S942 | S943) & (S936 | S937) & (S945 | S944) & (S931 | S930) & (S926 | S927) & (S928 | S929) & (S947 | S946) & (S935 | S934) & (S941 | S940) & (S225 | S948) & (S932 | S933) & (S938 | S939) & (S942 | S943) & (S936 | S937) & (S945 | S944) & (S931 | S930) & (S926 | S927) & (S928 | S929) & !((S941 | S943…
R1014	((S947 | S946) & (S935 | S934) & (S941 | S940) & (S225 | S948) & (S932 | S933) & (S938 | S939) & (S942 | S943) & (S936 | S937) & (S945 | S944) & (S931 | S930) & (S926 | S927) & (S928 | S929) & (S947 | S946) & (S935 | S934) & (S941 | S940) & (S225 | S948) & (S932 | S933) & (S938 | S939) & (S942 | S943) & (S936 | S937) & (S945 | S944) & (S931 | S930) & (S926 | S927) & (S928 | S929))
R1015	(S2010 & (S947 | S946) & (S935 | S934) & (S941 | S940) & (S225 | S948) & (S932 | S933) & (S938 | S939) & (S942 | S943) & (S936 | S937) & (S945 | S944) & (S931 | S930) & (S926 | S927) & (S928 | S929) & (S1074 | S1073) & (S414 | S1077) & (S1074 | S1076) & (S412 | S1075) & (S1072 | S1071) & (S1068 | S1067) & (S1070 | S1069) & (S1079 | S1061) & (S947 | S1078) & (S1072 | (S1068 & S1070)))
R1016	((S947 | S946) & (S935 | S934) & (S941 | S940) & (S225 | S948) & (S932 | S933) & (S938 | S939) & (S942 | S943) & (S936 | S937) & (S945 | S944) & (S931 | S930) & (S926 | S927) & (S928 | S929) & (S1074 | S1073) & (S414 | S1077) & (S1074 | S1076) & (S412 | S1075) & (S1072 | S1071) & (S1068 | S1067) & (S1070 | S1069) & (S1079 | S1061) & (S947 | S1078))
R1017	((S306 | S949) & (S952 | S951) & (S896 | S950) & (S302 | S145) & (S306 | S305) & (S303 | S304))
R1018	((S306 | S949) & (S952 | S951) & (S896 | S950) & (S302 | S145) & (S306 | S305) & (S303 | S304))
R1019	(S979 & (S988 | S647) & (S462 | S987) & (S984 | S985) & (S249 | S986) & (S663 | S989) & (S983 | S982) & (S980 | S981))
R1020	((S999 | S910) & (S1000 | S1001) & (S1001 | S1007) & (S1006 | S912))
R1021	((S999 | S910) & (S1000 | S1001) & (S1001 | S1007) & (S1006 | S912))
R1022	(S896 & (S952 | S1003) & (S1002 | S118) & (S1005 | S1004) & (S306 | S949) & (S952 | S951) & (S896 | S950))
R1023	((S952 | S1003) & (S1002 | S118) & (S1005 | S1004) & (S306 | S949) & (S952 | S951) & (S896 | S950))
R1024	((S952 | S1003) & (S1002 | S118) & (S1005 | S1004) & (S1009 | S1008) & (S1005 | S1023) & (S1022 | S120) & (S1015 | S1014) & (S1020 | S1021) & (S1016 | S1017) & (S1019 | S1018) & (S1010 | S1011) & (S1013 | S1012))
R1025	((S952 | S1003) & (S1002 | S118) & (S1005 | S1004) & (S1009 | S1008) & (S1005 | S1023) & (S1022 | S120) & (S1015 | S1014) & (S1020 | S1021) & (S1016 | S1017) & (S1019 | S1018) & (S1010 | S1011) & (S1013 | S1012))
R1026	(S1024 & (S1027 | S884) & (S1025 | S1026))
R1027	(S1039 & (S1046 | S1047) & (S1054 | S1053) & (S1051 | S1052) & (S1042 | S1043) & (S1040 | S1041) & (S1048 | S410) & (S1045 | S1044) & (S1050 | S1049))
R1028	(S1039 & (S1046 | S1047) & (S1054 | S1053) & (S1051 | S1052) & (S1042 | S1043) & (S1040 | S1041) & (S1048 | S410) & (S1045 | S1044) & (S1050 | S1049))
R1029	((S1057 | S1056) & (S1055 | S724) & (S1057 | S1058))
R1030	((S1057 | S1056) & (S1055 | S724) & (S1057 | S1058))
R1031	(S1061 & S410 & (S1052 | S1059) & (S1060 | S1061) & (S1046 | S1047) & (S1054 | S1053) & (S1052 | S1051) & (S1042 | S1043) & (S1040 | S1041) & (S1048 | S410) & (S1045 | S1044) & (S1050 | S1049))
R1032	((S1052 | S1059) & (S1060 | S1061) & (S1046 | S1047) & (S1054 | S1053) & (S1052 | S1051) & (S1042 | S1043) & (S1040 | S1041) & (S1048 | S410) & (S1045 | S1044) & (S1050 | S1049))
R1033	(S1529 & (S1052 | S1059) & (S1060 | S1061) & (S1074 | S1073) & (S414 | S1077) & (S1074 | S1076) & (S412 | S1075) & (S1072 | S1071) & (S1068 | S1067) & (S1070 | S1069) & (S1061 | S1079) & (S947 | S1078))
R1034	((S1052 | S1059) & (S1060 | S1061) & (S1074 | S1073) & (S414 | S1077) & (S1074 | S1076) & (S412 | S1075) & (S1072 | S1071) & (S1068 | S1067) & (S1070 | S1069) & (S1061 | S1079) & (S947 | S1078))
R1035	(S947 & (S1074 | S1073) & (S414 | S1077) & (S1074 | S1076) & (S412 | S1075) & (S1072 | S1071) & (S1068 | S1067) & (S1070 | S1069) & (S1079 | S1061) & (S947 | S1078) & (S1074 | S1073) & (S414 | S1077) & (S1074 | S1076) & (S412 | S1075) & (S1072 | S1071) & (S1068 | S1067) & (S1070 | S1069) & (S1079 | S1061) & (S947 | S1078))
R1036	((S1074 | S1073) & (S414 | S1077) & (S1074 | S1076) & (S412 | S1075) & (S1072 | S1071) & (S1068 | S1067) & (S1070 | S1069) & (S1079 | S1061) & (S947 | S1078) & (S1074 | S1073) & (S414 | S1077) & (S1074 | S1076) & (S412 | S1075) & (S1072 | S1071) & (S1068 | S1067) & (S1070 | S1069) & (S1079 | S1061) & (S947 | S1078))
R1037	(S759 & (S1084 | S1085) & (S1081 | S1082) & (S759 | S1083) & (S1050 | S1092) & (S1082 | S1093) & (S1089 | S1094) & (S1096 | S1095))
R1038	((S1084 | S1085) & (S1081 | S1082) & (S759 | S1083) & (S1050 | S1092) & (S1082 | S1093) & (S1089 | S1094) & (S1096 | S1095))
R1039	(S759 & (S1084 | S1085) & (S1081 | S1082) & (S759 | S1083) & (S1054 | S1086) & (S1085 | S1087) & (S1089 | S1088) & (S1091 | S1090))
R1040	((S1084 | S1085) & (S1081 | S1082) & (S759 | S1083) & (S1054 | S1086) & (S1085 | S1087) & (S1089 | S1088) & (S1091 | S1090))
R1041	(S1052 & (S1054 | S1086) & (S1087 | S1085) & (S1089 | S1088) & (S1091 | S1090) & (S1046 | S1047) & (S1054 | S1053) & (S1051 | S1052) & (S1042 | S1043) & (S1040 | S1041) & (S1048 | S410) & (S1045 | S1044) & (S1050 | S1049))
R1042	((S1054 | S1086) & (S1087 | S1085) & (S1089 | S1088) & (S1091 | S1090) & (S1046 | S1047) & (S1054 | S1053) & (S1051 | S1052) & (S1042 | S1043) & (S1040 | S1041) & (S1048 | S410) & (S1045 | S1044) & (S1050 | S1049))
R1043	((S1054 | S1086) & (S1087 | S1085) & (S1089 | S1088) & (S1091 | S1090) & (S1050 | S1092) & (S1082 | S1093) & (S1089 | S1094) & (S1096 | S1095))
R1044	((S1054 | S1086) & (S1087 | S1085) & (S1089 | S1088) & (S1091 | S1090) & (S1050 | S1092) & (S1082 | S1093) & (S1089 | S1094) & (S1096 | S1095))
R1045	((S1054 | S1086) & (S1087 | S1085) & (S1089 | S1088) & (S1091 | S1090) & (S1184 | S1189) & (S1188 | S1173) & (S1091 | S1096 | S1187) & (S1186 | S1185))
R1046	((S1054 | S1086) & (S1087 | S1085) & (S1089 | S1088) & (S1091 | S1090) & (S1184 | S1189) & (S1188 | S1173) & (S1091 | S1096 | S1187) & (S1186 | S1185))
R1047	(S1089 & S1096 & S1052 & S1091 & (S1050 | S1092) & (S1082 | S1093) & (S1089 | S1094) & (S1096 | S1095) & (S1046 | S1047) & (S1054 | S1053) & (S1051 | S1052) & (S1042 | S1043) & (S1040 | S1041) & (S1048 | S410) & (S1045 | S1044) & (S1050 | S1049) & (S1047 | S1043 | S1041 | S1045))
R1048	((S1050 | S1092) & (S1082 | S1093) & (S1089 | S1094) & (S1096 | S1095) & (S1046 | S1047) & (S1054 | S1053) & (S1051 | S1052) & (S1042 | S1043) & (S1040 | S1041) & (S1048 | S410) & (S1045 | S1044) & (S1050 | S1049))
R1049	((S1050 | S1092) & (S1082 | S1093) & (S1089 | S1094) & (S1096 | S1095) & (S1184 | S1189) & (S1188 | S1173) & (S1096 | S1091 | S1187) & (S1186 | S1185))
R1050	((S1050 | S1092) & (S1082 | S1093) & (S1089 | S1094) & (S1096 | S1095) & (S1184 | S1189) & (S1188 | S1173) & (S1096 | S1091 | S1187) & (S1186 | S1185))
R1051	((S1100 | S1099) & (S1098 | S1097) & (S405 | S1223) & (S1100 | S1102 | S1224))
R1052	((S1100 | S1099) & (S1098 | S1097) & (S405 | S1223) & (S1100 | S1102 | S1224))
R1053	((S1101 | S1102) & (S405 | S1223) & (S1102 | S1100 | S1224))
R1054	((S1101 | S1102) & (S405 | S1223) & (S1102 | S1100 | S1224))
R1055	(S1103 & (S789 | S790) & (S787 | S788) & (S791 | S793 | S480 | S792 | S336))
R1056	((S1106 | S1107) & (S1104 | S1105) & (S1154 | S1153) & (S1147 | S1148) & (S1133 | S1152) & (S1149 | S607) & (S751 | S1150) & (S1145 | S1146) & (S1141 | S1142) & (S1107 | S1151) & (S1143 | S1144))
R1057	((S1106 | S1107) & (S1104 | S1105) & (S1154 | S1153) & (S1147 | S1148) & (S1133 | S1152) & (S1149 | S607) & (S751 | S1150) & (S1145 | S1146) & (S1141 | S1142) & (S1107 | S1151) & (S1143 | S1144))
R1058	(S1112 & (S547 | S1124) & (S1116 | S1115) & (S1119 | S1120) & (S1122 | S1121) & (S1117 | S1118) & (S269 | S1123) & (S1114 | S1113))
R1059	(S1112 & (S547 | S1124) & (S1116 | S1115) & (S1119 | S1120) & (S1122 | S1121) & (S1117 | S1118) & (S269 | S1123) & (S1114 | S1113))
R1060	(S1112 & (S547 | S1124) & (S1116 | S1115) & (S1119 | S1120) & (S1122 | S1121) & (S1117 | S1118) & (S269 | S1123) & (S1114 | S1113))
R1061	(!(S1118) & (S547 | S1124) & (S1116 | S1115) & (S1119 | S1120) & (S1122 | S1121) & (S1117 | S1118) & (S269 | S1123) & (S1114 | S1113) & (S204 | S205) & (S221 | S220) & (S202 | S203) & (S217 | S216) & (S219 | S218) & (S200 | S201) & (S206 | S207 | S210 | S209 | S212 | S211 | S208 | S213 | S214 | S215))
R1062	(!(S1128) & (S1127 | S1128) & (S1131 | S353) & (S796 | S527 | S391 | S1111 | S805 | S383 | S1130 | S1129) & (S1133 | S1132) & (S383 | S382))
R1063	(!(S1128) & (S1127 | S1128) & (S1131 | S353) & (S796 | S527 | S391 | S1111 | S805 | S383 | S1130 | S1129) & (S1133 | S1132) & (S391 | S390))
R1064	(!(S1128) & (S1127 | S1128) & (S1131 | S353) & (S796 | S527 | S391 | S1111 | S805 | S383 | S1130 | S1129) & (S1133 | S1132) & (S527 | S526) & (S525 | S524))
R1065	(!(S1128) & (S1127 | S1128) & (S1131 | S353) & (S796 | S527 | S391 | S1111 | S805 | S383 | S1130 | S1129) & (S1133 | S1132) & (S796 | S795))
R1066	(!(S1128) & (S1127 | S1128) & (S1131 | S353) & (S796 | S527 | S391 | S1111 | S805 | S383 | S1130 | S1129) & (S1133 | S1132) & (S805 | S804))
R1067	(!(S1128) & (S1127 | S1128) & (S1131 | S353) & (S796 | S527 | S391 | S1111 | S805 | S383 | S1130 | S1129) & (S1133 | S1132) & (S1111 | S1110))
R1068	(!(S1128) & (S1127 | S1128) & (S1131 | S353) & (S796 | S527 | S391 | S1111 | S805 | S383 | S1130 | S1129) & (S1133 | S1132) & (S1130 | S1230))
R1069	((S1127 | S1128) & (S1131 | S353) & (S796 | S527 | S391 | S1111 | S805 | S383 | S1130 | S1129) & (S1133 | S1132) & (S383 | S382))
R1070	((S1127 | S1128) & (S1131 | S353) & (S796 | S527 | S391 | S1111 | S805 | S383 | S1130 | S1129) & (S1133 | S1132) & (S391 | S390))
R1071	((S1127 | S1128) & (S1131 | S353) & (S796 | S527 | S391 | S1111 | S805 | S383 | S1130 | S1129) & (S1133 | S1132) & (S527 | S526) & (S525 | S524))
R1072	((S1127 | S1128) & (S1131 | S353) & (S796 | S527 | S391 | S1111 | S805 | S383 | S1130 | S1129) & (S1133 | S1132) & (S796 | S795))
R1073	((S1127 | S1128) & (S1131 | S353) & (S796 | S527 | S391 | S1111 | S805 | S383 | S1130 | S1129) & (S1133 | S1132) & (S805 | S804))
R1074	((S1127 | S1128) & (S1131 | S353) & (S796 | S527 | S391 | S1111 | S805 | S383 | S1130 | S1129) & (S1133 | S1132) & (S1111 | S1110))
R1075	((S1127 | S1128) & (S1131 | S353) & (S796 | S527 | S391 | S1111 | S805 | S383 | S1130 | S1129) & (S1133 | S1132) & (S1130 | S1230))
R1076	((S1127 | S1128) & (S1131 | S353) & (S796 | S527 | S391 | S1111 | S805 | S383 | S1130 | S1129) & (S1133 | S1132) & (S1154 | S1153) & (S1147 | S1148) & (S1133 | S1152) & (S1149 | S607) & (S751 | S1150) & (S1145 | S1146) & (S1141 | S1142) & (S1107 | S1151) & (S1143 | S1144))
R1077	((S1127 | S1128) & (S1131 | S353) & (S796 | S527 | S391 | S1111 | S805 | S383 | S1130 | S1129) & (S1133 | S1132) & (S1154 | S1153) & (S1147 | S1148) & (S1133 | S1152) & (S1149 | S607) & (S751 | S1150) & (S1145 | S1146) & (S1141 | S1142) & (S1107 | S1151) & (S1143 | S1144))
R1078	(!(S1139) & (S1137 | S955 | S814) & (S1139 | S1138) & (S814 | S10 | S813))
R1079	(!(S1139) & (S1137 | S955 | S814) & (S1139 | S1138) & (S955 | S954 | S11))
R1080	((S1137 | S955 | S814) & (S1139 | S1138) & (S814 | S10 | S813))
R1081	((S1137 | S955 | S814) & (S1139 | S1138) & (S955 | S954 | S11))
R1082	((S1154 | S1153) & (S1147 | S1148) & (S1133 | S1152) & (S1149 | S607) & (S751 | S1150) & (S1145 | S1146) & (S1141 | S1142) & (S1107 | S1151) & (S1143 | S1144) & (S1214 | S1213) & (S1202 | S1201) & (S1211 | S1212) & (S1205 | S1206) & (S1154 | S1220) & (S1200 | S1199) & (S1203 | S1204) & (S1210 | S1209) & (S1198 | S1197) & (S1217 | S1218) & (S1208 | S1207) & (S1216 | S1215) & (S890 | S1219 | S536) …
R1083	((S1154 | S1153) & (S1147 | S1148) & (S1133 | S1152) & (S1149 | S607) & (S751 | S1150) & (S1145 | S1146) & (S1141 | S1142) & (S1107 | S1151) & (S1143 | S1144) & (S1214 | S1213) & (S1202 | S1201) & (S1211 | S1212) & (S1205 | S1206) & (S1154 | S1220) & (S1200 | S1199) & (S1203 | S1204) & (S1210 | S1209) & (S1198 | S1197) & (S1217 | S1218) & (S1208 | S1207) & (S1216 | S1215) & (S890 | S1219 | S536))
R1084	(S78 & S72 & (S1157 | S1158) & (S1159 | S78) & (S761 | S1161) & (S176 | S1160) & (S1157 | S1158) & (S1159 | S78) & (S761 | S1161) & (S176 | S1160))
R1085	(!(S1760) & (S431 | S1167) & (S575 | S326 | S1169) & (S1166 | S47) & (S1173 | S1172) & (S1168 | S471) & (S1171 | S1170) & (S1175 | S434) & (S1177 | S712) & (S474 | S1176) & (S1171 | S1179 | S1178) & (S1174 | S80))
R1086	((S431 | S1167) & (S575 | S326 | S1169) & (S1166 | S47) & (S1173 | S1172) & (S1168 | S471) & (S1171 | S1170) & (S1175 | S434) & (S1177 | S712) & (S474 | S1176) & (S1171 | S1179 | S1178) & (S1174 | S80))
R1087	((S431 | S1167) & (S575 | S326 | S1169) & (S1166 | S47) & (S1173 | S1172) & (S1168 | S471) & (S1171 | S1170) & (S1184 | S1189) & (S1173 | S1188) & (S1091 | S1096 | S1187) & (S1186 | S1185))
R1088	((S431 | S1167) & (S575 | S326 | S1169) & (S1166 | S47) & (S1173 | S1172) & (S1168 | S471) & (S1171 | S1170) & (S1184 | S1189) & (S1173 | S1188) & (S1091 | S1096 | S1187) & (S1186 | S1185))
R1089	(!(S1760) & (S1175 | S434) & (S1177 | S712) & (S474 | S1176) & (S1179 | S1171 | S1178) & (S1174 | S80) & (S1181 | S472) & (S1179 | S1182) & (S432 | S1180) & (S1184 | S1183))
R1090	((S1175 | S434) & (S1177 | S712) & (S474 | S1176) & (S1179 | S1171 | S1178) & (S1174 | S80) & (S1181 | S472) & (S1179 | S1182) & (S432 | S1180) & (S1184 | S1183))
R1091	((S1181 | S472) & (S1179 | S1182) & (S432 | S1180) & (S1184 | S1183) & (S1184 | S1189) & (S1188 | S1173) & (S1091 | S1096 | S1187) & (S1186 | S1185))
R1092	((S1181 | S472) & (S1179 | S1182) & (S432 | S1180) & (S1184 | S1183) & (S1184 | S1189) & (S1188 | S1173) & (S1091 | S1096 | S1187) & (S1186 | S1185))
R1093	(S1190 & (S1191 | S1192) & (S1193 | S1194))
R1094	((S1191 | S1192) & (S1193 | S1194) & (S96 | S881 | S523 | S880 | S107 | S513) & (S876 | S877) & (S879 | S878) & (S1192 | S1194))
S0	((S2 | S0 | S1) & ((R2 & (S1 | (S0 & R0 & R940) | ((S2 | S0 | S1) & (S181 | S182) & (S186 | S187) & (S1 | S183) & (S184 | S185) & ((S0 & R0 & S183) | (S1 & !((S1 & R2))))))) | (R3 & (S2 | ((S2 | S0 | S1) & (S2 | S284) & (S31 | S285) & (S282 | S283) & ((S0 & S284 & R1) | (S2 & !((S2 & R3))))))) | (S0 & !(((S0 & R0 & S183) | (S0 & S284 & R1))))))
S1	((R0 & S0 & R940) | ((S0 | S2 | S1) & (S181 | S182) & (S186 | S187) & (S1 | S183) & (S184 | S185) & ((R0 & (R940 | S183 | ((S181 | S182) & (S186 | S187) & (S1 | S183) & (S184 | S185) & ((S1 & R2) | (S183 & !((R0 & S0 & S183)))))) & (S0 | ((S0 | S2 | S1) & ((S1 & R2) | (S2 & R3) | (S0 & !(((R0 & S0 & S183) | (S0 & R1 & S284)))))))) | (S1 & !((S1 & R2))))))
S2	((S2 | S0 | S1) & (S2 | S284) & (S31 | S285) & (S282 | S283) & ((R1 & (S284 | ((S2 | S284) & (S31 | S285) & (S282 | S283) & ((S2 & R3) | (S284 & !((S0 & S284 & R1)))))) & (S0 | ((S2 | S0 | S1) & ((S1 & R2) | (S2 & R3) | (S0 & !(((S0 & R0 & S183) | (S0 & S284 & R1)))))))) | (S2 & !((S2 & R3)))))
S3	((S4 | S3) & (S5 | S6) & ((R554 & (S4 | (S3 & R547 & R956) | ((S4 | S3) & (S5 | S6) & (S500 | S499) & (S510 | S509) & (S503 | S504) & (S508 | S507) & (S501 | S502) & (S4 | S356 | S178 | S506 | S259 | S338 | S505 | S346) & ((S3 & R547 & S505) | (S4 & !((S4 & R554))))))) | (S3 & !((S3 & R547 & S505)))))
S4	((R547 & R956 & S3) | ((S3 | S4) & (S5 | S6) & (S500 | S499) & (S510 | S509) & (S503 | S504) & (S508 | S507) & (S501 | S502) & (S4 | S356 | S178 | S506 | S259 | S338 | S505 | S346) & ((R547 & (R956 | S505 | ((S500 | S499) & (S510 | S509) & (S503 | S504) & (S508 | S507) & (S501 | S502) & (S4 | S356 | S178 | S506 | S259 | S338 | S505 | S346) & ((S259 & R556) | (S506 & R560) | (S338 & R557) | (S178 …
S5	((S4 | S3) & (S5 | S6) & ((R683 & (S6 | ((S4 | S3) & (S5 | S6) & (S6 | S261 | S340 | S616 | S612 | S272 | S348 | S611 | S358 | S617 | S615 | S399 | S610 | S614 | S618 | S180 | S613) & (S508 | S620) & (S56 | S619) & (S623 | S624) & (S622 | S621) & ((S5 & S610 & R667) | (S6 & !((S6 & R683))))))) | (S5 & !((S5 & S610 & R667)))))
S6	((S4 | S3) & (S5 | S6) & (S6 | S261 | S340 | S616 | S612 | S272 | S348 | S611 | S358 | S617 | S615 | S399 | S610 | S614 | S618 | S180 | S613) & (S508 | S620) & (S56 | S619) & (S623 | S624) & (S622 | S621) & ((R667 & (S610 | ((S6 | S261 | S340 | S616 | S612 | S272 | S348 | S611 | S358 | S617 | S615 | S399 | S610 | S614 | S618 | S180 | S613) & (S508 | S620) & (S56 | S619) & (S623 | S624) & (S622 | …
S7	(R937 | (S7 & (S13 | S12) & (S10 | S11 | S9) & (S8 | S7) & !((S7 & R130))))
S8	((R130 & R937) | ((S13 | S12) & (S10 | S11 | S9) & (S8 | S7) & (S8 | (R130 & (R937 | S7 | (S7 & (S13 | S12) & (S10 | S11 | S9) & (S8 | S7) & !((R130 & S7))))))))
S9	(R937 | ((S13 | S12) & (S10 | S11 | S9) & (S8 | S7) & ((R26 & (S11 | (R937 & R24 & S954) | ((S13 | S12) & (S10 | S11 | S9) & (S8 | S7) & (S11 | S954 | S955) & ((S9 & R24 & S954) | (S11 & !((S11 & R26))))))) | (R25 & (S10 | (R937 & R23 & S813) | ((S13 | S12) & (S10 | S11 | S9) & (S8 | S7) & (S10 | S813 | S814) & ((S9 & R23 & S813) | (S10 & !((S10 & R25))))))) | (S9 & !(((S9 & R23 & S813) | (S9 & R…
S10	((R23 & R937 & S813) | ((S13 | S12) & (S10 | S11 | S9) & (S8 | S7) & (S813 | S10 | S814) & ((R23 & (R937 | S9 | ((S13 | S12) & (S10 | S11 | S9) & (S8 | S7) & ((S11 & R26) | (S10 & R25) | (S9 & !(((R23 & S813 & S9) | (S9 & R24 & S954))))))) & (S813 | ((S813 | S10 | S814) & ((S10 & R25) | (S814 & R1080) | (S813 & !(((R23 & S813 & S9) | (S813 & R1078 & S1137)))))))) | (S10 & !((S10 & R25))))))
S11	((R24 & R937 & S954) | ((S13 | S12) & (S10 | S11 | S9) & (S8 | S7) & (S954 | S11 | S955) & ((R24 & (R937 | S9 | ((S13 | S12) & (S10 | S11 | S9) & (S8 | S7) & ((S11 & R26) | (S10 & R25) | (S9 & !(((S9 & R23 & S813) | (R24 & S954 & S9))))))) & (S954 | ((S954 | S11 | S955) & ((S11 & R26) | (S955 & R1081) | (S954 & !(((R24 & S954 & S9) | (S954 & R1079 & S1137)))))))) | (S11 & !((S11 & R26))))))
S12	(R937 | ((S13 | S12) & (S10 | S11 | S9) & (S8 | S7) & ((R141 & (S13 | (R937 & R257) | ((S13 | S12) & (S10 | S11 | S9) & (S8 | S7) & ((S12 & R257) | (S13 & !((S13 & R141))))))) | (S12 & !((S12 & R257))))))
S13	((R257 & R937) | ((S13 | S12) & (S10 | S11 | S9) & (S8 | S7) & ((R257 & (R937 | S12 | ((S13 | S12) & (S10 | S11 | S9) & (S8 | S7) & ((S13 & R141) | (S12 & !((R257 & S12))))))) | (S13 & !((S13 & R141))))))
S14	(R815 | (!(R477) & S14))
S15	((S16 | S15) & ((R656 & (S16 | ((S16 | S15) & (S606 | S607) & (S16 | S605 | S525 | S375 | S600 | S601 | S369 | S603 | S604 | S602) & ((S15 & S600 & R647) | (S16 & !((S16 & R656))))))) | (S15 & !((S15 & S600 & R647)))))
S16	((S16 | S15) & (S606 | S607) & (S16 | S605 | S525 | S375 | S600 | S601 | S369 | S603 | S604 | S602) & ((R647 & (S15 | ((S16 | S15) & ((S16 & R656) | (S15 & !((S15 & S600 & R647)))))) & (S600 | ((S606 | S607) & (S16 | S605 | S525 | S375 | S600 | S601 | S369 | S603 | S604 | S602) & ((S525 & R659) | (S605 & R664) | (S16 & R656) | (S604 & R663) | (S602 & R661) | (S601 & R660) | (S603 & R662) | (S369 …
S17	(R938 | (S17 & (S27 | S29 | S28) & (S20 | S19) & (S26 | S25) & (S17 | S18) & (S23 | S24) & (S30 | S31) & (S21 | S22) & !((S17 & R4))))
S18	((R4 & R938) | (!(R869) & (S27 | S29 | S28) & (S20 | S19) & (S26 | S25) & (S17 | S18) & (S23 | S24) & (S30 | S31) & (S21 | S22) & (S18 | (R4 & (R938 | S17 | (S17 & (S27 | S29 | S28) & (S20 | S19) & (S26 | S25) & (S17 | S18) & (S23 | S24) & (S30 | S31) & (S21 | S22) & !((R4 & S17))))))))
S19	(R938 | ((S27 | S29 | S28) & (S20 | S19) & (S26 | S25) & (S17 | S18) & (S23 | S24) & (S30 | S31) & (S21 | S22) & ((R142 & (S20 | (R938 & R258) | ((S27 | S29 | S28) & (S20 | S19) & (S26 | S25) & (S17 | S18) & (S23 | S24) & (S30 | S31) & (S21 | S22) & ((S19 & R258) | (S20 & !((S20 & R142))))))) | (S19 & !((S19 & R258))))))
S20	((R258 & R938) | ((S27 | S29 | S28) & (S20 | S19) & (S26 | S25) & (S17 | S18) & (S23 | S24) & (S30 | S31) & (S21 | S22) & ((R258 & (R938 | S19 | ((S27 | S29 | S28) & (S20 | S19) & (S26 | S25) & (S17 | S18) & (S23 | S24) & (S30 | S31) & (S21 | S22) & ((S20 & R142) | (S19 & !((R258 & S19))))))) | (S20 & !((S20 & R142))))))
S21	(R938 | ((S27 | S29 | S28) & (S20 | S19) & (S26 | S25) & (S17 | S18) & (S23 | S24) & (S30 | S31) & (S21 | S22) & ((R143 & (S22 | (R938 & R259) | ((S27 | S29 | S28) & (S20 | S19) & (S26 | S25) & (S17 | S18) & (S23 | S24) & (S30 | S31) & (S21 | S22) & ((S21 & R259) | (S22 & !((S22 & R143))))))) | (S21 & !((S21 & R259))))))
S22	((R259 & R938) | ((S27 | S29 | S28) & (S20 | S19) & (S26 | S25) & (S17 | S18) & (S23 | S24) & (S30 | S31) & (S21 | S22) & ((R259 & (R938 | S21 | ((S27 | S29 | S28) & (S20 | S19) & (S26 | S25) & (S17 | S18) & (S23 | S24) & (S30 | S31) & (S21 | S22) & ((S22 & R143) | (S21 & !((R259 & S21))))))) | (S22 & !((S22 & R143))))))
S23	(R938 | ((S27 | S29 | S28) & (S20 | S19) & (S26 | S25) & (S17 | S18) & (S23 | S24) & (S30 | S31) & (S21 | S22) & ((R144 & (S24 | (R938 & R260) | ((S27 | S29 | S28) & (S20 | S19) & (S26 | S25) & (S17 | S18) & (S23 | S24) & (S30 | S31) & (S21 | S22) & ((S23 & R260) | (S24 & !((S24 & R144))))))) | (S23 & !((S23 & R260))))))
S24	((R260 & R938) | ((S27 | S29 | S28) & (S20 | S19) & (S26 | S25) & (S17 | S18) & (S23 | S24) & (S30 | S31) & (S21 | S22) & ((R260 & (R938 | S23 | ((S27 | S29 | S28) & (S20 | S19) & (S26 | S25) & (S17 | S18) & (S23 | S24) & (S30 | S31) & (S21 | S22) & ((S24 & R144) | (S23 & !((R260 & S23))))))) | (S24 & !((S24 & R144))))))
S25	(R938 | ((S27 | S29 | S28) & (S20 | S19) & (S26 | S25) & (S17 | S18) & (S23 | S24) & (S30 | S31) & (S21 | S22) & ((R145 & (S26 | (R938 & R261) | ((S27 | S29 | S28) & (S20 | S19) & (S26 | S25) & (S17 | S18) & (S23 | S24) & (S30 | S31) & (S21 | S22) & ((S25 & R261) | (S26 & !((S26 & R145))))))) | (S25 & !((S25 & R261))))))
S26	((R261 & R938) | ((S27 | S29 | S28) & (S20 | S19) & (S26 | S25) & (S17 | S18) & (S23 | S24) & (S30 | S31) & (S21 | S22) & ((R261 & (R938 | S25 | ((S27 | S29 | S28) & (S20 | S19) & (S26 | S25) & (S17 | S18) & (S23 | S24) & (S30 | S31) & (S21 | S22) & ((S26 & R145) | (S25 & !((R261 & S25))))))) | (S26 & !((S26 & R145))))))
S27	(R938 | ((S27 | S29 | S28) & (S20 | S19) & (S26 | S25) & (S17 | S18) & (S23 | S24) & (S30 | S31) & (S21 | S22) & ((R30 & (S29 | (R938 & R28 & S88) | ((S27 | S29 | S28) & (S20 | S19) & (S26 | S25) & (S17 | S18) & (S23 | S24) & (S30 | S31) & (S21 | S22) & (S29 | S88) & ((S27 & R28 & S88) | (S29 & !((S29 & R30))))))) | (R29 & (S28 | (R938 & R27 & S87) | ((S27 | S29 | S28) & (S20 | S19) & (S26 | S25)…
S28	((R27 & R938 & S87) | ((S27 | S29 | S28) & (S20 | S19) & (S26 | S25) & (S17 | S18) & (S23 | S24) & (S30 | S31) & (S21 | S22) & (S87 | S28) & ((R27 & (S87 | ((S87 | S28) & ((S28 & R29) | (S87 & !((R27 & S87 & S27)))))) & (R938 | S27 | ((S27 | S29 | S28) & (S20 | S19) & (S26 | S25) & (S17 | S18) & (S23 | S24) & (S30 | S31) & (S21 | S22) & ((S29 & R30) | (S28 & R29) | (S27 & !(((S27 & R28 & S88) | (…
S29	((R28 & R938 & S88) | ((S27 | S29 | S28) & (S20 | S19) & (S26 | S25) & (S17 | S18) & (S23 | S24) & (S30 | S31) & (S21 | S22) & (S88 | S29) & ((R28 & (S88 | ((S88 | S29) & ((S29 & R30) | (S88 & !((R28 & S88 & S27)))))) & (R938 | S27 | ((S27 | S29 | S28) & (S20 | S19) & (S26 | S25) & (S17 | S18) & (S23 | S24) & (S30 | S31) & (S21 | S22) & ((S29 & R30) | (S28 & R29) | (S27 & !(((R28 & S88 & S27) | (…
S30	(R938 | ((S27 | S29 | S28) & (S20 | S19) & (S26 | S25) & (S17 | S18) & (S23 | S24) & (S30 | S31) & (S21 | S22) & ((R32 & (S31 | (R938 & R31 & S285) | ((S27 | S29 | S28) & (S20 | S19) & (S26 | S25) & (S17 | S18) & (S23 | S24) & (S30 | S31) & (S21 | S22) & (S2 | S284) & (S31 | S285) & (S282 | S283) & ((S30 & R31 & S285) | (S31 & !((S31 & R32))))))) | (S30 & !((S30 & R31 & S285))))))
S31	((R31 & R938 & S285) | ((S27 | S29 | S28) & (S20 | S19) & (S26 | S25) & (S17 | S18) & (S23 | S24) & (S30 | S31) & (S21 | S22) & (S2 | S284) & (S285 | S31) & (S282 | S283) & ((R31 & (S285 | ((S2 | S284) & (S285 | S31) & (S282 | S283) & ((S31 & R32) | (S285 & !((R31 & S285 & S30)))))) & (R938 | S30 | ((S27 | S29 | S28) & (S20 | S19) & (S26 | S25) & (S17 | S18) & (S23 | S24) & (S30 | S31) & (S21 | S…
S32	(R816 | (!(R478) & S32))
S33	((S34 | S35 | S33) & (S37 | S36) & (S40 | S39) & (S39 | S38) & ((R36 & (S35 | ((S34 | S35 | S33) & (S37 | S36) & (S40 | S39) & (S39 | S38) & (S100 | S101) & (S35 | S108) & (S103 | S104) & (S101 | S102) & (S105 | S106 | S107) & ((S33 & S108 & R34) | (S35 & !((S35 & R36))))))) | (R35 & (S34 | ((S34 | S35 | S33) & (S37 | S36) & (S40 | S39) & (S39 | S38) & (S93 | S92) & (S96 | S94 | S95) & (S34 | S99…
S34	((S34 | S35 | S33) & (S37 | S36) & (S40 | S39) & (S39 | S38) & (S93 | S92) & (S96 | S94 | S95) & (S34 | S99) & (S91 | S90) & (S90 | S89) & (S97 | S98) & ((R33 & (S33 | ((S34 | S35 | S33) & (S37 | S36) & (S40 | S39) & (S39 | S38) & ((S35 & R36) | (S34 & R35) | (S33 & !(((S33 & S99 & R33) | (S33 & R34 & S108))))))) & (S99 | ((S93 | S92) & (S96 | S94 | S95) & (S34 | S99) & (S91 | S90) & (S90 | S89) …
S35	((S34 | S35 | S33) & (S37 | S36) & (S40 | S39) & (S39 | S38) & (S100 | S101) & (S35 | S108) & (S103 | S104) & (S101 | S102) & (S105 | S106 | S107) & ((R34 & (S33 | ((S34 | S35 | S33) & (S37 | S36) & (S40 | S39) & (S39 | S38) & ((S35 & R36) | (S34 & R35) | (S33 & !(((S33 & R33 & S99) | (S33 & S108 & R34))))))) & (S108 | ((S100 | S101) & (S35 | S108) & (S103 | S104) & (S101 | S102) & (S105 | S106 |…
S36	((S34 | S35 | S33) & (S37 | S36) & (S40 | S39) & (S39 | S38) & ((R38 & (S37 | ((S34 | S35 | S33) & (S37 | S36) & (S40 | S39) & (S39 | S38) & (S37 | S704) & (S705 | S560) & ((S36 & S704 & R37) | (S37 & !((S37 & R38))))))) | (S36 & !((S36 & S704 & R37)))))
S37	((S34 | S35 | S33) & (S37 | S36) & (S40 | S39) & (S39 | S38) & (S37 | S704) & (S705 | S560) & ((R37 & (S36 | ((S34 | S35 | S33) & (S37 | S36) & (S40 | S39) & (S39 | S38) & ((S37 & R38) | (S36 & !((S36 & S704 & R37)))))) & (S704 | ((S37 | S704) & (S705 | S560) & ((S37 & R38) | (S704 & !((S36 & S704 & R37))))))) | (S37 & !((S37 & R38)))))
S38	((S34 | S35 | S33) & (S37 | S36) & (S40 | S39) & (S39 | S38) & ((R40 & (S39 | ((S34 | S35 | S33) & (S37 | S36) & (S40 | S39) & (S39 | S38) & (S34 | S35 | S33) & (S37 | S36) & (S40 | S39) & (S39 | S38) & ((S40 & S38 & R39) | (S39 & !((S39 & R40))))))) | (S38 & !((S40 & S38 & R39)))))
S39	((S34 | S35 | S33) & (S37 | S36) & (S40 | S39) & (S39 | S38) & (S34 | S35 | S33) & (S37 | S36) & (S40 | S39) & (S39 | S38) & ((R39 & (S38 | ((S34 | S35 | S33) & (S37 | S36) & (S40 | S39) & (S39 | S38) & ((S39 & R40) | (S38 & !((S40 & S38 & R39)))))) & (S40 | ((S34 | S35 | S33) & (S37 | S36) & (S40 | S39) & (S39 | S38) & ((S39 & R40) | (S40 & !((S40 & S38 & R39))))))) | (S39 & !((S39 & R40)))))
S40	((S34 | S35 | S33) & (S37 | S36) & (S40 | S39) & (S39 | S38) & ((R40 & (S39 | ((S34 | S35 | S33) & (S37 | S36) & (S40 | S39) & (S39 | S38) & (S34 | S35 | S33) & (S37 | S36) & (S40 | S39) & (S39 | S38) & ((S40 & S38 & R39) | (S39 & !((S39 & R40))))))) | (S40 & !((S40 & S38 & R39)))))
S41	S41
S42	(R939 | (S42 & (S45 | S44) & (S43 | S42) & (S47 | S46) & !((S42 & R5))))
S43	((R5 & R939) | (!(R870) & (S45 | S44) & (S43 | S42) & (S47 | S46) & (S43 | (R5 & (R939 | S42 | (S42 & (S45 | S44) & (S43 | S42) & (S47 | S46) & !((R5 & S42))))))))
S44	(R939 | ((S45 | S44) & (S43 | S42) & (S47 | S46) & ((R42 & (S45 | (R939 & S44 & R41) | (R939 & S44 & R41) | (R939 & R41) | ((S45 | S44) & (S43 | S42) & (S47 | S46) & (S45 | S44) & (S43 | S42) & (S47 | S46) & ((S44 & R41) | (S45 & !((S45 & R42))))))) | (S44 & !((S44 & R41))))))
S45	((R41 & S44 & R939) | (R41 & S44 & R939) | (R41 & R939) | ((S44 | S45) & (S43 | S42) & (S47 | S46) & (S44 | S45) & (S43 | S42) & (S47 | S46) & ((R41 & (S44 | R939 | ((S44 | S45) & (S43 | S42) & (S47 | S46) & ((S45 & R42) | (S44 & !((R41 & S44))))))) | (S45 & !((S45 & R42))))))
S46	(R939 | ((S45 | S44) & (S43 | S42) & (S47 | S46) & ((R44 & (S47 | (R939 & R43 & S1166) | ((S45 | S44) & (S43 | S42) & (S47 | S46) & (S431 | S1167) & (S575 | S326 | S1169) & (S47 | S1166) & (S1173 | S1172) & (S1168 | S471) & (S1171 | S1170) & ((S46 & R43 & S1166) | (S47 & !((S47 & R44))))))) | (S46 & !((S46 & R43 & S1166))))))
S47	((R43 & R939 & S1166) | ((S45 | S44) & (S43 | S42) & (S47 | S46) & (S431 | S1167) & (S575 | S326 | S1169) & (S1166 | S47) & (S1173 | S1172) & (S1168 | S471) & (S1171 | S1170) & ((R43 & (R939 | S46 | ((S45 | S44) & (S43 | S42) & (S47 | S46) & ((S47 & R44) | (S46 & !((R43 & S1166 & S46)))))) & (S1166 | ((S431 | S1167) & (S575 | S326 | S1169) & (S1166 | S47) & (S1173 | S1172) & (S1168 | S471) & (S11…
S48	(R817 | (!(R479) & S48))
S49	((S51 | S52) & (S50 | S49) & ((R46 & (S50 | ((S51 | S52) & (S50 | S49) & (S420 | S421) & (S50 | S419) & ((S49 & S419 & R45) | (S50 & !((S50 & R46))))))) | (S49 & !((S49 & S419 & R45)))))
S50	((S51 | S52) & (S50 | S49) & (S420 | S421) & (S50 | S419) & ((R45 & (S49 | ((S51 | S52) & (S50 | S49) & ((S50 & R46) | (S49 & !((S49 & S419 & R45)))))) & (S419 | ((S420 | S421) & (S50 | S419) & ((S50 & R46) | (S419 & !((S49 & S419 & R45))))))) | (S50 & !((S50 & R46)))))
S51	((S51 | S52) & (S50 | S49) & ((R48 & (S52 | ((S51 | S52) & (S50 | S49) & (S726 | S725) & (S716 | S441) & (S52 | S715) & (S724 | S723) & (S722 | S721) & (S720 | S719) & (S689 | S718) & (S712 | S711) & (S714 | S713) & (S717 | S592) & (S709 | S710) & ((S51 & S715 & R47) | (S52 & !((S52 & R48))))))) | (S51 & !((S51 & S715 & R47)))))
S52	((S51 | S52) & (S50 | S49) & (S726 | S725) & (S716 | S441) & (S52 | S715) & (S724 | S723) & (S722 | S721) & (S720 | S719) & (S689 | S718) & (S712 | S711) & (S714 | S713) & (S717 | S592) & (S709 | S710) & ((R47 & (S715 | ((S726 | S725) & (S716 | S441) & (S52 | S715) & (S724 | S723) & (S722 | S721) & (S720 | S719) & (S689 | S718) & (S712 | S711) & (S714 | S713) & (S717 | S592) & (S709 | S710) & ((S…
S53	((S53 | S54) & ((R50 & (S54 | ((S53 | S54) & (S54 | S131) & (S132 | S133) & (S135 | S134) & ((S53 & S131 & R49) | (S54 & !((S54 & R50))))))) | (S53 & !((S53 & S131 & R49)))))
S54	((S53 | S54) & (S54 | S131) & (S132 | S133) & (S135 | S134) & ((R49 & (S131 | ((S54 | S131) & (S132 | S133) & (S135 | S134) & ((S54 & R50) | (S131 & !((S53 & S131 & R49)))))) & (S53 | ((S53 | S54) & ((S54 & R50) | (S53 & !((S53 & S131 & R49))))))) | (S54 & !((S54 & R50)))))
S55	((S56 | S55) & ((R52 & (S56 | ((S56 | S55) & (S261 | S340 | S616 | S612 | S272 | S348 | S611 | S358 | S617 | S615 | S399 | S6 | S610 | S614 | S618 | S180 | S613) & (S508 | S620) & (S56 | S619) & (S623 | S624) & (S622 | S621) & ((S55 & S619 & R51) | (S56 & !((S56 & R52))))))) | (S55 & !((S55 & S619 & R51)))))
S56	((S56 | S55) & (S261 | S340 | S616 | S612 | S272 | S348 | S611 | S358 | S617 | S615 | S399 | S6 | S610 | S614 | S618 | S180 | S613) & (S508 | S620) & (S56 | S619) & (S623 | S624) & (S622 | S621) & ((R51 & (S55 | ((S56 | S55) & ((S56 & R52) | (S55 & !((S55 & S619 & R51)))))) & (S619 | ((S261 | S340 | S616 | S612 | S272 | S348 | S611 | S358 | S617 | S615 | S399 | S6 | S610 | S614 | S618 | S180 | S6…
S57	((S64 | S63 | S65) & (S62 | S61) & (S59 | S60) & (S58 | S57) & ((R146 & (S58 | ((S64 | S63 | S65) & (S62 | S61) & (S59 | S60) & (S58 | S57) & ((S57 & R262) | (S58 & !((S58 & R146))))))) | (S57 & !((S57 & R262)))))
S58	((S64 | S63 | S65) & (S62 | S61) & (S59 | S60) & (S58 | S57) & ((R262 & (S57 | ((S64 | S63 | S65) & (S62 | S61) & (S59 | S60) & (S58 | S57) & ((S58 & R146) | (S57 & !((S57 & R262))))))) | (S58 & !((S58 & R146)))))
S59	((S64 | S63 | S65) & (S62 | S61) & (S59 | S60) & (S58 | S57) & ((R54 & (S60 | ((S64 | S63 | S65) & (S62 | S61) & (S59 | S60) & (S58 | S57) & (S239 | S238) & (S245 | S243 | S247 | S95 | S106 | S240 | S242 | S116 | S244 | S246 | S241 | S112) & (S60 | S237) & (S235 | S236) & ((S59 & S237 & R53) | (S60 & !((S60 & R54))))))) | (S59 & !((S59 & S237 & R53)))))
S60	((S64 | S63 | S65) & (S62 | S61) & (S59 | S60) & (S58 | S57) & (S239 | S238) & (S245 | S243 | S247 | S95 | S106 | S240 | S242 | S116 | S244 | S246 | S241 | S112) & (S60 | S237) & (S235 | S236) & ((R53 & (S237 | ((S239 | S238) & (S245 | S243 | S247 | S95 | S106 | S240 | S242 | S116 | S244 | S246 | S241 | S112) & (S60 | S237) & (S235 | S236) & ((S60 & R54) | (S237 & !((S59 & S237 & R53)))))) & (S59…
S61	((S64 | S63 | S65) & (S62 | S61) & (S59 | S60) & (S58 | S57) & ((R56 & (S62 | ((S64 | S63 | S65) & (S62 | S61) & (S59 | S60) & (S58 | S57) & (S190 | S191) & (S195 | S196) & (S62 | S194) & (S193 | S192) & (S197 | S198) & ((S61 & S194 & R55) | (S62 & !((S62 & R56))))))) | (S61 & !((S61 & S194 & R55)))))
S62	((S64 | S63 | S65) & (S62 | S61) & (S59 | S60) & (S58 | S57) & (S190 | S191) & (S195 | S196) & (S62 | S194) & (S193 | S192) & (S197 | S198) & ((R55 & (S194 | ((S190 | S191) & (S195 | S196) & (S62 | S194) & (S193 | S192) & (S197 | S198) & ((S62 & R56) | (S194 & !((S61 & S194 & R55)))))) & (S61 | ((S64 | S63 | S65) & (S62 | S61) & (S59 | S60) & (S58 | S57) & ((S62 & R56) | (S61 & !((S61 & S194 & R5…
S63	((S64 | S63 | S65) & (S62 | S61) & (S59 | S60) & (S58 | S57) & ((R60 & (S65 | ((S64 | S63 | S65) & (S62 | S61) & (S59 | S60) & (S58 | S57) & (S247 | S1108) & (S65 | S1109) & ((S63 & S1109 & R58) | (S65 & !((S65 & R60))))))) | (R59 & (S64 | ((S64 | S63 | S65) & (S62 | S61) & (S59 | S60) & (S58 | S57) & (S64 | S334) & (S331 | S332) & (S335 | S336) & (S333 | S241) & ((S63 & S334 & R57) | (S64 & !((S…
S64	((S64 | S63 | S65) & (S62 | S61) & (S59 | S60) & (S58 | S57) & (S64 | S334) & (S331 | S332) & (S335 | S336) & (S333 | S241) & ((R57 & (S334 | ((S64 | S334) & (S331 | S332) & (S335 | S336) & (S333 | S241) & ((S64 & R59) | (S334 & !((S63 & S334 & R57)))))) & (S63 | ((S64 | S63 | S65) & (S62 | S61) & (S59 | S60) & (S58 | S57) & ((S65 & R60) | (S64 & R59) | (S63 & !(((S63 & S334 & R57) | (S63 & R58 &…
S65	((S64 | S63 | S65) & (S62 | S61) & (S59 | S60) & (S58 | S57) & (S247 | S1108) & (S65 | S1109) & ((R58 & (S1109 | ((S247 | S1108) & (S65 | S1109) & ((S65 & R60) | (S1109 & !((S63 & S1109 & R58)))))) & (S63 | ((S64 | S63 | S65) & (S62 | S61) & (S59 | S60) & (S58 | S57) & ((S65 & R60) | (S64 & R59) | (S63 & !(((S63 & R57 & S334) | (S63 & S1109 & R58)))))))) | (S65 & !((S65 & R60)))))
S66	((S67 | S66) & ((R147 & (S67 | ((S67 | S66) & ((S66 & R263) | (S67 & !((S67 & R147))))))) | (S66 & !((S66 & R263)))))
S67	((S67 | S66) & ((R263 & (S66 | ((S67 | S66) & ((S67 & R147) | (S66 & !((S66 & R263))))))) | (S67 & !((S67 & R147)))))
S68	((S68 | S69) & ((R148 & (S69 | ((S68 | S69) & ((S68 & R264) | (S69 & !((S69 & R148))))))) | (S68 & !((S68 & R264)))))
S69	((S68 | S69) & ((R264 & (S68 | ((S68 | S69) & ((S69 & R148) | (S68 & !((S68 & R264))))))) | (S69 & !((S69 & R148)))))
S70	S70
S71	((S75 | S76) & (S71 | S72) & (S78 | S77) & (S74 | S73) & ((R64 & (S72 | ((S75 | S76) & (S71 | S72) & (S78 | S77) & (S74 | S73) & ((S71 & R392) | (S72 & !((S72 & R64))))))) | (S71 & !((S71 & R392)))))
S72	((S75 | S76) & (S71 | S72) & (S78 | S77) & (S74 | S73) & ((R392 & (S71 | ((S75 | S76) & (S71 | S72) & (S78 | S77) & (S74 | S73) & ((S72 & R64) | (S71 & !((S71 & R392))))))) | (S72 & !((S72 & R64)))))
S73	((S75 | S76) & (S71 | S72) & (S78 | S77) & (S74 | S73) & ((R65 & (S74 | ((S75 | S76) & (S71 | S72) & (S78 | S77) & (S74 | S73) & ((S73 & R628) | (S74 & !((S74 & R65))))))) | (S73 & !((S73 & R628)))))
S74	((S75 | S76) & (S71 | S72) & (S78 | S77) & (S74 | S73) & ((R628 & (S73 | ((S75 | S76) & (S71 | S72) & (S78 | S77) & (S74 | S73) & ((S74 & R65) | (S73 & !((S73 & R628))))))) | (S74 & !((S74 & R65)))))
S75	((S75 | S76) & (S71 | S72) & (S78 | S77) & (S74 | S73) & ((R67 & (S76 | ((S75 | S76) & (S71 | S72) & (S78 | S77) & (S74 | S73) & (S76 | S127) & ((S75 & S127 & R66) | (S76 & !((S76 & R67))))))) | (S75 & !((S75 & S127 & R66)))))
S76	((S75 | S76) & (S71 | S72) & (S78 | S77) & (S74 | S73) & (S76 | S127) & ((R66 & (S127 | ((S76 | S127) & ((S76 & R67) | (S127 & !((S75 & S127 & R66)))))) & (S75 | ((S75 | S76) & (S71 | S72) & (S78 | S77) & (S74 | S73) & ((S76 & R67) | (S75 & !((S75 & S127 & R66))))))) | (S76 & !((S76 & R67)))))
S77	((S75 | S76) & (S71 | S72) & (S78 | S77) & (S74 | S73) & ((R69 & (S78 | ((S75 | S76) & (S71 | S72) & (S78 | S77) & (S74 | S73) & (S1157 | S1158) & (S78 | S1159) & (S761 | S1161) & (S176 | S1160) & ((S77 & S1159 & R68) | (S78 & !((S78 & R69))))))) | (S77 & !((S77 & S1159 & R68)))))
S78	((S75 | S76) & (S71 | S72) & (S78 | S77) & (S74 | S73) & (S1157 | S1158) & (S78 | S1159) & (S761 | S1161) & (S176 | S1160) & ((R68 & (S77 | ((S75 | S76) & (S71 | S72) & (S78 | S77) & (S74 | S73) & ((S78 & R69) | (S77 & !((S77 & S1159 & R68)))))) & (S1159 | ((S1157 | S1158) & (S78 | S1159) & (S761 | S1161) & (S176 | S1160) & ((S78 & R69) | (S1159 & !((S77 & S1159 & R68))))))) | (S78 & !((S78 & R69…
S79	((S82 | S81) & (S79 | S80) & ((R71 & (S80 | ((S82 | S81) & (S79 | S80) & (S1175 | S434) & (S1177 | S712) & (S474 | S1176) & (S1179 | S1171 | S1178) & (S80 | S1174) & ((S79 & S1174 & R70) | (S80 & !((S80 & R71))))))) | (S79 & !((S79 & S1174 & R70)))))
S80	((S82 | S81) & (S79 | S80) & (S1175 | S434) & (S1177 | S712) & (S474 | S1176) & (S1179 | S1171 | S1178) & (S80 | S1174) & ((R70 & (S79 | ((S82 | S81) & (S79 | S80) & ((S80 & R71) | (S79 & !((S79 & S1174 & R70)))))) & (S1174 | ((S1175 | S434) & (S1177 | S712) & (S474 | S1176) & (S1179 | S1171 | S1178) & (S80 | S1174) & ((S80 & R71) | (S1174 & !((S79 & S1174 & R70))))))) | (S80 & !((S80 & R71)))))
S81	((S82 | S81) & (S79 | S80) & ((R73 & (S82 | ((S82 | S81) & (S79 | S80) & (S559 | S560) & (S82 | S558) & (S556 | S557) & ((S81 & S558 & R72) | (S82 & !((S82 & R73))))))) | (S81 & !((S81 & S558 & R72)))))
S82	((S82 | S81) & (S79 | S80) & (S559 | S560) & (S82 | S558) & (S556 | S557) & ((R72 & (S81 | ((S82 | S81) & (S79 | S80) & ((S82 & R73) | (S81 & !((S81 & S558 & R72)))))) & (S558 | ((S559 | S560) & (S82 | S558) & (S556 | S557) & ((S82 & R73) | (S558 & !((S81 & S558 & R72))))))) | (S82 & !((S82 & R73)))))
S83	((S85 | S86) & (S84 | S83) & ((R75 & (S84 | ((S85 | S86) & (S84 | S83) & (S708 | S707) & (S84 | S706) & ((S83 & S706 & R74) | (S84 & !((S84 & R75))))))) | (S83 & !((S83 & S706 & R74)))))
S84	((S85 | S86) & (S84 | S83) & (S708 | S707) & (S84 | S706) & ((R74 & (S83 | ((S85 | S86) & (S84 | S83) & ((S84 & R75) | (S83 & !((S83 & S706 & R74)))))) & (S706 | ((S708 | S707) & (S84 | S706) & ((S84 & R75) | (S706 & !((S83 & S706 & R74))))))) | (S84 & !((S84 & R75)))))
S85	((S85 | S86) & (S84 | S83) & ((R77 & (S86 | ((S85 | S86) & (S84 | S83) & (S144 | S145) & (S86 | S143) & ((S85 & S143 & R76) | (S86 & !((S86 & R77))))))) | (S85 & !((S85 & S143 & R76)))))
S86	((S85 | S86) & (S84 | S83) & (S144 | S145) & (S86 | S143) & ((R76 & (S143 | ((S144 | S145) & (S86 | S143) & ((S86 & R77) | (S143 & !((S85 & S143 & R76)))))) & (S85 | ((S85 | S86) & (S84 | S83) & ((S86 & R77) | (S85 & !((S85 & S143 & R76))))))) | (S86 & !((S86 & R77)))))
S87	((S28 | S87) & ((R29 & (S28 | (S87 & R27 & R938) | ((S28 | S27 | S29) & (S20 | S19) & (S26 | S25) & (S17 | S18) & (S23 | S24) & (S30 | S31) & (S21 | S22) & (S28 | S87) & ((S87 & R27 & S27) | (S28 & !((S28 & R29))))))) | (S87 & !((S87 & R27 & S27)))))
S88	((S29 | S88) & ((R30 & (S29 | (S88 & R28 & R938) | ((S29 | S27 | S28) & (S20 | S19) & (S26 | S25) & (S17 | S18) & (S23 | S24) & (S30 | S31) & (S21 | S22) & (S29 | S88) & ((S88 & R28 & S27) | (S29 & !((S29 & R30))))))) | (S88 & !((S88 & R28 & S27)))))
S89	((S93 | S92) & (S96 | S94 | S95) & (S34 | S99) & (S91 | S90) & (S90 | S89) & (S97 | S98) & ((R79 & (S90 | ((S93 | S92) & (S96 | S94 | S95) & (S34 | S99) & (S91 | S90) & (S90 | S89) & (S97 | S98) & ((S91 & S89 & R78) | (S90 & !((S90 & R79))))))) | (S89 & !((S91 & S89 & R78)))))
S90	((S93 | S92) & (S96 | S94 | S95) & (S34 | S99) & (S91 | S90) & (S90 | S89) & (S97 | S98) & ((R78 & (S89 | ((S93 | S92) & (S96 | S94 | S95) & (S34 | S99) & (S91 | S90) & (S90 | S89) & (S97 | S98) & ((S90 & R79) | (S89 & !((S91 & S89 & R78)))))) & (S91 | ((S93 | S92) & (S96 | S94 | S95) & (S34 | S99) & (S91 | S90) & (S90 | S89) & (S97 | S98) & ((S90 & R79) | (S91 & !((S91 & S89 & R78))))))) | (S90 …
S91	((S93 | S92) & (S96 | S94 | S95) & (S34 | S99) & (S91 | S90) & (S90 | S89) & (S97 | S98) & ((R79 & (S90 | ((S93 | S92) & (S96 | S94 | S95) & (S34 | S99) & (S91 | S90) & (S90 | S89) & (S97 | S98) & ((S91 & S89 & R78) | (S90 & !((S90 & R79))))))) | (S91 & !((S91 & S89 & R78)))))
S92	((S93 | S92) & (S96 | S94 | S95) & (S34 | S99) & (S91 | S90) & (S90 | S89) & (S97 | S98) & ((R81 & (S93 | ((S93 | S92) & (S96 | S94 | S95) & (S34 | S99) & (S91 | S90) & (S90 | S89) & (S97 | S98) & (S93 | S92) & (S96 | S94 | S95) & (S34 | S99) & (S91 | S90) & (S90 | S89) & (S97 | S98) & ((S92 & R80) | (S93 & !((S93 & R81))))))) | (S92 & !((S92 & R80)))))
S93	((S93 | S92) & (S96 | S94 | S95) & (S34 | S99) & (S91 | S90) & (S90 | S89) & (S97 | S98) & (S93 | S92) & (S96 | S94 | S95) & (S34 | S99) & (S91 | S90) & (S90 | S89) & (S97 | S98) & ((R80 & (S92 | ((S93 | S92) & (S96 | S94 | S95) & (S34 | S99) & (S91 | S90) & (S90 | S89) & (S97 | S98) & ((S93 & R81) | (S92 & !((S92 & R80))))))) | (S93 & !((S93 & R81)))))
S94	((S93 | S92) & (S96 | S94 | S95) & (S34 | S99) & (S91 | S90) & (S90 | S89) & (S97 | S98) & ((R84 & (S95 | ((S93 | S92) & (S96 | S94 | S95) & (S34 | S99) & (S91 | S90) & (S90 | S89) & (S97 | S98) & (S239 | S238) & (S95 | S245 | S243 | S247 | S106 | S240 | S242 | S116 | S244 | S246 | S241 | S112) & (S60 | S237) & (S235 | S236) & ((S94 & S240 & R82) | (S95 & !((S95 & R84))))))) | (R85 & (S96 | ((S93…
S95	((S93 | S92) & (S96 | S94 | S95) & (S34 | S99) & (S91 | S90) & (S90 | S89) & (S97 | S98) & (S239 | S238) & (S95 | S245 | S243 | S247 | S106 | S240 | S242 | S116 | S244 | S246 | S241 | S112) & (S60 | S237) & (S235 | S236) & ((R82 & (S240 | ((S239 | S238) & (S95 | S245 | S243 | S247 | S106 | S240 | S242 | S116 | S244 | S246 | S241 | S112) & (S60 | S237) & (S235 | S236) & ((S246 & R370) | (S244 & R3…
S96	((S93 | S92) & (S96 | S94 | S95) & (S34 | S99) & (S91 | S90) & (S90 | S89) & (S97 | S98) & (S96 | S881 | S523 | S880 | S107 | S513) & (S876 | S877) & (S879 | S878) & ((R83 & (S880 | ((S96 | S881 | S523 | S880 | S107 | S513) & (S876 | S877) & (S879 | S878) & ((S881 & R936) | (S523 & R584) | (S96 & R85) | (S513 & R566) | (S107 & R95) | (S880 & !(((S94 & S880 & R83) | (S880 & R565 & S512) | (S880 & …
S97	((S93 | S92) & (S96 | S94 | S95) & (S34 | S99) & (S91 | S90) & (S90 | S89) & (S97 | S98) & ((R87 & (S98 | ((S93 | S92) & (S96 | S94 | S95) & (S34 | S99) & (S91 | S90) & (S90 | S89) & (S97 | S98) & (S98 | S1030) & (S1031 | S141) & (S702 | S700 | S1029) & (S833 | S1032) & ((S97 & S1030 & R86) | (S98 & !((S98 & R87))))))) | (S97 & !((S97 & S1030 & R86)))))
S98	((S93 | S92) & (S96 | S94 | S95) & (S34 | S99) & (S91 | S90) & (S90 | S89) & (S97 | S98) & (S98 | S1030) & (S1031 | S141) & (S702 | S700 | S1029) & (S833 | S1032) & ((R86 & (S1030 | ((S98 | S1030) & (S1031 | S141) & (S702 | S700 | S1029) & (S833 | S1032) & ((S98 & R87) | (S1030 & !((S97 & S1030 & R86)))))) & (S97 | ((S93 | S92) & (S96 | S94 | S95) & (S34 | S99) & (S91 | S90) & (S90 | S89) & (S97 …
S99	((S93 | S92) & (S96 | S94 | S95) & (S34 | S99) & (S91 | S90) & (S90 | S89) & (S97 | S98) & ((R35 & (S34 | ((S34 | S35 | S33) & (S37 | S36) & (S40 | S39) & (S39 | S38) & (S93 | S92) & (S96 | S94 | S95) & (S34 | S99) & (S91 | S90) & (S90 | S89) & (S97 | S98) & ((S99 & S33 & R33) | (S34 & !((S34 & R35))))))) | (S99 & !((S99 & S33 & R33)))))
S100	((S100 | S101) & (S108 | S35) & (S103 | S104) & (S101 | S102) & (S105 | S106 | S107) & ((R89 & (S101 | ((S100 | S101) & (S108 | S35) & (S103 | S104) & (S101 | S102) & (S105 | S106 | S107) & ((S100 & S102 & R88) | (S101 & !((S101 & R89))))))) | (S100 & !((S100 & S102 & R88)))))
S101	((S100 | S101) & (S108 | S35) & (S103 | S104) & (S101 | S102) & (S105 | S106 | S107) & ((R88 & (S102 | ((S100 | S101) & (S108 | S35) & (S103 | S104) & (S101 | S102) & (S105 | S106 | S107) & ((S101 & R89) | (S102 & !((S100 & S102 & R88)))))) & (S100 | ((S100 | S101) & (S108 | S35) & (S103 | S104) & (S101 | S102) & (S105 | S106 | S107) & ((S101 & R89) | (S100 & !((S100 & S102 & R88))))))) | (S101 &…
S102	((S100 | S101) & (S108 | S35) & (S103 | S104) & (S101 | S102) & (S105 | S106 | S107) & ((R89 & (S101 | ((S100 | S101) & (S108 | S35) & (S103 | S104) & (S101 | S102) & (S105 | S106 | S107) & ((S100 & S102 & R88) | (S101 & !((S101 & R89))))))) | (S102 & !((S100 & S102 & R88)))))
S103	((S100 | S101) & (S108 | S35) & (S103 | S104) & (S101 | S102) & (S105 | S106 | S107) & ((R91 & (S104 | ((S100 | S101) & (S108 | S35) & (S103 | S104) & (S101 | S102) & (S105 | S106 | S107) & (S100 | S101) & (S108 | S35) & (S103 | S104) & (S101 | S102) & (S105 | S106 | S107) & ((S103 & R90) | (S104 & !((S104 & R91))))))) | (S103 & !((S103 & R90)))))
S104	((S100 | S101) & (S108 | S35) & (S103 | S104) & (S101 | S102) & (S105 | S106 | S107) & (S100 | S101) & (S108 | S35) & (S103 | S104) & (S101 | S102) & (S105 | S106 | S107) & ((R90 & (S103 | ((S100 | S101) & (S108 | S35) & (S103 | S104) & (S101 | S102) & (S105 | S106 | S107) & ((S104 & R91) | (S103 & !((S103 & R90))))))) | (S104 & !((S104 & R91)))))
S105	((S100 | S101) & (S108 | S35) & (S103 | S104) & (S101 | S102) & (S105 | S106 | S107) & ((R94 & (S106 | ((S100 | S101) & (S108 | S35) & (S103 | S104) & (S101 | S102) & (S105 | S106 | S107) & (S239 | S238) & (S106 | S245 | S243 | S247 | S95 | S240 | S242 | S116 | S244 | S246 | S241 | S112) & (S60 | S237) & (S235 | S236) & ((S105 & S240 & R92) | (S106 & !((S106 & R94))))))) | (R95 & (S107 | ((S100 |…
S106	((S100 | S101) & (S108 | S35) & (S103 | S104) & (S101 | S102) & (S105 | S106 | S107) & (S239 | S238) & (S106 | S245 | S243 | S247 | S95 | S240 | S242 | S116 | S244 | S246 | S241 | S112) & (S60 | S237) & (S235 | S236) & ((R92 & (S240 | ((S239 | S238) & (S106 | S245 | S243 | S247 | S95 | S240 | S242 | S116 | S244 | S246 | S241 | S112) & (S60 | S237) & (S235 | S236) & ((S246 & R370) | (S244 & R368) …
S107	((S100 | S101) & (S108 | S35) & (S103 | S104) & (S101 | S102) & (S105 | S106 | S107) & (S107 | S96 | S881 | S523 | S880 | S513) & (S876 | S877) & (S879 | S878) & ((R93 & (S880 | ((S107 | S96 | S881 | S523 | S880 | S513) & (S876 | S877) & (S879 | S878) & ((S881 & R936) | (S523 & R584) | (S96 & R85) | (S513 & R566) | (S107 & R95) | (S880 & !(((S880 & R83 & S94) | (S880 & R565 & S512) | (S880 & R583…
S108	((S100 | S101) & (S108 | S35) & (S103 | S104) & (S101 | S102) & (S105 | S106 | S107) & ((R36 & (S35 | ((S35 | S34 | S33) & (S37 | S36) & (S40 | S39) & (S39 | S38) & (S100 | S101) & (S108 | S35) & (S103 | S104) & (S101 | S102) & (S105 | S106 | S107) & ((S108 & S33 & R34) | (S35 & !((S35 & R36))))))) | (S108 & !((S108 & S33 & R34)))))
S109	((S110 | S109) & (S111 | S112) & ((R149 & (S110 | ((S110 | S109) & (S111 | S112) & ((S109 & R265) | (S110 & !((S110 & R149))))))) | (S109 & !((S109 & R265)))))
S110	((S110 | S109) & (S111 | S112) & ((R265 & (S109 | ((S110 | S109) & (S111 | S112) & ((S110 & R149) | (S109 & !((S109 & R265))))))) | (S110 & !((S110 & R149)))))
S111	((S110 | S109) & (S111 | S112) & ((R97 & (S112 | ((S110 | S109) & (S111 | S112) & (S239 | S238) & (S112 | S245 | S243 | S247 | S95 | S106 | S240 | S242 | S116 | S244 | S246 | S241) & (S60 | S237) & (S235 | S236) & ((S111 & S240 & R96) | (S112 & !((S112 & R97))))))) | (S111 & !((S111 & S240 & R96)))))
S112	((S110 | S109) & (S111 | S112) & (S239 | S238) & (S112 | S245 | S243 | S247 | S95 | S106 | S240 | S242 | S116 | S244 | S246 | S241) & (S60 | S237) & (S235 | S236) & ((R96 & (S111 | ((S110 | S109) & (S111 | S112) & ((S112 & R97) | (S111 & !((S111 & S240 & R96)))))) & (S240 | ((S239 | S238) & (S112 | S245 | S243 | S247 | S95 | S106 | S240 | S242 | S116 | S244 | S246 | S241) & (S60 | S237) & (S235 |…
S113	((S116 | S115) & (S114 | S113) & ((R150 & (S114 | ((S116 | S115) & (S114 | S113) & ((S113 & R266) | (S114 & !((S114 & R150))))))) | (S113 & !((S113 & R266)))))
S114	((S116 | S115) & (S114 | S113) & ((R266 & (S113 | ((S116 | S115) & (S114 | S113) & ((S114 & R150) | (S113 & !((S113 & R266))))))) | (S114 & !((S114 & R150)))))
S115	((S116 | S115) & (S114 | S113) & ((R99 & (S116 | ((S116 | S115) & (S114 | S113) & (S239 | S238) & (S116 | S245 | S243 | S247 | S95 | S106 | S240 | S242 | S244 | S246 | S241 | S112) & (S60 | S237) & (S235 | S236) & ((S115 & S240 & R98) | (S116 & !((S116 & R99))))))) | (S115 & !((S115 & S240 & R98)))))
S116	((S116 | S115) & (S114 | S113) & (S239 | S238) & (S116 | S245 | S243 | S247 | S95 | S106 | S240 | S242 | S244 | S246 | S241 | S112) & (S60 | S237) & (S235 | S236) & ((R98 & (S115 | ((S116 | S115) & (S114 | S113) & ((S116 & R99) | (S115 & !((S115 & S240 & R98)))))) & (S240 | ((S239 | S238) & (S116 | S245 | S243 | S247 | S95 | S106 | S240 | S242 | S244 | S246 | S241 | S112) & (S60 | S237) & (S235 |…
S117	((S123 | S124) & (S121 | S122) & (S119 | S120) & (S117 | S118) & ((R101 & (S118 | ((S123 | S124) & (S121 | S122) & (S119 | S120) & (S117 | S118) & (S952 | S1003) & (S118 | S1002) & (S1005 | S1004) & ((S117 & S1002 & R100) | (S118 & !((S118 & R101))))))) | (S117 & !((S117 & S1002 & R100)))))
S118	((S123 | S124) & (S121 | S122) & (S119 | S120) & (S117 | S118) & (S952 | S1003) & (S118 | S1002) & (S1005 | S1004) & ((R100 & (S117 | ((S123 | S124) & (S121 | S122) & (S119 | S120) & (S117 | S118) & ((S118 & R101) | (S117 & !((S117 & S1002 & R100)))))) & (S1002 | ((S952 | S1003) & (S118 | S1002) & (S1005 | S1004) & ((S118 & R101) | (S1002 & !((S117 & S1002 & R100))))))) | (S118 & !((S118 & R101))…
S119	((S123 | S124) & (S121 | S122) & (S119 | S120) & (S117 | S118) & ((R103 & (S120 | ((S123 | S124) & (S121 | S122) & (S119 | S120) & (S117 | S118) & (S1009 | S1008) & (S1005 | S1023) & (S120 | S1022) & (S1015 | S1014) & (S1020 | S1021) & (S1016 | S1017) & (S1019 | S1018) & (S1010 | S1011) & (S1013 | S1012) & ((S119 & S1022 & R102) | (S120 & !((S120 & R103))))))) | (S119 & !((S119 & S1022 & R102)))))
S120	((S123 | S124) & (S121 | S122) & (S119 | S120) & (S117 | S118) & (S1009 | S1008) & (S1005 | S1023) & (S120 | S1022) & (S1015 | S1014) & (S1020 | S1021) & (S1016 | S1017) & (S1019 | S1018) & (S1010 | S1011) & (S1013 | S1012) & ((R102 & (S119 | ((S123 | S124) & (S121 | S122) & (S119 | S120) & (S117 | S118) & ((S120 & R103) | (S119 & !((S119 & S1022 & R102)))))) & (S1022 | ((S1009 | S1008) & (S1005 …
S121	((S123 | S124) & (S121 | S122) & (S119 | S120) & (S117 | S118) & ((R105 & (S122 | ((S123 | S124) & (S121 | S122) & (S119 | S120) & (S117 | S118) & (S122 | S1221) & ((S121 & S1221 & R104) | (S122 & !((S122 & R105))))))) | (S121 & !((S121 & S1221 & R104)))))
S122	((S123 | S124) & (S121 | S122) & (S119 | S120) & (S117 | S118) & (S122 | S1221) & ((R104 & (S121 | ((S123 | S124) & (S121 | S122) & (S119 | S120) & (S117 | S118) & ((S122 & R105) | (S121 & !((S121 & S1221 & R104)))))) & (S1221 | ((S122 | S1221) & ((S122 & R105) | (S1221 & !((S121 & S1221 & R104))))))) | (S122 & !((S122 & R105)))))
S123	((S123 | S124) & (S121 | S122) & (S119 | S120) & (S117 | S118) & ((R107 & (S124 | ((S123 | S124) & (S121 | S122) & (S119 | S120) & (S117 | S118) & (S124 | S1222) & ((S123 & S1222 & R106) | (S124 & !((S124 & R107))))))) | (S123 & !((S123 & S1222 & R106)))))
S124	((S123 | S124) & (S121 | S122) & (S119 | S120) & (S117 | S118) & (S124 | S1222) & ((R106 & (S1222 | ((S124 | S1222) & ((S124 & R107) | (S1222 & !((S123 & S1222 & R106)))))) & (S123 | ((S123 | S124) & (S121 | S122) & (S119 | S120) & (S117 | S118) & ((S124 & R107) | (S123 & !((S123 & S1222 & R106))))))) | (S124 & !((S124 & R107)))))
S125	((S125 | S126) & ((R109 & (S126 | ((S125 | S126) & (S1036 | S129) & (S126 | S1035) & (S722 | S1037) & (S1034 | S1033) & (S1038 | S519) & ((S125 & S1035 & R108) | (S126 & !((S126 & R109))))))) | (S125 & !((S125 & S1035 & R108)))))
S126	((S125 | S126) & (S1036 | S129) & (S126 | S1035) & (S722 | S1037) & (S1034 | S1033) & (S1038 | S519) & ((R108 & (S1035 | ((S1036 | S129) & (S126 | S1035) & (S722 | S1037) & (S1034 | S1033) & (S1038 | S519) & ((S126 & R109) | (S1035 & !((S125 & S1035 & R108)))))) & (S125 | ((S125 | S126) & ((S126 & R109) | (S125 & !((S125 & S1035 & R108))))))) | (S126 & !((S126 & R109)))))
S127	((S76 | S127) & ((R67 & (S76 | ((S76 | S75) & (S71 | S72) & (S78 | S77) & (S74 | S73) & (S76 | S127) & ((S127 & S75 & R66) | (S76 & !((S76 & R67))))))) | (S127 & !((S127 & S75 & R66)))))
S128	((S129 | S128) & ((R112 & (S129 | ((S129 | S128) & (S129 | S1036) & (S126 | S1035) & (S722 | S1037) & (S1034 | S1033) & (S1038 | S519) & ((S128 & S1036 & R111) | (S129 & !((S129 & R112))))))) | (S128 & !((S128 & S1036 & R111)))))
S129	((S129 | S128) & (S129 | S1036) & (S126 | S1035) & (S722 | S1037) & (S1034 | S1033) & (S1038 | S519) & ((R111 & (S128 | ((S129 | S128) & ((S129 & R112) | (S128 & !((S128 & S1036 & R111)))))) & (S1036 | ((S129 | S1036) & (S126 | S1035) & (S722 | S1037) & (S1034 | S1033) & (S1038 | S519) & ((S129 & R112) | (S1036 & !((S128 & S1036 & R111))))))) | (S129 & !((S129 & R112)))))
S130	S130
S131	((S54 | S131) & (S132 | S133) & (S135 | S134) & ((R50 & (S54 | ((S54 | S53) & (S54 | S131) & (S132 | S133) & (S135 | S134) & ((S131 & S53 & R49) | (S54 & !((S54 & R50))))))) | (S131 & !((S131 & S53 & R49)))))
S132	((S54 | S131) & (S132 | S133) & (S135 | S134) & ((R115 & (S133 | ((S54 | S131) & (S132 | S133) & (S135 | S134) & (S133 | S136) & ((S132 & S136 & R114) | (S133 & !((S133 & R115))))))) | (S132 & !((S132 & S136 & R114)))))
S133	((S54 | S131) & (S132 | S133) & (S135 | S134) & (S133 | S136) & ((R114 & (S132 | ((S54 | S131) & (S132 | S133) & (S135 | S134) & ((S133 & R115) | (S132 & !((S132 & S136 & R114)))))) & (S136 | ((S133 | S136) & ((S133 & R115) | (S136 & !((S132 & S136 & R114))))))) | (S133 & !((S133 & R115)))))
S134	((S54 | S131) & (S132 | S133) & (S135 | S134) & ((R117 & (S135 | ((S54 | S131) & (S132 | S133) & (S135 | S134) & (S139 | S138) & (S135 | S137) & ((S134 & S137 & R116) | (S135 & !((S135 & R117))))))) | (S134 & !((S134 & S137 & R116)))))
S135	((S54 | S131) & (S132 | S133) & (S135 | S134) & (S139 | S138) & (S135 | S137) & ((R116 & (S134 | ((S54 | S131) & (S132 | S133) & (S135 | S134) & ((S135 & R117) | (S134 & !((S134 & S137 & R116)))))) & (S137 | ((S139 | S138) & (S135 | S137) & ((S135 & R117) | (S137 & !((S134 & S137 & R116))))))) | (S135 & !((S135 & R117)))))
S136	((S136 | S133) & ((R115 & (S133 | ((S54 | S131) & (S133 | S132) & (S135 | S134) & (S136 | S133) & ((S136 & S132 & R114) | (S133 & !((S133 & R115))))))) | (S136 & !((S136 & S132 & R114)))))
S137	((S139 | S138) & (S137 | S135) & ((R117 & (S135 | ((S54 | S131) & (S132 | S133) & (S135 | S134) & (S139 | S138) & (S137 | S135) & ((S137 & S134 & R116) | (S135 & !((S135 & R117))))))) | (S137 & !((S137 & S134 & R116)))))
S138	((S139 | S138) & (S137 | S135) & ((R119 & (S139 | ((S139 | S138) & (S137 | S135) & (S139 | S579) & ((S138 & S579 & R118) | (S139 & !((S139 & R119))))))) | (S138 & !((S138 & S579 & R118)))))
S139	((S139 | S138) & (S137 | S135) & (S139 | S579) & ((R118 & (S138 | ((S139 | S138) & (S137 | S135) & ((S139 & R119) | (S138 & !((S138 & S579 & R118)))))) & (S579 | ((S139 | S579) & ((S139 & R119) | (S579 & !((S138 & S579 & R118))))))) | (S139 & !((S139 & R119)))))
S140	((S141 | S140) & ((R122 & (S141 | ((S141 | S140) & (S98 | S1030) & (S141 | S1031) & (S702 | S700 | S1029) & (S833 | S1032) & ((S140 & S1031 & R121) | (S141 & !((S141 & R122))))))) | (S140 & !((S140 & S1031 & R121)))))
S141	((S141 | S140) & (S98 | S1030) & (S141 | S1031) & (S702 | S700 | S1029) & (S833 | S1032) & ((R121 & (S140 | ((S141 | S140) & ((S141 & R122) | (S140 & !((S140 & S1031 & R121)))))) & (S1031 | ((S98 | S1030) & (S141 | S1031) & (S702 | S700 | S1029) & (S833 | S1032) & ((S141 & R122) | (S1031 & !((S140 & S1031 & R121))))))) | (S141 & !((S141 & R122)))))
S142	S142
S143	((S144 | S145) & (S86 | S143) & ((R77 & (S86 | ((S86 | S85) & (S84 | S83) & (S144 | S145) & (S86 | S143) & ((S143 & S85 & R76) | (S86 & !((S86 & R77))))))) | (S143 & !((S143 & S85 & R76)))))
S144	((S144 | S145) & (S86 | S143) & ((R125 & (S145 | ((S144 | S145) & (S86 | S143) & (S145 | S302) & (S306 | S305) & (S303 | S304) & ((S144 & S302 & R124) | (S145 & !((S145 & R125))))))) | (S144 & !((S144 & S302 & R124)))))
S145	((S144 | S145) & (S86 | S143) & (S145 | S302) & (S306 | S305) & (S303 | S304) & ((R124 & (S144 | ((S144 | S145) & (S86 | S143) & ((S145 & R125) | (S144 & !((S144 & S302 & R124)))))) & (S302 | ((S145 | S302) & (S306 | S305) & (S303 | S304) & ((S145 & R125) | (S302 & !((S144 & S302 & R124))))))) | (S145 & !((S145 & R125)))))
S146	(S146 & (S148 | S149) & (S146 | S147) & (S151 | S150) & !((S146 & R626)))
S147	((S148 | S149) & (S146 | S147) & (S151 | S150) & (S147 | (R626 & (S146 | (S146 & (S148 | S149) & (S146 | S147) & (S151 | S150) & !((S146 & R626)))))))
S148	((S148 | S149) & (S146 | S147) & (S151 | S150) & ((R127 & (S149 | ((S148 | S149) & (S146 | S147) & (S151 | S150) & (S149 | S680) & ((S148 & S680 & R126) | (S149 & !((S149 & R127))))))) | (S148 & !((S148 & S680 & R126)))))
S149	((S148 | S149) & (S146 | S147) & (S151 | S150) & (S149 | S680) & ((R126 & (S148 | ((S148 | S149) & (S146 | S147) & (S151 | S150) & ((S149 & R127) | (S148 & !((S148 & S680 & R126)))))) & (S680 | ((S149 | S680) & ((S149 & R127) | (S680 & !((S148 & S680 & R126))))))) | (S149 & !((S149 & R127)))))
S150	((S148 | S149) & (S146 | S147) & (S151 | S150) & ((R129 & (S151 | ((S148 | S149) & (S146 | S147) & (S151 | S150) & (S1156 | S563) & (S151 | S1155) & ((S150 & S1155 & R128) | (S151 & !((S151 & R129))))))) | (S150 & !((S150 & S1155 & R128)))))
S151	((S148 | S149) & (S146 | S147) & (S151 | S150) & (S1156 | S563) & (S151 | S1155) & ((R128 & (S1155 | ((S1156 | S563) & (S151 | S1155) & ((S151 & R129) | (S1155 & !((S150 & S1155 & R128)))))) & (S150 | ((S148 | S149) & (S146 | S147) & (S151 | S150) & ((S151 & R129) | (S150 & !((S150 & S1155 & R128))))))) | (S151 & !((S151 & R129)))))
S152	S152
S153	((S153 | S154) & (S155 | S156) & ((R131 & (S154 | ((S153 | S154) & (S155 | S156) & ((S153 & R435) | (S154 & !((S154 & R131))))))) | (S153 & !((S153 & R435)))))
S154	((S153 | S154) & (S155 | S156) & ((R435 & (S153 | ((S153 | S154) & (S155 | S156) & ((S154 & R131) | (S153 & !((S153 & R435))))))) | (S154 & !((S154 & R131)))))
S155	((S153 | S154) & (S155 | S156) & ((R353 & (S156 | ((S153 | S154) & (S155 | S156) & (S156 | S231) & (S229 | S230) & (S163 | S232) & (S233 | S234) & ((S155 & S231 & R352) | (S156 & !((S156 & R353))))))) | (S155 & !((S155 & S231 & R352)))))
S156	((S153 | S154) & (S155 | S156) & (S156 | S231) & (S229 | S230) & (S163 | S232) & (S233 | S234) & ((R352 & (S231 | ((S156 | S231) & (S229 | S230) & (S163 | S232) & (S233 | S234) & ((S156 & R353) | (S231 & !((S155 & S231 & R352)))))) & (S155 | ((S153 | S154) & (S155 | S156) & ((S156 & R353) | (S155 & !((S155 & S231 & R352))))))) | (S156 & !((S156 & R353)))))
S157	((S160 | S159) & (S157 | S158) & ((R133 & (S158 | ((S160 | S159) & (S157 | S158) & (S166 | S167) & (S163 | S162) & (S165 | S164) & (S169 | S168) & (S158 | S161) & ((S157 & S161 & R132) | (S158 & !((S158 & R133))))))) | (S157 & !((S157 & S161 & R132)))))
S158	((S160 | S159) & (S157 | S158) & (S166 | S167) & (S163 | S162) & (S165 | S164) & (S169 | S168) & (S158 | S161) & ((R132 & (S157 | ((S160 | S159) & (S157 | S158) & ((S158 & R133) | (S157 & !((S157 & S161 & R132)))))) & (S161 | ((S166 | S167) & (S163 | S162) & (S165 | S164) & (S169 | S168) & (S158 | S161) & ((S158 & R133) | (S161 & !((S157 & S161 & R132))))))) | (S158 & !((S158 & R133)))))
S159	((S160 | S159) & (S157 | S158) & ((R389 & (S160 | (S159 & R386 & R941) | ((S160 | S159) & (S157 | S158) & (S160 | S165 | S269 | S268) & (S263 | S262) & (S264 | S265) & (S266 | S267) & ((S159 & R386 & S268) | (S160 & !((S160 & R389))))))) | (S159 & !((S159 & R386 & S268)))))
S160	((R386 & R941 & S159) | ((S159 | S160) & (S157 | S158) & (S160 | S165 | S269 | S268) & (S263 | S262) & (S264 | S265) & (S266 | S267) & ((R386 & (R941 | S268 | ((S160 | S165 | S269 | S268) & (S263 | S262) & (S264 | S265) & (S266 | S267) & ((S165 & R390) | (S269 & R391) | (S160 & R389) | (S268 & !(((S268 & R387 & S164) | (S268 & R388 & S1123) | (R386 & S159 & S268))))))) & (S159 | ((S159 | S160) & …
S161	((S166 | S167) & (S163 | S162) & (S165 | S164) & (S169 | S168) & (S161 | S158) & ((R133 & (S158 | ((S160 | S159) & (S158 | S157) & (S166 | S167) & (S163 | S162) & (S165 | S164) & (S169 | S168) & (S161 | S158) & ((S161 & S157 & R132) | (S158 & !((S158 & R133))))))) | (S161 & !((S161 & S157 & R132)))))
S162	((S166 | S167) & (S163 | S162) & (S165 | S164) & (S169 | S168) & (S161 | S158) & ((R355 & (S163 | ((S166 | S167) & (S163 | S162) & (S165 | S164) & (S169 | S168) & (S161 | S158) & (S231 | S156) & (S229 | S230) & (S163 | S232) & (S233 | S234) & ((S162 & S232 & R354) | (S163 & !((S163 & R355))))))) | (S162 & !((S162 & S232 & R354)))))
S163	((S166 | S167) & (S163 | S162) & (S165 | S164) & (S169 | S168) & (S161 | S158) & (S231 | S156) & (S229 | S230) & (S163 | S232) & (S233 | S234) & ((R354 & (S162 | ((S166 | S167) & (S163 | S162) & (S165 | S164) & (S169 | S168) & (S161 | S158) & ((S163 & R355) | (S162 & !((S162 & S232 & R354)))))) & (S232 | ((S231 | S156) & (S229 | S230) & (S163 | S232) & (S233 | S234) & ((S163 & R355) | (S232 & !((…
S164	((S166 | S167) & (S163 | S162) & (S165 | S164) & (S169 | S168) & (S161 | S158) & ((R390 & (S165 | (S164 & R387 & R941) | ((S166 | S167) & (S163 | S162) & (S165 | S164) & (S169 | S168) & (S161 | S158) & (S165 | S160 | S269 | S268) & (S263 | S262) & (S264 | S265) & (S266 | S267) & ((S164 & R387 & S268) | (S165 & !((S165 & R390))))))) | (S164 & !((S164 & R387 & S268)))))
S165	((R387 & R941 & S164) | ((S166 | S167) & (S163 | S162) & (S164 | S165) & (S169 | S168) & (S161 | S158) & (S165 | S160 | S269 | S268) & (S263 | S262) & (S264 | S265) & (S266 | S267) & ((R387 & (R941 | S268 | ((S165 | S160 | S269 | S268) & (S263 | S262) & (S264 | S265) & (S266 | S267) & ((S165 & R390) | (S269 & R391) | (S160 & R389) | (S268 & !(((R387 & S164 & S268) | (S268 & R388 & S1123) | (S268 …
S166	((S166 | S167) & (S163 | S162) & (S165 | S164) & (S169 | S168) & (S161 | S158) & ((R135 & (S167 | ((S166 | S167) & (S163 | S162) & (S165 | S164) & (S169 | S168) & (S161 | S158) & (S243 | S515) & (S167 | S514) & ((S166 & S514 & R134) | (S167 & !((S167 & R135))))))) | (S166 & !((S166 & S514 & R134)))))
S167	((S166 | S167) & (S163 | S162) & (S165 | S164) & (S169 | S168) & (S161 | S158) & (S243 | S515) & (S167 | S514) & ((R134 & (S166 | ((S166 | S167) & (S163 | S162) & (S165 | S164) & (S169 | S168) & (S161 | S158) & ((S167 & R135) | (S166 & !((S166 & S514 & R134)))))) & (S514 | ((S243 | S515) & (S167 | S514) & ((S167 & R135) | (S514 & !((S166 & S514 & R134))))))) | (S167 & !((S167 & R135)))))
S168	((S166 | S167) & (S163 | S162) & (S165 | S164) & (S169 | S168) & (S161 | S158) & ((R137 & (S169 | ((S166 | S167) & (S163 | S162) & (S165 | S164) & (S169 | S168) & (S161 | S158) & (S517 | S244) & (S169 | S516) & ((S168 & S516 & R136) | (S169 & !((S169 & R137))))))) | (S168 & !((S168 & S516 & R136)))))
S169	((S166 | S167) & (S163 | S162) & (S165 | S164) & (S169 | S168) & (S161 | S158) & (S517 | S244) & (S169 | S516) & ((R136 & (S516 | ((S517 | S244) & (S169 | S516) & ((S169 & R137) | (S516 & !((S168 & S516 & R136)))))) & (S168 | ((S166 | S167) & (S163 | S162) & (S165 | S164) & (S169 | S168) & (S161 | S158) & ((S169 & R137) | (S168 & !((S168 & S516 & R136))))))) | (S169 & !((S169 & R137)))))
S170	S170
S171	((S174 | S173) & (S172 | S171) & ((R138 & (S172 | ((S174 | S173) & (S172 | S171) & ((S171 & R473) | (S172 & !((S172 & R138))))))) | (S171 & !((S171 & R473)))))
S172	((S174 | S173) & (S172 | S171) & ((R473 & (S171 | ((S174 | S173) & (S172 | S171) & ((S172 & R138) | (S171 & !((S171 & R473))))))) | (S172 & !((S172 & R138)))))
S173	((S174 | S173) & (S172 | S171) & ((R140 & (S174 | ((S174 | S173) & (S172 | S171) & (S740 | S739) & (S174 | S743) & (S741 | S742) & ((S173 & S743 & R139) | (S174 & !((S174 & R140))))))) | (S173 & !((S173 & S743 & R139)))))
S174	((S174 | S173) & (S172 | S171) & (S740 | S739) & (S174 | S743) & (S741 | S742) & ((R139 & (S173 | ((S174 | S173) & (S172 | S171) & ((S174 & R140) | (S173 & !((S173 & S743 & R139)))))) & (S743 | ((S740 | S739) & (S174 | S743) & (S741 | S742) & ((S174 & R140) | (S743 & !((S173 & S743 & R139))))))) | (S174 & !((S174 & R140)))))
S175	((S176 | S175) & ((R217 & (S176 | ((S176 | S175) & (S1157 | S1158) & (S1159 | S78) & (S761 | S1161) & (S176 | S1160) & ((S175 & S1160 & R216) | (S176 & !((S176 & R217))))))) | (S175 & !((S175 & S1160 & R216)))))
S176	((S176 | S175) & (S1157 | S1158) & (S1159 | S78) & (S761 | S1161) & (S176 | S1160) & ((R216 & (S175 | ((S176 | S175) & ((S176 & R217) | (S175 & !((S175 & S1160 & R216)))))) & (S1160 | ((S1157 | S1158) & (S1159 | S78) & (S761 | S1161) & (S176 | S1160) & ((S176 & R217) | (S1160 & !((S175 & S1160 & R216))))))) | (S176 & !((S176 & R217)))))
S177	((S179 | S180) & (S178 | S177) & ((R555 & (S178 | (S177 & R548 & R956) | ((S179 | S180) & (S178 | S177) & (S500 | S499) & (S510 | S509) & (S503 | S504) & (S508 | S507) & (S501 | S502) & (S178 | S356 | S506 | S259 | S338 | S4 | S505 | S346) & ((S177 & R548 & S505) | (S178 & !((S178 & R555))))))) | (S177 & !((S177 & R548 & S505)))))
S178	((R548 & R956 & S177) | ((S179 | S180) & (S177 | S178) & (S500 | S499) & (S510 | S509) & (S503 | S504) & (S508 | S507) & (S501 | S502) & (S178 | S356 | S506 | S259 | S338 | S4 | S505 | S346) & ((R548 & (R956 | S505 | ((S500 | S499) & (S510 | S509) & (S503 | S504) & (S508 | S507) & (S501 | S502) & (S178 | S356 | S506 | S259 | S338 | S4 | S505 | S346) & ((S259 & R556) | (S506 & R560) | (S338 & R557…
S179	((S179 | S180) & (S178 | S177) & ((R684 & (S180 | ((S179 | S180) & (S178 | S177) & (S180 | S261 | S340 | S616 | S612 | S272 | S348 | S611 | S358 | S617 | S615 | S399 | S6 | S610 | S614 | S618 | S613) & (S508 | S620) & (S56 | S619) & (S623 | S624) & (S622 | S621) & ((S179 & S610 & R668) | (S180 & !((S180 & R684))))))) | (S179 & !((S179 & S610 & R668)))))
S180	((S179 | S180) & (S178 | S177) & (S180 | S261 | S340 | S616 | S612 | S272 | S348 | S611 | S358 | S617 | S615 | S399 | S6 | S610 | S614 | S618 | S613) & (S508 | S620) & (S56 | S619) & (S623 | S624) & (S622 | S621) & ((R668 & (S179 | ((S179 | S180) & (S178 | S177) & ((S180 & R684) | (S179 & !((S179 & S610 & R668)))))) & (S610 | ((S180 | S261 | S340 | S616 | S612 | S272 | S348 | S611 | S358 | S617 |…
S181	(R940 | (S181 & (S181 | S182) & (S186 | S187) & (S1 | S183) & (S184 | S185) & !((S181 & R6))))
S182	((R6 & R940) | (!(R871) & (S181 | S182) & (S186 | S187) & (S1 | S183) & (S184 | S185) & (S182 | (R6 & (R940 | S181 | (S181 & (S181 | S182) & (S186 | S187) & (S1 | S183) & (S184 | S185) & !((R6 & S181))))))))
S183	(R940 | ((S181 | S182) & (S186 | S187) & (S1 | S183) & (S184 | S185) & ((R2 & (S1 | (R940 & R0 & S0) | ((S1 | S0 | S2) & (S181 | S182) & (S186 | S187) & (S1 | S183) & (S184 | S185) & ((S183 & R0 & S0) | (S1 & !((S1 & R2))))))) | (S183 & !((S183 & R0 & S0))))))
S184	(R940 | (!(R871) & (S181 | S182) & (S186 | S187) & (S1 | S183) & (S184 | S185) & ((R221 & (S185 | (R940 & R220 & S595) | ((S181 | S182) & (S186 | S187) & (S1 | S183) & (S184 | S185) & (S596 | S594) & (S185 | S595) & (S598 | S597) & ((!(R871) & S184 & R220 & S595) | (S185 & !((S185 & R221))))))) | (S184 & !((!(R871) & S184 & R220 & S595))))))
S185	((R220 & R940 & S595) | ((S181 | S182) & (S186 | S187) & (S1 | S183) & (S184 | S185) & (S596 | S594) & (S595 | S185) & (S598 | S597) & ((R220 & (S595 | ((S596 | S594) & (S595 | S185) & (S598 | S597) & ((S185 & R221) | (S595 & !((R220 & S595 & S184 & !(R871))))))) & (R940 | (S184 & !(R871)) | (!(R871) & (S181 | S182) & (S186 | S187) & (S1 | S183) & (S184 | S185) & ((S185 & R221) | (S184 & !((R220 …
S186	(R940 | ((S181 | S182) & (S186 | S187) & (S1 | S183) & (S184 | S185) & ((R223 & (S187 | (R940 & R222 & S599) | ((S181 | S182) & (S186 | S187) & (S1 | S183) & (S184 | S185) & (S187 | S599) & ((S186 & R222 & S599) | (S187 & !((S187 & R223))))))) | (S186 & !((S186 & R222 & S599))))))
S187	((R222 & R940 & S599) | ((S181 | S182) & (S186 | S187) & (S1 | S183) & (S184 | S185) & (S599 | S187) & ((R222 & (R940 | S186 | ((S181 | S182) & (S186 | S187) & (S1 | S183) & (S184 | S185) & ((S187 & R223) | (S186 & !((R222 & S599 & S186)))))) & (S599 | ((S599 | S187) & ((S187 & R223) | (S599 & !((R222 & S599 & S186))))))) | (S187 & !((S187 & R223))))))
S188	(R818 | (!(R480) & S188))
S189	S189
S190	((S190 | S191) & (S195 | S196) & (S62 | S194) & (S193 | S192) & (S197 | S198) & ((R224 & (S191 | ((S190 | S191) & (S195 | S196) & (S62 | S194) & (S193 | S192) & (S197 | S198) & ((S190 & R436) | (S191 & !((S191 & R224))))))) | (S190 & !((S190 & R436)))))
S191	((S190 | S191) & (S195 | S196) & (S62 | S194) & (S193 | S192) & (S197 | S198) & ((R436 & (S190 | ((S190 | S191) & (S195 | S196) & (S62 | S194) & (S193 | S192) & (S197 | S198) & ((S191 & R224) | (S190 & !((S190 & R436))))))) | (S191 & !((S191 & R224)))))
S192	((S190 | S191) & (S195 | S196) & (S62 | S194) & (S193 | S192) & (S197 | S198) & ((R151 & (S193 | ((S190 | S191) & (S195 | S196) & (S62 | S194) & (S193 | S192) & (S197 | S198) & ((S192 & R267) | (S193 & !((S193 & R151))))))) | (S192 & !((S192 & R267)))))
S193	((S190 | S191) & (S195 | S196) & (S62 | S194) & (S193 | S192) & (S197 | S198) & ((R267 & (S192 | ((S190 | S191) & (S195 | S196) & (S62 | S194) & (S193 | S192) & (S197 | S198) & ((S193 & R151) | (S192 & !((S192 & R267))))))) | (S193 & !((S193 & R151)))))
S194	((S190 | S191) & (S195 | S196) & (S62 | S194) & (S193 | S192) & (S197 | S198) & ((R56 & (S62 | ((S64 | S63 | S65) & (S62 | S61) & (S59 | S60) & (S58 | S57) & (S190 | S191) & (S195 | S196) & (S62 | S194) & (S193 | S192) & (S197 | S198) & ((S194 & S61 & R55) | (S62 & !((S62 & R56))))))) | (S194 & !((S194 & S61 & R55)))))
S195	((S190 | S191) & (S195 | S196) & (S62 | S194) & (S193 | S192) & (S197 | S198) & ((R226 & (S196 | (S195 & R225 & R954) | ((S190 | S191) & (S195 | S196) & (S62 | S194) & (S193 | S192) & (S197 | S198) & (S217 | S488) & (S485 | S486) & (S484 | S483) & (S196 | S487) & ((S195 & R225 & S487) | (S196 & !((S196 & R226))))))) | (S195 & !((S195 & R225 & S487)))))
S196	((R225 & S195 & R954) | ((S190 | S191) & (S195 | S196) & (S62 | S194) & (S193 | S192) & (S197 | S198) & (S217 | S488) & (S485 | S486) & (S484 | S483) & (S196 | S487) & ((R225 & (R954 | S487 | ((S217 | S488) & (S485 | S486) & (S484 | S483) & (S196 | S487) & ((S196 & R226) | (S487 & !((R225 & S195 & S487)))))) & (S195 | ((S190 | S191) & (S195 | S196) & (S62 | S194) & (S193 | S192) & (S197 | S198) &…
S197	((S190 | S191) & (S195 | S196) & (S62 | S194) & (S193 | S192) & (S197 | S198) & ((R228 & (S198 | ((S190 | S191) & (S195 | S196) & (S62 | S194) & (S193 | S192) & (S197 | S198) & (S245 | S894) & (S198 | S893) & (S891 | S892) & ((S197 & S893 & R227) | (S198 & !((S198 & R228))))))) | (S197 & !((S197 & S893 & R227)))))
S198	((S190 | S191) & (S195 | S196) & (S62 | S194) & (S193 | S192) & (S197 | S198) & (S245 | S894) & (S198 | S893) & (S891 | S892) & ((R227 & (S893 | ((S245 | S894) & (S198 | S893) & (S891 | S892) & ((S198 & R228) | (S893 & !((S197 & S893 & R227)))))) & (S197 | ((S190 | S191) & (S195 | S196) & (S62 | S194) & (S193 | S192) & (S197 | S198) & ((S198 & R228) | (S197 & !((S197 & S893 & R227))))))) | (S198 …
S199	S199
S200	((S204 | S205) & (S221 | S220) & (S202 | S203) & (S217 | S216) & (S219 | S218) & (S200 | S201) & (S206 | S207 | S210 | S209 | S212 | S211 | S208 | S213 | S214 | S215) & ((R230 & (S201 | ((S204 | S205) & (S221 | S220) & (S202 | S203) & (S217 | S216) & (S219 | S218) & (S200 | S201) & (S206 | S207 | S210 | S209 | S212 | S211 | S208 | S213 | S214 | S215) & ((S200 & R1061) | (S201 & !(((S201 & R230) |…
S201	((S204 | S205) & (S221 | S220) & (S202 | S203) & (S217 | S216) & (S219 | S218) & (S200 | S201) & (S206 | S207 | S210 | S209 | S212 | S211 | S208 | S213 | S214 | S215) & ((R1061 & (S200 | ((S204 | S205) & (S221 | S220) & (S202 | S203) & (S217 | S216) & (S219 | S218) & (S200 | S201) & (S206 | S207 | S210 | S209 | S212 | S211 | S208 | S213 | S214 | S215) & ((S201 & R230) | (S201 & R733) | (S200 & !(…
S202	((S204 | S205) & (S221 | S220) & (S202 | S203) & (S217 | S216) & (S219 | S218) & (S200 | S201) & (S206 | S207 | S210 | S209 | S212 | S211 | S208 | S213 | S214 | S215) & ((R911 & (S203 | ((S204 | S205) & (S221 | S220) & (S202 | S203) & (S217 | S216) & (S219 | S218) & (S200 | S201) & (S206 | S207 | S210 | S209 | S212 | S211 | S208 | S213 | S214 | S215) & ((S202 & R123) | (S203 & !(((S203 & R911) | …
S203	((S204 | S205) & (S221 | S220) & (S202 | S203) & (S217 | S216) & (S219 | S218) & (S200 | S201) & (S206 | S207 | S210 | S209 | S212 | S211 | S208 | S213 | S214 | S215) & ((R123 & (S202 | ((S204 | S205) & (S221 | S220) & (S202 | S203) & (S217 | S216) & (S219 | S218) & (S200 | S201) & (S206 | S207 | S210 | S209 | S212 | S211 | S208 | S213 | S214 | S215) & ((S203 & R911) | (S203 & R912) | (S202 & !((…
S204	((S204 | S205) & (S221 | S220) & (S202 | S203) & (S217 | S216) & (S219 | S218) & (S200 | S201) & (S206 | S207 | S210 | S209 | S212 | S211 | S208 | S213 | S214 | S215) & ((R232 & (S205 | ((S204 | S205) & (S221 | S220) & (S202 | S203) & (S217 | S216) & (S219 | S218) & (S200 | S201) & (S206 | S207 | S210 | S209 | S212 | S211 | S208 | S213 | S214 | S215) & (S205 | S330) & ((S204 & S330 & R231) | (S20…
S205	((S204 | S205) & (S221 | S220) & (S202 | S203) & (S217 | S216) & (S219 | S218) & (S200 | S201) & (S206 | S207 | S210 | S209 | S212 | S211 | S208 | S213 | S214 | S215) & (S205 | S330) & ((R231 & (S330 | ((S205 | S330) & ((S205 & R232) | (S330 & !((S204 & S330 & R231)))))) & (S204 | ((S204 | S205) & (S221 | S220) & (S202 | S203) & (S217 | S216) & (S219 | S218) & (S200 | S201) & (S206 | S207 | S210 …
S206	((S204 | S205) & (S221 | S220) & (S202 | S203) & (S217 | S216) & (S219 | S218) & (S200 | S201) & (S206 | S207 | S210 | S209 | S212 | S211 | S208 | S213 | S214 | S215) & ((R243 & (S208 | (S206 & R234 & R945) | ((S204 | S205) & (S221 | S220) & (S202 | S203) & (S217 | S216) & (S219 | S218) & (S200 | S201) & (S206 | S207 | S210 | S209 | S212 | S211 | S208 | S213 | S214 | S215) & (S208 | S351) & (S353…
S207	((R233 & S206 & R944) | ((S204 | S205) & (S221 | S220) & (S202 | S203) & (S217 | S216) & (S219 | S218) & (S200 | S201) & (S206 | S207 | S210 | S209 | S212 | S211 | S208 | S213 | S214 | S215) & (S341 | S342) & (S207 | S343) & ((R233 & (R944 | S343 | ((S341 | S342) & (S207 | S343) & ((S207 & R242) | (S343 & !((R233 & S206 & S343)))))) & (S206 | ((S204 | S205) & (S221 | S220) & (S202 | S203) & (S217…
S208	((R234 & S206 & R945) | ((S204 | S205) & (S221 | S220) & (S202 | S203) & (S217 | S216) & (S219 | S218) & (S200 | S201) & (S206 | S207 | S210 | S209 | S212 | S211 | S208 | S213 | S214 | S215) & (S208 | S351) & (S353 | S352) & (S349 | S350) & ((R234 & (R945 | S351 | ((S208 | S351) & (S353 | S352) & (S349 | S350) & ((S208 & R243) | (S351 & !((R234 & S206 & S351)))))) & (S206 | ((S204 | S205) & (S221…
S209	((R235 & S206 & R946) | ((S204 | S205) & (S221 | S220) & (S202 | S203) & (S217 | S216) & (S219 | S218) & (S200 | S201) & (S206 | S207 | S210 | S209 | S212 | S211 | S208 | S213 | S214 | S215) & (S209 | S361) & (S359 | S360) & ((R235 & (R946 | S361 | ((S209 | S361) & (S359 | S360) & ((S209 & R244) | (S361 & !((R235 & S206 & S361)))))) & (S206 | ((S204 | S205) & (S221 | S220) & (S202 | S203) & (S217…
S210	((R236 & S206 & R947) | ((S204 | S205) & (S221 | S220) & (S202 | S203) & (S217 | S216) & (S219 | S218) & (S200 | S201) & (S206 | S207 | S210 | S209 | S212 | S211 | S208 | S213 | S214 | S215) & (S210 | S366) & (S365 | S364) & ((R236 & (S206 | ((S204 | S205) & (S221 | S220) & (S202 | S203) & (S217 | S216) & (S219 | S218) & (S200 | S201) & (S206 | S207 | S210 | S209 | S212 | S211 | S208 | S213 | S21…
S211	((R237 & S206 & R948) | ((S204 | S205) & (S221 | S220) & (S202 | S203) & (S217 | S216) & (S219 | S218) & (S200 | S201) & (S206 | S207 | S210 | S209 | S212 | S211 | S208 | S213 | S214 | S215) & (S211 | S372) & (S371 | S370) & ((R237 & (R948 | S372 | ((S211 | S372) & (S371 | S370) & ((S211 & R246) | (S372 & !((R237 & S206 & S372)))))) & (S206 | ((S204 | S205) & (S221 | S220) & (S202 | S203) & (S217…
S212	((R238 & S206 & R949) | ((S204 | S205) & (S221 | S220) & (S202 | S203) & (S217 | S216) & (S219 | S218) & (S200 | S201) & (S206 | S207 | S210 | S209 | S212 | S211 | S208 | S213 | S214 | S215) & (S212 | S380) & (S379 | S378) & (S376 | S377) & ((R238 & (S206 | ((S204 | S205) & (S221 | S220) & (S202 | S203) & (S217 | S216) & (S219 | S218) & (S200 | S201) & (S206 | S207 | S210 | S209 | S212 | S211 | S…
S213	((R239 & S206 & R950) | ((S204 | S205) & (S221 | S220) & (S202 | S203) & (S217 | S216) & (S219 | S218) & (S200 | S201) & (S206 | S207 | S210 | S209 | S212 | S211 | S208 | S213 | S214 | S215) & (S385 | S384) & (S213 | S388) & (S386 | S387) & ((R239 & (R950 | S388 | ((S385 | S384) & (S213 | S388) & (S386 | S387) & ((S213 & R248) | (S388 & !((R239 & S206 & S388)))))) & (S206 | ((S204 | S205) & (S221…
S214	((R240 & S206 & R951) | ((S204 | S205) & (S221 | S220) & (S202 | S203) & (S217 | S216) & (S219 | S218) & (S200 | S201) & (S206 | S207 | S210 | S209 | S212 | S211 | S208 | S213 | S214 | S215) & (S394 | S395) & (S214 | S396) & (S392 | S393) & ((R240 & (R951 | S396 | ((S394 | S395) & (S214 | S396) & (S392 | S393) & ((S214 & R249) | (S396 & !((R240 & S206 & S396)))))) & (S206 | ((S204 | S205) & (S221…
S215	((R241 & S206 & R952) | ((S204 | S205) & (S221 | S220) & (S202 | S203) & (S217 | S216) & (S219 | S218) & (S200 | S201) & (S206 | S207 | S210 | S209 | S212 | S211 | S208 | S213 | S214 | S215) & (S400 | S401) & (S215 | S406) & (S404 | S405) & (S403 | S402) & ((R241 & (R952 | S406 | ((S400 | S401) & (S215 | S406) & (S404 | S405) & (S403 | S402) & ((S215 & R250) | (S406 & !((R241 & S206 & S406)))))) …
S216	((S204 | S205) & (S221 | S220) & (S202 | S203) & (S217 | S216) & (S219 | S218) & (S200 | S201) & (S206 | S207 | S210 | S209 | S212 | S211 | S208 | S213 | S214 | S215) & ((R252 & (S217 | (S216 & R251 & R954) | ((S204 | S205) & (S221 | S220) & (S202 | S203) & (S217 | S216) & (S219 | S218) & (S200 | S201) & (S206 | S207 | S210 | S209 | S212 | S211 | S208 | S213 | S214 | S215) & (S217 | S488) & (S485…
S217	((R251 & S216 & R954) | ((S204 | S205) & (S221 | S220) & (S202 | S203) & (S216 | S217) & (S219 | S218) & (S200 | S201) & (S206 | S207 | S210 | S209 | S212 | S211 | S208 | S213 | S214 | S215) & (S217 | S488) & (S485 | S486) & (S484 | S483) & (S196 | S487) & ((R251 & (S216 | ((S204 | S205) & (S221 | S220) & (S202 | S203) & (S216 | S217) & (S219 | S218) & (S200 | S201) & (S206 | S207 | S210 | S209 |…
S218	((S204 | S205) & (S221 | S220) & (S202 | S203) & (S217 | S216) & (S219 | S218) & (S200 | S201) & (S206 | S207 | S210 | S209 | S212 | S211 | S208 | S213 | S214 | S215) & ((R254 & (S219 | (S218 & R253 & R974) | ((S204 | S205) & (S221 | S220) & (S202 | S203) & (S217 | S216) & (S219 | S218) & (S200 | S201) & (S206 | S207 | S210 | S209 | S212 | S211 | S208 | S213 | S214 | S215) & (S968 | S969) & (S966…
S219	((R253 & S218 & R974) | ((S204 | S205) & (S221 | S220) & (S202 | S203) & (S217 | S216) & (S218 | S219) & (S200 | S201) & (S206 | S207 | S210 | S209 | S212 | S211 | S208 | S213 | S214 | S215) & (S968 | S969) & (S966 | S967) & (S219 | S972) & (S958 | S959) & (S960 | S961) & (S957 | S956) & (S963 | S962) & (S971 | S970) & (S965 | S964) & ((R253 & (R974 | S972 | ((S968 | S969) & (S966 | S967) & (S219…
S220	((S204 | S205) & (S221 | S220) & (S202 | S203) & (S217 | S216) & (S219 | S218) & (S200 | S201) & (S206 | S207 | S210 | S209 | S212 | S211 | S208 | S213 | S214 | S215) & ((R256 & (S221 | ((S204 | S205) & (S221 | S220) & (S202 | S203) & (S217 | S216) & (S219 | S218) & (S200 | S201) & (S206 | S207 | S210 | S209 | S212 | S211 | S208 | S213 | S214 | S215) & (S1196 | S408) & (S221 | S1195) & ((S220 & S…
S221	((S204 | S205) & (S221 | S220) & (S202 | S203) & (S217 | S216) & (S219 | S218) & (S200 | S201) & (S206 | S207 | S210 | S209 | S212 | S211 | S208 | S213 | S214 | S215) & (S1196 | S408) & (S221 | S1195) & ((R255 & (S220 | ((S204 | S205) & (S221 | S220) & (S202 | S203) & (S217 | S216) & (S219 | S218) & (S200 | S201) & (S206 | S207 | S210 | S209 | S212 | S211 | S208 | S213 | S214 | S215) & ((S221 & R…
S222	((S223 | S222) & (S224 | S225) & ((R346 & (S223 | ((S223 | S222) & (S224 | S225) & (S223 | S555) & ((S222 & S555 & R345) | (S223 & !((S223 & R346))))))) | (S222 & !((S222 & S555 & R345)))))
S223	((S223 | S222) & (S224 | S225) & (S223 | S555) & ((R345 & (S222 | ((S223 | S222) & (S224 | S225) & ((S223 & R346) | (S222 & !((S222 & S555 & R345)))))) & (S555 | ((S223 | S555) & ((S223 & R346) | (S555 & !((S222 & S555 & R345))))))) | (S223 & !((S223 & R346)))))
S224	((S223 | S222) & (S224 | S225) & ((R348 & (S225 | ((S223 | S222) & (S224 | S225) & (S947 | S946) & (S935 | S934) & (S941 | S940) & (S225 | S948) & (S932 | S933) & (S938 | S939) & (S942 | S943) & (S936 | S937) & (S945 | S944) & (S931 | S930) & (S926 | S927) & (S928 | S929) & ((S224 & S948 & R347) | (S225 & !((S225 & R348))))))) | (S224 & !((S224 & S948 & R347)))))
S225	((S223 | S222) & (S224 | S225) & (S947 | S946) & (S935 | S934) & (S941 | S940) & (S225 | S948) & (S932 | S933) & (S938 | S939) & (S942 | S943) & (S936 | S937) & (S945 | S944) & (S931 | S930) & (S926 | S927) & (S928 | S929) & ((R347 & (S948 | ((S947 | S946) & (S935 | S934) & (S941 | S940) & (S225 | S948) & (S932 | S933) & (S938 | S939) & (S942 | S943) & (S936 | S937) & (S945 | S944) & (S931 | S930…
S226	((S226 | S227) & ((R350 & (S227 | ((S226 | S227) & (S253 | S538) & (S227 | S537) & ((S226 & S537 & R349) | (S227 & !((S227 & R350))))))) | (S226 & !((S226 & S537 & R349)))))
S227	((S226 | S227) & (S253 | S538) & (S227 | S537) & ((R349 & (S537 | ((S253 | S538) & (S227 | S537) & ((S227 & R350) | (S537 & !((S226 & S537 & R349)))))) & (S226 | ((S226 | S227) & ((S227 & R350) | (S226 & !((S226 & S537 & R349))))))) | (S227 & !((S227 & R350)))))
S228	S228
S229	((S231 | S156) & (S229 | S230) & (S163 | S232) & (S233 | S234) & ((R351 & (S230 | ((S231 | S156) & (S229 | S230) & (S163 | S232) & (S233 | S234) & ((S229 & R437) | (S230 & !((S230 & R351))))))) | (S229 & !((S229 & R437)))))
S230	((S231 | S156) & (S229 | S230) & (S163 | S232) & (S233 | S234) & ((R437 & (S229 | ((S231 | S156) & (S229 | S230) & (S163 | S232) & (S233 | S234) & ((S230 & R351) | (S229 & !((S229 & R437))))))) | (S230 & !((S230 & R351)))))
S231	((S231 | S156) & (S229 | S230) & (S163 | S232) & (S233 | S234) & ((R353 & (S156 | ((S153 | S154) & (S156 | S155) & (S231 | S156) & (S229 | S230) & (S163 | S232) & (S233 | S234) & ((S231 & S155 & R352) | (S156 & !((S156 & R353))))))) | (S231 & !((S231 & S155 & R352)))))
S232	((S231 | S156) & (S229 | S230) & (S163 | S232) & (S233 | S234) & ((R355 & (S163 | ((S166 | S167) & (S163 | S162) & (S165 | S164) & (S169 | S168) & (S161 | S158) & (S231 | S156) & (S229 | S230) & (S163 | S232) & (S233 | S234) & ((S232 & S162 & R354) | (S163 & !((S163 & R355))))))) | (S232 & !((S232 & S162 & R354)))))
S233	((S231 | S156) & (S229 | S230) & (S163 | S232) & (S233 | S234) & ((R603 & (S234 | ((S231 | S156) & (S229 | S230) & (S163 | S232) & (S233 | S234) & (S234 | S541) & (S539 | S540) & ((S233 & S541 & R602) | (S234 & !((S234 & R603))))))) | (S233 & !((S233 & S541 & R602)))))
S234	((S231 | S156) & (S229 | S230) & (S163 | S232) & (S233 | S234) & (S234 | S541) & (S539 | S540) & ((R602 & (S233 | ((S231 | S156) & (S229 | S230) & (S163 | S232) & (S233 | S234) & ((S234 & R603) | (S233 & !((S233 & S541 & R602)))))) & (S541 | ((S234 | S541) & (S539 | S540) & ((S234 & R603) | (S541 & !((S233 & S541 & R602))))))) | (S234 & !((S234 & R603)))))
S235	((S239 | S238) & (S245 | S243 | S247 | S95 | S106 | S240 | S242 | S116 | S244 | S246 | S241 | S112) & (S60 | S237) & (S235 | S236) & ((R63 & (S236 | ((S239 | S238) & (S245 | S243 | S247 | S95 | S106 | S240 | S242 | S116 | S244 | S246 | S241 | S112) & (S60 | S237) & (S235 | S236) & ((S235 & R229) | (S236 & !(((S236 & R63) | (S236 & R932) | (S236 & R61) | (S236 & R931)))))))) | (R932 & (S236 | ((S2…
S236	((S239 | S238) & (S245 | S243 | S247 | S95 | S106 | S240 | S242 | S116 | S244 | S246 | S241 | S112) & (S60 | S237) & (S235 | S236) & ((R229 & (S235 | ((S239 | S238) & (S245 | S243 | S247 | S95 | S106 | S240 | S242 | S116 | S244 | S246 | S241 | S112) & (S60 | S237) & (S235 | S236) & ((S236 & R63) | (S236 & R932) | (S236 & R61) | (S236 & R931) | (S235 & !((S235 & R229))))))) | (S236 & !(((S236 & R6…
S237	((S239 | S238) & (S245 | S243 | S247 | S95 | S106 | S240 | S242 | S116 | S244 | S246 | S241 | S112) & (S60 | S237) & (S235 | S236) & ((R54 & (S60 | ((S64 | S63 | S65) & (S62 | S61) & (S60 | S59) & (S58 | S57) & (S239 | S238) & (S245 | S243 | S247 | S95 | S106 | S240 | S242 | S116 | S244 | S246 | S241 | S112) & (S60 | S237) & (S235 | S236) & ((S237 & S59 & R53) | (S60 & !((S60 & R54))))))) | (S237…
S238	((S239 | S238) & (S245 | S243 | S247 | S95 | S106 | S240 | S242 | S116 | S244 | S246 | S241 | S112) & (S60 | S237) & (S235 | S236) & ((R357 & (S239 | ((S239 | S238) & (S245 | S243 | S247 | S95 | S106 | S240 | S242 | S116 | S244 | S246 | S241 | S112) & (S60 | S237) & (S235 | S236) & (S239 | S858) & ((S238 & S858 & R356) | (S239 & !((S239 & R357))))))) | (S238 & !((S238 & S858 & R356)))))
S239	((S239 | S238) & (S245 | S243 | S247 | S95 | S106 | S240 | S242 | S116 | S244 | S246 | S241 | S112) & (S60 | S237) & (S235 | S236) & (S239 | S858) & ((R356 & (S238 | ((S239 | S238) & (S245 | S243 | S247 | S95 | S106 | S240 | S242 | S116 | S244 | S246 | S241 | S112) & (S60 | S237) & (S235 | S236) & ((S239 & R357) | (S238 & !((S238 & S858 & R356)))))) & (S858 | ((S239 | S858) & ((S239 & R357) | (S8…
S240	((S239 | S238) & (S245 | S243 | S247 | S95 | S106 | S240 | S242 | S116 | S244 | S246 | S241 | S112) & (S60 | S237) & (S235 | S236) & ((R370 & (S246 | ((S239 | S238) & (S245 | S243 | S247 | S95 | S106 | S240 | S242 | S116 | S244 | S246 | S241 | S112) & (S60 | S237) & (S235 | S236) & (S793 | S922) & (S246 | S881 | S921) & ((S240 & S921 & R363) | (S246 & !((S246 & R370))))))) | (R368 & (S244 | ((S23…
S241	((S239 | S238) & (S245 | S243 | S247 | S95 | S106 | S240 | S242 | S116 | S244 | S246 | S241 | S112) & (S60 | S237) & (S235 | S236) & (S64 | S334) & (S331 | S332) & (S335 | S336) & (S241 | S333) & ((R358 & (S240 | ((S239 | S238) & (S245 | S243 | S247 | S95 | S106 | S240 | S242 | S116 | S244 | S246 | S241 | S112) & (S60 | S237) & (S235 | S236) & ((S246 & R370) | (S244 & R368) | (S243 & R367) | (S24…
S242	((S239 | S238) & (S245 | S243 | S247 | S95 | S106 | S240 | S242 | S116 | S244 | S246 | S241 | S112) & (S60 | S237) & (S235 | S236) & (S479 | S480) & (S242 | S481) & ((R359 & (S240 | ((S239 | S238) & (S245 | S243 | S247 | S95 | S106 | S240 | S242 | S116 | S244 | S246 | S241 | S112) & (S60 | S237) & (S235 | S236) & ((S246 & R370) | (S244 & R368) | (S243 & R367) | (S241 & R365) | (S106 & R94) | (S95…
S243	((S239 | S238) & (S245 | S243 | S247 | S95 | S106 | S240 | S242 | S116 | S244 | S246 | S241 | S112) & (S60 | S237) & (S235 | S236) & (S243 | S515) & (S514 | S167) & ((R360 & (S515 | ((S243 | S515) & (S514 | S167) & ((S243 & R367) | (S515 & !((S240 & S515 & R360)))))) & (S240 | ((S239 | S238) & (S245 | S243 | S247 | S95 | S106 | S240 | S242 | S116 | S244 | S246 | S241 | S112) & (S60 | S237) & (S23…
S244	((S239 | S238) & (S245 | S243 | S247 | S95 | S106 | S240 | S242 | S116 | S244 | S246 | S241 | S112) & (S60 | S237) & (S235 | S236) & (S244 | S517) & (S169 | S516) & ((R361 & (S240 | ((S239 | S238) & (S245 | S243 | S247 | S95 | S106 | S240 | S242 | S116 | S244 | S246 | S241 | S112) & (S60 | S237) & (S235 | S236) & ((S246 & R370) | (S244 & R368) | (S243 & R367) | (S241 & R365) | (S106 & R94) | (S95…
S245	((S239 | S238) & (S245 | S243 | S247 | S95 | S106 | S240 | S242 | S116 | S244 | S246 | S241 | S112) & (S60 | S237) & (S235 | S236) & (S245 | S894) & (S198 | S893) & (S891 | S892) & ((R362 & (S894 | ((S245 | S894) & (S198 | S893) & (S891 | S892) & ((S245 & R369) | (S894 & !((S240 & S894 & R362)))))) & (S240 | ((S239 | S238) & (S245 | S243 | S247 | S95 | S106 | S240 | S242 | S116 | S244 | S246 | S2…
S246	((S239 | S238) & (S245 | S243 | S247 | S95 | S106 | S240 | S242 | S116 | S244 | S246 | S241 | S112) & (S60 | S237) & (S235 | S236) & (S793 | S922) & (S246 | S881 | S921) & ((R363 & (S921 | ((S793 | S922) & (S246 | S881 | S921) & ((S246 & R370) | (S881 & R936) | (S921 & !(((S240 & S921 & R363) | (S921 & R935 & S880))))))) & (S240 | ((S239 | S238) & (S245 | S243 | S247 | S95 | S106 | S240 | S242 | …
S247	((S239 | S238) & (S245 | S243 | S247 | S95 | S106 | S240 | S242 | S116 | S244 | S246 | S241 | S112) & (S60 | S237) & (S235 | S236) & (S247 | S1108) & (S65 | S1109) & ((R364 & (S1108 | ((S247 | S1108) & (S65 | S1109) & ((S247 & R371) | (S1108 & !((S240 & S1108 & R364)))))) & (S240 | ((S239 | S238) & (S245 | S243 | S247 | S95 | S106 | S240 | S242 | S116 | S244 | S246 | S241 | S112) & (S60 | S237) &…
S248	((S248 | S249) & ((R373 & (S249 | ((S248 | S249) & (S988 | S647) & (S462 | S987) & (S984 | S985) & (S249 | S986) & (S663 | S989) & (S983 | S982) & (S980 | S981) & ((S248 & S986 & R372) | (S249 & !((S249 & R373))))))) | (S248 & !((S248 & S986 & R372)))))
S249	((S248 | S249) & (S988 | S647) & (S462 | S987) & (S984 | S985) & (S249 | S986) & (S663 | S989) & (S983 | S982) & (S980 | S981) & ((R372 & (S986 | ((S988 | S647) & (S462 | S987) & (S984 | S985) & (S249 | S986) & (S663 | S989) & (S983 | S982) & (S980 | S981) & ((S249 & R373) | (S986 & !((S248 & S986 & R372)))))) & (S248 | ((S248 | S249) & ((S249 & R373) | (S248 & !((S248 & S986 & R372))))))) | (S24…
S250	((S251 | S250) & ((R375 & (S251 | ((S251 | S250) & (S251 | S673 | S974 | S521) & (S255 | S975) & ((S250 & S974 & R374) | (S251 & !((S251 & R375))))))) | (S250 & !((S250 & S974 & R374)))))
S251	((S251 | S250) & (S251 | S673 | S974 | S521) & (S255 | S975) & ((R374 & (S974 | ((S251 | S673 | S974 | S521) & (S255 | S975) & ((S521 & R578) | (S673 & R729) | (S251 & R375) | (S974 & !(((S974 & R728 & S672) | (S250 & S974 & R374) | (S974 & R577 & S520))))))) & (S250 | ((S251 | S250) & ((S251 & R375) | (S250 & !((S250 & S974 & R374))))))) | (S251 & !((S251 & R375)))))
S252	((S253 | S252) & (S254 | S255) & ((R599 & (S253 | ((S253 | S252) & (S254 | S255) & (S253 | S538) & (S227 | S537) & ((S252 & S538 & R598) | (S253 & !((S253 & R599))))))) | (S252 & !((S252 & S538 & R598)))))
S253	((S253 | S252) & (S254 | S255) & (S253 | S538) & (S227 | S537) & ((R598 & (S538 | ((S253 | S538) & (S227 | S537) & ((S253 & R599) | (S538 & !((S252 & S538 & R598)))))) & (S252 | ((S253 | S252) & (S254 | S255) & ((S253 & R599) | (S252 & !((S252 & S538 & R598))))))) | (S253 & !((S253 & R599)))))
S254	((S253 | S252) & (S254 | S255) & ((R383 & (S255 | ((S253 | S252) & (S254 | S255) & (S251 | S673 | S974 | S521) & (S255 | S975) & ((S254 & S975 & R382) | (S255 & !((S255 & R383))))))) | (S254 & !((S254 & S975 & R382)))))
S255	((S253 | S252) & (S254 | S255) & (S251 | S673 | S974 | S521) & (S255 | S975) & ((R382 & (S975 | ((S251 | S673 | S974 | S521) & (S255 | S975) & ((S255 & R383) | (S975 & !((S254 & S975 & R382)))))) & (S254 | ((S253 | S252) & (S254 | S255) & ((S255 & R383) | (S254 & !((S254 & S975 & R382))))))) | (S255 & !((S255 & R383)))))
S256	((S256 | S257) & ((R385 & (S257 | ((S256 | S257) & (S257 | S1164 | S898) & (S841 | S843 | S1165) & ((S256 & S1164 & R384) | (S257 & !((S257 & R385))))))) | (S256 & !((S256 & S1164 & R384)))))
S257	((S256 | S257) & (S257 | S1164 | S898) & (S841 | S843 | S1165) & ((R384 & (S256 | ((S256 | S257) & ((S257 & R385) | (S256 & !((S256 & S1164 & R384)))))) & (S1164 | ((S257 | S1164 | S898) & (S841 | S843 | S1165) & ((S257 & R385) | (S898 & R993) | (S1164 & !(((S1164 & R992 & S897) | (S256 & S1164 & R384)))))))) | (S257 & !((S257 & R385)))))
S258	((S261 | S260) & (S259 | S258) & ((R556 & (S259 | (S258 & R549 & R956) | ((S261 | S260) & (S259 | S258) & (S500 | S499) & (S510 | S509) & (S503 | S504) & (S508 | S507) & (S501 | S502) & (S259 | S356 | S178 | S506 | S338 | S4 | S505 | S346) & ((S258 & R549 & S505) | (S259 & !((S259 & R556))))))) | (S258 & !((S258 & R549 & S505)))))
S259	((R549 & R956 & S258) | ((S261 | S260) & (S258 | S259) & (S500 | S499) & (S510 | S509) & (S503 | S504) & (S508 | S507) & (S501 | S502) & (S259 | S356 | S178 | S506 | S338 | S4 | S505 | S346) & ((R549 & (R956 | S505 | ((S500 | S499) & (S510 | S509) & (S503 | S504) & (S508 | S507) & (S501 | S502) & (S259 | S356 | S178 | S506 | S338 | S4 | S505 | S346) & ((S259 & R556) | (S506 & R560) | (S338 & R557…
S260	((S261 | S260) & (S259 | S258) & ((R685 & (S261 | ((S261 | S260) & (S259 | S258) & (S261 | S340 | S616 | S612 | S272 | S348 | S611 | S358 | S617 | S615 | S399 | S6 | S610 | S614 | S618 | S180 | S613) & (S508 | S620) & (S56 | S619) & (S623 | S624) & (S622 | S621) & ((S260 & S610 & R669) | (S261 & !((S261 & R685))))))) | (S260 & !((S260 & S610 & R669)))))
S261	((S261 | S260) & (S259 | S258) & (S261 | S340 | S616 | S612 | S272 | S348 | S611 | S358 | S617 | S615 | S399 | S6 | S610 | S614 | S618 | S180 | S613) & (S508 | S620) & (S56 | S619) & (S623 | S624) & (S622 | S621) & ((R669 & (S610 | ((S261 | S340 | S616 | S612 | S272 | S348 | S611 | S358 | S617 | S615 | S399 | S6 | S610 | S614 | S618 | S180 | S613) & (S508 | S620) & (S56 | S619) & (S623 | S624) & …
S262	(R941 | ((S160 | S165 | S269 | S268) & (S263 | S262) & (S264 | S265) & (S266 | S267) & ((R152 & (S263 | (R941 & R268) | ((S160 | S165 | S269 | S268) & (S263 | S262) & (S264 | S265) & (S266 | S267) & ((S262 & R268) | (S263 & !((S263 & R152))))))) | (S262 & !((S262 & R268))))))
S263	((R268 & R941) | ((S160 | S165 | S269 | S268) & (S263 | S262) & (S264 | S265) & (S266 | S267) & ((R268 & (R941 | S262 | ((S160 | S165 | S269 | S268) & (S263 | S262) & (S264 | S265) & (S266 | S267) & ((S263 & R152) | (S262 & !((R268 & S262))))))) | (S263 & !((S263 & R152))))))
S264	(R941 | ((S160 | S165 | S269 | S268) & (S263 | S262) & (S264 | S265) & (S266 | S267) & ((R153 & (S265 | (R941 & R269) | ((S160 | S165 | S269 | S268) & (S263 | S262) & (S264 | S265) & (S266 | S267) & ((S264 & R269) | (S265 & !((S265 & R153))))))) | (S264 & !((S264 & R269))))))
S265	((R269 & R941) | ((S160 | S165 | S269 | S268) & (S263 | S262) & (S264 | S265) & (S266 | S267) & ((R269 & (R941 | S264 | ((S160 | S165 | S269 | S268) & (S263 | S262) & (S264 | S265) & (S266 | S267) & ((S265 & R153) | (S264 & !((R269 & S264))))))) | (S265 & !((S265 & R153))))))
S266	(R941 | (S266 & (S160 | S165 | S269 | S268) & (S263 | S262) & (S264 | S265) & (S266 | S267) & !((S266 & R7))))
S267	((R7 & R941) | (!(R872) & (S160 | S165 | S269 | S268) & (S263 | S262) & (S264 | S265) & (S266 | S267) & (S267 | (R7 & (R941 | S266 | (S266 & (S160 | S165 | S269 | S268) & (S263 | S262) & (S264 | S265) & (S266 | S267) & !((R7 & S266))))))))
S268	(R941 | ((S160 | S165 | S269 | S268) & (S263 | S262) & (S264 | S265) & (S266 | S267) & ((R390 & (S165 | (R941 & R387 & S164) | ((S166 | S167) & (S163 | S162) & (S165 | S164) & (S169 | S168) & (S161 | S158) & (S160 | S165 | S269 | S268) & (S263 | S262) & (S264 | S265) & (S266 | S267) & ((S268 & R387 & S164) | (S165 & !((S165 & R390))))))) | (R391 & (S269 | (S268 & R388 & R976) | (R941 & R388 & S11…
S269	((R388 & S268 & R976) | (R388 & R941 & S1123) | (R388 & R976 & R941) | ((S268 | S160 | S165 | S269) & (S263 | S262) & (S264 | S265) & (S266 | S267) & (S547 | S1124) & (S1116 | S1115) & (S1119 | S1120) & (S1122 | S1121) & (S1117 | S1118) & (S1123 | S269) & (S1114 | S1113) & ((R388 & (S268 | R941 | ((S268 | S160 | S165 | S269) & (S263 | S262) & (S264 | S265) & (S266 | S267) & ((S165 & R390) | (S269…
S270	(R819 | (!(R481) & S270))
S271	((S271 | S272) & ((R686 & (S272 | ((S271 | S272) & (S272 | S261 | S340 | S616 | S612 | S348 | S611 | S358 | S617 | S615 | S399 | S6 | S610 | S614 | S618 | S180 | S613) & (S508 | S620) & (S56 | S619) & (S623 | S624) & (S622 | S621) & ((S271 & S610 & R670) | (S272 & !((S272 & R686))))))) | (S271 & !((S271 & S610 & R670)))))
S272	((S271 | S272) & (S272 | S261 | S340 | S616 | S612 | S348 | S611 | S358 | S617 | S615 | S399 | S6 | S610 | S614 | S618 | S180 | S613) & (S508 | S620) & (S56 | S619) & (S623 | S624) & (S622 | S621) & ((R670 & (S610 | ((S272 | S261 | S340 | S616 | S612 | S348 | S611 | S358 | S617 | S615 | S399 | S6 | S610 | S614 | S618 | S180 | S613) & (S508 | S620) & (S56 | S619) & (S623 | S624) & (S622 | S621) & …
S273	(R942 | (S273 & (S274 | S273) & (S276 | S275) & (S278 | S277) & !((S273 & R270))))
S274	((R270 & R942) | ((S274 | S273) & (S276 | S275) & (S278 | S277) & (S274 | (R270 & (R942 | S273 | (S273 & (S274 | S273) & (S276 | S275) & (S278 | S277) & !((R270 & S273))))))))
S275	(R942 | (S275 & (S274 | S273) & (S276 | S275) & (S278 | S277) & !((S275 & R376))))
S276	((R376 & R942) | (!(R873) & (S274 | S273) & (S276 | S275) & (S278 | S277) & (S276 | (R376 & (R942 | S275 | (S275 & (S274 | S273) & (S276 | S275) & (S278 | S277) & !((R376 & S275))))))))
S277	(R942 | ((S274 | S273) & (S276 | S275) & (S278 | S277) & ((R403 & (S278 | (R942 & R402 & S766) | ((S274 | S273) & (S276 | S275) & (S278 | S277) & (S765 | S764) & (S768 | S767) & (S278 | S766) & ((S277 & R402 & S766) | (S278 & !((S278 & R403))))))) | (S277 & !((S277 & R402 & S766))))))
S278	((R402 & R942 & S766) | ((S274 | S273) & (S276 | S275) & (S278 | S277) & (S765 | S764) & (S768 | S767) & (S766 | S278) & ((R402 & (R942 | S277 | ((S274 | S273) & (S276 | S275) & (S278 | S277) & ((S278 & R403) | (S277 & !((R402 & S766 & S277)))))) & (S766 | ((S765 | S764) & (S768 | S767) & (S766 | S278) & ((S278 & R403) | (S766 & !((R402 & S766 & S277))))))) | (S278 & !((S278 & R403))))))
S279	(R820 | (!(R482) & S279))
S280	((S281 | S280) & ((R405 & (S281 | (S280 & R404 & R953) | ((S281 | S280) & (S453 | S454) & (S450 | S449) & (S451 | S452) & (S281 | S455) & ((S280 & R404 & S455) | (S281 & !((S281 & R405))))))) | (S280 & !((S280 & R404 & S455)))))
S281	((R404 & S280 & R953) | ((S280 | S281) & (S453 | S454) & (S450 | S449) & (S451 | S452) & (S281 | S455) & ((R404 & (R953 | S455 | ((S453 | S454) & (S450 | S449) & (S451 | S452) & (S281 | S455) & ((S281 & R405) | (S455 & !((R404 & S280 & S455)))))) & (S280 | ((S280 | S281) & ((S281 & R405) | (S280 & !((R404 & S280 & S455))))))) | (S281 & !((S281 & R405))))))
S282	((S2 | S284) & (S31 | S285) & (S282 | S283) & ((R154 & (S283 | ((S2 | S284) & (S31 | S285) & (S282 | S283) & ((S282 & R271) | (S283 & !((S283 & R154))))))) | (S282 & !((S282 & R271)))))
S283	((S2 | S284) & (S31 | S285) & (S282 | S283) & ((R271 & (S282 | ((S2 | S284) & (S31 | S285) & (S282 | S283) & ((S283 & R154) | (S282 & !((S282 & R271))))))) | (S283 & !((S283 & R154)))))
S284	((S2 | S284) & (S31 | S285) & (S282 | S283) & ((R3 & (S2 | ((S2 | S0 | S1) & (S2 | S284) & (S31 | S285) & (S282 | S283) & ((S284 & S0 & R1) | (S2 & !((S2 & R3))))))) | (S284 & !((S284 & S0 & R1)))))
S285	((S2 | S284) & (S31 | S285) & (S282 | S283) & ((R32 & (S31 | (S285 & R31 & R938) | ((S27 | S29 | S28) & (S20 | S19) & (S26 | S25) & (S17 | S18) & (S23 | S24) & (S31 | S30) & (S21 | S22) & (S2 | S284) & (S31 | S285) & (S282 | S283) & ((S285 & R31 & S30) | (S31 & !((S31 & R32))))))) | (S285 & !((S285 & R31 & S30)))))
S286	((S288 | S289) & (S286 | S287) & ((R409 & (S287 | (S286 & R408 & R963) | ((S288 | S289) & (S286 | S287) & (S662 | S663) & (S628 | S659) & (S661 | S652) & (S656 | S657) & (S287 | S658) & (S660 | S643) & ((S286 & R408 & S658) | (S287 & !((S287 & R409))))))) | (S286 & !((S286 & R408 & S658)))))
S287	((R408 & S286 & R963) | ((S288 | S289) & (S286 | S287) & (S662 | S663) & (S628 | S659) & (S661 | S652) & (S656 | S657) & (S287 | S658) & (S660 | S643) & ((R408 & (S286 | ((S288 | S289) & (S286 | S287) & ((S287 & R409) | (S286 & !((R408 & S286 & S658)))))) & (R963 | S658 | ((S662 | S663) & (S628 | S659) & (S661 | S652) & (S656 | S657) & (S287 | S658) & (S660 | S643) & ((S287 & R409) | (S658 & !((R…
S288	((S288 | S289) & (S286 | S287) & ((R411 & (S289 | ((S288 | S289) & (S286 | S287) & (S783 | S784) & (S786 | S776) & (S289 | S785) & ((S288 & S785 & R410) | (S289 & !((S289 & R411))))))) | (S288 & !((S288 & S785 & R410)))))
S289	((S288 | S289) & (S286 | S287) & (S783 | S784) & (S786 | S776) & (S289 | S785) & ((R410 & (S288 | ((S288 | S289) & (S286 | S287) & ((S289 & R411) | (S288 & !((S288 & S785 & R410)))))) & (S785 | ((S783 | S784) & (S786 | S776) & (S289 | S785) & ((S289 & R411) | (S785 & !((S288 & S785 & R410))))))) | (S289 & !((S289 & R411)))))
S290	((S290 | S292 | S291 | S293) & (S298 | S297 | S295 | S296 | S294) & (S299 | S300 | S301) & ((S292 & R422) | (S290 & !((S290 & R417)))))
S291	((S290 | S292 | S291 | S293) & (S298 | S297 | S295 | S296 | S294) & (S299 | S300 | S301) & ((S290 & R417) | (S291 & !((S291 & R420)))))
S292	((S290 | S292 | S291 | S293) & (S298 | S297 | S295 | S296 | S294) & (S299 | S300 | S301) & ((S293 & R419) | (S292 & !((S292 & R422)))))
S293	((S290 | S292 | S291 | S293) & (S298 | S297 | S295 | S296 | S294) & (S299 | S300 | S301) & ((S291 & R420) | (S293 & !((S293 & R419)))))
S294	((S290 | S292 | S291 | S293) & (S298 | S297 | S295 | S296 | S294) & (S299 | S300 | S301) & ((S295 & R418) | (S294 & !((S294 & R421)))))
S295	((S290 | S292 | S291 | S293) & (S298 | S297 | S295 | S296 | S294) & (S299 | S300 | S301) & ((S298 & R412) | (S295 & !((S295 & R418)))))
S296	((S290 | S292 | S291 | S293) & (S298 | S297 | S295 | S296 | S294) & (S299 | S300 | S301) & ((S297 & R414) | (S296 & !((S296 & R423)))))
S297	((S290 | S292 | S291 | S293) & (S298 | S297 | S295 | S296 | S294) & (S299 | S300 | S301) & ((S294 & R421) | (S297 & !((S297 & R414)))))
S298	((S290 | S292 | S291 | S293) & (S298 | S297 | S295 | S296 | S294) & (S299 | S300 | S301) & ((S296 & R423) | (S298 & !((S298 & R412)))))
S299	((S290 | S292 | S291 | S293) & (S298 | S297 | S295 | S296 | S294) & (S299 | S300 | S301) & ((S300 & R413) | (S299 & !((S299 & R415)))))
S300	((S290 | S292 | S291 | S293) & (S298 | S297 | S295 | S296 | S294) & (S299 | S300 | S301) & ((S301 & R416) | (S300 & !((S300 & R413)))))
S301	((S290 | S292 | S291 | S293) & (S298 | S297 | S295 | S296 | S294) & (S299 | S300 | S301) & ((S299 & R415) | (S301 & !((S301 & R416)))))
S302	((S302 | S145) & (S306 | S305) & (S303 | S304) & ((R125 & (S145 | ((S145 | S144) & (S86 | S143) & (S302 | S145) & (S306 | S305) & (S303 | S304) & ((S302 & S144 & R124) | (S145 & !((S145 & R125))))))) | (S302 & !((S302 & S144 & R124)))))
S303	((S302 | S145) & (S306 | S305) & (S303 | S304) & ((R1006 & (S304 | ((S302 | S145) & (S306 | S305) & (S303 | S304) & (S919 | S915) & (S304 | S918) & ((S303 & S918 & R1005) | (S304 & !((S304 & R1006))))))) | (S303 & !((S303 & S918 & R1005)))))
S304	((S302 | S145) & (S306 | S305) & (S303 | S304) & (S919 | S915) & (S304 | S918) & ((R1005 & (S918 | ((S919 | S915) & (S304 | S918) & ((S304 & R1006) | (S918 & !((S303 & S918 & R1005)))))) & (S303 | ((S302 | S145) & (S306 | S305) & (S303 | S304) & ((S304 & R1006) | (S303 & !((S303 & S918 & R1005))))))) | (S304 & !((S304 & R1006)))))
S305	((S302 | S145) & (S306 | S305) & (S303 | S304) & ((R1018 & (S306 | ((S302 | S145) & (S306 | S305) & (S303 | S304) & (S306 | S949) & (S952 | S951) & (S896 | S950) & ((S305 & S949 & R1017) | (S306 & !((S306 & R1018))))))) | (S305 & !((S305 & S949 & R1017)))))
S306	((S302 | S145) & (S306 | S305) & (S303 | S304) & (S306 | S949) & (S952 | S951) & (S896 | S950) & ((R1017 & (S305 | ((S302 | S145) & (S306 | S305) & (S303 | S304) & ((S306 & R1018) | (S305 & !((S305 & S949 & R1017)))))) & (S949 | ((S306 | S949) & (S952 | S951) & (S896 | S950) & ((S306 & R1018) | (S949 & !((S305 & S949 & R1017))))))) | (S306 & !((S306 & R1018)))))
S307	S307
S308	S308
S309	((S316 | S315) & (S312 | S311) & (S318 | S317) & (S310 | S309) & (S314 | S313) & ((R155 & (S310 | ((S316 | S315) & (S312 | S311) & (S318 | S317) & (S310 | S309) & (S314 | S313) & ((S309 & R272) | (S310 & !((S310 & R155))))))) | (S309 & !((S309 & R272)))))
S310	((S316 | S315) & (S312 | S311) & (S318 | S317) & (S310 | S309) & (S314 | S313) & ((R272 & (S309 | ((S316 | S315) & (S312 | S311) & (S318 | S317) & (S310 | S309) & (S314 | S313) & ((S310 & R155) | (S309 & !((S309 & R272))))))) | (S310 & !((S310 & R155)))))
S311	((S316 | S315) & (S312 | S311) & (S318 | S317) & (S310 | S309) & (S314 | S313) & ((R156 & (S312 | ((S316 | S315) & (S312 | S311) & (S318 | S317) & (S310 | S309) & (S314 | S313) & ((S311 & R273) | (S312 & !((S312 & R156))))))) | (S311 & !((S311 & R273)))))
S312	((S316 | S315) & (S312 | S311) & (S318 | S317) & (S310 | S309) & (S314 | S313) & ((R273 & (S311 | ((S316 | S315) & (S312 | S311) & (S318 | S317) & (S310 | S309) & (S314 | S313) & ((S312 & R156) | (S311 & !((S311 & R273))))))) | (S312 & !((S312 & R156)))))
S313	((S316 | S315) & (S312 | S311) & (S318 | S317) & (S310 | S309) & (S314 | S313) & ((R157 & (S314 | ((S316 | S315) & (S312 | S311) & (S318 | S317) & (S310 | S309) & (S314 | S313) & ((S313 & R274) | (S314 & !((S314 & R157))))))) | (S313 & !((S313 & R274)))))
S314	((S316 | S315) & (S312 | S311) & (S318 | S317) & (S310 | S309) & (S314 | S313) & ((R274 & (S313 | ((S316 | S315) & (S312 | S311) & (S318 | S317) & (S310 | S309) & (S314 | S313) & ((S314 & R157) | (S313 & !((S313 & R274))))))) | (S314 & !((S314 & R157)))))
S315	((S316 | S315) & (S312 | S311) & (S318 | S317) & (S310 | S309) & (S314 | S313) & ((R158 & (S316 | ((S316 | S315) & (S312 | S311) & (S318 | S317) & (S310 | S309) & (S314 | S313) & ((S315 & R275) | (S316 & !((S316 & R158))))))) | (S315 & !((S315 & R275)))))
S316	((S316 | S315) & (S312 | S311) & (S318 | S317) & (S310 | S309) & (S314 | S313) & ((R275 & (S315 | ((S316 | S315) & (S312 | S311) & (S318 | S317) & (S310 | S309) & (S314 | S313) & ((S316 & R158) | (S315 & !((S315 & R275))))))) | (S316 & !((S316 & R158)))))
S317	((S316 | S315) & (S312 | S311) & (S318 | S317) & (S310 | S309) & (S314 | S313) & ((R425 & (S318 | ((S316 | S315) & (S312 | S311) & (S318 | S317) & (S310 | S309) & (S314 | S313) & ((S317 & R474) | (S318 & !((S318 & R425))))))) | (S317 & !((S317 & R474)))))
S318	((S316 | S315) & (S312 | S311) & (S318 | S317) & (S310 | S309) & (S314 | S313) & ((R474 & (S317 | ((S316 | S315) & (S312 | S311) & (S318 | S317) & (S310 | S309) & (S314 | S313) & ((S318 & R425) | (S317 & !((S317 & R474))))))) | (S318 & !((S318 & R425)))))
S319	((S319 | S320) & ((R590 & ((S320 & !((R888 | R889 | R890 | R891 | R892))) | (S319 & R585 & R957) | ((S319 | S320) & (S320 | S529 | S493 | S530 | S498 | S528) & ((S319 & R585 & S528 & !((R888 | R889 | R890 | R891 | R892))) | (S320 & !(((S320 & R590 & !((R888 | R889 | R890 | R891 | R892))) | (S320 & R888 & !((R888 | R889 | R890 | R891 | R892))))))) & !((R888 | R889 | R890 | R891 | R892))))) | (R888…
S320	((R585 & R957 & S319) | ((S319 | S320) & (S320 | S529 | S493 | S530 | S498 | S528) & ((R585 & (R957 | (S528 & !((R888 | R889 | R890 | R891 | R892))) | ((S320 | S529 | S493 | S530 | S498 | S528) & ((S529 & R593 & !((R888 | R889 | R890 | R891 | R892))) | (S498 & R592 & !((R888 | R889 | R890 | R891 | R892))) | (S493 & R591 & !((R888 | R889 | R890 | R891 | R892))) | (S530 & R594 & !((R888 | R889 | R8…
S321	(R943 | (S321 & (S324 | S323) & (S321 | S322) & (S327 | S328) & (S325 | S326) & !((S321 & R8))))
S322	((R8 & R943) | (!(R874) & (S324 | S323) & (S321 | S322) & (S327 | S328) & (S325 | S326) & (S322 | (R8 & (R943 | S321 | (S321 & (S324 | S323) & (S321 | S322) & (S327 | S328) & (S325 | S326) & !((R8 & S321))))))))
S323	(R943 | ((S324 | S323) & (S321 | S322) & (S327 | S328) & (S325 | S326) & ((R427 & (S324 | (R943 & S323 & R426) | (R943 & S323 & R426) | (R943 & R426) | ((S324 | S323) & (S321 | S322) & (S327 | S328) & (S325 | S326) & (S324 | S323) & (S321 | S322) & (S327 | S328) & (S325 | S326) & ((S323 & R426) | (S324 & !((S324 & R427))))))) | (S323 & !((S323 & R426))))))
S324	((R426 & S323 & R943) | (R426 & S323 & R943) | (R426 & R943) | ((S323 | S324) & (S321 | S322) & (S327 | S328) & (S325 | S326) & (S323 | S324) & (S321 | S322) & (S327 | S328) & (S325 | S326) & ((R426 & (S323 | R943 | ((S323 | S324) & (S321 | S322) & (S327 | S328) & (S325 | S326) & ((S324 & R427) | (S323 & !((R426 & S323))))))) | (S324 & !((S324 & R427))))))
S325	(R943 | ((S324 | S323) & (S321 | S322) & (S327 | S328) & (S325 | S326) & ((R429 & (S326 | (R943 & R428 & S1169) | ((S324 | S323) & (S321 | S322) & (S327 | S328) & (S325 | S326) & (S431 | S1167) & (S326 | S1169 | S575) & (S1166 | S47) & (S1173 | S1172) & (S1168 | S471) & (S1171 | S1170) & ((S325 & R428 & S1169) | (S326 & !((S326 & R429))))))) | (S325 & !((S325 & R428 & S1169))))))
S326	((R428 & R943 & S1169) | ((S324 | S323) & (S321 | S322) & (S327 | S328) & (S325 | S326) & (S431 | S1167) & (S1169 | S326 | S575) & (S1166 | S47) & (S1173 | S1172) & (S1168 | S471) & (S1171 | S1170) & ((R428 & (S1169 | ((S431 | S1167) & (S1169 | S326 | S575) & (S1166 | S47) & (S1173 | S1172) & (S1168 | S471) & (S1171 | S1170) & ((S575 & R630) | (S326 & R429) | (S1169 & !(((R428 & S1169 & S325) | (…
S327	(R943 | ((S324 | S323) & (S321 | S322) & (S327 | S328) & (S325 | S326) & ((R431 & (S328 | (R943 & S327 & R430) | (R943 & S327 & R430) | (R943 & R430) | ((S324 | S323) & (S321 | S322) & (S327 | S328) & (S325 | S326) & (S324 | S323) & (S321 | S322) & (S327 | S328) & (S325 | S326) & ((S327 & R430) | (S328 & !((S328 & R431))))))) | (S327 & !((S327 & R430))))))
S328	((R430 & S327 & R943) | (R430 & S327 & R943) | (R430 & R943) | ((S324 | S323) & (S321 | S322) & (S327 | S328) & (S325 | S326) & (S324 | S323) & (S321 | S322) & (S327 | S328) & (S325 | S326) & ((R430 & (S327 | R943 | ((S324 | S323) & (S321 | S322) & (S327 | S328) & (S325 | S326) & ((S328 & R431) | (S327 & !((R430 & S327))))))) | (S328 & !((S328 & R431))))))
S329	(R821 | (!(R483) & S329))
S330	((S205 | S330) & ((R232 & (S205 | ((S205 | S204) & (S221 | S220) & (S202 | S203) & (S217 | S216) & (S219 | S218) & (S200 | S201) & (S206 | S207 | S210 | S209 | S212 | S211 | S208 | S213 | S214 | S215) & (S205 | S330) & ((S330 & S204 & R231) | (S205 & !((S205 & R232))))))) | (S330 & !((S330 & S204 & R231)))))
S331	(S331 & (S64 | S334) & (S331 | S332) & (S335 | S336) & (S333 | S241) & !((S331 & R434)))
S332	((S64 | S334) & (S331 | S332) & (S335 | S336) & (S333 | S241) & (S332 | (R434 & (S331 | (S331 & (S64 | S334) & (S331 | S332) & (S335 | S336) & (S333 | S241) & !((S331 & R434)))))))
S333	((S64 | S334) & (S331 | S332) & (S335 | S336) & (S333 | S241) & ((R365 & (S241 | ((S239 | S238) & (S241 | S245 | S243 | S247 | S95 | S106 | S240 | S242 | S116 | S244 | S246 | S112) & (S60 | S237) & (S235 | S236) & (S64 | S334) & (S331 | S332) & (S335 | S336) & (S333 | S241) & ((S333 & S240 & R358) | (S241 & !((S241 & R365))))))) | (S333 & !((S333 & S240 & R358)))))
S334	((S64 | S334) & (S331 | S332) & (S335 | S336) & (S333 | S241) & ((R59 & (S64 | ((S64 | S63 | S65) & (S62 | S61) & (S59 | S60) & (S58 | S57) & (S64 | S334) & (S331 | S332) & (S335 | S336) & (S333 | S241) & ((S334 & S63 & R57) | (S64 & !((S64 & R59))))))) | (S334 & !((S334 & S63 & R57)))))
S335	((S64 | S334) & (S331 | S332) & (S335 | S336) & (S333 | S241) & ((R433 & (S336 | ((S64 | S334) & (S331 | S332) & (S335 | S336) & (S333 | S241) & (S789 | S790) & (S787 | S788) & (S336 | S791 | S793 | S480 | S792) & ((S335 & S791 & R432) | (S336 & !((S336 & R433))))))) | (S335 & !((S335 & S791 & R432)))))
S336	((S64 | S334) & (S331 | S332) & (S335 | S336) & (S333 | S241) & (S789 | S790) & (S787 | S788) & (S336 | S791 | S793 | S480 | S792) & ((R432 & (S335 | ((S64 | S334) & (S331 | S332) & (S335 | S336) & (S333 | S241) & ((S336 & R433) | (S335 & !((S335 & S791 & R432)))))) & (S791 | ((S789 | S790) & (S787 | S788) & (S336 | S791 | S793 | S480 | S792) & ((S336 & R433) | (S480 & R546) | (S793 & R1009) | (S…
S337	((S340 | S339) & (S337 | S338) & ((R557 & (S338 | (S337 & R550 & R956) | ((S340 | S339) & (S337 | S338) & (S500 | S499) & (S510 | S509) & (S503 | S504) & (S508 | S507) & (S501 | S502) & (S338 | S356 | S178 | S506 | S259 | S4 | S505 | S346) & ((S337 & R550 & S505) | (S338 & !((S338 & R557))))))) | (S337 & !((S337 & R550 & S505)))))
S338	((R550 & R956 & S337) | ((S340 | S339) & (S337 | S338) & (S500 | S499) & (S510 | S509) & (S503 | S504) & (S508 | S507) & (S501 | S502) & (S338 | S356 | S178 | S506 | S259 | S4 | S505 | S346) & ((R550 & (R956 | S505 | ((S500 | S499) & (S510 | S509) & (S503 | S504) & (S508 | S507) & (S501 | S502) & (S338 | S356 | S178 | S506 | S259 | S4 | S505 | S346) & ((S259 & R556) | (S506 & R560) | (S338 & R557…
S339	((S340 | S339) & (S337 | S338) & ((R687 & (S340 | ((S340 | S339) & (S337 | S338) & (S340 | S261 | S616 | S612 | S272 | S348 | S611 | S358 | S617 | S615 | S399 | S6 | S610 | S614 | S618 | S180 | S613) & (S508 | S620) & (S56 | S619) & (S623 | S624) & (S622 | S621) & ((S339 & S610 & R671) | (S340 & !((S340 & R687))))))) | (S339 & !((S339 & S610 & R671)))))
S340	((S340 | S339) & (S337 | S338) & (S340 | S261 | S616 | S612 | S272 | S348 | S611 | S358 | S617 | S615 | S399 | S6 | S610 | S614 | S618 | S180 | S613) & (S508 | S620) & (S56 | S619) & (S623 | S624) & (S622 | S621) & ((R671 & (S610 | ((S340 | S261 | S616 | S612 | S272 | S348 | S611 | S358 | S617 | S615 | S399 | S6 | S610 | S614 | S618 | S180 | S613) & (S508 | S620) & (S56 | S619) & (S623 | S624) & …
S341	(R944 | (S341 & (S341 | S342) & (S207 | S343) & !((S341 & R9))))
S342	((R9 & R944) | (!(R875) & (S341 | S342) & (S207 | S343) & (S342 | (R9 & (R944 | S341 | (S341 & (S341 | S342) & (S207 | S343) & !((R9 & S341))))))))
S343	(R944 | ((S341 | S342) & (S207 | S343) & ((R242 & (S207 | (R944 & R233 & S206) | ((S204 | S205) & (S221 | S220) & (S202 | S203) & (S217 | S216) & (S219 | S218) & (S200 | S201) & (S207 | S206 | S210 | S209 | S212 | S211 | S208 | S213 | S214 | S215) & (S341 | S342) & (S207 | S343) & ((S343 & R233 & S206) | (S207 & !((S207 & R242))))))) | (S343 & !((S343 & R233 & S206))))))
S344	(R822 | (!(R484) & S344))
S345	((S345 | S346) & (S348 | S347) & ((R558 & (S346 | (S345 & R551 & R956) | ((S345 | S346) & (S348 | S347) & (S500 | S499) & (S510 | S509) & (S503 | S504) & (S508 | S507) & (S501 | S502) & (S346 | S356 | S178 | S506 | S259 | S338 | S4 | S505) & ((S345 & R551 & S505) | (S346 & !((S346 & R558))))))) | (S345 & !((S345 & R551 & S505)))))
S346	((R551 & R956 & S345) | ((S345 | S346) & (S348 | S347) & (S500 | S499) & (S510 | S509) & (S503 | S504) & (S508 | S507) & (S501 | S502) & (S346 | S356 | S178 | S506 | S259 | S338 | S4 | S505) & ((R551 & (R956 | S505 | ((S500 | S499) & (S510 | S509) & (S503 | S504) & (S508 | S507) & (S501 | S502) & (S346 | S356 | S178 | S506 | S259 | S338 | S4 | S505) & ((S259 & R556) | (S506 & R560) | (S338 & R557…
S347	((S345 | S346) & (S348 | S347) & ((R688 & (S348 | ((S345 | S346) & (S348 | S347) & (S348 | S261 | S340 | S616 | S612 | S272 | S611 | S358 | S617 | S615 | S399 | S6 | S610 | S614 | S618 | S180 | S613) & (S508 | S620) & (S56 | S619) & (S623 | S624) & (S622 | S621) & ((S347 & S610 & R672) | (S348 & !((S348 & R688))))))) | (S347 & !((S347 & S610 & R672)))))
S348	((S345 | S346) & (S348 | S347) & (S348 | S261 | S340 | S616 | S612 | S272 | S611 | S358 | S617 | S615 | S399 | S6 | S610 | S614 | S618 | S180 | S613) & (S508 | S620) & (S56 | S619) & (S623 | S624) & (S622 | S621) & ((R672 & (S610 | ((S348 | S261 | S340 | S616 | S612 | S272 | S611 | S358 | S617 | S615 | S399 | S6 | S610 | S614 | S618 | S180 | S613) & (S508 | S620) & (S56 | S619) & (S623 | S624) & …
S349	(R945 | (S349 & (S351 | S208) & (S353 | S352) & (S349 | S350) & !((S349 & R10))))
S350	((R10 & R945) | (!(R876) & (S351 | S208) & (S353 | S352) & (S349 | S350) & (S350 | (R10 & (R945 | S349 | (S349 & (S351 | S208) & (S353 | S352) & (S349 | S350) & !((R10 & S349))))))))
S351	(R945 | ((S351 | S208) & (S353 | S352) & (S349 | S350) & ((R243 & (S208 | (R945 & R234 & S206) | ((S204 | S205) & (S221 | S220) & (S202 | S203) & (S217 | S216) & (S219 | S218) & (S200 | S201) & (S208 | S206 | S207 | S210 | S209 | S212 | S211 | S213 | S214 | S215) & (S351 | S208) & (S353 | S352) & (S349 | S350) & ((S351 & R234 & S206) | (S208 & !((S208 & R243))))))) | (S351 & !((S351 & R234 & S206…
S352	(R945 | ((S351 | S208) & (S353 | S352) & (S349 | S350) & ((R441 & (S353 | (S352 & R440 & R977) | (R945 & R440 & S1131) | (R945 & R440 & R977) | ((S351 | S208) & (S353 | S352) & (S349 | S350) & (S1127 | S1128) & (S353 | S1131) & (S796 | S527 | S391 | S1111 | S805 | S383 | S1130 | S1129) & (S1133 | S1132) & ((S352 & R440 & S1131) | (S353 & !((S353 & R441))))))) | (S352 & !((S352 & R440 & S1131))))))
S353	((R440 & S352 & R977) | (R440 & R945 & S1131) | (R440 & R977 & R945) | ((S351 | S208) & (S352 | S353) & (S349 | S350) & (S1127 | S1128) & (S1131 | S353) & (S796 | S527 | S391 | S1111 | S805 | S383 | S1130 | S1129) & (S1133 | S1132) & ((R440 & (S352 | R945 | ((S351 | S208) & (S352 | S353) & (S349 | S350) & ((S353 & R441) | (S352 & !((R440 & S352 & S1131)))))) & (R977 | S1131 | ((S1127 | S1128) & (…
S354	(R823 | (!(R485) & S354))
S355	((S356 | S355) & (S358 | S357) & ((R559 & (S356 | (S355 & R552 & R956) | ((S356 | S355) & (S358 | S357) & (S500 | S499) & (S510 | S509) & (S503 | S504) & (S508 | S507) & (S501 | S502) & (S356 | S178 | S506 | S259 | S338 | S4 | S505 | S346) & ((S355 & R552 & S505) | (S356 & !((S356 & R559))))))) | (S355 & !((S355 & R552 & S505)))))
S356	((R552 & R956 & S355) | ((S355 | S356) & (S358 | S357) & (S500 | S499) & (S510 | S509) & (S503 | S504) & (S508 | S507) & (S501 | S502) & (S356 | S178 | S506 | S259 | S338 | S4 | S505 | S346) & ((R552 & (S355 | ((S355 | S356) & (S358 | S357) & ((S356 & R559) | (S355 & !((R552 & S355 & S505)))))) & (R956 | S505 | ((S500 | S499) & (S510 | S509) & (S503 | S504) & (S508 | S507) & (S501 | S502) & (S356…
S357	((S356 | S355) & (S358 | S357) & ((R689 & (S358 | ((S356 | S355) & (S358 | S357) & (S358 | S261 | S340 | S616 | S612 | S272 | S348 | S611 | S617 | S615 | S399 | S6 | S610 | S614 | S618 | S180 | S613) & (S508 | S620) & (S56 | S619) & (S623 | S624) & (S622 | S621) & ((S357 & S610 & R673) | (S358 & !((S358 & R689))))))) | (S357 & !((S357 & S610 & R673)))))
S358	((S356 | S355) & (S358 | S357) & (S358 | S261 | S340 | S616 | S612 | S272 | S348 | S611 | S617 | S615 | S399 | S6 | S610 | S614 | S618 | S180 | S613) & (S508 | S620) & (S56 | S619) & (S623 | S624) & (S622 | S621) & ((R673 & (S610 | ((S358 | S261 | S340 | S616 | S612 | S272 | S348 | S611 | S617 | S615 | S399 | S6 | S610 | S614 | S618 | S180 | S613) & (S508 | S620) & (S56 | S619) & (S623 | S624) & …
S359	(R946 | (S359 & (S209 | S361) & (S359 | S360) & !((S359 & R11))))
S360	((R11 & R946) | (!(R877) & (S209 | S361) & (S359 | S360) & (S360 | (R11 & (R946 | S359 | (S359 & (S209 | S361) & (S359 | S360) & !((R11 & S359))))))))
S361	(R946 | ((S209 | S361) & (S359 | S360) & ((R244 & (S209 | (R946 & R235 & S206) | ((S204 | S205) & (S221 | S220) & (S202 | S203) & (S217 | S216) & (S219 | S218) & (S200 | S201) & (S209 | S206 | S207 | S210 | S212 | S211 | S208 | S213 | S214 | S215) & (S209 | S361) & (S359 | S360) & ((S361 & R235 & S206) | (S209 & !((S209 & R244))))))) | (S361 & !((S361 & R235 & S206))))))
S362	(R824 | (!(R486) & S362))
S363	S363
S364	(R947 | (S364 & (S366 | S210) & (S365 | S364) & !((S364 & R12))))
S365	((R12 & R947) | (!(R878) & (S366 | S210) & (S365 | S364) & (S365 | (R12 & (R947 | S364 | (S364 & (S366 | S210) & (S365 | S364) & !((R12 & S364))))))))
S366	(R947 | ((S366 | S210) & (S365 | S364) & ((R245 & (S210 | (R947 & R236 & S206) | ((S204 | S205) & (S221 | S220) & (S202 | S203) & (S217 | S216) & (S219 | S218) & (S200 | S201) & (S210 | S206 | S207 | S209 | S212 | S211 | S208 | S213 | S214 | S215) & (S366 | S210) & (S365 | S364) & ((S366 & R236 & S206) | (S210 & !((S210 & R245))))))) | (S366 & !((S366 & R236 & S206))))))
S367	(R825 | (!(R487) & S367))
S368	((S369 | S368) & ((R657 & (S369 | ((S369 | S368) & (S606 | S607) & (S369 | S605 | S525 | S375 | S16 | S600 | S601 | S603 | S604 | S602) & ((S368 & S600 & R648) | (S369 & !((S369 & R657))))))) | (S368 & !((S368 & S600 & R648)))))
S369	((S369 | S368) & (S606 | S607) & (S369 | S605 | S525 | S375 | S16 | S600 | S601 | S603 | S604 | S602) & ((R648 & (S368 | ((S369 | S368) & ((S369 & R657) | (S368 & !((S368 & S600 & R648)))))) & (S600 | ((S606 | S607) & (S369 | S605 | S525 | S375 | S16 | S600 | S601 | S603 | S604 | S602) & ((S525 & R659) | (S605 & R664) | (S16 & R656) | (S604 & R663) | (S602 & R661) | (S601 & R660) | (S603 & R662) …
S370	(R948 | (S370 & (S372 | S211) & (S371 | S370) & !((S370 & R13))))
S371	((R13 & R948) | (!(R879) & (S372 | S211) & (S371 | S370) & (S371 | (R13 & (R948 | S370 | (S370 & (S372 | S211) & (S371 | S370) & !((R13 & S370))))))))
S372	(R948 | ((S372 | S211) & (S371 | S370) & ((R246 & (S211 | (R948 & R237 & S206) | ((S204 | S205) & (S221 | S220) & (S202 | S203) & (S217 | S216) & (S219 | S218) & (S200 | S201) & (S211 | S206 | S207 | S210 | S209 | S212 | S208 | S213 | S214 | S215) & (S372 | S211) & (S371 | S370) & ((S372 & R237 & S206) | (S211 & !((S211 & R246))))))) | (S372 & !((S372 & R237 & S206))))))
S373	(R826 | (!(R488) & S373))
S374	((S375 | S374) & ((R658 & (S375 | ((S375 | S374) & (S606 | S607) & (S375 | S605 | S525 | S16 | S600 | S601 | S369 | S603 | S604 | S602) & ((S374 & S600 & R649) | (S375 & !((S375 & R658))))))) | (S374 & !((S374 & S600 & R649)))))
S375	((S375 | S374) & (S606 | S607) & (S375 | S605 | S525 | S16 | S600 | S601 | S369 | S603 | S604 | S602) & ((R649 & (S600 | ((S606 | S607) & (S375 | S605 | S525 | S16 | S600 | S601 | S369 | S603 | S604 | S602) & ((S525 & R659) | (S605 & R664) | (S16 & R656) | (S604 & R663) | (S602 & R661) | (S601 & R660) | (S603 & R662) | (S369 & R657) | (S375 & R658) | (S600 & !(((S374 & S600 & R649) | (S600 & R654…
S376	(R949 | (S376 & (S380 | S212) & (S379 | S378) & (S376 | S377) & !(((S376 & R276) | (S376 & R800)))))
S377	((R276 & R949) | (R949 & R800) | ((S380 | S212) & (S379 | S378) & (S376 | S377) & (S377 | (R276 & (R949 | S376 | (S376 & (S380 | S212) & (S379 | S378) & (S376 | S377) & !(((R276 & S376) | (R800 & S376)))))) | (R800 & (R949 | S376 | (S376 & (S380 | S212) & (S379 | S378) & (S376 | S377) & !(((R276 & S376) | (R800 & S376)))))))))
S378	(R949 | (S378 & (S380 | S212) & (S379 | S378) & (S376 | S377) & !((S378 & R377))))
S379	((R377 & R949) | (!(R880) & (S380 | S212) & (S379 | S378) & (S376 | S377) & (S379 | (R377 & (R949 | S378 | (S378 & (S380 | S212) & (S379 | S378) & (S376 | S377) & !((R377 & S378))))))))
S380	(R949 | ((S380 | S212) & (S379 | S378) & (S376 | S377) & ((R247 & (S212 | (R949 & R238 & S206) | ((S204 | S205) & (S221 | S220) & (S202 | S203) & (S217 | S216) & (S219 | S218) & (S200 | S201) & (S212 | S206 | S207 | S210 | S209 | S211 | S208 | S213 | S214 | S215) & (S380 | S212) & (S379 | S378) & (S376 | S377) & ((S380 & R238 & S206) | (S212 & !((S212 & R247))))))) | (S380 & !((S380 & R238 & S206…
S381	(R827 | (!(R489) & S381))
S382	((S383 | S382) & ((R1069 & (S383 | (S382 & R1062 & R977) | ((S383 | S382) & (S1127 | S1128) & (S1131 | S353) & (S383 | S796 | S527 | S391 | S1111 | S805 | S1130 | S1129) & (S1133 | S1132) & ((S382 & R1062 & S1129) | (S383 & !((S383 & R1069))))))) | (S382 & !((S382 & R1062 & S1129)))))
S383	((R1062 & R977 & S382) | ((S382 | S383) & (S1127 | S1128) & (S1131 | S353) & (S383 | S796 | S527 | S391 | S1111 | S805 | S1130 | S1129) & (S1133 | S1132) & ((R1062 & (R977 | S1129 | ((S1127 | S1128) & (S1131 | S353) & (S383 | S796 | S527 | S391 | S1111 | S805 | S1130 | S1129) & (S1133 | S1132) & ((S805 & R1073) | (S391 & R1070) | (S527 & R1071) | (S1130 & R1075) | (S1111 & R1074) | (S383 & R1069)…
S384	(R950 | (S384 & (S385 | S384) & (S213 | S388) & (S386 | S387) & !((S384 & R277))))
S385	((R277 & R950) | ((S385 | S384) & (S213 | S388) & (S386 | S387) & (S385 | (R277 & (R950 | S384 | (S384 & (S385 | S384) & (S213 | S388) & (S386 | S387) & !((R277 & S384))))))))
S386	(R950 | (S386 & (S385 | S384) & (S213 | S388) & (S386 | S387) & !(((S386 & R378) | (S386 & R579)))))
S387	((R378 & R950) | (R950 & R579) | (!(R881) & (S385 | S384) & (S213 | S388) & (S386 | S387) & (S387 | (R378 & (R950 | S386 | (S386 & (S385 | S384) & (S213 | S388) & (S386 | S387) & !(((R378 & S386) | (R579 & S386)))))) | (R579 & (R950 | S386 | (S386 & (S385 | S384) & (S213 | S388) & (S386 | S387) & !(((R378 & S386) | (R579 & S386)))))))))
S388	(R950 | ((S385 | S384) & (S213 | S388) & (S386 | S387) & ((R248 & (S213 | (R950 & R239 & S206) | ((S204 | S205) & (S221 | S220) & (S202 | S203) & (S217 | S216) & (S219 | S218) & (S200 | S201) & (S213 | S206 | S207 | S210 | S209 | S212 | S211 | S208 | S214 | S215) & (S385 | S384) & (S213 | S388) & (S386 | S387) & ((S388 & R239 & S206) | (S213 & !((S213 & R248))))))) | (S388 & !((S388 & R239 & S206…
S389	(R828 | (!(R490) & S389))
S390	((S391 | S390) & ((R1070 & (S391 | (S390 & R1063 & R977) | ((S391 | S390) & (S1127 | S1128) & (S1131 | S353) & (S391 | S796 | S527 | S1111 | S805 | S383 | S1130 | S1129) & (S1133 | S1132) & ((S390 & R1063 & S1129) | (S391 & !((S391 & R1070))))))) | (S390 & !((S390 & R1063 & S1129)))))
S391	((R1063 & R977 & S390) | ((S390 | S391) & (S1127 | S1128) & (S1131 | S353) & (S391 | S796 | S527 | S1111 | S805 | S383 | S1130 | S1129) & (S1133 | S1132) & ((R1063 & (R977 | S1129 | ((S1127 | S1128) & (S1131 | S353) & (S391 | S796 | S527 | S1111 | S805 | S383 | S1130 | S1129) & (S1133 | S1132) & ((S805 & R1073) | (S391 & R1070) | (S527 & R1071) | (S1130 & R1075) | (S1111 & R1074) | (S383 & R1069)…
S392	(R951 | (S392 & (S394 | S395) & (S214 | S396) & (S392 | S393) & !((S392 & R278))))
S393	((R278 & R951) | ((S394 | S395) & (S214 | S396) & (S392 | S393) & (S393 | (R278 & (R951 | S392 | (S392 & (S394 | S395) & (S214 | S396) & (S392 | S393) & !((R278 & S392))))))))
S394	(R951 | (S394 & (S394 | S395) & (S214 | S396) & (S392 | S393) & !((S394 & R580))))
S395	((R580 & R951) | (!(R882) & (S394 | S395) & (S214 | S396) & (S392 | S393) & (S395 | (R580 & (R951 | S394 | (S394 & (S394 | S395) & (S214 | S396) & (S392 | S393) & !((R580 & S394))))))))
S396	(R951 | ((S394 | S395) & (S214 | S396) & (S392 | S393) & ((R249 & (S214 | (R951 & R240 & S206) | ((S204 | S205) & (S221 | S220) & (S202 | S203) & (S217 | S216) & (S219 | S218) & (S200 | S201) & (S214 | S206 | S207 | S210 | S209 | S212 | S211 | S208 | S213 | S215) & (S394 | S395) & (S214 | S396) & (S392 | S393) & ((S396 & R240 & S206) | (S214 & !((S214 & R249))))))) | (S396 & !((S396 & R240 & S206…
S397	(R829 | (!(R491) & S397))
S398	((S399 | S398) & ((R690 & (S399 | ((S399 | S398) & (S399 | S261 | S340 | S616 | S612 | S272 | S348 | S611 | S358 | S617 | S615 | S6 | S610 | S614 | S618 | S180 | S613) & (S508 | S620) & (S56 | S619) & (S623 | S624) & (S622 | S621) & ((S398 & S610 & R674) | (S399 & !((S399 & R690))))))) | (S398 & !((S398 & S610 & R674)))))
S399	((S399 | S398) & (S399 | S261 | S340 | S616 | S612 | S272 | S348 | S611 | S358 | S617 | S615 | S6 | S610 | S614 | S618 | S180 | S613) & (S508 | S620) & (S56 | S619) & (S623 | S624) & (S622 | S621) & ((R674 & (S398 | ((S399 | S398) & ((S399 & R690) | (S398 & !((S398 & S610 & R674)))))) & (S610 | ((S399 | S261 | S340 | S616 | S612 | S272 | S348 | S611 | S358 | S617 | S615 | S6 | S610 | S614 | S618 …
S400	(R952 | (S400 & (S400 | S401) & (S215 | S406) & (S404 | S405) & (S403 | S402) & !((S400 & R279))))
S401	((R279 & R952) | ((S400 | S401) & (S215 | S406) & (S404 | S405) & (S403 | S402) & (S401 | (R279 & (R952 | S400 | (S400 & (S400 | S401) & (S215 | S406) & (S404 | S405) & (S403 | S402) & !((R279 & S400))))))))
S402	(R952 | (S402 & (S400 | S401) & (S215 | S406) & (S404 | S405) & (S403 | S402) & !(((S402 & R379) | (S402 & R581)))))
S403	((R379 & R952) | (R952 & R581) | (!(R883) & (S400 | S401) & (S215 | S406) & (S404 | S405) & (S403 | S402) & (S403 | (R379 & (R952 | S402 | (S402 & (S400 | S401) & (S215 | S406) & (S404 | S405) & (S403 | S402) & !(((R379 & S402) | (R581 & S402)))))) | (R581 & (R952 | S402 | (S402 & (S400 | S401) & (S215 | S406) & (S404 | S405) & (S403 | S402) & !(((R379 & S402) | (R581 & S402)))))))))
S404	(R952 | ((S400 | S401) & (S215 | S406) & (S404 | S405) & (S403 | S402) & ((R443 & (S405 | (R952 & R442 & S1223) | ((S400 | S401) & (S215 | S406) & (S404 | S405) & (S403 | S402) & (S405 | S1223) & (S1100 | S1102 | S1224) & ((S404 & R442 & S1223) | (S405 & !((S405 & R443))))))) | (S404 & !((S404 & R442 & S1223))))))
S405	((R442 & R952 & S1223) | ((S400 | S401) & (S215 | S406) & (S404 | S405) & (S403 | S402) & (S1223 | S405) & (S1100 | S1102 | S1224) & ((R442 & (S1223 | ((S1223 | S405) & (S1100 | S1102 | S1224) & ((S405 & R443) | (S1223 & !((R442 & S1223 & S404)))))) & (R952 | S404 | ((S400 | S401) & (S215 | S406) & (S404 | S405) & (S403 | S402) & ((S405 & R443) | (S404 & !((R442 & S1223 & S404))))))) | (S405 & !(…
S406	(R952 | ((S400 | S401) & (S215 | S406) & (S404 | S405) & (S403 | S402) & ((R250 & (S215 | (R952 & R241 & S206) | ((S204 | S205) & (S221 | S220) & (S202 | S203) & (S217 | S216) & (S219 | S218) & (S200 | S201) & (S215 | S206 | S207 | S210 | S209 | S212 | S211 | S208 | S213 | S214) & (S400 | S401) & (S215 | S406) & (S404 | S405) & (S403 | S402) & ((S406 & R241 & S206) | (S215 & !((S215 & R250)))))))…
S407	(R830 | (!(R492) & (S407 | S408) & ((R445 & ((!(R492) & S408) | (R830 & R444 & S1196) | (!(R492) & (S407 | S408) & (S408 | S1196) & (S1195 | S221) & ((!(R492) & S407 & R444 & S1196) | (S408 & !((!(R492) & S408 & R445))))))) | (S407 & !((!(R492) & S407 & R444 & S1196))))))
S408	((R444 & R830 & S1196) | (!(R492) & (S407 | S408) & (S1196 | S408) & (S1195 | S221) & ((R444 & (S1196 | ((S1196 | S408) & (S1195 | S221) & ((!(R492) & S408 & R445) | (R492 & S408) | (S1196 & !((R444 & S1196 & !(R492) & S407)))))) & (R830 | (!(R492) & S407) | (!(R492) & (S407 | S408) & ((!(R492) & S408 & R445) | (S407 & !((R444 & S1196 & !(R492) & S407))))))) | (S408 & !((!(R492) & S408 & R445))))…
S409	((S412 | S411) & (S410 | S409) & ((R447 & (S410 | ((S412 | S411) & (S410 | S409) & (S1046 | S1047) & (S1054 | S1053) & (S1051 | S1052) & (S1042 | S1043) & (S1040 | S1041) & (S410 | S1048) & (S1045 | S1044) & (S1050 | S1049) & ((S409 & S1048 & R446) | (S410 & !((S410 & R447))))))) | (S409 & !((S409 & S1048 & R446)))))
S410	((S412 | S411) & (S410 | S409) & (S1046 | S1047) & (S1054 | S1053) & (S1051 | S1052) & (S1042 | S1043) & (S1040 | S1041) & (S410 | S1048) & (S1045 | S1044) & (S1050 | S1049) & ((R446 & (S409 | ((S412 | S411) & (S410 | S409) & ((S410 & R447) | (S409 & !((S409 & S1048 & R446)))))) & (S1048 | ((S1046 | S1047) & (S1054 | S1053) & (S1051 | S1052) & (S1042 | S1043) & (S1040 | S1041) & (S410 | S1048) & …
S411	((S412 | S411) & (S410 | S409) & ((R906 & (S412 | (S411 & R448 & R975) | ((S412 | S411) & (S410 | S409) & (S1074 | S1073) & (S414 | S1077) & (S1074 | S1076) & (S412 | S1075) & (S1072 | S1071) & (S1068 | S1067) & (S1070 | S1069) & (S1079 | S1061) & (S947 | S1078) & ((S411 & R448 & S1075 & !((R906 | R904 | R905 | R907))) | (S412 & !(((S412 & R906 & !((R906 | R904 | R905 | R907))) | (S412 & R449 & !…
S412	((R448 & S411 & R975) | ((S411 | S412) & (S410 | S409) & (S1074 | S1073) & (S414 | S1077) & (S1074 | S1076) & (S412 | S1075) & (S1072 | S1071) & (S1068 | S1067) & (S1070 | S1069) & (S1079 | S1061) & (S947 | S1078) & ((R448 & (R975 | (S1075 & !((R904 | R905 | R906 | R907))) | ((S1074 | S1073) & (S414 | S1077) & (S1074 | S1076) & (S412 | S1075) & (S1072 | S1071) & (S1068 | S1067) & (S1070 | S1069) …
S413	((S416 | S415) & (S413 | S414) & ((R905 & (S414 | (S413 & R450 & R975) | ((S416 | S415) & (S413 | S414) & (S1074 | S1073) & (S414 | S1077) & (S1074 | S1076) & (S412 | S1075) & (S1072 | S1071) & (S1068 | S1067) & (S1070 | S1069) & (S1079 | S1061) & (S947 | S1078) & ((S413 & R450 & S1077 & !((R905 | R904 | R906 | R907))) | (S414 & !(((S414 & R905 & !((R905 | R904 | R906 | R907))) | (S414 & R451 & !…
S414	((R450 & S413 & R975) | ((S416 | S415) & (S413 | S414) & (S1074 | S1073) & (S414 | S1077) & (S1074 | S1076) & (S412 | S1075) & (S1072 | S1071) & (S1068 | S1067) & (S1070 | S1069) & (S1079 | S1061) & (S947 | S1078) & ((R450 & (R975 | (S1077 & !((R904 | R905 | R906 | R907))) | ((S1074 | S1073) & (S414 | S1077) & (S1074 | S1076) & (S412 | S1075) & (S1072 | S1071) & (S1068 | S1067) & (S1070 | S1069) …
S415	((S416 | S415) & (S413 | S414) & ((R453 & (S416 | ((S416 | S415) & (S413 | S414) & (S761 | S760) & (S759 | S758) & (S755 | S754) & (S757 | S679) & (S416 | S756) & ((S415 & S756 & R452) | (S416 & !((S416 & R453))))))) | (S415 & !((S415 & S756 & R452)))))
S416	((S416 | S415) & (S413 | S414) & (S761 | S760) & (S759 | S758) & (S755 | S754) & (S757 | S679) & (S416 | S756) & ((R452 & (S415 | ((S416 | S415) & (S413 | S414) & ((S416 & R453) | (S415 & !((S415 & S756 & R452)))))) & (S756 | ((S761 | S760) & (S759 | S758) & (S755 | S754) & (S757 | S679) & (S416 | S756) & ((S416 & R453) | (S756 & !((S415 & S756 & R452))))))) | (S416 & !((S416 & R453)))))
S417	((S418 | S417) & ((R455 & (S418 | ((S418 | S417) & (S850 | S849) & (S838 | S851) & (S418 | S848) & ((S417 & S848 & R454) | (S418 & !((S418 & R455))))))) | (S417 & !((S417 & S848 & R454)))))
S418	((S418 | S417) & (S850 | S849) & (S838 | S851) & (S418 | S848) & ((R454 & (S848 | ((S850 | S849) & (S838 | S851) & (S418 | S848) & ((S418 & R455) | (S848 & !((S417 & S848 & R454)))))) & (S417 | ((S418 | S417) & ((S418 & R455) | (S417 & !((S417 & S848 & R454))))))) | (S418 & !((S418 & R455)))))
S419	((S420 | S421) & (S419 | S50) & ((R46 & (S50 | ((S51 | S52) & (S50 | S49) & (S420 | S421) & (S419 | S50) & ((S419 & S49 & R45) | (S50 & !((S50 & R46))))))) | (S419 & !((S419 & S49 & R45)))))
S420	((S420 | S421) & (S419 | S50) & ((R457 & (S421 | ((S420 | S421) & (S419 | S50) & (S431 | S430 | S432) & (S438 | S439) & (S429 | S428) & (S433 | S434) & (S423 | S422) & (S421 | S437) & (S424 | S425) & (S440 | S441) & (S435 | S436) & (S426 | S427) & ((S420 & S437 & R456) | (S421 & !((S421 & R457))))))) | (S420 & !((S420 & S437 & R456)))))
S421	((S420 | S421) & (S419 | S50) & (S431 | S430 | S432) & (S438 | S439) & (S429 | S428) & (S433 | S434) & (S423 | S422) & (S421 | S437) & (S424 | S425) & (S440 | S441) & (S435 | S436) & (S426 | S427) & ((R456 & (S437 | ((S431 | S430 | S432) & (S438 | S439) & (S429 | S428) & (S433 | S434) & (S423 | S422) & (S421 | S437) & (S424 | S425) & (S440 | S441) & (S435 | S436) & (S426 | S427) & ((S421 & R457) …
S422	((S431 | S430 | S432) & (S438 | S439) & (S429 | S428) & (S433 | S434) & (S423 | S422) & (S421 | S437) & (S424 | S425) & (S440 | S441) & (S435 | S436) & (S426 | S427) & ((R569 & (S423 | ((S431 | S430 | S432) & (S438 | S439) & (S429 | S428) & (S433 | S434) & (S423 | S422) & (S421 | S437) & (S424 | S425) & (S440 | S441) & (S435 | S436) & (S426 | S427) & ((S422 & R615) | (S423 & !((S423 & R569)))))))…
S423	((S431 | S430 | S432) & (S438 | S439) & (S429 | S428) & (S433 | S434) & (S423 | S422) & (S421 | S437) & (S424 | S425) & (S440 | S441) & (S435 | S436) & (S426 | S427) & ((R615 & (S422 | ((S431 | S430 | S432) & (S438 | S439) & (S429 | S428) & (S433 | S434) & (S423 | S422) & (S421 | S437) & (S424 | S425) & (S440 | S441) & (S435 | S436) & (S426 | S427) & ((S423 & R569) | (S422 & !((S422 & R615)))))))…
S424	((S431 | S430 | S432) & (S438 | S439) & (S429 | S428) & (S433 | S434) & (S423 | S422) & (S421 | S437) & (S424 | S425) & (S440 | S441) & (S435 | S436) & (S426 | S427) & ((R570 & (S425 | ((S431 | S430 | S432) & (S438 | S439) & (S429 | S428) & (S433 | S434) & (S423 | S422) & (S421 | S437) & (S424 | S425) & (S440 | S441) & (S435 | S436) & (S426 | S427) & ((S424 & R616) | (S425 & !((S425 & R570)))))))…
S425	((S431 | S430 | S432) & (S438 | S439) & (S429 | S428) & (S433 | S434) & (S423 | S422) & (S421 | S437) & (S424 | S425) & (S440 | S441) & (S435 | S436) & (S426 | S427) & ((R616 & (S424 | ((S431 | S430 | S432) & (S438 | S439) & (S429 | S428) & (S433 | S434) & (S423 | S422) & (S421 | S437) & (S424 | S425) & (S440 | S441) & (S435 | S436) & (S426 | S427) & ((S425 & R570) | (S424 & !((S424 & R616)))))))…
S426	((S431 | S430 | S432) & (S438 | S439) & (S429 | S428) & (S433 | S434) & (S423 | S422) & (S421 | S437) & (S424 | S425) & (S440 | S441) & (S435 | S436) & (S426 | S427) & ((R571 & (S427 | ((S431 | S430 | S432) & (S438 | S439) & (S429 | S428) & (S433 | S434) & (S423 | S422) & (S421 | S437) & (S424 | S425) & (S440 | S441) & (S435 | S436) & (S426 | S427) & ((S426 & R617) | (S427 & !((S427 & R571)))))))…
S427	((S431 | S430 | S432) & (S438 | S439) & (S429 | S428) & (S433 | S434) & (S423 | S422) & (S421 | S437) & (S424 | S425) & (S440 | S441) & (S435 | S436) & (S426 | S427) & ((R617 & (S426 | ((S431 | S430 | S432) & (S438 | S439) & (S429 | S428) & (S433 | S434) & (S423 | S422) & (S421 | S437) & (S424 | S425) & (S440 | S441) & (S435 | S436) & (S426 | S427) & ((S427 & R571) | (S426 & !((S426 & R617)))))))…
S428	((S431 | S430 | S432) & (S438 | S439) & (S429 | S428) & (S433 | S434) & (S423 | S422) & (S421 | S437) & (S424 | S425) & (S440 | S441) & (S435 | S436) & (S426 | S427) & ((R572 & (S429 | ((S431 | S430 | S432) & (S438 | S439) & (S429 | S428) & (S433 | S434) & (S423 | S422) & (S421 | S437) & (S424 | S425) & (S440 | S441) & (S435 | S436) & (S426 | S427) & ((S428 & R618) | (S429 & !((S429 & R572)))))))…
S429	((S431 | S430 | S432) & (S438 | S439) & (S429 | S428) & (S433 | S434) & (S423 | S422) & (S421 | S437) & (S424 | S425) & (S440 | S441) & (S435 | S436) & (S426 | S427) & ((R618 & (S428 | ((S431 | S430 | S432) & (S438 | S439) & (S429 | S428) & (S433 | S434) & (S423 | S422) & (S421 | S437) & (S424 | S425) & (S440 | S441) & (S435 | S436) & (S426 | S427) & ((S429 & R572) | (S428 & !((S428 & R618)))))))…
S430	((S431 | S430 | S432) & (S438 | S439) & (S429 | S428) & (S433 | S434) & (S423 | S422) & (S421 | S437) & (S424 | S425) & (S440 | S441) & (S435 | S436) & (S426 | S427) & ((R460 & (S431 | ((S431 | S430 | S432) & (S438 | S439) & (S429 | S428) & (S433 | S434) & (S423 | S422) & (S421 | S437) & (S424 | S425) & (S440 | S441) & (S435 | S436) & (S426 | S427) & (S431 | S1167) & (S575 | S326 | S1169) & (S116…
S431	((S431 | S430 | S432) & (S438 | S439) & (S429 | S428) & (S433 | S434) & (S423 | S422) & (S421 | S437) & (S424 | S425) & (S440 | S441) & (S435 | S436) & (S426 | S427) & (S431 | S1167) & (S575 | S326 | S1169) & (S1166 | S47) & (S1173 | S1172) & (S1168 | S471) & (S1171 | S1170) & ((R458 & (S1167 | ((S431 | S1167) & (S575 | S326 | S1169) & (S1166 | S47) & (S1173 | S1172) & (S1168 | S471) & (S1171 | S…
S432	((S431 | S430 | S432) & (S438 | S439) & (S429 | S428) & (S433 | S434) & (S423 | S422) & (S421 | S437) & (S424 | S425) & (S440 | S441) & (S435 | S436) & (S426 | S427) & (S1181 | S472) & (S1179 | S1182) & (S432 | S1180) & (S1184 | S1183) & ((R459 & (S1180 | ((S1181 | S472) & (S1179 | S1182) & (S432 | S1180) & (S1184 | S1183) & ((S432 & R461) | (S1180 & !((S430 & S1180 & R459)))))) & (S430 | ((S431 …
S433	((S431 | S430 | S432) & (S438 | S439) & (S429 | S428) & (S433 | S434) & (S423 | S422) & (S421 | S437) & (S424 | S425) & (S440 | S441) & (S435 | S436) & (S426 | S427) & ((R463 & (S434 | ((S431 | S430 | S432) & (S438 | S439) & (S429 | S428) & (S433 | S434) & (S423 | S422) & (S421 | S437) & (S424 | S425) & (S440 | S441) & (S435 | S436) & (S426 | S427) & (S434 | S1175) & (S1177 | S712) & (S474 | S117…
S434	((S431 | S430 | S432) & (S438 | S439) & (S429 | S428) & (S433 | S434) & (S423 | S422) & (S421 | S437) & (S424 | S425) & (S440 | S441) & (S435 | S436) & (S426 | S427) & (S434 | S1175) & (S1177 | S712) & (S474 | S1176) & (S1179 | S1171 | S1178) & (S1174 | S80) & ((R462 & (S1175 | ((S434 | S1175) & (S1177 | S712) & (S474 | S1176) & (S1179 | S1171 | S1178) & (S1174 | S80) & ((S434 & R463) | (S1175 & …
S435	((S431 | S430 | S432) & (S438 | S439) & (S429 | S428) & (S433 | S434) & (S423 | S422) & (S421 | S437) & (S424 | S425) & (S440 | S441) & (S435 | S436) & (S426 | S427) & ((R465 & (S436 | ((S431 | S430 | S432) & (S438 | S439) & (S429 | S428) & (S433 | S434) & (S423 | S422) & (S421 | S437) & (S424 | S425) & (S440 | S441) & (S435 | S436) & (S426 | S427) & (S436 | S1064) & (S726 | S1065) & (S1063 | S10…
S436	((S431 | S430 | S432) & (S438 | S439) & (S429 | S428) & (S433 | S434) & (S423 | S422) & (S421 | S437) & (S424 | S425) & (S440 | S441) & (S435 | S436) & (S426 | S427) & (S436 | S1064) & (S726 | S1065) & (S1063 | S1062) & ((R464 & (S1064 | ((S436 | S1064) & (S726 | S1065) & (S1063 | S1062) & ((S436 & R465) | (S1064 & !((S435 & S1064 & R464)))))) & (S435 | ((S431 | S430 | S432) & (S438 | S439) & (S4…
S437	((S431 | S430 | S432) & (S438 | S439) & (S429 | S428) & (S433 | S434) & (S423 | S422) & (S421 | S437) & (S424 | S425) & (S440 | S441) & (S435 | S436) & (S426 | S427) & ((R457 & (S421 | ((S421 | S420) & (S419 | S50) & (S431 | S430 | S432) & (S438 | S439) & (S429 | S428) & (S433 | S434) & (S423 | S422) & (S421 | S437) & (S424 | S425) & (S440 | S441) & (S435 | S436) & (S426 | S427) & ((S437 & S420 &…
S438	((S431 | S430 | S432) & (S438 | S439) & (S429 | S428) & (S433 | S434) & (S423 | S422) & (S421 | S437) & (S424 | S425) & (S440 | S441) & (S435 | S436) & (S426 | S427) & ((R467 & (S439 | ((S431 | S430 | S432) & (S438 | S439) & (S429 | S428) & (S433 | S434) & (S423 | S422) & (S421 | S437) & (S424 | S425) & (S440 | S441) & (S435 | S436) & (S426 | S427) & (S474 | S473) & (S439 | S475) & (S471 | S472 |…
S439	((S431 | S430 | S432) & (S438 | S439) & (S429 | S428) & (S433 | S434) & (S423 | S422) & (S421 | S437) & (S424 | S425) & (S440 | S441) & (S435 | S436) & (S426 | S427) & (S474 | S473) & (S439 | S475) & (S471 | S472 | S470) & ((R466 & (S475 | ((S474 | S473) & (S439 | S475) & (S471 | S472 | S470) & ((S439 & R467) | (S475 & !((S438 & S475 & R466)))))) & (S438 | ((S431 | S430 | S432) & (S438 | S439) & …
S440	((S431 | S430 | S432) & (S438 | S439) & (S429 | S428) & (S433 | S434) & (S423 | S422) & (S421 | S437) & (S424 | S425) & (S440 | S441) & (S435 | S436) & (S426 | S427) & ((R469 & (S441 | ((S431 | S430 | S432) & (S438 | S439) & (S429 | S428) & (S433 | S434) & (S423 | S422) & (S421 | S437) & (S424 | S425) & (S440 | S441) & (S435 | S436) & (S426 | S427) & (S726 | S725) & (S441 | S716) & (S715 | S52) &…
S441	((S431 | S430 | S432) & (S438 | S439) & (S429 | S428) & (S433 | S434) & (S423 | S422) & (S421 | S437) & (S424 | S425) & (S440 | S441) & (S435 | S436) & (S426 | S427) & (S726 | S725) & (S441 | S716) & (S715 | S52) & (S724 | S723) & (S722 | S721) & (S720 | S719) & (S689 | S718) & (S712 | S711) & (S714 | S713) & (S717 | S592) & (S709 | S710) & ((R468 & (S440 | ((S431 | S430 | S432) & (S438 | S439) &…
S442	S442
S443	((S444 | S443) & (S446 | S445) & ((R470 & (S444 | ((S444 | S443) & (S446 | S445) & ((S443 & R218) | (S444 & !((S444 & R470))))))) | (S443 & !((S443 & R218)))))
S444	((S444 | S443) & (S446 | S445) & ((R218 & (S443 | ((S444 | S443) & (S446 | S445) & ((S444 & R470) | (S443 & !((S443 & R218))))))) | (S444 & !((S444 & R470)))))
S445	((S444 | S443) & (S446 | S445) & ((R472 & (S446 | ((S444 | S443) & (S446 | S445) & (S446 | S677) & (S678 | S679) & ((S445 & S677 & R471) | (S446 & !((S446 & R472))))))) | (S445 & !((S445 & S677 & R471)))))
S446	((S444 | S443) & (S446 | S445) & (S446 | S677) & (S678 | S679) & ((R471 & (S677 | ((S446 | S677) & (S678 | S679) & ((S446 & R472) | (S677 & !((S445 & S677 & R471)))))) & (S445 | ((S444 | S443) & (S446 | S445) & ((S446 & R472) | (S445 & !((S445 & S677 & R471))))))) | (S446 & !((S446 & R472)))))
S447	S447
S448	S448
S449	(R953 | (S449 & (S453 | S454) & (S450 | S449) & (S451 | S452) & (S281 | S455) & !((S449 & R14))))
S450	((R14 & R953) | (!(R884) & (S453 | S454) & (S450 | S449) & (S451 | S452) & (S281 | S455) & (S450 | (R14 & (R953 | S449 | (S449 & (S453 | S454) & (S450 | S449) & (S451 | S452) & (S281 | S455) & !((R14 & S449))))))))
S451	(R953 | ((S453 | S454) & (S450 | S449) & (S451 | S452) & (S281 | S455) & ((R159 & (S452 | (R953 & R280) | ((S453 | S454) & (S450 | S449) & (S451 | S452) & (S281 | S455) & ((S451 & R280) | (S452 & !((S452 & R159))))))) | (S451 & !((S451 & R280))))))
S452	((R280 & R953) | ((S453 | S454) & (S450 | S449) & (S451 | S452) & (S281 | S455) & ((R280 & (R953 | S451 | ((S453 | S454) & (S450 | S449) & (S451 | S452) & (S281 | S455) & ((S452 & R159) | (S451 & !((R280 & S451))))))) | (S452 & !((S452 & R159))))))
S453	(R953 | ((S453 | S454) & (S450 | S449) & (S451 | S452) & (S281 | S455) & ((R476 & (S454 | (R953 & R916) | ((S453 | S454) & (S450 | S449) & (S451 | S452) & (S281 | S455) & ((S453 & R916) | (S454 & !((S454 & R476))))))) | (S453 & !((S453 & R916))))))
S454	((R916 & R953) | ((S453 | S454) & (S450 | S449) & (S451 | S452) & (S281 | S455) & ((R916 & (R953 | S453 | ((S453 | S454) & (S450 | S449) & (S451 | S452) & (S281 | S455) & ((S454 & R476) | (S453 & !((R916 & S453))))))) | (S454 & !((S454 & R476))))))
S455	(R953 | ((S453 | S454) & (S450 | S449) & (S451 | S452) & (S281 | S455) & ((R405 & (S281 | (R953 & R404 & S280) | ((S281 | S280) & (S453 | S454) & (S450 | S449) & (S451 | S452) & (S281 | S455) & ((S455 & R404 & S280) | (S281 & !((S281 & R405))))))) | (S455 & !((S455 & R404 & S280))))))
S456	(R831 | (!(R493) & S456))
S457	S457
S458	S458
S459	((S459 | S460) & (S464 | S463) & (S462 | S461) & (S465 | S466) & ((R525 & (S460 | ((S459 | S460) & (S464 | S463) & (S462 | S461) & (S465 | S466) & (S460 | S978) & (S976 | S977) & ((S459 & S978 & R524) | (S460 & !((S460 & R525))))))) | (S459 & !((S459 & S978 & R524)))))
S460	((S459 | S460) & (S464 | S463) & (S462 | S461) & (S465 | S466) & (S460 | S978) & (S976 | S977) & ((R524 & (S459 | ((S459 | S460) & (S464 | S463) & (S462 | S461) & (S465 | S466) & ((S460 & R525) | (S459 & !((S459 & S978 & R524)))))) & (S978 | ((S460 | S978) & (S976 | S977) & ((S460 & R525) | (S978 & !((S459 & S978 & R524))))))) | (S460 & !((S460 & R525)))))
S461	((S459 | S460) & (S464 | S463) & (S462 | S461) & (S465 | S466) & ((R527 & (S462 | ((S459 | S460) & (S464 | S463) & (S462 | S461) & (S465 | S466) & (S988 | S647) & (S462 | S987) & (S984 | S985) & (S249 | S986) & (S663 | S989) & (S983 | S982) & (S980 | S981) & ((S461 & S987 & R526) | (S462 & !((S462 & R527))))))) | (S461 & !((S461 & S987 & R526)))))
S462	((S459 | S460) & (S464 | S463) & (S462 | S461) & (S465 | S466) & (S988 | S647) & (S462 | S987) & (S984 | S985) & (S249 | S986) & (S663 | S989) & (S983 | S982) & (S980 | S981) & ((R526 & (S461 | ((S459 | S460) & (S464 | S463) & (S462 | S461) & (S465 | S466) & ((S462 & R527) | (S461 & !((S461 & S987 & R526)))))) & (S987 | ((S988 | S647) & (S462 | S987) & (S984 | S985) & (S249 | S986) & (S663 | S989…
S463	((S459 | S460) & (S464 | S463) & (S462 | S461) & (S465 | S466) & ((R529 & (S464 | ((S459 | S460) & (S464 | S463) & (S462 | S461) & (S465 | S466) & (S464 | S845) & ((S463 & S845 & R528) | (S464 & !((S464 & R529))))))) | (S463 & !((S463 & S845 & R528)))))
S464	((S459 | S460) & (S464 | S463) & (S462 | S461) & (S465 | S466) & (S464 | S845) & ((R528 & (S463 | ((S459 | S460) & (S464 | S463) & (S462 | S461) & (S465 | S466) & ((S464 & R529) | (S463 & !((S463 & S845 & R528)))))) & (S845 | ((S464 | S845) & ((S464 & R529) | (S845 & !((S463 & S845 & R528))))))) | (S464 & !((S464 & R529)))))
S465	((S459 | S460) & (S464 | S463) & (S462 | S461) & (S465 | S466) & ((R531 & (S466 | ((S459 | S460) & (S464 | S463) & (S462 | S461) & (S465 | S466) & (S466 | S835) & (S838 | S837) & (S696 | S836) & ((S465 & S835 & R530) | (S466 & !((S466 & R531))))))) | (S465 & !((S465 & S835 & R530)))))
S466	((S459 | S460) & (S464 | S463) & (S462 | S461) & (S465 | S466) & (S466 | S835) & (S838 | S837) & (S696 | S836) & ((R530 & (S835 | ((S466 | S835) & (S838 | S837) & (S696 | S836) & ((S466 & R531) | (S835 & !((S465 & S835 & R530)))))) & (S465 | ((S459 | S460) & (S464 | S463) & (S462 | S461) & (S465 | S466) & ((S466 & R531) | (S465 & !((S465 & S835 & R530))))))) | (S466 & !((S466 & R531)))))
S467	S467
S468	((S469 | S468) & ((R532 & (S469 | ((S469 | S468) & ((S468 & R917) | (S469 & !((S469 & R532))))))) | (S468 & !((S468 & R917)))))
S469	((S469 | S468) & ((R917 & (S468 | ((S469 | S468) & ((S469 & R532) | (S468 & !((S468 & R917))))))) | (S469 & !((S469 & R532)))))
S470	((S474 | S473) & (S439 | S475) & (S471 | S472 | S470) & ((R536 & (S471 | ((S474 | S473) & (S439 | S475) & (S471 | S472 | S470) & (S431 | S1167) & (S575 | S326 | S1169) & (S1166 | S47) & (S1173 | S1172) & (S471 | S1168) & (S1171 | S1170) & ((S470 & S1168 & R534) | (S471 & !((S471 & R536))))))) | (R537 & (S472 | ((S474 | S473) & (S439 | S475) & (S471 | S472 | S470) & (S472 | S1181) & (S1179 | S1182…
S471	((S474 | S473) & (S439 | S475) & (S471 | S472 | S470) & (S431 | S1167) & (S575 | S326 | S1169) & (S1166 | S47) & (S1173 | S1172) & (S471 | S1168) & (S1171 | S1170) & ((R534 & (S470 | ((S474 | S473) & (S439 | S475) & (S471 | S472 | S470) & ((S471 & R536) | (S472 & R537) | (S470 & !(((S470 & R535 & S1181) | (S470 & S1168 & R534))))))) & (S1168 | ((S431 | S1167) & (S575 | S326 | S1169) & (S1166 | S4…
S472	((S474 | S473) & (S439 | S475) & (S471 | S472 | S470) & (S472 | S1181) & (S1179 | S1182) & (S432 | S1180) & (S1184 | S1183) & ((R535 & (S470 | ((S474 | S473) & (S439 | S475) & (S471 | S472 | S470) & ((S471 & R536) | (S472 & R537) | (S470 & !(((S470 & S1181 & R535) | (S470 & R534 & S1168))))))) & (S1181 | ((S472 | S1181) & (S1179 | S1182) & (S432 | S1180) & (S1184 | S1183) & ((S472 & R537) | (S118…
S473	((S474 | S473) & (S439 | S475) & (S471 | S472 | S470) & ((R539 & (S474 | ((S474 | S473) & (S439 | S475) & (S471 | S472 | S470) & (S1175 | S434) & (S1177 | S712) & (S474 | S1176) & (S1179 | S1171 | S1178) & (S1174 | S80) & ((S473 & S1176 & R538) | (S474 & !((S474 & R539))))))) | (S473 & !((S473 & S1176 & R538)))))
S474	((S474 | S473) & (S439 | S475) & (S471 | S472 | S470) & (S1175 | S434) & (S1177 | S712) & (S474 | S1176) & (S1179 | S1171 | S1178) & (S1174 | S80) & ((R538 & (S473 | ((S474 | S473) & (S439 | S475) & (S471 | S472 | S470) & ((S474 & R539) | (S473 & !((S473 & S1176 & R538)))))) & (S1176 | ((S1175 | S434) & (S1177 | S712) & (S474 | S1176) & (S1179 | S1171 | S1178) & (S1174 | S80) & ((S474 & R539) | (…
S475	((S474 | S473) & (S439 | S475) & (S471 | S472 | S470) & ((R467 & (S439 | ((S431 | S430 | S432) & (S439 | S438) & (S429 | S428) & (S433 | S434) & (S423 | S422) & (S421 | S437) & (S424 | S425) & (S440 | S441) & (S435 | S436) & (S426 | S427) & (S474 | S473) & (S439 | S475) & (S471 | S472 | S470) & ((S475 & S438 & R466) | (S439 & !((S439 & R467))))))) | (S475 & !((S475 & S438 & R466)))))
S476	S476
S477	((S478 | S477) & ((R544 & (S478 | (S477 & R543 & R971) | ((S478 | S477) & (S829 | S828) & (S827 | S826) & (S825 | S824) & (S478 | S830) & ((S477 & R543 & S830) | (S478 & !((S478 & R544))))))) | (S477 & !((S477 & R543 & S830)))))
S478	((R543 & S477 & R971) | ((S477 | S478) & (S829 | S828) & (S827 | S826) & (S825 | S824) & (S478 | S830) & ((R543 & (S477 | ((S477 | S478) & ((S478 & R544) | (S477 & !((R543 & S477 & S830)))))) & (R971 | S830 | ((S829 | S828) & (S827 | S826) & (S825 | S824) & (S478 | S830) & ((S478 & R544) | (S830 & !((R543 & S477 & S830))))))) | (S478 & !((S478 & R544))))))
S479	((S479 | S480) & (S481 | S242) & ((R546 & (S480 | ((S479 | S480) & (S481 | S242) & (S789 | S790) & (S787 | S788) & (S480 | S791 | S793 | S792 | S336) & ((S479 & S791 & R545) | (S480 & !((S480 & R546))))))) | (S479 & !((S479 & S791 & R545)))))
S480	((S479 | S480) & (S481 | S242) & (S789 | S790) & (S787 | S788) & (S480 | S791 | S793 | S792 | S336) & ((R545 & (S791 | ((S789 | S790) & (S787 | S788) & (S480 | S791 | S793 | S792 | S336) & ((S336 & R433) | (S480 & R546) | (S793 & R1009) | (S792 & R984) | (S791 & !(((S791 & R1008 & S922) | (S791 & R983 & S885) | (S791 & R432 & S335) | (S479 & S791 & R545))))))) & (S479 | ((S479 | S480) & (S481 | S…
S481	((S479 | S480) & (S481 | S242) & ((R366 & (S242 | ((S239 | S238) & (S242 | S245 | S243 | S247 | S95 | S106 | S240 | S116 | S244 | S246 | S241 | S112) & (S60 | S237) & (S235 | S236) & (S479 | S480) & (S481 | S242) & ((S481 & S240 & R359) | (S242 & !((S242 & R366))))))) | (S481 & !((S481 & S240 & R359)))))
S482	S482
S483	(R954 | (S483 & (S217 | S488) & (S485 | S486) & (S484 | S483) & (S196 | S487) & !((S483 & R281))))
S484	((R281 & R954) | ((S217 | S488) & (S485 | S486) & (S484 | S483) & (S196 | S487) & (S484 | (R281 & (R954 | S483 | (S483 & (S217 | S488) & (S485 | S486) & (S484 | S483) & (S196 | S487) & !((R281 & S483))))))))
S485	(R954 | (S485 & (S217 | S488) & (S485 | S486) & (S484 | S483) & (S196 | S487) & !((S485 & R380))))
S486	((R380 & R954) | (!(R885) & (S217 | S488) & (S485 | S486) & (S484 | S483) & (S196 | S487) & (S486 | (R380 & (R954 | S485 | (S485 & (S217 | S488) & (S485 | S486) & (S484 | S483) & (S196 | S487) & !((R380 & S485))))))))
S487	(R954 | ((S217 | S488) & (S485 | S486) & (S484 | S483) & (S196 | S487) & ((R226 & (S196 | (R954 & R225 & S195) | ((S190 | S191) & (S196 | S195) & (S62 | S194) & (S193 | S192) & (S197 | S198) & (S217 | S488) & (S485 | S486) & (S484 | S483) & (S196 | S487) & ((S487 & R225 & S195) | (S196 & !((S196 & R226))))))) | (S487 & !((S487 & R225 & S195))))))
S488	(R954 | ((S217 | S488) & (S485 | S486) & (S484 | S483) & (S196 | S487) & ((R252 & (S217 | (R954 & R251 & S216) | ((S204 | S205) & (S221 | S220) & (S202 | S203) & (S217 | S216) & (S219 | S218) & (S200 | S201) & (S206 | S207 | S210 | S209 | S212 | S211 | S208 | S213 | S214 | S215) & (S217 | S488) & (S485 | S486) & (S484 | S483) & (S196 | S487) & ((S488 & R251 & S216) | (S217 & !((S217 & R252)))))))…
S489	(R832 | (!(R494) & S489))
S490	((S490 | S491) & ((R160 & (S491 | ((S490 | S491) & ((S490 & R282) | (S491 & !((S491 & R160))))))) | (S490 & !((S490 & R282)))))
S491	((S490 | S491) & ((R282 & (S490 | ((S490 | S491) & ((S491 & R160) | (S490 & !((S490 & R282))))))) | (S491 & !((S491 & R160)))))
S492	((S493 | S492) & ((R591 & ((S493 & !((R888 | R889 | R890 | R891 | R892))) | (S492 & R586 & R957) | ((S493 | S492) & (S493 | S529 | S530 | S498 | S320 | S528) & ((S492 & R586 & S528 & !((R888 | R889 | R890 | R891 | R892))) | (S493 & !(((S493 & R591 & !((R888 | R889 | R890 | R891 | R892))) | (S493 & R891 & !((R888 | R889 | R890 | R891 | R892))))))) & !((R888 | R889 | R890 | R891 | R892))))) | (R891…
S493	((R586 & R957 & S492) | ((S492 | S493) & (S493 | S529 | S530 | S498 | S320 | S528) & ((R586 & (R957 | (S528 & !((R888 | R889 | R890 | R891 | R892))) | ((S493 | S529 | S530 | S498 | S320 | S528) & ((S529 & R593 & !((R888 | R889 | R890 | R891 | R892))) | (S498 & R592 & !((R888 | R889 | R890 | R891 | R892))) | (S493 & R591 & !((R888 | R889 | R890 | R891 | R892))) | (S530 & R594 & !((R888 | R889 | R8…
S494	(R955 | (S494 & (S495 | S494) & !((S494 & R15))))
S495	((R15 & R955) | (!(R886) & (S495 | S494) & (S495 | (R15 & (R955 | S494 | (S494 & (S495 | S494) & !((R15 & S494))))))))
S496	(R833 | (!(R495) & S496))
S497	((S497 | S498) & ((R592 & ((S498 & !((R888 | R889 | R890 | R891 | R892))) | (S497 & R587 & R957) | ((S497 | S498) & (S498 | S529 | S493 | S530 | S320 | S528) & ((S497 & R587 & S528 & !((R888 | R889 | R890 | R891 | R892))) | (S498 & !(((S498 & R592 & !((R888 | R889 | R890 | R891 | R892))) | (S498 & R889 & !((R888 | R889 | R890 | R891 | R892))))))) & !((R888 | R889 | R890 | R891 | R892))))) | (R889…
S498	((R587 & R957 & S497) | ((S497 | S498) & (S498 | S529 | S493 | S530 | S320 | S528) & ((R587 & (R957 | (S528 & !((R888 | R889 | R890 | R891 | R892))) | ((S498 | S529 | S493 | S530 | S320 | S528) & ((S529 & R593 & !((R888 | R889 | R890 | R891 | R892))) | (S498 & R592 & !((R888 | R889 | R890 | R891 | R892))) | (S493 & R591 & !((R888 | R889 | R890 | R891 | R892))) | (S530 & R594 & !((R888 | R889 | R8…
S499	(R956 | ((S500 | S499) & (S510 | S509) & (S503 | S504) & (S508 | S507) & (S501 | S502) & (S356 | S178 | S506 | S259 | S338 | S4 | S505 | S346) & ((R161 & (S500 | (R956 & R283) | ((S500 | S499) & (S510 | S509) & (S503 | S504) & (S508 | S507) & (S501 | S502) & (S356 | S178 | S506 | S259 | S338 | S4 | S505 | S346) & ((S499 & R283) | (S500 & !((S500 & R161))))))) | (S499 & !((S499 & R283))))))
S500	((R283 & R956) | ((S500 | S499) & (S510 | S509) & (S503 | S504) & (S508 | S507) & (S501 | S502) & (S356 | S178 | S506 | S259 | S338 | S4 | S505 | S346) & ((R283 & (R956 | S499 | ((S500 | S499) & (S510 | S509) & (S503 | S504) & (S508 | S507) & (S501 | S502) & (S356 | S178 | S506 | S259 | S338 | S4 | S505 | S346) & ((S500 & R161) | (S499 & !((R283 & S499))))))) | (S500 & !((S500 & R161))))))
S501	(R956 | ((S500 | S499) & (S510 | S509) & (S503 | S504) & (S508 | S507) & (S501 | S502) & (S356 | S178 | S506 | S259 | S338 | S4 | S505 | S346) & ((R162 & (S502 | (R956 & R284) | ((S500 | S499) & (S510 | S509) & (S503 | S504) & (S508 | S507) & (S501 | S502) & (S356 | S178 | S506 | S259 | S338 | S4 | S505 | S346) & ((S501 & R284) | (S502 & !((S502 & R162))))))) | (S501 & !((S501 & R284))))))
S502	((R284 & R956) | ((S500 | S499) & (S510 | S509) & (S503 | S504) & (S508 | S507) & (S501 | S502) & (S356 | S178 | S506 | S259 | S338 | S4 | S505 | S346) & ((R284 & (R956 | S501 | ((S500 | S499) & (S510 | S509) & (S503 | S504) & (S508 | S507) & (S501 | S502) & (S356 | S178 | S506 | S259 | S338 | S4 | S505 | S346) & ((S502 & R162) | (S501 & !((R284 & S501))))))) | (S502 & !((S502 & R162))))))
S503	(R956 | (S503 & (S500 | S499) & (S510 | S509) & (S503 | S504) & (S508 | S507) & (S501 | S502) & (S356 | S178 | S506 | S259 | S338 | S4 | S505 | S346) & !((S503 & R16))))
S504	((R16 & R956) | (!(R887) & (S500 | S499) & (S510 | S509) & (S503 | S504) & (S508 | S507) & (S501 | S502) & (S356 | S178 | S506 | S259 | S338 | S4 | S505 | S346) & (S504 | (R16 & (R956 | S503 | (S503 & (S500 | S499) & (S510 | S509) & (S503 | S504) & (S508 | S507) & (S501 | S502) & (S356 | S178 | S506 | S259 | S338 | S4 | S505 | S346) & !((R16 & S503))))))))
S505	(R956 | ((S500 | S499) & (S510 | S509) & (S503 | S504) & (S508 | S507) & (S501 | S502) & (S356 | S178 | S506 | S259 | S338 | S4 | S505 | S346) & ((R556 & (S259 | (R956 & R549 & S258) | ((S261 | S260) & (S259 | S258) & (S500 | S499) & (S510 | S509) & (S503 | S504) & (S508 | S507) & (S501 | S502) & (S356 | S178 | S506 | S259 | S338 | S4 | S505 | S346) & ((S505 & R549 & S258) | (S259 & !((S259 & R55…
S506	((R553 & R956 & S1135) | ((S500 | S499) & (S510 | S509) & (S503 | S504) & (S508 | S507) & (S501 | S502) & (S356 | S178 | S506 | S259 | S338 | S4 | S505 | S346) & (S1136 | S618) & (S1135 | S506) & ((R553 & (S1135 | ((S1136 | S618) & (S1135 | S506) & ((S506 & R560) | (S1135 & !((R553 & S1135 & S505)))))) & (R956 | S505 | ((S500 | S499) & (S510 | S509) & (S503 | S504) & (S508 | S507) & (S501 | S502)…
S507	(R956 | ((S500 | S499) & (S510 | S509) & (S503 | S504) & (S508 | S507) & (S501 | S502) & (S356 | S178 | S506 | S259 | S338 | S4 | S505 | S346) & ((R562 & (S508 | (R956 & R561 & S620) | ((S500 | S499) & (S510 | S509) & (S503 | S504) & (S508 | S507) & (S501 | S502) & (S356 | S178 | S506 | S259 | S338 | S4 | S505 | S346) & (S261 | S340 | S616 | S612 | S272 | S348 | S611 | S358 | S617 | S615 | S399 |…
S508	((R561 & R956 & S620) | ((S500 | S499) & (S510 | S509) & (S503 | S504) & (S508 | S507) & (S501 | S502) & (S356 | S178 | S506 | S259 | S338 | S4 | S505 | S346) & (S261 | S340 | S616 | S612 | S272 | S348 | S611 | S358 | S617 | S615 | S399 | S6 | S610 | S614 | S618 | S180 | S613) & (S620 | S508) & (S56 | S619) & (S623 | S624) & (S622 | S621) & ((R561 & (S620 | ((S261 | S340 | S616 | S612 | S272 | S3…
S509	(R956 | ((S500 | S499) & (S510 | S509) & (S503 | S504) & (S508 | S507) & (S501 | S502) & (S356 | S178 | S506 | S259 | S338 | S4 | S505 | S346) & ((R564 & (S510 | (S509 & R563 & R966) | (R956 & R563 & S737) | (R956 & R563 & R966) | ((S500 | S499) & (S510 | S509) & (S503 | S504) & (S508 | S507) & (S501 | S502) & (S356 | S178 | S506 | S259 | S338 | S4 | S505 | S346) & (S731 | S732) & (S734 | S733) &…
S510	((R563 & S509 & R966) | (R563 & R956 & S737) | (R563 & R966 & R956) | ((S500 | S499) & (S509 | S510) & (S503 | S504) & (S508 | S507) & (S501 | S502) & (S356 | S178 | S506 | S259 | S338 | S4 | S505 | S346) & (S731 | S732) & (S734 | S733) & (S730 | S729) & (S737 | S510) & (S736 | S735) & ((R563 & (R966 | S737 | ((S731 | S732) & (S734 | S733) & (S730 | S729) & (S737 | S510) & (S736 | S735) & ((S510 …
S511	(R834 | (!(R496) & S511))
S512	((S512 | S513) & ((R566 & (S513 | ((S512 | S513) & (S513 | S96 | S881 | S523 | S880 | S107) & (S876 | S877) & (S879 | S878) & ((S512 & S880 & R565) | (S513 & !((S513 & R566))))))) | (S512 & !((S512 & S880 & R565)))))
S513	((S512 | S513) & (S513 | S96 | S881 | S523 | S880 | S107) & (S876 | S877) & (S879 | S878) & ((R565 & (S880 | ((S513 | S96 | S881 | S523 | S880 | S107) & (S876 | S877) & (S879 | S878) & ((S881 & R936) | (S523 & R584) | (S96 & R85) | (S513 & R566) | (S107 & R95) | (S880 & !(((S880 & R83 & S94) | (S512 & S880 & R565) | (S880 & R583 & S522) | (S880 & R935 & S921) | (S880 & R93 & S105))))))) & (S512 |…
S514	((S243 | S515) & (S514 | S167) & ((R135 & (S167 | ((S167 | S166) & (S163 | S162) & (S165 | S164) & (S169 | S168) & (S161 | S158) & (S243 | S515) & (S514 | S167) & ((S514 & S166 & R134) | (S167 & !((S167 & R135))))))) | (S514 & !((S514 & S166 & R134)))))
S515	((S243 | S515) & (S514 | S167) & ((R367 & (S243 | ((S239 | S238) & (S243 | S245 | S247 | S95 | S106 | S240 | S242 | S116 | S244 | S246 | S241 | S112) & (S60 | S237) & (S235 | S236) & (S243 | S515) & (S514 | S167) & ((S515 & S240 & R360) | (S243 & !((S243 & R367))))))) | (S515 & !((S515 & S240 & R360)))))
S516	((S517 | S244) & (S169 | S516) & ((R137 & (S169 | ((S166 | S167) & (S163 | S162) & (S165 | S164) & (S169 | S168) & (S161 | S158) & (S517 | S244) & (S169 | S516) & ((S516 & S168 & R136) | (S169 & !((S169 & R137))))))) | (S516 & !((S516 & S168 & R136)))))
S517	((S517 | S244) & (S169 | S516) & ((R368 & (S244 | ((S239 | S238) & (S244 | S245 | S243 | S247 | S95 | S106 | S240 | S242 | S116 | S246 | S241 | S112) & (S60 | S237) & (S235 | S236) & (S517 | S244) & (S169 | S516) & ((S517 & S240 & R361) | (S244 & !((S244 & R368))))))) | (S517 & !((S517 & S240 & R361)))))
S518	((S519 | S518) & ((R568 & (S519 | ((S519 | S518) & (S1036 | S129) & (S126 | S1035) & (S722 | S1037) & (S1034 | S1033) & (S519 | S1038) & ((S518 & S1038 & R567) | (S519 & !((S519 & R568))))))) | (S518 & !((S518 & S1038 & R567)))))
S519	((S519 | S518) & (S1036 | S129) & (S126 | S1035) & (S722 | S1037) & (S1034 | S1033) & (S519 | S1038) & ((R567 & (S518 | ((S519 | S518) & ((S519 & R568) | (S518 & !((S518 & S1038 & R567)))))) & (S1038 | ((S1036 | S129) & (S126 | S1035) & (S722 | S1037) & (S1034 | S1033) & (S519 | S1038) & ((S519 & R568) | (S1038 & !((S518 & S1038 & R567))))))) | (S519 & !((S519 & R568)))))
S520	((S520 | S521) & ((R578 & (S521 | ((S520 | S521) & (S521 | S251 | S673 | S974) & (S255 | S975) & ((S520 & S974 & R577) | (S521 & !((S521 & R578))))))) | (S520 & !((S520 & S974 & R577)))))
S521	((S520 | S521) & (S521 | S251 | S673 | S974) & (S255 | S975) & ((R577 & (S974 | ((S521 | S251 | S673 | S974) & (S255 | S975) & ((S521 & R578) | (S673 & R729) | (S251 & R375) | (S974 & !(((S974 & R728 & S672) | (S974 & R374 & S250) | (S520 & S974 & R577))))))) & (S520 | ((S520 | S521) & ((S521 & R578) | (S520 & !((S520 & S974 & R577))))))) | (S521 & !((S521 & R578)))))
S522	((S523 | S522) & ((R584 & (S523 | ((S523 | S522) & (S523 | S96 | S881 | S880 | S107 | S513) & (S876 | S877) & (S879 | S878) & ((S522 & S880 & R583) | (S523 & !((S523 & R584))))))) | (S522 & !((S522 & S880 & R583)))))
S523	((S523 | S522) & (S523 | S96 | S881 | S880 | S107 | S513) & (S876 | S877) & (S879 | S878) & ((R583 & (S522 | ((S523 | S522) & ((S523 & R584) | (S522 & !((S522 & S880 & R583)))))) & (S880 | ((S523 | S96 | S881 | S880 | S107 | S513) & (S876 | S877) & (S879 | S878) & ((S881 & R936) | (S523 & R584) | (S96 & R85) | (S513 & R566) | (S107 & R95) | (S880 & !(((S880 & R83 & S94) | (S880 & R565 & S512) | (…
S524	((S527 | S526) & (S525 | S524) & ((R659 & (S525 | ((S527 | S526) & (S525 | S524) & (S606 | S607) & (S525 | S605 | S375 | S16 | S600 | S601 | S369 | S603 | S604 | S602) & ((S524 & S600 & R650) | (S525 & !((S525 & R659))))))) | (S524 & !((S524 & S600 & R650)))))
S525	((S527 | S526) & (S525 | S524) & (S606 | S607) & (S525 | S605 | S375 | S16 | S600 | S601 | S369 | S603 | S604 | S602) & ((R650 & (S600 | ((S606 | S607) & (S525 | S605 | S375 | S16 | S600 | S601 | S369 | S603 | S604 | S602) & ((S525 & R659) | (S605 & R664) | (S16 & R656) | (S604 & R663) | (S602 & R661) | (S601 & R660) | (S603 & R662) | (S369 & R657) | (S375 & R658) | (S600 & !(((S600 & R649 & S374…
S526	((S527 | S526) & (S525 | S524) & ((R1071 & (S527 | (S526 & R1064 & R977) | ((S527 | S526) & (S525 | S524) & (S1127 | S1128) & (S1131 | S353) & (S527 | S796 | S391 | S1111 | S805 | S383 | S1130 | S1129) & (S1133 | S1132) & ((S526 & R1064 & S1129) | (S527 & !((S527 & R1071))))))) | (S526 & !((S526 & R1064 & S1129)))))
S527	((R1064 & R977 & S526) | ((S526 | S527) & (S525 | S524) & (S1127 | S1128) & (S1131 | S353) & (S527 | S796 | S391 | S1111 | S805 | S383 | S1130 | S1129) & (S1133 | S1132) & ((R1064 & (R977 | S1129 | ((S1127 | S1128) & (S1131 | S353) & (S527 | S796 | S391 | S1111 | S805 | S383 | S1130 | S1129) & (S1133 | S1132) & ((S805 & R1073) | (S391 & R1070) | (S527 & R1071) | (S1130 & R1075) | (S1111 & R1074) …
S528	(R957 | ((S529 | S493 | S530 | S498 | S320 | S528) & ((R593 & ((S529 & !((R888 | R889 | R890 | R891 | R892))) | (R957 & R588 & S727) | ((S529 | S493 | S530 | S498 | S320 | S528) & (S529 | S727) & ((S528 & R588 & S727 & !((R888 | R889 | R890 | R891 | R892))) | (S529 & !(((S529 & R593 & !((R888 | R889 | R890 | R891 | R892))) | (R892 & S529 & !((R888 | R889 | R890 | R891 | R892))))))) & !((R888 | R8…
S529	((R588 & R957 & S727) | ((S529 | S493 | S530 | S498 | S320 | S528) & (S727 | S529) & ((R588 & (R957 | (S528 & !((R888 | R889 | R890 | R891 | R892))) | ((S529 | S493 | S530 | S498 | S320 | S528) & ((S529 & R593 & !((R888 | R889 | R890 | R891 | R892))) | (S498 & R592 & !((R888 | R889 | R890 | R891 | R892))) | (S493 & R591 & !((R888 | R889 | R890 | R891 | R892))) | (S530 & R594 & !((R888 | R889 | R8…
S530	((R589 & R957 & S1225) | ((S529 | S493 | S530 | S498 | S320 | S528) & (S1225 | S530) & ((R589 & (R957 | (S528 & !((R888 | R889 | R890 | R891 | R892))) | ((S529 | S493 | S530 | S498 | S320 | S528) & ((S529 & R593 & !((R888 | R889 | R890 | R891 | R892))) | (S498 & R592 & !((R888 | R889 | R890 | R891 | R892))) | (S493 & R591 & !((R888 | R889 | R890 | R891 | R892))) | (S530 & R594 & !((R888 | R889 | …
S531	(R835 | (!(R497) & S531))
S532	S532
S533	((S533 | S534) & ((R595 & (S534 | ((S533 | S534) & ((S533 & R475) | (S534 & !((S534 & R595))))))) | (S533 & !((S533 & R475)))))
S534	((S533 | S534) & ((R475 & (S533 | ((S533 | S534) & ((S534 & R595) | (S533 & !((S533 & R475))))))) | (S534 & !((S534 & R595)))))
S535	((S535 | S536) & ((R597 & (S536 | ((S535 | S536) & (S1214 | S1213) & (S1202 | S1201) & (S1211 | S1212) & (S1205 | S1206) & (S1154 | S1220) & (S1200 | S1199) & (S1203 | S1204) & (S1210 | S1209) & (S1198 | S1197) & (S1217 | S1218) & (S1208 | S1207) & (S1216 | S1215) & (S536 | S890 | S1219) & ((S535 & S1219 & R596) | (S536 & !((S536 & R597))))))) | (S535 & !((S535 & S1219 & R596)))))
S536	((S535 | S536) & (S1214 | S1213) & (S1202 | S1201) & (S1211 | S1212) & (S1205 | S1206) & (S1154 | S1220) & (S1200 | S1199) & (S1203 | S1204) & (S1210 | S1209) & (S1198 | S1197) & (S1217 | S1218) & (S1208 | S1207) & (S1216 | S1215) & (S536 | S890 | S1219) & ((R596 & (S535 | ((S535 | S536) & ((S536 & R597) | (S535 & !((S535 & S1219 & R596)))))) & (S1219 | ((S1214 | S1213) & (S1202 | S1201) & (S1211…
S537	((S253 | S538) & (S227 | S537) & ((R350 & (S227 | ((S227 | S226) & (S253 | S538) & (S227 | S537) & ((S537 & S226 & R349) | (S227 & !((S227 & R350))))))) | (S537 & !((S537 & S226 & R349)))))
S538	((S253 | S538) & (S227 | S537) & ((R599 & (S253 | ((S253 | S252) & (S254 | S255) & (S253 | S538) & (S227 | S537) & ((S538 & S252 & R598) | (S253 & !((S253 & R599))))))) | (S538 & !((S538 & S252 & R598)))))
S539	((S541 | S234) & (S539 | S540) & ((R601 & (S540 | ((S541 | S234) & (S539 | S540) & (S543 | S544) & (S547 | S546) & (S540 | S545) & ((S539 & S545 & R600) | (S540 & !((S540 & R601))))))) | (S539 & !((S539 & S545 & R600)))))
S540	((S541 | S234) & (S539 | S540) & (S543 | S544) & (S547 | S546) & (S540 | S545) & ((R600 & (S545 | ((S543 | S544) & (S547 | S546) & (S540 | S545) & ((S540 & R601) | (S545 & !((S539 & S545 & R600)))))) & (S539 | ((S541 | S234) & (S539 | S540) & ((S540 & R601) | (S539 & !((S539 & S545 & R600))))))) | (S540 & !((S540 & R601)))))
S541	((S541 | S234) & (S539 | S540) & ((R603 & (S234 | ((S231 | S156) & (S229 | S230) & (S163 | S232) & (S234 | S233) & (S541 | S234) & (S539 | S540) & ((S541 & S233 & R602) | (S234 & !((S234 & R603))))))) | (S541 & !((S541 & S233 & R602)))))
S542	S542
S543	((S543 | S544) & (S547 | S546) & (S545 | S540) & ((R605 & (S544 | ((S543 | S544) & (S547 | S546) & (S545 | S540) & ((S543 & R604) | (S544 & !((S544 & R605))))))) | (S543 & !((S543 & R604)))))
S544	((S543 | S544) & (S547 | S546) & (S545 | S540) & ((R604 & (S543 | ((S543 | S544) & (S547 | S546) & (S545 | S540) & ((S544 & R605) | (S543 & !((S543 & R604))))))) | (S544 & !((S544 & R605)))))
S545	((S543 | S544) & (S547 | S546) & (S545 | S540) & ((R601 & (S540 | ((S541 | S234) & (S540 | S539) & (S543 | S544) & (S547 | S546) & (S545 | S540) & ((S545 & S539 & R600) | (S540 & !((S540 & R601))))))) | (S545 & !((S545 & S539 & R600)))))
S546	((S543 | S544) & (S547 | S546) & (S545 | S540) & ((R607 & (S547 | (S546 & R606 & R976) | ((S543 | S544) & (S547 | S546) & (S545 | S540) & (S547 | S1124) & (S1116 | S1115) & (S1119 | S1120) & (S1122 | S1121) & (S1117 | S1118) & (S269 | S1123) & (S1114 | S1113) & ((S546 & R606 & S1124) | (S547 & !((S547 & R607))))))) | (S546 & !((S546 & R606 & S1124)))))
S547	((R606 & S546 & R976) | ((S543 | S544) & (S546 | S547) & (S545 | S540) & (S547 | S1124) & (S1116 | S1115) & (S1119 | S1120) & (S1122 | S1121) & (S1117 | S1118) & (S269 | S1123) & (S1114 | S1113) & ((R606 & (S546 | ((S543 | S544) & (S546 | S547) & (S545 | S540) & ((S547 & R607) | (S546 & !((R606 & S546 & S1124)))))) & (R976 | S1124 | ((S547 | S1124) & (S1116 | S1115) & (S1119 | S1120) & (S1122 | S…
S548	((S550 | S551) & (S549 | S548) & ((R609 & (S549 | ((S550 | S551) & (S549 | S548) & (S549 | S561) & (S562 | S563) & ((S548 & S561 & R608) | (S549 & !((S549 & R609))))))) | (S548 & !((S548 & S561 & R608)))))
S549	((S550 | S551) & (S549 | S548) & (S549 | S561) & (S562 | S563) & ((R608 & (S548 | ((S550 | S551) & (S549 | S548) & ((S549 & R609) | (S548 & !((S548 & S561 & R608)))))) & (S561 | ((S549 | S561) & (S562 | S563) & ((S549 & R609) | (S561 & !((S548 & S561 & R608))))))) | (S549 & !((S549 & R609)))))
S550	((S550 | S551) & (S549 | S548) & ((R611 & (S551 | ((S550 | S551) & (S549 | S548) & (S551 | S1028) & ((S550 & S1028 & R610) | (S551 & !((S551 & R611))))))) | (S550 & !((S550 & S1028 & R610)))))
S551	((S550 | S551) & (S549 | S548) & (S551 | S1028) & ((R610 & (S550 | ((S550 | S551) & (S549 | S548) & ((S551 & R611) | (S550 & !((S550 & S1028 & R610)))))) & (S1028 | ((S551 | S1028) & ((S551 & R611) | (S1028 & !((S550 & S1028 & R610))))))) | (S551 & !((S551 & R611)))))
S552	S552
S553	((S554 | S553) & ((R614 & (S554 | ((S554 | S553) & (S994 | S708) & (S992 | S991) & (S554 | S993) & ((S553 & S993 & R613) | (S554 & !((S554 & R614))))))) | (S553 & !((S553 & S993 & R613)))))
S554	((S554 | S553) & (S994 | S708) & (S992 | S991) & (S554 | S993) & ((R613 & (S553 | ((S554 | S553) & ((S554 & R614) | (S553 & !((S553 & S993 & R613)))))) & (S993 | ((S994 | S708) & (S992 | S991) & (S554 | S993) & ((S554 & R614) | (S993 & !((S553 & S993 & R613))))))) | (S554 & !((S554 & R614)))))
S555	((S555 | S223) & ((R346 & (S223 | ((S223 | S222) & (S224 | S225) & (S555 | S223) & ((S555 & S222 & R345) | (S223 & !((S223 & R346))))))) | (S555 & !((S555 & S222 & R345)))))
S556	((S559 | S560) & (S82 | S558) & (S556 | S557) & ((R163 & (S557 | ((S559 | S560) & (S82 | S558) & (S556 | S557) & ((S556 & R285) | (S557 & !((S557 & R163))))))) | (S556 & !((S556 & R285)))))
S557	((S559 | S560) & (S82 | S558) & (S556 | S557) & ((R285 & (S556 | ((S559 | S560) & (S82 | S558) & (S556 | S557) & ((S557 & R163) | (S556 & !((S556 & R285))))))) | (S557 & !((S557 & R163)))))
S558	((S559 | S560) & (S82 | S558) & (S556 | S557) & ((R73 & (S82 | ((S82 | S81) & (S79 | S80) & (S559 | S560) & (S82 | S558) & (S556 | S557) & ((S558 & S81 & R72) | (S82 & !((S82 & R73))))))) | (S558 & !((S558 & S81 & R72)))))
S559	((S559 | S560) & (S82 | S558) & (S556 | S557) & ((R623 & (S560 | ((S559 | S560) & (S82 | S558) & (S556 | S557) & (S37 | S704) & (S560 | S705) & ((S559 & S705 & R622) | (S560 & !((S560 & R623))))))) | (S559 & !((S559 & S705 & R622)))))
S560	((S559 | S560) & (S82 | S558) & (S556 | S557) & (S37 | S704) & (S560 | S705) & ((R622 & (S559 | ((S559 | S560) & (S82 | S558) & (S556 | S557) & ((S560 & R623) | (S559 & !((S559 & S705 & R622)))))) & (S705 | ((S37 | S704) & (S560 | S705) & ((S560 & R623) | (S705 & !((S559 & S705 & R622))))))) | (S560 & !((S560 & R623)))))
S561	((S549 | S561) & (S562 | S563) & ((R609 & (S549 | ((S550 | S551) & (S549 | S548) & (S549 | S561) & (S562 | S563) & ((S561 & S548 & R608) | (S549 & !((S549 & R609))))))) | (S561 & !((S561 & S548 & R608)))))
S562	((S549 | S561) & (S562 | S563) & ((R625 & (S563 | ((S549 | S561) & (S562 | S563) & (S563 | S1156) & (S151 | S1155) & ((S562 & S1156 & R624) | (S563 & !((S563 & R625))))))) | (S562 & !((S562 & S1156 & R624)))))
S563	((S549 | S561) & (S562 | S563) & (S563 | S1156) & (S151 | S1155) & ((R624 & (S562 | ((S549 | S561) & (S562 | S563) & ((S563 & R625) | (S562 & !((S562 & S1156 & R624)))))) & (S1156 | ((S563 | S1156) & (S151 | S1155) & ((S563 & R625) | (S1156 & !((S562 & S1156 & R624))))))) | (S563 & !((S563 & R625)))))
S564	S564
S565	((S567 | S568) & (S570 | S569) & (S565 | S566) & ((R861 & (S566 | ((S567 | S568) & (S570 | S569) & (S565 | S566) & ((S565 & R627) | (S566 & !(((S566 & R861) | (S566 & R866)))))))) | (R866 & (S566 | ((S567 | S568) & (S570 | S569) & (S565 | S566) & ((S565 & R627) | (S566 & !(((S566 & R861) | (S566 & R866)))))))) | (S565 & !((S565 & R627)))))
S566	((S567 | S568) & (S570 | S569) & (S565 | S566) & ((R627 & (S565 | ((S567 | S568) & (S570 | S569) & (S565 | S566) & ((S566 & R861) | (S566 & R866) | (S565 & !((S565 & R627))))))) | (S566 & !(((S566 & R861) | (S566 & R866))))))
S567	((S567 | S568) & (S570 | S569) & (S565 | S566) & ((R862 & (S568 | ((S567 | S568) & (S570 | S569) & (S565 | S566) & ((S567 & R540) | (S568 & !(((S568 & R862) | (S568 & R867)))))))) | (R867 & (S568 | ((S567 | S568) & (S570 | S569) & (S565 | S566) & ((S567 & R540) | (S568 & !(((S568 & R862) | (S568 & R867)))))))) | (S567 & !((S567 & R540)))))
S568	((S567 | S568) & (S570 | S569) & (S565 | S566) & ((R540 & (S567 | ((S567 | S568) & (S570 | S569) & (S565 | S566) & ((S568 & R862) | (S568 & R867) | (S567 & !((S567 & R540))))))) | (S568 & !(((S568 & R862) | (S568 & R867))))))
S569	((S567 | S568) & (S570 | S569) & (S565 | S566) & ((R640 & (S570 | ((S567 | S568) & (S570 | S569) & (S565 | S566) & (S570 | S590) & (S589 | S588) & (S586 | S587) & ((S569 & S590 & R639) | (S570 & !((S570 & R640))))))) | (S569 & !((S569 & S590 & R639)))))
S570	((S567 | S568) & (S570 | S569) & (S565 | S566) & (S570 | S590) & (S589 | S588) & (S586 | S587) & ((R639 & (S569 | ((S567 | S568) & (S570 | S569) & (S565 | S566) & ((S570 & R640) | (S569 & !((S569 & S590 & R639)))))) & (S590 | ((S570 | S590) & (S589 | S588) & (S586 | S587) & ((S570 & R640) | (S590 & !((S569 & S590 & R639))))))) | (S570 & !((S570 & R640)))))
S571	S571
S572	(R958 | (S572 & (S574 | S575) & (S576 | S577) & (S573 | S572) & !((S572 & R17))))
S573	((R17 & R958) | (!(R893) & (S574 | S575) & (S576 | S577) & (S573 | S572) & (S573 | (R17 & (R958 | S572 | (S572 & (S574 | S575) & (S576 | S577) & (S573 | S572) & !((R17 & S572))))))))
S574	(R958 | ((S574 | S575) & (S576 | S577) & (S573 | S572) & ((R630 & (S575 | (R958 & R629 & S1169) | ((S574 | S575) & (S576 | S577) & (S573 | S572) & (S431 | S1167) & (S575 | S1169 | S326) & (S1166 | S47) & (S1173 | S1172) & (S1168 | S471) & (S1171 | S1170) & ((S574 & R629 & S1169) | (S575 & !((S575 & R630))))))) | (S574 & !((S574 & R629 & S1169))))))
S575	((R629 & R958 & S1169) | ((S574 | S575) & (S576 | S577) & (S573 | S572) & (S431 | S1167) & (S1169 | S575 | S326) & (S1166 | S47) & (S1173 | S1172) & (S1168 | S471) & (S1171 | S1170) & ((R629 & (S1169 | ((S431 | S1167) & (S1169 | S575 | S326) & (S1166 | S47) & (S1173 | S1172) & (S1168 | S471) & (S1171 | S1170) & ((S575 & R630) | (S326 & R429) | (S1169 & !(((S1169 & R428 & S325) | (R629 & S1169 & S…
S576	(R958 | ((S574 | S575) & (S576 | S577) & (S573 | S572) & ((R632 & (S577 | (R958 & S576 & R631) | (R958 & S576 & R631) | (R958 & R631) | ((S574 | S575) & (S576 | S577) & (S573 | S572) & (S574 | S575) & (S576 | S577) & (S573 | S572) & ((S576 & R631) | (S577 & !((S577 & R632))))))) | (S576 & !((S576 & R631))))))
S577	((R631 & S576 & R958) | (R631 & S576 & R958) | (R631 & R958) | ((S574 | S575) & (S576 | S577) & (S573 | S572) & (S574 | S575) & (S576 | S577) & (S573 | S572) & ((R631 & (S576 | R958 | ((S574 | S575) & (S576 | S577) & (S573 | S572) & ((S577 & R632) | (S576 & !((R631 & S576))))))) | (S577 & !((S577 & R632))))))
S578	(R836 | (!(R498) & S578))
S579	((S579 | S139) & ((R119 & (S139 | ((S139 | S138) & (S137 | S135) & (S579 | S139) & ((S579 & S138 & R118) | (S139 & !((S139 & R119))))))) | (S579 & !((S579 & S138 & R118)))))
S580	((S583 | S582) & (S580 | S581) & ((R634 & (S581 | ((S583 | S582) & (S580 | S581) & (S581 | S669) & (S670 | S671) & ((S580 & S669 & R633) | (S581 & !((S581 & R634))))))) | (S580 & !((S580 & S669 & R633)))))
S581	((S583 | S582) & (S580 | S581) & (S581 | S669) & (S670 | S671) & ((R633 & (S669 | ((S581 | S669) & (S670 | S671) & ((S581 & R634) | (S669 & !((S580 & S669 & R633)))))) & (S580 | ((S583 | S582) & (S580 | S581) & ((S581 & R634) | (S580 & !((S580 & S669 & R633))))))) | (S581 & !((S581 & R634)))))
S582	((S583 | S582) & (S580 | S581) & ((R636 & (S583 | ((S583 | S582) & (S580 | S581) & (S862 | S863) & (S864 | S865) & (S859 | S860) & (S583 | S861) & ((S582 & S861 & R635) | (S583 & !((S583 & R636))))))) | (S582 & !((S582 & S861 & R635)))))
S583	((S583 | S582) & (S580 | S581) & (S862 | S863) & (S864 | S865) & (S859 | S860) & (S583 | S861) & ((R635 & (S582 | ((S583 | S582) & (S580 | S581) & ((S583 & R636) | (S582 & !((S582 & S861 & R635)))))) & (S861 | ((S862 | S863) & (S864 | S865) & (S859 | S860) & (S583 | S861) & ((S583 & R636) | (S861 & !((S582 & S861 & R635))))))) | (S583 & !((S583 & R636)))))
S584	S584
S585	S585
S586	((S590 | S570) & (S589 | S588) & (S586 | S587) & ((R164 & (S587 | ((S590 | S570) & (S589 | S588) & (S586 | S587) & ((S586 & R286) | (S587 & !((S587 & R164))))))) | (S586 & !((S586 & R286)))))
S587	((S590 | S570) & (S589 | S588) & (S586 | S587) & ((R286 & (S586 | ((S590 | S570) & (S589 | S588) & (S586 | S587) & ((S587 & R164) | (S586 & !((S586 & R286))))))) | (S587 & !((S587 & R164)))))
S588	((S590 | S570) & (S589 | S588) & (S586 | S587) & ((R638 & (S589 | ((S590 | S570) & (S589 | S588) & (S586 | S587) & ((S588 & R438) | (S589 & !((S589 & R638))))))) | (S588 & !((S588 & R438)))))
S589	((S590 | S570) & (S589 | S588) & (S586 | S587) & ((R438 & (S588 | ((S590 | S570) & (S589 | S588) & (S586 | S587) & ((S589 & R638) | (S588 & !((S588 & R438))))))) | (S589 & !((S589 & R638)))))
S590	((S590 | S570) & (S589 | S588) & (S586 | S587) & ((R640 & (S570 | ((S567 | S568) & (S570 | S569) & (S565 | S566) & (S590 | S570) & (S589 | S588) & (S586 | S587) & ((S590 & S569 & R639) | (S570 & !((S570 & R640))))))) | (S590 & !((S590 & S569 & R639)))))
S591	((S591 | S592) & (S593 | S594) & ((R642 & (S592 | ((S591 | S592) & (S593 | S594) & (S726 | S725) & (S716 | S441) & (S715 | S52) & (S724 | S723) & (S722 | S721) & (S720 | S719) & (S689 | S718) & (S712 | S711) & (S714 | S713) & (S592 | S717) & (S709 | S710) & ((S591 & S717 & R641) | (S592 & !((S592 & R642))))))) | (S591 & !((S591 & S717 & R641)))))
S592	((S591 | S592) & (S593 | S594) & (S726 | S725) & (S716 | S441) & (S715 | S52) & (S724 | S723) & (S722 | S721) & (S720 | S719) & (S689 | S718) & (S712 | S711) & (S714 | S713) & (S592 | S717) & (S709 | S710) & ((R641 & (S591 | ((S591 | S592) & (S593 | S594) & ((S592 & R642) | (S591 & !((S591 & S717 & R641)))))) & (S717 | ((S726 | S725) & (S716 | S441) & (S715 | S52) & (S724 | S723) & (S722 | S721) …
S593	((S591 | S592) & (S593 | S594) & ((R644 & (S594 | ((S591 | S592) & (S593 | S594) & (S594 | S596) & (S185 | S595) & (S598 | S597) & ((S593 & S596 & R643) | (S594 & !((S594 & R644))))))) | (S593 & !((S593 & S596 & R643)))))
S594	((S591 | S592) & (S593 | S594) & (S594 | S596) & (S185 | S595) & (S598 | S597) & ((R643 & (S593 | ((S591 | S592) & (S593 | S594) & ((S594 & R644) | (S593 & !((S593 & S596 & R643)))))) & (S596 | ((S594 | S596) & (S185 | S595) & (S598 | S597) & ((S594 & R644) | (S596 & !((S593 & S596 & R643))))))) | (S594 & !((S594 & R644)))))
S595	((S596 | S594) & (S185 | S595) & (S598 | S597) & ((R221 & (S185 | (S595 & R220 & R940) | ((S181 | S182) & (S186 | S187) & (S1 | S183) & (S185 | S184) & (S596 | S594) & (S185 | S595) & (S598 | S597) & ((S595 & R220 & S184 & !(R871)) | (S185 & !((S185 & R221))))))) | (S595 & !((S595 & R220 & S184 & !(R871))))))
S596	((S596 | S594) & (S185 | S595) & (S598 | S597) & ((R644 & (S594 | ((S591 | S592) & (S594 | S593) & (S596 | S594) & (S185 | S595) & (S598 | S597) & ((S596 & S593 & R643) | (S594 & !((S594 & R644))))))) | (S596 & !((S596 & S593 & R643)))))
S597	((S596 | S594) & (S185 | S595) & (S598 | S597) & ((R646 & (S598 | ((S596 | S594) & (S185 | S595) & (S598 | S597) & (S596 | S594) & (S185 | S595) & (S598 | S597) & ((S597 & R645) | (S598 & !((S598 & R646))))))) | (S597 & !((S597 & R645)))))
S598	((S596 | S594) & (S185 | S595) & (S598 | S597) & (S596 | S594) & (S185 | S595) & (S598 | S597) & ((R645 & (S597 | ((S596 | S594) & (S185 | S595) & (S598 | S597) & ((S598 & R646) | (S597 & !((S597 & R645))))))) | (S598 & !((S598 & R646)))))
S599	((S599 | S187) & ((R223 & (S187 | (S599 & R222 & R940) | ((S181 | S182) & (S187 | S186) & (S1 | S183) & (S184 | S185) & (S599 | S187) & ((S599 & R222 & S186) | (S187 & !((S187 & R223))))))) | (S599 & !((S599 & R222 & S186)))))
S600	((S606 | S607) & (S605 | S525 | S375 | S16 | S600 | S601 | S369 | S603 | S604 | S602) & ((R659 & (S525 | ((S527 | S526) & (S525 | S524) & (S606 | S607) & (S605 | S525 | S375 | S16 | S600 | S601 | S369 | S603 | S604 | S602) & ((S600 & S524 & R650) | (S525 & !((S525 & R659))))))) | (R664 & (S605 | ((S606 | S607) & (S605 | S525 | S375 | S16 | S600 | S601 | S369 | S603 | S604 | S602) & (S605 | S1066)…
S601	((S606 | S607) & (S605 | S525 | S375 | S16 | S600 | S601 | S369 | S603 | S604 | S602) & (S601 | S744) & ((R651 & (S744 | ((S601 | S744) & ((S601 & R660) | (S744 & !((S600 & S744 & R651)))))) & (S600 | ((S606 | S607) & (S605 | S525 | S375 | S16 | S600 | S601 | S369 | S603 | S604 | S602) & ((S525 & R659) | (S605 & R664) | (S16 & R656) | (S604 & R663) | (S602 & R661) | (S601 & R660) | (S603 & R662) …
S602	((S606 | S607) & (S605 | S525 | S375 | S16 | S600 | S601 | S369 | S603 | S604 | S602) & (S602 | S822) & ((R652 & (S600 | ((S606 | S607) & (S605 | S525 | S375 | S16 | S600 | S601 | S369 | S603 | S604 | S602) & ((S525 & R659) | (S605 & R664) | (S16 & R656) | (S604 & R663) | (S602 & R661) | (S601 & R660) | (S603 & R662) | (S369 & R657) | (S375 & R658) | (S600 & !(((S600 & R649 & S374) | (S600 & R654…
S603	((S606 | S607) & (S605 | S525 | S375 | S16 | S600 | S601 | S369 | S603 | S604 | S602) & (S603 | S852) & ((R653 & (S852 | ((S603 | S852) & ((S603 & R662) | (S852 & !((S600 & S852 & R653)))))) & (S600 | ((S606 | S607) & (S605 | S525 | S375 | S16 | S600 | S601 | S369 | S603 | S604 | S602) & ((S525 & R659) | (S605 & R664) | (S16 & R656) | (S604 & R663) | (S602 & R661) | (S601 & R660) | (S603 & R662) …
S604	((S606 | S607) & (S605 | S525 | S375 | S16 | S600 | S601 | S369 | S603 | S604 | S602) & (S604 | S900) & ((R654 & (S900 | ((S604 | S900) & ((S604 & R663) | (S900 & !((S600 & S900 & R654)))))) & (S600 | ((S606 | S607) & (S605 | S525 | S375 | S16 | S600 | S601 | S369 | S603 | S604 | S602) & ((S525 & R659) | (S605 & R664) | (S16 & R656) | (S604 & R663) | (S602 & R661) | (S601 & R660) | (S603 & R662) …
S605	((S606 | S607) & (S605 | S525 | S375 | S16 | S600 | S601 | S369 | S603 | S604 | S602) & (S605 | S1066) & ((R655 & (S600 | ((S606 | S607) & (S605 | S525 | S375 | S16 | S600 | S601 | S369 | S603 | S604 | S602) & ((S525 & R659) | (S605 & R664) | (S16 & R656) | (S604 & R663) | (S602 & R661) | (S601 & R660) | (S603 & R662) | (S369 & R657) | (S375 & R658) | (S600 & !(((S600 & R649 & S374) | (S600 & R65…
S606	((S606 | S607) & (S605 | S525 | S375 | S16 | S600 | S601 | S369 | S603 | S604 | S602) & ((R666 & (S607 | ((S606 | S607) & (S605 | S525 | S375 | S16 | S600 | S601 | S369 | S603 | S604 | S602) & (S1154 | S1153) & (S1147 | S1148) & (S1133 | S1152) & (S607 | S1149) & (S751 | S1150) & (S1145 | S1146) & (S1141 | S1142) & (S1107 | S1151) & (S1143 | S1144) & ((S606 & S1149 & R665) | (S607 & !((S607 & R66…
S607	((S606 | S607) & (S605 | S525 | S375 | S16 | S600 | S601 | S369 | S603 | S604 | S602) & (S1154 | S1153) & (S1147 | S1148) & (S1133 | S1152) & (S607 | S1149) & (S751 | S1150) & (S1145 | S1146) & (S1141 | S1142) & (S1107 | S1151) & (S1143 | S1144) & ((R665 & (S606 | ((S606 | S607) & (S605 | S525 | S375 | S16 | S600 | S601 | S369 | S603 | S604 | S602) & ((S607 & R666) | (S606 & !((S606 & S1149 & R66…
S608	((S609 | S608) & ((R704 & (S609 | (S608 & R703 & R959) | ((S609 | S608) & (S628 | S627) & (S609 | S626) & ((S608 & R703 & S626) | (S609 & !((S609 & R704))))))) | (S608 & !((S608 & R703 & S626)))))
S609	((R703 & R959 & S608) | ((S608 | S609) & (S628 | S627) & (S609 | S626) & ((R703 & (S608 | ((S608 | S609) & ((S609 & R704) | (S608 & !((R703 & S608 & S626)))))) & (R959 | S626 | ((S628 | S627) & (S609 | S626) & ((S609 & R704) | (S626 & !((R703 & S608 & S626))))))) | (S609 & !((S609 & R704))))))
S610	((S261 | S340 | S616 | S612 | S272 | S348 | S611 | S358 | S617 | S615 | S399 | S6 | S610 | S614 | S618 | S180 | S613) & (S508 | S620) & (S56 | S619) & (S623 | S624) & (S622 | S621) & ((R696 & (S616 | ((S261 | S340 | S616 | S612 | S272 | S348 | S611 | S358 | S617 | S615 | S399 | S6 | S610 | S614 | S618 | S180 | S613) & (S508 | S620) & (S56 | S619) & (S623 | S624) & (S622 | S621) & (S616 | S665) & …
S611	((S261 | S340 | S616 | S612 | S272 | S348 | S611 | S358 | S617 | S615 | S399 | S6 | S610 | S614 | S618 | S180 | S613) & (S508 | S620) & (S56 | S619) & (S623 | S624) & (S622 | S621) & (S611 | S625) & ((R675 & (S610 | ((S261 | S340 | S616 | S612 | S272 | S348 | S611 | S358 | S617 | S615 | S399 | S6 | S610 | S614 | S618 | S180 | S613) & (S508 | S620) & (S56 | S619) & (S623 | S624) & (S622 | S621) & …
S612	((S261 | S340 | S616 | S612 | S272 | S348 | S611 | S358 | S617 | S615 | S399 | S6 | S610 | S614 | S618 | S180 | S613) & (S508 | S620) & (S56 | S619) & (S623 | S624) & (S622 | S621) & (S612 | S630) & ((R676 & (S630 | ((S612 | S630) & ((S612 & R692) | (S630 & !((S610 & S630 & R676)))))) & (S610 | ((S261 | S340 | S616 | S612 | S272 | S348 | S611 | S358 | S617 | S615 | S399 | S6 | S610 | S614 | S618 …
S613	((S261 | S340 | S616 | S612 | S272 | S348 | S611 | S358 | S617 | S615 | S399 | S6 | S610 | S614 | S618 | S180 | S613) & (S508 | S620) & (S56 | S619) & (S623 | S624) & (S622 | S621) & (S613 | S638) & ((R677 & (S610 | ((S261 | S340 | S616 | S612 | S272 | S348 | S611 | S358 | S617 | S615 | S399 | S6 | S610 | S614 | S618 | S180 | S613) & (S508 | S620) & (S56 | S619) & (S623 | S624) & (S622 | S621) & …
S614	((S261 | S340 | S616 | S612 | S272 | S348 | S611 | S358 | S617 | S615 | S399 | S6 | S610 | S614 | S618 | S180 | S613) & (S508 | S620) & (S56 | S619) & (S623 | S624) & (S622 | S621) & (S614 | S649) & ((R678 & (S649 | ((S614 | S649) & ((S614 & R694) | (S649 & !((S610 & S649 & R678)))))) & (S610 | ((S261 | S340 | S616 | S612 | S272 | S348 | S611 | S358 | S617 | S615 | S399 | S6 | S610 | S614 | S618 …
S615	((S261 | S340 | S616 | S612 | S272 | S348 | S611 | S358 | S617 | S615 | S399 | S6 | S610 | S614 | S618 | S180 | S613) & (S508 | S620) & (S56 | S619) & (S623 | S624) & (S622 | S621) & (S615 | S654) & ((R679 & (S610 | ((S261 | S340 | S616 | S612 | S272 | S348 | S611 | S358 | S617 | S615 | S399 | S6 | S610 | S614 | S618 | S180 | S613) & (S508 | S620) & (S56 | S619) & (S623 | S624) & (S622 | S621) & …
S616	((S261 | S340 | S616 | S612 | S272 | S348 | S611 | S358 | S617 | S615 | S399 | S6 | S610 | S614 | S618 | S180 | S613) & (S508 | S620) & (S56 | S619) & (S623 | S624) & (S622 | S621) & (S616 | S665) & ((R680 & (S610 | ((S261 | S340 | S616 | S612 | S272 | S348 | S611 | S358 | S617 | S615 | S399 | S6 | S610 | S614 | S618 | S180 | S613) & (S508 | S620) & (S56 | S619) & (S623 | S624) & (S622 | S621) & …
S617	((S261 | S340 | S616 | S612 | S272 | S348 | S611 | S358 | S617 | S615 | S399 | S6 | S610 | S614 | S618 | S180 | S613) & (S508 | S620) & (S56 | S619) & (S623 | S624) & (S622 | S621) & (S617 | S1126) & ((R681 & (S610 | ((S261 | S340 | S616 | S612 | S272 | S348 | S611 | S358 | S617 | S615 | S399 | S6 | S610 | S614 | S618 | S180 | S613) & (S508 | S620) & (S56 | S619) & (S623 | S624) & (S622 | S621) &…
S618	((S261 | S340 | S616 | S612 | S272 | S348 | S611 | S358 | S617 | S615 | S399 | S6 | S610 | S614 | S618 | S180 | S613) & (S508 | S620) & (S56 | S619) & (S623 | S624) & (S622 | S621) & (S618 | S1136) & (S506 | S1135) & ((R682 & (S610 | ((S261 | S340 | S616 | S612 | S272 | S348 | S611 | S358 | S617 | S615 | S399 | S6 | S610 | S614 | S618 | S180 | S613) & (S508 | S620) & (S56 | S619) & (S623 | S624) …
S619	((S261 | S340 | S616 | S612 | S272 | S348 | S611 | S358 | S617 | S615 | S399 | S6 | S610 | S614 | S618 | S180 | S613) & (S508 | S620) & (S56 | S619) & (S623 | S624) & (S622 | S621) & ((R52 & (S56 | ((S56 | S55) & (S261 | S340 | S616 | S612 | S272 | S348 | S611 | S358 | S617 | S615 | S399 | S6 | S610 | S614 | S618 | S180 | S613) & (S508 | S620) & (S56 | S619) & (S623 | S624) & (S622 | S621) & ((S6…
S620	((S261 | S340 | S616 | S612 | S272 | S348 | S611 | S358 | S617 | S615 | S399 | S6 | S610 | S614 | S618 | S180 | S613) & (S508 | S620) & (S56 | S619) & (S623 | S624) & (S622 | S621) & ((R562 & (S508 | (S620 & R561 & R956) | ((S500 | S499) & (S510 | S509) & (S503 | S504) & (S508 | S507) & (S501 | S502) & (S356 | S178 | S506 | S259 | S338 | S4 | S505 | S346) & (S261 | S340 | S616 | S612 | S272 | S34…
S621	((S261 | S340 | S616 | S612 | S272 | S348 | S611 | S358 | S617 | S615 | S399 | S6 | S610 | S614 | S618 | S180 | S613) & (S508 | S620) & (S56 | S619) & (S623 | S624) & (S622 | S621) & ((R700 & (S622 | (S621 & R699 & R979) | ((S261 | S340 | S616 | S612 | S272 | S348 | S611 | S358 | S617 | S615 | S399 | S6 | S610 | S614 | S618 | S180 | S613) & (S508 | S620) & (S56 | S619) & (S623 | S624) & (S622 | S…
S622	((R699 & S621 & R979) | ((S261 | S340 | S616 | S612 | S272 | S348 | S611 | S358 | S617 | S615 | S399 | S6 | S610 | S614 | S618 | S180 | S613) & (S508 | S620) & (S56 | S619) & (S623 | S624) & (S621 | S622) & (S1226 | S1227) & (S622 | S1228) & ((R699 & (S621 | ((S261 | S340 | S616 | S612 | S272 | S348 | S611 | S358 | S617 | S615 | S399 | S6 | S610 | S614 | S618 | S180 | S613) & (S508 | S620) & (S56…
S623	((S261 | S340 | S616 | S612 | S272 | S348 | S611 | S358 | S617 | S615 | S399 | S6 | S610 | S614 | S618 | S180 | S613) & (S508 | S620) & (S56 | S619) & (S623 | S624) & (S622 | S621) & ((R702 & (S624 | (S623 & R701 & R980) | ((S261 | S340 | S616 | S612 | S272 | S348 | S611 | S358 | S617 | S615 | S399 | S6 | S610 | S614 | S618 | S180 | S613) & (S508 | S620) & (S56 | S619) & (S623 | S624) & (S622 | S…
S624	((R701 & S623 & R980) | ((S261 | S340 | S616 | S612 | S272 | S348 | S611 | S358 | S617 | S615 | S399 | S6 | S610 | S614 | S618 | S180 | S613) & (S508 | S620) & (S56 | S619) & (S623 | S624) & (S622 | S621) & (S624 | S1233) & (S1231 | S1232) & ((R701 & (R980 | S1233 | ((S624 | S1233) & (S1231 | S1232) & ((S624 & R702) | (S1233 & !((R701 & S623 & S1233)))))) & (S623 | ((S261 | S340 | S616 | S612 | S…
S625	((S625 | S611) & ((R691 & (S611 | ((S611 | S261 | S340 | S616 | S612 | S272 | S348 | S358 | S617 | S615 | S399 | S6 | S610 | S614 | S618 | S180 | S613) & (S508 | S620) & (S56 | S619) & (S623 | S624) & (S622 | S621) & (S625 | S611) & ((S625 & S610 & R675) | (S611 & !((S611 & R691))))))) | (S625 & !((S625 & S610 & R675)))))
S626	(R959 | ((S628 | S627) & (S609 | S626) & ((R704 & (S609 | (R959 & R703 & S608) | ((S609 | S608) & (S628 | S627) & (S609 | S626) & ((S626 & R703 & S608) | (S609 & !((S609 & R704))))))) | (S626 & !((S626 & R703 & S608))))))
S627	(R959 | ((S628 | S627) & (S609 | S626) & ((R706 & (S628 | (S627 & R705 & R963) | (R959 & R705 & S659) | (R959 & R705 & R963) | ((S628 | S627) & (S609 | S626) & (S662 | S663) & (S628 | S659) & (S661 | S652) & (S656 | S657) & (S658 | S287) & (S660 | S643) & ((S627 & R705 & S659) | (S628 & !((S628 & R706))))))) | (S627 & !((S627 & R705 & S659))))))
S628	((R705 & S627 & R963) | (R705 & R959 & S659) | (R705 & R963 & R959) | ((S627 | S628) & (S609 | S626) & (S662 | S663) & (S659 | S628) & (S661 | S652) & (S656 | S657) & (S658 | S287) & (S660 | S643) & ((R705 & (R963 | S659 | ((S662 | S663) & (S659 | S628) & (S661 | S652) & (S656 | S657) & (S658 | S287) & (S660 | S643) & ((S628 & R706) | (S659 & !((R705 & S627 & S659)))))) & (S627 | R959 | ((S627 | …
S629	(R837 | (!(R499) & S629))
S630	((S612 | S630) & ((R692 & (S612 | ((S612 | S261 | S340 | S616 | S272 | S348 | S611 | S358 | S617 | S615 | S399 | S6 | S610 | S614 | S618 | S180 | S613) & (S508 | S620) & (S56 | S619) & (S623 | S624) & (S622 | S621) & (S612 | S630) & ((S630 & S610 & R676) | (S612 & !((S612 & R692))))))) | (S630 & !((S630 & S610 & R676)))))
S631	(R960 | ((S636 | S635) & (S631 | S632) & (S634 | S633) & ((R165 & (S632 | (R960 & R287) | ((S636 | S635) & (S631 | S632) & (S634 | S633) & ((S631 & R287) | (S632 & !((S632 & R165))))))) | (S631 & !((S631 & R287))))))
S632	((R287 & R960) | ((S636 | S635) & (S631 | S632) & (S634 | S633) & ((R287 & (R960 | S631 | ((S636 | S635) & (S631 | S632) & (S634 | S633) & ((S632 & R165) | (S631 & !((R287 & S631))))))) | (S632 & !((S632 & R165))))))
S633	(R960 | ((S636 | S635) & (S631 | S632) & (S634 | S633) & ((R708 & (S634 | (S633 & R707 & R962) | (R960 & R707 & S650) | (R960 & R707 & R962) | ((S636 | S635) & (S631 | S632) & (S634 | S633) & (S651 | S652) & (S634 | S650) & ((S633 & R707 & S650) | (S634 & !((S634 & R708))))))) | (S633 & !((S633 & R707 & S650))))))
S634	((R707 & S633 & R962) | (R707 & R960 & S650) | (R707 & R962 & R960) | ((S636 | S635) & (S631 | S632) & (S633 | S634) & (S651 | S652) & (S650 | S634) & ((R707 & (S633 | R960 | ((S636 | S635) & (S631 | S632) & (S633 | S634) & ((S634 & R708) | (S633 & !((R707 & S633 & S650)))))) & (R962 | S650 | ((S651 | S652) & (S650 | S634) & ((S634 & R708) | (S650 & !((R707 & S633 & S650))))))) | (S634 & !((S634 …
S635	(R960 | ((S636 | S635) & (S631 | S632) & (S634 | S633) & ((R722 & (S636 | (R960 & R721 & S666) | (S635 & R721 & R964) | (R960 & R721 & R964) | ((S636 | S635) & (S631 | S632) & (S634 | S633) & (S636 | S666) & (S645 | S667) & ((S635 & R721 & S666) | (S636 & !((S636 & R722))))))) | (S635 & !((S635 & R721 & S666))))))
S636	((R721 & S666 & R960) | (R721 & R964 & S635) | (R721 & R960 & R964) | ((S635 | S636) & (S631 | S632) & (S634 | S633) & (S666 | S636) & (S645 | S667) & ((R721 & (S666 | R964 | ((S666 | S636) & (S645 | S667) & ((S636 & R722) | (S666 & !((R721 & S666 & S635)))))) & (R960 | S635 | ((S635 | S636) & (S631 | S632) & (S634 | S633) & ((S636 & R722) | (S635 & !((R721 & S666 & S635))))))) | (S636 & !((S636 …
S637	(R838 | (!(R500) & S637))
S638	((S638 | S613) & ((R693 & (S613 | ((S613 | S261 | S340 | S616 | S612 | S272 | S348 | S611 | S358 | S617 | S615 | S399 | S6 | S610 | S614 | S618 | S180) & (S508 | S620) & (S56 | S619) & (S623 | S624) & (S622 | S621) & (S638 | S613) & ((S638 & S610 & R677) | (S613 & !((S613 & R693))))))) | (S638 & !((S638 & S610 & R677)))))
S639	S639
S640	(R961 | ((S645 | S644) & (S642 | S643) & (S641 | S640) & (S646 | S647) & ((R709 & (S641 | (R961 & R406) | ((S645 | S644) & (S642 | S643) & (S641 | S640) & (S646 | S647) & ((S640 & R406) | (S641 & !((S641 & R709))))))) | (S640 & !((S640 & R406))))))
S641	((R406 & R961) | ((S645 | S644) & (S642 | S643) & (S641 | S640) & (S646 | S647) & ((R406 & (R961 | S640 | ((S645 | S644) & (S642 | S643) & (S641 | S640) & (S646 | S647) & ((S641 & R709) | (S640 & !((R406 & S640))))))) | (S641 & !((S641 & R709))))))
S642	(R961 | ((S645 | S644) & (S642 | S643) & (S641 | S640) & (S646 | S647) & ((R718 & (S643 | (R961 & R717 & S660) | (S642 & R717 & R963) | (R961 & R717 & R963) | ((S645 | S644) & (S642 | S643) & (S641 | S640) & (S646 | S647) & (S662 | S663) & (S628 | S659) & (S661 | S652) & (S656 | S657) & (S658 | S287) & (S643 | S660) & ((S642 & R717 & S660) | (S643 & !((S643 & R718))))))) | (S642 & !((S642 & R717 …
S643	((R717 & S660 & R961) | (R717 & R963 & S642) | (R717 & R961 & R963) | ((S645 | S644) & (S642 | S643) & (S641 | S640) & (S646 | S647) & (S662 | S663) & (S628 | S659) & (S661 | S652) & (S656 | S657) & (S658 | S287) & (S660 | S643) & ((R717 & (R961 | S642 | ((S645 | S644) & (S642 | S643) & (S641 | S640) & (S646 | S647) & ((S643 & R718) | (S642 & !((R717 & S660 & S642)))))) & (S660 | R963 | ((S662 | …
S644	(R961 | ((S645 | S644) & (S642 | S643) & (S641 | S640) & (S646 | S647) & ((R711 & (S645 | (S644 & R710 & R964) | (R961 & R710 & S667) | (R961 & R710 & R964) | ((S645 | S644) & (S642 | S643) & (S641 | S640) & (S646 | S647) & (S636 | S666) & (S645 | S667) & ((S644 & R710 & S667) | (S645 & !((S645 & R711))))))) | (S644 & !((S644 & R710 & S667))))))
S645	((R710 & S644 & R964) | (R710 & R961 & S667) | (R710 & R964 & R961) | ((S644 | S645) & (S642 | S643) & (S641 | S640) & (S646 | S647) & (S636 | S666) & (S667 | S645) & ((R710 & (R964 | S667 | ((S636 | S666) & (S667 | S645) & ((S645 & R711) | (S667 & !((R710 & S644 & S667)))))) & (S644 | R961 | ((S644 | S645) & (S642 | S643) & (S641 | S640) & (S646 | S647) & ((S645 & R711) | (S644 & !((R710 & S644 …
S646	(R961 | ((S645 | S644) & (S642 | S643) & (S641 | S640) & (S646 | S647) & ((R713 & (S647 | (R961 & R712 & S988) | ((S645 | S644) & (S642 | S643) & (S641 | S640) & (S646 | S647) & (S647 | S988) & (S462 | S987) & (S984 | S985) & (S249 | S986) & (S663 | S989) & (S983 | S982) & (S980 | S981) & ((S646 & R712 & S988) | (S647 & !((S647 & R713))))))) | (S646 & !((S646 & R712 & S988))))))
S647	((R712 & R961 & S988) | ((S645 | S644) & (S642 | S643) & (S641 | S640) & (S646 | S647) & (S988 | S647) & (S462 | S987) & (S984 | S985) & (S249 | S986) & (S663 | S989) & (S983 | S982) & (S980 | S981) & ((R712 & (R961 | S646 | ((S645 | S644) & (S642 | S643) & (S641 | S640) & (S646 | S647) & ((S647 & R713) | (S646 & !((R712 & S988 & S646)))))) & (S988 | ((S988 | S647) & (S462 | S987) & (S984 | S985)…
S648	(R839 | (!(R501) & S648))
S649	((S649 | S614) & ((R694 & (S614 | ((S614 | S261 | S340 | S616 | S612 | S272 | S348 | S611 | S358 | S617 | S615 | S399 | S6 | S610 | S618 | S180 | S613) & (S508 | S620) & (S56 | S619) & (S623 | S624) & (S622 | S621) & (S649 | S614) & ((S649 & S610 & R678) | (S614 & !((S614 & R694))))))) | (S649 & !((S649 & S610 & R678)))))
S650	(R962 | ((S651 | S652) & (S634 | S650) & ((R708 & (S634 | (R962 & R707 & S633) | (S650 & R707 & R960) | (R962 & R707 & R960) | ((S636 | S635) & (S631 | S632) & (S634 | S633) & (S651 | S652) & (S634 | S650) & ((S650 & R707 & S633) | (S634 & !((S634 & R708))))))) | (S650 & !((S650 & R707 & S633))))))
S651	(R962 | ((S651 | S652) & (S634 | S650) & ((R715 & (S652 | (S651 & R714 & R963) | (R962 & R714 & S661) | (R962 & R714 & R963) | ((S651 | S652) & (S634 | S650) & (S662 | S663) & (S628 | S659) & (S652 | S661) & (S656 | S657) & (S658 | S287) & (S660 | S643) & ((S651 & R714 & S661) | (S652 & !((S652 & R715))))))) | (S651 & !((S651 & R714 & S661))))))
S652	((R714 & S651 & R963) | (R714 & R962 & S661) | (R714 & R963 & R962) | ((S651 | S652) & (S634 | S650) & (S662 | S663) & (S628 | S659) & (S661 | S652) & (S656 | S657) & (S658 | S287) & (S660 | S643) & ((R714 & (R963 | S661 | ((S662 | S663) & (S628 | S659) & (S661 | S652) & (S656 | S657) & (S658 | S287) & (S660 | S643) & ((S652 & R715) | (S661 & !((R714 & S651 & S661)))))) & (S651 | R962 | ((S651 | …
S653	(R840 | (!(R502) & S653))
S654	((S615 | S654) & ((R695 & (S615 | ((S615 | S261 | S340 | S616 | S612 | S272 | S348 | S611 | S358 | S617 | S399 | S6 | S610 | S614 | S618 | S180 | S613) & (S508 | S620) & (S56 | S619) & (S623 | S624) & (S622 | S621) & (S615 | S654) & ((S654 & S610 & R679) | (S615 & !((S615 & R695))))))) | (S654 & !((S654 & S610 & R679)))))
S655	S655
S656	(R963 | ((S662 | S663) & (S628 | S659) & (S661 | S652) & (S656 | S657) & (S658 | S287) & (S660 | S643) & ((R716 & (S657 | (R963 & R407) | ((S662 | S663) & (S628 | S659) & (S661 | S652) & (S656 | S657) & (S658 | S287) & (S660 | S643) & ((S656 & R407) | (S657 & !((S657 & R716))))))) | (S656 & !((S656 & R407))))))
S657	((R407 & R963) | ((S662 | S663) & (S628 | S659) & (S661 | S652) & (S656 | S657) & (S658 | S287) & (S660 | S643) & ((R407 & (R963 | S656 | ((S662 | S663) & (S628 | S659) & (S661 | S652) & (S656 | S657) & (S658 | S287) & (S660 | S643) & ((S657 & R716) | (S656 & !((R407 & S656))))))) | (S657 & !((S657 & R716))))))
S658	(R963 | ((S662 | S663) & (S628 | S659) & (S661 | S652) & (S656 | S657) & (S658 | S287) & (S660 | S643) & ((R409 & (S287 | (R963 & R408 & S286) | ((S288 | S289) & (S287 | S286) & (S662 | S663) & (S628 | S659) & (S661 | S652) & (S656 | S657) & (S658 | S287) & (S660 | S643) & ((S658 & R408 & S286) | (S287 & !((S287 & R409))))))) | (S658 & !((S658 & R408 & S286))))))
S659	(R963 | ((S662 | S663) & (S628 | S659) & (S661 | S652) & (S656 | S657) & (S658 | S287) & (S660 | S643) & ((R706 & (S628 | (R963 & R705 & S627) | (S659 & R705 & R959) | (R963 & R705 & R959) | ((S628 | S627) & (S609 | S626) & (S662 | S663) & (S628 | S659) & (S661 | S652) & (S656 | S657) & (S658 | S287) & (S660 | S643) & ((S659 & R705 & S627) | (S628 & !((S628 & R706))))))) | (S659 & !((S659 & R705 …
S660	(R963 | ((S662 | S663) & (S628 | S659) & (S661 | S652) & (S656 | S657) & (S658 | S287) & (S660 | S643) & ((R718 & (S643 | (S660 & R717 & R961) | (R963 & R717 & S642) | (R963 & R717 & R961) | ((S645 | S644) & (S643 | S642) & (S641 | S640) & (S646 | S647) & (S662 | S663) & (S628 | S659) & (S661 | S652) & (S656 | S657) & (S658 | S287) & (S660 | S643) & ((S660 & R717 & S642) | (S643 & !((S643 & R718)…
S661	(R963 | ((S662 | S663) & (S628 | S659) & (S661 | S652) & (S656 | S657) & (S658 | S287) & (S660 | S643) & ((R715 & (S652 | (R963 & R714 & S651) | (S661 & R714 & R962) | (R963 & R714 & R962) | ((S652 | S651) & (S634 | S650) & (S662 | S663) & (S628 | S659) & (S661 | S652) & (S656 | S657) & (S658 | S287) & (S660 | S643) & ((S661 & R714 & S651) | (S652 & !((S652 & R715))))))) | (S661 & !((S661 & R714 …
S662	(R963 | ((S662 | S663) & (S628 | S659) & (S661 | S652) & (S656 | S657) & (S658 | S287) & (S660 | S643) & ((R720 & (S663 | (R963 & R719 & S989) | ((S662 | S663) & (S628 | S659) & (S661 | S652) & (S656 | S657) & (S658 | S287) & (S660 | S643) & (S988 | S647) & (S462 | S987) & (S984 | S985) & (S249 | S986) & (S663 | S989) & (S983 | S982) & (S980 | S981) & ((S662 & R719 & S989) | (S663 & !((S663 & R72…
S663	((R719 & R963 & S989) | ((S662 | S663) & (S628 | S659) & (S661 | S652) & (S656 | S657) & (S658 | S287) & (S660 | S643) & (S988 | S647) & (S462 | S987) & (S984 | S985) & (S249 | S986) & (S989 | S663) & (S983 | S982) & (S980 | S981) & ((R719 & (S989 | ((S988 | S647) & (S462 | S987) & (S984 | S985) & (S249 | S986) & (S989 | S663) & (S983 | S982) & (S980 | S981) & ((S663 & R720) | (S989 & !((R719 & S…
S664	(R841 | (!(R503) & S664))
S665	((S616 | S665) & ((R696 & (S616 | ((S616 | S261 | S340 | S612 | S272 | S348 | S611 | S358 | S617 | S615 | S399 | S6 | S610 | S614 | S618 | S180 | S613) & (S508 | S620) & (S56 | S619) & (S623 | S624) & (S622 | S621) & (S616 | S665) & ((S665 & S610 & R680) | (S616 & !((S616 & R696))))))) | (S665 & !((S665 & S610 & R680)))))
S666	(R964 | ((S636 | S666) & (S645 | S667) & ((R722 & (S636 | (S666 & R721 & R960) | (R964 & R721 & S635) | (R964 & R721 & R960) | ((S636 | S635) & (S631 | S632) & (S634 | S633) & (S636 | S666) & (S645 | S667) & ((S666 & R721 & S635) | (S636 & !((S636 & R722))))))) | (S666 & !((S666 & R721 & S635))))))
S667	(R964 | ((S636 | S666) & (S645 | S667) & ((R711 & (S645 | (R964 & R710 & S644) | (S667 & R710 & R961) | (R964 & R710 & R961) | ((S645 | S644) & (S642 | S643) & (S641 | S640) & (S646 | S647) & (S636 | S666) & (S645 | S667) & ((S667 & R710 & S644) | (S645 & !((S645 & R711))))))) | (S667 & !((S667 & R710 & S644))))))
S668	(R842 | (!(R504) & S668))
S669	((S581 | S669) & (S670 | S671) & ((R634 & (S581 | ((S583 | S582) & (S581 | S580) & (S581 | S669) & (S670 | S671) & ((S669 & S580 & R633) | (S581 & !((S581 & R634))))))) | (S669 & !((S669 & S580 & R633)))))
S670	((S581 | S669) & (S670 | S671) & ((R724 & (S671 | ((S581 | S669) & (S670 | S671) & (S697 | S698) & (S696 | S695) & (S693 | S692) & (S671 | S694) & ((S670 & S694 & R723) | (S671 & !((S671 & R724))))))) | (S670 & !((S670 & S694 & R723)))))
S671	((S581 | S669) & (S670 | S671) & (S697 | S698) & (S696 | S695) & (S693 | S692) & (S671 | S694) & ((R723 & (S670 | ((S581 | S669) & (S670 | S671) & ((S671 & R724) | (S670 & !((S670 & S694 & R723)))))) & (S694 | ((S697 | S698) & (S696 | S695) & (S693 | S692) & (S671 | S694) & ((S671 & R724) | (S694 & !((S670 & S694 & R723))))))) | (S671 & !((S671 & R724)))))
S672	((S673 | S672) & ((R729 & (S673 | ((S673 | S672) & (S673 | S251 | S974 | S521) & (S255 | S975) & ((S672 & S974 & R728) | (S673 & !((S673 & R729))))))) | (S672 & !((S672 & S974 & R728)))))
S673	((S673 | S672) & (S673 | S251 | S974 | S521) & (S255 | S975) & ((R728 & (S974 | ((S673 | S251 | S974 | S521) & (S255 | S975) & ((S521 & R578) | (S673 & R729) | (S251 & R375) | (S974 & !(((S672 & S974 & R728) | (S974 & R374 & S250) | (S974 & R577 & S520))))))) & (S672 | ((S673 | S672) & ((S673 & R729) | (S672 & !((S672 & S974 & R728))))))) | (S673 & !((S673 & R729)))))
S674	((S675 | S674) & ((R732 & (S675 | ((S675 | S674) & (S879 | S888) & (S675 | S887 | S886) & (S885 | S792) & ((S674 & S886 & R731) | (S675 & !((S675 & R732))))))) | (S674 & !((S674 & S886 & R731)))))
S675	((S675 | S674) & (S879 | S888) & (S675 | S887 | S886) & (S885 | S792) & ((R731 & (S886 | ((S879 | S888) & (S675 | S887 | S886) & (S885 | S792) & ((S887 & R986) | (S675 & R732) | (S886 & !(((S886 & R985 & S990) | (S674 & S886 & R731))))))) & (S674 | ((S675 | S674) & ((S675 & R732) | (S674 & !((S674 & S886 & R731))))))) | (S675 & !((S675 & R732)))))
S676	S676
S677	((S446 | S677) & (S678 | S679) & ((R472 & (S446 | ((S444 | S443) & (S446 | S445) & (S446 | S677) & (S678 | S679) & ((S677 & S445 & R471) | (S446 & !((S446 & R472))))))) | (S677 & !((S677 & S445 & R471)))))
S678	((S446 | S677) & (S678 | S679) & ((R735 & (S679 | ((S446 | S677) & (S678 | S679) & (S761 | S760) & (S759 | S758) & (S755 | S754) & (S679 | S757) & (S416 | S756) & ((S678 & S757 & R734) | (S679 & !((S679 & R735))))))) | (S678 & !((S678 & S757 & R734)))))
S679	((S446 | S677) & (S678 | S679) & (S761 | S760) & (S759 | S758) & (S755 | S754) & (S679 | S757) & (S416 | S756) & ((R734 & (S757 | ((S761 | S760) & (S759 | S758) & (S755 | S754) & (S679 | S757) & (S416 | S756) & ((S679 & R735) | (S757 & !((S678 & S757 & R734)))))) & (S678 | ((S446 | S677) & (S678 | S679) & ((S679 & R735) | (S678 & !((S678 & S757 & R734))))))) | (S679 & !((S679 & R735)))))
S680	((S680 | S149) & ((R127 & (S149 | ((S149 | S148) & (S146 | S147) & (S151 | S150) & (S680 | S149) & ((S680 & S148 & R126) | (S149 & !((S149 & R127))))))) | (S680 & !((S680 & S148 & R126)))))
S681	S681
S682	(R965 | (S682 & (S687 | S686) & (S688 | S689) & (S684 | S685) & (S682 | S683) & !((S682 & R738))))
S683	((R738 & R965) | ((S687 | S686) & (S688 | S689) & (S684 | S685) & (S682 | S683) & (S683 | (R738 & (R965 | S682 | (S682 & (S687 | S686) & (S688 | S689) & (S684 | S685) & (S682 | S683) & !((R738 & S682))))))))
S684	(R965 | ((S687 | S686) & (S688 | S689) & (S684 | S685) & (S682 | S683) & ((R166 & (S685 | (R965 & R288) | ((S687 | S686) & (S688 | S689) & (S684 | S685) & (S682 | S683) & ((S684 & R288) | (S685 & !((S685 & R166))))))) | (S684 & !((S684 & R288))))))
S685	((R288 & R965) | ((S687 | S686) & (S688 | S689) & (S684 | S685) & (S682 | S683) & ((R288 & (R965 | S684 | ((S687 | S686) & (S688 | S689) & (S684 | S685) & (S682 | S683) & ((S685 & R166) | (S684 & !((R288 & S684))))))) | (S685 & !((S685 & R166))))))
S686	(R965 | (S686 & (S687 | S686) & (S688 | S689) & (S684 | S685) & (S682 | S683) & !((S686 & R18))))
S687	((R18 & R965) | (!(R894) & (S687 | S686) & (S688 | S689) & (S684 | S685) & (S682 | S683) & (S687 | (R18 & (R965 | S686 | (S686 & (S687 | S686) & (S688 | S689) & (S684 | S685) & (S682 | S683) & !((R18 & S686))))))))
S688	(R965 | ((S687 | S686) & (S688 | S689) & (S684 | S685) & (S682 | S683) & ((R737 & (S689 | (R965 & R736 & S718) | ((S687 | S686) & (S688 | S689) & (S684 | S685) & (S682 | S683) & (S726 | S725) & (S716 | S441) & (S715 | S52) & (S724 | S723) & (S722 | S721) & (S720 | S719) & (S689 | S718) & (S712 | S711) & (S714 | S713) & (S717 | S592) & (S709 | S710) & ((S688 & R736 & S718) | (S689 & !((S689 & R737…
S689	((R736 & R965 & S718) | ((S687 | S686) & (S688 | S689) & (S684 | S685) & (S682 | S683) & (S726 | S725) & (S716 | S441) & (S715 | S52) & (S724 | S723) & (S722 | S721) & (S720 | S719) & (S718 | S689) & (S712 | S711) & (S714 | S713) & (S717 | S592) & (S709 | S710) & ((R736 & (S718 | ((S726 | S725) & (S716 | S441) & (S715 | S52) & (S724 | S723) & (S722 | S721) & (S720 | S719) & (S718 | S689) & (S712 …
S690	(R843 | (!(R505) & S690))
S691	S691
S692	((S697 | S698) & (S696 | S695) & (S693 | S692) & (S694 | S671) & ((R744 & (S693 | ((S697 | S698) & (S696 | S695) & (S693 | S692) & (S694 | S671) & ((S692 & R725) | (S693 & !((S693 & R744))))))) | (S692 & !((S692 & R725)))))
S693	((S697 | S698) & (S696 | S695) & (S693 | S692) & (S694 | S671) & ((R725 & (S692 | ((S697 | S698) & (S696 | S695) & (S693 | S692) & (S694 | S671) & ((S693 & R744) | (S692 & !((S692 & R725))))))) | (S693 & !((S693 & R744)))))
S694	((S697 | S698) & (S696 | S695) & (S693 | S692) & (S694 | S671) & ((R724 & (S671 | ((S581 | S669) & (S671 | S670) & (S697 | S698) & (S696 | S695) & (S693 | S692) & (S694 | S671) & ((S694 & S670 & R723) | (S671 & !((S671 & R724))))))) | (S694 & !((S694 & S670 & R723)))))
S695	((S697 | S698) & (S696 | S695) & (S693 | S692) & (S694 | S671) & ((R746 & (S696 | ((S697 | S698) & (S696 | S695) & (S693 | S692) & (S694 | S671) & (S835 | S466) & (S838 | S837) & (S696 | S836) & ((S695 & S836 & R745) | (S696 & !((S696 & R746))))))) | (S695 & !((S695 & S836 & R745)))))
S696	((S697 | S698) & (S696 | S695) & (S693 | S692) & (S694 | S671) & (S835 | S466) & (S838 | S837) & (S696 | S836) & ((R745 & (S695 | ((S697 | S698) & (S696 | S695) & (S693 | S692) & (S694 | S671) & ((S696 & R746) | (S695 & !((S695 & S836 & R745)))))) & (S836 | ((S835 | S466) & (S838 | S837) & (S696 | S836) & ((S696 & R746) | (S836 & !((S695 & S836 & R745))))))) | (S696 & !((S696 & R746)))))
S697	((S697 | S698) & (S696 | S695) & (S693 | S692) & (S694 | S671) & ((R901 & (S698 | (S697 & R747 & R972) | (!(R901) & (S697 | S698) & (S696 | S695) & (S693 | S692) & (S694 | S671) & (S698 | S854) & (S855 | S856) & ((S697 & !(R901) & R747 & S854) | (S698 & !((S698 & !(R901) & R748))))))) | (R748 & ((S698 & !(R901)) | (S697 & R747 & R972) | (!(R901) & (S697 | S698) & (S696 | S695) & (S693 | S692) & (…
S698	((R747 & S697 & R972) | (!(R901) & (S697 | S698) & (S696 | S695) & (S693 | S692) & (S694 | S671) & (S698 | S854) & (S855 | S856) & ((R747 & (R972 | (!(R901) & S854) | (!(R901) & (S698 | S854) & (S855 | S856) & ((!(R901) & S698 & R748) | (S854 & !((R747 & S697 & !(R901) & S854)))))) & (S697 | ((S697 | S698) & (S696 | S695) & (S693 | S692) & (S694 | S671) & ((R901 & S698) | (!(R901) & S698 & R748) …
S699	((S699 | S700) & ((R750 & (S700 | ((S699 | S700) & (S98 | S1030) & (S1031 | S141) & (S700 | S702 | S1029) & (S833 | S1032) & ((S699 & S1029 & R749) | (S700 & !((S700 & R750))))))) | (S699 & !((S699 & S1029 & R749)))))
S700	((S699 | S700) & (S98 | S1030) & (S1031 | S141) & (S700 | S702 | S1029) & (S833 | S1032) & ((R749 & (S1029 | ((S98 | S1030) & (S1031 | S141) & (S700 | S702 | S1029) & (S833 | S1032) & ((S700 & R750) | (S702 & R753) | (S1029 & !(((S1029 & R752 & S701) | (S699 & S1029 & R749))))))) & (S699 | ((S699 | S700) & ((S700 & R750) | (S699 & !((S699 & S1029 & R749))))))) | (S700 & !((S700 & R750)))))
S701	((S702 | S701) & ((R753 & (S702 | ((S702 | S701) & (S98 | S1030) & (S1031 | S141) & (S702 | S700 | S1029) & (S833 | S1032) & ((S701 & S1029 & R752) | (S702 & !((S702 & R753))))))) | (S701 & !((S701 & S1029 & R752)))))
S702	((S702 | S701) & (S98 | S1030) & (S1031 | S141) & (S702 | S700 | S1029) & (S833 | S1032) & ((R752 & (S1029 | ((S98 | S1030) & (S1031 | S141) & (S702 | S700 | S1029) & (S833 | S1032) & ((S700 & R750) | (S702 & R753) | (S1029 & !(((S701 & S1029 & R752) | (S1029 & R749 & S699))))))) & (S701 | ((S702 | S701) & ((S702 & R753) | (S701 & !((S701 & S1029 & R752))))))) | (S702 & !((S702 & R753)))))
S703	S703
S704	((S37 | S704) & (S705 | S560) & ((R38 & (S37 | ((S34 | S35 | S33) & (S37 | S36) & (S40 | S39) & (S39 | S38) & (S37 | S704) & (S705 | S560) & ((S704 & S36 & R37) | (S37 & !((S37 & R38))))))) | (S704 & !((S704 & S36 & R37)))))
S705	((S37 | S704) & (S705 | S560) & ((R623 & (S560 | ((S560 | S559) & (S82 | S558) & (S556 | S557) & (S37 | S704) & (S705 | S560) & ((S705 & S559 & R622) | (S560 & !((S560 & R623))))))) | (S705 & !((S705 & S559 & R622)))))
S706	((S708 | S707) & (S706 | S84) & ((R75 & (S84 | ((S85 | S86) & (S84 | S83) & (S708 | S707) & (S706 | S84) & ((S706 & S83 & R74) | (S84 & !((S84 & R75))))))) | (S706 & !((S706 & S83 & R74)))))
S707	((S708 | S707) & (S706 | S84) & ((R757 & (S708 | ((S708 | S707) & (S706 | S84) & (S708 | S994) & (S992 | S991) & (S554 | S993) & ((S707 & S994 & R756) | (S708 & !((S708 & R757))))))) | (S707 & !((S707 & S994 & R756)))))
S708	((S708 | S707) & (S706 | S84) & (S708 | S994) & (S992 | S991) & (S554 | S993) & ((R756 & (S707 | ((S708 | S707) & (S706 | S84) & ((S708 & R757) | (S707 & !((S707 & S994 & R756)))))) & (S994 | ((S708 | S994) & (S992 | S991) & (S554 | S993) & ((S708 & R757) | (S994 & !((S707 & S994 & R756))))))) | (S708 & !((S708 & R757)))))
S709	((S726 | S725) & (S716 | S441) & (S715 | S52) & (S724 | S723) & (S722 | S721) & (S720 | S719) & (S689 | S718) & (S712 | S711) & (S714 | S713) & (S717 | S592) & (S709 | S710) & ((R790 & (S710 | ((S726 | S725) & (S716 | S441) & (S715 | S52) & (S724 | S723) & (S722 | S721) & (S720 | S719) & (S689 | S718) & (S712 | S711) & (S714 | S713) & (S717 | S592) & (S709 | S710) & ((S709 & R739) | (S710 & !((S7…
S710	((S726 | S725) & (S716 | S441) & (S715 | S52) & (S724 | S723) & (S722 | S721) & (S720 | S719) & (S689 | S718) & (S712 | S711) & (S714 | S713) & (S717 | S592) & (S709 | S710) & ((R739 & (S709 | ((S726 | S725) & (S716 | S441) & (S715 | S52) & (S724 | S723) & (S722 | S721) & (S720 | S719) & (S689 | S718) & (S712 | S711) & (S714 | S713) & (S717 | S592) & (S709 | S710) & ((S710 & R790) | (S709 & !((S7…
S711	((S726 | S725) & (S716 | S441) & (S715 | S52) & (S724 | S723) & (S722 | S721) & (S720 | S719) & (S689 | S718) & (S712 | S711) & (S714 | S713) & (S717 | S592) & (S709 | S710) & ((R759 & (S712 | ((S726 | S725) & (S716 | S441) & (S715 | S52) & (S724 | S723) & (S722 | S721) & (S720 | S719) & (S689 | S718) & (S712 | S711) & (S714 | S713) & (S717 | S592) & (S709 | S710) & (S1175 | S434) & (S712 | S1177…
S712	((S726 | S725) & (S716 | S441) & (S715 | S52) & (S724 | S723) & (S722 | S721) & (S720 | S719) & (S689 | S718) & (S712 | S711) & (S714 | S713) & (S717 | S592) & (S709 | S710) & (S1175 | S434) & (S712 | S1177) & (S474 | S1176) & (S1179 | S1171 | S1178) & (S1174 | S80) & ((R758 & (S711 | ((S726 | S725) & (S716 | S441) & (S715 | S52) & (S724 | S723) & (S722 | S721) & (S720 | S719) & (S689 | S718) & (…
S713	((S726 | S725) & (S716 | S441) & (S715 | S52) & (S724 | S723) & (S722 | S721) & (S720 | S719) & (S689 | S718) & (S712 | S711) & (S714 | S713) & (S717 | S592) & (S709 | S710) & ((R573 & (S714 | ((S726 | S725) & (S716 | S441) & (S715 | S52) & (S724 | S723) & (S722 | S721) & (S720 | S719) & (S689 | S718) & (S712 | S711) & (S714 | S713) & (S717 | S592) & (S709 | S710) & ((S713 & R619) | (S714 & !((S7…
S714	((S726 | S725) & (S716 | S441) & (S715 | S52) & (S724 | S723) & (S722 | S721) & (S720 | S719) & (S689 | S718) & (S712 | S711) & (S714 | S713) & (S717 | S592) & (S709 | S710) & ((R619 & (S713 | ((S726 | S725) & (S716 | S441) & (S715 | S52) & (S724 | S723) & (S722 | S721) & (S720 | S719) & (S689 | S718) & (S712 | S711) & (S714 | S713) & (S717 | S592) & (S709 | S710) & ((S714 & R573) | (S713 & !((S7…
S715	((S726 | S725) & (S716 | S441) & (S715 | S52) & (S724 | S723) & (S722 | S721) & (S720 | S719) & (S689 | S718) & (S712 | S711) & (S714 | S713) & (S717 | S592) & (S709 | S710) & ((R48 & (S52 | ((S52 | S51) & (S50 | S49) & (S726 | S725) & (S716 | S441) & (S715 | S52) & (S724 | S723) & (S722 | S721) & (S720 | S719) & (S689 | S718) & (S712 | S711) & (S714 | S713) & (S717 | S592) & (S709 | S710) & ((S7…
S716	((S726 | S725) & (S716 | S441) & (S715 | S52) & (S724 | S723) & (S722 | S721) & (S720 | S719) & (S689 | S718) & (S712 | S711) & (S714 | S713) & (S717 | S592) & (S709 | S710) & ((R469 & (S441 | ((S431 | S430 | S432) & (S438 | S439) & (S429 | S428) & (S433 | S434) & (S423 | S422) & (S421 | S437) & (S424 | S425) & (S441 | S440) & (S435 | S436) & (S426 | S427) & (S726 | S725) & (S716 | S441) & (S715 …
S717	((S726 | S725) & (S716 | S441) & (S715 | S52) & (S724 | S723) & (S722 | S721) & (S720 | S719) & (S689 | S718) & (S712 | S711) & (S714 | S713) & (S717 | S592) & (S709 | S710) & ((R642 & (S592 | ((S592 | S591) & (S593 | S594) & (S726 | S725) & (S716 | S441) & (S715 | S52) & (S724 | S723) & (S722 | S721) & (S720 | S719) & (S689 | S718) & (S712 | S711) & (S714 | S713) & (S717 | S592) & (S709 | S710) …
S718	((S726 | S725) & (S716 | S441) & (S715 | S52) & (S724 | S723) & (S722 | S721) & (S720 | S719) & (S689 | S718) & (S712 | S711) & (S714 | S713) & (S717 | S592) & (S709 | S710) & ((R737 & (S689 | (S718 & R736 & R965) | ((S687 | S686) & (S689 | S688) & (S684 | S685) & (S682 | S683) & (S726 | S725) & (S716 | S441) & (S715 | S52) & (S724 | S723) & (S722 | S721) & (S720 | S719) & (S689 | S718) & (S712 |…
S719	((S726 | S725) & (S716 | S441) & (S715 | S52) & (S724 | S723) & (S722 | S721) & (S720 | S719) & (S689 | S718) & (S712 | S711) & (S714 | S713) & (S717 | S592) & (S709 | S710) & ((R761 & (S720 | ((S726 | S725) & (S716 | S441) & (S715 | S52) & (S724 | S723) & (S722 | S721) & (S720 | S719) & (S689 | S718) & (S712 | S711) & (S714 | S713) & (S717 | S592) & (S709 | S710) & (S720 | S762) & ((S719 & S762 …
S720	((S726 | S725) & (S716 | S441) & (S715 | S52) & (S724 | S723) & (S722 | S721) & (S720 | S719) & (S689 | S718) & (S712 | S711) & (S714 | S713) & (S717 | S592) & (S709 | S710) & (S720 | S762) & ((R760 & (S719 | ((S726 | S725) & (S716 | S441) & (S715 | S52) & (S724 | S723) & (S722 | S721) & (S720 | S719) & (S689 | S718) & (S712 | S711) & (S714 | S713) & (S717 | S592) & (S709 | S710) & ((S720 & R761)…
S721	((S726 | S725) & (S716 | S441) & (S715 | S52) & (S724 | S723) & (S722 | S721) & (S720 | S719) & (S689 | S718) & (S712 | S711) & (S714 | S713) & (S717 | S592) & (S709 | S710) & ((R763 & (S722 | ((S726 | S725) & (S716 | S441) & (S715 | S52) & (S724 | S723) & (S722 | S721) & (S720 | S719) & (S689 | S718) & (S712 | S711) & (S714 | S713) & (S717 | S592) & (S709 | S710) & (S1036 | S129) & (S126 | S1035…
S722	((S726 | S725) & (S716 | S441) & (S715 | S52) & (S724 | S723) & (S722 | S721) & (S720 | S719) & (S689 | S718) & (S712 | S711) & (S714 | S713) & (S717 | S592) & (S709 | S710) & (S1036 | S129) & (S126 | S1035) & (S722 | S1037) & (S1034 | S1033) & (S1038 | S519) & ((R762 & (S1037 | ((S1036 | S129) & (S126 | S1035) & (S722 | S1037) & (S1034 | S1033) & (S1038 | S519) & ((S722 & R763) | (S1037 & !((S72…
S723	((S726 | S725) & (S716 | S441) & (S715 | S52) & (S724 | S723) & (S722 | S721) & (S720 | S719) & (S689 | S718) & (S712 | S711) & (S714 | S713) & (S717 | S592) & (S709 | S710) & ((R765 & (S724 | ((S726 | S725) & (S716 | S441) & (S715 | S52) & (S724 | S723) & (S722 | S721) & (S720 | S719) & (S689 | S718) & (S712 | S711) & (S714 | S713) & (S717 | S592) & (S709 | S710) & (S1057 | S1056) & (S724 | S105…
S724	((S726 | S725) & (S716 | S441) & (S715 | S52) & (S724 | S723) & (S722 | S721) & (S720 | S719) & (S689 | S718) & (S712 | S711) & (S714 | S713) & (S717 | S592) & (S709 | S710) & (S1057 | S1056) & (S724 | S1055) & ((R764 & (S723 | ((S726 | S725) & (S716 | S441) & (S715 | S52) & (S724 | S723) & (S722 | S721) & (S720 | S719) & (S689 | S718) & (S712 | S711) & (S714 | S713) & (S717 | S592) & (S709 | S71…
S725	((S726 | S725) & (S716 | S441) & (S715 | S52) & (S724 | S723) & (S722 | S721) & (S720 | S719) & (S689 | S718) & (S712 | S711) & (S714 | S713) & (S717 | S592) & (S709 | S710) & ((R767 & (S726 | ((S726 | S725) & (S716 | S441) & (S715 | S52) & (S724 | S723) & (S722 | S721) & (S720 | S719) & (S689 | S718) & (S712 | S711) & (S714 | S713) & (S717 | S592) & (S709 | S710) & (S1064 | S436) & (S726 | S1065…
S726	((S726 | S725) & (S716 | S441) & (S715 | S52) & (S724 | S723) & (S722 | S721) & (S720 | S719) & (S689 | S718) & (S712 | S711) & (S714 | S713) & (S717 | S592) & (S709 | S710) & (S1064 | S436) & (S726 | S1065) & (S1063 | S1062) & ((R766 & (S725 | ((S726 | S725) & (S716 | S441) & (S715 | S52) & (S724 | S723) & (S722 | S721) & (S720 | S719) & (S689 | S718) & (S712 | S711) & (S714 | S713) & (S717 | S5…
S727	((S529 | S727) & ((R593 & ((S529 & !((R888 | R889 | R890 | R891 | R892))) | (S727 & R588 & R957) | ((S529 | S493 | S530 | S498 | S320 | S528) & (S529 | S727) & ((S727 & R588 & S528 & !((R888 | R889 | R890 | R891 | R892))) | (S529 & !(((S529 & R593 & !((R888 | R889 | R890 | R891 | R892))) | (S529 & R892 & !((R888 | R889 | R890 | R891 | R892))))))) & !((R888 | R889 | R890 | R891 | R892))))) | (R892…
S728	S728
S729	(R966 | (S729 & (S731 | S732) & (S734 | S733) & (S730 | S729) & (S510 | S737) & (S736 | S735) & !((S729 & R582))))
S730	((R582 & R966) | (!(R895) & (S731 | S732) & (S734 | S733) & (S730 | S729) & (S510 | S737) & (S736 | S735) & (S730 | (R582 & (R966 | S729 | (S729 & (S731 | S732) & (S734 | S733) & (S730 | S729) & (S510 | S737) & (S736 | S735) & !((R582 & S729))))))))
S731	(R966 | ((S731 | S732) & (S734 | S733) & (S730 | S729) & (S510 | S737) & (S736 | S735) & ((R768 & (S732 | (R966 & R393) | ((S731 | S732) & (S734 | S733) & (S730 | S729) & (S510 | S737) & (S736 | S735) & ((S731 & R393) | (S732 & !((S732 & R768))))))) | (S731 & !((S731 & R393))))))
S732	((R393 & R966) | ((S731 | S732) & (S734 | S733) & (S730 | S729) & (S510 | S737) & (S736 | S735) & ((R393 & (R966 | S731 | ((S731 | S732) & (S734 | S733) & (S730 | S729) & (S510 | S737) & (S736 | S735) & ((S732 & R768) | (S731 & !((R393 & S731))))))) | (S732 & !((S732 & R768))))))
S733	(R966 | ((S731 | S732) & (S734 | S733) & (S730 | S729) & (S510 | S737) & (S736 | S735) & ((R167 & (S734 | (R966 & R289) | ((S731 | S732) & (S734 | S733) & (S730 | S729) & (S510 | S737) & (S736 | S735) & ((S733 & R289) | (S734 & !((S734 & R167))))))) | (S733 & !((S733 & R289))))))
S734	((R289 & R966) | ((S731 | S732) & (S734 | S733) & (S730 | S729) & (S510 | S737) & (S736 | S735) & ((R289 & (R966 | S733 | ((S731 | S732) & (S734 | S733) & (S730 | S729) & (S510 | S737) & (S736 | S735) & ((S734 & R167) | (S733 & !((R289 & S733))))))) | (S734 & !((S734 & R167))))))
S735	(R966 | ((S731 | S732) & (S734 | S733) & (S730 | S729) & (S510 | S737) & (S736 | S735) & ((R769 & (S736 | (R966 & R918) | ((S731 | S732) & (S734 | S733) & (S730 | S729) & (S510 | S737) & (S736 | S735) & ((S735 & R918) | (S736 & !((S736 & R769))))))) | (S735 & !((S735 & R918))))))
S736	((R918 & R966) | ((S731 | S732) & (S734 | S733) & (S730 | S729) & (S510 | S737) & (S736 | S735) & ((R918 & (R966 | S735 | ((S731 | S732) & (S734 | S733) & (S730 | S729) & (S510 | S737) & (S736 | S735) & ((S736 & R769) | (S735 & !((R918 & S735))))))) | (S736 & !((S736 & R769))))))
S737	(R966 | ((S731 | S732) & (S734 | S733) & (S730 | S729) & (S510 | S737) & (S736 | S735) & ((R564 & (S510 | (R966 & R563 & S509) | (S737 & R563 & R956) | (R966 & R563 & R956) | ((S500 | S499) & (S510 | S509) & (S503 | S504) & (S508 | S507) & (S501 | S502) & (S356 | S178 | S506 | S259 | S338 | S4 | S505 | S346) & (S731 | S732) & (S734 | S733) & (S730 | S729) & (S510 | S737) & (S736 | S735) & ((S737 …
S738	(R844 | (!(R506) & S738))
S739	((S740 | S739) & (S743 | S174) & (S741 | S742) & ((R168 & (S740 | ((S740 | S739) & (S743 | S174) & (S741 | S742) & ((S739 & R290) | (S740 & !((S740 & R168))))))) | (S739 & !((S739 & R290)))))
S740	((S740 | S739) & (S743 | S174) & (S741 | S742) & ((R290 & (S739 | ((S740 | S739) & (S743 | S174) & (S741 | S742) & ((S740 & R168) | (S739 & !((S739 & R290))))))) | (S740 & !((S740 & R168)))))
S741	((S740 | S739) & (S743 | S174) & (S741 | S742) & ((R863 & (S742 | ((S740 | S739) & (S743 | S174) & (S741 | S742) & ((S741 & R394) | (S742 & !(((S742 & R863) | (S742 & R868)))))))) | (R868 & (S742 | ((S740 | S739) & (S743 | S174) & (S741 | S742) & ((S741 & R394) | (S742 & !(((S742 & R863) | (S742 & R868)))))))) | (S741 & !((S741 & R394)))))
S742	((S740 | S739) & (S743 | S174) & (S741 | S742) & ((R394 & (S741 | ((S740 | S739) & (S743 | S174) & (S741 | S742) & ((S742 & R863) | (S742 & R868) | (S741 & !((S741 & R394))))))) | (S742 & !(((S742 & R863) | (S742 & R868))))))
S743	((S740 | S739) & (S743 | S174) & (S741 | S742) & ((R140 & (S174 | ((S174 | S173) & (S172 | S171) & (S740 | S739) & (S743 | S174) & (S741 | S742) & ((S743 & S173 & R139) | (S174 & !((S174 & R140))))))) | (S743 & !((S743 & S173 & R139)))))
S744	((S601 | S744) & ((R660 & (S601 | ((S606 | S607) & (S601 | S605 | S525 | S375 | S16 | S600 | S369 | S603 | S604 | S602) & (S601 | S744) & ((S744 & S600 & R651) | (S601 & !((S601 & R660))))))) | (S744 & !((S744 & S600 & R651)))))
S745	S745
S746	(R967 | (S746 & (S747 | S746) & (S749 | S748) & (S750 | S751) & !((S746 & R19))))
S747	((R19 & R967) | (!(R896) & (S747 | S746) & (S749 | S748) & (S750 | S751) & (S747 | (R19 & (R967 | S746 | (S746 & (S747 | S746) & (S749 | S748) & (S750 | S751) & !((R19 & S746))))))))
S748	(R967 | ((S747 | S746) & (S749 | S748) & (S750 | S751) & ((R770 & (S749 | (R967 & R919) | ((S747 | S746) & (S749 | S748) & (S750 | S751) & ((S748 & R919) | (S749 & !((S749 & R770))))))) | (S748 & !((S748 & R919))))))
S749	((R919 & R967) | ((S747 | S746) & (S749 | S748) & (S750 | S751) & ((R919 & (R967 | S748 | ((S747 | S746) & (S749 | S748) & (S750 | S751) & ((S749 & R770) | (S748 & !((R919 & S748))))))) | (S749 & !((S749 & R770))))))
S750	(R967 | ((S747 | S746) & (S749 | S748) & (S750 | S751) & ((R772 & (S751 | (R967 & R771 & S1150) | ((S747 | S746) & (S749 | S748) & (S750 | S751) & (S1154 | S1153) & (S1147 | S1148) & (S1133 | S1152) & (S1149 | S607) & (S751 | S1150) & (S1145 | S1146) & (S1141 | S1142) & (S1107 | S1151) & (S1143 | S1144) & ((S750 & R771 & S1150) | (S751 & !((S751 & R772))))))) | (S750 & !((S750 & R771 & S1150))))))
S751	((R771 & R967 & S1150) | ((S747 | S746) & (S749 | S748) & (S750 | S751) & (S1154 | S1153) & (S1147 | S1148) & (S1133 | S1152) & (S1149 | S607) & (S1150 | S751) & (S1145 | S1146) & (S1141 | S1142) & (S1107 | S1151) & (S1143 | S1144) & ((R771 & (S1150 | ((S1154 | S1153) & (S1147 | S1148) & (S1133 | S1152) & (S1149 | S607) & (S1150 | S751) & (S1145 | S1146) & (S1141 | S1142) & (S1107 | S1151) & (S11…
S752	(R845 | (!(R507) & S752))
S753	S753
S754	((S761 | S760) & (S759 | S758) & (S755 | S754) & (S757 | S679) & (S416 | S756) & ((R773 & (S755 | ((S761 | S760) & (S759 | S758) & (S755 | S754) & (S757 | S679) & (S416 | S756) & ((S754 & R219) | (S755 & !((S755 & R773))))))) | (S754 & !((S754 & R219)))))
S755	((S761 | S760) & (S759 | S758) & (S755 | S754) & (S757 | S679) & (S416 | S756) & ((R219 & (S754 | ((S761 | S760) & (S759 | S758) & (S755 | S754) & (S757 | S679) & (S416 | S756) & ((S755 & R773) | (S754 & !((S754 & R219))))))) | (S755 & !((S755 & R773)))))
S756	((S761 | S760) & (S759 | S758) & (S755 | S754) & (S757 | S679) & (S416 | S756) & ((R453 & (S416 | ((S416 | S415) & (S413 | S414) & (S761 | S760) & (S759 | S758) & (S755 | S754) & (S757 | S679) & (S416 | S756) & ((S756 & S415 & R452) | (S416 & !((S416 & R453))))))) | (S756 & !((S756 & S415 & R452)))))
S757	((S761 | S760) & (S759 | S758) & (S755 | S754) & (S757 | S679) & (S416 | S756) & ((R735 & (S679 | ((S446 | S677) & (S679 | S678) & (S761 | S760) & (S759 | S758) & (S755 | S754) & (S757 | S679) & (S416 | S756) & ((S757 & S678 & R734) | (S679 & !((S679 & R735))))))) | (S757 & !((S757 & S678 & R734)))))
S758	((S761 | S760) & (S759 | S758) & (S755 | S754) & (S757 | S679) & (S416 | S756) & ((R775 & (S759 | ((S761 | S760) & (S759 | S758) & (S755 | S754) & (S757 | S679) & (S416 | S756) & (S1084 | S1085) & (S1081 | S1082) & (S759 | S1083) & ((S758 & S1083 & R774) | (S759 & !((S759 & R775))))))) | (S758 & !((S758 & S1083 & R774)))))
S759	((S761 | S760) & (S759 | S758) & (S755 | S754) & (S757 | S679) & (S416 | S756) & (S1084 | S1085) & (S1081 | S1082) & (S759 | S1083) & ((R774 & (S758 | ((S761 | S760) & (S759 | S758) & (S755 | S754) & (S757 | S679) & (S416 | S756) & ((S759 & R775) | (S758 & !((S758 & S1083 & R774)))))) & (S1083 | ((S1084 | S1085) & (S1081 | S1082) & (S759 | S1083) & ((S759 & R775) | (S1083 & !((S758 & S1083 & R774…
S760	((S761 | S760) & (S759 | S758) & (S755 | S754) & (S757 | S679) & (S416 | S756) & ((R777 & (S761 | ((S761 | S760) & (S759 | S758) & (S755 | S754) & (S757 | S679) & (S416 | S756) & (S1157 | S1158) & (S1159 | S78) & (S761 | S1161) & (S176 | S1160) & ((S760 & S1161 & R776) | (S761 & !((S761 & R777))))))) | (S760 & !((S760 & S1161 & R776)))))
S761	((S761 | S760) & (S759 | S758) & (S755 | S754) & (S757 | S679) & (S416 | S756) & (S1157 | S1158) & (S1159 | S78) & (S761 | S1161) & (S176 | S1160) & ((R776 & (S1161 | ((S1157 | S1158) & (S1159 | S78) & (S761 | S1161) & (S176 | S1160) & ((S761 & R777) | (S1161 & !((S760 & S1161 & R776)))))) & (S760 | ((S761 | S760) & (S759 | S758) & (S755 | S754) & (S757 | S679) & (S416 | S756) & ((S761 & R777) | …
S762	((S762 | S720) & ((R761 & (S720 | ((S726 | S725) & (S716 | S441) & (S715 | S52) & (S724 | S723) & (S722 | S721) & (S720 | S719) & (S689 | S718) & (S712 | S711) & (S714 | S713) & (S717 | S592) & (S709 | S710) & (S762 | S720) & ((S762 & S719 & R760) | (S720 & !((S720 & R761))))))) | (S762 & !((S762 & S719 & R760)))))
S763	((S763 | S764) & ((R779 & (S764 | ((S763 | S764) & (S764 | S765) & (S768 | S767) & (S766 | S278) & ((S763 & S765 & R778) | (S764 & !((S764 & R779))))))) | (S763 & !((S763 & S765 & R778)))))
S764	((S763 | S764) & (S764 | S765) & (S768 | S767) & (S766 | S278) & ((R778 & (S763 | ((S763 | S764) & ((S764 & R779) | (S763 & !((S763 & S765 & R778)))))) & (S765 | ((S764 | S765) & (S768 | S767) & (S766 | S278) & ((S764 & R779) | (S765 & !((S763 & S765 & R778))))))) | (S764 & !((S764 & R779)))))
S765	((S765 | S764) & (S768 | S767) & (S766 | S278) & ((R779 & (S764 | ((S764 | S763) & (S765 | S764) & (S768 | S767) & (S766 | S278) & ((S765 & S763 & R778) | (S764 & !((S764 & R779))))))) | (S765 & !((S765 & S763 & R778)))))
S766	((S765 | S764) & (S768 | S767) & (S766 | S278) & ((R403 & (S278 | (S766 & R402 & R942) | ((S274 | S273) & (S276 | S275) & (S278 | S277) & (S765 | S764) & (S768 | S767) & (S766 | S278) & ((S766 & R402 & S277) | (S278 & !((S278 & R403))))))) | (S766 & !((S766 & R402 & S277)))))
S767	((S765 | S764) & (S768 | S767) & (S766 | S278) & ((R781 & (S768 | ((S765 | S764) & (S768 | S767) & (S766 | S278) & (S768 | S778) & (S780 | S779) & ((S767 & S778 & R780) | (S768 & !((S768 & R781))))))) | (S767 & !((S767 & S778 & R780)))))
S768	((S765 | S764) & (S768 | S767) & (S766 | S278) & (S768 | S778) & (S780 | S779) & ((R780 & (S767 | ((S765 | S764) & (S768 | S767) & (S766 | S278) & ((S768 & R781) | (S767 & !((S767 & S778 & R780)))))) & (S778 | ((S768 | S778) & (S780 | S779) & ((S768 & R781) | (S778 & !((S767 & S778 & R780))))))) | (S768 & !((S768 & R781)))))
S769	((S775 | S776) & (S770 | S769) & (S774 | S773) & (S771 | S772) & ((R169 & (S770 | ((S775 | S776) & (S770 | S769) & (S774 | S773) & (S771 | S772) & ((S769 & R291) | (S770 & !((S770 & R169))))))) | (S769 & !((S769 & R291)))))
S770	((S775 | S776) & (S770 | S769) & (S774 | S773) & (S771 | S772) & ((R291 & (S769 | ((S775 | S776) & (S770 | S769) & (S774 | S773) & (S771 | S772) & ((S770 & R169) | (S769 & !((S769 & R291))))))) | (S770 & !((S770 & R169)))))
S771	((S775 | S776) & (S770 | S769) & (S774 | S773) & (S771 | S772) & ((R783 & (S772 | ((S775 | S776) & (S770 | S769) & (S774 | S773) & (S771 | S772) & (S772 | S777) & ((S771 & S777 & R782) | (S772 & !((S772 & R783))))))) | (S771 & !((S771 & S777 & R782)))))
S772	((S775 | S776) & (S770 | S769) & (S774 | S773) & (S771 | S772) & (S772 | S777) & ((R782 & (S771 | ((S775 | S776) & (S770 | S769) & (S774 | S773) & (S771 | S772) & ((S772 & R783) | (S771 & !((S771 & S777 & R782)))))) & (S777 | ((S772 | S777) & ((S772 & R783) | (S777 & !((S771 & S777 & R782))))))) | (S772 & !((S772 & R783)))))
S773	((S775 | S776) & (S770 | S769) & (S774 | S773) & (S771 | S772) & ((R785 & (S774 | ((S775 | S776) & (S770 | S769) & (S774 | S773) & (S771 | S772) & (S774 | S781) & (S780 | S782) & ((S773 & S781 & R784) | (S774 & !((S774 & R785))))))) | (S773 & !((S773 & S781 & R784)))))
S774	((S775 | S776) & (S770 | S769) & (S774 | S773) & (S771 | S772) & (S774 | S781) & (S780 | S782) & ((R784 & (S773 | ((S775 | S776) & (S770 | S769) & (S774 | S773) & (S771 | S772) & ((S774 & R785) | (S773 & !((S773 & S781 & R784)))))) & (S781 | ((S774 | S781) & (S780 | S782) & ((S774 & R785) | (S781 & !((S773 & S781 & R784))))))) | (S774 & !((S774 & R785)))))
S775	((S775 | S776) & (S770 | S769) & (S774 | S773) & (S771 | S772) & ((R787 & (S776 | ((S775 | S776) & (S770 | S769) & (S774 | S773) & (S771 | S772) & (S783 | S784) & (S776 | S786) & (S785 | S289) & ((S775 & S786 & R786) | (S776 & !((S776 & R787))))))) | (S775 & !((S775 & S786 & R786)))))
S776	((S775 | S776) & (S770 | S769) & (S774 | S773) & (S771 | S772) & (S783 | S784) & (S776 | S786) & (S785 | S289) & ((R786 & (S786 | ((S783 | S784) & (S776 | S786) & (S785 | S289) & ((S776 & R787) | (S786 & !((S775 & S786 & R786)))))) & (S775 | ((S775 | S776) & (S770 | S769) & (S774 | S773) & (S771 | S772) & ((S776 & R787) | (S775 & !((S775 & S786 & R786))))))) | (S776 & !((S776 & R787)))))
S777	((S777 | S772) & ((R783 & (S772 | ((S775 | S776) & (S770 | S769) & (S774 | S773) & (S772 | S771) & (S777 | S772) & ((S777 & S771 & R782) | (S772 & !((S772 & R783))))))) | (S777 & !((S777 & S771 & R782)))))
S778	((S768 | S778) & (S780 | S779) & ((R781 & (S768 | ((S765 | S764) & (S768 | S767) & (S766 | S278) & (S768 | S778) & (S780 | S779) & ((S778 & S767 & R780) | (S768 & !((S768 & R781))))))) | (S778 & !((S778 & S767 & R780)))))
S779	((S768 | S778) & (S780 | S779) & ((R789 & (S780 | ((S768 | S778) & (S780 | S779) & (S774 | S781) & (S780 | S782) & ((S779 & S782 & R788) | (S780 & !((S780 & R789))))))) | (S779 & !((S779 & S782 & R788)))))
S780	((S768 | S778) & (S780 | S779) & (S774 | S781) & (S780 | S782) & ((R788 & (S779 | ((S768 | S778) & (S780 | S779) & ((S780 & R789) | (S779 & !((S779 & S782 & R788)))))) & (S782 | ((S774 | S781) & (S780 | S782) & ((S780 & R789) | (S782 & !((S779 & S782 & R788))))))) | (S780 & !((S780 & R789)))))
S781	((S774 | S781) & (S780 | S782) & ((R785 & (S774 | ((S775 | S776) & (S770 | S769) & (S774 | S773) & (S771 | S772) & (S774 | S781) & (S780 | S782) & ((S781 & S773 & R784) | (S774 & !((S774 & R785))))))) | (S781 & !((S781 & S773 & R784)))))
S782	((S774 | S781) & (S780 | S782) & ((R789 & (S780 | ((S768 | S778) & (S780 | S779) & (S774 | S781) & (S780 | S782) & ((S782 & S779 & R788) | (S780 & !((S780 & R789))))))) | (S782 & !((S782 & S779 & R788)))))
S783	((S783 | S784) & (S786 | S776) & (S785 | S289) & ((R170 & (S784 | ((S783 | S784) & (S786 | S776) & (S785 | S289) & ((S783 & R292) | (S784 & !((S784 & R170))))))) | (S783 & !((S783 & R292)))))
S784	((S783 | S784) & (S786 | S776) & (S785 | S289) & ((R292 & (S783 | ((S783 | S784) & (S786 | S776) & (S785 | S289) & ((S784 & R170) | (S783 & !((S783 & R292))))))) | (S784 & !((S784 & R170)))))
S785	((S783 | S784) & (S786 | S776) & (S785 | S289) & ((R411 & (S289 | ((S289 | S288) & (S286 | S287) & (S783 | S784) & (S786 | S776) & (S785 | S289) & ((S785 & S288 & R410) | (S289 & !((S289 & R411))))))) | (S785 & !((S785 & S288 & R410)))))
S786	((S783 | S784) & (S786 | S776) & (S785 | S289) & ((R787 & (S776 | ((S776 | S775) & (S770 | S769) & (S774 | S773) & (S771 | S772) & (S783 | S784) & (S786 | S776) & (S785 | S289) & ((S786 & S775 & R786) | (S776 & !((S776 & R787))))))) | (S786 & !((S786 & S775 & R786)))))
S787	((S789 | S790) & (S787 | S788) & (S791 | S793 | S480 | S792 | S336) & ((R994 & (S788 | ((S789 | S790) & (S787 | S788) & (S791 | S793 | S480 | S792 | S336) & ((S787 & R1055) | (S788 & !((S788 & R994))))))) | (S787 & !((S787 & R1055)))))
S788	((S789 | S790) & (S787 | S788) & (S791 | S793 | S480 | S792 | S336) & ((R1055 & (S787 | ((S789 | S790) & (S787 | S788) & (S791 | S793 | S480 | S792 | S336) & ((S788 & R994) | (S787 & !((S787 & R1055))))))) | (S788 & !((S788 & R994)))))
S789	((S789 | S790) & (S787 | S788) & (S791 | S793 | S480 | S792 | S336) & ((R612 & (S790 | ((S789 | S790) & (S787 | S788) & (S791 | S793 | S480 | S792 | S336) & ((S789 & R755) | (S790 & !((S790 & R612))))))) | (S789 & !((S789 & R755)))))
S790	((S789 | S790) & (S787 | S788) & (S791 | S793 | S480 | S792 | S336) & ((R755 & (S789 | ((S789 | S790) & (S787 | S788) & (S791 | S793 | S480 | S792 | S336) & ((S790 & R612) | (S789 & !((S789 & R755))))))) | (S790 & !((S790 & R612)))))
S791	((S789 | S790) & (S787 | S788) & (S791 | S793 | S480 | S792 | S336) & ((R433 & (S336 | ((S64 | S334) & (S331 | S332) & (S336 | S335) & (S333 | S241) & (S789 | S790) & (S787 | S788) & (S791 | S793 | S480 | S792 | S336) & ((S791 & S335 & R432) | (S336 & !((S336 & R433))))))) | (R546 & (S480 | ((S480 | S479) & (S481 | S242) & (S789 | S790) & (S787 | S788) & (S791 | S793 | S480 | S792 | S336) & ((S79…
S792	((S789 | S790) & (S787 | S788) & (S791 | S793 | S480 | S792 | S336) & (S879 | S888) & (S887 | S675 | S886) & (S792 | S885) & ((R983 & (S885 | ((S879 | S888) & (S887 | S675 | S886) & (S792 | S885) & ((S792 & R984) | (S885 & !((S791 & S885 & R983)))))) & (S791 | ((S789 | S790) & (S787 | S788) & (S791 | S793 | S480 | S792 | S336) & ((S336 & R433) | (S480 & R546) | (S793 & R1009) | (S792 & R984) | (S…
S793	((S789 | S790) & (S787 | S788) & (S791 | S793 | S480 | S792 | S336) & (S793 | S922) & (S881 | S246 | S921) & ((R1008 & (S922 | ((S793 | S922) & (S881 | S246 | S921) & ((S793 & R1009) | (S922 & !((S791 & S922 & R1008)))))) & (S791 | ((S789 | S790) & (S787 | S788) & (S791 | S793 | S480 | S792 | S336) & ((S336 & R433) | (S480 & R546) | (S793 & R1009) | (S792 & R984) | (S791 & !(((S791 & S922 & R1008…
S794	S794
S795	((S796 | S795) & ((R1072 & (S796 | (S795 & R1065 & R977) | ((S796 | S795) & (S1127 | S1128) & (S1131 | S353) & (S796 | S527 | S391 | S1111 | S805 | S383 | S1130 | S1129) & (S1133 | S1132) & ((S795 & R1065 & S1129) | (S796 & !((S796 & R1072))))))) | (S795 & !((S795 & R1065 & S1129)))))
S796	((R1065 & R977 & S795) | ((S795 | S796) & (S1127 | S1128) & (S1131 | S353) & (S796 | S527 | S391 | S1111 | S805 | S383 | S1130 | S1129) & (S1133 | S1132) & ((R1065 & (R977 | S1129 | ((S1127 | S1128) & (S1131 | S353) & (S796 | S527 | S391 | S1111 | S805 | S383 | S1130 | S1129) & (S1133 | S1132) & ((S805 & R1073) | (S391 & R1070) | (S527 & R1071) | (S1130 & R1075) | (S1111 & R1074) | (S383 & R1069)…
S797	(R968 | (S797 & (S800 | S799) & (S802 | S801) & (S797 | S798) & !((S797 & R801))))
S798	((R801 & R968) | ((S800 | S799) & (S802 | S801) & (S797 | S798) & (S798 | (R801 & (R968 | S797 | (S797 & (S800 | S799) & (S802 | S801) & (S797 | S798) & !((R801 & S797))))))))
S799	(R968 | (S799 & (S800 | S799) & (S802 | S801) & (S797 | S798) & !((S799 & R521))))
S800	((R521 & R968) | (!(R897) & (S800 | S799) & (S802 | S801) & (S797 | S798) & (S800 | (R521 & (R968 | S799 | (S799 & (S800 | S799) & (S802 | S801) & (S797 | S798) & !((R521 & S799))))))))
S801	(R968 | ((S800 | S799) & (S802 | S801) & (S797 | S798) & ((R792 & (S802 | (R968 & R791 & S834) | ((S800 | S799) & (S802 | S801) & (S797 | S798) & (S802 | S834 | S811 | S820) & ((S801 & R791 & S834) | (S802 & !((S802 & R792))))))) | (S801 & !((S801 & R791 & S834))))))
S802	((R791 & R968 & S834) | ((S800 | S799) & (S802 | S801) & (S797 | S798) & (S834 | S802 | S811 | S820) & ((R791 & (S834 | ((S834 | S802 | S811 | S820) & ((S802 & R792) | (S811 & R794) | (S820 & R796) | (S834 & !(((S834 & R793 & S810) | (S834 & R795 & S819) | (R791 & S834 & S801))))))) & (R968 | S801 | ((S800 | S799) & (S802 | S801) & (S797 | S798) & ((S802 & R792) | (S801 & !((R791 & S834 & S801)))…
S803	(R846 | (!(R508) & S803))
S804	((S804 | S805) & ((R1073 & (S805 | (S804 & R1066 & R977) | ((S804 | S805) & (S1127 | S1128) & (S1131 | S353) & (S805 | S796 | S527 | S391 | S1111 | S383 | S1130 | S1129) & (S1133 | S1132) & ((S804 & R1066 & S1129) | (S805 & !((S805 & R1073))))))) | (S804 & !((S804 & R1066 & S1129)))))
S805	((R1066 & R977 & S804) | ((S804 | S805) & (S1127 | S1128) & (S1131 | S353) & (S805 | S796 | S527 | S391 | S1111 | S383 | S1130 | S1129) & (S1133 | S1132) & ((R1066 & (R977 | S1129 | ((S1127 | S1128) & (S1131 | S353) & (S805 | S796 | S527 | S391 | S1111 | S383 | S1130 | S1129) & (S1133 | S1132) & ((S805 & R1073) | (S391 & R1070) | (S527 & R1071) | (S1130 & R1075) | (S1111 & R1074) | (S383 & R1069)…
S806	(R969 | (S806 & (S806 | S807) & (S809 | S808) & (S810 | S811) & !((S806 & R802))))
S807	((R802 & R969) | ((S806 | S807) & (S809 | S808) & (S810 | S811) & (S807 | (R802 & (R969 | S806 | (S806 & (S806 | S807) & (S809 | S808) & (S810 | S811) & !((R802 & S806))))))))
S808	(R969 | (S808 & (S806 | S807) & (S809 | S808) & (S810 | S811) & !((S808 & R522))))
S809	((R522 & R969) | (!(R898) & (S806 | S807) & (S809 | S808) & (S810 | S811) & (S809 | (R522 & (R969 | S808 | (S808 & (S806 | S807) & (S809 | S808) & (S810 | S811) & !((R522 & S808))))))))
S810	(R969 | ((S806 | S807) & (S809 | S808) & (S810 | S811) & ((R794 & (S811 | (R969 & R793 & S834) | ((S806 | S807) & (S809 | S808) & (S810 | S811) & (S811 | S834 | S802 | S820) & ((S810 & R793 & S834) | (S811 & !((S811 & R794))))))) | (S810 & !((S810 & R793 & S834))))))
S811	((R793 & R969 & S834) | ((S806 | S807) & (S809 | S808) & (S810 | S811) & (S834 | S811 | S802 | S820) & ((R793 & (S834 | ((S834 | S811 | S802 | S820) & ((S802 & R792) | (S811 & R794) | (S820 & R796) | (S834 & !(((R793 & S834 & S810) | (S834 & R795 & S819) | (S834 & R791 & S801))))))) & (R969 | S810 | ((S806 | S807) & (S809 | S808) & (S810 | S811) & ((S811 & R794) | (S810 & !((R793 & S834 & S810)))…
S812	(R847 | (!(R509) & S812))
S813	((S10 | S813 | S814) & ((R25 & (S10 | (S813 & R23 & R937) | ((S13 | S12) & (S10 | S11 | S9) & (S8 | S7) & (S10 | S813 | S814) & ((S813 & R23 & S9) | (S10 & !((S10 & R25))))))) | (R1080 & (S814 | (S813 & R1078 & R978) | ((S10 | S813 | S814) & (S814 | S1137 | S955) & (S1139 | S1138) & ((S813 & R1078 & S1137) | (S814 & !((S814 & R1080))))))) | (S813 & !(((S813 & R23 & S9) | (S813 & R1078 & S1137))))…
S814	((R1078 & R978 & S813) | ((S813 | S10 | S814) & (S814 | S1137 | S955) & (S1139 | S1138) & ((R1078 & (R978 | S1137 | ((S814 | S1137 | S955) & (S1139 | S1138) & ((S955 & R1081) | (S814 & R1080) | (S1137 & !(((R1078 & S813 & S1137) | (S1137 & R1079 & S954))))))) & (S813 | ((S813 | S10 | S814) & ((S10 & R25) | (S814 & R1080) | (S813 & !(((S813 & R23 & S9) | (R1078 & S813 & S1137)))))))) | (S814 & !((…
S815	(R970 | (S815 & (S819 | S820) & (S816 | S815) & (S817 | S818) & !((S815 & R803))))
S816	((R803 & R970) | ((S819 | S820) & (S816 | S815) & (S817 | S818) & (S816 | (R803 & (R970 | S815 | (S815 & (S819 | S820) & (S816 | S815) & (S817 | S818) & !((R803 & S815))))))))
S817	(R970 | (S817 & (S819 | S820) & (S816 | S815) & (S817 | S818) & !((S817 & R523))))
S818	((R523 & R970) | (!(R899) & (S819 | S820) & (S816 | S815) & (S817 | S818) & (S818 | (R523 & (R970 | S817 | (S817 & (S819 | S820) & (S816 | S815) & (S817 | S818) & !((R523 & S817))))))))
S819	(R970 | ((S819 | S820) & (S816 | S815) & (S817 | S818) & ((R796 & (S820 | (R970 & R795 & S834) | ((S819 | S820) & (S816 | S815) & (S817 | S818) & (S820 | S834 | S802 | S811) & ((S819 & R795 & S834) | (S820 & !((S820 & R796))))))) | (S819 & !((S819 & R795 & S834))))))
S820	((R795 & R970 & S834) | ((S819 | S820) & (S816 | S815) & (S817 | S818) & (S834 | S820 | S802 | S811) & ((R795 & (S834 | ((S834 | S820 | S802 | S811) & ((S802 & R792) | (S811 & R794) | (S820 & R796) | (S834 & !(((S834 & R793 & S810) | (R795 & S834 & S819) | (S834 & R791 & S801))))))) & (R970 | S819 | ((S819 | S820) & (S816 | S815) & (S817 | S818) & ((S820 & R796) | (S819 & !((R795 & S834 & S819)))…
S821	(R848 | (!(R510) & S821))
S822	((S822 | S602) & ((R661 & (S602 | ((S606 | S607) & (S602 | S605 | S525 | S375 | S16 | S600 | S601 | S369 | S603 | S604) & (S822 | S602) & ((S822 & S600 & R652) | (S602 & !((S602 & R661))))))) | (S822 & !((S822 & S600 & R652)))))
S823	S823
S824	(R971 | (S824 & (S829 | S828) & (S827 | S826) & (S825 | S824) & (S830 | S478) & !((S824 & R20))))
S825	((R20 & R971) | (!(R900) & (S829 | S828) & (S827 | S826) & (S825 | S824) & (S830 | S478) & (S825 | (R20 & (R971 | S824 | (S824 & (S829 | S828) & (S827 | S826) & (S825 | S824) & (S830 | S478) & !((R20 & S824))))))))
S826	(R971 | ((S829 | S828) & (S827 | S826) & (S825 | S824) & (S830 | S478) & ((R171 & (S827 | (R971 & R293) | ((S829 | S828) & (S827 | S826) & (S825 | S824) & (S830 | S478) & ((S826 & R293) | (S827 & !((S827 & R171))))))) | (S826 & !((S826 & R293))))))
S827	((R293 & R971) | ((S829 | S828) & (S827 | S826) & (S825 | S824) & (S830 | S478) & ((R293 & (R971 | S826 | ((S829 | S828) & (S827 | S826) & (S825 | S824) & (S830 | S478) & ((S827 & R171) | (S826 & !((R293 & S826))))))) | (S827 & !((S827 & R171))))))
S828	(R971 | ((S829 | S828) & (S827 | S826) & (S825 | S824) & (S830 | S478) & ((R797 & (S829 | (R971 & R424) | ((S829 | S828) & (S827 | S826) & (S825 | S824) & (S830 | S478) & ((S828 & R424) | (S829 & !((S829 & R797))))))) | (S828 & !((S828 & R424))))))
S829	((R424 & R971) | ((S829 | S828) & (S827 | S826) & (S825 | S824) & (S830 | S478) & ((R424 & (R971 | S828 | ((S829 | S828) & (S827 | S826) & (S825 | S824) & (S830 | S478) & ((S829 & R797) | (S828 & !((R424 & S828))))))) | (S829 & !((S829 & R797))))))
S830	(R971 | ((S829 | S828) & (S827 | S826) & (S825 | S824) & (S830 | S478) & ((R544 & (S478 | (R971 & R543 & S477) | ((S478 | S477) & (S829 | S828) & (S827 | S826) & (S825 | S824) & (S830 | S478) & ((S830 & R543 & S477) | (S478 & !((S478 & R544))))))) | (S830 & !((S830 & R543 & S477))))))
S831	(R849 | (!(R511) & S831))
S832	((S833 | S832) & ((R799 & (S833 | ((S833 | S832) & (S98 | S1030) & (S1031 | S141) & (S702 | S700 | S1029) & (S833 | S1032) & ((S832 & S1032 & R798) | (S833 & !((S833 & R799))))))) | (S832 & !((S832 & S1032 & R798)))))
S833	((S833 | S832) & (S98 | S1030) & (S1031 | S141) & (S702 | S700 | S1029) & (S833 | S1032) & ((R798 & (S1032 | ((S98 | S1030) & (S1031 | S141) & (S702 | S700 | S1029) & (S833 | S1032) & ((S833 & R799) | (S1032 & !((S832 & S1032 & R798)))))) & (S832 | ((S833 | S832) & ((S833 & R799) | (S832 & !((S832 & S1032 & R798))))))) | (S833 & !((S833 & R799)))))
S834	((S802 | S811 | S834 | S820) & ((R792 & (S802 | (S834 & R791 & R968) | ((S800 | S799) & (S802 | S801) & (S797 | S798) & (S802 | S811 | S834 | S820) & ((S834 & R791 & S801) | (S802 & !((S802 & R792))))))) | (R794 & (S811 | (S834 & R793 & R969) | ((S806 | S807) & (S809 | S808) & (S811 | S810) & (S802 | S811 | S834 | S820) & ((S834 & R793 & S810) | (S811 & !((S811 & R794))))))) | (R796 & (S820 | (S8…
S835	((S835 | S466) & (S838 | S837) & (S696 | S836) & ((R531 & (S466 | ((S459 | S460) & (S464 | S463) & (S462 | S461) & (S466 | S465) & (S835 | S466) & (S838 | S837) & (S696 | S836) & ((S835 & S465 & R530) | (S466 & !((S466 & R531))))))) | (S835 & !((S835 & S465 & R530)))))
S836	((S835 | S466) & (S838 | S837) & (S696 | S836) & ((R746 & (S696 | ((S697 | S698) & (S696 | S695) & (S693 | S692) & (S694 | S671) & (S835 | S466) & (S838 | S837) & (S696 | S836) & ((S836 & S695 & R745) | (S696 & !((S696 & R746))))))) | (S836 & !((S836 & S695 & R745)))))
S837	((S835 | S466) & (S838 | S837) & (S696 | S836) & ((R814 & (S838 | ((S835 | S466) & (S838 | S837) & (S696 | S836) & (S850 | S849) & (S838 | S851) & (S418 | S848) & ((S837 & S851 & R813) | (S838 & !((S838 & R814))))))) | (S837 & !((S837 & S851 & R813)))))
S838	((S835 | S466) & (S838 | S837) & (S696 | S836) & (S850 | S849) & (S838 | S851) & (S418 | S848) & ((R813 & (S851 | ((S850 | S849) & (S838 | S851) & (S418 | S848) & ((S838 & R814) | (S851 & !((S837 & S851 & R813)))))) & (S837 | ((S835 | S466) & (S838 | S837) & (S696 | S836) & ((S838 & R814) | (S837 & !((S837 & S851 & R813))))))) | (S838 & !((S838 & R814)))))
S839	S839
S840	((S841 | S840) & ((R860 & (S841 | ((S841 | S840) & (S1164 | S898 | S257) & (S841 | S843 | S1165) & ((S840 & S1165 & R859) | (S841 & !((S841 & R860))))))) | (S840 & !((S840 & S1165 & R859)))))
S841	((S841 | S840) & (S1164 | S898 | S257) & (S841 | S843 | S1165) & ((R859 & (S1165 | ((S1164 | S898 | S257) & (S841 | S843 | S1165) & ((S841 & R860) | (S843 & R865) | (S1165 & !(((S840 & S1165 & R859) | (S1165 & R864 & S842))))))) & (S840 | ((S841 | S840) & ((S841 & R860) | (S840 & !((S840 & S1165 & R859))))))) | (S841 & !((S841 & R860)))))
S842	((S843 | S842) & ((R865 & (S843 | ((S843 | S842) & (S1164 | S898 | S257) & (S843 | S841 | S1165) & ((S842 & S1165 & R864) | (S843 & !((S843 & R865))))))) | (S842 & !((S842 & S1165 & R864)))))
S843	((S843 | S842) & (S1164 | S898 | S257) & (S843 | S841 | S1165) & ((R864 & (S1165 | ((S1164 | S898 | S257) & (S843 | S841 | S1165) & ((S841 & R860) | (S843 & R865) | (S1165 & !(((S1165 & R859 & S840) | (S842 & S1165 & R864))))))) & (S842 | ((S843 | S842) & ((S843 & R865) | (S842 & !((S842 & S1165 & R864))))))) | (S843 & !((S843 & R865)))))
S844	S844
S845	((S464 | S845) & ((R529 & (S464 | ((S459 | S460) & (S464 | S463) & (S462 | S461) & (S465 | S466) & (S464 | S845) & ((S845 & S463 & R528) | (S464 & !((S464 & R529))))))) | (S845 & !((S845 & S463 & R528)))))
S846	S846
S847	S847
S848	((S850 | S849) & (S838 | S851) & (S418 | S848) & ((R455 & (S418 | ((S418 | S417) & (S850 | S849) & (S838 | S851) & (S418 | S848) & ((S848 & S417 & R454) | (S418 & !((S418 & R455))))))) | (S848 & !((S848 & S417 & R454)))))
S849	((S850 | S849) & (S838 | S851) & (S418 | S848) & ((R914 & (S850 | ((S850 | S849) & (S838 | S851) & (S418 | S848) & (S867 | S2061) & (S850 | S2062) & (S2060 | S860) & ((S849 & S2062 & R913) | (S850 & !((S850 & R914))))))) | (S849 & !((S849 & S2062 & R913)))))
S850	((S850 | S849) & (S838 | S851) & (S418 | S848) & (S867 | S2061) & (S850 | S2062) & (S2060 | S860) & ((R913 & (S849 | ((S850 | S849) & (S838 | S851) & (S418 | S848) & ((S850 & R914) | (S849 & !((S849 & S2062 & R913)))))) & (S2062 | ((S867 | S2061) & (S850 | S2062) & (S2060 | S860) & ((S850 & R914) | (S2062 & !((S849 & S2062 & R913))))))) | (S850 & !((S850 & R914)))))
S851	((S850 | S849) & (S838 | S851) & (S418 | S848) & ((R814 & (S838 | ((S835 | S466) & (S838 | S837) & (S696 | S836) & (S850 | S849) & (S838 | S851) & (S418 | S848) & ((S851 & S837 & R813) | (S838 & !((S838 & R814))))))) | (S851 & !((S851 & S837 & R813)))))
S852	((S852 | S603) & ((R662 & (S603 | ((S606 | S607) & (S603 | S605 | S525 | S375 | S16 | S600 | S601 | S369 | S604 | S602) & (S852 | S603) & ((S852 & S600 & R653) | (S603 & !((S603 & R662))))))) | (S852 & !((S852 & S600 & R653)))))
S853	S853
S854	(R972 | (!(R901) & (S698 | S854) & (S855 | S856) & ((R748 & ((!(R901) & S698) | (R972 & R747 & S697) | (!(R901) & (S698 | S697) & (S696 | S695) & (S693 | S692) & (S694 | S671) & (S698 | S854) & (S855 | S856) & ((!(R901) & S854 & R747 & S697) | (S698 & !((!(R901) & S698 & R748))))))) | (S854 & !((!(R901) & S854 & R747 & S697))))))
[truncated: 1,208 more rows]
