# Supplementary material for: A comprehensive, mechanistically detailed, and executable model of the cell division cycle in Saccharomyces cerevisiae
Source: Nat Commun. 2019 Mar 21;10:1308. doi: 10.1038/s41467-019-08903-w (PMC6428898; doi:10.1038/s41467-019-08903-w)
Supplement: Supplementary file 6 — Supplementary Data 4 [file 41467_2019_8903_MOESM6_ESM.csv]

R0	0	# APC_[activator]_ppi+_Cdc20_[APC]
R1	0	# APC_[activator]_ppi+_Cdh1_[APC]
R2	0	# APC_[activator]_ppi-_Cdc20_[APC]
R3	0	# APC_[activator]_ppi-_Cdh1_[APC]
R4	0	# APC_ub+_Acm1_[(Dbox)]
R5	0	# APC_ub+_Ase1_[(apc)]
R6	0	# APC_ub+_Cdc20_[(apc)]
R7	0	# APC_ub+_Cdc5_[(apc)]
R8	0	# APC_ub+_Cin8_[(apc)]
R9	0	# APC_ub+_Clb1_[(apc)]
R10	0	# APC_ub+_Clb2_[(apc)]
R11	0	# APC_ub+_Clb3_[(apc)]
R12	0	# APC_ub+_Clb4_[(apc)]
R13	0	# APC_ub+_Clb5_[(apc)]
R14	0	# APC_ub+_Dbf4_[(apc)]
R15	0	# APC_ub+_Fkh1_[(apc)]
R16	0	# APC_ub+_Fkh2_[(apc)]
R17	0	# APC_ub+_Kip1_[(apc)]
R18	0	# APC_ub+_Mps1_[(apc)]
R19	0	# APC_ub+_Nrm1_[(apc)]
R20	0	# APC_ub+_Pds1_[(apc)]
R21	0	# APC_ub+_Yhp1_[(apc)]
R22	0	# APC_ub+_Yox1_[(apc)]
R23	0	# Ace2_[DBD]_bind+_Pcl9Gene_[ace2swi5]
R24	0	# Ace2_[DBD]_bind+_Sic1Gene_[ace2swi5]
R25	0	# Ace2_[DBD]_bind-_Pcl9Gene_[ace2swi5]
R26	0	# Ace2_[DBD]_bind-_Sic1Gene_[ace2swi5]
R27	0	# Acm1_[bmh]_ppi+_Bmh1_[acm1]
R28	0	# Acm1_[bmh]_ppi+_Bmh2_[acm1]
R29	0	# Acm1_[bmh]_ppi-_Bmh1_[acm1]
R30	0	# Acm1_[bmh]_ppi-_Bmh2_[acm1]
R31	0	# Acm1_[cdh1]_ppi+_Cdh1_[acm1]
R32	0	# Acm1_[cdh1]_ppi-_Cdh1_[acm1]
R33	0	# Act1_[formin]_ppi+_Bni1_[actin]
R34	0	# Act1_[formin]_ppi+_Bnr1_[actin]
R35	0	# Act1_[formin]_ppi-_Bni1_[actin]
R36	0	# Act1_[formin]_ppi-_Bnr1_[actin]
R37	0	# Act1_[motor]_ppi+_Myo2_[actin]
R38	0	# Act1_[motor]_ppi-_Myo2_[actin]
R39	0	# Act1_[self1]_ppi+_Act1_[self2]
R40	0	# Act1_[self1]_ppi-_Act1_[self2]
R41	0	# Ase1_[dimer]_ppi+_Ase1_[dimer]
R42	0	# Ase1_[dimer]_ppi-_Ase1_[dimer]
R43	0	# Ase1_[mt]_ppi+_Tub1_[ase1]
R44	0	# Ase1_[mt]_ppi-_Tub1_[ase1]
R45	0	# Ask1_[N]_ppi+_Dad4_[N]
R46	0	# Ask1_[N]_ppi-_Dad4_[N]
R47	0	# Ask1_[ndc80]_ppi+_Ndc80_[ask1]
R48	0	# Ask1_[ndc80]_ppi-_Ndc80_[ask1]
R49	0	# Axl1_[bud3]_ppi+_Bud3_[axl1]
R50	0	# Axl1_[bud3]_ppi-_Bud3_[axl1]
R51	0	# Bck2_[mcm1]_ppi+_Mcm1_[bck2]
R52	0	# Bck2_[mcm1]_ppi-_Mcm1_[bck2]
R53	0	# Bem1_[CI]_ppi+_Cdc42_[bem1]
R54	0	# Bem1_[CI]_ppi-_Cdc42_[bem1]
R55	0	# Bem1_[PB1]_ppi+_Cdc24_[bem1]
R56	0	# Bem1_[PB1]_ppi-_Cdc24_[bem1]
R57	0	# Bem1_[SH3]_ppi+_Cla4_[bem1]
R58	0	# Bem1_[SH3]_ppi+_Ste20_[bem1]
R59	0	# Bem1_[SH3]_ppi-_Cla4_[bem1]
R60	0	# Bem1_[SH3]_ppi-_Ste20_[bem1]
R61	0	# Bem2_gap_Cdc42_[(act)]
R62	0	# Bem2_gap_Rho1_[(act)]
R63	0	# Bem3_gap_Cdc42_[(act)]
R64	0	# Bfa1PPT_p-_Bfa1_[(cdc5)]
R65	0	# Bfa1PPT_p-_Bfa1_[(kin4)]
R66	0	# Bfa1_[bub2]_ppi+_Bub2_[bfa1]
R67	0	# Bfa1_[bub2]_ppi-_Bub2_[bfa1]
R68	0	# Bfa1_[tem1]_ppi+_Tem1_[bfa1]
R69	0	# Bfa1_[tem1]_ppi-_Tem1_[bfa1]
R70	0	# Bim1_[MT]_ppi+_Tub2_[PlusEnd]
R71	0	# Bim1_[MT]_ppi-_Tub2_[PlusEnd]
R72	0	# Bim1_[kar9]_ppi+_Kar9_[bim1]
R73	0	# Bim1_[kar9]_ppi-_Kar9_[bim1]
R74	0	# Bir1_[C]_ppi+_Nbl1_[bir1]
R75	0	# Bir1_[C]_ppi-_Nbl1_[bir1]
R76	0	# Bir1_[cbf2]_ppi+_Cbf2_[bir1]
R77	0	# Bir1_[cbf2]_ppi-_Cbf2_[bir1]
R78	0	# Bni1_[DID]_ipi+_Bni1_[DAD]
R79	0	# Bni1_[DID]_ipi-_Bni1_[DAD]
R80	0	# Bni1_[FH2]_ppi+_Bni1_[FH2]
R81	0	# Bni1_[FH2]_ppi-_Bni1_[FH2]
R82	0	# Bni1_[GBD]_ppi+_Cdc42_[switch]
R83	0	# Bni1_[GBD]_ppi+_Rho1_[switch]
R84	0	# Bni1_[GBD]_ppi-_Cdc42_[switch]
R85	0	# Bni1_[GBD]_ppi-_Rho1_[switch]
R86	0	# Bni1_[SBD]_ppi+_Spa2_[bni1]
R87	0	# Bni1_[SBD]_ppi-_Spa2_[bni1]
R88	0	# Bnr1_[DID]_ipi+_Bnr1_[DAD]
R89	0	# Bnr1_[DID]_ipi-_Bnr1_[DAD]
R90	0	# Bnr1_[FH2]_ppi+_Bnr1_[FH2]
R91	0	# Bnr1_[FH2]_ppi-_Bnr1_[FH2]
R92	0	# Bnr1_[GBD]_ppi+_Cdc42_[switch]
R93	0	# Bnr1_[GBD]_ppi+_Rho1_[switch]
R94	0	# Bnr1_[GBD]_ppi-_Cdc42_[switch]
R95	0	# Bnr1_[GBD]_ppi-_Rho1_[switch]
R96	0	# Boi1_[cdc42]_ppi+_Cdc42_[switch]
R97	0	# Boi1_[cdc42]_ppi-_Cdc42_[switch]
R98	0	# Boi2_[cdc42]_ppi+_Cdc42_[switch]
R99	0	# Boi2_[cdc42]_ppi-_Cdc42_[switch]
R100	0	# Brn1_[smc2]_ppi+_Smc2_[brn1]
R101	0	# Brn1_[smc2]_ppi-_Smc2_[brn1]
R102	0	# Brn1_[smc4]_ppi+_Smc4_[brn1]
R103	0	# Brn1_[smc4]_ppi-_Smc4_[brn1]
R104	0	# Brn1_[ycg1]_ppi+_Ycg1_[brn1]
R105	0	# Brn1_[ycg1]_ppi-_Ycg1_[brn1]
R106	0	# Brn1_[ycs4]_ppi+_Ycs4_[brn1]
R107	0	# Brn1_[ycs4]_ppi-_Ycs4_[brn1]
R108	0	# Bub1_[spc105]_ppi+_Spc105_[bub1]
R109	0	# Bub1_[spc105]_ppi-_Spc105_[bub1]
R110	0	# Bub2_gap_Tem1_[(act)]
R111	0	# Bub3_[spc105]_ppi+_Spc105_[bub3]
R112	0	# Bub3_[spc105]_ppi-_Spc105_[bub3]
R113	0	# Bud2_gap_Rsr1_[(act)]
R114	0	# Bud3_[bud4]_ppi+_Bud4_[bud3]
R115	0	# Bud3_[bud4]_ppi-_Bud4_[bud3]
R116	0	# Bud3_[bud5]_ppi+_Bud5_[bud3]
R117	0	# Bud3_[bud5]_ppi-_Bud5_[bud3]
R118	0	# Bud5_[lm]_ppi+_LM_[cyt]
R119	0	# Bud5_[lm]_ppi-_LM_[cyt]
R120	0	# Bud5_gef_Rsr1_[(act)]
R121	0	# Bud6_[spa2]_ppi+_Spa2_[bud6]
R122	0	# Bud6_[spa2]_ppi-_Spa2_[bud6]
R123	0	# Cak1_p+_Cdc28_[Tloop(T169)]
R124	0	# Cbf2_[centromere]_i+_Centromere_[CDE]
R125	0	# Cbf2_[centromere]_i-_Centromere_[CDE]
R126	0	# Cbk1_[mob2]_ppi+_Mob2_[cbk1]
R127	0	# Cbk1_[mob2]_ppi-_Mob2_[cbk1]
R128	0	# Cbk1_[tao3]_ppi+_Tao3_[cbk1]
R129	0	# Cbk1_[tao3]_ppi-_Tao3_[cbk1]
R130	0	# Cbk1_p+_Ace2_[(cbk1)]
R131	0	# Cdc10PPT_p-_Cdc10_[(cla4)]
R132	0	# Cdc11_[cdc12]_ppi+_Cdc12_[cdc11]
R133	0	# Cdc11_[cdc12]_ppi-_Cdc12_[cdc11]
R134	0	# Cdc12_[gic1]_ppi+_Gic1_[cdc12]
R135	0	# Cdc12_[gic1]_ppi-_Gic1_[cdc12]
R136	0	# Cdc12_[gic2]_ppi+_Gic2_[cdc12]
R137	0	# Cdc12_[gic2]_ppi-_Gic2_[cdc12]
R138	0	# Cdc14PPT_p-_Cdc14_[(NLS)]
R139	0	# Cdc14_[net1]_ppi+_Net1_[n]
R140	0	# Cdc14_[net1]_ppi-_Net1_[n]
R141	0	# Cdc14_p-_Ace2_[NLS(cdc28)]
R142	0	# Cdc14_p-_Acm1_[(S3)]
R143	0	# Cdc14_p-_Acm1_[(S31)]
R144	0	# Cdc14_p-_Acm1_[(S48)]
R145	0	# Cdc14_p-_Acm1_[(T161)]
R146	0	# Cdc14_p-_Bem1_[(cdc28)]
R147	0	# Cdc14_p-_Bem2_[(cdc28)]
R148	0	# Cdc14_p-_Bem3_[(cdc28)]
R149	0	# Cdc14_p-_Boi1_[(cdc28)]
R150	0	# Cdc14_p-_Boi2_[(cdc28)]
R151	0	# Cdc14_p-_Cdc24_[(cdc28)]
R152	0	# Cdc14_p-_Cdc5_[(T238)]
R153	0	# Cdc14_p-_Cdc5_[(T242)]
R154	0	# Cdc14_p-_Cdh1_[(cdc28)]
R155	0	# Cdc14_p-_Chs2_[(S100)]
R156	0	# Cdc14_p-_Chs2_[(S14)]
R157	0	# Cdc14_p-_Chs2_[(S60)]
R158	0	# Cdc14_p-_Chs2_[(S69)]
R159	0	# Cdc14_p-_Dbf4_[(cdc28)]
R160	0	# Cdc14_p-_Fin1_[(cdc28)]
R161	0	# Cdc14_p-_Fkh2_[(S683)]
R162	0	# Cdc14_p-_Fkh2_[(T697)]
R163	0	# Cdc14_p-_Kar9_[(cdc28)]
R164	0	# Cdc14_p-_Lte1_[(cdc28)]
R165	0	# Cdc14_p-_Mcm3_[NLS(cdc28)]
R166	0	# Cdc14_p-_Mps1_[(T29)]
R167	0	# Cdc14_p-_Ndd1_[(T319)]
R168	0	# Cdc14_p-_Net1_[(cdc28x6)]
R169	0	# Cdc14_p-_Orc2_[(cdc28)]
R170	0	# Cdc14_p-_Orc6_[(cdc28)]
R171	0	# Cdc14_p-_Pds1_[(cdc28)]
R172	0	# Cdc14_p-_Rga1_[(cdc28)]
R173	0	# Cdc14_p-_Rga2_[(cdc28)]
R174	0	# Cdc14_p-_Sfi1_[C(S801)]
R175	0	# Cdc14_p-_Sfi1_[C(S855)]
R176	0	# Cdc14_p-_Sfi1_[C(S882)]
R177	0	# Cdc14_p-_Sfi1_[C(S892)]
R178	0	# Cdc14_p-_Sfi1_[C(S923)]
R179	0	# Cdc14_p-_Sfi1_[C(T816)]
R180	0	# Cdc14_p-_Sld2_[(T84)]
R181	0	# Cdc14_p-_Sld3_[(S622)]
R182	0	# Cdc14_p-_Sld3_[(T600)]
R183	0	# Cdc14_p-_Smc4_[(S109)]
R184	0	# Cdc14_p-_Smc4_[(S113)]
R185	0	# Cdc14_p-_Smc4_[(S117)]
R186	0	# Cdc14_p-_Smc4_[(S128)]
R187	0	# Cdc14_p-_Smc4_[(S4)]
R188	0	# Cdc14_p-_Smc4_[(T43)]
R189	0	# Cdc14_p-_Smc4_[(T60)]
R190	0	# Cdc14_p-_Spc110_[(S36)]
R191	0	# Cdc14_p-_Spc110_[(S91)]
R192	0	# Cdc14_p-_Spc42_[(S4)]
R193	0	# Cdc14_p-_Spc42_[(T6)]
R194	0	# Cdc14_p-_Stb1_[(cdc28)]
R195	0	# Cdc14_p-_Swe1_[cdc28(deg)]
R196	0	# Cdc14_p-_Swi4_[(cdc28)]
R197	0	# Cdc14_p-_Swi5_[NLS(cdc28)]
R198	0	# Cdc14_p-_Swi6_[(S160)]
R199	0	# Cdc14_p-_Swi6_[(S228)]
R200	0	# Cdc14_p-_Swi6_[(S238)]
R201	0	# Cdc14_p-_Swi6_[(T179)]
R202	0	# Cdc14_p-_Tgl4_[(cdc28)]
R203	0	# Cdc14_p-_Tub4_[(S360)]
R204	0	# Cdc14_p-_Tus1_[(cdc28)]
R205	0	# Cdc14_p-_Whi5_[(S154)]
R206	0	# Cdc14_p-_Whi5_[(S156)]
R207	0	# Cdc14_p-_Whi5_[(S161)]
R208	0	# Cdc14_p-_Whi5_[(S215)]
R209	0	# Cdc14_p-_Whi5_[(S262)]
R210	0	# Cdc14_p-_Whi5_[(S59)]
R211	0	# Cdc14_p-_Whi5_[(S62)]
R212	0	# Cdc14_p-_Whi5_[(S88)]
R213	0	# Cdc14_p-_Whi5_[(T143)]
R214	0	# Cdc14_p-_Whi5_[(T57)]
R215	0	# Cdc14_p-_Whi5_[(pho85)]
R216	0	# Cdc15_[tem1]_ppi+_Tem1_[cdc15]
R217	0	# Cdc15_[tem1]_ppi-_Tem1_[cdc15]
R218	0	# Cdc15_p+_Dbf2_[(HM)]
R219	0	# Cdc15_p+_Nud1_[(T78)]
R220	0	# Cdc20_[mad2]_ppi+_Mad2_[cdc20]
R221	0	# Cdc20_[mad2]_ppi-_Mad2_[cdc20]
R222	0	# Cdc20_[mad3]_ppi+_Mad3_[cdc20]
R223	0	# Cdc20_[mad3]_ppi-_Mad3_[cdc20]
R224	0	# Cdc24PPT_p-_Cdc24_[(PAK)]
R225	0	# Cdc24_[far1]_ppi+_Far1_[cdc24]
R226	0	# Cdc24_[far1]_ppi-_Far1_[cdc24]
R227	0	# Cdc24_[rsr1]_ppi+_Rsr1_[cdc24]
R228	0	# Cdc24_[rsr1]_ppi-_Rsr1_[cdc24]
R229	0	# Cdc24_gef_Cdc42_[(act)]
R230	0	# Cdc28PPT_p-_Cdc28_[(Y19)]
R231	0	# Cdc28_[cks1]_ppi+_Cks1_[cdc28]
R232	0	# Cdc28_[cks1]_ppi-_Cks1_[cdc28]
R233	0	# Cdc28_[cyclin]_ppi+_Clb1_[cdc28]
R234	0	# Cdc28_[cyclin]_ppi+_Clb2_[cdc28]
R235	0	# Cdc28_[cyclin]_ppi+_Clb3_[cdc28]
R236	0	# Cdc28_[cyclin]_ppi+_Clb4_[cdc28]
R237	0	# Cdc28_[cyclin]_ppi+_Clb5_[cdc28]
R238	0	# Cdc28_[cyclin]_ppi+_Clb6_[cdc28]
R239	0	# Cdc28_[cyclin]_ppi+_Cln1_[cdc28]
R240	0	# Cdc28_[cyclin]_ppi+_Cln2_[cdc28]
R241	0	# Cdc28_[cyclin]_ppi+_Cln3_[cdc28]
R242	0	# Cdc28_[cyclin]_ppi-_Clb1_[cdc28]
R243	0	# Cdc28_[cyclin]_ppi-_Clb2_[cdc28]
R244	0	# Cdc28_[cyclin]_ppi-_Clb3_[cdc28]
R245	0	# Cdc28_[cyclin]_ppi-_Clb4_[cdc28]
R246	0	# Cdc28_[cyclin]_ppi-_Clb5_[cdc28]
R247	0	# Cdc28_[cyclin]_ppi-_Clb6_[cdc28]
R248	0	# Cdc28_[cyclin]_ppi-_Cln1_[cdc28]
R249	0	# Cdc28_[cyclin]_ppi-_Cln2_[cdc28]
R250	0	# Cdc28_[cyclin]_ppi-_Cln3_[cdc28]
R251	0	# Cdc28_[far1]_ppi+_Far1_[cdc28]
R252	0	# Cdc28_[far1]_ppi-_Far1_[cdc28]
R253	0	# Cdc28_[sic1]_ppi+_Sic1_[cdc28]
R254	0	# Cdc28_[sic1]_ppi-_Sic1_[cdc28]
R255	0	# Cdc28_[whi3]_ppi+_Whi3_[cdc28]
R256	0	# Cdc28_[whi3]_ppi-_Whi3_[cdc28]
R257	0	# Cdc28_p+_Ace2_[NLS(cdc28)]
R258	0	# Cdc28_p+_Acm1_[(S3)]
R259	0	# Cdc28_p+_Acm1_[(S31)]
R260	0	# Cdc28_p+_Acm1_[(S48)]
R261	0	# Cdc28_p+_Acm1_[(T161)]
R262	0	# Cdc28_p+_Bem1_[(cdc28)]
R263	0	# Cdc28_p+_Bem2_[(cdc28)]
R264	0	# Cdc28_p+_Bem3_[(cdc28)]
R265	0	# Cdc28_p+_Boi1_[(cdc28)]
R266	0	# Cdc28_p+_Boi2_[(cdc28)]
R267	0	# Cdc28_p+_Cdc24_[(cdc28)]
R268	0	# Cdc28_p+_Cdc5_[(T238)]
R269	0	# Cdc28_p+_Cdc5_[(T242)]
R270	0	# Cdc28_p+_Cdc6_[(cdc28)]
R271	0	# Cdc28_p+_Cdh1_[(cdc28)]
R272	0	# Cdc28_p+_Chs2_[(S100)]
R273	0	# Cdc28_p+_Chs2_[(S14)]
R274	0	# Cdc28_p+_Chs2_[(S60)]
R275	0	# Cdc28_p+_Chs2_[(S69)]
R276	0	# Cdc28_p+_Clb6_[(deg)]
R277	0	# Cdc28_p+_Cln1_[(cdc28)]
R278	0	# Cdc28_p+_Cln2_[(cdc28)]
R279	0	# Cdc28_p+_Cln3_[(cdc28)]
R280	0	# Cdc28_p+_Dbf4_[(cdc28)]
R281	0	# Cdc28_p+_Far1_[(S87)]
R282	0	# Cdc28_p+_Fin1_[(cdc28)]
R283	0	# Cdc28_p+_Fkh2_[(S683)]
R284	0	# Cdc28_p+_Fkh2_[(T697)]
R285	0	# Cdc28_p+_Kar9_[(cdc28)]
R286	0	# Cdc28_p+_Lte1_[(cdc28)]
R287	0	# Cdc28_p+_Mcm3_[NLS(cdc28)]
R288	0	# Cdc28_p+_Mps1_[(T29)]
R289	0	# Cdc28_p+_Ndd1_[(T319)]
R290	0	# Cdc28_p+_Net1_[(cdc28x6)]
R291	0	# Cdc28_p+_Orc2_[(cdc28)]
R292	0	# Cdc28_p+_Orc6_[(cdc28)]
R293	0	# Cdc28_p+_Pds1_[(cdc28)]
R294	0	# Cdc28_p+_Rga1_[(cdc28)]
R295	0	# Cdc28_p+_Rga2_[(cdc28)]
R296	0	# Cdc28_p+_Sfi1_[C(S801)]
R297	0	# Cdc28_p+_Sfi1_[C(S855)]
R298	0	# Cdc28_p+_Sfi1_[C(S882)]
R299	0	# Cdc28_p+_Sfi1_[C(S892)]
R300	0	# Cdc28_p+_Sfi1_[C(S923)]
R301	0	# Cdc28_p+_Sfi1_[C(T816)]
R302	0	# Cdc28_p+_Sic1_[(S69)]
R303	0	# Cdc28_p+_Sic1_[(S76)]
R304	0	# Cdc28_p+_Sic1_[(S80)]
R305	0	# Cdc28_p+_Sic1_[(T2)]
R306	0	# Cdc28_p+_Sic1_[(T33)]
R307	0	# Cdc28_p+_Sic1_[(T45)]
R308	0	# Cdc28_p+_Sic1_[(T5)]
R309	0	# Cdc28_p+_Sld2_[(T84)]
R310	0	# Cdc28_p+_Sld3_[(S622)]
R311	0	# Cdc28_p+_Sld3_[(T600)]
R312	0	# Cdc28_p+_Smc4_[(S109)]
R313	0	# Cdc28_p+_Smc4_[(S113)]
R314	0	# Cdc28_p+_Smc4_[(S117)]
R315	0	# Cdc28_p+_Smc4_[(S128)]
R316	0	# Cdc28_p+_Smc4_[(S4)]
R317	0	# Cdc28_p+_Smc4_[(T43)]
R318	0	# Cdc28_p+_Smc4_[(T60)]
R319	0	# Cdc28_p+_Spc110_[(S36)]
R320	0	# Cdc28_p+_Spc110_[(S91)]
R321	0	# Cdc28_p+_Spc42_[(S4)]
R322	0	# Cdc28_p+_Spc42_[(T6)]
R323	0	# Cdc28_p+_Ssa1_[(T36)]
R324	0	# Cdc28_p+_Stb1_[(cdc28)]
R325	0	# Cdc28_p+_Swe1_[cdc28(deg)]
R326	0	# Cdc28_p+_Swi4_[(cdc28)]
R327	0	# Cdc28_p+_Swi5_[NLS(cdc28)]
R328	0	# Cdc28_p+_Swi6_[(S160)]
R329	0	# Cdc28_p+_Swi6_[(S228)]
R330	0	# Cdc28_p+_Swi6_[(S238)]
R331	0	# Cdc28_p+_Swi6_[(T179)]
R332	0	# Cdc28_p+_Tgl4_[(cdc28)]
R333	0	# Cdc28_p+_Tub4_[(S360)]
R334	0	# Cdc28_p+_Tus1_[(cdc28)]
R335	0	# Cdc28_p+_Whi5_[(S154)]
R336	0	# Cdc28_p+_Whi5_[(S156)]
R337	0	# Cdc28_p+_Whi5_[(S161)]
R338	0	# Cdc28_p+_Whi5_[(S215)]
R339	0	# Cdc28_p+_Whi5_[(S262)]
R340	0	# Cdc28_p+_Whi5_[(S59)]
R341	0	# Cdc28_p+_Whi5_[(S62)]
R342	0	# Cdc28_p+_Whi5_[(S88)]
R343	0	# Cdc28_p+_Whi5_[(T143)]
R344	0	# Cdc28_p+_Whi5_[(T57)]
R345	0	# Cdc31_[kar1]_ppi+_Kar1_[cdc31]
R346	0	# Cdc31_[kar1]_ppi-_Kar1_[cdc31]
R347	0	# Cdc31_[sfi1]_ppi+_Sfi1_[cdc31]
R348	0	# Cdc31_[sfi1]_ppi-_Sfi1_[cdc31]
R349	0	# Cdc34_[scf]_ppi+_Hrt1_[cdc34]
R350	0	# Cdc34_[scf]_ppi-_Hrt1_[cdc34]
R351	0	# Cdc3PPT_p-_Cdc3_[(cla4)]
R352	0	# Cdc3_[cdc10]_ppi+_Cdc10_[cdc3]
R353	0	# Cdc3_[cdc10]_ppi-_Cdc10_[cdc3]
R354	0	# Cdc3_[cdc12]_ppi+_Cdc12_[cdc3]
R355	0	# Cdc3_[cdc12]_ppi-_Cdc12_[cdc3]
R356	0	# Cdc42_[rdi1]_ppi+_Rdi1_[cdc42]
R357	0	# Cdc42_[rdi1]_ppi-_Rdi1_[cdc42]
R358	0	# Cdc42_[switch]_ppi+_Cla4_[CRIB]
R359	0	# Cdc42_[switch]_ppi+_Exo70_[cdc42]
R360	0	# Cdc42_[switch]_ppi+_Gic1_[cdc42]
R361	0	# Cdc42_[switch]_ppi+_Gic2_[cdc42]
R362	0	# Cdc42_[switch]_ppi+_Rsr1_[cdc42]
R363	0	# Cdc42_[switch]_ppi+_Sec3_[N]
R364	0	# Cdc42_[switch]_ppi+_Ste20_[CRIB]
R365	0	# Cdc42_[switch]_ppi-_Cla4_[CRIB]
R366	0	# Cdc42_[switch]_ppi-_Exo70_[cdc42]
R367	0	# Cdc42_[switch]_ppi-_Gic1_[cdc42]
R368	0	# Cdc42_[switch]_ppi-_Gic2_[cdc42]
R369	0	# Cdc42_[switch]_ppi-_Rsr1_[cdc42]
R370	0	# Cdc42_[switch]_ppi-_Sec3_[N]
R371	0	# Cdc42_[switch]_ppi-_Ste20_[CRIB]
R372	0	# Cdc45_[sld3]_ppi+_Sld3_[cdc45]
R373	0	# Cdc45_[sld3]_ppi-_Sld3_[cdc45]
R374	0	# Cdc4_[scf]_ppi+_Skp1_[Fprotein]
R375	0	# Cdc4_[scf]_ppi-_Skp1_[Fprotein]
R376	0	# Cdc4_ub+_Cdc6_[(scf)]
R377	0	# Cdc4_ub+_Clb6_[(scf)]
R378	0	# Cdc4_ub+_Cln1_[(scf)]
R379	0	# Cdc4_ub+_Cln3_[(scf)]
R380	0	# Cdc4_ub+_Far1_[(scf)]
R381	0	# Cdc4_ub+_Sic1_[(scf)]
R382	0	# Cdc53_[scf]_ppi+_Skp1_[cdc53]
R383	0	# Cdc53_[scf]_ppi-_Skp1_[cdc53]
R384	0	# Cdc55_[tpd3]_ppi+_Tpd3_[RD]
R385	0	# Cdc55_[tpd3]_ppi-_Tpd3_[RD]
R386	0	# Cdc5_[PBD]_ppi+_Cdc11_[cdc5]
R387	0	# Cdc5_[PBD]_ppi+_Cdc12_[cdc5]
R388	0	# Cdc5_[PBD]_ppi+_Swe1_[cdc5]
R389	0	# Cdc5_[PBD]_ppi-_Cdc11_[cdc5]
R390	0	# Cdc5_[PBD]_ppi-_Cdc12_[cdc5]
R391	0	# Cdc5_[PBD]_ppi-_Swe1_[cdc5]
R392	0	# Cdc5_p+_Bfa1_[(cdc5)]
R393	0	# Cdc5_p+_Ndd1_[(S85)]
R394	0	# Cdc5_p+_Net1_[(cdc5)]
R395	0	# Cdc5_p+_Scc1_[(cdc5)]
R396	0	# Cdc5_p+_Sfi1_[C(S826)]
R397	0	# Cdc5_p+_Sfi1_[C(T866)]
R398	0	# Cdc5_p+_Sfi1_[C(T876)]
R399	0	# Cdc5_p+_Slk19_[(Cdc5)]
R400	0	# Cdc5_p+_Swe1_[cdc5(HP)]
R401	0	# Cdc5_p+_Tus1_[(cdc5)]
R402	0	# Cdc6_[orc1]_ppi+_Orc1_[cdc6]
R403	0	# Cdc6_[orc1]_ppi-_Orc1_[cdc6]
R404	0	# Cdc7_[dbf4]_ppi+_Dbf4_[cdc7]
R405	0	# Cdc7_[dbf4]_ppi-_Dbf4_[cdc7]
R406	0	# Cdc7_p+_Mcm4_[(cdc7)]
R407	0	# Cdc7_p+_Mcm6_[(cdc7)]
R408	0	# Cdt1_[C]_ppi+_Mcm6_[C]
R409	0	# Cdt1_[C]_ppi-_Mcm6_[C]
R410	0	# Cdt1_[orc6]_ppi+_Orc6_[cdt1]
R411	0	# Cdt1_[orc6]_ppi-_Orc6_[cdt1]
R412	0	# Cell_BIP_Cell_[(SPB)]
R413	0	# Cell_CYT_Cell_[(bud)]
R414	0	# Cell_DUP_Cell_[(SPB)]
R415	0	# Cell_EM_Cell_[(bud)]
R416	0	# Cell_Growth_Cell_[(bud)]
R417	0	# Cell_LIC_Cell_[(DNA)]
R418	0	# Cell_ND_Cell_[(SPB)]
R419	0	# Cell_RepFinish_Cell_[(DNA)]
R420	0	# Cell_RepInit_Cell_[(DNA)]
R421	0	# Cell_SAT_Cell_[(SPB)]
R422	0	# Cell_SEP_Cell_[(DNA)]
R423	0	# Cell_SPB_Cell_[(SPB)]
R424	0	# Chk1_p+_Pds1_[(chk1)]
R425	0	# Chs2PPT_p-_Chs2_[(dbf2)]
R426	0	# Cin8_[HD]_ppi+_Cin8_[HD]
R427	0	# Cin8_[HD]_ppi-_Cin8_[HD]
R428	0	# Cin8_[mt]_ppi+_Tub1_[motor]
R429	0	# Cin8_[mt]_ppi-_Tub1_[motor]
R430	0	# Cin8_[stalk]_ppi+_Cin8_[stalk]
R431	0	# Cin8_[stalk]_ppi-_Cin8_[stalk]
R432	0	# Cla4_[lipid]_i+_PI_[head]
R433	0	# Cla4_[lipid]_i-_PI_[head]
R434	0	# Cla4_ap+_Cla4_[(ap)]
R435	0	# Cla4_p+_Cdc10_[(cla4)]
R436	0	# Cla4_p+_Cdc24_[(PAK)]
R437	0	# Cla4_p+_Cdc3_[(cla4)]
R438	0	# Cla4_p+_Lte1_[(cla4)]
R439	0	# Cla4_p+_Swe1_[(cla4)]
R440	0	# Clb2_[swi4]_ppi+_Swi4_[cyclin]
R441	0	# Clb2_[swi4]_ppi-_Swi4_[cyclin]
R442	0	# Cln3_[JD]_ppi+_Ydj1_[cln3]
R443	0	# Cln3_[JD]_ppi-_Ydj1_[cln3]
R444	0	# Cln3mRNA_[Whi3]_i+_Whi3_[mrna]
R445	0	# Cln3mRNA_[Whi3]_i-_Whi3_[mrna]
R446	0	# Cmd1_[spc110]_ppi+_Spc110_[C]
R447	0	# Cmd1_[spc110]_ppi-_Spc110_[C]
R448	0	# Cmd1_[spc42]_ppi+_Spc42_[Cmd1]
R449	0	# Cmd1_[spc42]_ppi-_Spc42_[Cmd1]
R450	0	# Cnm67_[cp]_ppi+_Spc42_[cnm67]
R451	0	# Cnm67_[cp]_ppi-_Spc42_[cnm67]
R452	0	# Cnm67_[op]_ppi+_Nud1_[cnm67]
R453	0	# Cnm67_[op]_ppi-_Nud1_[cnm67]
R454	0	# Ctf18_[rfc]_ppi+_RFC_[ctf18]
R455	0	# Ctf18_[rfc]_ppi-_RFC_[ctf18]
R456	0	# Dad4_[cc]_ppi+_Dam1_[N2]
R457	0	# Dad4_[cc]_ppi-_Dam1_[N2]
R458	0	# Dam1_[Ca]_ppi+_Tub1_[dam1]
R459	0	# Dam1_[Ca]_ppi+_Tub3_[dam1]
R460	0	# Dam1_[Ca]_ppi-_Tub1_[dam1]
R461	0	# Dam1_[Ca]_ppi-_Tub3_[dam1]
R462	0	# Dam1_[Cb]_ppi+_Tub2_[dam1]
R463	0	# Dam1_[Cb]_ppi-_Tub2_[dam1]
R464	0	# Dam1_[N1]_ppi+_Spc34_[N]
R465	0	# Dam1_[N1]_ppi-_Spc34_[N]
R466	0	# Dam1_[cc]_ppi+_Duo1_[cc]
R467	0	# Dam1_[cc]_ppi-_Duo1_[cc]
R468	0	# Dam1_[ndc80]_ppi+_Ndc80_[dam1]
R469	0	# Dam1_[ndc80]_ppi-_Ndc80_[dam1]
R470	0	# Dbf2PPT_p-_Dbf2_[(HM)]
R471	0	# Dbf2_[n]_ppi+_Mob1_[dbf2]
R472	0	# Dbf2_[n]_ppi-_Mob1_[dbf2]
R473	0	# Dbf2_p+_Cdc14_[(NLS)]
R474	0	# Dbf2_p+_Chs2_[(dbf2)]
R475	0	# Dbf2_p+_Hof1_[(dbf2)]
R476	0	# Dbf4PPT_p-_Dbf4_[(rad53)]
R477	0	# Decay_deg_Ace2mRNA
R478	0	# Decay_deg_Acm1mRNA
R479	0	# Decay_deg_Ase1mRNA
R480	0	# Decay_deg_Cdc20mRNA
R481	0	# Decay_deg_Cdc5mRNA
R482	0	# Decay_deg_Cdc6mRNA
R483	0	# Decay_deg_Cin8mRNA
R484	0	# Decay_deg_Clb1mRNA
R485	0	# Decay_deg_Clb2mRNA
R486	0	# Decay_deg_Clb3mRNA
R487	0	# Decay_deg_Clb4mRNA
R488	0	# Decay_deg_Clb5mRNA
R489	0	# Decay_deg_Clb6mRNA
R490	0	# Decay_deg_Cln1mRNA
R491	0	# Decay_deg_Cln2mRNA
R492	0	# Decay_deg_Cln3mRNA
R493	0	# Decay_deg_Dbf4mRNA
R494	0	# Decay_deg_Far1mRNA
R495	0	# Decay_deg_Fkh1mRNA
R496	0	# Decay_deg_Fkh2mRNA
R497	0	# Decay_deg_Hcm1mRNA
R498	0	# Decay_deg_Kip1mRNA
R499	0	# Decay_deg_Mcm2mRNA
R500	0	# Decay_deg_Mcm3mRNA
R501	0	# Decay_deg_Mcm4mRNA
R502	0	# Decay_deg_Mcm5mRNA
R503	0	# Decay_deg_Mcm6mRNA
R504	0	# Decay_deg_Mcm7mRNA
R505	0	# Decay_deg_Mps1mRNA
R506	0	# Decay_deg_Ndd1mRNA
R507	0	# Decay_deg_Nrm1mRNA
R508	0	# Decay_deg_Pcl1mRNA
R509	0	# Decay_deg_Pcl2mRNA
R510	0	# Decay_deg_Pcl9mRNA
R511	0	# Decay_deg_Pds1mRNA
R512	0	# Decay_deg_Rad53mRNA
R513	0	# Decay_deg_Scc1mRNA
R514	0	# Decay_deg_Sic1mRNA
R515	0	# Decay_deg_Spc42mRNA
R516	0	# Decay_deg_Swe1mRNA
R517	0	# Decay_deg_Swi4mRNA
R518	0	# Decay_deg_Swi5mRNA
R519	0	# Decay_deg_Yhp1mRNA
R520	0	# Decay_deg_Yox1mRNA
R521	0	# Dma1_ub+_Pcl1_[(dma)]
R522	0	# Dma1_ub+_Pcl2_[(dma)]
R523	0	# Dma1_ub+_Pcl9_[(dma)]
R524	0	# Dpb11_[BRCT1]_ppi+_Sld2_[dpb11]
R525	0	# Dpb11_[BRCT1]_ppi-_Sld2_[dpb11]
R526	0	# Dpb11_[BRCT2]_ppi+_Sld3_[dpb11]
R527	0	# Dpb11_[BRCT2]_ppi-_Sld3_[dpb11]
R528	0	# Dpb11_[gins]_ppi+_Psf1_[dpb11]
R529	0	# Dpb11_[gins]_ppi-_Psf1_[dpb11]
R530	0	# Dpb11_[pol]_ppi+_Pol2_[dpb11]
R531	0	# Dpb11_[pol]_ppi-_Pol2_[dpb11]
R532	0	# Dun1PPT_p-_Dun1_[(T380)]
R533	0	# Dun1_p+_Sml1_[(dun1)]
R534	0	# Duo1_[Ca]_ppi+_Tub1_[duo1]
R535	0	# Duo1_[Ca]_ppi+_Tub3_[duo1]
R536	0	# Duo1_[Ca]_ppi-_Tub1_[duo1]
R537	0	# Duo1_[Ca]_ppi-_Tub3_[duo1]
R538	0	# Duo1_[Cb]_ppi+_Tub2_[duo1]
R539	0	# Duo1_[Cb]_ppi-_Tub2_[duo1]
R540	0	# Elm1_p+_Kin4_[AL(T209)]
R541	0	# Esp1_CUT_Scc1_[(esp1)]
R542	0	# Esp1_CUT_Slk19_[(Esp1)]
R543	0	# Esp1_[pds1]_ppi+_Pds1_[esp1]
R544	0	# Esp1_[pds1]_ppi-_Pds1_[esp1]
R545	0	# Exo70_[C]_i+_PI_[head]
R546	0	# Exo70_[C]_i-_PI_[head]
R547	0	# Fkh2_[DBD]_bind+_Ace2Gene_[fkh2]
R548	0	# Fkh2_[DBD]_bind+_Cdc20Gene_[fkh2]
R549	0	# Fkh2_[DBD]_bind+_Cdc5Gene_[fkh2]
R550	0	# Fkh2_[DBD]_bind+_Clb1Gene_[fkh2]
R551	0	# Fkh2_[DBD]_bind+_Clb2Gene_[fkh2]
R552	0	# Fkh2_[DBD]_bind+_Clb3Gene_[fkh2]
R553	0	# Fkh2_[DBD]_bind+_Swi5Gene_[fkh2]
R554	0	# Fkh2_[DBD]_bind-_Ace2Gene_[fkh2]
R555	0	# Fkh2_[DBD]_bind-_Cdc20Gene_[fkh2]
R556	0	# Fkh2_[DBD]_bind-_Cdc5Gene_[fkh2]
R557	0	# Fkh2_[DBD]_bind-_Clb1Gene_[fkh2]
R558	0	# Fkh2_[DBD]_bind-_Clb2Gene_[fkh2]
R559	0	# Fkh2_[DBD]_bind-_Clb3Gene_[fkh2]
R560	0	# Fkh2_[DBD]_bind-_Swi5Gene_[fkh2]
R561	0	# Fkh2_[mcm1]_ppi+_Mcm1_[fkh2]
R562	0	# Fkh2_[mcm1]_ppi-_Mcm1_[fkh2]
R563	0	# Fkh2_[ndd1]_ppi+_Ndd1_[fkh2]
R564	0	# Fkh2_[ndd1]_ppi-_Ndd1_[fkh2]
R565	0	# Fks1_[rho1]_ppi+_Rho1_[switch]
R566	0	# Fks1_[rho1]_ppi-_Rho1_[switch]
R567	0	# Glc7_[spc105]_ppi+_Spc105_[rvsf]
R568	0	# Glc7_[spc105]_ppi-_Spc105_[rvsf]
R569	0	# Glc7_p-_Dam1_[(S20)]
R570	0	# Glc7_p-_Dam1_[(S257)]
R571	0	# Glc7_p-_Dam1_[(S265)]
R572	0	# Glc7_p-_Dam1_[(S292)]
R573	0	# Glc7_p-_Ndc80_[N(S100)]
R574	0	# Glc7_p-_Sli15_[(S578)]
R575	0	# Glc7_p-_Spc105_[(mps1)]
R576	0	# Glc7_p-_Spc34_[(T199)]
R577	0	# Grr1_[scf]_ppi+_Skp1_[Fprotein]
R578	0	# Grr1_[scf]_ppi-_Skp1_[Fprotein]
R579	0	# Grr1_ub+_Cln1_[(scf)]
R580	0	# Grr1_ub+_Cln2_[(scf)]
R581	0	# Grr1_ub+_Cln3_[(scf)]
R582	0	# Grr1_ub+_Ndd1_[(Grr1)]
R583	0	# Gsc2_[rho1]_ppi+_Rho1_[switch]
R584	0	# Gsc2_[rho1]_ppi-_Rho1_[switch]
R585	0	# Hcm1_[DBD]_bind+_Cin8Gene_[hcm1]
R586	0	# Hcm1_[DBD]_bind+_Fkh1Gene_[hcm1]
R587	0	# Hcm1_[DBD]_bind+_Fkh2Gene_[hcm1]
R588	0	# Hcm1_[DBD]_bind+_Ndd1Gene_[hcm1]
R589	0	# Hcm1_[DBD]_bind+_Yhp1Gene_[hcm1]
R590	0	# Hcm1_[DBD]_bind-_Cin8Gene_[hcm1]
R591	0	# Hcm1_[DBD]_bind-_Fkh1Gene_[hcm1]
R592	0	# Hcm1_[DBD]_bind-_Fkh2Gene_[hcm1]
R593	0	# Hcm1_[DBD]_bind-_Ndd1Gene_[hcm1]
R594	0	# Hcm1_[DBD]_bind-_Yhp1Gene_[hcm1]
R595	0	# Hof1PPT_p-_Hof1_[(dbf2)]
R596	0	# Hos3_[whi5]_ppi+_Whi5_[hdac]
R597	0	# Hos3_[whi5]_ppi-_Whi5_[hdac]
R598	0	# Hrt1_[scf]_ppi+_Cdc53_[hrt1]
R599	0	# Hrt1_[scf]_ppi-_Cdc53_[hrt1]
R600	0	# Hsl1_[hsl7]_ppi+_Hsl7_[hsl1]
R601	0	# Hsl1_[hsl7]_ppi-_Hsl7_[hsl1]
R602	0	# Hsl1_[septin]_ppi+_Cdc3_[hsl1]
R603	0	# Hsl1_[septin]_ppi-_Cdc3_[hsl1]
R604	0	# Hsl1_p+_Hsl7_[(hsl1)]
R605	0	# Hsl7PPT_p-_Hsl7_[(hsl1)]
R606	0	# Hsl7_[swe1]_ppi+_Swe1_[hsl7]
R607	0	# Hsl7_[swe1]_ppi-_Swe1_[hsl7]
R608	0	# Hym1_[kic1]_ppi+_Kic1_[hym1]
R609	0	# Hym1_[kic1]_ppi-_Kic1_[hym1]
R610	0	# Hym1_[sog2]_ppi+_Sog2_[hym1]
R611	0	# Hym1_[sog2]_ppi-_Sog2_[hym1]
R612	0	# Inp51_p-_PI_[(5)]
R613	0	# Ipl1_[sli15]_ppi+_Sli15_[Inbox]
R614	0	# Ipl1_[sli15]_ppi-_Sli15_[Inbox]
R615	0	# Ipl1_p+_Dam1_[(S20)]
R616	0	# Ipl1_p+_Dam1_[(S257)]
R617	0	# Ipl1_p+_Dam1_[(S265)]
R618	0	# Ipl1_p+_Dam1_[(S292)]
R619	0	# Ipl1_p+_Ndc80_[N(S100)]
R620	0	# Ipl1_p+_Sli15_[(S578)]
R621	0	# Ipl1_p+_Spc34_[(T199)]
R622	0	# Kar9_[myo2]_ppi+_Myo2_[kar9]
R623	0	# Kar9_[myo2]_ppi-_Myo2_[kar9]
R624	0	# Kic1_[tao3]_ppi+_Tao3_[kic1]
R625	0	# Kic1_[tao3]_ppi-_Tao3_[kic1]
R626	0	# Kic1_p+_Cbk1_[(Kic1)]
R627	0	# Kin4Kinase_p+_Kin4_[(HP)]
R628	0	# Kin4_p+_Bfa1_[(kin4)]
R629	0	# Kip1_[mt]_ppi+_Tub1_[motor]
R630	0	# Kip1_[mt]_ppi-_Tub1_[motor]
R631	0	# Kip1_[stalk]_ppi+_Kip1_[stalk]
R632	0	# Kip1_[stalk]_ppi-_Kip1_[stalk]
R633	0	# Lcd1_[mec1]_ppi+_Mec1_[lcd1]
R634	0	# Lcd1_[mec1]_ppi-_Mec1_[lcd1]
R635	0	# Lcd1_[rfa1]_ppi+_Rfa1_[lcd1]
R636	0	# Lcd1_[rfa1]_ppi-_Rfa1_[lcd1]
R637	0	# Lrg1_gap_Rho1_[(act)]
R638	0	# Lte1PPT_p-_Lte1_[(cla4)]
R639	0	# Lte1_[n]_ppi+_Kin4_[lte1]
R640	0	# Lte1_[n]_ppi-_Kin4_[lte1]
R641	0	# Mad1_[KT]_ppi+_Ndc80_[mad1]
R642	0	# Mad1_[KT]_ppi-_Ndc80_[mad1]
R643	0	# Mad1_[mad2]_ppi+_Mad2_[mad1]
R644	0	# Mad1_[mad2]_ppi-_Mad2_[mad1]
R645	0	# Mad2_[mad2]_ppi+_Mad2_[mad2]
R646	0	# Mad2_[mad2]_ppi-_Mad2_[mad2]
R647	0	# Mbp1_[DBD]_bind+_Acm1Gene_[mcb]
R648	0	# Mbp1_[DBD]_bind+_Clb5Gene_[mcb]
R649	0	# Mbp1_[DBD]_bind+_Clb6Gene_[mcb]
R650	0	# Mbp1_[DBD]_bind+_Hcm1Gene_[mcb]
R651	0	# Mbp1_[DBD]_bind+_Nrm1Gene_[mcb]
R652	0	# Mbp1_[DBD]_bind+_Pds1Gene_[mcb]
R653	0	# Mbp1_[DBD]_bind+_Rad53Gene_[mcb]
R654	0	# Mbp1_[DBD]_bind+_Scc1Gene_[mcb]
R655	0	# Mbp1_[DBD]_bind+_Spc42Gene_[mcb]
R656	0	# Mbp1_[DBD]_bind-_Acm1Gene_[mcb]
R657	0	# Mbp1_[DBD]_bind-_Clb5Gene_[mcb]
R658	0	# Mbp1_[DBD]_bind-_Clb6Gene_[mcb]
R659	0	# Mbp1_[DBD]_bind-_Hcm1Gene_[mcb]
R660	0	# Mbp1_[DBD]_bind-_Nrm1Gene_[mcb]
R661	0	# Mbp1_[DBD]_bind-_Pds1Gene_[mcb]
R662	0	# Mbp1_[DBD]_bind-_Rad53Gene_[mcb]
R663	0	# Mbp1_[DBD]_bind-_Scc1Gene_[mcb]
R664	0	# Mbp1_[DBD]_bind-_Spc42Gene_[mcb]
R665	0	# Mbp1_[swi6]_ppi+_Swi6_[mbp1]
R666	0	# Mbp1_[swi6]_ppi-_Swi6_[mbp1]
R667	0	# Mcm1_[DBD]_bind+_Ace2Gene_[mcm1]
R668	0	# Mcm1_[DBD]_bind+_Cdc20Gene_[mcm1]
R669	0	# Mcm1_[DBD]_bind+_Cdc5Gene_[mcm1]
R670	0	# Mcm1_[DBD]_bind+_Cdc6Gene_[ECB]
R671	0	# Mcm1_[DBD]_bind+_Clb1Gene_[mcm1]
R672	0	# Mcm1_[DBD]_bind+_Clb2Gene_[mcm1]
R673	0	# Mcm1_[DBD]_bind+_Clb3Gene_[mcm1]
R674	0	# Mcm1_[DBD]_bind+_Cln3Gene_[ECB]
R675	0	# Mcm1_[DBD]_bind+_Mcm2Gene_[ECB]
R676	0	# Mcm1_[DBD]_bind+_Mcm3Gene_[ECB]
R677	0	# Mcm1_[DBD]_bind+_Mcm4Gene_[ECB]
R678	0	# Mcm1_[DBD]_bind+_Mcm5Gene_[ECB]
R679	0	# Mcm1_[DBD]_bind+_Mcm6Gene_[ECB]
R680	0	# Mcm1_[DBD]_bind+_Mcm7Gene_[ECB]
R681	0	# Mcm1_[DBD]_bind+_Swi4Gene_[ECB]
R682	0	# Mcm1_[DBD]_bind+_Swi5Gene_[mcm1]
R683	0	# Mcm1_[DBD]_bind-_Ace2Gene_[mcm1]
R684	0	# Mcm1_[DBD]_bind-_Cdc20Gene_[mcm1]
R685	0	# Mcm1_[DBD]_bind-_Cdc5Gene_[mcm1]
R686	0	# Mcm1_[DBD]_bind-_Cdc6Gene_[ECB]
R687	0	# Mcm1_[DBD]_bind-_Clb1Gene_[mcm1]
R688	0	# Mcm1_[DBD]_bind-_Clb2Gene_[mcm1]
R689	0	# Mcm1_[DBD]_bind-_Clb3Gene_[mcm1]
R690	0	# Mcm1_[DBD]_bind-_Cln3Gene_[ECB]
R691	0	# Mcm1_[DBD]_bind-_Mcm2Gene_[ECB]
R692	0	# Mcm1_[DBD]_bind-_Mcm3Gene_[ECB]
R693	0	# Mcm1_[DBD]_bind-_Mcm4Gene_[ECB]
R694	0	# Mcm1_[DBD]_bind-_Mcm5Gene_[ECB]
R695	0	# Mcm1_[DBD]_bind-_Mcm6Gene_[ECB]
R696	0	# Mcm1_[DBD]_bind-_Mcm7Gene_[ECB]
R697	0	# Mcm1_[DBD]_bind-_Swi4Gene_[ECB]
R698	0	# Mcm1_[DBD]_bind-_Swi5Gene_[mcm1]
R699	0	# Mcm1_[yhp1]_ppi+_Yhp1_[mcm1]
R700	0	# Mcm1_[yhp1]_ppi-_Yhp1_[mcm1]
R701	0	# Mcm1_[yox1]_ppi+_Yox1_[mcm1]
R702	0	# Mcm1_[yox1]_ppi-_Yox1_[mcm1]
R703	0	# Mcm2_[mcm10]_ppi+_Mcm10_[mcm2]
R704	0	# Mcm2_[mcm10]_ppi-_Mcm10_[mcm2]
R705	0	# Mcm2_[mcm6]_ppi+_Mcm6_[mcm2]
R706	0	# Mcm2_[mcm6]_ppi-_Mcm6_[mcm2]
R707	0	# Mcm3_[mcm5]_ppi+_Mcm5_[mcm3]
R708	0	# Mcm3_[mcm5]_ppi-_Mcm5_[mcm3]
R709	0	# Mcm4PPT_p-_Mcm4_[(cdc7)]
R710	0	# Mcm4_[mcm7]_ppi+_Mcm7_[mcm4]
R711	0	# Mcm4_[mcm7]_ppi-_Mcm7_[mcm4]
R712	0	# Mcm4_[sld3]_ppi+_Sld3_[mcm4]
R713	0	# Mcm4_[sld3]_ppi-_Sld3_[mcm4]
R714	0	# Mcm5_[mcm6]_ppi+_Mcm6_[mcm5]
R715	0	# Mcm5_[mcm6]_ppi-_Mcm6_[mcm5]
R716	0	# Mcm6PPT_p-_Mcm6_[(cdc7)]
R717	0	# Mcm6_[mcm4]_ppi+_Mcm4_[mcm6]
R718	0	# Mcm6_[mcm4]_ppi-_Mcm4_[mcm6]
R719	0	# Mcm6_[sld3]_ppi+_Sld3_[mcm6]
R720	0	# Mcm6_[sld3]_ppi-_Sld3_[mcm6]
R721	0	# Mcm7_[mcm3]_ppi+_Mcm3_[mcm7]
R722	0	# Mcm7_[mcm3]_ppi-_Mcm3_[mcm7]
R723	0	# Mec1_[mrc1]_ppi+_Mrc1_[cT2T3]
R724	0	# Mec1_[mrc1]_ppi-_Mrc1_[cT2T3]
R725	0	# Mec1_p+_Mrc1_[(mec1)]
R726	0	# Mec1_p+_Rad53_[SCD1(mec1)]
R727	0	# Mec1_p+_Swe1_[(S385)]
R728	0	# Met30_[scf]_ppi+_Skp1_[Fprotein]
R729	0	# Met30_[scf]_ppi-_Skp1_[Fprotein]
R730	0	# Met30_ub+_Swe1_[(scf)]
R731	0	# Mid2_[rom2]_ppi+_Rom2_[cwi]
R732	0	# Mid2_[rom2]_ppi-_Rom2_[cwi]
R733	0	# Mih1_p-_Cdc28_[(Y19)]
R734	0	# Mob1_[nud1]_ppi+_Nud1_[mob1]
R735	0	# Mob1_[nud1]_ppi-_Nud1_[mob1]
R736	0	# Mps1_[ndc80]_ppi+_Ndc80_[mps1]
R737	0	# Mps1_[ndc80]_ppi-_Ndc80_[mps1]
R738	0	# Mps1_ap+_Mps1_[(AP)]
R739	0	# Mps1_p+_Ndc80_[(mps1)]
R740	0	# Mps1_p+_Spc105_[(mps1)]
R741	0	# Mps1_p+_Spc110_[(S60)]
R742	0	# Mps1_p+_Spc110_[(T68)]
R743	0	# Mps1_p+_Spc42_[(mps1)]
R744	0	# Mrc1PPT_p-_Mrc1_[(mec1)]
R745	0	# Mrc1_[pol2]_ppi+_Pol2_[mrc1]
R746	0	# Mrc1_[pol2]_ppi-_Pol2_[mrc1]
R747	0	# Mrc1_[rad53]_ppi+_Rad53_[FHA1]
R748	0	# Mrc1_[rad53]_ppi-_Rad53_[FHA1]
R749	0	# Msb3_[spa2]_ppi+_Spa2_[MSB]
R750	0	# Msb3_[spa2]_ppi-_Spa2_[MSB]
R751	0	# Msb3_gap_Sec4_[(act)]
R752	0	# Msb4_[spa2]_ppi+_Spa2_[MSB]
R753	0	# Msb4_[spa2]_ppi-_Spa2_[MSB]
R754	0	# Msb4_gap_Sec4_[(act)]
R755	0	# Mss4_p+_PI_[(5)]
R756	0	# Nbl1_[sli15]_ppi+_Sli15_[N]
R757	0	# Nbl1_[sli15]_ppi-_Sli15_[N]
R758	0	# Ndc80_[CH]_ppi+_Tub2_[ndc80]
R759	0	# Ndc80_[CH]_ppi-_Tub2_[ndc80]
R760	0	# Ndc80_[nuf2]_ppi+_Nuf2_[ndc80]
R761	0	# Ndc80_[nuf2]_ppi-_Nuf2_[ndc80]
R762	0	# Ndc80_[spc105]_ppi+_Spc105_[ndc80]
R763	0	# Ndc80_[spc105]_ppi-_Spc105_[ndc80]
R764	0	# Ndc80_[spc24]_ppi+_Spc24_[ndc80]
R765	0	# Ndc80_[spc24]_ppi-_Spc24_[ndc80]
R766	0	# Ndc80_[spc34]_ppi+_Spc34_[ndc80]
R767	0	# Ndc80_[spc34]_ppi-_Spc34_[ndc80]
R768	0	# Ndd1PPT_p-_Ndd1_[(S85)]
R769	0	# Ndd1PPT_p-_Ndd1_[(rad53)]
R770	0	# Nrm1PPT_p-_Nrm1_[(rad53)]
R771	0	# Nrm1_[GTB]_ppi+_Swi6_[nrm1]
R772	0	# Nrm1_[GTB]_ppi-_Swi6_[nrm1]
R773	0	# Nud1PPT_p-_Nud1_[(T78)]
R774	0	# Nud1_[spc72]_ppi+_Spc72_[nud1]
R775	0	# Nud1_[spc72]_ppi-_Spc72_[nud1]
R776	0	# Nud1_[tem1]_ppi+_Tem1_[nud1]
R777	0	# Nud1_[tem1]_ppi-_Tem1_[nud1]
R778	0	# Orc1_[DBD]_i+_ORI_[origin]
R779	0	# Orc1_[DBD]_i-_ORI_[origin]
R780	0	# Orc1_[orc4]_ppi+_Orc4_[orc1]
R781	0	# Orc1_[orc4]_ppi-_Orc4_[orc1]
R782	0	# Orc2_[orc3]_ppi+_Orc3_[orc2]
R783	0	# Orc2_[orc3]_ppi-_Orc3_[orc2]
R784	0	# Orc2_[orc5]_ppi+_Orc5_[orc2]
R785	0	# Orc2_[orc5]_ppi-_Orc5_[orc2]
R786	0	# Orc2_[orc6]_ppi+_Orc6_[orc2]
R787	0	# Orc2_[orc6]_ppi-_Orc6_[orc2]
R788	0	# Orc4_[orc5]_ppi+_Orc5_[orc4]
R789	0	# Orc4_[orc5]_ppi-_Orc5_[orc4]
R790	0	# PP2A_p-_Ndc80_[(mps1)]
R791	0	# Pcl1_[pho85]_ppi+_Pho85_[cyclin]
R792	0	# Pcl1_[pho85]_ppi-_Pho85_[cyclin]
R793	0	# Pcl2_[pho85]_ppi+_Pho85_[cyclin]
R794	0	# Pcl2_[pho85]_ppi-_Pho85_[cyclin]
R795	0	# Pcl9_[pho85]_ppi+_Pho85_[cyclin]
R796	0	# Pcl9_[pho85]_ppi-_Pho85_[cyclin]
R797	0	# Pds1PPT_p-_Pds1_[(chk1)]
R798	0	# Pea2_[spa2]_ppi+_Spa2_[pea2]
R799	0	# Pea2_[spa2]_ppi-_Spa2_[pea2]
R800	0	# Pho85_p+_Clb6_[(deg)]
R801	0	# Pho85_p+_Pcl1_[(deg)]
R802	0	# Pho85_p+_Pcl2_[(deg)]
R803	0	# Pho85_p+_Pcl9_[(deg)]
R804	0	# Pho85_p+_Sic1_[(S69)]
R805	0	# Pho85_p+_Sic1_[(S76)]
R806	0	# Pho85_p+_Sic1_[(S80)]
R807	0	# Pho85_p+_Sic1_[(T2)]
R808	0	# Pho85_p+_Sic1_[(T33)]
R809	0	# Pho85_p+_Sic1_[(T45)]
R810	0	# Pho85_p+_Sic1_[(T5)]
R811	0	# Pho85_p+_Ssa1_[(T36)]
R812	0	# Pho85_p+_Whi5_[(pho85)]
R813	0	# Pol2_[rfc]_ppi+_RFC_[pol2]
R814	0	# Pol2_[rfc]_ppi-_RFC_[pol2]
R815	0	# PolII_trsc_Ace2Gene
R816	0	# PolII_trsc_Acm1Gene
R817	0	# PolII_trsc_Ase1Gene
R818	0	# PolII_trsc_Cdc20Gene
R819	0	# PolII_trsc_Cdc5Gene
R820	0	# PolII_trsc_Cdc6Gene
R821	0	# PolII_trsc_Cin8Gene
R822	0	# PolII_trsc_Clb1Gene
R823	0	# PolII_trsc_Clb2Gene
R824	0	# PolII_trsc_Clb3Gene
R825	0	# PolII_trsc_Clb4Gene
R826	0	# PolII_trsc_Clb5Gene
R827	0	# PolII_trsc_Clb6Gene
R828	0	# PolII_trsc_Cln1Gene
R829	0	# PolII_trsc_Cln2Gene
R830	0	# PolII_trsc_Cln3Gene
R831	0	# PolII_trsc_Dbf4Gene
R832	0	# PolII_trsc_Far1Gene
R833	0	# PolII_trsc_Fkh1Gene
R834	0	# PolII_trsc_Fkh2Gene
R835	0	# PolII_trsc_Hcm1Gene
R836	0	# PolII_trsc_Kip1Gene
R837	0	# PolII_trsc_Mcm2Gene
R838	0	# PolII_trsc_Mcm3Gene
R839	0	# PolII_trsc_Mcm4Gene
R840	0	# PolII_trsc_Mcm5Gene
R841	0	# PolII_trsc_Mcm6Gene
R842	0	# PolII_trsc_Mcm7Gene
R843	0	# PolII_trsc_Mps1Gene
R844	0	# PolII_trsc_Ndd1Gene
R845	0	# PolII_trsc_Nrm1Gene
R846	0	# PolII_trsc_Pcl1Gene
R847	0	# PolII_trsc_Pcl2Gene
R848	0	# PolII_trsc_Pcl9Gene
R849	0	# PolII_trsc_Pds1Gene
R850	0	# PolII_trsc_Rad53Gene
R851	0	# PolII_trsc_Scc1Gene
R852	0	# PolII_trsc_Sic1Gene
R853	0	# PolII_trsc_Spc42Gene
R854	0	# PolII_trsc_Swe1Gene
R855	0	# PolII_trsc_Swi4Gene
R856	0	# PolII_trsc_Swi5Gene
R857	0	# PolII_trsc_Yhp1Gene
R858	0	# PolII_trsc_Yox1Gene
R859	0	# Pph21_[tpd3]_ppi+_Tpd3_[pph]
R860	0	# Pph21_[tpd3]_ppi-_Tpd3_[pph]
R861	0	# Pph21_p-_Kin4_[(HP)]
R862	0	# Pph21_p-_Kin4_[AL(T209)]
R863	0	# Pph21_p-_Net1_[(cdc5)]
R864	0	# Pph22_[tpd3]_ppi+_Tpd3_[pph]
R865	0	# Pph22_[tpd3]_ppi-_Tpd3_[pph]
R866	0	# Pph22_p-_Kin4_[(HP)]
R867	0	# Pph22_p-_Kin4_[AL(T209)]
R868	0	# Pph22_p-_Net1_[(cdc5)]
R869	0	# Proteasome_deg_Acm1
R870	0	# Proteasome_deg_Ase1
R871	0	# Proteasome_deg_Cdc20
R872	0	# Proteasome_deg_Cdc5
R873	0	# Proteasome_deg_Cdc6
R874	0	# Proteasome_deg_Cin8
R875	0	# Proteasome_deg_Clb1
R876	0	# Proteasome_deg_Clb2
R877	0	# Proteasome_deg_Clb3
R878	0	# Proteasome_deg_Clb4
R879	0	# Proteasome_deg_Clb5
R880	0	# Proteasome_deg_Clb6
R881	0	# Proteasome_deg_Cln1
R882	0	# Proteasome_deg_Cln2
R883	0	# Proteasome_deg_Cln3
R884	0	# Proteasome_deg_Dbf4
R885	0	# Proteasome_deg_Far1
R886	0	# Proteasome_deg_Fkh1
R887	0	# Proteasome_deg_Fkh2
R888	0	# Proteasome_deg_Hcm1#i0
R889	0	# Proteasome_deg_Hcm1#i1
R890	0	# Proteasome_deg_Hcm1#i2
R891	0	# Proteasome_deg_Hcm1#i3
R892	0	# Proteasome_deg_Hcm1#i4
R893	0	# Proteasome_deg_Kip1
R894	0	# Proteasome_deg_Mps1
R895	0	# Proteasome_deg_Ndd1
R896	0	# Proteasome_deg_Nrm1
R897	0	# Proteasome_deg_Pcl1
R898	0	# Proteasome_deg_Pcl2
R899	0	# Proteasome_deg_Pcl9
R900	0	# Proteasome_deg_Pds1
R901	0	# Proteasome_deg_Rad53
R902	0	# Proteasome_deg_Scc1
R903	0	# Proteasome_deg_Sic1
R904	0	# Proteasome_deg_Spc42#i0
R905	0	# Proteasome_deg_Spc42#i1
R906	0	# Proteasome_deg_Spc42#i3
R907	0	# Proteasome_deg_Spc42#i4
R908	0	# Proteasome_deg_Swe1
R909	0	# Proteasome_deg_Yhp1
R910	0	# Proteasome_deg_Yox1
R911	0	# Ptc2_p-_Cdc28_[Tloop(T169)]
R912	0	# Ptc3_p-_Cdc28_[Tloop(T169)]
R913	0	# RFC_[dna]_i+_ssDNA_[rfc]
R914	0	# RFC_[dna]_i-_ssDNA_[rfc]
R915	0	# Rad53PPT_p-_Rad53_[SCD1(mec1)]
R916	0	# Rad53_p+_Dbf4_[(rad53)]
R917	0	# Rad53_p+_Dun1_[(T380)]
R918	0	# Rad53_p+_Ndd1_[(rad53)]
R919	0	# Rad53_p+_Nrm1_[(rad53)]
R920	0	# Rad53_p+_Sld3_[(rad53)]
R921	0	# Rfa1_[C]_i+_ssDNA_[rfa1]
R922	0	# Rfa1_[C]_i-_ssDNA_[rfa1]
R923	0	# Rfa1_[rfa2]_ppi+_Rfa2_[rfa1]
R924	0	# Rfa1_[rfa2]_ppi-_Rfa2_[rfa1]
R925	0	# Rfa1_[sgs1]_ppi+_Sgs1_[rfa1]
R926	0	# Rfa1_[sgs1]_ppi-_Sgs1_[rfa1]
R927	0	# Rfa2_[D]_i+_ssDNA_[rfa2]
R928	0	# Rfa2_[D]_i-_ssDNA_[rfa2]
R929	0	# Rfa2_[rfa3]_ppi+_Rfa3_[rfa2]
R930	0	# Rfa2_[rfa3]_ppi-_Rfa3_[rfa2]
R931	0	# Rga1_gap_Cdc42_[(act)]
R932	0	# Rga2_gap_Cdc42_[(act)]
R933	0	# Rho1_[rom2]_ppi+_Rom2_[rho1]
R934	0	# Rho1_[rom2]_ppi-_Rom2_[rho1]
R935	0	# Rho1_[switch]_ppi+_Sec3_[N]
R936	0	# Rho1_[switch]_ppi-_Sec3_[N]
R937	0	# Ribo_trsl_Ace2mRNA
R938	0	# Ribo_trsl_Acm1mRNA
R939	0	# Ribo_trsl_Ase1mRNA
R940	0	# Ribo_trsl_Cdc20mRNA
R941	0	# Ribo_trsl_Cdc5mRNA
R942	0	# Ribo_trsl_Cdc6mRNA
R943	0	# Ribo_trsl_Cin8mRNA
R944	0	# Ribo_trsl_Clb1mRNA
R945	0	# Ribo_trsl_Clb2mRNA
R946	0	# Ribo_trsl_Clb3mRNA
R947	0	# Ribo_trsl_Clb4mRNA
R948	0	# Ribo_trsl_Clb5mRNA
R949	0	# Ribo_trsl_Clb6mRNA
R950	0	# Ribo_trsl_Cln1mRNA
R951	0	# Ribo_trsl_Cln2mRNA
R952	0	# Ribo_trsl_Cln3mRNA
R953	0	# Ribo_trsl_Dbf4mRNA
R954	0	# Ribo_trsl_Far1mRNA
R955	0	# Ribo_trsl_Fkh1mRNA
R956	0	# Ribo_trsl_Fkh2mRNA
R957	0	# Ribo_trsl_Hcm1mRNA
R958	0	# Ribo_trsl_Kip1mRNA
R959	0	# Ribo_trsl_Mcm2mRNA
R960	0	# Ribo_trsl_Mcm3mRNA
R961	0	# Ribo_trsl_Mcm4mRNA
R962	0	# Ribo_trsl_Mcm5mRNA
R963	0	# Ribo_trsl_Mcm6mRNA
R964	0	# Ribo_trsl_Mcm7mRNA
R965	0	# Ribo_trsl_Mps1mRNA
R966	0	# Ribo_trsl_Ndd1mRNA
R967	0	# Ribo_trsl_Nrm1mRNA
R968	0	# Ribo_trsl_Pcl1mRNA
R969	0	# Ribo_trsl_Pcl2mRNA
R970	0	# Ribo_trsl_Pcl9mRNA
R971	0	# Ribo_trsl_Pds1mRNA
R972	0	# Ribo_trsl_Rad53mRNA
R973	0	# Ribo_trsl_Scc1mRNA
R974	0	# Ribo_trsl_Sic1mRNA
R975	0	# Ribo_trsl_Spc42mRNA
R976	0	# Ribo_trsl_Swe1mRNA
R977	0	# Ribo_trsl_Swi4mRNA
R978	0	# Ribo_trsl_Swi5mRNA
R979	0	# Ribo_trsl_Yhp1mRNA
R980	0	# Ribo_trsl_Yox1mRNA
R981	0	# Rnr1_[sml1]_ppi+_Sml1_[rnr1]
R982	0	# Rnr1_[sml1]_ppi-_Sml1_[rnr1]
R983	0	# Rom2_[PH]_i+_PI_[head]
R984	0	# Rom2_[PH]_i-_PI_[head]
R985	0	# Rom2_[cwi]_ppi+_Slg1_[cyt]
R986	0	# Rom2_[cwi]_ppi-_Slg1_[cyt]
R987	0	# Rom2_gef_Rho1_[(act)]
R988	0	# Rpd3_[whi5]_ppi+_Whi5_[hdac]
R989	0	# Rpd3_[whi5]_ppi-_Whi5_[hdac]
R990	0	# Rts1_[sgo1]_ppi+_Sgo1_[N]
R991	0	# Rts1_[sgo1]_ppi-_Sgo1_[N]
R992	0	# Rts1_[tpd3]_ppi+_Tpd3_[RD]
R993	0	# Rts1_[tpd3]_ppi-_Tpd3_[RD]
R994	0	# Sac1_p-_PI_[(4)]
R995	0	# Scc1_[scc2]_ppi+_Scc2_[scc1]
R996	0	# Scc1_[scc2]_ppi-_Scc2_[scc1]
R997	0	# Scc1_[scc3]_ppi+_Scc3_[scc1]
R998	0	# Scc1_[scc3]_ppi-_Scc3_[scc1]
R999	0	# Scc1_[smc1]_ppi+_Smc1_[NBD]
R1000	0	# Scc1_[smc1]_ppi-_Smc1_[NBD]
R1001	0	# Scc1_[smc3]_ppi+_Smc3_[NBD]
R1002	0	# Scc1_[smc3]_ppi-_Smc3_[NBD]
R1003	0	# Scc2_[N]_ppi+_Scc4_[tpr]
R1004	0	# Scc2_[N]_ppi-_Scc4_[tpr]
R1005	0	# Scc4_[DBD]_i+_Centromere_[CLD]
R1006	0	# Scc4_[DBD]_i-_Centromere_[CLD]
R1007	0	# Sec2_gef_Sec4_[(act)]
R1008	0	# Sec3_[PH]_i+_PI_[head]
R1009	0	# Sec3_[PH]_i-_PI_[head]
R1010	0	# Sfi1PPT_p-_Sfi1_[C(S826)]
R1011	0	# Sfi1PPT_p-_Sfi1_[C(T866)]
R1012	0	# Sfi1PPT_p-_Sfi1_[C(T876)]
R1013	0	# Sfi1_[C]_ppi+_Sfi1_[C]
R1014	0	# Sfi1_[C]_ppi-_Sfi1_[C]
R1015	0	# Sfi1_[N]_ppi+_Spc42_[cp]
R1016	0	# Sfi1_[N]_ppi-_Spc42_[cp]
R1017	0	# Sgo1_[DBD]_i+_Centromere_[sgo1]
R1018	0	# Sgo1_[DBD]_i-_Centromere_[sgo1]
R1019	0	# Sld3PPT_p-_Sld3_[(rad53)]
R1020	0	# Smc1_[smc3]_ppi+_Smc3_[smc1]
R1021	0	# Smc1_[smc3]_ppi-_Smc3_[smc1]
R1022	0	# Smc2_[sgo1]_ppi+_Sgo1_[smc2]
R1023	0	# Smc2_[sgo1]_ppi-_Sgo1_[smc2]
R1024	0	# Smc2_[smc4]_ppi+_Smc4_[smc2]
R1025	0	# Smc2_[smc4]_ppi-_Smc4_[smc2]
R1026	0	# Sml1PPT_p-_Sml1_[(dun1)]
R1027	0	# Spc110PPT_p-_Spc110_[(S60)]
R1028	0	# Spc110PPT_p-_Spc110_[(T68)]
R1029	0	# Spc24_[spc25]_ppi+_Spc25_[spc24]
R1030	0	# Spc24_[spc25]_ppi-_Spc25_[spc24]
R1031	0	# Spc29_[spc110]_ppi+_Spc110_[spc29]
R1032	0	# Spc29_[spc110]_ppi-_Spc110_[spc29]
R1033	0	# Spc29_[spc42]_ppi+_Spc42_[spc29]
R1034	0	# Spc29_[spc42]_ppi-_Spc42_[spc29]
R1035	0	# Spc42_[C]_ppi+_Spc42_[N]
R1036	0	# Spc42_[C]_ppi-_Spc42_[N]
R1037	0	# Spc72_[N]_ppi+_Spc98_[spc72]
R1038	0	# Spc72_[N]_ppi-_Spc98_[spc72]
R1039	0	# Spc72_[spc97]_ppi+_Spc97_[spc72]
R1040	0	# Spc72_[spc97]_ppi-_Spc97_[spc72]
R1041	0	# Spc97_[spc110]_ppi+_Spc110_[spc97]
R1042	0	# Spc97_[spc110]_ppi-_Spc110_[spc97]
R1043	0	# Spc97_[spc]_ppi+_Spc98_[spc]
R1044	0	# Spc97_[spc]_ppi-_Spc98_[spc]
R1045	0	# Spc97_[tub4]_ppi+_Tub4_[spc]
R1046	0	# Spc97_[tub4]_ppi-_Tub4_[spc]
R1047	0	# Spc98_[spc110]_ppi+_Spc110_[N]
R1048	0	# Spc98_[spc110]_ppi-_Spc110_[N]
R1049	0	# Spc98_[tub4]_ppi+_Tub4_[spc]
R1050	0	# Spc98_[tub4]_ppi-_Tub4_[spc]
R1051	0	# Ssa1_[ydj1]_ppi+_Ydj1_[ssa]
R1052	0	# Ssa1_[ydj1]_ppi-_Ydj1_[ssa]
R1053	0	# Ssa2_[ydj1]_ppi+_Ydj1_[ssa]
R1054	0	# Ssa2_[ydj1]_ppi-_Ydj1_[ssa]
R1055	0	# Sst4_p+_PI_[(4)]
R1056	0	# Stb1_[N]_ppi+_Swi6_[stb1]
R1057	0	# Stb1_[N]_ppi-_Swi6_[stb1]
R1058	0	# Swe1PPT_p-_Swe1_[(S385)]
R1059	0	# Swe1PPT_p-_Swe1_[(cla4)]
R1060	0	# Swe1PPT_p-_Swe1_[cdc5(HP)]
R1061	0	# Swe1_p+_Cdc28_[(Y19)]
R1062	0	# Swi4_[DBD]_bind+_Cln1Gene_[scb]
R1063	0	# Swi4_[DBD]_bind+_Cln2Gene_[scb]
R1064	0	# Swi4_[DBD]_bind+_Hcm1Gene_[scb]
R1065	0	# Swi4_[DBD]_bind+_Pcl1Gene_[scb]
R1066	0	# Swi4_[DBD]_bind+_Pcl2Gene_[scb]
R1067	0	# Swi4_[DBD]_bind+_Swe1Gene_[scb]
R1068	0	# Swi4_[DBD]_bind+_Yox1Gene_[scb]
R1069	0	# Swi4_[DBD]_bind-_Cln1Gene_[scb]
R1070	0	# Swi4_[DBD]_bind-_Cln2Gene_[scb]
R1071	0	# Swi4_[DBD]_bind-_Hcm1Gene_[scb]
R1072	0	# Swi4_[DBD]_bind-_Pcl1Gene_[scb]
R1073	0	# Swi4_[DBD]_bind-_Pcl2Gene_[scb]
R1074	0	# Swi4_[DBD]_bind-_Swe1Gene_[scb]
R1075	0	# Swi4_[DBD]_bind-_Yox1Gene_[scb]
R1076	0	# Swi4_[swi6]_ppi+_Swi6_[swi4]
R1077	0	# Swi4_[swi6]_ppi-_Swi6_[swi4]
R1078	0	# Swi5_[DBD]_bind+_Pcl9Gene_[ace2swi5]
R1079	0	# Swi5_[DBD]_bind+_Sic1Gene_[ace2swi5]
R1080	0	# Swi5_[DBD]_bind-_Pcl9Gene_[ace2swi5]
R1081	0	# Swi5_[DBD]_bind-_Sic1Gene_[ace2swi5]
R1082	0	# Swi6_[whi5]_ppi+_Whi5_[swi6]
R1083	0	# Swi6_[whi5]_ppi-_Whi5_[swi6]
R1084	0	# Tem1_gef_Tem1_[(act)]
R1085	0	# Tub1_[tub2]_ppi+_Tub2_[tub]
R1086	0	# Tub1_[tub2]_ppi-_Tub2_[tub]
R1087	0	# Tub1_[tub4]_ppi+_Tub4_[tub1]
R1088	0	# Tub1_[tub4]_ppi-_Tub4_[tub1]
R1089	0	# Tub2_[tub]_ppi+_Tub3_[tub2]
R1090	0	# Tub2_[tub]_ppi-_Tub3_[tub2]
R1091	0	# Tub3_[tub4]_ppi+_Tub4_[tub3]
R1092	0	# Tub3_[tub4]_ppi-_Tub4_[tub3]
R1093	0	# Tus1PPT_p-_Tus1_[(cdc5)]
R1094	0	# Tus1_gef_Rho1_[(act)]
S0	1	# APC_[activator]--0
S1	0	# APC_[activator]--Cdc20_[APC]
S2	0	# APC_[activator]--Cdh1_[APC]
S3	1	# Ace2Gene_[fkh2]--0
S4	0	# Ace2Gene_[fkh2]--Fkh2_[DBD]
S5	1	# Ace2Gene_[mcm1]--0
S6	0	# Ace2Gene_[mcm1]--Mcm1_[DBD]
S7	1	# Ace2_[(cbk1)]-{0}
S8	0	# Ace2_[(cbk1)]-{p}
S9	1	# Ace2_[DBD]--0
S10	0	# Ace2_[DBD]--Pcl9Gene_[ace2swi5]
S11	0	# Ace2_[DBD]--Sic1Gene_[ace2swi5]
S12	1	# Ace2_[NLS(cdc28)]-{0}
S13	0	# Ace2_[NLS(cdc28)]-{p}
S14	1	# Ace2mRNA
S15	1	# Acm1Gene_[mcb]--0
S16	0	# Acm1Gene_[mcb]--Mbp1_[DBD]
S17	1	# Acm1_[(Dbox)]-{0}
S18	0	# Acm1_[(Dbox)]-{ub}
S19	1	# Acm1_[(S3)]-{0}
S20	0	# Acm1_[(S3)]-{p}
S21	1	# Acm1_[(S31)]-{0}
S22	0	# Acm1_[(S31)]-{p}
S23	1	# Acm1_[(S48)]-{0}
S24	0	# Acm1_[(S48)]-{p}
S25	1	# Acm1_[(T161)]-{0}
S26	0	# Acm1_[(T161)]-{p}
S27	1	# Acm1_[bmh]--0
S28	0	# Acm1_[bmh]--Bmh1_[acm1]
S29	0	# Acm1_[bmh]--Bmh2_[acm1]
S30	1	# Acm1_[cdh1]--0
S31	0	# Acm1_[cdh1]--Cdh1_[acm1]
S32	1	# Acm1mRNA
S33	1	# Act1_[formin]--0
S34	0	# Act1_[formin]--Bni1_[actin]
S35	0	# Act1_[formin]--Bnr1_[actin]
S36	1	# Act1_[motor]--0
S37	0	# Act1_[motor]--Myo2_[actin]
S38	1	# Act1_[self1]--0
S39	0	# Act1_[self1]--Act1_[self2]
S40	1	# Act1_[self2]--0
S41	1	# Ase1Gene
S42	1	# Ase1_[(apc)]-{0}
S43	0	# Ase1_[(apc)]-{ub}
S44	1	# Ase1_[dimer]--0
S45	0	# Ase1_[dimer]--Ase1_[dimer]
S46	1	# Ase1_[mt]--0
S47	0	# Ase1_[mt]--Tub1_[ase1]
S48	1	# Ase1mRNA
S49	1	# Ask1_[N]--0
S50	0	# Ask1_[N]--Dad4_[N]
S51	1	# Ask1_[ndc80]--0
S52	0	# Ask1_[ndc80]--Ndc80_[ask1]
S53	1	# Axl1_[bud3]--0
S54	0	# Axl1_[bud3]--Bud3_[axl1]
S55	1	# Bck2_[mcm1]--0
S56	0	# Bck2_[mcm1]--Mcm1_[bck2]
S57	1	# Bem1_[(cdc28)]-{0}
S58	0	# Bem1_[(cdc28)]-{p}
S59	1	# Bem1_[CI]--0
S60	0	# Bem1_[CI]--Cdc42_[bem1]
S61	1	# Bem1_[PB1]--0
S62	0	# Bem1_[PB1]--Cdc24_[bem1]
S63	1	# Bem1_[SH3]--0
S64	0	# Bem1_[SH3]--Cla4_[bem1]
S65	0	# Bem1_[SH3]--Ste20_[bem1]
S66	1	# Bem2_[(cdc28)]-{0}
S67	0	# Bem2_[(cdc28)]-{p}
S68	1	# Bem3_[(cdc28)]-{0}
S69	0	# Bem3_[(cdc28)]-{p}
S70	1	# Bfa1PPT
S71	1	# Bfa1_[(cdc5)]-{0}
S72	0	# Bfa1_[(cdc5)]-{p}
S73	1	# Bfa1_[(kin4)]-{0}
S74	0	# Bfa1_[(kin4)]-{p}
S75	1	# Bfa1_[bub2]--0
S76	0	# Bfa1_[bub2]--Bub2_[bfa1]
S77	1	# Bfa1_[tem1]--0
S78	0	# Bfa1_[tem1]--Tem1_[bfa1]
S79	1	# Bim1_[MT]--0
S80	0	# Bim1_[MT]--Tub2_[PlusEnd]
S81	1	# Bim1_[kar9]--0
S82	0	# Bim1_[kar9]--Kar9_[bim1]
S83	1	# Bir1_[C]--0
S84	0	# Bir1_[C]--Nbl1_[bir1]
S85	1	# Bir1_[cbf2]--0
S86	0	# Bir1_[cbf2]--Cbf2_[bir1]
S87	1	# Bmh1_[acm1]--0
S88	1	# Bmh2_[acm1]--0
S89	1	# Bni1_[DAD]--0
S90	0	# Bni1_[DAD]--[DID]
S91	1	# Bni1_[DID]--0
S92	1	# Bni1_[FH2]--0
S93	0	# Bni1_[FH2]--Bni1_[FH2]
S94	1	# Bni1_[GBD]--0
S95	0	# Bni1_[GBD]--Cdc42_[switch]
S96	0	# Bni1_[GBD]--Rho1_[switch]
S97	1	# Bni1_[SBD]--0
S98	0	# Bni1_[SBD]--Spa2_[bni1]
S99	1	# Bni1_[actin]--0
S100	1	# Bnr1_[DAD]--0
S101	0	# Bnr1_[DAD]--[DID]
S102	1	# Bnr1_[DID]--0
S103	1	# Bnr1_[FH2]--0
S104	0	# Bnr1_[FH2]--Bnr1_[FH2]
S105	1	# Bnr1_[GBD]--0
S106	0	# Bnr1_[GBD]--Cdc42_[switch]
S107	0	# Bnr1_[GBD]--Rho1_[switch]
S108	1	# Bnr1_[actin]--0
S109	1	# Boi1_[(cdc28)]-{0}
S110	0	# Boi1_[(cdc28)]-{p}
S111	1	# Boi1_[cdc42]--0
S112	0	# Boi1_[cdc42]--Cdc42_[switch]
S113	1	# Boi2_[(cdc28)]-{0}
S114	0	# Boi2_[(cdc28)]-{p}
S115	1	# Boi2_[cdc42]--0
S116	0	# Boi2_[cdc42]--Cdc42_[switch]
S117	1	# Brn1_[smc2]--0
S118	0	# Brn1_[smc2]--Smc2_[brn1]
S119	1	# Brn1_[smc4]--0
S120	0	# Brn1_[smc4]--Smc4_[brn1]
S121	1	# Brn1_[ycg1]--0
S122	0	# Brn1_[ycg1]--Ycg1_[brn1]
S123	1	# Brn1_[ycs4]--0
S124	0	# Brn1_[ycs4]--Ycs4_[brn1]
S125	1	# Bub1_[spc105]--0
S126	0	# Bub1_[spc105]--Spc105_[bub1]
S127	1	# Bub2_[bfa1]--0
S128	1	# Bub3_[spc105]--0
S129	0	# Bub3_[spc105]--Spc105_[bub3]
S130	1	# Bud2
S131	1	# Bud3_[axl1]--0
S132	1	# Bud3_[bud4]--0
S133	0	# Bud3_[bud4]--Bud4_[bud3]
S134	1	# Bud3_[bud5]--0
S135	0	# Bud3_[bud5]--Bud5_[bud3]
S136	1	# Bud4_[bud3]--0
S137	1	# Bud5_[bud3]--0
S138	1	# Bud5_[lm]--0
S139	0	# Bud5_[lm]--LM_[cyt]
S140	1	# Bud6_[spa2]--0
S141	0	# Bud6_[spa2]--Spa2_[bud6]
S142	1	# Cak1
S143	1	# Cbf2_[bir1]--0
S144	1	# Cbf2_[centromere]--0
S145	0	# Cbf2_[centromere]--Centromere_[CDE]
S146	1	# Cbk1_[(Kic1)]-{0}
S147	0	# Cbk1_[(Kic1)]-{p}
S148	1	# Cbk1_[mob2]--0
S149	0	# Cbk1_[mob2]--Mob2_[cbk1]
S150	1	# Cbk1_[tao3]--0
S151	0	# Cbk1_[tao3]--Tao3_[cbk1]
S152	1	# Cdc10PPT
S153	1	# Cdc10_[(cla4)]-{0}
S154	0	# Cdc10_[(cla4)]-{p}
S155	1	# Cdc10_[cdc3]--0
S156	0	# Cdc10_[cdc3]--Cdc3_[cdc10]
S157	1	# Cdc11_[cdc12]--0
S158	0	# Cdc11_[cdc12]--Cdc12_[cdc11]
S159	1	# Cdc11_[cdc5]--0
S160	0	# Cdc11_[cdc5]--Cdc5_[PBD]
S161	1	# Cdc12_[cdc11]--0
S162	1	# Cdc12_[cdc3]--0
S163	0	# Cdc12_[cdc3]--Cdc3_[cdc12]
S164	1	# Cdc12_[cdc5]--0
S165	0	# Cdc12_[cdc5]--Cdc5_[PBD]
S166	1	# Cdc12_[gic1]--0
S167	0	# Cdc12_[gic1]--Gic1_[cdc12]
S168	1	# Cdc12_[gic2]--0
S169	0	# Cdc12_[gic2]--Gic2_[cdc12]
S170	1	# Cdc14PPT
S171	1	# Cdc14_[(NLS)]-{0}
S172	0	# Cdc14_[(NLS)]-{p}
S173	1	# Cdc14_[net1]--0
S174	0	# Cdc14_[net1]--Net1_[n]
S175	1	# Cdc15_[tem1]--0
S176	0	# Cdc15_[tem1]--Tem1_[cdc15]
S177	1	# Cdc20Gene_[fkh2]--0
S178	0	# Cdc20Gene_[fkh2]--Fkh2_[DBD]
S179	1	# Cdc20Gene_[mcm1]--0
S180	0	# Cdc20Gene_[mcm1]--Mcm1_[DBD]
S181	1	# Cdc20_[(apc)]-{0}
S182	0	# Cdc20_[(apc)]-{ub}
S183	1	# Cdc20_[APC]--0
S184	1	# Cdc20_[mad2]--0
S185	0	# Cdc20_[mad2]--Mad2_[cdc20]
S186	1	# Cdc20_[mad3]--0
S187	0	# Cdc20_[mad3]--Mad3_[cdc20]
S188	1	# Cdc20mRNA
S189	1	# Cdc24PPT
S190	1	# Cdc24_[(PAK)]-{0}
S191	0	# Cdc24_[(PAK)]-{p}
S192	1	# Cdc24_[(cdc28)]-{0}
S193	0	# Cdc24_[(cdc28)]-{p}
S194	1	# Cdc24_[bem1]--0
S195	1	# Cdc24_[far1]--0
S196	0	# Cdc24_[far1]--Far1_[cdc24]
S197	1	# Cdc24_[rsr1]--0
S198	0	# Cdc24_[rsr1]--Rsr1_[cdc24]
S199	1	# Cdc28PPT
S200	1	# Cdc28_[(Y19)]-{0}
S201	0	# Cdc28_[(Y19)]-{p}
S202	1	# Cdc28_[Tloop(T169)]-{0}
S203	0	# Cdc28_[Tloop(T169)]-{p}
S204	1	# Cdc28_[cks1]--0
S205	0	# Cdc28_[cks1]--Cks1_[cdc28]
S206	1	# Cdc28_[cyclin]--0
S207	0	# Cdc28_[cyclin]--Clb1_[cdc28]
S208	0	# Cdc28_[cyclin]--Clb2_[cdc28]
S209	0	# Cdc28_[cyclin]--Clb3_[cdc28]
S210	0	# Cdc28_[cyclin]--Clb4_[cdc28]
S211	0	# Cdc28_[cyclin]--Clb5_[cdc28]
S212	0	# Cdc28_[cyclin]--Clb6_[cdc28]
S213	0	# Cdc28_[cyclin]--Cln1_[cdc28]
S214	0	# Cdc28_[cyclin]--Cln2_[cdc28]
S215	0	# Cdc28_[cyclin]--Cln3_[cdc28]
S216	1	# Cdc28_[far1]--0
S217	0	# Cdc28_[far1]--Far1_[cdc28]
S218	1	# Cdc28_[sic1]--0
S219	0	# Cdc28_[sic1]--Sic1_[cdc28]
S220	1	# Cdc28_[whi3]--0
S221	0	# Cdc28_[whi3]--Whi3_[cdc28]
S222	1	# Cdc31_[kar1]--0
S223	0	# Cdc31_[kar1]--Kar1_[cdc31]
S224	1	# Cdc31_[sfi1]--0
S225	0	# Cdc31_[sfi1]--Sfi1_[cdc31]
S226	1	# Cdc34_[scf]--0
S227	0	# Cdc34_[scf]--Hrt1_[cdc34]
S228	1	# Cdc3PPT
S229	1	# Cdc3_[(cla4)]-{0}
S230	0	# Cdc3_[(cla4)]-{p}
S231	1	# Cdc3_[cdc10]--0
S232	1	# Cdc3_[cdc12]--0
S233	1	# Cdc3_[hsl1]--0
S234	0	# Cdc3_[hsl1]--Hsl1_[septin]
S235	1	# Cdc42_[(act)]-{0}
S236	0	# Cdc42_[(act)]-{gtp}
S237	1	# Cdc42_[bem1]--0
S238	1	# Cdc42_[rdi1]--0
S239	0	# Cdc42_[rdi1]--Rdi1_[cdc42]
S240	1	# Cdc42_[switch]--0
S241	0	# Cdc42_[switch]--Cla4_[CRIB]
S242	0	# Cdc42_[switch]--Exo70_[cdc42]
S243	0	# Cdc42_[switch]--Gic1_[cdc42]
S244	0	# Cdc42_[switch]--Gic2_[cdc42]
S245	0	# Cdc42_[switch]--Rsr1_[cdc42]
S246	0	# Cdc42_[switch]--Sec3_[N]
S247	0	# Cdc42_[switch]--Ste20_[CRIB]
S248	1	# Cdc45_[sld3]--0
S249	0	# Cdc45_[sld3]--Sld3_[cdc45]
S250	1	# Cdc4_[scf]--0
S251	0	# Cdc4_[scf]--Skp1_[Fprotein]
S252	1	# Cdc53_[hrt1]--0
S253	0	# Cdc53_[hrt1]--Hrt1_[scf]
S254	1	# Cdc53_[scf]--0
S255	0	# Cdc53_[scf]--Skp1_[cdc53]
S256	1	# Cdc55_[tpd3]--0
S257	0	# Cdc55_[tpd3]--Tpd3_[RD]
S258	1	# Cdc5Gene_[fkh2]--0
S259	0	# Cdc5Gene_[fkh2]--Fkh2_[DBD]
S260	1	# Cdc5Gene_[mcm1]--0
S261	0	# Cdc5Gene_[mcm1]--Mcm1_[DBD]
S262	1	# Cdc5_[(T238)]-{0}
S263	0	# Cdc5_[(T238)]-{p}
S264	1	# Cdc5_[(T242)]-{0}
S265	0	# Cdc5_[(T242)]-{p}
S266	1	# Cdc5_[(apc)]-{0}
S267	0	# Cdc5_[(apc)]-{ub}
S268	1	# Cdc5_[PBD]--0
S269	0	# Cdc5_[PBD]--Swe1_[cdc5]
S270	1	# Cdc5mRNA
S271	1	# Cdc6Gene_[ECB]--0
S272	0	# Cdc6Gene_[ECB]--Mcm1_[DBD]
S273	1	# Cdc6_[(cdc28)]-{0}
S274	0	# Cdc6_[(cdc28)]-{p}
S275	1	# Cdc6_[(scf)]-{0}
S276	0	# Cdc6_[(scf)]-{ub}
S277	1	# Cdc6_[orc1]--0
S278	0	# Cdc6_[orc1]--Orc1_[cdc6]
S279	1	# Cdc6mRNA
S280	1	# Cdc7_[dbf4]--0
S281	0	# Cdc7_[dbf4]--Dbf4_[cdc7]
S282	1	# Cdh1_[(cdc28)]-{0}
S283	0	# Cdh1_[(cdc28)]-{p}
S284	1	# Cdh1_[APC]--0
S285	1	# Cdh1_[acm1]--0
S286	1	# Cdt1_[C]--0
S287	0	# Cdt1_[C]--Mcm6_[C]
S288	1	# Cdt1_[orc6]--0
S289	0	# Cdt1_[orc6]--Orc6_[cdt1]
S290	1	# Cell_[(DNA)]-{0}
S291	0	# Cell_[(DNA)]-{lic}
S292	0	# Cell_[(DNA)]-{replicated}
S293	0	# Cell_[(DNA)]-{replicating}
S294	1	# Cell_[(SPB)]-{0}
S295	0	# Cell_[(SPB)]-{bipolar}
S296	0	# Cell_[(SPB)]-{dup}
S297	0	# Cell_[(SPB)]-{sat}
S298	0	# Cell_[(SPB)]-{spb}
S299	1	# Cell_[(bud)]-{0}
S300	0	# Cell_[(bud)]-{large}
S301	0	# Cell_[(bud)]-{small}
S302	1	# Centromere_[CDE]--0
S303	1	# Centromere_[CLD]--0
S304	0	# Centromere_[CLD]--Scc4_[DBD]
S305	1	# Centromere_[sgo1]--0
S306	0	# Centromere_[sgo1]--Sgo1_[DBD]
S307	1	# Chk1
S308	1	# Chs2PPT
S309	1	# Chs2_[(S100)]-{0}
S310	0	# Chs2_[(S100)]-{p}
S311	1	# Chs2_[(S14)]-{0}
S312	0	# Chs2_[(S14)]-{p}
S313	1	# Chs2_[(S60)]-{0}
S314	0	# Chs2_[(S60)]-{p}
S315	1	# Chs2_[(S69)]-{0}
S316	0	# Chs2_[(S69)]-{p}
S317	1	# Chs2_[(dbf2)]-{0}
S318	0	# Chs2_[(dbf2)]-{p}
S319	1	# Cin8Gene_[hcm1]--0
S320	0	# Cin8Gene_[hcm1]--Hcm1_[DBD]
S321	1	# Cin8_[(apc)]-{0}
S322	0	# Cin8_[(apc)]-{ub}
S323	1	# Cin8_[HD]--0
S324	0	# Cin8_[HD]--Cin8_[HD]
S325	1	# Cin8_[mt]--0
S326	0	# Cin8_[mt]--Tub1_[motor]
S327	1	# Cin8_[stalk]--0
S328	0	# Cin8_[stalk]--Cin8_[stalk]
S329	1	# Cin8mRNA
S330	1	# Cks1_[cdc28]--0
S331	1	# Cla4_[(ap)]-{0}
S332	0	# Cla4_[(ap)]-{p}
S333	1	# Cla4_[CRIB]--0
S334	1	# Cla4_[bem1]--0
S335	1	# Cla4_[lipid]--0
S336	0	# Cla4_[lipid]--PI_[head]
S337	1	# Clb1Gene_[fkh2]--0
S338	0	# Clb1Gene_[fkh2]--Fkh2_[DBD]
S339	1	# Clb1Gene_[mcm1]--0
S340	0	# Clb1Gene_[mcm1]--Mcm1_[DBD]
S341	1	# Clb1_[(apc)]-{0}
S342	0	# Clb1_[(apc)]-{ub}
S343	1	# Clb1_[cdc28]--0
S344	1	# Clb1mRNA
S345	1	# Clb2Gene_[fkh2]--0
S346	0	# Clb2Gene_[fkh2]--Fkh2_[DBD]
S347	1	# Clb2Gene_[mcm1]--0
S348	0	# Clb2Gene_[mcm1]--Mcm1_[DBD]
S349	1	# Clb2_[(apc)]-{0}
S350	0	# Clb2_[(apc)]-{ub}
S351	1	# Clb2_[cdc28]--0
S352	1	# Clb2_[swi4]--0
S353	0	# Clb2_[swi4]--Swi4_[cyclin]
S354	1	# Clb2mRNA
S355	1	# Clb3Gene_[fkh2]--0
S356	0	# Clb3Gene_[fkh2]--Fkh2_[DBD]
S357	1	# Clb3Gene_[mcm1]--0
S358	0	# Clb3Gene_[mcm1]--Mcm1_[DBD]
S359	1	# Clb3_[(apc)]-{0}
S360	0	# Clb3_[(apc)]-{ub}
S361	1	# Clb3_[cdc28]--0
S362	1	# Clb3mRNA
S363	1	# Clb4Gene
S364	1	# Clb4_[(apc)]-{0}
S365	0	# Clb4_[(apc)]-{ub}
S366	1	# Clb4_[cdc28]--0
S367	1	# Clb4mRNA
S368	1	# Clb5Gene_[mcb]--0
S369	0	# Clb5Gene_[mcb]--Mbp1_[DBD]
S370	1	# Clb5_[(apc)]-{0}
S371	0	# Clb5_[(apc)]-{ub}
S372	1	# Clb5_[cdc28]--0
S373	1	# Clb5mRNA
S374	1	# Clb6Gene_[mcb]--0
S375	0	# Clb6Gene_[mcb]--Mbp1_[DBD]
S376	1	# Clb6_[(deg)]-{0}
S377	0	# Clb6_[(deg)]-{p}
S378	1	# Clb6_[(scf)]-{0}
S379	0	# Clb6_[(scf)]-{ub}
S380	1	# Clb6_[cdc28]--0
S381	1	# Clb6mRNA
S382	1	# Cln1Gene_[scb]--0
S383	0	# Cln1Gene_[scb]--Swi4_[DBD]
S384	1	# Cln1_[(cdc28)]-{0}
S385	0	# Cln1_[(cdc28)]-{p}
S386	1	# Cln1_[(scf)]-{0}
S387	0	# Cln1_[(scf)]-{ub}
S388	1	# Cln1_[cdc28]--0
S389	1	# Cln1mRNA
S390	1	# Cln2Gene_[scb]--0
S391	0	# Cln2Gene_[scb]--Swi4_[DBD]
S392	1	# Cln2_[(cdc28)]-{0}
S393	0	# Cln2_[(cdc28)]-{p}
S394	1	# Cln2_[(scf)]-{0}
S395	0	# Cln2_[(scf)]-{ub}
S396	1	# Cln2_[cdc28]--0
S397	1	# Cln2mRNA
S398	1	# Cln3Gene_[ECB]--0
S399	0	# Cln3Gene_[ECB]--Mcm1_[DBD]
S400	1	# Cln3_[(cdc28)]-{0}
S401	0	# Cln3_[(cdc28)]-{p}
S402	1	# Cln3_[(scf)]-{0}
S403	0	# Cln3_[(scf)]-{ub}
S404	1	# Cln3_[JD]--0
S405	0	# Cln3_[JD]--Ydj1_[cln3]
S406	1	# Cln3_[cdc28]--0
S407	1	# Cln3mRNA_[Whi3]--0
S408	0	# Cln3mRNA_[Whi3]--Whi3_[mrna]
S409	1	# Cmd1_[spc110]--0
S410	0	# Cmd1_[spc110]--Spc110_[C]
S411	1	# Cmd1_[spc42]--0
S412	0	# Cmd1_[spc42]--Spc42_[Cmd1]
S413	1	# Cnm67_[cp]--0
S414	0	# Cnm67_[cp]--Spc42_[cnm67]
S415	1	# Cnm67_[op]--0
S416	0	# Cnm67_[op]--Nud1_[cnm67]
S417	1	# Ctf18_[rfc]--0
S418	0	# Ctf18_[rfc]--RFC_[ctf18]
S419	1	# Dad4_[N]--0
S420	1	# Dad4_[cc]--0
S421	0	# Dad4_[cc]--Dam1_[N2]
S422	1	# Dam1_[(S20)]-{0}
S423	0	# Dam1_[(S20)]-{p}
S424	1	# Dam1_[(S257)]-{0}
S425	0	# Dam1_[(S257)]-{p}
S426	1	# Dam1_[(S265)]-{0}
S427	0	# Dam1_[(S265)]-{p}
S428	1	# Dam1_[(S292)]-{0}
S429	0	# Dam1_[(S292)]-{p}
S430	1	# Dam1_[Ca]--0
S431	0	# Dam1_[Ca]--Tub1_[dam1]
S432	0	# Dam1_[Ca]--Tub3_[dam1]
S433	1	# Dam1_[Cb]--0
S434	0	# Dam1_[Cb]--Tub2_[dam1]
S435	1	# Dam1_[N1]--0
S436	0	# Dam1_[N1]--Spc34_[N]
S437	1	# Dam1_[N2]--0
S438	1	# Dam1_[cc]--0
S439	0	# Dam1_[cc]--Duo1_[cc]
S440	1	# Dam1_[ndc80]--0
S441	0	# Dam1_[ndc80]--Ndc80_[dam1]
S442	1	# Dbf2PPT
S443	1	# Dbf2_[(HM)]-{0}
S444	0	# Dbf2_[(HM)]-{p}
S445	1	# Dbf2_[n]--0
S446	0	# Dbf2_[n]--Mob1_[dbf2]
S447	1	# Dbf4Gene
S448	1	# Dbf4PPT
S449	1	# Dbf4_[(apc)]-{0}
S450	0	# Dbf4_[(apc)]-{ub}
S451	1	# Dbf4_[(cdc28)]-{0}
S452	0	# Dbf4_[(cdc28)]-{p}
S453	1	# Dbf4_[(rad53)]-{0}
S454	0	# Dbf4_[(rad53)]-{p}
S455	1	# Dbf4_[cdc7]--0
S456	1	# Dbf4mRNA
S457	1	# Decay
S458	1	# Dma1
S459	1	# Dpb11_[BRCT1]--0
S460	0	# Dpb11_[BRCT1]--Sld2_[dpb11]
S461	1	# Dpb11_[BRCT2]--0
S462	0	# Dpb11_[BRCT2]--Sld3_[dpb11]
S463	1	# Dpb11_[gins]--0
S464	0	# Dpb11_[gins]--Psf1_[dpb11]
S465	1	# Dpb11_[pol]--0
S466	0	# Dpb11_[pol]--Pol2_[dpb11]
S467	1	# Dun1PPT
S468	1	# Dun1_[(T380)]-{0}
S469	0	# Dun1_[(T380)]-{p}
S470	1	# Duo1_[Ca]--0
S471	0	# Duo1_[Ca]--Tub1_[duo1]
S472	0	# Duo1_[Ca]--Tub3_[duo1]
S473	1	# Duo1_[Cb]--0
S474	0	# Duo1_[Cb]--Tub2_[duo1]
S475	1	# Duo1_[cc]--0
S476	1	# Elm1
S477	1	# Esp1_[pds1]--0
S478	0	# Esp1_[pds1]--Pds1_[esp1]
S479	1	# Exo70_[C]--0
S480	0	# Exo70_[C]--PI_[head]
S481	1	# Exo70_[cdc42]--0
S482	1	# Far1Gene
S483	1	# Far1_[(S87)]-{0}
S484	0	# Far1_[(S87)]-{p}
S485	1	# Far1_[(scf)]-{0}
S486	0	# Far1_[(scf)]-{ub}
S487	1	# Far1_[cdc24]--0
S488	1	# Far1_[cdc28]--0
S489	1	# Far1mRNA
S490	1	# Fin1_[(cdc28)]-{0}
S491	0	# Fin1_[(cdc28)]-{p}
S492	1	# Fkh1Gene_[hcm1]--0
S493	0	# Fkh1Gene_[hcm1]--Hcm1_[DBD]
S494	1	# Fkh1_[(apc)]-{0}
S495	0	# Fkh1_[(apc)]-{ub}
S496	1	# Fkh1mRNA
S497	1	# Fkh2Gene_[hcm1]--0
S498	0	# Fkh2Gene_[hcm1]--Hcm1_[DBD]
S499	1	# Fkh2_[(S683)]-{0}
S500	0	# Fkh2_[(S683)]-{p}
S501	1	# Fkh2_[(T697)]-{0}
S502	0	# Fkh2_[(T697)]-{p}
S503	1	# Fkh2_[(apc)]-{0}
S504	0	# Fkh2_[(apc)]-{ub}
S505	1	# Fkh2_[DBD]--0
S506	0	# Fkh2_[DBD]--Swi5Gene_[fkh2]
S507	1	# Fkh2_[mcm1]--0
S508	0	# Fkh2_[mcm1]--Mcm1_[fkh2]
S509	1	# Fkh2_[ndd1]--0
S510	0	# Fkh2_[ndd1]--Ndd1_[fkh2]
S511	1	# Fkh2mRNA
S512	1	# Fks1_[rho1]--0
S513	0	# Fks1_[rho1]--Rho1_[switch]
S514	1	# Gic1_[cdc12]--0
S515	1	# Gic1_[cdc42]--0
S516	1	# Gic2_[cdc12]--0
S517	1	# Gic2_[cdc42]--0
S518	1	# Glc7_[spc105]--0
S519	0	# Glc7_[spc105]--Spc105_[rvsf]
S520	1	# Grr1_[scf]--0
S521	0	# Grr1_[scf]--Skp1_[Fprotein]
S522	1	# Gsc2_[rho1]--0
S523	0	# Gsc2_[rho1]--Rho1_[switch]
S524	1	# Hcm1Gene_[mcb]--0
S525	0	# Hcm1Gene_[mcb]--Mbp1_[DBD]
S526	1	# Hcm1Gene_[scb]--0
S527	0	# Hcm1Gene_[scb]--Swi4_[DBD]
S528	1	# Hcm1_[DBD]--0
S529	0	# Hcm1_[DBD]--Ndd1Gene_[hcm1]
S530	0	# Hcm1_[DBD]--Yhp1Gene_[hcm1]
S531	1	# Hcm1mRNA
S532	1	# Hof1PPT
S533	1	# Hof1_[(dbf2)]-{0}
S534	0	# Hof1_[(dbf2)]-{p}
S535	1	# Hos3_[whi5]--0
S536	0	# Hos3_[whi5]--Whi5_[hdac]
S537	1	# Hrt1_[cdc34]--0
S538	1	# Hrt1_[scf]--0
S539	1	# Hsl1_[hsl7]--0
S540	0	# Hsl1_[hsl7]--Hsl7_[hsl1]
S541	1	# Hsl1_[septin]--0
S542	1	# Hsl7PPT
S543	1	# Hsl7_[(hsl1)]-{0}
S544	0	# Hsl7_[(hsl1)]-{p}
S545	1	# Hsl7_[hsl1]--0
S546	1	# Hsl7_[swe1]--0
S547	0	# Hsl7_[swe1]--Swe1_[hsl7]
S548	1	# Hym1_[kic1]--0
S549	0	# Hym1_[kic1]--Kic1_[hym1]
S550	1	# Hym1_[sog2]--0
S551	0	# Hym1_[sog2]--Sog2_[hym1]
S552	1	# Inp51
S553	1	# Ipl1_[sli15]--0
S554	0	# Ipl1_[sli15]--Sli15_[Inbox]
S555	1	# Kar1_[cdc31]--0
S556	1	# Kar9_[(cdc28)]-{0}
S557	0	# Kar9_[(cdc28)]-{p}
S558	1	# Kar9_[bim1]--0
S559	1	# Kar9_[myo2]--0
S560	0	# Kar9_[myo2]--Myo2_[kar9]
S561	1	# Kic1_[hym1]--0
S562	1	# Kic1_[tao3]--0
S563	0	# Kic1_[tao3]--Tao3_[kic1]
S564	1	# Kin4Kinase
S565	1	# Kin4_[(HP)]-{0}
S566	0	# Kin4_[(HP)]-{p}
S567	1	# Kin4_[AL(T209)]-{0}
S568	0	# Kin4_[AL(T209)]-{p}
S569	1	# Kin4_[lte1]--0
S570	0	# Kin4_[lte1]--Lte1_[n]
S571	1	# Kip1Gene
S572	1	# Kip1_[(apc)]-{0}
S573	0	# Kip1_[(apc)]-{ub}
S574	1	# Kip1_[mt]--0
S575	0	# Kip1_[mt]--Tub1_[motor]
S576	1	# Kip1_[stalk]--0
S577	0	# Kip1_[stalk]--Kip1_[stalk]
S578	1	# Kip1mRNA
S579	1	# LM_[cyt]--0
S580	1	# Lcd1_[mec1]--0
S581	0	# Lcd1_[mec1]--Mec1_[lcd1]
S582	1	# Lcd1_[rfa1]--0
S583	0	# Lcd1_[rfa1]--Rfa1_[lcd1]
S584	1	# Lrg1
S585	1	# Lte1PPT
S586	1	# Lte1_[(cdc28)]-{0}
S587	0	# Lte1_[(cdc28)]-{p}
S588	1	# Lte1_[(cla4)]-{0}
S589	0	# Lte1_[(cla4)]-{p}
S590	1	# Lte1_[n]--0
S591	1	# Mad1_[KT]--0
S592	0	# Mad1_[KT]--Ndc80_[mad1]
S593	1	# Mad1_[mad2]--0
S594	0	# Mad1_[mad2]--Mad2_[mad1]
S595	1	# Mad2_[cdc20]--0
S596	1	# Mad2_[mad1]--0
S597	1	# Mad2_[mad2]--0
S598	0	# Mad2_[mad2]--Mad2_[mad2]
S599	1	# Mad3_[cdc20]--0
S600	1	# Mbp1_[DBD]--0
S601	0	# Mbp1_[DBD]--Nrm1Gene_[mcb]
S602	0	# Mbp1_[DBD]--Pds1Gene_[mcb]
S603	0	# Mbp1_[DBD]--Rad53Gene_[mcb]
S604	0	# Mbp1_[DBD]--Scc1Gene_[mcb]
S605	0	# Mbp1_[DBD]--Spc42Gene_[mcb]
S606	1	# Mbp1_[swi6]--0
S607	0	# Mbp1_[swi6]--Swi6_[mbp1]
S608	1	# Mcm10_[mcm2]--0
S609	0	# Mcm10_[mcm2]--Mcm2_[mcm10]
S610	1	# Mcm1_[DBD]--0
S611	0	# Mcm1_[DBD]--Mcm2Gene_[ECB]
S612	0	# Mcm1_[DBD]--Mcm3Gene_[ECB]
S613	0	# Mcm1_[DBD]--Mcm4Gene_[ECB]
S614	0	# Mcm1_[DBD]--Mcm5Gene_[ECB]
S615	0	# Mcm1_[DBD]--Mcm6Gene_[ECB]
S616	0	# Mcm1_[DBD]--Mcm7Gene_[ECB]
S617	0	# Mcm1_[DBD]--Swi4Gene_[ECB]
S618	0	# Mcm1_[DBD]--Swi5Gene_[mcm1]
S619	1	# Mcm1_[bck2]--0
S620	1	# Mcm1_[fkh2]--0
S621	1	# Mcm1_[yhp1]--0
S622	0	# Mcm1_[yhp1]--Yhp1_[mcm1]
S623	1	# Mcm1_[yox1]--0
S624	0	# Mcm1_[yox1]--Yox1_[mcm1]
S625	1	# Mcm2Gene_[ECB]--0
S626	1	# Mcm2_[mcm10]--0
S627	1	# Mcm2_[mcm6]--0
S628	0	# Mcm2_[mcm6]--Mcm6_[mcm2]
S629	1	# Mcm2mRNA
S630	1	# Mcm3Gene_[ECB]--0
S631	1	# Mcm3_[NLS(cdc28)]-{0}
S632	0	# Mcm3_[NLS(cdc28)]-{p}
S633	1	# Mcm3_[mcm5]--0
S634	0	# Mcm3_[mcm5]--Mcm5_[mcm3]
S635	1	# Mcm3_[mcm7]--0
S636	0	# Mcm3_[mcm7]--Mcm7_[mcm3]
S637	1	# Mcm3mRNA
S638	1	# Mcm4Gene_[ECB]--0
S639	1	# Mcm4PPT
S640	1	# Mcm4_[(cdc7)]-{0}
S641	0	# Mcm4_[(cdc7)]-{p}
S642	1	# Mcm4_[mcm6]--0
S643	0	# Mcm4_[mcm6]--Mcm6_[mcm4]
S644	1	# Mcm4_[mcm7]--0
S645	0	# Mcm4_[mcm7]--Mcm7_[mcm4]
S646	1	# Mcm4_[sld3]--0
S647	0	# Mcm4_[sld3]--Sld3_[mcm4]
S648	1	# Mcm4mRNA
S649	1	# Mcm5Gene_[ECB]--0
S650	1	# Mcm5_[mcm3]--0
S651	1	# Mcm5_[mcm6]--0
S652	0	# Mcm5_[mcm6]--Mcm6_[mcm5]
S653	1	# Mcm5mRNA
S654	1	# Mcm6Gene_[ECB]--0
S655	1	# Mcm6PPT
S656	1	# Mcm6_[(cdc7)]-{0}
S657	0	# Mcm6_[(cdc7)]-{p}
S658	1	# Mcm6_[C]--0
S659	1	# Mcm6_[mcm2]--0
S660	1	# Mcm6_[mcm4]--0
S661	1	# Mcm6_[mcm5]--0
S662	1	# Mcm6_[sld3]--0
S663	0	# Mcm6_[sld3]--Sld3_[mcm6]
S664	1	# Mcm6mRNA
S665	1	# Mcm7Gene_[ECB]--0
S666	1	# Mcm7_[mcm3]--0
S667	1	# Mcm7_[mcm4]--0
S668	1	# Mcm7mRNA
S669	1	# Mec1_[lcd1]--0
S670	1	# Mec1_[mrc1]--0
S671	0	# Mec1_[mrc1]--Mrc1_[cT2T3]
S672	1	# Met30_[scf]--0
S673	0	# Met30_[scf]--Skp1_[Fprotein]
S674	1	# Mid2_[rom2]--0
S675	0	# Mid2_[rom2]--Rom2_[cwi]
S676	1	# Mih1
S677	1	# Mob1_[dbf2]--0
S678	1	# Mob1_[nud1]--0
S679	0	# Mob1_[nud1]--Nud1_[mob1]
S680	1	# Mob2_[cbk1]--0
S681	1	# Mps1Gene
S682	1	# Mps1_[(AP)]-{0}
S683	0	# Mps1_[(AP)]-{p}
S684	1	# Mps1_[(T29)]-{0}
S685	0	# Mps1_[(T29)]-{p}
S686	1	# Mps1_[(apc)]-{0}
S687	0	# Mps1_[(apc)]-{ub}
S688	1	# Mps1_[ndc80]--0
S689	0	# Mps1_[ndc80]--Ndc80_[mps1]
S690	1	# Mps1mRNA
S691	1	# Mrc1PPT
S692	1	# Mrc1_[(mec1)]-{0}
S693	0	# Mrc1_[(mec1)]-{p}
S694	1	# Mrc1_[cT2T3]--0
S695	1	# Mrc1_[pol2]--0
S696	0	# Mrc1_[pol2]--Pol2_[mrc1]
S697	1	# Mrc1_[rad53]--0
S698	0	# Mrc1_[rad53]--Rad53_[FHA1]
S699	1	# Msb3_[spa2]--0
S700	0	# Msb3_[spa2]--Spa2_[MSB]
S701	1	# Msb4_[spa2]--0
S702	0	# Msb4_[spa2]--Spa2_[MSB]
S703	1	# Mss4
S704	1	# Myo2_[actin]--0
S705	1	# Myo2_[kar9]--0
S706	1	# Nbl1_[bir1]--0
S707	1	# Nbl1_[sli15]--0
S708	0	# Nbl1_[sli15]--Sli15_[N]
S709	1	# Ndc80_[(mps1)]-{0}
S710	0	# Ndc80_[(mps1)]-{p}
S711	1	# Ndc80_[CH]--0
S712	0	# Ndc80_[CH]--Tub2_[ndc80]
S713	1	# Ndc80_[N(S100)]-{0}
S714	0	# Ndc80_[N(S100)]-{p}
S715	1	# Ndc80_[ask1]--0
S716	1	# Ndc80_[dam1]--0
S717	1	# Ndc80_[mad1]--0
S718	1	# Ndc80_[mps1]--0
S719	1	# Ndc80_[nuf2]--0
S720	0	# Ndc80_[nuf2]--Nuf2_[ndc80]
S721	1	# Ndc80_[spc105]--0
S722	0	# Ndc80_[spc105]--Spc105_[ndc80]
S723	1	# Ndc80_[spc24]--0
S724	0	# Ndc80_[spc24]--Spc24_[ndc80]
S725	1	# Ndc80_[spc34]--0
S726	0	# Ndc80_[spc34]--Spc34_[ndc80]
S727	1	# Ndd1Gene_[hcm1]--0
S728	1	# Ndd1PPT
S729	1	# Ndd1_[(Grr1)]-{0}
S730	0	# Ndd1_[(Grr1)]-{ub}
S731	1	# Ndd1_[(S85)]-{0}
S732	0	# Ndd1_[(S85)]-{p}
S733	1	# Ndd1_[(T319)]-{0}
S734	0	# Ndd1_[(T319)]-{p}
S735	1	# Ndd1_[(rad53)]-{0}
S736	0	# Ndd1_[(rad53)]-{p}
S737	1	# Ndd1_[fkh2]--0
S738	1	# Ndd1mRNA
S739	1	# Net1_[(cdc28x6)]-{0}
S740	0	# Net1_[(cdc28x6)]-{p}
S741	1	# Net1_[(cdc5)]-{0}
S742	0	# Net1_[(cdc5)]-{p}
S743	1	# Net1_[n]--0
S744	1	# Nrm1Gene_[mcb]--0
S745	1	# Nrm1PPT
S746	1	# Nrm1_[(apc)]-{0}
S747	0	# Nrm1_[(apc)]-{ub}
S748	1	# Nrm1_[(rad53)]-{0}
S749	0	# Nrm1_[(rad53)]-{p}
S750	1	# Nrm1_[GTB]--0
S751	0	# Nrm1_[GTB]--Swi6_[nrm1]
S752	1	# Nrm1mRNA
S753	1	# Nud1PPT
S754	1	# Nud1_[(T78)]-{0}
S755	0	# Nud1_[(T78)]-{p}
S756	1	# Nud1_[cnm67]--0
S757	1	# Nud1_[mob1]--0
S758	1	# Nud1_[spc72]--0
S759	0	# Nud1_[spc72]--Spc72_[nud1]
S760	1	# Nud1_[tem1]--0
S761	0	# Nud1_[tem1]--Tem1_[nud1]
S762	1	# Nuf2_[ndc80]--0
S763	1	# ORI_[origin]--0
S764	0	# ORI_[origin]--Orc1_[DBD]
S765	1	# Orc1_[DBD]--0
S766	1	# Orc1_[cdc6]--0
S767	1	# Orc1_[orc4]--0
S768	0	# Orc1_[orc4]--Orc4_[orc1]
S769	1	# Orc2_[(cdc28)]-{0}
S770	0	# Orc2_[(cdc28)]-{p}
S771	1	# Orc2_[orc3]--0
S772	0	# Orc2_[orc3]--Orc3_[orc2]
S773	1	# Orc2_[orc5]--0
S774	0	# Orc2_[orc5]--Orc5_[orc2]
S775	1	# Orc2_[orc6]--0
S776	0	# Orc2_[orc6]--Orc6_[orc2]
S777	1	# Orc3_[orc2]--0
S778	1	# Orc4_[orc1]--0
S779	1	# Orc4_[orc5]--0
S780	0	# Orc4_[orc5]--Orc5_[orc4]
S781	1	# Orc5_[orc2]--0
S782	1	# Orc5_[orc4]--0
S783	1	# Orc6_[(cdc28)]-{0}
S784	0	# Orc6_[(cdc28)]-{p}
S785	1	# Orc6_[cdt1]--0
S786	1	# Orc6_[orc2]--0
S787	1	# PI_[(4)]-{0}
S788	0	# PI_[(4)]-{p}
S789	1	# PI_[(5)]-{0}
S790	0	# PI_[(5)]-{p}
S791	1	# PI_[head]--0
S792	0	# PI_[head]--Rom2_[PH]
S793	0	# PI_[head]--Sec3_[PH]
S794	1	# PP2A
S795	1	# Pcl1Gene_[scb]--0
S796	0	# Pcl1Gene_[scb]--Swi4_[DBD]
S797	1	# Pcl1_[(deg)]-{0}
S798	0	# Pcl1_[(deg)]-{p}
S799	1	# Pcl1_[(dma)]-{0}
S800	0	# Pcl1_[(dma)]-{ub}
S801	1	# Pcl1_[pho85]--0
S802	0	# Pcl1_[pho85]--Pho85_[cyclin]
S803	1	# Pcl1mRNA
S804	1	# Pcl2Gene_[scb]--0
S805	0	# Pcl2Gene_[scb]--Swi4_[DBD]
S806	1	# Pcl2_[(deg)]-{0}
S807	0	# Pcl2_[(deg)]-{p}
S808	1	# Pcl2_[(dma)]-{0}
S809	0	# Pcl2_[(dma)]-{ub}
S810	1	# Pcl2_[pho85]--0
S811	0	# Pcl2_[pho85]--Pho85_[cyclin]
S812	1	# Pcl2mRNA
S813	1	# Pcl9Gene_[ace2swi5]--0
S814	0	# Pcl9Gene_[ace2swi5]--Swi5_[DBD]
S815	1	# Pcl9_[(deg)]-{0}
S816	0	# Pcl9_[(deg)]-{p}
S817	1	# Pcl9_[(dma)]-{0}
S818	0	# Pcl9_[(dma)]-{ub}
S819	1	# Pcl9_[pho85]--0
S820	0	# Pcl9_[pho85]--Pho85_[cyclin]
S821	1	# Pcl9mRNA
S822	1	# Pds1Gene_[mcb]--0
S823	1	# Pds1PPT
S824	1	# Pds1_[(apc)]-{0}
S825	0	# Pds1_[(apc)]-{ub}
S826	1	# Pds1_[(cdc28)]-{0}
S827	0	# Pds1_[(cdc28)]-{p}
S828	1	# Pds1_[(chk1)]-{0}
S829	0	# Pds1_[(chk1)]-{p}
S830	1	# Pds1_[esp1]--0
S831	1	# Pds1mRNA
S832	1	# Pea2_[spa2]--0
S833	0	# Pea2_[spa2]--Spa2_[pea2]
S834	1	# Pho85_[cyclin]--0
S835	1	# Pol2_[dpb11]--0
S836	1	# Pol2_[mrc1]--0
S837	1	# Pol2_[rfc]--0
S838	0	# Pol2_[rfc]--RFC_[pol2]
S839	1	# PolII
S840	1	# Pph21_[tpd3]--0
S841	0	# Pph21_[tpd3]--Tpd3_[pph]
S842	1	# Pph22_[tpd3]--0
S843	0	# Pph22_[tpd3]--Tpd3_[pph]
S844	1	# Proteasome
S845	1	# Psf1_[dpb11]--0
S846	1	# Ptc2
S847	1	# Ptc3
S848	1	# RFC_[ctf18]--0
S849	1	# RFC_[dna]--0
S850	0	# RFC_[dna]--ssDNA_[rfc]
S851	1	# RFC_[pol2]--0
S852	1	# Rad53Gene_[mcb]--0
S853	1	# Rad53PPT
S854	1	# Rad53_[FHA1]--0
S855	1	# Rad53_[SCD1(mec1)]-{0}
S856	0	# Rad53_[SCD1(mec1)]-{p}
S857	1	# Rad53mRNA
S858	1	# Rdi1_[cdc42]--0
S859	1	# Rfa1_[C]--0
S860	0	# Rfa1_[C]--ssDNA_[rfa1]
S861	1	# Rfa1_[lcd1]--0
S862	1	# Rfa1_[rfa2]--0
S863	0	# Rfa1_[rfa2]--Rfa2_[rfa1]
S864	1	# Rfa1_[sgs1]--0
S865	0	# Rfa1_[sgs1]--Sgs1_[rfa1]
S866	1	# Rfa2_[D]--0
S867	0	# Rfa2_[D]--ssDNA_[rfa2]
S868	1	# Rfa2_[rfa1]--0
S869	1	# Rfa2_[rfa3]--0
S870	0	# Rfa2_[rfa3]--Rfa3_[rfa2]
S871	1	# Rfa3_[rfa2]--0
S872	1	# Rga1_[(cdc28)]-{0}
S873	0	# Rga1_[(cdc28)]-{p}
S874	1	# Rga2_[(cdc28)]-{0}
S875	0	# Rga2_[(cdc28)]-{p}
S876	1	# Rho1_[(act)]-{0}
S877	0	# Rho1_[(act)]-{gtp}
S878	1	# Rho1_[rom2]--0
S879	0	# Rho1_[rom2]--Rom2_[rho1]
S880	1	# Rho1_[switch]--0
S881	0	# Rho1_[switch]--Sec3_[N]
S882	1	# Ribo
S883	1	# Rnr1_[sml1]--0
S884	0	# Rnr1_[sml1]--Sml1_[rnr1]
S885	1	# Rom2_[PH]--0
S886	1	# Rom2_[cwi]--0
S887	0	# Rom2_[cwi]--Slg1_[cyt]
S888	1	# Rom2_[rho1]--0
S889	1	# Rpd3_[whi5]--0
S890	0	# Rpd3_[whi5]--Whi5_[hdac]
S891	1	# Rsr1_[(act)]-{0}
S892	0	# Rsr1_[(act)]-{gtp}
S893	1	# Rsr1_[cdc24]--0
S894	1	# Rsr1_[cdc42]--0
S895	1	# Rts1_[sgo1]--0
S896	0	# Rts1_[sgo1]--Sgo1_[N]
S897	1	# Rts1_[tpd3]--0
S898	0	# Rts1_[tpd3]--Tpd3_[RD]
S899	1	# Sac1
S900	1	# Scc1Gene_[mcb]--0
S901	1	# Scc1_[(cdc5)]-{0}
S902	0	# Scc1_[(cdc5)]-{p}
S903	1	# Scc1_[(esp1)]-{0}
S904	0	# Scc1_[(esp1)]-{truncated}
[truncated: 1,158 more rows]
