# Supplementary material for: A comprehensive, mechanistically detailed, and executable model of the cell division cycle in Saccharomyces cerevisiae
Source: Nat Commun. 2019 Mar 21;10:1308. doi: 10.1038/s41467-019-08903-w (PMC6428898; doi:10.1038/s41467-019-08903-w)
Supplement: Supplementary file 7 — Supplementary Data 5 [file 41467_2019_8903_MOESM7_ESM.csv]

R0	APC_[activator]_ppi+_Cdc20_[APC]
R1	APC_[activator]_ppi+_Cdh1_[APC]
R2	APC_[activator]_ppi-_Cdc20_[APC]
R3	APC_[activator]_ppi-_Cdh1_[APC]
R4	APC_ub+_Acm1_[(Dbox)]
R5	APC_ub+_Ase1_[(apc)]
R6	APC_ub+_Cdc20_[(apc)]
R7	APC_ub+_Cdc5_[(apc)]
R8	APC_ub+_Cin8_[(apc)]
R9	APC_ub+_Clb1_[(apc)]
R10	APC_ub+_Clb2_[(apc)]
R11	APC_ub+_Clb3_[(apc)]
R12	APC_ub+_Clb4_[(apc)]
R13	APC_ub+_Clb5_[(apc)]
R14	APC_ub+_Dbf4_[(apc)]
R15	APC_ub+_Fkh1_[(apc)]
R16	APC_ub+_Fkh2_[(apc)]
R17	APC_ub+_Kip1_[(apc)]
R18	APC_ub+_Mps1_[(apc)]
R19	APC_ub+_Nrm1_[(apc)]
R20	APC_ub+_Pds1_[(apc)]
R21	APC_ub+_Yhp1_[(apc)]
R22	APC_ub+_Yox1_[(apc)]
R23	Ace2_[DBD]_bind+_Pcl9Gene_[ace2swi5]
R24	Ace2_[DBD]_bind+_Sic1Gene_[ace2swi5]
R25	Ace2_[DBD]_bind-_Pcl9Gene_[ace2swi5]
R26	Ace2_[DBD]_bind-_Sic1Gene_[ace2swi5]
R27	Acm1_[bmh]_ppi+_Bmh1_[acm1]
R28	Acm1_[bmh]_ppi+_Bmh2_[acm1]
R29	Acm1_[bmh]_ppi-_Bmh1_[acm1]
R30	Acm1_[bmh]_ppi-_Bmh2_[acm1]
R31	Acm1_[cdh1]_ppi+_Cdh1_[acm1]
R32	Acm1_[cdh1]_ppi-_Cdh1_[acm1]
R33	Act1_[formin]_ppi+_Bni1_[actin]
R34	Act1_[formin]_ppi+_Bnr1_[actin]
R35	Act1_[formin]_ppi-_Bni1_[actin]
R36	Act1_[formin]_ppi-_Bnr1_[actin]
R37	Act1_[motor]_ppi+_Myo2_[actin]
R38	Act1_[motor]_ppi-_Myo2_[actin]
R39	Act1_[self1]_ppi+_Act1_[self2]
R40	Act1_[self1]_ppi-_Act1_[self2]
R41	Ase1_[dimer]_ppi+_Ase1_[dimer]
R42	Ase1_[dimer]_ppi-_Ase1_[dimer]
R43	Ase1_[mt]_ppi+_Tub1_[ase1]
R44	Ase1_[mt]_ppi-_Tub1_[ase1]
R45	Ask1_[N]_ppi+_Dad4_[N]
R46	Ask1_[N]_ppi-_Dad4_[N]
R47	Ask1_[ndc80]_ppi+_Ndc80_[ask1]
R48	Ask1_[ndc80]_ppi-_Ndc80_[ask1]
R49	Axl1_[bud3]_ppi+_Bud3_[axl1]
R50	Axl1_[bud3]_ppi-_Bud3_[axl1]
R51	Bck2_[mcm1]_ppi+_Mcm1_[bck2]
R52	Bck2_[mcm1]_ppi-_Mcm1_[bck2]
R53	Bem1_[CI]_ppi+_Cdc42_[bem1]
R54	Bem1_[CI]_ppi-_Cdc42_[bem1]
R55	Bem1_[PB1]_ppi+_Cdc24_[bem1]
R56	Bem1_[PB1]_ppi-_Cdc24_[bem1]
R57	Bem1_[SH3]_ppi+_Cla4_[bem1]
R58	Bem1_[SH3]_ppi+_Ste20_[bem1]
R59	Bem1_[SH3]_ppi-_Cla4_[bem1]
R60	Bem1_[SH3]_ppi-_Ste20_[bem1]
R61	Bem2_gap_Cdc42_[(act)]
R62	Bem2_gap_Rho1_[(act)]
R63	Bem3_gap_Cdc42_[(act)]
R64	Bfa1PPT_p-_Bfa1_[(cdc5)]
R65	Bfa1PPT_p-_Bfa1_[(kin4)]
R66	Bfa1_[bub2]_ppi+_Bub2_[bfa1]
R67	Bfa1_[bub2]_ppi-_Bub2_[bfa1]
R68	Bfa1_[tem1]_ppi+_Tem1_[bfa1]
R69	Bfa1_[tem1]_ppi-_Tem1_[bfa1]
R70	Bim1_[MT]_ppi+_Tub2_[PlusEnd]
R71	Bim1_[MT]_ppi-_Tub2_[PlusEnd]
R72	Bim1_[kar9]_ppi+_Kar9_[bim1]
R73	Bim1_[kar9]_ppi-_Kar9_[bim1]
R74	Bir1_[C]_ppi+_Nbl1_[bir1]
R75	Bir1_[C]_ppi-_Nbl1_[bir1]
R76	Bir1_[cbf2]_ppi+_Cbf2_[bir1]
R77	Bir1_[cbf2]_ppi-_Cbf2_[bir1]
R78	Bni1_[DID]_ipi+_Bni1_[DAD]
R79	Bni1_[DID]_ipi-_Bni1_[DAD]
R80	Bni1_[FH2]_ppi+_Bni1_[FH2]
R81	Bni1_[FH2]_ppi-_Bni1_[FH2]
R82	Bni1_[GBD]_ppi+_Cdc42_[switch]
R83	Bni1_[GBD]_ppi+_Rho1_[switch]
R84	Bni1_[GBD]_ppi-_Cdc42_[switch]
R85	Bni1_[GBD]_ppi-_Rho1_[switch]
R86	Bni1_[SBD]_ppi+_Spa2_[bni1]
R87	Bni1_[SBD]_ppi-_Spa2_[bni1]
R88	Bnr1_[DID]_ipi+_Bnr1_[DAD]
R89	Bnr1_[DID]_ipi-_Bnr1_[DAD]
R90	Bnr1_[FH2]_ppi+_Bnr1_[FH2]
R91	Bnr1_[FH2]_ppi-_Bnr1_[FH2]
R92	Bnr1_[GBD]_ppi+_Cdc42_[switch]
R93	Bnr1_[GBD]_ppi+_Rho1_[switch]
R94	Bnr1_[GBD]_ppi-_Cdc42_[switch]
R95	Bnr1_[GBD]_ppi-_Rho1_[switch]
R96	Boi1_[cdc42]_ppi+_Cdc42_[switch]
R97	Boi1_[cdc42]_ppi-_Cdc42_[switch]
R98	Boi2_[cdc42]_ppi+_Cdc42_[switch]
R99	Boi2_[cdc42]_ppi-_Cdc42_[switch]
R100	Brn1_[smc2]_ppi+_Smc2_[brn1]
R101	Brn1_[smc2]_ppi-_Smc2_[brn1]
R102	Brn1_[smc4]_ppi+_Smc4_[brn1]
R103	Brn1_[smc4]_ppi-_Smc4_[brn1]
R104	Brn1_[ycg1]_ppi+_Ycg1_[brn1]
R105	Brn1_[ycg1]_ppi-_Ycg1_[brn1]
R106	Brn1_[ycs4]_ppi+_Ycs4_[brn1]
R107	Brn1_[ycs4]_ppi-_Ycs4_[brn1]
R108	Bub1_[spc105]_ppi+_Spc105_[bub1]
R109	Bub1_[spc105]_ppi-_Spc105_[bub1]
R110	Bub2_gap_Tem1_[(act)]
R111	Bub3_[spc105]_ppi+_Spc105_[bub3]
R112	Bub3_[spc105]_ppi-_Spc105_[bub3]
R113	Bud2_gap_Rsr1_[(act)]
R114	Bud3_[bud4]_ppi+_Bud4_[bud3]
R115	Bud3_[bud4]_ppi-_Bud4_[bud3]
R116	Bud3_[bud5]_ppi+_Bud5_[bud3]
R117	Bud3_[bud5]_ppi-_Bud5_[bud3]
R118	Bud5_[lm]_ppi+_LM_[cyt]
R119	Bud5_[lm]_ppi-_LM_[cyt]
R120	Bud5_gef_Rsr1_[(act)]
R121	Bud6_[spa2]_ppi+_Spa2_[bud6]
R122	Bud6_[spa2]_ppi-_Spa2_[bud6]
R123	Cak1_p+_Cdc28_[Tloop(T169)]
R124	Cbf2_[centromere]_i+_Centromere_[CDE]
R125	Cbf2_[centromere]_i-_Centromere_[CDE]
R126	Cbk1_[mob2]_ppi+_Mob2_[cbk1]
R127	Cbk1_[mob2]_ppi-_Mob2_[cbk1]
R128	Cbk1_[tao3]_ppi+_Tao3_[cbk1]
R129	Cbk1_[tao3]_ppi-_Tao3_[cbk1]
R130	Cbk1_p+_Ace2_[(cbk1)]
R131	Cdc10PPT_p-_Cdc10_[(cla4)]
R132	Cdc11_[cdc12]_ppi+_Cdc12_[cdc11]
R133	Cdc11_[cdc12]_ppi-_Cdc12_[cdc11]
R134	Cdc12_[gic1]_ppi+_Gic1_[cdc12]
R135	Cdc12_[gic1]_ppi-_Gic1_[cdc12]
R136	Cdc12_[gic2]_ppi+_Gic2_[cdc12]
R137	Cdc12_[gic2]_ppi-_Gic2_[cdc12]
R138	Cdc14PPT_p-_Cdc14_[(NLS)]
R139	Cdc14_[net1]_ppi+_Net1_[n]
R140	Cdc14_[net1]_ppi-_Net1_[n]
R141	Cdc14_p-_Ace2_[NLS(cdc28)]
R142	Cdc14_p-_Acm1_[(S3)]
R143	Cdc14_p-_Acm1_[(S31)]
R144	Cdc14_p-_Acm1_[(S48)]
R145	Cdc14_p-_Acm1_[(T161)]
R146	Cdc14_p-_Bem1_[(cdc28)]
R147	Cdc14_p-_Bem2_[(cdc28)]
R148	Cdc14_p-_Bem3_[(cdc28)]
R149	Cdc14_p-_Boi1_[(cdc28)]
R150	Cdc14_p-_Boi2_[(cdc28)]
R151	Cdc14_p-_Cdc24_[(cdc28)]
R152	Cdc14_p-_Cdc5_[(T238)]
R153	Cdc14_p-_Cdc5_[(T242)]
R154	Cdc14_p-_Cdh1_[(cdc28)]
R155	Cdc14_p-_Chs2_[(S100)]
R156	Cdc14_p-_Chs2_[(S14)]
R157	Cdc14_p-_Chs2_[(S60)]
R158	Cdc14_p-_Chs2_[(S69)]
R159	Cdc14_p-_Dbf4_[(cdc28)]
R160	Cdc14_p-_Fin1_[(cdc28)]
R161	Cdc14_p-_Fkh2_[(S683)]
R162	Cdc14_p-_Fkh2_[(T697)]
R163	Cdc14_p-_Kar9_[(cdc28)]
R164	Cdc14_p-_Lte1_[(cdc28)]
R165	Cdc14_p-_Mcm3_[NLS(cdc28)]
R166	Cdc14_p-_Mps1_[(T29)]
R167	Cdc14_p-_Ndd1_[(T319)]
R168	Cdc14_p-_Net1_[(cdc28x6)]
R169	Cdc14_p-_Orc2_[(cdc28)]
R170	Cdc14_p-_Orc6_[(cdc28)]
R171	Cdc14_p-_Pds1_[(cdc28)]
R172	Cdc14_p-_Rga1_[(cdc28)]
R173	Cdc14_p-_Rga2_[(cdc28)]
R174	Cdc14_p-_Sfi1_[C(S801)]
R175	Cdc14_p-_Sfi1_[C(S855)]
R176	Cdc14_p-_Sfi1_[C(S882)]
R177	Cdc14_p-_Sfi1_[C(S892)]
R178	Cdc14_p-_Sfi1_[C(S923)]
R179	Cdc14_p-_Sfi1_[C(T816)]
R180	Cdc14_p-_Sld2_[(T84)]
R181	Cdc14_p-_Sld3_[(S622)]
R182	Cdc14_p-_Sld3_[(T600)]
R183	Cdc14_p-_Smc4_[(S109)]
R184	Cdc14_p-_Smc4_[(S113)]
R185	Cdc14_p-_Smc4_[(S117)]
R186	Cdc14_p-_Smc4_[(S128)]
R187	Cdc14_p-_Smc4_[(S4)]
R188	Cdc14_p-_Smc4_[(T43)]
R189	Cdc14_p-_Smc4_[(T60)]
R190	Cdc14_p-_Spc110_[(S36)]
R191	Cdc14_p-_Spc110_[(S91)]
R192	Cdc14_p-_Spc42_[(S4)]
R193	Cdc14_p-_Spc42_[(T6)]
R194	Cdc14_p-_Stb1_[(cdc28)]
R195	Cdc14_p-_Swe1_[cdc28(deg)]
R196	Cdc14_p-_Swi4_[(cdc28)]
R197	Cdc14_p-_Swi5_[NLS(cdc28)]
R198	Cdc14_p-_Swi6_[(S160)]
R199	Cdc14_p-_Swi6_[(S228)]
R200	Cdc14_p-_Swi6_[(S238)]
R201	Cdc14_p-_Swi6_[(T179)]
R202	Cdc14_p-_Tgl4_[(cdc28)]
R203	Cdc14_p-_Tub4_[(S360)]
R204	Cdc14_p-_Tus1_[(cdc28)]
R205	Cdc14_p-_Whi5_[(S154)]
R206	Cdc14_p-_Whi5_[(S156)]
R207	Cdc14_p-_Whi5_[(S161)]
R208	Cdc14_p-_Whi5_[(S215)]
R209	Cdc14_p-_Whi5_[(S262)]
R210	Cdc14_p-_Whi5_[(S59)]
R211	Cdc14_p-_Whi5_[(S62)]
R212	Cdc14_p-_Whi5_[(S88)]
R213	Cdc14_p-_Whi5_[(T143)]
R214	Cdc14_p-_Whi5_[(T57)]
R215	Cdc14_p-_Whi5_[(pho85)]
R216	Cdc15_[tem1]_ppi+_Tem1_[cdc15]
R217	Cdc15_[tem1]_ppi-_Tem1_[cdc15]
R218	Cdc15_p+_Dbf2_[(HM)]
R219	Cdc15_p+_Nud1_[(T78)]
R220	Cdc20_[mad2]_ppi+_Mad2_[cdc20]
R221	Cdc20_[mad2]_ppi-_Mad2_[cdc20]
R222	Cdc20_[mad3]_ppi+_Mad3_[cdc20]
R223	Cdc20_[mad3]_ppi-_Mad3_[cdc20]
R224	Cdc24PPT_p-_Cdc24_[(PAK)]
R225	Cdc24_[far1]_ppi+_Far1_[cdc24]
R226	Cdc24_[far1]_ppi-_Far1_[cdc24]
R227	Cdc24_[rsr1]_ppi+_Rsr1_[cdc24]
R228	Cdc24_[rsr1]_ppi-_Rsr1_[cdc24]
R229	Cdc24_gef_Cdc42_[(act)]
R230	Cdc28PPT_p-_Cdc28_[(Y19)]
R231	Cdc28_[cks1]_ppi+_Cks1_[cdc28]
R232	Cdc28_[cks1]_ppi-_Cks1_[cdc28]
R233	Cdc28_[cyclin]_ppi+_Clb1_[cdc28]
R234	Cdc28_[cyclin]_ppi+_Clb2_[cdc28]
R235	Cdc28_[cyclin]_ppi+_Clb3_[cdc28]
R236	Cdc28_[cyclin]_ppi+_Clb4_[cdc28]
R237	Cdc28_[cyclin]_ppi+_Clb5_[cdc28]
R238	Cdc28_[cyclin]_ppi+_Clb6_[cdc28]
R239	Cdc28_[cyclin]_ppi+_Cln1_[cdc28]
R240	Cdc28_[cyclin]_ppi+_Cln2_[cdc28]
R241	Cdc28_[cyclin]_ppi+_Cln3_[cdc28]
R242	Cdc28_[cyclin]_ppi-_Clb1_[cdc28]
R243	Cdc28_[cyclin]_ppi-_Clb2_[cdc28]
R244	Cdc28_[cyclin]_ppi-_Clb3_[cdc28]
R245	Cdc28_[cyclin]_ppi-_Clb4_[cdc28]
R246	Cdc28_[cyclin]_ppi-_Clb5_[cdc28]
R247	Cdc28_[cyclin]_ppi-_Clb6_[cdc28]
R248	Cdc28_[cyclin]_ppi-_Cln1_[cdc28]
R249	Cdc28_[cyclin]_ppi-_Cln2_[cdc28]
R250	Cdc28_[cyclin]_ppi-_Cln3_[cdc28]
R251	Cdc28_[far1]_ppi+_Far1_[cdc28]
R252	Cdc28_[far1]_ppi-_Far1_[cdc28]
R253	Cdc28_[sic1]_ppi+_Sic1_[cdc28]
R254	Cdc28_[sic1]_ppi-_Sic1_[cdc28]
R255	Cdc28_[whi3]_ppi+_Whi3_[cdc28]
R256	Cdc28_[whi3]_ppi-_Whi3_[cdc28]
R257	Cdc28_p+_Ace2_[NLS(cdc28)]
R258	Cdc28_p+_Acm1_[(S3)]
R259	Cdc28_p+_Acm1_[(S31)]
R260	Cdc28_p+_Acm1_[(S48)]
R261	Cdc28_p+_Acm1_[(T161)]
R262	Cdc28_p+_Bem1_[(cdc28)]
R263	Cdc28_p+_Bem2_[(cdc28)]
R264	Cdc28_p+_Bem3_[(cdc28)]
R265	Cdc28_p+_Boi1_[(cdc28)]
R266	Cdc28_p+_Boi2_[(cdc28)]
R267	Cdc28_p+_Cdc24_[(cdc28)]
R268	Cdc28_p+_Cdc5_[(T238)]
R269	Cdc28_p+_Cdc5_[(T242)]
R270	Cdc28_p+_Cdc6_[(cdc28)]
R271	Cdc28_p+_Cdh1_[(cdc28)]
R272	Cdc28_p+_Chs2_[(S100)]
R273	Cdc28_p+_Chs2_[(S14)]
R274	Cdc28_p+_Chs2_[(S60)]
R275	Cdc28_p+_Chs2_[(S69)]
R276	Cdc28_p+_Clb6_[(deg)]
R277	Cdc28_p+_Cln1_[(cdc28)]
R278	Cdc28_p+_Cln2_[(cdc28)]
R279	Cdc28_p+_Cln3_[(cdc28)]
R280	Cdc28_p+_Dbf4_[(cdc28)]
R281	Cdc28_p+_Far1_[(S87)]
R282	Cdc28_p+_Fin1_[(cdc28)]
R283	Cdc28_p+_Fkh2_[(S683)]
R284	Cdc28_p+_Fkh2_[(T697)]
R285	Cdc28_p+_Kar9_[(cdc28)]
R286	Cdc28_p+_Lte1_[(cdc28)]
R287	Cdc28_p+_Mcm3_[NLS(cdc28)]
R288	Cdc28_p+_Mps1_[(T29)]
R289	Cdc28_p+_Ndd1_[(T319)]
R290	Cdc28_p+_Net1_[(cdc28x6)]
R291	Cdc28_p+_Orc2_[(cdc28)]
R292	Cdc28_p+_Orc6_[(cdc28)]
R293	Cdc28_p+_Pds1_[(cdc28)]
R294	Cdc28_p+_Rga1_[(cdc28)]
R295	Cdc28_p+_Rga2_[(cdc28)]
R296	Cdc28_p+_Sfi1_[C(S801)]
R297	Cdc28_p+_Sfi1_[C(S855)]
R298	Cdc28_p+_Sfi1_[C(S882)]
R299	Cdc28_p+_Sfi1_[C(S892)]
R300	Cdc28_p+_Sfi1_[C(S923)]
R301	Cdc28_p+_Sfi1_[C(T816)]
R302	Cdc28_p+_Sic1_[(S69)]
R303	Cdc28_p+_Sic1_[(S76)]
R304	Cdc28_p+_Sic1_[(S80)]
R305	Cdc28_p+_Sic1_[(T2)]
R306	Cdc28_p+_Sic1_[(T33)]
R307	Cdc28_p+_Sic1_[(T45)]
R308	Cdc28_p+_Sic1_[(T5)]
R309	Cdc28_p+_Sld2_[(T84)]
R310	Cdc28_p+_Sld3_[(S622)]
R311	Cdc28_p+_Sld3_[(T600)]
R312	Cdc28_p+_Smc4_[(S109)]
R313	Cdc28_p+_Smc4_[(S113)]
R314	Cdc28_p+_Smc4_[(S117)]
R315	Cdc28_p+_Smc4_[(S128)]
R316	Cdc28_p+_Smc4_[(S4)]
R317	Cdc28_p+_Smc4_[(T43)]
R318	Cdc28_p+_Smc4_[(T60)]
R319	Cdc28_p+_Spc110_[(S36)]
R320	Cdc28_p+_Spc110_[(S91)]
R321	Cdc28_p+_Spc42_[(S4)]
R322	Cdc28_p+_Spc42_[(T6)]
R323	Cdc28_p+_Ssa1_[(T36)]
R324	Cdc28_p+_Stb1_[(cdc28)]
R325	Cdc28_p+_Swe1_[cdc28(deg)]
R326	Cdc28_p+_Swi4_[(cdc28)]
R327	Cdc28_p+_Swi5_[NLS(cdc28)]
R328	Cdc28_p+_Swi6_[(S160)]
R329	Cdc28_p+_Swi6_[(S228)]
R330	Cdc28_p+_Swi6_[(S238)]
R331	Cdc28_p+_Swi6_[(T179)]
R332	Cdc28_p+_Tgl4_[(cdc28)]
R333	Cdc28_p+_Tub4_[(S360)]
R334	Cdc28_p+_Tus1_[(cdc28)]
R335	Cdc28_p+_Whi5_[(S154)]
R336	Cdc28_p+_Whi5_[(S156)]
R337	Cdc28_p+_Whi5_[(S161)]
R338	Cdc28_p+_Whi5_[(S215)]
R339	Cdc28_p+_Whi5_[(S262)]
R340	Cdc28_p+_Whi5_[(S59)]
R341	Cdc28_p+_Whi5_[(S62)]
R342	Cdc28_p+_Whi5_[(S88)]
R343	Cdc28_p+_Whi5_[(T143)]
R344	Cdc28_p+_Whi5_[(T57)]
R345	Cdc31_[kar1]_ppi+_Kar1_[cdc31]
R346	Cdc31_[kar1]_ppi-_Kar1_[cdc31]
R347	Cdc31_[sfi1]_ppi+_Sfi1_[cdc31]
R348	Cdc31_[sfi1]_ppi-_Sfi1_[cdc31]
R349	Cdc34_[scf]_ppi+_Hrt1_[cdc34]
R350	Cdc34_[scf]_ppi-_Hrt1_[cdc34]
R351	Cdc3PPT_p-_Cdc3_[(cla4)]
R352	Cdc3_[cdc10]_ppi+_Cdc10_[cdc3]
R353	Cdc3_[cdc10]_ppi-_Cdc10_[cdc3]
R354	Cdc3_[cdc12]_ppi+_Cdc12_[cdc3]
R355	Cdc3_[cdc12]_ppi-_Cdc12_[cdc3]
R356	Cdc42_[rdi1]_ppi+_Rdi1_[cdc42]
R357	Cdc42_[rdi1]_ppi-_Rdi1_[cdc42]
R358	Cdc42_[switch]_ppi+_Cla4_[CRIB]
R359	Cdc42_[switch]_ppi+_Exo70_[cdc42]
R360	Cdc42_[switch]_ppi+_Gic1_[cdc42]
R361	Cdc42_[switch]_ppi+_Gic2_[cdc42]
R362	Cdc42_[switch]_ppi+_Rsr1_[cdc42]
R363	Cdc42_[switch]_ppi+_Sec3_[N]
R364	Cdc42_[switch]_ppi+_Ste20_[CRIB]
R365	Cdc42_[switch]_ppi-_Cla4_[CRIB]
R366	Cdc42_[switch]_ppi-_Exo70_[cdc42]
R367	Cdc42_[switch]_ppi-_Gic1_[cdc42]
R368	Cdc42_[switch]_ppi-_Gic2_[cdc42]
R369	Cdc42_[switch]_ppi-_Rsr1_[cdc42]
R370	Cdc42_[switch]_ppi-_Sec3_[N]
R371	Cdc42_[switch]_ppi-_Ste20_[CRIB]
R372	Cdc45_[sld3]_ppi+_Sld3_[cdc45]
R373	Cdc45_[sld3]_ppi-_Sld3_[cdc45]
R374	Cdc4_[scf]_ppi+_Skp1_[Fprotein]
R375	Cdc4_[scf]_ppi-_Skp1_[Fprotein]
R376	Cdc4_ub+_Cdc6_[(scf)]
R377	Cdc4_ub+_Clb6_[(scf)]
R378	Cdc4_ub+_Cln1_[(scf)]
R379	Cdc4_ub+_Cln3_[(scf)]
R380	Cdc4_ub+_Far1_[(scf)]
R381	Cdc4_ub+_Sic1_[(scf)]
R382	Cdc53_[scf]_ppi+_Skp1_[cdc53]
R383	Cdc53_[scf]_ppi-_Skp1_[cdc53]
R384	Cdc55_[tpd3]_ppi+_Tpd3_[RD]
R385	Cdc55_[tpd3]_ppi-_Tpd3_[RD]
R386	Cdc5_[PBD]_ppi+_Cdc11_[cdc5]
R387	Cdc5_[PBD]_ppi+_Cdc12_[cdc5]
R388	Cdc5_[PBD]_ppi+_Swe1_[cdc5]
R389	Cdc5_[PBD]_ppi-_Cdc11_[cdc5]
R390	Cdc5_[PBD]_ppi-_Cdc12_[cdc5]
R391	Cdc5_[PBD]_ppi-_Swe1_[cdc5]
R392	Cdc5_p+_Bfa1_[(cdc5)]
R393	Cdc5_p+_Ndd1_[(S85)]
R394	Cdc5_p+_Net1_[(cdc5)]
R395	Cdc5_p+_Scc1_[(cdc5)]
R396	Cdc5_p+_Sfi1_[C(S826)]
R397	Cdc5_p+_Sfi1_[C(T866)]
R398	Cdc5_p+_Sfi1_[C(T876)]
R399	Cdc5_p+_Slk19_[(Cdc5)]
R400	Cdc5_p+_Swe1_[cdc5(HP)]
R401	Cdc5_p+_Tus1_[(cdc5)]
R402	Cdc6_[orc1]_ppi+_Orc1_[cdc6]
R403	Cdc6_[orc1]_ppi-_Orc1_[cdc6]
R404	Cdc7_[dbf4]_ppi+_Dbf4_[cdc7]
R405	Cdc7_[dbf4]_ppi-_Dbf4_[cdc7]
R406	Cdc7_p+_Mcm4_[(cdc7)]
R407	Cdc7_p+_Mcm6_[(cdc7)]
R408	Cdt1_[C]_ppi+_Mcm6_[C]
R409	Cdt1_[C]_ppi-_Mcm6_[C]
R410	Cdt1_[orc6]_ppi+_Orc6_[cdt1]
R411	Cdt1_[orc6]_ppi-_Orc6_[cdt1]
R412	Cell_BIP_Cell_[(SPB)]
R413	Cell_CYT_Cell_[(bud)]
R414	Cell_DUP_Cell_[(SPB)]
R415	Cell_EM_Cell_[(bud)]
R416	Cell_Growth_Cell_[(bud)]
R417	Cell_LIC_Cell_[(DNA)]
R418	Cell_ND_Cell_[(SPB)]
R419	Cell_RepFinish_Cell_[(DNA)]
R420	Cell_RepInit_Cell_[(DNA)]
R421	Cell_SAT_Cell_[(SPB)]
R422	Cell_SEP_Cell_[(DNA)]
R423	Cell_SPB_Cell_[(SPB)]
R424	Chk1_p+_Pds1_[(chk1)]
R425	Chs2PPT_p-_Chs2_[(dbf2)]
R426	Cin8_[HD]_ppi+_Cin8_[HD]
R427	Cin8_[HD]_ppi-_Cin8_[HD]
R428	Cin8_[mt]_ppi+_Tub1_[motor]
R429	Cin8_[mt]_ppi-_Tub1_[motor]
R430	Cin8_[stalk]_ppi+_Cin8_[stalk]
R431	Cin8_[stalk]_ppi-_Cin8_[stalk]
R432	Cla4_[lipid]_i+_PI_[head]
R433	Cla4_[lipid]_i-_PI_[head]
R434	Cla4_ap+_Cla4_[(ap)]
R435	Cla4_p+_Cdc10_[(cla4)]
R436	Cla4_p+_Cdc24_[(PAK)]
R437	Cla4_p+_Cdc3_[(cla4)]
R438	Cla4_p+_Lte1_[(cla4)]
R439	Cla4_p+_Swe1_[(cla4)]
R440	Clb2_[swi4]_ppi+_Swi4_[cyclin]
R441	Clb2_[swi4]_ppi-_Swi4_[cyclin]
R442	Cln3_[JD]_ppi+_Ydj1_[cln3]
R443	Cln3_[JD]_ppi-_Ydj1_[cln3]
R444	Cln3mRNA_[Whi3]_i+_Whi3_[mrna]
R445	Cln3mRNA_[Whi3]_i-_Whi3_[mrna]
R446	Cmd1_[spc110]_ppi+_Spc110_[C]
R447	Cmd1_[spc110]_ppi-_Spc110_[C]
R448	Cmd1_[spc42]_ppi+_Spc42_[Cmd1]
R449	Cmd1_[spc42]_ppi-_Spc42_[Cmd1]
R450	Cnm67_[cp]_ppi+_Spc42_[cnm67]
R451	Cnm67_[cp]_ppi-_Spc42_[cnm67]
R452	Cnm67_[op]_ppi+_Nud1_[cnm67]
R453	Cnm67_[op]_ppi-_Nud1_[cnm67]
R454	Ctf18_[rfc]_ppi+_RFC_[ctf18]
R455	Ctf18_[rfc]_ppi-_RFC_[ctf18]
R456	Dad4_[cc]_ppi+_Dam1_[N2]
R457	Dad4_[cc]_ppi-_Dam1_[N2]
R458	Dam1_[Ca]_ppi+_Tub1_[dam1]
R459	Dam1_[Ca]_ppi+_Tub3_[dam1]
R460	Dam1_[Ca]_ppi-_Tub1_[dam1]
R461	Dam1_[Ca]_ppi-_Tub3_[dam1]
R462	Dam1_[Cb]_ppi+_Tub2_[dam1]
R463	Dam1_[Cb]_ppi-_Tub2_[dam1]
R464	Dam1_[N1]_ppi+_Spc34_[N]
R465	Dam1_[N1]_ppi-_Spc34_[N]
R466	Dam1_[cc]_ppi+_Duo1_[cc]
R467	Dam1_[cc]_ppi-_Duo1_[cc]
R468	Dam1_[ndc80]_ppi+_Ndc80_[dam1]
R469	Dam1_[ndc80]_ppi-_Ndc80_[dam1]
R470	Dbf2PPT_p-_Dbf2_[(HM)]
R471	Dbf2_[n]_ppi+_Mob1_[dbf2]
R472	Dbf2_[n]_ppi-_Mob1_[dbf2]
R473	Dbf2_p+_Cdc14_[(NLS)]
R474	Dbf2_p+_Chs2_[(dbf2)]
R475	Dbf2_p+_Hof1_[(dbf2)]
R476	Dbf4PPT_p-_Dbf4_[(rad53)]
R477	Decay_deg_Ace2mRNA
R478	Decay_deg_Acm1mRNA
R479	Decay_deg_Ase1mRNA
R480	Decay_deg_Cdc20mRNA
R481	Decay_deg_Cdc5mRNA
R482	Decay_deg_Cdc6mRNA
R483	Decay_deg_Cin8mRNA
R484	Decay_deg_Clb1mRNA
R485	Decay_deg_Clb2mRNA
R486	Decay_deg_Clb3mRNA
R487	Decay_deg_Clb4mRNA
R488	Decay_deg_Clb5mRNA
R489	Decay_deg_Clb6mRNA
R490	Decay_deg_Cln1mRNA
R491	Decay_deg_Cln2mRNA
R492	Decay_deg_Cln3mRNA
R493	Decay_deg_Dbf4mRNA
R494	Decay_deg_Far1mRNA
R495	Decay_deg_Fkh1mRNA
R496	Decay_deg_Fkh2mRNA
R497	Decay_deg_Hcm1mRNA
R498	Decay_deg_Kip1mRNA
R499	Decay_deg_Mcm2mRNA
R500	Decay_deg_Mcm3mRNA
R501	Decay_deg_Mcm4mRNA
R502	Decay_deg_Mcm5mRNA
R503	Decay_deg_Mcm6mRNA
R504	Decay_deg_Mcm7mRNA
R505	Decay_deg_Mps1mRNA
R506	Decay_deg_Ndd1mRNA
R507	Decay_deg_Nrm1mRNA
R508	Decay_deg_Pcl1mRNA
R509	Decay_deg_Pcl2mRNA
R510	Decay_deg_Pcl9mRNA
R511	Decay_deg_Pds1mRNA
R512	Decay_deg_Rad53mRNA
R513	Decay_deg_Scc1mRNA
R514	Decay_deg_Sic1mRNA
R515	Decay_deg_Spc42mRNA
R516	Decay_deg_Swe1mRNA
R517	Decay_deg_Swi4mRNA
R518	Decay_deg_Swi5mRNA
R519	Decay_deg_Yhp1mRNA
R520	Decay_deg_Yox1mRNA
R521	Dma1_ub+_Pcl1_[(dma)]
R522	Dma1_ub+_Pcl2_[(dma)]
R523	Dma1_ub+_Pcl9_[(dma)]
R524	Dpb11_[BRCT1]_ppi+_Sld2_[dpb11]
R525	Dpb11_[BRCT1]_ppi-_Sld2_[dpb11]
R526	Dpb11_[BRCT2]_ppi+_Sld3_[dpb11]
R527	Dpb11_[BRCT2]_ppi-_Sld3_[dpb11]
R528	Dpb11_[gins]_ppi+_Psf1_[dpb11]
R529	Dpb11_[gins]_ppi-_Psf1_[dpb11]
R530	Dpb11_[pol]_ppi+_Pol2_[dpb11]
R531	Dpb11_[pol]_ppi-_Pol2_[dpb11]
R532	Dun1PPT_p-_Dun1_[(T380)]
R533	Dun1_p+_Sml1_[(dun1)]
R534	Duo1_[Ca]_ppi+_Tub1_[duo1]
R535	Duo1_[Ca]_ppi+_Tub3_[duo1]
R536	Duo1_[Ca]_ppi-_Tub1_[duo1]
R537	Duo1_[Ca]_ppi-_Tub3_[duo1]
R538	Duo1_[Cb]_ppi+_Tub2_[duo1]
R539	Duo1_[Cb]_ppi-_Tub2_[duo1]
R540	Elm1_p+_Kin4_[AL(T209)]
R541	Esp1_CUT_Scc1_[(esp1)]
R542	Esp1_CUT_Slk19_[(Esp1)]
R543	Esp1_[pds1]_ppi+_Pds1_[esp1]
R544	Esp1_[pds1]_ppi-_Pds1_[esp1]
R545	Exo70_[C]_i+_PI_[head]
R546	Exo70_[C]_i-_PI_[head]
R547	Fkh2_[DBD]_bind+_Ace2Gene_[fkh2]
R548	Fkh2_[DBD]_bind+_Cdc20Gene_[fkh2]
R549	Fkh2_[DBD]_bind+_Cdc5Gene_[fkh2]
R550	Fkh2_[DBD]_bind+_Clb1Gene_[fkh2]
R551	Fkh2_[DBD]_bind+_Clb2Gene_[fkh2]
R552	Fkh2_[DBD]_bind+_Clb3Gene_[fkh2]
R553	Fkh2_[DBD]_bind+_Swi5Gene_[fkh2]
R554	Fkh2_[DBD]_bind-_Ace2Gene_[fkh2]
R555	Fkh2_[DBD]_bind-_Cdc20Gene_[fkh2]
R556	Fkh2_[DBD]_bind-_Cdc5Gene_[fkh2]
R557	Fkh2_[DBD]_bind-_Clb1Gene_[fkh2]
R558	Fkh2_[DBD]_bind-_Clb2Gene_[fkh2]
R559	Fkh2_[DBD]_bind-_Clb3Gene_[fkh2]
R560	Fkh2_[DBD]_bind-_Swi5Gene_[fkh2]
R561	Fkh2_[mcm1]_ppi+_Mcm1_[fkh2]
R562	Fkh2_[mcm1]_ppi-_Mcm1_[fkh2]
R563	Fkh2_[ndd1]_ppi+_Ndd1_[fkh2]
R564	Fkh2_[ndd1]_ppi-_Ndd1_[fkh2]
R565	Fks1_[rho1]_ppi+_Rho1_[switch]
R566	Fks1_[rho1]_ppi-_Rho1_[switch]
R567	Glc7_[spc105]_ppi+_Spc105_[rvsf]
R568	Glc7_[spc105]_ppi-_Spc105_[rvsf]
R569	Glc7_p-_Dam1_[(S20)]
R570	Glc7_p-_Dam1_[(S257)]
R571	Glc7_p-_Dam1_[(S265)]
R572	Glc7_p-_Dam1_[(S292)]
R573	Glc7_p-_Ndc80_[N(S100)]
R574	Glc7_p-_Sli15_[(S578)]
R575	Glc7_p-_Spc105_[(mps1)]
R576	Glc7_p-_Spc34_[(T199)]
R577	Grr1_[scf]_ppi+_Skp1_[Fprotein]
R578	Grr1_[scf]_ppi-_Skp1_[Fprotein]
R579	Grr1_ub+_Cln1_[(scf)]
R580	Grr1_ub+_Cln2_[(scf)]
R581	Grr1_ub+_Cln3_[(scf)]
R582	Grr1_ub+_Ndd1_[(Grr1)]
R583	Gsc2_[rho1]_ppi+_Rho1_[switch]
R584	Gsc2_[rho1]_ppi-_Rho1_[switch]
R585	Hcm1_[DBD]_bind+_Cin8Gene_[hcm1]
R586	Hcm1_[DBD]_bind+_Fkh1Gene_[hcm1]
R587	Hcm1_[DBD]_bind+_Fkh2Gene_[hcm1]
R588	Hcm1_[DBD]_bind+_Ndd1Gene_[hcm1]
R589	Hcm1_[DBD]_bind+_Yhp1Gene_[hcm1]
R590	Hcm1_[DBD]_bind-_Cin8Gene_[hcm1]
R591	Hcm1_[DBD]_bind-_Fkh1Gene_[hcm1]
R592	Hcm1_[DBD]_bind-_Fkh2Gene_[hcm1]
R593	Hcm1_[DBD]_bind-_Ndd1Gene_[hcm1]
R594	Hcm1_[DBD]_bind-_Yhp1Gene_[hcm1]
R595	Hof1PPT_p-_Hof1_[(dbf2)]
R596	Hos3_[whi5]_ppi+_Whi5_[hdac]
R597	Hos3_[whi5]_ppi-_Whi5_[hdac]
R598	Hrt1_[scf]_ppi+_Cdc53_[hrt1]
R599	Hrt1_[scf]_ppi-_Cdc53_[hrt1]
R600	Hsl1_[hsl7]_ppi+_Hsl7_[hsl1]
R601	Hsl1_[hsl7]_ppi-_Hsl7_[hsl1]
R602	Hsl1_[septin]_ppi+_Cdc3_[hsl1]
R603	Hsl1_[septin]_ppi-_Cdc3_[hsl1]
R604	Hsl1_p+_Hsl7_[(hsl1)]
R605	Hsl7PPT_p-_Hsl7_[(hsl1)]
R606	Hsl7_[swe1]_ppi+_Swe1_[hsl7]
R607	Hsl7_[swe1]_ppi-_Swe1_[hsl7]
R608	Hym1_[kic1]_ppi+_Kic1_[hym1]
R609	Hym1_[kic1]_ppi-_Kic1_[hym1]
R610	Hym1_[sog2]_ppi+_Sog2_[hym1]
R611	Hym1_[sog2]_ppi-_Sog2_[hym1]
R612	Inp51_p-_PI_[(5)]
R613	Ipl1_[sli15]_ppi+_Sli15_[Inbox]
R614	Ipl1_[sli15]_ppi-_Sli15_[Inbox]
R615	Ipl1_p+_Dam1_[(S20)]
R616	Ipl1_p+_Dam1_[(S257)]
R617	Ipl1_p+_Dam1_[(S265)]
R618	Ipl1_p+_Dam1_[(S292)]
R619	Ipl1_p+_Ndc80_[N(S100)]
R620	Ipl1_p+_Sli15_[(S578)]
R621	Ipl1_p+_Spc34_[(T199)]
R622	Kar9_[myo2]_ppi+_Myo2_[kar9]
R623	Kar9_[myo2]_ppi-_Myo2_[kar9]
R624	Kic1_[tao3]_ppi+_Tao3_[kic1]
R625	Kic1_[tao3]_ppi-_Tao3_[kic1]
R626	Kic1_p+_Cbk1_[(Kic1)]
R627	Kin4Kinase_p+_Kin4_[(HP)]
R628	Kin4_p+_Bfa1_[(kin4)]
R629	Kip1_[mt]_ppi+_Tub1_[motor]
R630	Kip1_[mt]_ppi-_Tub1_[motor]
R631	Kip1_[stalk]_ppi+_Kip1_[stalk]
R632	Kip1_[stalk]_ppi-_Kip1_[stalk]
R633	Lcd1_[mec1]_ppi+_Mec1_[lcd1]
R634	Lcd1_[mec1]_ppi-_Mec1_[lcd1]
R635	Lcd1_[rfa1]_ppi+_Rfa1_[lcd1]
R636	Lcd1_[rfa1]_ppi-_Rfa1_[lcd1]
R637	Lrg1_gap_Rho1_[(act)]
R638	Lte1PPT_p-_Lte1_[(cla4)]
R639	Lte1_[n]_ppi+_Kin4_[lte1]
R640	Lte1_[n]_ppi-_Kin4_[lte1]
R641	Mad1_[KT]_ppi+_Ndc80_[mad1]
R642	Mad1_[KT]_ppi-_Ndc80_[mad1]
R643	Mad1_[mad2]_ppi+_Mad2_[mad1]
R644	Mad1_[mad2]_ppi-_Mad2_[mad1]
R645	Mad2_[mad2]_ppi+_Mad2_[mad2]
R646	Mad2_[mad2]_ppi-_Mad2_[mad2]
R647	Mbp1_[DBD]_bind+_Acm1Gene_[mcb]
R648	Mbp1_[DBD]_bind+_Clb5Gene_[mcb]
R649	Mbp1_[DBD]_bind+_Clb6Gene_[mcb]
R650	Mbp1_[DBD]_bind+_Hcm1Gene_[mcb]
R651	Mbp1_[DBD]_bind+_Nrm1Gene_[mcb]
R652	Mbp1_[DBD]_bind+_Pds1Gene_[mcb]
R653	Mbp1_[DBD]_bind+_Rad53Gene_[mcb]
R654	Mbp1_[DBD]_bind+_Scc1Gene_[mcb]
R655	Mbp1_[DBD]_bind+_Spc42Gene_[mcb]
R656	Mbp1_[DBD]_bind-_Acm1Gene_[mcb]
R657	Mbp1_[DBD]_bind-_Clb5Gene_[mcb]
R658	Mbp1_[DBD]_bind-_Clb6Gene_[mcb]
R659	Mbp1_[DBD]_bind-_Hcm1Gene_[mcb]
R660	Mbp1_[DBD]_bind-_Nrm1Gene_[mcb]
R661	Mbp1_[DBD]_bind-_Pds1Gene_[mcb]
R662	Mbp1_[DBD]_bind-_Rad53Gene_[mcb]
R663	Mbp1_[DBD]_bind-_Scc1Gene_[mcb]
R664	Mbp1_[DBD]_bind-_Spc42Gene_[mcb]
R665	Mbp1_[swi6]_ppi+_Swi6_[mbp1]
R666	Mbp1_[swi6]_ppi-_Swi6_[mbp1]
R667	Mcm1_[DBD]_bind+_Ace2Gene_[mcm1]
R668	Mcm1_[DBD]_bind+_Cdc20Gene_[mcm1]
R669	Mcm1_[DBD]_bind+_Cdc5Gene_[mcm1]
R670	Mcm1_[DBD]_bind+_Cdc6Gene_[ECB]
R671	Mcm1_[DBD]_bind+_Clb1Gene_[mcm1]
R672	Mcm1_[DBD]_bind+_Clb2Gene_[mcm1]
R673	Mcm1_[DBD]_bind+_Clb3Gene_[mcm1]
R674	Mcm1_[DBD]_bind+_Cln3Gene_[ECB]
R675	Mcm1_[DBD]_bind+_Mcm2Gene_[ECB]
R676	Mcm1_[DBD]_bind+_Mcm3Gene_[ECB]
R677	Mcm1_[DBD]_bind+_Mcm4Gene_[ECB]
R678	Mcm1_[DBD]_bind+_Mcm5Gene_[ECB]
R679	Mcm1_[DBD]_bind+_Mcm6Gene_[ECB]
R680	Mcm1_[DBD]_bind+_Mcm7Gene_[ECB]
R681	Mcm1_[DBD]_bind+_Swi4Gene_[ECB]
R682	Mcm1_[DBD]_bind+_Swi5Gene_[mcm1]
R683	Mcm1_[DBD]_bind-_Ace2Gene_[mcm1]
R684	Mcm1_[DBD]_bind-_Cdc20Gene_[mcm1]
R685	Mcm1_[DBD]_bind-_Cdc5Gene_[mcm1]
R686	Mcm1_[DBD]_bind-_Cdc6Gene_[ECB]
R687	Mcm1_[DBD]_bind-_Clb1Gene_[mcm1]
R688	Mcm1_[DBD]_bind-_Clb2Gene_[mcm1]
R689	Mcm1_[DBD]_bind-_Clb3Gene_[mcm1]
R690	Mcm1_[DBD]_bind-_Cln3Gene_[ECB]
R691	Mcm1_[DBD]_bind-_Mcm2Gene_[ECB]
R692	Mcm1_[DBD]_bind-_Mcm3Gene_[ECB]
R693	Mcm1_[DBD]_bind-_Mcm4Gene_[ECB]
R694	Mcm1_[DBD]_bind-_Mcm5Gene_[ECB]
R695	Mcm1_[DBD]_bind-_Mcm6Gene_[ECB]
R696	Mcm1_[DBD]_bind-_Mcm7Gene_[ECB]
R697	Mcm1_[DBD]_bind-_Swi4Gene_[ECB]
R698	Mcm1_[DBD]_bind-_Swi5Gene_[mcm1]
R699	Mcm1_[yhp1]_ppi+_Yhp1_[mcm1]
R700	Mcm1_[yhp1]_ppi-_Yhp1_[mcm1]
R701	Mcm1_[yox1]_ppi+_Yox1_[mcm1]
R702	Mcm1_[yox1]_ppi-_Yox1_[mcm1]
R703	Mcm2_[mcm10]_ppi+_Mcm10_[mcm2]
R704	Mcm2_[mcm10]_ppi-_Mcm10_[mcm2]
R705	Mcm2_[mcm6]_ppi+_Mcm6_[mcm2]
R706	Mcm2_[mcm6]_ppi-_Mcm6_[mcm2]
R707	Mcm3_[mcm5]_ppi+_Mcm5_[mcm3]
R708	Mcm3_[mcm5]_ppi-_Mcm5_[mcm3]
R709	Mcm4PPT_p-_Mcm4_[(cdc7)]
R710	Mcm4_[mcm7]_ppi+_Mcm7_[mcm4]
R711	Mcm4_[mcm7]_ppi-_Mcm7_[mcm4]
R712	Mcm4_[sld3]_ppi+_Sld3_[mcm4]
R713	Mcm4_[sld3]_ppi-_Sld3_[mcm4]
R714	Mcm5_[mcm6]_ppi+_Mcm6_[mcm5]
R715	Mcm5_[mcm6]_ppi-_Mcm6_[mcm5]
R716	Mcm6PPT_p-_Mcm6_[(cdc7)]
R717	Mcm6_[mcm4]_ppi+_Mcm4_[mcm6]
R718	Mcm6_[mcm4]_ppi-_Mcm4_[mcm6]
R719	Mcm6_[sld3]_ppi+_Sld3_[mcm6]
R720	Mcm6_[sld3]_ppi-_Sld3_[mcm6]
R721	Mcm7_[mcm3]_ppi+_Mcm3_[mcm7]
R722	Mcm7_[mcm3]_ppi-_Mcm3_[mcm7]
R723	Mec1_[mrc1]_ppi+_Mrc1_[cT2T3]
R724	Mec1_[mrc1]_ppi-_Mrc1_[cT2T3]
R725	Mec1_p+_Mrc1_[(mec1)]
R726	Mec1_p+_Rad53_[SCD1(mec1)]
R727	Mec1_p+_Swe1_[(S385)]
R728	Met30_[scf]_ppi+_Skp1_[Fprotein]
R729	Met30_[scf]_ppi-_Skp1_[Fprotein]
R730	Met30_ub+_Swe1_[(scf)]
R731	Mid2_[rom2]_ppi+_Rom2_[cwi]
R732	Mid2_[rom2]_ppi-_Rom2_[cwi]
R733	Mih1_p-_Cdc28_[(Y19)]
R734	Mob1_[nud1]_ppi+_Nud1_[mob1]
R735	Mob1_[nud1]_ppi-_Nud1_[mob1]
R736	Mps1_[ndc80]_ppi+_Ndc80_[mps1]
R737	Mps1_[ndc80]_ppi-_Ndc80_[mps1]
R738	Mps1_ap+_Mps1_[(AP)]
R739	Mps1_p+_Ndc80_[(mps1)]
R740	Mps1_p+_Spc105_[(mps1)]
R741	Mps1_p+_Spc110_[(S60)]
R742	Mps1_p+_Spc110_[(T68)]
R743	Mps1_p+_Spc42_[(mps1)]
R744	Mrc1PPT_p-_Mrc1_[(mec1)]
R745	Mrc1_[pol2]_ppi+_Pol2_[mrc1]
R746	Mrc1_[pol2]_ppi-_Pol2_[mrc1]
R747	Mrc1_[rad53]_ppi+_Rad53_[FHA1]
R748	Mrc1_[rad53]_ppi-_Rad53_[FHA1]
R749	Msb3_[spa2]_ppi+_Spa2_[MSB]
R750	Msb3_[spa2]_ppi-_Spa2_[MSB]
R751	Msb3_gap_Sec4_[(act)]
R752	Msb4_[spa2]_ppi+_Spa2_[MSB]
R753	Msb4_[spa2]_ppi-_Spa2_[MSB]
R754	Msb4_gap_Sec4_[(act)]
R755	Mss4_p+_PI_[(5)]
R756	Nbl1_[sli15]_ppi+_Sli15_[N]
R757	Nbl1_[sli15]_ppi-_Sli15_[N]
R758	Ndc80_[CH]_ppi+_Tub2_[ndc80]
R759	Ndc80_[CH]_ppi-_Tub2_[ndc80]
R760	Ndc80_[nuf2]_ppi+_Nuf2_[ndc80]
R761	Ndc80_[nuf2]_ppi-_Nuf2_[ndc80]
R762	Ndc80_[spc105]_ppi+_Spc105_[ndc80]
R763	Ndc80_[spc105]_ppi-_Spc105_[ndc80]
R764	Ndc80_[spc24]_ppi+_Spc24_[ndc80]
R765	Ndc80_[spc24]_ppi-_Spc24_[ndc80]
R766	Ndc80_[spc34]_ppi+_Spc34_[ndc80]
R767	Ndc80_[spc34]_ppi-_Spc34_[ndc80]
R768	Ndd1PPT_p-_Ndd1_[(S85)]
R769	Ndd1PPT_p-_Ndd1_[(rad53)]
R770	Nrm1PPT_p-_Nrm1_[(rad53)]
R771	Nrm1_[GTB]_ppi+_Swi6_[nrm1]
R772	Nrm1_[GTB]_ppi-_Swi6_[nrm1]
R773	Nud1PPT_p-_Nud1_[(T78)]
R774	Nud1_[spc72]_ppi+_Spc72_[nud1]
R775	Nud1_[spc72]_ppi-_Spc72_[nud1]
R776	Nud1_[tem1]_ppi+_Tem1_[nud1]
R777	Nud1_[tem1]_ppi-_Tem1_[nud1]
R778	Orc1_[DBD]_i+_ORI_[origin]
R779	Orc1_[DBD]_i-_ORI_[origin]
R780	Orc1_[orc4]_ppi+_Orc4_[orc1]
R781	Orc1_[orc4]_ppi-_Orc4_[orc1]
R782	Orc2_[orc3]_ppi+_Orc3_[orc2]
R783	Orc2_[orc3]_ppi-_Orc3_[orc2]
R784	Orc2_[orc5]_ppi+_Orc5_[orc2]
R785	Orc2_[orc5]_ppi-_Orc5_[orc2]
R786	Orc2_[orc6]_ppi+_Orc6_[orc2]
R787	Orc2_[orc6]_ppi-_Orc6_[orc2]
R788	Orc4_[orc5]_ppi+_Orc5_[orc4]
R789	Orc4_[orc5]_ppi-_Orc5_[orc4]
R790	PP2A_p-_Ndc80_[(mps1)]
R791	Pcl1_[pho85]_ppi+_Pho85_[cyclin]
R792	Pcl1_[pho85]_ppi-_Pho85_[cyclin]
R793	Pcl2_[pho85]_ppi+_Pho85_[cyclin]
R794	Pcl2_[pho85]_ppi-_Pho85_[cyclin]
R795	Pcl9_[pho85]_ppi+_Pho85_[cyclin]
R796	Pcl9_[pho85]_ppi-_Pho85_[cyclin]
R797	Pds1PPT_p-_Pds1_[(chk1)]
R798	Pea2_[spa2]_ppi+_Spa2_[pea2]
R799	Pea2_[spa2]_ppi-_Spa2_[pea2]
R800	Pho85_p+_Clb6_[(deg)]
R801	Pho85_p+_Pcl1_[(deg)]
R802	Pho85_p+_Pcl2_[(deg)]
R803	Pho85_p+_Pcl9_[(deg)]
R804	Pho85_p+_Sic1_[(S69)]
R805	Pho85_p+_Sic1_[(S76)]
R806	Pho85_p+_Sic1_[(S80)]
R807	Pho85_p+_Sic1_[(T2)]
R808	Pho85_p+_Sic1_[(T33)]
R809	Pho85_p+_Sic1_[(T45)]
R810	Pho85_p+_Sic1_[(T5)]
R811	Pho85_p+_Ssa1_[(T36)]
R812	Pho85_p+_Whi5_[(pho85)]
R813	Pol2_[rfc]_ppi+_RFC_[pol2]
R814	Pol2_[rfc]_ppi-_RFC_[pol2]
R815	PolII_trsc_Ace2Gene
R816	PolII_trsc_Acm1Gene
R817	PolII_trsc_Ase1Gene
R818	PolII_trsc_Cdc20Gene
R819	PolII_trsc_Cdc5Gene
R820	PolII_trsc_Cdc6Gene
R821	PolII_trsc_Cin8Gene
R822	PolII_trsc_Clb1Gene
R823	PolII_trsc_Clb2Gene
R824	PolII_trsc_Clb3Gene
R825	PolII_trsc_Clb4Gene
R826	PolII_trsc_Clb5Gene
R827	PolII_trsc_Clb6Gene
R828	PolII_trsc_Cln1Gene
R829	PolII_trsc_Cln2Gene
R830	PolII_trsc_Cln3Gene
R831	PolII_trsc_Dbf4Gene
R832	PolII_trsc_Far1Gene
R833	PolII_trsc_Fkh1Gene
R834	PolII_trsc_Fkh2Gene
R835	PolII_trsc_Hcm1Gene
R836	PolII_trsc_Kip1Gene
R837	PolII_trsc_Mcm2Gene
R838	PolII_trsc_Mcm3Gene
R839	PolII_trsc_Mcm4Gene
R840	PolII_trsc_Mcm5Gene
R841	PolII_trsc_Mcm6Gene
R842	PolII_trsc_Mcm7Gene
R843	PolII_trsc_Mps1Gene
R844	PolII_trsc_Ndd1Gene
R845	PolII_trsc_Nrm1Gene
R846	PolII_trsc_Pcl1Gene
R847	PolII_trsc_Pcl2Gene
R848	PolII_trsc_Pcl9Gene
R849	PolII_trsc_Pds1Gene
R850	PolII_trsc_Rad53Gene
R851	PolII_trsc_Scc1Gene
R852	PolII_trsc_Sic1Gene
R853	PolII_trsc_Spc42Gene
R854	PolII_trsc_Swe1Gene
R855	PolII_trsc_Swi4Gene
R856	PolII_trsc_Swi5Gene
R857	PolII_trsc_Yhp1Gene
R858	PolII_trsc_Yox1Gene
R859	Pph21_[tpd3]_ppi+_Tpd3_[pph]
R860	Pph21_[tpd3]_ppi-_Tpd3_[pph]
R861	Pph21_p-_Kin4_[(HP)]
R862	Pph21_p-_Kin4_[AL(T209)]
R863	Pph21_p-_Net1_[(cdc5)]
R864	Pph22_[tpd3]_ppi+_Tpd3_[pph]
R865	Pph22_[tpd3]_ppi-_Tpd3_[pph]
R866	Pph22_p-_Kin4_[(HP)]
R867	Pph22_p-_Kin4_[AL(T209)]
R868	Pph22_p-_Net1_[(cdc5)]
R869	Proteasome_deg_Acm1
R870	Proteasome_deg_Ase1
R871	Proteasome_deg_Cdc20
R872	Proteasome_deg_Cdc5
R873	Proteasome_deg_Cdc6
R874	Proteasome_deg_Cin8
R875	Proteasome_deg_Clb1
R876	Proteasome_deg_Clb2
R877	Proteasome_deg_Clb3
R878	Proteasome_deg_Clb4
R879	Proteasome_deg_Clb5
R880	Proteasome_deg_Clb6
R881	Proteasome_deg_Cln1
R882	Proteasome_deg_Cln2
R883	Proteasome_deg_Cln3
R884	Proteasome_deg_Dbf4
R885	Proteasome_deg_Far1
R886	Proteasome_deg_Fkh1
R887	Proteasome_deg_Fkh2
R888	Proteasome_deg_Hcm1#i0
R889	Proteasome_deg_Hcm1#i1
R890	Proteasome_deg_Hcm1#i2
R891	Proteasome_deg_Hcm1#i3
R892	Proteasome_deg_Hcm1#i4
R893	Proteasome_deg_Kip1
R894	Proteasome_deg_Mps1
R895	Proteasome_deg_Ndd1
R896	Proteasome_deg_Nrm1
R897	Proteasome_deg_Pcl1
R898	Proteasome_deg_Pcl2
R899	Proteasome_deg_Pcl9
R900	Proteasome_deg_Pds1
R901	Proteasome_deg_Rad53
R902	Proteasome_deg_Scc1
R903	Proteasome_deg_Sic1
R904	Proteasome_deg_Spc42#i0
R905	Proteasome_deg_Spc42#i1
R906	Proteasome_deg_Spc42#i3
R907	Proteasome_deg_Spc42#i4
R908	Proteasome_deg_Swe1
R909	Proteasome_deg_Yhp1
R910	Proteasome_deg_Yox1
R911	Ptc2_p-_Cdc28_[Tloop(T169)]
R912	Ptc3_p-_Cdc28_[Tloop(T169)]
R913	RFC_[dna]_i+_ssDNA_[rfc]
R914	RFC_[dna]_i-_ssDNA_[rfc]
R915	Rad53PPT_p-_Rad53_[SCD1(mec1)]
R916	Rad53_p+_Dbf4_[(rad53)]
R917	Rad53_p+_Dun1_[(T380)]
R918	Rad53_p+_Ndd1_[(rad53)]
R919	Rad53_p+_Nrm1_[(rad53)]
R920	Rad53_p+_Sld3_[(rad53)]
R921	Rfa1_[C]_i+_ssDNA_[rfa1]
R922	Rfa1_[C]_i-_ssDNA_[rfa1]
R923	Rfa1_[rfa2]_ppi+_Rfa2_[rfa1]
R924	Rfa1_[rfa2]_ppi-_Rfa2_[rfa1]
R925	Rfa1_[sgs1]_ppi+_Sgs1_[rfa1]
R926	Rfa1_[sgs1]_ppi-_Sgs1_[rfa1]
R927	Rfa2_[D]_i+_ssDNA_[rfa2]
R928	Rfa2_[D]_i-_ssDNA_[rfa2]
R929	Rfa2_[rfa3]_ppi+_Rfa3_[rfa2]
R930	Rfa2_[rfa3]_ppi-_Rfa3_[rfa2]
R931	Rga1_gap_Cdc42_[(act)]
R932	Rga2_gap_Cdc42_[(act)]
R933	Rho1_[rom2]_ppi+_Rom2_[rho1]
R934	Rho1_[rom2]_ppi-_Rom2_[rho1]
R935	Rho1_[switch]_ppi+_Sec3_[N]
R936	Rho1_[switch]_ppi-_Sec3_[N]
R937	Ribo_trsl_Ace2mRNA
R938	Ribo_trsl_Acm1mRNA
R939	Ribo_trsl_Ase1mRNA
R940	Ribo_trsl_Cdc20mRNA
R941	Ribo_trsl_Cdc5mRNA
R942	Ribo_trsl_Cdc6mRNA
R943	Ribo_trsl_Cin8mRNA
R944	Ribo_trsl_Clb1mRNA
R945	Ribo_trsl_Clb2mRNA
R946	Ribo_trsl_Clb3mRNA
R947	Ribo_trsl_Clb4mRNA
R948	Ribo_trsl_Clb5mRNA
R949	Ribo_trsl_Clb6mRNA
R950	Ribo_trsl_Cln1mRNA
R951	Ribo_trsl_Cln2mRNA
R952	Ribo_trsl_Cln3mRNA
R953	Ribo_trsl_Dbf4mRNA
R954	Ribo_trsl_Far1mRNA
R955	Ribo_trsl_Fkh1mRNA
R956	Ribo_trsl_Fkh2mRNA
R957	Ribo_trsl_Hcm1mRNA
R958	Ribo_trsl_Kip1mRNA
R959	Ribo_trsl_Mcm2mRNA
R960	Ribo_trsl_Mcm3mRNA
R961	Ribo_trsl_Mcm4mRNA
R962	Ribo_trsl_Mcm5mRNA
R963	Ribo_trsl_Mcm6mRNA
R964	Ribo_trsl_Mcm7mRNA
R965	Ribo_trsl_Mps1mRNA
R966	Ribo_trsl_Ndd1mRNA
R967	Ribo_trsl_Nrm1mRNA
R968	Ribo_trsl_Pcl1mRNA
R969	Ribo_trsl_Pcl2mRNA
R970	Ribo_trsl_Pcl9mRNA
R971	Ribo_trsl_Pds1mRNA
R972	Ribo_trsl_Rad53mRNA
R973	Ribo_trsl_Scc1mRNA
R974	Ribo_trsl_Sic1mRNA
R975	Ribo_trsl_Spc42mRNA
R976	Ribo_trsl_Swe1mRNA
R977	Ribo_trsl_Swi4mRNA
R978	Ribo_trsl_Swi5mRNA
R979	Ribo_trsl_Yhp1mRNA
R980	Ribo_trsl_Yox1mRNA
R981	Rnr1_[sml1]_ppi+_Sml1_[rnr1]
R982	Rnr1_[sml1]_ppi-_Sml1_[rnr1]
R983	Rom2_[PH]_i+_PI_[head]
R984	Rom2_[PH]_i-_PI_[head]
R985	Rom2_[cwi]_ppi+_Slg1_[cyt]
R986	Rom2_[cwi]_ppi-_Slg1_[cyt]
R987	Rom2_gef_Rho1_[(act)]
R988	Rpd3_[whi5]_ppi+_Whi5_[hdac]
R989	Rpd3_[whi5]_ppi-_Whi5_[hdac]
R990	Rts1_[sgo1]_ppi+_Sgo1_[N]
R991	Rts1_[sgo1]_ppi-_Sgo1_[N]
R992	Rts1_[tpd3]_ppi+_Tpd3_[RD]
R993	Rts1_[tpd3]_ppi-_Tpd3_[RD]
R994	Sac1_p-_PI_[(4)]
R995	Scc1_[scc2]_ppi+_Scc2_[scc1]
R996	Scc1_[scc2]_ppi-_Scc2_[scc1]
R997	Scc1_[scc3]_ppi+_Scc3_[scc1]
R998	Scc1_[scc3]_ppi-_Scc3_[scc1]
R999	Scc1_[smc1]_ppi+_Smc1_[NBD]
R1000	Scc1_[smc1]_ppi-_Smc1_[NBD]
R1001	Scc1_[smc3]_ppi+_Smc3_[NBD]
R1002	Scc1_[smc3]_ppi-_Smc3_[NBD]
R1003	Scc2_[N]_ppi+_Scc4_[tpr]
R1004	Scc2_[N]_ppi-_Scc4_[tpr]
R1005	Scc4_[DBD]_i+_Centromere_[CLD]
R1006	Scc4_[DBD]_i-_Centromere_[CLD]
R1007	Sec2_gef_Sec4_[(act)]
R1008	Sec3_[PH]_i+_PI_[head]
R1009	Sec3_[PH]_i-_PI_[head]
R1010	Sfi1PPT_p-_Sfi1_[C(S826)]
R1011	Sfi1PPT_p-_Sfi1_[C(T866)]
R1012	Sfi1PPT_p-_Sfi1_[C(T876)]
R1013	Sfi1_[C]_ppi+_Sfi1_[C]
R1014	Sfi1_[C]_ppi-_Sfi1_[C]
R1015	Sfi1_[N]_ppi+_Spc42_[cp]
R1016	Sfi1_[N]_ppi-_Spc42_[cp]
R1017	Sgo1_[DBD]_i+_Centromere_[sgo1]
R1018	Sgo1_[DBD]_i-_Centromere_[sgo1]
R1019	Sld3PPT_p-_Sld3_[(rad53)]
R1020	Smc1_[smc3]_ppi+_Smc3_[smc1]
R1021	Smc1_[smc3]_ppi-_Smc3_[smc1]
R1022	Smc2_[sgo1]_ppi+_Sgo1_[smc2]
R1023	Smc2_[sgo1]_ppi-_Sgo1_[smc2]
R1024	Smc2_[smc4]_ppi+_Smc4_[smc2]
R1025	Smc2_[smc4]_ppi-_Smc4_[smc2]
R1026	Sml1PPT_p-_Sml1_[(dun1)]
R1027	Spc110PPT_p-_Spc110_[(S60)]
R1028	Spc110PPT_p-_Spc110_[(T68)]
R1029	Spc24_[spc25]_ppi+_Spc25_[spc24]
R1030	Spc24_[spc25]_ppi-_Spc25_[spc24]
R1031	Spc29_[spc110]_ppi+_Spc110_[spc29]
R1032	Spc29_[spc110]_ppi-_Spc110_[spc29]
R1033	Spc29_[spc42]_ppi+_Spc42_[spc29]
R1034	Spc29_[spc42]_ppi-_Spc42_[spc29]
R1035	Spc42_[C]_ppi+_Spc42_[N]
R1036	Spc42_[C]_ppi-_Spc42_[N]
R1037	Spc72_[N]_ppi+_Spc98_[spc72]
R1038	Spc72_[N]_ppi-_Spc98_[spc72]
R1039	Spc72_[spc97]_ppi+_Spc97_[spc72]
R1040	Spc72_[spc97]_ppi-_Spc97_[spc72]
R1041	Spc97_[spc110]_ppi+_Spc110_[spc97]
R1042	Spc97_[spc110]_ppi-_Spc110_[spc97]
R1043	Spc97_[spc]_ppi+_Spc98_[spc]
R1044	Spc97_[spc]_ppi-_Spc98_[spc]
R1045	Spc97_[tub4]_ppi+_Tub4_[spc]
R1046	Spc97_[tub4]_ppi-_Tub4_[spc]
R1047	Spc98_[spc110]_ppi+_Spc110_[N]
R1048	Spc98_[spc110]_ppi-_Spc110_[N]
R1049	Spc98_[tub4]_ppi+_Tub4_[spc]
R1050	Spc98_[tub4]_ppi-_Tub4_[spc]
R1051	Ssa1_[ydj1]_ppi+_Ydj1_[ssa]
R1052	Ssa1_[ydj1]_ppi-_Ydj1_[ssa]
R1053	Ssa2_[ydj1]_ppi+_Ydj1_[ssa]
R1054	Ssa2_[ydj1]_ppi-_Ydj1_[ssa]
R1055	Sst4_p+_PI_[(4)]
R1056	Stb1_[N]_ppi+_Swi6_[stb1]
R1057	Stb1_[N]_ppi-_Swi6_[stb1]
R1058	Swe1PPT_p-_Swe1_[(S385)]
R1059	Swe1PPT_p-_Swe1_[(cla4)]
R1060	Swe1PPT_p-_Swe1_[cdc5(HP)]
R1061	Swe1_p+_Cdc28_[(Y19)]
R1062	Swi4_[DBD]_bind+_Cln1Gene_[scb]
R1063	Swi4_[DBD]_bind+_Cln2Gene_[scb]
R1064	Swi4_[DBD]_bind+_Hcm1Gene_[scb]
R1065	Swi4_[DBD]_bind+_Pcl1Gene_[scb]
R1066	Swi4_[DBD]_bind+_Pcl2Gene_[scb]
R1067	Swi4_[DBD]_bind+_Swe1Gene_[scb]
R1068	Swi4_[DBD]_bind+_Yox1Gene_[scb]
R1069	Swi4_[DBD]_bind-_Cln1Gene_[scb]
R1070	Swi4_[DBD]_bind-_Cln2Gene_[scb]
R1071	Swi4_[DBD]_bind-_Hcm1Gene_[scb]
R1072	Swi4_[DBD]_bind-_Pcl1Gene_[scb]
R1073	Swi4_[DBD]_bind-_Pcl2Gene_[scb]
R1074	Swi4_[DBD]_bind-_Swe1Gene_[scb]
R1075	Swi4_[DBD]_bind-_Yox1Gene_[scb]
R1076	Swi4_[swi6]_ppi+_Swi6_[swi4]
R1077	Swi4_[swi6]_ppi-_Swi6_[swi4]
R1078	Swi5_[DBD]_bind+_Pcl9Gene_[ace2swi5]
R1079	Swi5_[DBD]_bind+_Sic1Gene_[ace2swi5]
R1080	Swi5_[DBD]_bind-_Pcl9Gene_[ace2swi5]
R1081	Swi5_[DBD]_bind-_Sic1Gene_[ace2swi5]
R1082	Swi6_[whi5]_ppi+_Whi5_[swi6]
R1083	Swi6_[whi5]_ppi-_Whi5_[swi6]
R1084	Tem1_gef_Tem1_[(act)]
R1085	Tub1_[tub2]_ppi+_Tub2_[tub]
R1086	Tub1_[tub2]_ppi-_Tub2_[tub]
R1087	Tub1_[tub4]_ppi+_Tub4_[tub1]
R1088	Tub1_[tub4]_ppi-_Tub4_[tub1]
R1089	Tub2_[tub]_ppi+_Tub3_[tub2]
R1090	Tub2_[tub]_ppi-_Tub3_[tub2]
R1091	Tub3_[tub4]_ppi+_Tub4_[tub3]
R1092	Tub3_[tub4]_ppi-_Tub4_[tub3]
R1093	Tus1PPT_p-_Tus1_[(cdc5)]
R1094	Tus1_gef_Rho1_[(act)]
S0	APC_[activator]--0
S1	APC_[activator]--Cdc20_[APC]
S2	APC_[activator]--Cdh1_[APC]
S3	Ace2Gene_[fkh2]--0
S4	Ace2Gene_[fkh2]--Fkh2_[DBD]
S5	Ace2Gene_[mcm1]--0
S6	Ace2Gene_[mcm1]--Mcm1_[DBD]
S7	Ace2_[(cbk1)]-{0}
S8	Ace2_[(cbk1)]-{p}
S9	Ace2_[DBD]--0
S10	Ace2_[DBD]--Pcl9Gene_[ace2swi5]
S11	Ace2_[DBD]--Sic1Gene_[ace2swi5]
S12	Ace2_[NLS(cdc28)]-{0}
S13	Ace2_[NLS(cdc28)]-{p}
S14	Ace2mRNA
S15	Acm1Gene_[mcb]--0
S16	Acm1Gene_[mcb]--Mbp1_[DBD]
S17	Acm1_[(Dbox)]-{0}
S18	Acm1_[(Dbox)]-{ub}
S19	Acm1_[(S3)]-{0}
S20	Acm1_[(S3)]-{p}
S21	Acm1_[(S31)]-{0}
S22	Acm1_[(S31)]-{p}
S23	Acm1_[(S48)]-{0}
S24	Acm1_[(S48)]-{p}
S25	Acm1_[(T161)]-{0}
S26	Acm1_[(T161)]-{p}
S27	Acm1_[bmh]--0
S28	Acm1_[bmh]--Bmh1_[acm1]
S29	Acm1_[bmh]--Bmh2_[acm1]
S30	Acm1_[cdh1]--0
S31	Acm1_[cdh1]--Cdh1_[acm1]
S32	Acm1mRNA
S33	Act1_[formin]--0
S34	Act1_[formin]--Bni1_[actin]
S35	Act1_[formin]--Bnr1_[actin]
S36	Act1_[motor]--0
S37	Act1_[motor]--Myo2_[actin]
S38	Act1_[self1]--0
S39	Act1_[self1]--Act1_[self2]
S40	Act1_[self2]--0
S41	Ase1Gene
S42	Ase1_[(apc)]-{0}
S43	Ase1_[(apc)]-{ub}
S44	Ase1_[dimer]--0
S45	Ase1_[dimer]--Ase1_[dimer]
S46	Ase1_[mt]--0
S47	Ase1_[mt]--Tub1_[ase1]
S48	Ase1mRNA
S49	Ask1_[N]--0
S50	Ask1_[N]--Dad4_[N]
S51	Ask1_[ndc80]--0
S52	Ask1_[ndc80]--Ndc80_[ask1]
S53	Axl1_[bud3]--0
S54	Axl1_[bud3]--Bud3_[axl1]
S55	Bck2_[mcm1]--0
S56	Bck2_[mcm1]--Mcm1_[bck2]
S57	Bem1_[(cdc28)]-{0}
S58	Bem1_[(cdc28)]-{p}
S59	Bem1_[CI]--0
S60	Bem1_[CI]--Cdc42_[bem1]
S61	Bem1_[PB1]--0
S62	Bem1_[PB1]--Cdc24_[bem1]
S63	Bem1_[SH3]--0
S64	Bem1_[SH3]--Cla4_[bem1]
S65	Bem1_[SH3]--Ste20_[bem1]
S66	Bem2_[(cdc28)]-{0}
S67	Bem2_[(cdc28)]-{p}
S68	Bem3_[(cdc28)]-{0}
S69	Bem3_[(cdc28)]-{p}
S70	Bfa1PPT
S71	Bfa1_[(cdc5)]-{0}
S72	Bfa1_[(cdc5)]-{p}
S73	Bfa1_[(kin4)]-{0}
S74	Bfa1_[(kin4)]-{p}
S75	Bfa1_[bub2]--0
S76	Bfa1_[bub2]--Bub2_[bfa1]
S77	Bfa1_[tem1]--0
S78	Bfa1_[tem1]--Tem1_[bfa1]
S79	Bim1_[MT]--0
S80	Bim1_[MT]--Tub2_[PlusEnd]
S81	Bim1_[kar9]--0
S82	Bim1_[kar9]--Kar9_[bim1]
S83	Bir1_[C]--0
S84	Bir1_[C]--Nbl1_[bir1]
S85	Bir1_[cbf2]--0
S86	Bir1_[cbf2]--Cbf2_[bir1]
S87	Bmh1_[acm1]--0
S88	Bmh2_[acm1]--0
S89	Bni1_[DAD]--0
S90	Bni1_[DAD]--[DID]
S91	Bni1_[DID]--0
S92	Bni1_[FH2]--0
S93	Bni1_[FH2]--Bni1_[FH2]
S94	Bni1_[GBD]--0
S95	Bni1_[GBD]--Cdc42_[switch]
S96	Bni1_[GBD]--Rho1_[switch]
S97	Bni1_[SBD]--0
S98	Bni1_[SBD]--Spa2_[bni1]
S99	Bni1_[actin]--0
S100	Bnr1_[DAD]--0
S101	Bnr1_[DAD]--[DID]
S102	Bnr1_[DID]--0
S103	Bnr1_[FH2]--0
S104	Bnr1_[FH2]--Bnr1_[FH2]
S105	Bnr1_[GBD]--0
S106	Bnr1_[GBD]--Cdc42_[switch]
S107	Bnr1_[GBD]--Rho1_[switch]
S108	Bnr1_[actin]--0
S109	Boi1_[(cdc28)]-{0}
S110	Boi1_[(cdc28)]-{p}
S111	Boi1_[cdc42]--0
S112	Boi1_[cdc42]--Cdc42_[switch]
S113	Boi2_[(cdc28)]-{0}
S114	Boi2_[(cdc28)]-{p}
S115	Boi2_[cdc42]--0
S116	Boi2_[cdc42]--Cdc42_[switch]
S117	Brn1_[smc2]--0
S118	Brn1_[smc2]--Smc2_[brn1]
S119	Brn1_[smc4]--0
S120	Brn1_[smc4]--Smc4_[brn1]
S121	Brn1_[ycg1]--0
S122	Brn1_[ycg1]--Ycg1_[brn1]
S123	Brn1_[ycs4]--0
S124	Brn1_[ycs4]--Ycs4_[brn1]
S125	Bub1_[spc105]--0
S126	Bub1_[spc105]--Spc105_[bub1]
S127	Bub2_[bfa1]--0
S128	Bub3_[spc105]--0
S129	Bub3_[spc105]--Spc105_[bub3]
S130	Bud2
S131	Bud3_[axl1]--0
S132	Bud3_[bud4]--0
S133	Bud3_[bud4]--Bud4_[bud3]
S134	Bud3_[bud5]--0
S135	Bud3_[bud5]--Bud5_[bud3]
S136	Bud4_[bud3]--0
S137	Bud5_[bud3]--0
S138	Bud5_[lm]--0
S139	Bud5_[lm]--LM_[cyt]
S140	Bud6_[spa2]--0
S141	Bud6_[spa2]--Spa2_[bud6]
S142	Cak1
S143	Cbf2_[bir1]--0
S144	Cbf2_[centromere]--0
S145	Cbf2_[centromere]--Centromere_[CDE]
S146	Cbk1_[(Kic1)]-{0}
S147	Cbk1_[(Kic1)]-{p}
S148	Cbk1_[mob2]--0
S149	Cbk1_[mob2]--Mob2_[cbk1]
S150	Cbk1_[tao3]--0
S151	Cbk1_[tao3]--Tao3_[cbk1]
S152	Cdc10PPT
S153	Cdc10_[(cla4)]-{0}
S154	Cdc10_[(cla4)]-{p}
S155	Cdc10_[cdc3]--0
S156	Cdc10_[cdc3]--Cdc3_[cdc10]
S157	Cdc11_[cdc12]--0
S158	Cdc11_[cdc12]--Cdc12_[cdc11]
S159	Cdc11_[cdc5]--0
S160	Cdc11_[cdc5]--Cdc5_[PBD]
S161	Cdc12_[cdc11]--0
S162	Cdc12_[cdc3]--0
S163	Cdc12_[cdc3]--Cdc3_[cdc12]
S164	Cdc12_[cdc5]--0
S165	Cdc12_[cdc5]--Cdc5_[PBD]
S166	Cdc12_[gic1]--0
S167	Cdc12_[gic1]--Gic1_[cdc12]
S168	Cdc12_[gic2]--0
S169	Cdc12_[gic2]--Gic2_[cdc12]
S170	Cdc14PPT
S171	Cdc14_[(NLS)]-{0}
S172	Cdc14_[(NLS)]-{p}
S173	Cdc14_[net1]--0
S174	Cdc14_[net1]--Net1_[n]
S175	Cdc15_[tem1]--0
S176	Cdc15_[tem1]--Tem1_[cdc15]
S177	Cdc20Gene_[fkh2]--0
S178	Cdc20Gene_[fkh2]--Fkh2_[DBD]
S179	Cdc20Gene_[mcm1]--0
S180	Cdc20Gene_[mcm1]--Mcm1_[DBD]
S181	Cdc20_[(apc)]-{0}
S182	Cdc20_[(apc)]-{ub}
S183	Cdc20_[APC]--0
S184	Cdc20_[mad2]--0
S185	Cdc20_[mad2]--Mad2_[cdc20]
S186	Cdc20_[mad3]--0
S187	Cdc20_[mad3]--Mad3_[cdc20]
S188	Cdc20mRNA
S189	Cdc24PPT
S190	Cdc24_[(PAK)]-{0}
S191	Cdc24_[(PAK)]-{p}
S192	Cdc24_[(cdc28)]-{0}
S193	Cdc24_[(cdc28)]-{p}
S194	Cdc24_[bem1]--0
S195	Cdc24_[far1]--0
S196	Cdc24_[far1]--Far1_[cdc24]
S197	Cdc24_[rsr1]--0
S198	Cdc24_[rsr1]--Rsr1_[cdc24]
S199	Cdc28PPT
S200	Cdc28_[(Y19)]-{0}
S201	Cdc28_[(Y19)]-{p}
S202	Cdc28_[Tloop(T169)]-{0}
S203	Cdc28_[Tloop(T169)]-{p}
S204	Cdc28_[cks1]--0
S205	Cdc28_[cks1]--Cks1_[cdc28]
S206	Cdc28_[cyclin]--0
S207	Cdc28_[cyclin]--Clb1_[cdc28]
S208	Cdc28_[cyclin]--Clb2_[cdc28]
S209	Cdc28_[cyclin]--Clb3_[cdc28]
S210	Cdc28_[cyclin]--Clb4_[cdc28]
S211	Cdc28_[cyclin]--Clb5_[cdc28]
S212	Cdc28_[cyclin]--Clb6_[cdc28]
S213	Cdc28_[cyclin]--Cln1_[cdc28]
S214	Cdc28_[cyclin]--Cln2_[cdc28]
S215	Cdc28_[cyclin]--Cln3_[cdc28]
S216	Cdc28_[far1]--0
S217	Cdc28_[far1]--Far1_[cdc28]
S218	Cdc28_[sic1]--0
S219	Cdc28_[sic1]--Sic1_[cdc28]
S220	Cdc28_[whi3]--0
S221	Cdc28_[whi3]--Whi3_[cdc28]
S222	Cdc31_[kar1]--0
S223	Cdc31_[kar1]--Kar1_[cdc31]
S224	Cdc31_[sfi1]--0
S225	Cdc31_[sfi1]--Sfi1_[cdc31]
S226	Cdc34_[scf]--0
S227	Cdc34_[scf]--Hrt1_[cdc34]
S228	Cdc3PPT
S229	Cdc3_[(cla4)]-{0}
S230	Cdc3_[(cla4)]-{p}
S231	Cdc3_[cdc10]--0
S232	Cdc3_[cdc12]--0
S233	Cdc3_[hsl1]--0
S234	Cdc3_[hsl1]--Hsl1_[septin]
S235	Cdc42_[(act)]-{0}
S236	Cdc42_[(act)]-{gtp}
S237	Cdc42_[bem1]--0
S238	Cdc42_[rdi1]--0
S239	Cdc42_[rdi1]--Rdi1_[cdc42]
S240	Cdc42_[switch]--0
S241	Cdc42_[switch]--Cla4_[CRIB]
S242	Cdc42_[switch]--Exo70_[cdc42]
S243	Cdc42_[switch]--Gic1_[cdc42]
S244	Cdc42_[switch]--Gic2_[cdc42]
S245	Cdc42_[switch]--Rsr1_[cdc42]
S246	Cdc42_[switch]--Sec3_[N]
S247	Cdc42_[switch]--Ste20_[CRIB]
S248	Cdc45_[sld3]--0
S249	Cdc45_[sld3]--Sld3_[cdc45]
S250	Cdc4_[scf]--0
S251	Cdc4_[scf]--Skp1_[Fprotein]
S252	Cdc53_[hrt1]--0
S253	Cdc53_[hrt1]--Hrt1_[scf]
S254	Cdc53_[scf]--0
S255	Cdc53_[scf]--Skp1_[cdc53]
S256	Cdc55_[tpd3]--0
S257	Cdc55_[tpd3]--Tpd3_[RD]
S258	Cdc5Gene_[fkh2]--0
S259	Cdc5Gene_[fkh2]--Fkh2_[DBD]
S260	Cdc5Gene_[mcm1]--0
S261	Cdc5Gene_[mcm1]--Mcm1_[DBD]
S262	Cdc5_[(T238)]-{0}
S263	Cdc5_[(T238)]-{p}
S264	Cdc5_[(T242)]-{0}
S265	Cdc5_[(T242)]-{p}
S266	Cdc5_[(apc)]-{0}
S267	Cdc5_[(apc)]-{ub}
S268	Cdc5_[PBD]--0
S269	Cdc5_[PBD]--Swe1_[cdc5]
S270	Cdc5mRNA
S271	Cdc6Gene_[ECB]--0
S272	Cdc6Gene_[ECB]--Mcm1_[DBD]
S273	Cdc6_[(cdc28)]-{0}
S274	Cdc6_[(cdc28)]-{p}
S275	Cdc6_[(scf)]-{0}
S276	Cdc6_[(scf)]-{ub}
S277	Cdc6_[orc1]--0
S278	Cdc6_[orc1]--Orc1_[cdc6]
S279	Cdc6mRNA
S280	Cdc7_[dbf4]--0
S281	Cdc7_[dbf4]--Dbf4_[cdc7]
S282	Cdh1_[(cdc28)]-{0}
S283	Cdh1_[(cdc28)]-{p}
S284	Cdh1_[APC]--0
S285	Cdh1_[acm1]--0
S286	Cdt1_[C]--0
S287	Cdt1_[C]--Mcm6_[C]
S288	Cdt1_[orc6]--0
S289	Cdt1_[orc6]--Orc6_[cdt1]
S290	Cell_[(DNA)]-{0}
S291	Cell_[(DNA)]-{lic}
S292	Cell_[(DNA)]-{replicated}
S293	Cell_[(DNA)]-{replicating}
S294	Cell_[(SPB)]-{0}
S295	Cell_[(SPB)]-{bipolar}
S296	Cell_[(SPB)]-{dup}
S297	Cell_[(SPB)]-{sat}
S298	Cell_[(SPB)]-{spb}
S299	Cell_[(bud)]-{0}
S300	Cell_[(bud)]-{large}
S301	Cell_[(bud)]-{small}
S302	Centromere_[CDE]--0
S303	Centromere_[CLD]--0
S304	Centromere_[CLD]--Scc4_[DBD]
S305	Centromere_[sgo1]--0
S306	Centromere_[sgo1]--Sgo1_[DBD]
S307	Chk1
S308	Chs2PPT
S309	Chs2_[(S100)]-{0}
S310	Chs2_[(S100)]-{p}
S311	Chs2_[(S14)]-{0}
S312	Chs2_[(S14)]-{p}
S313	Chs2_[(S60)]-{0}
S314	Chs2_[(S60)]-{p}
S315	Chs2_[(S69)]-{0}
S316	Chs2_[(S69)]-{p}
S317	Chs2_[(dbf2)]-{0}
S318	Chs2_[(dbf2)]-{p}
S319	Cin8Gene_[hcm1]--0
S320	Cin8Gene_[hcm1]--Hcm1_[DBD]
S321	Cin8_[(apc)]-{0}
S322	Cin8_[(apc)]-{ub}
S323	Cin8_[HD]--0
S324	Cin8_[HD]--Cin8_[HD]
S325	Cin8_[mt]--0
S326	Cin8_[mt]--Tub1_[motor]
S327	Cin8_[stalk]--0
S328	Cin8_[stalk]--Cin8_[stalk]
S329	Cin8mRNA
S330	Cks1_[cdc28]--0
S331	Cla4_[(ap)]-{0}
S332	Cla4_[(ap)]-{p}
S333	Cla4_[CRIB]--0
S334	Cla4_[bem1]--0
S335	Cla4_[lipid]--0
S336	Cla4_[lipid]--PI_[head]
S337	Clb1Gene_[fkh2]--0
S338	Clb1Gene_[fkh2]--Fkh2_[DBD]
S339	Clb1Gene_[mcm1]--0
S340	Clb1Gene_[mcm1]--Mcm1_[DBD]
S341	Clb1_[(apc)]-{0}
S342	Clb1_[(apc)]-{ub}
S343	Clb1_[cdc28]--0
S344	Clb1mRNA
S345	Clb2Gene_[fkh2]--0
S346	Clb2Gene_[fkh2]--Fkh2_[DBD]
S347	Clb2Gene_[mcm1]--0
S348	Clb2Gene_[mcm1]--Mcm1_[DBD]
S349	Clb2_[(apc)]-{0}
S350	Clb2_[(apc)]-{ub}
S351	Clb2_[cdc28]--0
S352	Clb2_[swi4]--0
S353	Clb2_[swi4]--Swi4_[cyclin]
S354	Clb2mRNA
S355	Clb3Gene_[fkh2]--0
S356	Clb3Gene_[fkh2]--Fkh2_[DBD]
S357	Clb3Gene_[mcm1]--0
S358	Clb3Gene_[mcm1]--Mcm1_[DBD]
S359	Clb3_[(apc)]-{0}
S360	Clb3_[(apc)]-{ub}
S361	Clb3_[cdc28]--0
S362	Clb3mRNA
S363	Clb4Gene
S364	Clb4_[(apc)]-{0}
S365	Clb4_[(apc)]-{ub}
S366	Clb4_[cdc28]--0
S367	Clb4mRNA
S368	Clb5Gene_[mcb]--0
S369	Clb5Gene_[mcb]--Mbp1_[DBD]
S370	Clb5_[(apc)]-{0}
S371	Clb5_[(apc)]-{ub}
S372	Clb5_[cdc28]--0
S373	Clb5mRNA
S374	Clb6Gene_[mcb]--0
S375	Clb6Gene_[mcb]--Mbp1_[DBD]
S376	Clb6_[(deg)]-{0}
S377	Clb6_[(deg)]-{p}
S378	Clb6_[(scf)]-{0}
S379	Clb6_[(scf)]-{ub}
S380	Clb6_[cdc28]--0
S381	Clb6mRNA
S382	Cln1Gene_[scb]--0
S383	Cln1Gene_[scb]--Swi4_[DBD]
S384	Cln1_[(cdc28)]-{0}
S385	Cln1_[(cdc28)]-{p}
S386	Cln1_[(scf)]-{0}
S387	Cln1_[(scf)]-{ub}
S388	Cln1_[cdc28]--0
S389	Cln1mRNA
S390	Cln2Gene_[scb]--0
S391	Cln2Gene_[scb]--Swi4_[DBD]
S392	Cln2_[(cdc28)]-{0}
S393	Cln2_[(cdc28)]-{p}
S394	Cln2_[(scf)]-{0}
S395	Cln2_[(scf)]-{ub}
S396	Cln2_[cdc28]--0
S397	Cln2mRNA
S398	Cln3Gene_[ECB]--0
S399	Cln3Gene_[ECB]--Mcm1_[DBD]
S400	Cln3_[(cdc28)]-{0}
S401	Cln3_[(cdc28)]-{p}
S402	Cln3_[(scf)]-{0}
S403	Cln3_[(scf)]-{ub}
S404	Cln3_[JD]--0
S405	Cln3_[JD]--Ydj1_[cln3]
S406	Cln3_[cdc28]--0
S407	Cln3mRNA_[Whi3]--0
S408	Cln3mRNA_[Whi3]--Whi3_[mrna]
S409	Cmd1_[spc110]--0
S410	Cmd1_[spc110]--Spc110_[C]
S411	Cmd1_[spc42]--0
S412	Cmd1_[spc42]--Spc42_[Cmd1]
S413	Cnm67_[cp]--0
S414	Cnm67_[cp]--Spc42_[cnm67]
S415	Cnm67_[op]--0
S416	Cnm67_[op]--Nud1_[cnm67]
S417	Ctf18_[rfc]--0
S418	Ctf18_[rfc]--RFC_[ctf18]
S419	Dad4_[N]--0
S420	Dad4_[cc]--0
S421	Dad4_[cc]--Dam1_[N2]
S422	Dam1_[(S20)]-{0}
S423	Dam1_[(S20)]-{p}
S424	Dam1_[(S257)]-{0}
S425	Dam1_[(S257)]-{p}
S426	Dam1_[(S265)]-{0}
S427	Dam1_[(S265)]-{p}
S428	Dam1_[(S292)]-{0}
S429	Dam1_[(S292)]-{p}
S430	Dam1_[Ca]--0
S431	Dam1_[Ca]--Tub1_[dam1]
S432	Dam1_[Ca]--Tub3_[dam1]
S433	Dam1_[Cb]--0
S434	Dam1_[Cb]--Tub2_[dam1]
S435	Dam1_[N1]--0
S436	Dam1_[N1]--Spc34_[N]
S437	Dam1_[N2]--0
S438	Dam1_[cc]--0
S439	Dam1_[cc]--Duo1_[cc]
S440	Dam1_[ndc80]--0
S441	Dam1_[ndc80]--Ndc80_[dam1]
S442	Dbf2PPT
S443	Dbf2_[(HM)]-{0}
S444	Dbf2_[(HM)]-{p}
S445	Dbf2_[n]--0
S446	Dbf2_[n]--Mob1_[dbf2]
S447	Dbf4Gene
S448	Dbf4PPT
S449	Dbf4_[(apc)]-{0}
S450	Dbf4_[(apc)]-{ub}
S451	Dbf4_[(cdc28)]-{0}
S452	Dbf4_[(cdc28)]-{p}
S453	Dbf4_[(rad53)]-{0}
S454	Dbf4_[(rad53)]-{p}
S455	Dbf4_[cdc7]--0
S456	Dbf4mRNA
S457	Decay
S458	Dma1
S459	Dpb11_[BRCT1]--0
S460	Dpb11_[BRCT1]--Sld2_[dpb11]
S461	Dpb11_[BRCT2]--0
S462	Dpb11_[BRCT2]--Sld3_[dpb11]
S463	Dpb11_[gins]--0
S464	Dpb11_[gins]--Psf1_[dpb11]
S465	Dpb11_[pol]--0
S466	Dpb11_[pol]--Pol2_[dpb11]
S467	Dun1PPT
S468	Dun1_[(T380)]-{0}
S469	Dun1_[(T380)]-{p}
S470	Duo1_[Ca]--0
S471	Duo1_[Ca]--Tub1_[duo1]
S472	Duo1_[Ca]--Tub3_[duo1]
S473	Duo1_[Cb]--0
S474	Duo1_[Cb]--Tub2_[duo1]
S475	Duo1_[cc]--0
S476	Elm1
S477	Esp1_[pds1]--0
S478	Esp1_[pds1]--Pds1_[esp1]
S479	Exo70_[C]--0
S480	Exo70_[C]--PI_[head]
S481	Exo70_[cdc42]--0
S482	Far1Gene
S483	Far1_[(S87)]-{0}
S484	Far1_[(S87)]-{p}
S485	Far1_[(scf)]-{0}
S486	Far1_[(scf)]-{ub}
S487	Far1_[cdc24]--0
S488	Far1_[cdc28]--0
S489	Far1mRNA
S490	Fin1_[(cdc28)]-{0}
S491	Fin1_[(cdc28)]-{p}
S492	Fkh1Gene_[hcm1]--0
S493	Fkh1Gene_[hcm1]--Hcm1_[DBD]
S494	Fkh1_[(apc)]-{0}
S495	Fkh1_[(apc)]-{ub}
S496	Fkh1mRNA
S497	Fkh2Gene_[hcm1]--0
S498	Fkh2Gene_[hcm1]--Hcm1_[DBD]
S499	Fkh2_[(S683)]-{0}
S500	Fkh2_[(S683)]-{p}
S501	Fkh2_[(T697)]-{0}
S502	Fkh2_[(T697)]-{p}
S503	Fkh2_[(apc)]-{0}
S504	Fkh2_[(apc)]-{ub}
S505	Fkh2_[DBD]--0
S506	Fkh2_[DBD]--Swi5Gene_[fkh2]
S507	Fkh2_[mcm1]--0
S508	Fkh2_[mcm1]--Mcm1_[fkh2]
S509	Fkh2_[ndd1]--0
S510	Fkh2_[ndd1]--Ndd1_[fkh2]
S511	Fkh2mRNA
S512	Fks1_[rho1]--0
S513	Fks1_[rho1]--Rho1_[switch]
S514	Gic1_[cdc12]--0
S515	Gic1_[cdc42]--0
S516	Gic2_[cdc12]--0
S517	Gic2_[cdc42]--0
S518	Glc7_[spc105]--0
S519	Glc7_[spc105]--Spc105_[rvsf]
S520	Grr1_[scf]--0
S521	Grr1_[scf]--Skp1_[Fprotein]
S522	Gsc2_[rho1]--0
S523	Gsc2_[rho1]--Rho1_[switch]
S524	Hcm1Gene_[mcb]--0
S525	Hcm1Gene_[mcb]--Mbp1_[DBD]
S526	Hcm1Gene_[scb]--0
S527	Hcm1Gene_[scb]--Swi4_[DBD]
S528	Hcm1_[DBD]--0
S529	Hcm1_[DBD]--Ndd1Gene_[hcm1]
S530	Hcm1_[DBD]--Yhp1Gene_[hcm1]
S531	Hcm1mRNA
S532	Hof1PPT
S533	Hof1_[(dbf2)]-{0}
S534	Hof1_[(dbf2)]-{p}
S535	Hos3_[whi5]--0
S536	Hos3_[whi5]--Whi5_[hdac]
S537	Hrt1_[cdc34]--0
S538	Hrt1_[scf]--0
S539	Hsl1_[hsl7]--0
S540	Hsl1_[hsl7]--Hsl7_[hsl1]
S541	Hsl1_[septin]--0
S542	Hsl7PPT
S543	Hsl7_[(hsl1)]-{0}
S544	Hsl7_[(hsl1)]-{p}
S545	Hsl7_[hsl1]--0
S546	Hsl7_[swe1]--0
S547	Hsl7_[swe1]--Swe1_[hsl7]
S548	Hym1_[kic1]--0
S549	Hym1_[kic1]--Kic1_[hym1]
S550	Hym1_[sog2]--0
S551	Hym1_[sog2]--Sog2_[hym1]
S552	Inp51
S553	Ipl1_[sli15]--0
S554	Ipl1_[sli15]--Sli15_[Inbox]
S555	Kar1_[cdc31]--0
S556	Kar9_[(cdc28)]-{0}
S557	Kar9_[(cdc28)]-{p}
S558	Kar9_[bim1]--0
S559	Kar9_[myo2]--0
S560	Kar9_[myo2]--Myo2_[kar9]
S561	Kic1_[hym1]--0
S562	Kic1_[tao3]--0
S563	Kic1_[tao3]--Tao3_[kic1]
S564	Kin4Kinase
S565	Kin4_[(HP)]-{0}
S566	Kin4_[(HP)]-{p}
S567	Kin4_[AL(T209)]-{0}
S568	Kin4_[AL(T209)]-{p}
S569	Kin4_[lte1]--0
S570	Kin4_[lte1]--Lte1_[n]
S571	Kip1Gene
S572	Kip1_[(apc)]-{0}
S573	Kip1_[(apc)]-{ub}
S574	Kip1_[mt]--0
S575	Kip1_[mt]--Tub1_[motor]
S576	Kip1_[stalk]--0
S577	Kip1_[stalk]--Kip1_[stalk]
S578	Kip1mRNA
S579	LM_[cyt]--0
S580	Lcd1_[mec1]--0
S581	Lcd1_[mec1]--Mec1_[lcd1]
S582	Lcd1_[rfa1]--0
S583	Lcd1_[rfa1]--Rfa1_[lcd1]
S584	Lrg1
S585	Lte1PPT
S586	Lte1_[(cdc28)]-{0}
S587	Lte1_[(cdc28)]-{p}
S588	Lte1_[(cla4)]-{0}
S589	Lte1_[(cla4)]-{p}
S590	Lte1_[n]--0
S591	Mad1_[KT]--0
S592	Mad1_[KT]--Ndc80_[mad1]
S593	Mad1_[mad2]--0
S594	Mad1_[mad2]--Mad2_[mad1]
S595	Mad2_[cdc20]--0
S596	Mad2_[mad1]--0
S597	Mad2_[mad2]--0
S598	Mad2_[mad2]--Mad2_[mad2]
S599	Mad3_[cdc20]--0
S600	Mbp1_[DBD]--0
S601	Mbp1_[DBD]--Nrm1Gene_[mcb]
S602	Mbp1_[DBD]--Pds1Gene_[mcb]
S603	Mbp1_[DBD]--Rad53Gene_[mcb]
S604	Mbp1_[DBD]--Scc1Gene_[mcb]
S605	Mbp1_[DBD]--Spc42Gene_[mcb]
S606	Mbp1_[swi6]--0
S607	Mbp1_[swi6]--Swi6_[mbp1]
S608	Mcm10_[mcm2]--0
S609	Mcm10_[mcm2]--Mcm2_[mcm10]
S610	Mcm1_[DBD]--0
S611	Mcm1_[DBD]--Mcm2Gene_[ECB]
S612	Mcm1_[DBD]--Mcm3Gene_[ECB]
S613	Mcm1_[DBD]--Mcm4Gene_[ECB]
S614	Mcm1_[DBD]--Mcm5Gene_[ECB]
S615	Mcm1_[DBD]--Mcm6Gene_[ECB]
S616	Mcm1_[DBD]--Mcm7Gene_[ECB]
S617	Mcm1_[DBD]--Swi4Gene_[ECB]
S618	Mcm1_[DBD]--Swi5Gene_[mcm1]
S619	Mcm1_[bck2]--0
S620	Mcm1_[fkh2]--0
S621	Mcm1_[yhp1]--0
S622	Mcm1_[yhp1]--Yhp1_[mcm1]
S623	Mcm1_[yox1]--0
S624	Mcm1_[yox1]--Yox1_[mcm1]
S625	Mcm2Gene_[ECB]--0
S626	Mcm2_[mcm10]--0
S627	Mcm2_[mcm6]--0
S628	Mcm2_[mcm6]--Mcm6_[mcm2]
S629	Mcm2mRNA
S630	Mcm3Gene_[ECB]--0
S631	Mcm3_[NLS(cdc28)]-{0}
S632	Mcm3_[NLS(cdc28)]-{p}
S633	Mcm3_[mcm5]--0
S634	Mcm3_[mcm5]--Mcm5_[mcm3]
S635	Mcm3_[mcm7]--0
S636	Mcm3_[mcm7]--Mcm7_[mcm3]
S637	Mcm3mRNA
S638	Mcm4Gene_[ECB]--0
S639	Mcm4PPT
S640	Mcm4_[(cdc7)]-{0}
S641	Mcm4_[(cdc7)]-{p}
S642	Mcm4_[mcm6]--0
S643	Mcm4_[mcm6]--Mcm6_[mcm4]
S644	Mcm4_[mcm7]--0
S645	Mcm4_[mcm7]--Mcm7_[mcm4]
S646	Mcm4_[sld3]--0
S647	Mcm4_[sld3]--Sld3_[mcm4]
S648	Mcm4mRNA
S649	Mcm5Gene_[ECB]--0
S650	Mcm5_[mcm3]--0
S651	Mcm5_[mcm6]--0
S652	Mcm5_[mcm6]--Mcm6_[mcm5]
S653	Mcm5mRNA
S654	Mcm6Gene_[ECB]--0
S655	Mcm6PPT
S656	Mcm6_[(cdc7)]-{0}
S657	Mcm6_[(cdc7)]-{p}
S658	Mcm6_[C]--0
S659	Mcm6_[mcm2]--0
S660	Mcm6_[mcm4]--0
S661	Mcm6_[mcm5]--0
S662	Mcm6_[sld3]--0
S663	Mcm6_[sld3]--Sld3_[mcm6]
S664	Mcm6mRNA
S665	Mcm7Gene_[ECB]--0
S666	Mcm7_[mcm3]--0
S667	Mcm7_[mcm4]--0
S668	Mcm7mRNA
S669	Mec1_[lcd1]--0
S670	Mec1_[mrc1]--0
S671	Mec1_[mrc1]--Mrc1_[cT2T3]
S672	Met30_[scf]--0
S673	Met30_[scf]--Skp1_[Fprotein]
S674	Mid2_[rom2]--0
S675	Mid2_[rom2]--Rom2_[cwi]
S676	Mih1
S677	Mob1_[dbf2]--0
S678	Mob1_[nud1]--0
S679	Mob1_[nud1]--Nud1_[mob1]
S680	Mob2_[cbk1]--0
S681	Mps1Gene
S682	Mps1_[(AP)]-{0}
S683	Mps1_[(AP)]-{p}
S684	Mps1_[(T29)]-{0}
S685	Mps1_[(T29)]-{p}
S686	Mps1_[(apc)]-{0}
S687	Mps1_[(apc)]-{ub}
S688	Mps1_[ndc80]--0
S689	Mps1_[ndc80]--Ndc80_[mps1]
S690	Mps1mRNA
S691	Mrc1PPT
S692	Mrc1_[(mec1)]-{0}
S693	Mrc1_[(mec1)]-{p}
S694	Mrc1_[cT2T3]--0
S695	Mrc1_[pol2]--0
S696	Mrc1_[pol2]--Pol2_[mrc1]
S697	Mrc1_[rad53]--0
S698	Mrc1_[rad53]--Rad53_[FHA1]
S699	Msb3_[spa2]--0
S700	Msb3_[spa2]--Spa2_[MSB]
S701	Msb4_[spa2]--0
S702	Msb4_[spa2]--Spa2_[MSB]
S703	Mss4
S704	Myo2_[actin]--0
S705	Myo2_[kar9]--0
S706	Nbl1_[bir1]--0
S707	Nbl1_[sli15]--0
S708	Nbl1_[sli15]--Sli15_[N]
S709	Ndc80_[(mps1)]-{0}
S710	Ndc80_[(mps1)]-{p}
S711	Ndc80_[CH]--0
S712	Ndc80_[CH]--Tub2_[ndc80]
S713	Ndc80_[N(S100)]-{0}
S714	Ndc80_[N(S100)]-{p}
S715	Ndc80_[ask1]--0
S716	Ndc80_[dam1]--0
S717	Ndc80_[mad1]--0
S718	Ndc80_[mps1]--0
S719	Ndc80_[nuf2]--0
S720	Ndc80_[nuf2]--Nuf2_[ndc80]
S721	Ndc80_[spc105]--0
S722	Ndc80_[spc105]--Spc105_[ndc80]
S723	Ndc80_[spc24]--0
S724	Ndc80_[spc24]--Spc24_[ndc80]
S725	Ndc80_[spc34]--0
S726	Ndc80_[spc34]--Spc34_[ndc80]
S727	Ndd1Gene_[hcm1]--0
S728	Ndd1PPT
S729	Ndd1_[(Grr1)]-{0}
S730	Ndd1_[(Grr1)]-{ub}
S731	Ndd1_[(S85)]-{0}
S732	Ndd1_[(S85)]-{p}
S733	Ndd1_[(T319)]-{0}
S734	Ndd1_[(T319)]-{p}
S735	Ndd1_[(rad53)]-{0}
S736	Ndd1_[(rad53)]-{p}
S737	Ndd1_[fkh2]--0
S738	Ndd1mRNA
S739	Net1_[(cdc28x6)]-{0}
S740	Net1_[(cdc28x6)]-{p}
S741	Net1_[(cdc5)]-{0}
S742	Net1_[(cdc5)]-{p}
S743	Net1_[n]--0
S744	Nrm1Gene_[mcb]--0
S745	Nrm1PPT
S746	Nrm1_[(apc)]-{0}
S747	Nrm1_[(apc)]-{ub}
S748	Nrm1_[(rad53)]-{0}
S749	Nrm1_[(rad53)]-{p}
S750	Nrm1_[GTB]--0
S751	Nrm1_[GTB]--Swi6_[nrm1]
S752	Nrm1mRNA
S753	Nud1PPT
S754	Nud1_[(T78)]-{0}
S755	Nud1_[(T78)]-{p}
S756	Nud1_[cnm67]--0
S757	Nud1_[mob1]--0
S758	Nud1_[spc72]--0
S759	Nud1_[spc72]--Spc72_[nud1]
S760	Nud1_[tem1]--0
S761	Nud1_[tem1]--Tem1_[nud1]
S762	Nuf2_[ndc80]--0
S763	ORI_[origin]--0
S764	ORI_[origin]--Orc1_[DBD]
S765	Orc1_[DBD]--0
S766	Orc1_[cdc6]--0
S767	Orc1_[orc4]--0
S768	Orc1_[orc4]--Orc4_[orc1]
S769	Orc2_[(cdc28)]-{0}
S770	Orc2_[(cdc28)]-{p}
S771	Orc2_[orc3]--0
S772	Orc2_[orc3]--Orc3_[orc2]
S773	Orc2_[orc5]--0
S774	Orc2_[orc5]--Orc5_[orc2]
S775	Orc2_[orc6]--0
S776	Orc2_[orc6]--Orc6_[orc2]
S777	Orc3_[orc2]--0
S778	Orc4_[orc1]--0
S779	Orc4_[orc5]--0
S780	Orc4_[orc5]--Orc5_[orc4]
S781	Orc5_[orc2]--0
S782	Orc5_[orc4]--0
S783	Orc6_[(cdc28)]-{0}
S784	Orc6_[(cdc28)]-{p}
S785	Orc6_[cdt1]--0
S786	Orc6_[orc2]--0
S787	PI_[(4)]-{0}
S788	PI_[(4)]-{p}
S789	PI_[(5)]-{0}
S790	PI_[(5)]-{p}
S791	PI_[head]--0
S792	PI_[head]--Rom2_[PH]
S793	PI_[head]--Sec3_[PH]
S794	PP2A
S795	Pcl1Gene_[scb]--0
S796	Pcl1Gene_[scb]--Swi4_[DBD]
S797	Pcl1_[(deg)]-{0}
S798	Pcl1_[(deg)]-{p}
S799	Pcl1_[(dma)]-{0}
S800	Pcl1_[(dma)]-{ub}
S801	Pcl1_[pho85]--0
S802	Pcl1_[pho85]--Pho85_[cyclin]
S803	Pcl1mRNA
S804	Pcl2Gene_[scb]--0
S805	Pcl2Gene_[scb]--Swi4_[DBD]
S806	Pcl2_[(deg)]-{0}
S807	Pcl2_[(deg)]-{p}
S808	Pcl2_[(dma)]-{0}
S809	Pcl2_[(dma)]-{ub}
S810	Pcl2_[pho85]--0
S811	Pcl2_[pho85]--Pho85_[cyclin]
S812	Pcl2mRNA
S813	Pcl9Gene_[ace2swi5]--0
S814	Pcl9Gene_[ace2swi5]--Swi5_[DBD]
S815	Pcl9_[(deg)]-{0}
S816	Pcl9_[(deg)]-{p}
S817	Pcl9_[(dma)]-{0}
S818	Pcl9_[(dma)]-{ub}
S819	Pcl9_[pho85]--0
S820	Pcl9_[pho85]--Pho85_[cyclin]
S821	Pcl9mRNA
S822	Pds1Gene_[mcb]--0
S823	Pds1PPT
S824	Pds1_[(apc)]-{0}
S825	Pds1_[(apc)]-{ub}
S826	Pds1_[(cdc28)]-{0}
S827	Pds1_[(cdc28)]-{p}
S828	Pds1_[(chk1)]-{0}
S829	Pds1_[(chk1)]-{p}
S830	Pds1_[esp1]--0
S831	Pds1mRNA
S832	Pea2_[spa2]--0
S833	Pea2_[spa2]--Spa2_[pea2]
S834	Pho85_[cyclin]--0
S835	Pol2_[dpb11]--0
S836	Pol2_[mrc1]--0
S837	Pol2_[rfc]--0
S838	Pol2_[rfc]--RFC_[pol2]
S839	PolII
S840	Pph21_[tpd3]--0
S841	Pph21_[tpd3]--Tpd3_[pph]
S842	Pph22_[tpd3]--0
S843	Pph22_[tpd3]--Tpd3_[pph]
S844	Proteasome
S845	Psf1_[dpb11]--0
S846	Ptc2
S847	Ptc3
S848	RFC_[ctf18]--0
S849	RFC_[dna]--0
S850	RFC_[dna]--ssDNA_[rfc]
S851	RFC_[pol2]--0
S852	Rad53Gene_[mcb]--0
S853	Rad53PPT
S854	Rad53_[FHA1]--0
S855	Rad53_[SCD1(mec1)]-{0}
S856	Rad53_[SCD1(mec1)]-{p}
S857	Rad53mRNA
S858	Rdi1_[cdc42]--0
S859	Rfa1_[C]--0
S860	Rfa1_[C]--ssDNA_[rfa1]
S861	Rfa1_[lcd1]--0
S862	Rfa1_[rfa2]--0
S863	Rfa1_[rfa2]--Rfa2_[rfa1]
S864	Rfa1_[sgs1]--0
S865	Rfa1_[sgs1]--Sgs1_[rfa1]
S866	Rfa2_[D]--0
S867	Rfa2_[D]--ssDNA_[rfa2]
S868	Rfa2_[rfa1]--0
S869	Rfa2_[rfa3]--0
S870	Rfa2_[rfa3]--Rfa3_[rfa2]
S871	Rfa3_[rfa2]--0
S872	Rga1_[(cdc28)]-{0}
S873	Rga1_[(cdc28)]-{p}
S874	Rga2_[(cdc28)]-{0}
S875	Rga2_[(cdc28)]-{p}
S876	Rho1_[(act)]-{0}
S877	Rho1_[(act)]-{gtp}
S878	Rho1_[rom2]--0
S879	Rho1_[rom2]--Rom2_[rho1]
S880	Rho1_[switch]--0
S881	Rho1_[switch]--Sec3_[N]
S882	Ribo
S883	Rnr1_[sml1]--0
S884	Rnr1_[sml1]--Sml1_[rnr1]
S885	Rom2_[PH]--0
S886	Rom2_[cwi]--0
S887	Rom2_[cwi]--Slg1_[cyt]
S888	Rom2_[rho1]--0
S889	Rpd3_[whi5]--0
S890	Rpd3_[whi5]--Whi5_[hdac]
S891	Rsr1_[(act)]-{0}
S892	Rsr1_[(act)]-{gtp}
S893	Rsr1_[cdc24]--0
S894	Rsr1_[cdc42]--0
S895	Rts1_[sgo1]--0
S896	Rts1_[sgo1]--Sgo1_[N]
S897	Rts1_[tpd3]--0
S898	Rts1_[tpd3]--Tpd3_[RD]
S899	Sac1
S900	Scc1Gene_[mcb]--0
S901	Scc1_[(cdc5)]-{0}
S902	Scc1_[(cdc5)]-{p}
S903	Scc1_[(esp1)]-{0}
S904	Scc1_[(esp1)]-{truncated}
[truncated: 1,158 more rows]
